# Supplementary material for: Determinants of genome-wide distribution and evolution of uORFs in eukaryotes
Source: Nat Commun. 2021 Feb 17;12:1076. doi: 10.1038/s41467-021-21394-y (PMC7889888; doi:10.1038/s41467-021-21394-y)
Supplement: Supplementary file 4 — Supplementary Data 1 [file 41467_2021_21394_MOESM4_ESM.xlsx]

## Sheet: Sheet 1
Group	Species	Number of protein-coding genes (PCGs)	% of PCGs with 5' UTR	Median 5' UTR length	PCGs with uAUGs	Number of unique uAUGs	uAUG O/E ratio (95% CI)	Number of unique nORFs	Number of unique oORFs	Number of unique NTEs	Unique uORFs (nORFs + oORFs)	uORF O/E ratio (95% CI)
Vertebrates	Acanthochromis polyacanthus	24,016	54.01	279	10,527	60,334	0.897 (0.891~0.902)	55,808	4,524	2	60,332	0.948 (0.942~0.953)
Vertebrates	Amphiprion ocellaris	23,555	56.83	236	10,533	45,669	0.850 (0.844~0.856)	41,712	3,957	0	45,669	0.917 (0.910~0.924)
Vertebrates	Amphiprion percula	23,872	52.39	263	10,160	52,815	0.873 (0.868~0.879)	48,388	4,427	0	52,815	0.930 (0.925~0.937)
Vertebrates	Anabas testudineus	24,603	50.12	254	9,773	52,126	0.871 (0.865~0.876)	48,133	3,993	0	52,126	0.925 (0.919~0.932)
Vertebrates	Anas platyrhynchos platyrhynchos	16,616	38.60	248	4,535	28,698	0.900 (0.893~0.907)	24,696	3,449	553	28,145	0.946 (0.938~0.954)
Vertebrates	Anolis carolinensis	18,595	54.46	268	7,856	42,803	0.932 (0.926~0.939)	35,276	4,804	2,723	40,080	0.957 (0.950~0.965)
Vertebrates	Anser brachyrhynchus	15,544	36.12	240	3,845	22,338	0.905 (0.897~0.914)	19,487	2,751	100	22,238	0.967 (0.957~0.976)
Vertebrates	Aotus nancymaae	20,320	35.61	178	3,984	18,019	0.809 (0.798~0.818)	16,015	2,004	0	18,019	0.887 (0.874~0.898)
Vertebrates	Apteryx owenii	16,196	40.24	190	4,147	20,041	0.913 (0.902~0.923)	16,899	3,065	77	19,964	0.993 (0.981~1.006)
Vertebrates	Apteryx rowi	16,257	39.55	191	4,039	18,922	0.918 (0.907~0.929)	15,775	3,061	86	18,836	1.004 (0.990~1.017)
Vertebrates	Astatotilapia calliptera	26,983	48.06	351	10,778	74,624	0.888 (0.884~0.893)	69,885	4,739	0	74,624	0.928 (0.923~0.933)
Vertebrates	Astyanax mexicanus	26,662	45.92	380	10,405	74,085	0.824 (0.820~0.828)	69,619	4,466	0	74,085	0.858 (0.853~0.863)
Vertebrates	Bos mutus	20,832	39.92	226	5,384	24,219	0.862 (0.854~0.871)	21,005	2,989	225	23,994	0.928 (0.918~0.937)
Vertebrates	Bos taurus	21,861	66.42	189	8,269	38,381	0.826 (0.820~0.834)	33,808	4,272	301	38,080	0.900 (0.892~0.909)
Vertebrates	Calidris pugnax	16,421	57.80	291	6,984	39,096	0.918 (0.911~0.925)	33,858	5,038	200	38,896	0.981 (0.973~0.988)
Vertebrates	Calidris pygmaea	16,331	55.17	275	6,275	30,327	0.929 (0.922~0.937)	25,967	4,201	159	30,168	1.003 (0.994~1.013)
Vertebrates	Callithrix jacchus	19,563	32.94	304	4,524	18,978	0.838 (0.830~0.846)	16,863	2,115	0	18,978	0.901 (0.891~0.911)
Vertebrates	Canis familiaris	19,857	51.35	228	6,374	25,065	0.876 (0.868~0.884)	21,286	3,350	429	24,636	0.945 (0.937~0.955)
Vertebrates	Canis lupus dingo	21,307	28.00	140	2,637	9,414	0.825 (0.809~0.840)	7,809	1,472	133	9,281	0.940 (0.919~0.960)
Vertebrates	Capra hircus	21,343	34.54	259	5,074	27,635	0.881 (0.874~0.889)	24,177	2,580	878	26,757	0.915 (0.907~0.924)
Vertebrates	Carlito syrichta	18,304	39.03	108	3,143	9,255	0.820 (0.807~0.834)	6,489	1,392	1,374	7,881	0.829 (0.813~0.846)
Vertebrates	Castor canadensis	20,600	33.19	187	3,828	16,413	0.849 (0.839~0.860)	14,170	2,084	159	16,254	0.929 (0.917~0.942)
Vertebrates	Cavia porcellus	18,095	60.60	219	6,959	31,024	0.822 (0.815~0.830)	26,210	3,266	1,548	29,476	0.854 (0.845~0.863)
Vertebrates	Cebus capucinus	20,200	62.92	269	8,445	57,920	0.835 (0.828~0.842)	52,852	3,661	1,407	56,513	0.873 (0.866~0.882)
Vertebrates	Cercocebus atys	20,746	65.50	289	9,287	81,207	0.855 (0.848~0.861)	75,556	4,342	1,309	79,898	0.890 (0.882~0.897)
Vertebrates	Chinchilla lanigera	17,809	68.03	257	8,004	42,557	0.859 (0.853~0.865)	36,792	3,840	1,925	40,632	0.877 (0.870~0.884)
Vertebrates	Chlorocebus sabaeus	19,165	58.07	160	5,746	20,614	0.805 (0.796~0.813)	17,467	3,000	147	20,467	0.896 (0.885~0.907)
Vertebrates	Chrysemys picta bellii	21,176	54.60	305	8,830	55,890	0.877 (0.871~0.882)	49,909	5,791	190	55,700	0.931 (0.925~0.937)
Vertebrates	Colobus angolensis palliatus	20,467	54.16	212	6,844	25,855	0.824 (0.817~0.833)	21,412	3,150	1,293	24,562	0.854 (0.845~0.864)
Vertebrates	Coturnix japonica	15,732	30.63	270	3,571	27,706	0.940 (0.932~0.948)	24,617	2,942	147	27,559	0.992 (0.983~1.000)
Vertebrates	Cricetulus griseus crigri	19,617	45.10	200	5,718	33,937	0.895 (0.887~0.904)	29,078	2,782	2,077	31,860	0.898 (0.888~0.907)
Vertebrates	Crocodylus porosus	15,226	44.94	210	4,674	22,191	0.904 (0.896~0.913)	18,788	3,295	108	22,083	0.985 (0.974~0.996)
Vertebrates	Cyanistes caeruleus	15,470	49.12	238	5,337	35,046	0.867 (0.861~0.875)	30,629	4,226	191	34,855	0.916 (0.909~0.924)
Vertebrates	Cynoglossus semilaevis	21,371	42.28	368	7,419	56,953	0.892 (0.886~0.898)	53,404	3,548	1	56,952	0.929 (0.923~0.935)
Vertebrates	Cyprinodon variegatus	22,993	58.50	215	10,517	44,477	0.872 (0.866~0.878)	40,226	4,251	0	44,477	0.944 (0.937~0.952)
Vertebrates	Danio rerio	25,428	81.69	163	15,311	81,177	0.823 (0.818~0.828)	73,452	7,041	684	80,493	0.893 (0.887~0.899)
Vertebrates	Dasypus novemcinctus	22,711	42.40	220	6,158	25,469	0.874 (0.866~0.882)	21,508	3,407	554	24,915	0.929 (0.920~0.939)
Vertebrates	Dipodomys ordii	16,911	46.60	128	3,858	14,763	0.826 (0.814~0.839)	9,682	1,728	3,353	11,410	0.766 (0.755~0.780)
Vertebrates	Dromaius novaehollandiae	15,615	63.26	226	6,609	36,272	0.911 (0.904~0.919)	31,390	4,721	161	36,111	0.979 (0.970~0.987)
Vertebrates	Eptatretus burgeri	16,513	62.81	353	9,102	76,555	0.902 (0.897~0.907)	67,391	9,164	0	76,555	0.950 (0.945~0.956)
Vertebrates	Equus asinus asinus	19,922	26.92	147	2,689	9,615	0.847 (0.833~0.861)	8,043	1,370	202	9,413	0.950 (0.931~0.969)
Vertebrates	Equus caballus	21,516	38.86	230	5,655	31,803	0.896 (0.889~0.903)	28,260	3,359	184	31,619	0.948 (0.940~0.956)
Vertebrates	Esox lucius	23,925	59.62	398	12,507	107,061	0.901 (0.897~0.905)	100,819	6,218	24	107,037	0.936 (0.932~0.941)
Vertebrates	Felis catus	19,409	61.61	212	7,194	40,407	0.846 (0.837~0.854)	35,883	3,475	1,049	39,358	0.898 (0.888~0.907)
Vertebrates	Ficedula albicollis	15,303	61.39	193	5,940	27,740	0.852 (0.844~0.860)	21,549	4,296	1,895	25,845	0.899 (0.889~0.908)
Vertebrates	Fukomys damarensis	17,730	56.79	203	6,599	32,083	0.848 (0.841~0.856)	26,228	3,182	2,673	29,410	0.838 (0.829~0.846)
Vertebrates	Fundulus heteroclitus	23,054	53.31	301	10,292	55,947	0.912 (0.906~0.918)	51,144	4,802	1	55,946	0.966 (0.960~0.972)
Vertebrates	Gallus gallus	16,779	70.44	134	6,581	32,890	0.863 (0.854~0.873)	27,638	4,866	386	32,504	0.966 (0.955~0.978)
Vertebrates	Gambusia affinis	21,712	58.20	311	10,771	63,519	0.907 (0.902~0.912)	58,638	4,881	0	63,519	0.956 (0.950~0.962)
Vertebrates	Gasterosteus aculeatus	20,787	46.14	109	4,740	13,830	0.831 (0.820~0.842)	10,836	2,108	886	12,944	0.880 (0.866~0.894)
Vertebrates	Gopherus agassizii	20,135	54.46	214	7,614	35,119	0.845 (0.838~0.851)	30,274	4,705	140	34,979	0.919 (0.910~0.926)
Vertebrates	Gorilla gorilla	21,587	59.03	205	7,610	31,057	0.810 (0.802~0.818)	26,597	3,528	932	30,125	0.863 (0.853~0.872)
Vertebrates	Haplochromis burtoni	23,044	56.96	359	11,172	75,297	0.890 (0.885~0.894)	70,498	4,798	1	75,296	0.931 (0.926~0.936)
Vertebrates	Heterocephalus glaber male	20,742	44.10	242	6,006	32,857	0.862 (0.855~0.869)	28,342	3,009	1,506	31,351	0.878 (0.871~0.886)
Vertebrates	Hippocampus comes	20,850	43.93	192	6,675	26,662	0.863 (0.856~0.872)	23,739	2,923	0	26,662	0.951 (0.941~0.961)
Vertebrates	Homo sapiens	19,756	96.82	182	12,667	79,313	0.786 (0.779~0.792)	68,962	9,041	1,310	78,003	0.862 (0.854~0.871)
Vertebrates	Ictalurus punctatus	23,598	57.55	311	11,372	77,157	0.871 (0.867~0.875)	72,019	5,132	6	77,151	0.912 (0.907~0.917)
Vertebrates	Ictidomys tridecemlineatus	18,474	61.61	221	6,985	27,806	0.801 (0.793~0.809)	23,059	3,074	1,673	26,133	0.836 (0.827~0.845)
Vertebrates	Jaculus jaculus	17,845	30.58	78	2,260	8,388	0.905 (0.885~0.924)	5,149	1,037	2,202	6,186	0.828 (0.807~0.851)
Vertebrates	Junco hyemalis	14,551	53.54	236	5,057	25,528	0.866 (0.858~0.874)	21,907	3,495	126	25,402	0.940 (0.931~0.950)
Vertebrates	Kryptolebias marmoratus	21,911	63.69	231	10,343	46,705	0.894 (0.888~0.901)	42,913	3,791	1	46,704	0.963 (0.956~0.971)
Vertebrates	Labrus bergylta	27,270	43.12	293	9,601	57,208	0.896 (0.891~0.901)	52,921	4,287	0	57,208	0.944 (0.939~0.951)
Vertebrates	Latimeria chalumnae	19,569	43.02	203	6,042	24,974	0.780 (0.773~0.787)	21,806	2,281	887	24,087	0.815 (0.807~0.823)
Vertebrates	Lepidothrix coronata	15,320	46.86	115	3,415	12,672	0.838 (0.826~0.853)	10,367	2,111	194	12,478	0.958 (0.942~0.976)
Vertebrates	Lepisosteus oculatus	18,341	56.39	264	7,900	43,264	0.842 (0.836~0.848)	38,470	3,127	1,667	41,597	0.862 (0.856~0.868)
Vertebrates	Lonchura striata domestica	15,917	56.54	179	4,978	25,089	0.862 (0.853~0.872)	21,550	3,366	173	24,916	0.958 (0.947~0.970)
Vertebrates	Macaca fascicularis	21,404	65.26	275	9,216	78,305	0.856 (0.849~0.862)	72,559	4,292	1,454	76,851	0.889 (0.882~0.896)
Vertebrates	Macaca mulatta	21,099	58.76	254	7,898	62,554	0.857 (0.850~0.864)	56,971	3,548	2,035	60,519	0.870 (0.862~0.878)
Vertebrates	Macaca nemestrina	20,872	65.54	283	9,413	69,856	0.854 (0.848~0.861)	64,166	4,425	1,265	68,591	0.891 (0.884~0.898)
Vertebrates	Manacus vitellinus	15,928	50.26	200	5,581	27,583	0.872 (0.864~0.880)	23,449	3,985	149	27,434	0.944 (0.934~0.952)
Vertebrates	Mandrillus leucophaeus	20,660	51.80	211	6,621	25,806	0.833 (0.825~0.841)	21,358	3,059	1,389	24,417	0.858 (0.850~0.867)
Vertebrates	Mastacembelus armatus	23,279	52.39	302	10,093	65,396	0.894 (0.890~0.899)	60,915	4,481	0	65,396	0.939 (0.934~0.944)
Vertebrates	Maylandia zebra	27,156	52.93	250	11,376	54,073	0.846 (0.841~0.852)	49,887	4,186	0	54,073	0.905 (0.899~0.911)
Vertebrates	Melopsittacus undulatus	14,568	51.78	195	5,049	23,927	0.905 (0.895~0.914)	20,157	3,612	158	23,769	0.988 (0.977~1.000)
Vertebrates	Meriones unguiculatus	21,116	45.45	187	5,277	17,437	0.823 (0.813~0.834)	14,582	2,542	313	17,124	0.924 (0.911~0.938)
Vertebrates	Mesocricetus auratus	18,257	51.59	150	4,750	22,217	0.792 (0.782~0.803)	17,823	1,951	2,443	19,774	0.803 (0.791~0.816)
Vertebrates	Microcebus murinus	18,816	68.09	248	8,235	61,284	0.860 (0.853~0.868)	56,019	3,911	1,354	59,930	0.902 (0.894~0.910)
Vertebrates	Microtus ochrogaster	19,130	58.66	138	5,219	16,365	0.760 (0.750~0.770)	12,284	2,064	2,017	14,348	0.798 (0.787~0.810)
Vertebrates	Monodelphis domestica	21,327	56.12	264	8,533	38,154	0.870 (0.864~0.876)	33,821	4,316	17	38,137	0.928 (0.922~0.935)
Vertebrates	Monopterus albus	22,121	40.58	355	7,522	57,238	0.905 (0.900~0.910)	53,494	3,743	1	57,237	0.944 (0.938~0.949)
Vertebrates	Mus caroli	19,217	93.88	162	10,410	41,184	0.762 (0.755~0.770)	34,722	5,466	996	40,188	0.839 (0.831~0.848)
Vertebrates	Mus musculus	21,978	95.24	177	13,286	63,772	0.786 (0.780~0.792)	55,198	7,471	1,103	62,669	0.858 (0.851~0.865)
Vertebrates	Mus pahari	19,068	94.20	161	10,341	40,095	0.771 (0.764~0.778)	33,504	5,396	1,195	38,900	0.845 (0.837~0.854)
Vertebrates	Mus spicilegus	22,907	44.46	296	7,453	39,581	0.880 (0.874~0.887)	35,313	4,070	198	39,383	0.934 (0.927~0.941)
Vertebrates	Mus spretus	19,484	93.33	160	10,516	41,421	0.769 (0.762~0.776)	35,044	5,531	846	40,575	0.850 (0.842~0.858)
Vertebrates	Mustela putorius furo	19,910	55.39	247	7,406	33,340	0.883 (0.876~0.889)	28,231	4,074	1,035	32,305	0.932 (0.925~0.940)
Vertebrates	Nannospalax galili	18,647	55.86	148	5,356	19,716	0.798 (0.789~0.809)	15,272	2,328	2,116	17,600	0.816 (0.804~0.828)
Vertebrates	Neovison vison	19,599	32.95	195	3,496	12,882	0.832 (0.820~0.843)	10,998	1,748	136	12,746	0.912 (0.897~0.926)
Vertebrates	Nomascus leucogenys	20,648	46.05	223	5,836	22,246	0.826 (0.817~0.833)	18,479	2,656	1,111	21,135	0.855 (0.846~0.864)
Vertebrates	Numida meleagris	15,661	34.16	232	3,767	24,342	0.921 (0.913~0.931)	21,250	2,960	132	24,210	0.982 (0.973~0.993)
Vertebrates	Octodon degus	19,982	26.84	87	2,309	8,098	0.889 (0.870~0.907)	4,918	1,120	2,060	6,038	0.816 (0.794~0.837)
Vertebrates	Oreochromis niloticus	21,437	51.56	292	8,966	51,419	0.879 (0.874~0.885)	46,030	3,309	2,080	49,339	0.906 (0.900~0.912)
Vertebrates	Ornithorhynchus anatinus	21,698	55.42	101	6,350	18,846	0.855 (0.844~0.867)	14,469	4,366	11	18,835	0.992 (0.978~1.007)
Vertebrates	Oryctolagus cuniculus	19,293	44.23	196	5,130	18,808	0.834 (0.825~0.843)	15,872	2,927	9	18,799	0.918 (0.907~0.930)
Vertebrates	Oryzias latipes	23,600	53.63	336	10,672	72,998	0.943 (0.938~0.948)	67,737	5,257	4	72,994	0.990 (0.985~0.996)
Vertebrates	Oryzias melastigma	23,510	57.68	353	11,712	78,958	0.940 (0.935~0.945)	73,431	5,527	0	78,958	0.988 (0.982~0.993)
Vertebrates	Ovis aries	20,921	28.21	156	3,572	16,595	0.897 (0.886~0.909)	13,381	1,869	1,345	15,250	0.895 (0.882~0.909)
Vertebrates	Pan paniscus	21,041	56.27	221	7,376	31,569	0.816 (0.808~0.823)	27,198	3,275	1,096	30,473	0.854 (0.845~0.862)
Vertebrates	Pan troglodytes	23,302	64.21	304	10,415	78,288	0.853 (0.848~0.859)	72,032	4,690	1,566	76,722	0.888 (0.882~0.894)
Vertebrates	Panthera pardus	19,646	48.50	184	5,204	25,181	0.809 (0.799~0.819)	21,597	2,090	1,494	23,687	0.832 (0.821~0.844)
Vertebrates	Panthera tigris altaica	17,544	39.19	150	3,868	16,726	0.819 (0.807~0.830)	13,643	1,888	1,195	15,531	0.842 (0.829~0.855)
Vertebrates	Paramormyrops kingsleyae	24,782	52.14	401	10,910	95,806	0.906 (0.902~0.910)	89,798	6,008	0	95,806	0.943 (0.939~0.948)
Vertebrates	Parus major	15,003	54.88	275	5,765	35,142	0.872 (0.866~0.878)	30,633	4,395	114	35,028	0.931 (0.923~0.938)
Vertebrates	Pelodiscus sinensis	18,189	54.47	192	6,784	32,487	0.873 (0.865~0.880)	27,264	4,358	865	31,622	0.923 (0.915~0.932)
Vertebrates	Phascolarctos cinereus	19,832	49.58	359	7,605	47,339	0.899 (0.893~0.905)	42,406	4,490	443	46,896	0.944 (0.937~0.950)
Vertebrates	Piliocolobus tephrosceles	24,443	35.16	251	5,711	26,836	0.880 (0.872~0.888)	23,649	2,987	200	26,636	0.937 (0.928~0.945)
Vertebrates	Poecilia formosa	23,615	67.61	263	13,384	64,631	0.901 (0.895~0.906)	57,803	5,280	1,548	63,083	0.943 (0.937~0.950)
Vertebrates	Poecilia latipinna	23,617	44.17	218	8,030	32,615	0.874 (0.867~0.882)	29,643	2,972	0	32,615	0.947 (0.938~0.956)
Vertebrates	Poecilia mexicana	24,043	56.62	282	11,324	61,373	0.907 (0.902~0.913)	56,647	4,726	0	61,373	0.962 (0.956~0.968)
Vertebrates	Pogona vitticeps	19,580	47.37	388	7,506	60,315	0.945 (0.939~0.950)	54,667	5,374	274	60,041	0.985 (0.978~0.991)
Vertebrates	Pongo abelii	20,424	50.81	205	6,130	20,664	0.807 (0.799~0.815)	17,482	3,178	4	20,660	0.897 (0.887~0.908)
Vertebrates	Propithecus coquereli	17,884	49.28	143	4,001	11,226	0.770 (0.760~0.783)	8,648	1,644	934	10,292	0.817 (0.803~0.831)
Vertebrates	Pundamilia nyererei	23,473	38.15	198	6,422	27,155	0.827 (0.819~0.834)	24,892	2,263	0	27,155	0.893 (0.885~0.902)
Vertebrates	Pygocentrus nattereri	26,675	55.57	261	11,800	57,817	0.893 (0.888~0.899)	53,116	4,701	0	57,817	0.954 (0.947~0.960)
Vertebrates	Rattus norvegicus	22,245	68.72	133	7,420	22,842	0.753 (0.745~0.760)	19,130	3,450	262	22,580	0.851 (0.841~0.861)
Vertebrates	Rhinopithecus bieti	20,824	55.81	288	8,158	43,658	0.853 (0.846~0.859)	38,701	3,866	1,091	42,567	0.889 (0.882~0.897)
Vertebrates	Rhinopithecus roxellana	21,132	63.69	199	7,907	27,337	0.788 (0.780~0.795)	22,845	3,657	835	26,502	0.849 (0.840~0.858)
Vertebrates	Saimiri boliviensis boliviensis	19,290	63.38	226	7,830	32,574	0.824 (0.816~0.830)	27,868	3,661	1,045	31,529	0.872 (0.863~0.880)
Vertebrates	Salvator merianae	19,338	55.52	320	8,346	42,256	0.873 (0.866~0.879)	37,705	4,436	115	42,141	0.928 (0.921~0.935)
Vertebrates	Sarcophilus harrisii	18,788	40.65	183	4,866	20,423	0.865 (0.856~0.874)	17,301	2,450	672	19,751	0.896 (0.885~0.906)
Vertebrates	Scleropages formosus	23,797	53.14	319	10,281	64,206	0.900 (0.895~0.905)	58,906	5,300	0	64,206	0.950 (0.944~0.956)
Vertebrates	Scophthalmus maximus	20,997	59.52	338	10,218	66,193	0.876 (0.871~0.881)	60,832	5,357	4	66,189	0.924 (0.919~0.930)
Vertebrates	Serinus canaria	15,225	52.81	200	5,278	24,793	0.847 (0.839~0.855)	20,862	3,812	119	24,674	0.923 (0.913~0.933)
Vertebrates	Seriola dumerili	23,241	52.76	311	10,454	60,845	0.882 (0.878~0.888)	56,605	4,240	0	60,845	0.930 (0.925~0.936)
Vertebrates	Seriola lalandi dorsalis	24,724	47.99	250	9,154	46,421	0.852 (0.847~0.858)	43,001	3,420	0	46,421	0.908 (0.902~0.915)
Vertebrates	Sphenodon punctatus	17,628	38.39	114	3,424	10,083	0.800 (0.788~0.813)	7,826	2,014	243	9,840	0.913 (0.897~0.929)
Vertebrates	Stegastes partitus	23,080	48.10	252	8,931	40,225	0.871 (0.864~0.877)	36,979	3,245	1	40,224	0.938 (0.930~0.945)
Vertebrates	Sus scrofa	22,342	63.76	271	9,961	74,329	0.867 (0.861~0.873)	67,656	6,070	603	73,726	0.923 (0.915~0.930)
Vertebrates	Takifugu rubripes	20,516	44.61	238	7,126	35,753	0.851 (0.845~0.858)	32,721	3,027	5	35,748	0.913 (0.906~0.920)
Vertebrates	Theropithecus gelada	22,360	36.12	204	4,246	11,667	0.763 (0.753~0.774)	9,719	1,853	95	11,572	0.865 (0.850~0.879)
Vertebrates	Urocitellus parryii	19,640	44.59	214	4,997	17,756	0.794 (0.784~0.803)	15,258	2,355	143	17,613	0.878 (0.867~0.890)
Vertebrates	Ursus americanus	20,542	34.19	162	3,654	13,166	0.845 (0.833~0.858)	10,789	2,141	236	12,930	0.935 (0.920~0.950)
Vertebrates	Ursus maritimus	18,699	41.53	199	5,060	24,365	0.895 (0.886~0.903)	20,919	3,158	288	24,077	0.956 (0.947~0.966)
Vertebrates	Vulpes vulpes	20,266	44.72	303	6,504	43,118	0.919 (0.912~0.925)	38,320	4,600	198	42,920	0.972 (0.964~0.979)
Vertebrates	Xenopus tropicalis	18,442	35.93	93	3,180	9,165	0.708 (0.697~0.717)	7,204	1,186	775	8,390	0.730 (0.719~0.742)
Vertebrates	Xiphophorus maculatus	23,753	57.83	315	11,504	69,726	0.904 (0.899~0.909)	64,770	4,955	1	69,725	0.951 (0.946~0.957)
Vertebrates	Zonotrichia albicollis	13,862	51.17	238	4,910	27,363	0.870 (0.863~0.878)	23,678	3,540	145	27,218	0.929 (0.921~0.938)
Invertebrates	Acyrthosiphon pisum	36,195	88.73	232	24,558	148,333	0.754 (0.751~0.757)	137,546	10,742	45	148,288	0.793 (0.790~0.797)
Invertebrates	Aedes aegypti	15,796	52.04	187	5,069	28,851	0.597 (0.591~0.602)	27,085	1,735	31	28,820	0.639 (0.633~0.646)
Invertebrates	Amphimedon queenslandica	43,615	33.60	39	5,201	19,262	0.708 (0.697~0.718)	16,632	2,630	0	19,262	0.825 (0.810~0.839)
Invertebrates	Anopheles gambiae	13,024	51.31	142	3,169	8,944	0.418 (0.413~0.423)	7,771	930	243	8,701	0.452 (0.446~0.458)
Invertebrates	Anoplophora glabripennis	22,253	39.59	128	6,102	29,615	0.799 (0.791~0.807)	27,125	2,486	4	29,611	0.860 (0.851~0.868)
Invertebrates	Apis mellifera	15,314	38.81	195	4,767	22,580	0.771 (0.763~0.778)	21,147	1,433	0	22,580	0.816 (0.808~0.826)
Invertebrates	Bombus terrestris	10,581	93.85	268	8,398	67,020	0.803 (0.798~0.808)	63,098	3,896	26	66,994	0.842 (0.836~0.848)
Invertebrates	Ciona intestinalis	16,671	80.10	75	7,500	27,293	0.792 (0.784~0.801)	20,816	4,971	1,506	25,787	0.857 (0.847~0.868)
Invertebrates	Ciona savignyi	11,616	77.09	63	4,224	11,921	0.749 (0.739~0.760)	8,027	3,301	593	11,328	0.821 (0.806~0.834)
Invertebrates	Culicoides sonorensis	15,612	63.35	186	7,084	71,010	0.668 (0.662~0.673)	69,090	1,920	0	71,010	0.704 (0.697~0.710)
Invertebrates	Daphnia magna	26,646	92.57	178	16,633	226,005	0.851 (0.846~0.856)	216,569	8,693	743	225,262	0.903 (0.898~0.909)
Invertebrates	Dendroctonus ponderosae	13,088	39.04	101	3,007	24,505	0.662 (0.650~0.673)	23,346	1,068	91	24,414	0.737 (0.723~0.750)
Invertebrates	Drosophila ananassae	14,365	87.24	119	6,328	20,286	0.471 (0.466~0.476)	18,269	2,016	1	20,285	0.526 (0.520~0.533)
Invertebrates	Drosophila erecta	13,605	85.23	108	5,532	16,710	0.465 (0.460~0.470)	14,912	1,798	0	16,710	0.525 (0.519~0.531)
Invertebrates	Drosophila grimshawi	13,705	88.07	85	5,259	16,895	0.441 (0.436~0.446)	14,907	1,977	11	16,884	0.497 (0.491~0.504)
Invertebrates	Drosophila melanogaster	13,931	96.25	135	7,622	36,611	0.493 (0.489~0.497)	33,315	2,559	737	35,874	0.527 (0.522~0.532)
Invertebrates	Drosophila mojavensis	13,425	87.78	123	6,614	26,296	0.496 (0.491~0.500)	24,005	2,290	1	26,295	0.545 (0.539~0.551)
Invertebrates	Drosophila pseudoobscura	14,574	92.01	135	7,590	35,097	0.516 (0.512~0.521)	32,134	2,962	1	35,096	0.570 (0.565~0.575)
Invertebrates	Drosophila simulans	14,179	96.34	156	8,356	46,151	0.531 (0.526~0.535)	43,234	2,916	1	46,150	0.582 (0.577~0.587)
Invertebrates	Drosophila virilis	13,620	87.92	124	6,806	28,042	0.509 (0.504~0.514)	25,522	2,520	0	28,042	0.560 (0.554~0.567)
Invertebrates	Drosophila willistoni	13,783	54.72	49	1,776	3,249	0.352 (0.345~0.359)	2,485	764	0	3,249	0.420 (0.410~0.430)
Invertebrates	Drosophila yakuba	14,824	92.01	132	7,647	29,042	0.500 (0.495~0.504)	26,559	2,483	0	29,042	0.556 (0.550~0.561)
Invertebrates	Folsomia candida	28,732	48.19	409	11,760	350,051	0.798 (0.794~0.802)	346,630	3,111	310	349,741	0.822 (0.818~0.826)
Invertebrates	Heliconius melpomene	12,669	71.45	167	6,846	35,108	0.761 (0.754~0.768)	32,317	2,688	103	35,005	0.810 (0.802~0.817)
Invertebrates	Lepeophtheirus salmonis	13,081	37.53	177	3,445	28,497	0.836 (0.827~0.845)	26,381	2,033	83	28,414	0.882 (0.872~0.893)
Invertebrates	Lucilia cuprina	14,452	52.75	206	5,002	30,663	0.547 (0.542~0.552)	29,579	1,084	0	30,663	0.572 (0.566~0.578)
Invertebrates	Mayetiola destructor	19,927	54.22	142	7,297	38,461	0.648 (0.643~0.653)	35,377	3,084	0	38,461	0.698 (0.693~0.705)
Invertebrates	Megaselia scalaris	11,461	35.08	83	2,373	13,094	0.764 (0.750~0.779)	11,141	1,953	0	13,094	0.856 (0.837~0.875)
Invertebrates	Melitaea cinxia	16,629	47.26	217	6,262	44,257	0.811 (0.804~0.818)	41,424	2,807	26	44,231	0.851 (0.844~0.860)
Invertebrates	Mnemiopsis leidyi	16,058	30.96	46	2,513	13,561	0.971 (0.948~0.995)	12,088	1,143	330	13,231	1.064 (1.032~1.098)
Invertebrates	Octopus bimaculoides	33,609	51.33	242	13,547	140,116	0.857 (0.853~0.861)	131,835	7,948	333	139,783	0.894 (0.890~0.899)
Invertebrates	Orchesella cincta	20,247	45.33	224	6,961	82,455	0.765 (0.759~0.771)	80,013	2,292	150	82,305	0.804 (0.798~0.811)
Invertebrates	Schistosoma mansoni	10,772	31.45	101	2,000	92,930	0.788 (0.769~0.809)	91,848	936	146	92,784	0.869 (0.846~0.892)
Invertebrates	Solenopsis invicta	14,466	74.83	192	7,672	36,153	0.731 (0.725~0.737)	32,624	3,526	3	36,150	0.791 (0.784~0.797)
Invertebrates	Strigamia maritima	14,992	49.15	233	5,855	82,921	0.885 (0.877~0.892)	79,696	3,190	35	82,886	0.937 (0.928~0.945)
Invertebrates	Teleopsis dalmanni	16,570	62.72	128	6,458	28,323	0.675 (0.669~0.681)	25,766	2,555	2	28,321	0.722 (0.716~0.729)
Invertebrates	Tetranychus urticae	17,671	43.15	120	4,674	17,800	0.589 (0.582~0.597)	15,549	1,591	660	17,140	0.616 (0.608~0.625)
Invertebrates	Tribolium castaneum	16,590	81.51	118	8,899	39,767	0.771 (0.764~0.778)	35,037	3,293	1,437	38,330	0.807 (0.799~0.815)
Eudicotyledons	Actinidia chinensis	33,044	99.45	140	17,986	276,939	0.697 (0.692~0.702)	267,363	8,334	1,242	275,697	0.770 (0.764~0.776)
Eudicotyledons	Arabidopsis halleri	32,158	99.58	91	13,041	31,221	0.652 (0.646~0.657)	23,308	5,288	2,625	28,596	0.677 (0.670~0.684)
Eudicotyledons	Arabidopsis lyrata	32,667	63.15	22	4,415	9,301	0.530 (0.515~0.548)	6,560	1,582	1,159	8,142	0.558 (0.536~0.582)
Eudicotyledons	Arabidopsis thaliana	27,628	85.33	184	15,088	58,030	0.765 (0.759~0.770)	52,758	5,261	11	58,019	0.827 (0.821~0.833)
Eudicotyledons	Beta vulgaris	26,521	97.52	142	15,529	273,299	0.819 (0.813~0.826)	262,070	7,030	4,199	269,100	0.819 (0.813~0.826)
Eudicotyledons	Brassica napus	101,040	37.06	131	18,554	93,657	0.673 (0.669~0.678)	83,617	6,864	3,176	90,481	0.704 (0.699~0.710)
Eudicotyledons	Cucumis sativus	23,780	57.27	139	7,376	42,637	0.767 (0.758~0.775)	39,434	2,905	298	42,339	0.852 (0.841~0.862)
Eudicotyledons	Glycine max	55,897	74.53	222	29,766	324,567	0.830 (0.826~0.833)	309,968	12,953	1,646	322,921	0.881 (0.877~0.885)
Eudicotyledons	Gossypium raimondii	38,208	76.75	225	21,471	183,004	0.863 (0.858~0.868)	172,578	9,227	1,199	181,805	0.909 (0.903~0.914)
Eudicotyledons	Helianthus annuus	52,191	62.37	150	19,821	154,161	0.749 (0.745~0.754)	143,332	8,989	1,840	152,321	0.815 (0.809~0.820)
Eudicotyledons	Manihot esculenta	33,044	68.23	178	13,703	126,492	0.766 (0.760~0.772)	120,292	5,529	671	125,821	0.822 (0.815~0.829)
Eudicotyledons	Medicago truncatula	50,444	41.72	157	12,598	104,525	0.771 (0.765~0.777)	99,571	4,526	428	104,097	0.839 (0.831~0.846)
Eudicotyledons	Nicotiana attenuata	33,320	78.70	87	10,915	38,662	0.615 (0.609~0.621)	34,052	4,458	152	38,510	0.702 (0.694~0.709)
Eudicotyledons	Phaseolus vulgaris	28,134	75.49	178	14,115	106,738	0.781 (0.776~0.786)	100,714	5,454	570	106,168	0.847 (0.841~0.853)
Eudicotyledons	Populus trichocarpa	41,335	67.07	184	17,777	146,593	0.811 (0.806~0.816)	137,718	7,919	956	145,637	0.865 (0.859~0.871)
Eudicotyledons	Prunus persica	26,873	78.65	248	15,000	141,554	0.828 (0.824~0.833)	133,988	6,734	832	140,722	0.869 (0.864~0.874)
Eudicotyledons	Solanum lycopersicum	34,429	48.52	214	11,672	81,478	0.779 (0.774~0.784)	77,239	4,140	99	81,379	0.824 (0.818~0.830)
Eudicotyledons	Solanum tuberosum	39,021	59.61	147	14,875	111,173	0.788 (0.782~0.794)	99,065	7,996	4,112	107,061	0.785 (0.779~0.791)
Eudicotyledons	Theobroma cacao	29,188	99.78	261	21,803	798,433	0.936 (0.932~0.940)	786,043	11,246	1,144	797,289	0.980 (0.975~0.985)
Eudicotyledons	Trifolium pratense	39,917	93.86	123	21,978	78,828	0.839 (0.834~0.844)	66,608	10,299	1,921	76,907	0.894 (0.889~0.900)
Eudicotyledons	Vigna radiata	22,368	45.99	193	7,036	32,236	0.803 (0.796~0.811)	29,218	3,016	2	32,234	0.870 (0.862~0.880)
Eudicotyledons	Vitis vinifera	29,927	57.05	81	7,818	31,754	0.789 (0.781~0.797)	24,222	4,366	3,166	28,588	0.783 (0.775~0.793)
Monocotyledons	Aegilops tauschii	39,614	84.17	207	23,379	310,010	0.935 (0.931~0.940)	283,078	26,923	9	310,001	1.000 (0.995~1.005)
Monocotyledons	Brachypodium distachyon	34,310	75.69	233	15,983	192,818	0.801 (0.797~0.806)	181,860	9,607	1,351	191,467	0.864 (0.858~0.870)
Monocotyledons	Dioscorea rotundata	19,023	48.59	184	6,055	58,932	0.852 (0.843~0.861)	55,838	3,094	0	58,932	0.930 (0.920~0.941)
Monocotyledons	Hordeum vulgare	37,704	79.15	204	20,215	248,206	0.944 (0.939~0.949)	227,474	20,732	0	248,206	1.012 (1.006~1.018)
Monocotyledons	Leersia perrieri	29,078	30.43	209	4,762	29,053	0.714 (0.706~0.722)	26,410	2,643	0	29,053	0.793 (0.783~0.802)
Monocotyledons	Oryza barthii	34,575	26.53	157	3,930	15,562	0.672 (0.663~0.680)	12,770	2,792	0	15,562	0.772 (0.761~0.783)
Monocotyledons	Oryza glumipatula	35,735	28.72	237	6,056	41,465	0.775 (0.768~0.783)	37,958	3,507	0	41,465	0.853 (0.844~0.861)
Monocotyledons	Oryza meridionalis	29,308	50.25	261	9,327	85,075	0.790 (0.784~0.796)	80,034	5,041	0	85,075	0.859 (0.852~0.866)
Monocotyledons	Oryza nivara	36,313	28.16	200	5,337	33,442	0.737 (0.730~0.744)	30,402	3,040	0	33,442	0.820 (0.812~0.830)
Monocotyledons	Oryza punctata	31,762	28.07	168	4,134	21,667	0.692 (0.682~0.700)	19,142	2,525	0	21,667	0.781 (0.771~0.793)
Monocotyledons	Oryza rufipogon	37,071	27.07	190	5,008	27,376	0.710 (0.702~0.718)	24,422	2,954	0	27,376	0.799 (0.789~0.809)
Monocotyledons	Oryza sativa	35,666	81.65	111	11,211	105,509	0.683 (0.677~0.690)	97,247	8,238	24	105,485	0.799 (0.791~0.807)
Monocotyledons	Panicum hallii fil2	33,805	75.72	231	15,233	136,679	0.795 (0.790~0.800)	126,795	9,040	844	135,835	0.870 (0.864~0.876)
Monocotyledons	Setaria italica	35,831	47.11	122	7,652	58,622	0.766 (0.759~0.774)	53,043	5,059	520	58,102	0.866 (0.857~0.877)
Monocotyledons	Sorghum bicolor	34,118	77.84	222	15,405	209,242	0.789 (0.785~0.794)	198,662	9,321	1,259	207,983	0.854 (0.849~0.860)
Monocotyledons	Triticum aestivum	107,545	63.92	122	23,310	78,385	0.579 (0.575~0.582)	64,984	10,675	2,726	75,659	0.652 (0.648~0.657)
Monocotyledons	Triticum dicoccoides	62,569	83.80	111	30,416	320,560	0.902 (0.898~0.907)	289,519	31,041	0	320,560	0.989 (0.984~0.995)
Monocotyledons	Zea mays	39,591	65.76	179	15,101	230,209	0.748 (0.742~0.754)	216,929	13,280	0	230,209	0.849 (0.843~0.856)
Mosses	Physcomitrella patens	32,234	77.30	477	22,412	239,709	0.847 (0.844~0.849)	227,137	12,309	263	239,446	0.879 (0.876~0.882)
Fungi	Absidia repens	14,915	77.34	66	3,293	10,032	0.708 (0.695~0.721)	7,351	2,504	177	9,855	0.825 (0.808~0.844)
Fungi	Acaromyces ingoldii	8,026	72.85	101	2,273	5,399	0.727 (0.714~0.742)	3,618	1,347	434	4,965	0.787 (0.771~0.807)
Fungi	Acidomyces richmondensis	10,338	42.89	149	3,061	10,096	0.833 (0.823~0.844)	7,616	2,194	286	9,810	0.913 (0.900~0.926)
Fungi	Agaricus bisporus	11,271	44.62	48	1,531	5,369	0.693 (0.672~0.714)	3,966	1,180	223	5,146	0.809 (0.780~0.838)
Fungi	Allomyces macrogynus	18,774	66.78	143	3,881	12,909	0.446 (0.441~0.452)	9,363	3,299	247	12,662	0.543 (0.534~0.551)
Fungi	Alternaria alternata	13,466	59.18	190	5,483	19,405	0.864 (0.856~0.873)	15,722	3,277	406	18,999	0.946 (0.936~0.956)
Fungi	Amanita muscaria	18,086	53.56	123	6,386	21,302	0.934 (0.925~0.943)	15,544	4,944	814	20,488	1.007 (0.996~1.017)
Fungi	Amanita thiersii	10,346	27.47	95	1,367	5,213	0.861 (0.844~0.882)	3,953	926	334	4,879	0.896 (0.875~0.918)
Fungi	Amorphotheca resinae	9,642	51.98	128	2,661	6,686	0.699 (0.688~0.709)	5,046	1,472	168	6,518	0.780 (0.765~0.793)
Fungi	Anaeromyces robustus	12,823	51.06	132	2,399	6,160	0.727 (0.717~0.737)	5,202	681	277	5,883	0.730 (0.718~0.741)
Fungi	Armillaria gallica	25,695	50.61	128	8,089	26,132	0.925 (0.916~0.933)	18,695	6,514	923	25,209	1.004 (0.994~1.014)
Fungi	Armillaria solidipes	20,808	59.28	122	7,279	22,889	0.897 (0.888~0.905)	16,595	5,510	784	22,105	0.980 (0.969~0.991)
Fungi	Ascoidea rubescens	6,785	44.58	139	1,510	4,145	0.583 (0.574~0.593)	3,253	687	205	3,940	0.605 (0.593~0.616)
Fungi	Aspergillus aculeatinus	12,028	60.03	152	3,991	11,212	0.724 (0.715~0.733)	8,604	2,327	281	10,931	0.801 (0.790~0.811)
Fungi	Aspergillus aculeatus	10,843	44.26	141	2,494	6,928	0.704 (0.693~0.715)	5,287	1,239	402	6,526	0.751 (0.739~0.765)
Fungi	Aspergillus brasiliensis	12,989	43.65	150	3,448	10,698	0.779 (0.770~0.789)	8,470	1,987	241	10,457	0.854 (0.842~0.866)
Fungi	Aspergillus brunneoviolaceus	12,073	58.63	158	4,043	11,679	0.735 (0.727~0.743)	9,034	2,318	327	11,352	0.809 (0.798~0.820)
Fungi	Aspergillus campestris	9,756	57.18	142	3,000	8,564	0.707 (0.698~0.717)	6,738	1,615	211	8,353	0.780 (0.768~0.791)
Fungi	Aspergillus candidus	9,639	69.10	161	3,751	11,573	0.685 (0.677~0.694)	9,551	1,972	50	11,523	0.771 (0.760~0.782)
Fungi	Aspergillus carbonarius	11,475	66.39	179	4,528	31,388	0.747 (0.739~0.755)	27,988	2,576	824	30,564	0.801 (0.792~0.811)
Fungi	Aspergillus ellipticus	12,882	63.13	140	4,465	12,255	0.739 (0.730~0.748)	9,133	2,738	384	11,871	0.824 (0.813~0.834)
Fungi	Aspergillus eucalypticola	11,933	61.95	146	4,044	11,594	0.720 (0.711~0.729)	9,146	2,184	264	11,330	0.795 (0.785~0.806)
Fungi	Aspergillus flavus	13,196	31.32	106	1,680	4,485	0.547 (0.536~0.558)	3,779	691	15	4,470	0.630 (0.617~0.645)
Fungi	Aspergillus glaucus	11,254	49.51	138	3,240	9,556	0.752 (0.742~0.761)	7,332	1,920	304	9,252	0.817 (0.805~0.828)
Fungi	Aspergillus heteromorphus	11,130	60.60	138	3,554	9,873	0.738 (0.728~0.748)	7,184	2,373	316	9,557	0.821 (0.809~0.834)
Fungi	Aspergillus indologenus	12,161	61.30	163	4,347	12,499	0.732 (0.724~0.740)	9,724	2,451	324	12,175	0.807 (0.797~0.817)
Fungi	Aspergillus japonicus	12,022	61.75	155	4,138	11,638	0.721 (0.713~0.730)	9,026	2,320	292	11,346	0.798 (0.787~0.809)
Fungi	Aspergillus lacticoffeatus	13,082	56.77	149	4,089	11,722	0.708 (0.700~0.717)	9,360	2,110	252	11,470	0.782 (0.772~0.793)
Fungi	Aspergillus luchuensis	13,502	45.27	153	3,760	11,884	0.792 (0.783~0.802)	9,277	2,296	311	11,573	0.865 (0.854~0.877)
Fungi	Aspergillus neoniger	11,939	62.81	146	4,061	11,291	0.704 (0.696~0.712)	8,929	2,121	241	11,050	0.779 (0.769~0.789)
Fungi	Aspergillus nidulans	10,534	28.86	100	1,011	2,447	0.471 (0.459~0.483)	1,997	437	13	2,434	0.551 (0.535~0.568)
Fungi	Aspergillus novofumigatus	11,532	52.07	156	3,762	12,217	0.756 (0.747~0.765)	9,809	2,045	363	11,854	0.816 (0.806~0.827)
Fungi	Aspergillus ochraceoroseus	8,917	53.64	152	2,771	7,836	0.738 (0.727~0.749)	6,215	1,398	223	7,613	0.800 (0.787~0.813)
Fungi	Aspergillus oryzae	11,383	52.87	168	3,605	14,943	0.687 (0.678~0.696)	13,298	1,560	85	14,858	0.758 (0.747~0.770)
Fungi	Aspergillus piperis	12,071	61.84	155	4,320	12,820	0.731 (0.723~0.739)	10,201	2,335	284	12,536	0.804 (0.794~0.815)
Fungi	Aspergillus ruber	10,066	50.01	154	3,073	9,792	0.760 (0.750~0.770)	7,722	1,787	283	9,509	0.820 (0.808~0.831)
Fungi	Aspergillus saccharolyticus	10,064	64.16	153	3,623	10,026	0.703 (0.694~0.711)	7,760	1,972	294	9,732	0.773 (0.763~0.784)
Fungi	Aspergillus sclerotiicarbonarius	12,569	61.46	142	4,214	11,990	0.738 (0.730~0.747)	9,228	2,494	268	11,722	0.827 (0.817~0.838)
Fungi	Aspergillus sclerotioniger	12,338	60.59	152	4,424	13,718	0.779 (0.771~0.788)	10,661	2,725	332	13,386	0.860 (0.850~0.872)
Fungi	Aspergillus steynii	13,195	53.29	138	3,844	11,081	0.765 (0.756~0.775)	8,515	2,305	261	10,820	0.854 (0.843~0.866)
Fungi	Aspergillus sydowii	13,579	39.98	154	3,433	10,668	0.772 (0.763~0.782)	8,278	2,158	232	10,436	0.842 (0.831~0.855)
Fungi	Aspergillus taichungensis	9,689	73.22	177	4,350	15,077	0.719 (0.711~0.728)	12,650	2,362	65	15,012	0.801 (0.792~0.812)
Fungi	Aspergillus tubingensis	12,318	39.63	162	3,091	10,122	0.796 (0.786~0.805)	8,110	1,791	221	9,901	0.868 (0.855~0.880)
Fungi	Aspergillus uvarum	12,014	62.53	142	4,055	10,900	0.705 (0.698~0.714)	8,331	2,244	325	10,575	0.779 (0.770~0.790)
Fungi	Aspergillus vadensis	12,132	58.06	148	3,940	11,387	0.722 (0.714~0.731)	9,021	2,114	252	11,135	0.797 (0.787~0.808)
Fungi	Aspergillus versicolor	13,222	43.01	143	3,455	10,045	0.755 (0.745~0.766)	7,784	2,052	209	9,836	0.829 (0.817~0.842)
Fungi	Aspergillus violaceofuscus	12,080	61.95	158	4,275	12,286	0.729 (0.721~0.737)	9,519	2,466	301	11,985	0.805 (0.795~0.816)
Fungi	Aspergillus wentii	12,435	44.50	150	3,457	11,443	0.766 (0.757~0.775)	9,078	2,080	285	11,158	0.831 (0.820~0.843)
Fungi	Aureobasidium pullulans	11,844	51.00	136	3,489	10,871	0.798 (0.788~0.808)	8,411	2,268	192	10,679	0.888 (0.876~0.900)
Fungi	Aureobasidium subglaciale	10,792	45.95	170	3,352	11,600	0.837 (0.826~0.847)	9,137	2,223	240	11,360	0.918 (0.905~0.930)
Fungi	Babjeviella inositovora	6,398	60.13	104	1,724	4,754	0.691 (0.677~0.704)	3,718	812	224	4,530	0.735 (0.720~0.751)
Fungi	Basidiobolus meristosporus	16,110	49.73	58	2,121	5,262	0.531 (0.521~0.541)	3,741	1,187	334	4,928	0.579 (0.565~0.591)
Fungi	Batrachochytrium salamandrivorans	10,135	54.92	180	3,189	28,555	0.730 (0.723~0.739)	26,556	1,928	71	28,484	0.777 (0.768~0.787)
Fungi	Baudoinia panamericana	10,508	55.51	171	4,349	15,222	0.912 (0.903~0.922)	11,651	3,258	313	14,909	1.007 (0.994~1.019)
Fungi	Beauveria bassiana	10,095	99.47	131	4,687	12,740	0.564 (0.556~0.571)	10,358	2,361	21	12,719	0.654 (0.644~0.662)
Fungi	Bipolaris maydis	13,311	40.75	84	1,882	4,407	0.605 (0.593~0.618)	3,122	1,064	221	4,186	0.688 (0.671~0.706)
Fungi	Bipolaris sorokiniana	12,214	60.28	130	3,818	9,747	0.702 (0.693~0.711)	7,415	2,072	260	9,487	0.790 (0.778~0.802)
Fungi	Blastomyces dermatitidis	9,755	65.43	402	5,398	53,790	0.805 (0.799~0.810)	51,382	2,337	71	53,719	0.840 (0.833~0.846)
Fungi	Blastomyces gilchristii	9,692	64.97	392	5,239	52,590	0.805 (0.799~0.811)	50,239	2,289	62	52,528	0.840 (0.833~0.847)
Fungi	Blumeria graminis	7,118	95.41	179	4,605	21,235	0.762 (0.754~0.770)	19,180	2,038	17	21,218	0.831 (0.821~0.840)
Fungi	Botryobasidium botryosum	16,501	56.86	116	4,771	13,253	0.774 (0.765~0.783)	9,221	3,467	565	12,688	0.857 (0.846~0.868)
Fungi	Botrytis cinerea	11,707	99.10	218	8,072	37,451	0.717 (0.712~0.722)	33,951	3,169	331	37,120	0.767 (0.760~0.773)
Fungi	Cadophora sp	22,762	48.68	134	6,167	16,847	0.745 (0.737~0.752)	12,584	3,743	520	16,327	0.821 (0.811~0.830)
Fungi	Calocera cornea	13,152	55.71	142	4,201	12,164	0.837 (0.827~0.847)	8,147	3,577	440	11,724	0.936 (0.923~0.949)
Fungi	Calocera viscosa	12,357	59.05	139	4,178	12,447	0.835 (0.825~0.845)	8,679	3,362	406	12,041	0.934 (0.922~0.947)
Fungi	Candida maltosa	5,986	82.33	113	2,384	10,402	0.778 (0.762~0.794)	9,198	851	353	10,049	0.801 (0.783~0.819)
Fungi	Catenaria anguillulae	12,754	65.33	114	5,696	16,871	0.924 (0.914~0.934)	10,160	5,980	731	16,140	1.057 (1.044~1.071)
Fungi	Ceraceosorus guamensis	7,822	71.20	209	3,676	9,858	0.657 (0.650~0.665)	7,243	2,257	358	9,500	0.732 (0.722~0.742)
Fungi	Cercospora beticola	12,275	66.06	146	4,804	15,139	0.725 (0.717~0.734)	12,218	2,841	80	15,059	0.839 (0.828~0.851)
Fungi	Cladophialophora immunda	12,830	67.03	205	6,049	25,274	0.748 (0.741~0.756)	21,866	3,322	86	25,188	0.833 (0.824~0.842)
Fungi	Clohesyomyces aquaticus	15,811	43.69	175	4,634	13,897	0.832 (0.822~0.841)	10,511	3,305	81	13,816	0.939 (0.927~0.951)
Fungi	Coccidioides immitis	9,757	58.63	172	3,669	14,599	0.714 (0.705~0.723)	12,735	1,713	151	14,448	0.784 (0.773~0.794)
Fungi	Coccidioides posadasii	10,225	59.97	175	4,021	16,507	0.749 (0.739~0.758)	14,037	2,118	352	16,155	0.809 (0.798~0.821)
Fungi	Colletotrichum incanum	12,809	45.30	208	3,622	17,405	0.722 (0.713~0.732)	15,527	1,840	38	17,367	0.801 (0.790~0.813)
Fungi	Conidiobolus coronatus	10,568	37.02	61	844	1,813	0.455 (0.441~0.468)	1,380	276	157	1,656	0.449 (0.435~0.464)
Fungi	Coniella lustricola	11,314	51.13	187	3,902	11,457	0.749 (0.740~0.757)	8,470	2,938	49	11,408	0.847 (0.835~0.858)
Fungi	Coniochaeta ligniaria	13,658	54.22	192	5,152	16,018	0.811 (0.803~0.820)	12,570	3,110	338	15,680	0.892 (0.881~0.902)
Fungi	Corynespora cassiicola	17,158	60.07	157	6,371	19,306	0.839 (0.831~0.847)	14,246	4,587	473	18,833	0.937 (0.926~0.947)
Fungi	Cryptococcus amylolentus	8,249	58.80	70	1,507	5,273	0.533 (0.520~0.548)	4,143	1,065	65	5,208	0.651 (0.629~0.672)
Fungi	Cryptococcus neoformans	6,632	99.41	94	2,432	9,998	0.526 (0.516~0.537)	8,657	1,230	111	9,887	0.614 (0.601~0.628)
Fungi	Cutaneotrichosporon oleaginosum	8,320	74.58	101	2,249	5,847	0.765 (0.752~0.780)	3,645	1,839	363	5,484	0.875 (0.857~0.897)
Fungi	Cyberlindnera jadinii	6,032	54.71	98	1,360	4,064	0.611 (0.600~0.623)	3,217	668	179	3,885	0.657 (0.642~0.670)
Fungi	Cylindrobasidium torrendii	13,927	65.19	75	3,720	10,435	0.785 (0.772~0.797)	7,178	2,838	419	10,016	0.889 (0.874~0.906)
Fungi	Dacryopinax primogenitus	10,240	44.56	83	1,905	11,949	0.729 (0.714~0.745)	9,780	1,595	574	11,375	0.779 (0.760~0.800)
Fungi	Daedalea quercina	12,191	61.27	137	4,309	13,258	0.849 (0.838~0.859)	9,428	3,302	528	12,730	0.934 (0.921~0.946)
Fungi	Daldinia sp	11,161	54.74	188	4,132	11,864	0.806 (0.795~0.815)	10,057	1,497	310	11,554	0.858 (0.845~0.869)
Fungi	Dichomitus squalens	7,192	36.83	102	1,207	7,656	0.788 (0.767~0.811)	6,477	934	245	7,411	0.863 (0.838~0.892)
Fungi	Dothistroma septosporum	12,400	59.81	155	4,536	26,541	0.798 (0.790~0.807)	22,822	3,399	320	26,221	0.885 (0.874~0.896)
Fungi	Edhazardia aedis	4,190	49.07	57	735	2,423	0.721 (0.696~0.748)	2,044	379	0	2,423	0.815 (0.784~0.848)
Fungi	Elaphomyces granulatus	7,171	39.70	157	1,824	7,983	0.758 (0.744~0.773)	7,020	927	36	7,947	0.831 (0.814~0.849)
Fungi	Exidia glandulosa	26,682	54.17	75	5,839	14,532	0.867 (0.856~0.879)	8,821	4,896	815	13,717	0.987 (0.972~1.004)
Fungi	Exophiala dermatitidis	9,285	45.89	382	3,634	33,296	0.793 (0.786~0.801)	31,428	1,830	38	33,258	0.841 (0.832~0.849)
Fungi	Exophiala mesophila	9,181	72.87	207	4,650	16,521	0.676 (0.668~0.683)	14,452	2,024	45	16,476	0.757 (0.747~0.768)
Fungi	Exophiala oligosperma	11,893	63.49	195	5,120	22,382	0.735 (0.727~0.743)	19,678	2,649	55	22,327	0.815 (0.806~0.825)
Fungi	Exophiala sideris	10,191	70.40	171	4,820	17,153	0.728 (0.721~0.737)	14,683	2,394	76	17,077	0.820 (0.810~0.831)
Fungi	Exophiala xenobiotica	12,019	64.06	193	5,360	21,975	0.754 (0.746~0.761)	19,080	2,827	68	21,907	0.840 (0.830~0.849)
Fungi	Exserohilum turcica	11,698	35.20	84	1,402	3,632	0.658 (0.644~0.673)	2,399	982	251	3,381	0.739 (0.719~0.761)
Fungi	Fibularhizoctonia sp	32,847	48.97	94	8,254	24,521	0.819 (0.811~0.826)	16,438	6,951	1,132	23,389	0.910 (0.900~0.919)
Fungi	Fusarium culmorum	12,465	35.16	128	1,861	5,319	0.506 (0.497~0.516)	4,553	766	0	5,319	0.578 (0.566~0.592)
Fungi	Fusarium graminearum	14,145	40.23	203	3,530	10,251	0.600 (0.592~0.607)	8,945	1,182	124	10,127	0.656 (0.647~0.664)
Fungi	Fusarium oxysporum	17,931	66.01	222	8,592	51,703	0.783 (0.777~0.789)	47,772	3,839	92	51,611	0.849 (0.842~0.856)
Fungi	Fusarium verticillioides	14,166	38.73	122	2,239	8,442	0.599 (0.589~0.610)	6,136	1,549	757	7,685	0.631 (0.619~0.644)
Fungi	Gaeumannomyces graminis	14,458	58.39	251	5,826	26,357	0.703 (0.696~0.709)	23,494	2,784	79	26,278	0.779 (0.771~0.787)
Fungi	Galerina marginata	21,388	49.91	128	6,199	18,290	0.862 (0.853~0.870)	13,610	4,086	594	17,696	0.941 (0.930~0.952)
Fungi	Gelatoporia subvermispora	12,122	56.39	110	3,319	20,995	0.754 (0.743~0.767)	17,961	2,485	549	20,446	0.829 (0.815~0.844)
Fungi	Gloeophyllum trabeum	11,755	35.59	69	1,321	3,295	0.586 (0.570~0.602)	2,314	849	132	3,163	0.685 (0.663~0.709)
Fungi	Gonapodya prolifera	13,827	59.74	77	3,189	8,418	0.709 (0.699~0.721)	5,028	2,876	514	7,904	0.809 (0.795~0.826)
Fungi	Gymnopus luxurians	14,594	43.26	100	3,276	9,451	0.871 (0.860~0.884)	6,852	2,217	382	9,069	0.947 (0.933~0.964)
Fungi	Hanseniaspora valbyensis	4,772	54.23	117	957	2,294	0.645 (0.626~0.662)	1,897	228	169	2,125	0.639 (0.621~0.657)
Fungi	Hebeloma cylindrosporum	15,373	60.64	99	4,911	13,888	0.863 (0.851~0.874)	9,781	3,584	523	13,365	0.959 (0.945~0.973)
Fungi	Hesseltinella vesiculosa	11,139	69.02	52	2,721	9,130	0.826 (0.809~0.845)	5,825	2,300	1,005	8,125	0.868 (0.845~0.892)
Fungi	Heterobasidion irregulare	13,264	25.15	76	1,229	5,034	0.721 (0.701~0.742)	3,822	1,027	185	4,849	0.812 (0.787~0.842)
Fungi	Hydnomerulius pinastri	7,912	37.39	130	1,728	5,618	0.842 (0.828~0.857)	4,232	1,113	273	5,345	0.898 (0.881~0.916)
Fungi	Hypholoma sublateritium	17,766	46.26	127	4,681	14,606	0.839 (0.829~0.847)	10,596	3,498	512	14,094	0.918 (0.906~0.929)
Fungi	Hyphopichia burtonii	5,995	49.57	84	1,178	3,195	0.557 (0.544~0.570)	2,493	518	184	3,011	0.579 (0.564~0.595)
Fungi	Hypoxylon sp	11,701	54.79	177	4,249	12,433	0.774 (0.764~0.782)	10,296	1,775	362	12,071	0.830 (0.818~0.840)
Fungi	Jaapia argillacea	16,373	53.81	130	5,084	14,871	0.812 (0.803~0.821)	10,837	3,604	430	14,441	0.902 (0.891~0.913)
Fungi	Jaminaea rosea	6,858	68.68	110	1,866	4,749	0.715 (0.701~0.728)	3,202	1,271	276	4,473	0.815 (0.797~0.832)
Fungi	Kockovaella imperatae	7,392	67.06	130	2,755	7,907	0.685 (0.676~0.695)	6,001	1,850	56	7,851	0.784 (0.772~0.798)
Fungi	Komagataella pastoris	5,035	53.03	61	777	3,054	0.485 (0.466~0.505)	2,713	341	0	3,054	0.579 (0.553~0.607)
Fungi	Komagataella phaffii	5,035	40.08	78	739	3,520	0.530 (0.511~0.552)	3,221	297	2	3,518	0.613 (0.590~0.642)
Fungi	Laccaria amethystina	21,020	49.39	112	5,938	17,887	0.909 (0.899~0.919)	12,911	4,294	682	17,205	0.994 (0.983~1.007)
Fungi	Laetiporus sulphureus	13,740	52.33	123	4,048	13,092	0.831 (0.821~0.841)	9,343	3,292	457	12,635	0.922 (0.910~0.934)
Fungi	Leucosporidium creatinivorum	9,854	74.51	91	1,369	2,644	0.686 (0.666~0.709)	1,630	930	84	2,560	0.818 (0.790~0.848)
Fungi	Lichtheimia ramosa	11,510	33.35	40	697	3,313	0.510 (0.484~0.535)	2,622	662	29	3,284	0.667 (0.624~0.708)
Fungi	Lipomyces starkeyi	8,182	54.12	148	2,850	8,653	0.697 (0.688~0.706)	6,720	1,630	303	8,350	0.746 (0.736~0.758)
Fungi	Lobosporangium transversale	11,818	68.62	112	2,863	8,427	0.705 (0.695~0.715)	6,496	1,831	100	8,327	0.792 (0.779~0.805)
Fungi	Magnaporthe oryzae	12,593	63.18	268	5,736	24,333	0.642 (0.636~0.648)	22,470	1,854	9	24,324	0.698 (0.692~0.705)
Fungi	Magnaporthe poae	11,209	66.25	296	5,192	35,506	0.767 (0.760~0.774)	32,737	2,769	0	35,506	0.838 (0.829~0.846)
Fungi	Malassezia sympodialis	4,491	41.55	33	404	1,233	0.594 (0.560~0.632)	857	368	8	1,225	0.771 (0.714~0.837)
Fungi	Meira miltonrushii	7,452	56.03	123	2,530	7,815	0.786 (0.776~0.798)	6,244	1,323	248	7,567	0.856 (0.843~0.870)
Fungi	Meliniomyces bicolor	18,611	53.34	141	6,093	16,945	0.798 (0.790~0.806)	12,475	4,095	375	16,570	0.885 (0.875~0.895)
Fungi	Meliniomyces variabilis	20,379	50.77	136	6,110	16,930	0.775 (0.767~0.783)	12,764	3,775	391	16,539	0.859 (0.849~0.869)
Fungi	Metschnikowia bicuspidata	5,837	35.14	152	1,144	3,639	0.744 (0.730~0.759)	2,755	762	122	3,517	0.803 (0.785~0.821)
Fungi	Microbotryum violaceum	7,364	78.79	114	1,491	4,028	0.402 (0.393~0.412)	3,110	911	7	4,021	0.493 (0.479~0.506)
Fungi	Microdochium bolleyi	13,165	60.04	144	3,313	6,619	0.544 (0.536~0.552)	4,564	2,009	46	6,573	0.647 (0.637~0.657)
Fungi	Mixia osmundae	6,858	37.94	101	1,310	4,083	0.812 (0.794~0.830)	2,896	1,023	164	3,919	0.913 (0.889~0.938)
Fungi	Mortierella elongata	14,959	54.54	119	2,242	6,068	0.772 (0.758~0.784)	3,958	1,750	360	5,708	0.849 (0.832~0.866)
Fungi	Mycosphaerella eumusae	10,939	38.32	256	3,228	47,347	0.844 (0.834~0.855)	44,802	2,497	48	47,299	0.921 (0.908~0.933)
Fungi	Nadsonia fulvescens	5,648	45.96	81	714	1,885	0.446 (0.435~0.459)	1,470	327	88	1,797	0.473 (0.459~0.489)
Fungi	Naematelia encephala	7,964	76.32	117	2,816	7,118	0.619 (0.611~0.629)	5,615	1,434	69	7,049	0.707 (0.695~0.719)
Fungi	Neocallimastix californiae	20,200	53.54	127	4,365	12,020	0.763 (0.755~0.771)	9,831	1,687	502	11,518	0.771 (0.763~0.780)
Fungi	Neolecta irregularis	5,531	49.20	97	1,445	7,012	0.700 (0.683~0.717)	6,091	882	39	6,973	0.798 (0.777~0.822)
Fungi	Neolentinus lepideus	13,155	53.87	136	4,387	14,668	0.861 (0.852~0.870)	10,917	3,220	531	14,137	0.931 (0.919~0.942)
Fungi	Neurospora crassa	9,758	78.49	333	5,293	24,961	0.672 (0.667~0.678)	22,971	1,903	87	24,874	0.723 (0.716~0.730)
Fungi	Neurospora tetrasperma	10,380	35.81	105	1,068	2,524	0.449 (0.438~0.461)	1,915	572	37	2,487	0.530 (0.515~0.545)
Fungi	Ogataea polymorpha	5,171	47.94	78	1,112	7,361	0.618 (0.600~0.638)	6,241	587	533	6,828	0.615 (0.593~0.636)
Fungi	Oidiodendron maius	16,701	25.18	91	1,989	4,981	0.701 (0.687~0.714)	3,500	1,256	225	4,756	0.775 (0.758~0.792)
Fungi	Paraphaeosphaeria sporulosa	14,734	59.65	160	5,484	16,529	0.815 (0.807~0.824)	12,614	3,525	390	16,139	0.908 (0.898~0.919)
Fungi	Paxillus rubicundulus	22,025	41.17	122	5,439	16,899	0.842 (0.834~0.851)	12,005	4,121	773	16,126	0.915 (0.905~0.926)
Fungi	Penicilliopsis zonata	9,869	50.67	153	2,843	8,417	0.725 (0.714~0.734)	6,546	1,556	315	8,102	0.776 (0.764~0.788)
Fungi	Penicillium brasilianum	11,432	51.86	208	3,886	19,474	0.739 (0.730~0.749)	17,716	1,711	47	19,427	0.812 (0.802~0.824)
Fungi	Penicillium chrysogenum	11,198	36.09	151	2,199	14,400	0.655 (0.644~0.668)	13,365	1,005	30	14,370	0.730 (0.715~0.743)
Fungi	Penicillium coprophilum	8,999	61.03	282	4,121	58,418	0.801 (0.793~0.810)	56,599	1,784	35	58,383	0.853 (0.844~0.862)
Fungi	Penicillium decumbens	7,149	63.91	276	3,337	42,821	0.817 (0.807~0.826)	41,264	1,524	33	42,788	0.876 (0.865~0.888)
Fungi	Penicillium flavigenum	10,994	50.18	239	3,979	37,642	0.767 (0.759~0.776)	35,833	1,769	40	37,602	0.827 (0.817~0.837)
Fungi	Penicillium nalgiovense	11,853	46.94	208	3,787	20,654	0.748 (0.740~0.757)	18,906	1,707	41	20,613	0.814 (0.803~0.825)
Fungi	Penicillium polonicum	10,694	57.88	222	4,318	38,512	0.758 (0.750~0.767)	36,611	1,870	31	38,481	0.823 (0.813~0.833)
Fungi	Penicillium roqueforti	12,319	82.40	174	6,301	35,297	0.720 (0.713~0.727)	31,538	3,043	716	34,581	0.767 (0.759~0.776)
Fungi	Penicillium steckii	10,362	63.70	255	4,678	52,807	0.760 (0.753~0.768)	50,870	1,903	34	52,773	0.816 (0.807~0.825)
Fungi	Penicillium vulpinum	10,278	55.17	214	3,819	35,070	0.723 (0.715~0.732)	33,499	1,545	26	35,044	0.785 (0.775~0.794)
Fungi	Peniophora sp	18,940	57.46	125	5,948	19,189	0.881 (0.873~0.890)	13,816	4,753	620	18,569	0.971 (0.961~0.983)
Fungi	Periconia macrospinosa	18,735	52.61	143	5,687	17,194	0.814 (0.805~0.822)	13,205	3,568	421	16,773	0.897 (0.887~0.908)
Fungi	Pezoloma ericae	16,783	55.64	170	6,301	18,553	0.791 (0.783~0.798)	14,489	3,586	478	18,075	0.861 (0.852~0.870)
Fungi	Phanerochaete carnosa	13,925	62.44	87	4,195	21,306	0.846 (0.832~0.859)	16,888	3,299	1,119	20,187	0.915 (0.898~0.931)
Fungi	Phialocephala scopiformis	18,567	57.27	166	7,023	22,499	0.807 (0.800~0.814)	17,576	4,406	517	21,982	0.879 (0.870~0.887)
Fungi	Phialophora americana	10,919	72.39	218	5,851	24,655	0.768 (0.760~0.776)	21,316	3,259	80	24,575	0.854 (0.844~0.863)
Fungi	Phlebiopsis gigantea	11,855	52.30	100	2,826	7,585	0.811 (0.798~0.825)	5,221	2,144	220	7,365	0.918 (0.900~0.936)
Fungi	Pichia membranifaciens	5,542	42.66	105	1,055	2,680	0.650 (0.633~0.666)	1,975	514	191	2,489	0.687 (0.667~0.708)
Fungi	Piloderma croceum	21,515	56.88	125	7,882	25,304	0.857 (0.849~0.863)	18,356	5,852	1,096	24,208	0.924 (0.915~0.932)
Fungi	Piromyces finnis	10,959	69.09	141	3,585	13,535	0.777 (0.767~0.787)	11,858	1,193	484	13,051	0.784 (0.773~0.795)
Fungi	Pisolithus microcarpus	20,968	47.18	108	5,921	18,354	0.922 (0.912~0.933)	12,683	4,846	825	17,529	1.007 (0.995~1.020)
Fungi	Pisolithus tinctorius	22,644	45.85	128	6,795	21,963	0.906 (0.898~0.914)	15,608	5,471	884	21,079	0.984 (0.974~0.994)
Fungi	Pneumocystis carinii	3,646	78.14	46	832	1,694	0.609 (0.585~0.637)	1,232	419	43	1,651	0.761 (0.724~0.804)
Fungi	Pneumocystis murina	3,623	39.64	47	526	1,731	0.702 (0.668~0.741)	1,446	266	19	1,712	0.804 (0.757~0.852)
Fungi	Protomyces lactucaedebilis	6,725	55.23	126	1,988	6,588	0.812 (0.798~0.825)	5,003	1,543	42	6,546	0.916 (0.898~0.933)
Fungi	Pseudocercospora fijiensis	13,047	28.08	109	1,701	6,632	0.723 (0.711~0.739)	5,123	1,403	106	6,526	0.826 (0.810~0.845)
Fungi	Pseudocercospora musae	10,402	35.75	352	3,015	65,099	0.905 (0.895~0.914)	62,376	2,656	67	65,032	0.965 (0.954~0.976)
Fungi	Pseudogymnoascus destructans	9,075	67.74	192	3,976	17,174	0.683 (0.675~0.692)	15,084	2,031	59	17,115	0.752 (0.742~0.763)
Fungi	Pseudogymnoascus verrucosus	10,685	78.98	220	5,848	26,980	0.728 (0.722~0.735)	24,605	2,307	68	26,912	0.790 (0.783~0.798)
Fungi	Pseudomassariella vexata	12,565	44.56	189	4,075	13,040	0.773 (0.765~0.782)	10,565	2,429	46	12,994	0.860 (0.849~0.870)
Fungi	Pseudomicrostroma glucosiphilum	6,681	69.00	125	1,752	4,353	0.602 (0.591~0.613)	3,069	1,045	239	4,114	0.673 (0.659~0.688)
Fungi	Puccinia graminis	15,800	35.81	127	2,458	8,303	0.585 (0.576~0.595)	7,000	1,205	98	8,205	0.663 (0.651~0.675)
Fungi	Puccinia striiformis	19,562	39.39	98	2,767	8,456	0.498 (0.491~0.506)	7,268	1,075	113	8,343	0.566 (0.556~0.576)
Fungi	Pyrenochaeta sp	14,990	62.60	169	6,051	18,940	0.811 (0.803~0.819)	14,973	3,578	389	18,551	0.899 (0.888~0.908)
Fungi	Rhizoclosmatium globosum	16,987	69.08	59	4,669	13,912	0.758 (0.747~0.769)	9,369	3,865	678	13,234	0.837 (0.822~0.851)
Fungi	Rhizophagus irregularis	26,143	53.65	99	7,449	25,220	0.901 (0.893~0.910)	20,270	4,349	601	24,619	0.954 (0.944~0.964)
Fungi	Rhizopogon vinicolor	14,465	59.03	128	5,258	17,375	0.870 (0.861~0.879)	13,151	3,674	550	16,825	0.948 (0.936~0.960)
Fungi	Rhizopus microsporus	10,889	50.50	87	2,706	8,981	0.955 (0.938~0.971)	7,008	1,609	364	8,617	1.007 (0.986~1.026)
Fungi	Rhodotorula graminis	7,275	28.51	40	229	2,067	0.542 (0.483~0.624)	1,839	166	62	2,005	0.655 (0.562~0.783)
Fungi	Rhodotorula taiwanensis	7,014	57.06	110	1,012	2,727	0.485 (0.468~0.500)	2,150	545	32	2,695	0.581 (0.559~0.602)
Fungi	Saccharomyces cerevisiae	6,600	74.86	53	955	2,189	0.355 (0.348~0.363)	1,757	381	44	2,138	0.334 (0.325~0.345)
Fungi	Saitoella complicata	7,034	53.30	74	1,405	3,875	0.701 (0.684~0.717)	2,710	1,011	154	3,721	0.806 (0.784~0.830)
Fungi	Schizopora paradoxa	17,088	56.43	142	5,683	17,425	0.918 (0.908~0.928)	12,540	4,294	591	16,834	1.005 (0.993~1.017)
Fungi	Schizosaccharomyces cryophilus	5,155	80.78	176	2,536	12,835	0.645 (0.634~0.655)	12,143	685	7	12,828	0.690 (0.679~0.703)
Fungi	Schizosaccharomyces japonicus	4,878	73.68	176	2,091	8,907	0.629 (0.617~0.640)	8,238	639	30	8,877	0.680 (0.666~0.692)
Fungi	Schizosaccharomyces octosporus	4,986	78.96	204	2,692	13,807	0.686 (0.676~0.697)	13,154	641	12	13,795	0.729 (0.718~0.741)
Fungi	Schizosaccharomyces pombe	5,145	91.31	173	2,984	13,074	0.617 (0.608~0.627)	12,182	815	77	12,997	0.656 (0.645~0.666)
Fungi	Scleroderma citrinum	20,990	48.66	131	6,782	23,055	0.909 (0.901~0.917)	16,493	5,609	953	22,102	0.983 (0.973~0.994)
Fungi	Serendipita vermifera	15,234	57.71	84	3,687	9,883	0.768 (0.758~0.780)	6,699	2,713	471	9,412	0.848 (0.835~0.864)
Fungi	Serpula lacrymans	12,920	56.35	97	3,833	17,670	0.797 (0.786~0.808)	14,341	2,899	430	17,240	0.879 (0.864~0.893)
Fungi	Sistotremastrum niveocremeum	13,069	44.12	109	3,089	9,401	0.835 (0.822~0.848)	6,750	2,331	320	9,081	0.921 (0.906~0.938)
Fungi	Sistotremastrum suecicum	13,651	57.48	132	4,660	14,759	0.862 (0.852~0.871)	10,758	3,553	448	14,311	0.942 (0.931~0.954)
Fungi	Sordaria macrospora	9,898	56.86	153	2,024	9,059	0.459 (0.452~0.468)	8,151	773	135	8,924	0.517 (0.507~0.527)
Fungi	Spathaspora passalidarum	5,983	54.76	53	1,066	5,810	0.504 (0.486~0.524)	4,656	480	674	5,136	0.508 (0.488~0.530)
Fungi	Sphaerulina musiva	10,156	61.80	132	3,209	15,830	0.702 (0.691~0.712)	13,547	2,086	197	15,633	0.790 (0.776~0.803)
Fungi	Spizellomyces punctatus	8,950	80.77	103	3,331	14,205	0.652 (0.642~0.662)	12,308	1,786	111	14,094	0.742 (0.730~0.754)
Fungi	Stagonospora sp	14,425	65.53	152	5,741	17,899	0.790 (0.783~0.798)	14,073	3,379	447	17,452	0.876 (0.866~0.886)
Fungi	Suhomyces tanzawaensis	5,884	29.15	140	1,001	3,105	0.728 (0.712~0.744)	2,427	599	79	3,026	0.789 (0.770~0.808)
Fungi	Suillus luteus	18,297	58.38	131	7,054	24,103	0.866 (0.858~0.873)	17,933	5,252	918	23,185	0.935 (0.926~0.945)
Fungi	Syncephalastrum racemosum	11,121	74.20	80	2,886	8,801	0.789 (0.775~0.804)	6,317	2,328	156	8,645	0.913 (0.894~0.932)
Fungi	Talaromyces marneffei	9,480	99.59	246	7,144	56,401	0.826 (0.820~0.832)	52,095	3,296	1,010	55,391	0.854 (0.847~0.861)
Fungi	Talaromyces stipitatus	12,457	32.27	117	2,061	5,832	0.597 (0.586~0.608)	4,883	920	29	5,803	0.675 (0.662~0.689)
Fungi	Testicularia cyperi	7,069	70.51	195	2,688	6,318	0.553 (0.545~0.560)	4,672	1,380	266	6,052	0.608 (0.597~0.617)
Fungi	Thermothelomyces thermophila	9,097	73.55	185	3,814	11,582	0.689 (0.680~0.698)	8,720	1,897	965	10,617	0.726 (0.715~0.737)
Fungi	Thielavia terrestris	9,802	65.74	193	3,974	11,816	0.720 (0.710~0.729)	8,430	2,257	1,129	10,687	0.761 (0.750~0.773)
Fungi	Tilletiaria anomala	6,808	74.13	168	3,420	10,116	0.760 (0.751~0.770)	7,392	2,287	437	9,679	0.836 (0.824~0.849)
Fungi	Tilletiopsis washingtonensis	7,005	70.94	110	1,485	3,452	0.776 (0.758~0.794)	1,740	1,538	174	3,278	0.932 (0.904~0.959)
Fungi	Tolypocladium capitatum	7,534	37.02	146	1,383	5,383	0.670 (0.654~0.685)	4,468	869	46	5,337	0.781 (0.759~0.801)
Fungi	Tolypocladium ophioglossoides	9,158	39.30	197	2,117	10,059	0.688 (0.676~0.701)	8,796	1,221	42	10,017	0.781 (0.765~0.797)
Fungi	Tolypocladium paradoxum	8,913	28.68	115	1,083	3,824	0.623 (0.608~0.640)	3,130	661	33	3,791	0.736 (0.715~0.761)
Fungi	Torrubiella hemipterigena	10,773	65.19	254	4,630	27,720	0.661 (0.654~0.668)	25,979	1,679	62	27,658	0.718 (0.711~0.726)
Fungi	Tortispora caseinolytica	4,656	45.81	147	1,118	3,421	0.644 (0.631~0.658)	2,865	487	69	3,352	0.687 (0.673~0.703)
Fungi	Trametes coccinea	12,692	60.59	148	4,253	12,737	0.829 (0.820~0.840)	9,074	3,231	432	12,305	0.923 (0.911~0.935)
Fungi	Trichoderma asperellum	12,556	44.35	149	3,359	9,553	0.732 (0.723~0.742)	7,386	1,967	200	9,353	0.809 (0.797~0.822)
Fungi	Trichoderma atroviride	11,771	35.48	108	1,629	7,113	0.623 (0.610~0.635)	6,008	970	135	6,978	0.696 (0.679~0.711)
Fungi	Trichoderma harzianum	14,064	39.77	147	3,446	10,379	0.782 (0.772~0.792)	8,038	2,146	195	10,184	0.867 (0.855~0.880)
Fungi	Trichoderma longibrachiatum	10,933	51.73	166	3,701	10,967	0.806 (0.796~0.816)	8,142	2,589	236	10,731	0.900 (0.887~0.912)
Fungi	Trichophyton rubrum	8,616	25.65	390	1,766	16,088	0.890 (0.879~0.901)	14,942	1,130	16	16,072	0.931 (0.918~0.943)
Fungi	Tuber borchii	12,345	44.27	159	2,787	8,062	0.758 (0.748~0.769)	6,344	1,650	68	7,994	0.834 (0.821~0.846)
Fungi	Tuber magnatum	9,431	38.54	117	1,377	3,406	0.652 (0.639~0.666)	2,276	787	343	3,063	0.664 (0.648~0.681)
Fungi	Tuber melanosporum	7,496	61.74	196	2,276	11,490	0.644 (0.633~0.656)	9,840	1,013	637	10,853	0.645 (0.633~0.659)
Fungi	Tulasnella calospora	19,545	33.22	68	2,238	4,669	0.777 (0.761~0.796)	2,713	1,686	270	4,399	0.899 (0.877~0.926)
Fungi	Ustilaginomycotina sp	8,058	68.04	183	2,379	5,599	0.711 (0.699~0.723)	3,851	1,515	233	5,366	0.791 (0.776~0.806)
Fungi	Valsa mali	11,165	40.18	254	3,174	16,013	0.676 (0.668~0.685)	14,662	1,286	65	15,948	0.735 (0.725~0.745)
Fungi	Verruconis gallopava	9,818	78.59	202	5,389	21,396	0.752 (0.744~0.760)	18,718	2,617	61	21,335	0.836 (0.826~0.846)
Fungi	Verticillium dahliae	11,391	92.86	202	6,711	29,578	0.766 (0.759~0.773)	25,159	4,414	5	29,573	0.862 (0.853~0.871)
Fungi	Verticillium longisporum	20,793	46.33	322	6,813	94,695	0.834 (0.828~0.840)	90,259	4,335	101	94,594	0.896 (0.889~0.904)
Fungi	Wallemia mellicola	5,275	63.96	47	1,395	9,742	0.681 (0.657~0.706)	8,901	704	137	9,605	0.762 (0.732~0.793)
Fungi	Wolfiporia cocos	12,212	50.49	92	2,750	14,276	0.689 (0.679~0.701)	11,725	2,139	412	13,864	0.768 (0.754~0.783)
Fungi	Xylona heveae	8,201	66.07	162	3,294	9,527	0.671 (0.662~0.679)	7,643	1,669	215	9,312	0.732 (0.722~0.742)
Fungi	Zymoseptoria tritici	10,931	35.06	81	1,263	3,090	0.614 (0.599~0.631)	2,195	864	31	3,059	0.741 (0.718~0.764)
Protists	Aphanomyces astaci	19,119	59.84	38	2,872	10,684	0.457 (0.448~0.466)	7,998	2,589	97	10,587	0.606 (0.590~0.623)
Protists	Aphanomyces invadans	15,248	70.55	39	2,758	10,645	0.481 (0.470~0.491)	7,642	2,894	109	10,536	0.653 (0.635~0.673)
Protists	Capsaspora owczarzaki	8,758	36.21	141	1,652	12,030	0.800 (0.782~0.818)	10,409	1,524	97	11,933	0.895 (0.875~0.917)
Protists	Cystoisospora suis	11,543	84.84	585	7,785	99,859	1.161 (1.154~1.169)	94,482	5,054	323	99,536	1.195 (1.188~1.203)
Protists	Emiliania huxleyi	38,544	26.94	42	2,199	7,119	0.505 (0.489~0.522)	4,363	1,901	855	6,264	0.570 (0.548~0.595)
Protists	Fonticula alba	5,901	57.45	105	867	3,006	0.598 (0.574~0.622)	1,943	881	182	2,824	0.742 (0.706~0.780)
Protists	Leptomonas pyrrhocoris	9,872	82.18	198	3,329	11,165	0.368 (0.363~0.374)	9,138	1,117	910	10,255	0.369 (0.363~0.374)
Protists	Nannochloropsis gaditana	10,496	59.98	215	4,671	29,547	0.997 (0.986~1.007)	25,665	3,753	129	29,418	1.081 (1.069~1.093)
Protists	Phytomonas sp	6,381	32.16	85	809	6,669	0.460 (0.444~0.477)	6,246	305	118	6,551	0.471 (0.452~0.491)
Protists	Phytophthora parasitica	21,679	44.86	84	4,098	16,101	0.659 (0.648~0.668)	13,291	2,719	91	16,010	0.783 (0.769~0.797)
Protists	Plasmodium falciparum	6,052	29.71	55	806	1,903	0.874 (0.843~0.908)	1,462	430	11	1,892	1.006 (0.963~1.053)
Protists	Plasmodium vivax	5,389	34.87	388	1,608	10,835	0.989 (0.975~1.004)	10,036	751	48	10,787	1.037 (1.021~1.055)
Protists	Plasmodium yoelii	5,869	48.08	491	2,548	31,974	1.016 (1.008~1.025)	30,956	1,005	13	31,961	1.033 (1.025~1.043)
Protists	Pseudonitzschia multistriata	11,895	99.76	168	7,261	55,449	0.685 (0.679~0.692)	49,008	3,817	2,624	52,825	0.684 (0.677~0.691)
Protists	Salpingoeca rosetta	11,624	65.92	111	2,528	10,406	0.485 (0.478~0.493)	7,483	2,429	494	9,912	0.565 (0.553~0.576)
Protists	Saprolegnia diclina	17,359	66.96	38	2,267	5,817	0.412 (0.403~0.423)	3,758	1,972	87	5,730	0.558 (0.542~0.576)
Protists	Saprolegnia parasitica	20,121	41.51	28	975	2,555	0.300 (0.289~0.310)	1,371	1,081	103	2,452	0.422 (0.403~0.443)
Protists	Sphaeroforma arctica	18,213	48.48	67	3,841	17,858	0.615 (0.608~0.623)	15,822	1,900	136	17,722	0.688 (0.679~0.698)
Protists	Thecamonas trahens	10,543	38.40	39	921	6,010	0.614 (0.585~0.641)	3,969	1,904	137	5,873	0.811 (0.763~0.859)
Protists	Toxoplasma gondii	8,303	68.63	643	5,006	41,933	0.998 (0.989~1.007)	39,147	2,782	4	41,929	1.042 (1.032~1.051)
