# Supplementary material for: Determinants of genome-wide distribution and evolution of uORFs in eukaryotes
Source: Nat Commun. 2021 Feb 17;12:1076. doi: 10.1038/s41467-021-21394-y (PMC7889888; doi:10.1038/s41467-021-21394-y)
Supplement: Supplementary file 5 — Supplementary Data 2 [file 41467_2021_21394_MOESM5_ESM.xlsx]

## Sheet: Sheet 1
Species	Data type	Sample	Number of expressed genes	Spearman's rho	P value (two-sided)	Data source
Homo sapiens	RNA-Seq	Colon	13467	-0.0973374	1.0259e-29	Fagerberg et al., 2014, Mol. Cell Proteomics
Homo sapiens	RNA-Seq	Kidney	13292	-0.0964334	7.76164e-29	Fagerberg et al., 2014, Mol. Cell Proteomics
Homo sapiens	RNA-Seq	Liver	12155	-0.113622	3.23998e-36	Fagerberg et al., 2014, Mol. Cell Proteomics
Homo sapiens	RNA-Seq	Pancreas	11997	-0.094157	4.89495e-25	Fagerberg et al., 2014, Mol. Cell Proteomics
Homo sapiens	RNA-Seq	Lung	13550	-0.0805326	6.07186e-21	Fagerberg et al., 2014, Mol. Cell Proteomics
Homo sapiens	RNA-Seq	Prostate	13560	-0.0930984	1.71707e-27	Fagerberg et al., 2014, Mol. Cell Proteomics
Homo sapiens	RNA-Seq	Brain	13511	-0.0470939	4.33619e-08	Fagerberg et al., 2014, Mol. Cell Proteomics
Homo sapiens	RNA-Seq	Stomach	13461	-0.0894014	2.68663e-25	Fagerberg et al., 2014, Mol. Cell Proteomics
Homo sapiens	RNA-Seq	Spleen	12952	-0.0694888	2.43092e-15	Fagerberg et al., 2014, Mol. Cell Proteomics
Homo sapiens	RNA-Seq	Lymph Node	12718	-0.0825346	1.13359e-20	Fagerberg et al., 2014, Mol. Cell Proteomics
Homo sapiens	RNA-Seq	Appendix	13390	-0.0894365	3.43185e-25	Fagerberg et al., 2014, Mol. Cell Proteomics
Homo sapiens	RNA-Seq	Small Intestine	13395	-0.0926278	6.42487e-27	Fagerberg et al., 2014, Mol. Cell Proteomics
Homo sapiens	RNA-Seq	Adrenal Gland	13230	-0.105182	7.26299e-34	Fagerberg et al., 2014, Mol. Cell Proteomics
Homo sapiens	RNA-Seq	Duodenum	13234	-0.101295	1.57889e-31	Fagerberg et al., 2014, Mol. Cell Proteomics
Homo sapiens	RNA-Seq	Adipose Tissue	12690	-0.0870997	8.40463e-23	Fagerberg et al., 2014, Mol. Cell Proteomics
Homo sapiens	RNA-Seq	Endometrium	13337	-0.0692948	1.13358e-15	Fagerberg et al., 2014, Mol. Cell Proteomics
Homo sapiens	RNA-Seq	Placenta	12993	-0.083869	1.00958e-21	Fagerberg et al., 2014, Mol. Cell Proteomics
Homo sapiens	RNA-Seq	Testis	14810	-0.0560237	8.9366e-12	Fagerberg et al., 2014, Mol. Cell Proteomics
Homo sapiens	RNA-Seq	Gall Bladder	13709	-0.0768322	2.09032e-19	Fagerberg et al., 2014, Mol. Cell Proteomics
Homo sapiens	RNA-Seq	Urinary Bladder	13475	-0.0772131	2.81782e-19	Fagerberg et al., 2014, Mol. Cell Proteomics
Homo sapiens	RNA-Seq	Thyroid Gland	12764	-0.071222	7.88642e-16	Fagerberg et al., 2014, Mol. Cell Proteomics
Homo sapiens	RNA-Seq	Esophagus	13356	-0.0819358	2.44166e-21	Fagerberg et al., 2014, Mol. Cell Proteomics
Homo sapiens	RNA-Seq	Heart	12527	-0.0872543	1.32489e-22	Fagerberg et al., 2014, Mol. Cell Proteomics
Homo sapiens	RNA-Seq	Skin	12834	-0.0759324	7.06973e-18	Fagerberg et al., 2014, Mol. Cell Proteomics
Homo sapiens	RNA-Seq	Ovary	12474	-0.0672585	5.49166e-14	Fagerberg et al., 2014, Mol. Cell Proteomics
Homo sapiens	RNA-Seq	Bone Marrow	11206	-0.0858058	9.11332e-20	Fagerberg et al., 2014, Mol. Cell Proteomics
Homo sapiens	RNA-Seq	Salivary Gland	12831	-0.0918878	1.8174e-25	Fagerberg et al., 2014, Mol. Cell Proteomics
Homo sapiens	RNA-Seq	Average	12925	-0.0873058	2.68753e-23	Fagerberg et al., 2014, Mol. Cell Proteomics
Homo sapiens	Mass Spectrometry	Average	7505	-0.139621	5.51982e-34	Kim et al., 2014, Nature
Homo sapiens	Mass Spectrometry	Fetal Heart	9017	-0.16837	2.51316e-58	Kim et al., 2014, Nature
Homo sapiens	Mass Spectrometry	Fetal Liver	8217	-0.153474	1.72134e-44	Kim et al., 2014, Nature
Homo sapiens	Mass Spectrometry	Fetal Gut	8429	-0.147228	4.65212e-42	Kim et al., 2014, Nature
Homo sapiens	Mass Spectrometry	Fetal Ovary	8887	-0.158271	6.04296e-51	Kim et al., 2014, Nature
Homo sapiens	Mass Spectrometry	Fetal Testis	7756	-0.159668	1.85963e-45	Kim et al., 2014, Nature
Homo sapiens	Mass Spectrometry	Fetal Brain	7638	-0.10697	6.97949e-21	Kim et al., 2014, Nature
Homo sapiens	Mass Spectrometry	Adult Frontal Cortex	8809	-0.0926576	2.933e-18	Kim et al., 2014, Nature
Homo sapiens	Mass Spectrometry	Adult Spinal Cord	7383	-0.102775	8.53063e-19	Kim et al., 2014, Nature
Homo sapiens	Mass Spectrometry	Adult Retina	9873	-0.128194	1.89033e-37	Kim et al., 2014, Nature
Homo sapiens	Mass Spectrometry	Adult Heart	6356	-0.123182	6.43856e-23	Kim et al., 2014, Nature
Homo sapiens	Mass Spectrometry	Adult Liver	8912	-0.143069	5.70003e-42	Kim et al., 2014, Nature
Homo sapiens	Mass Spectrometry	Adult Ovary	9950	-0.145158	5.44648e-48	Kim et al., 2014, Nature
Homo sapiens	Mass Spectrometry	Adult Testis	10598	-0.145155	5.34019e-51	Kim et al., 2014, Nature
Homo sapiens	Mass Spectrometry	Adult Lung	6541	-0.134462	9.01522e-28	Kim et al., 2014, Nature
Homo sapiens	Mass Spectrometry	Adult Adrenal	8284	-0.15191	5.90653e-44	Kim et al., 2014, Nature
Homo sapiens	Mass Spectrometry	Adult Gallbladder	7467	-0.134607	1.55874e-31	Kim et al., 2014, Nature
Homo sapiens	Mass Spectrometry	Adult Pancreas	8934	-0.147922	6.98195e-45	Kim et al., 2014, Nature
Homo sapiens	Mass Spectrometry	Adult Kidney	6594	-0.163512	9.64669e-41	Kim et al., 2014, Nature
Homo sapiens	Mass Spectrometry	Adult Esophagus	4858	-0.111188	7.7359e-15	Kim et al., 2014, Nature
Homo sapiens	Mass Spectrometry	Adult Colon	7727	-0.140919	1.44411e-35	Kim et al., 2014, Nature
Homo sapiens	Mass Spectrometry	Adult Rectum	7840	-0.141689	1.92403e-36	Kim et al., 2014, Nature
Homo sapiens	Mass Spectrometry	Adult Urinary Bladder	7415	-0.149553	2.38852e-38	Kim et al., 2014, Nature
Homo sapiens	Mass Spectrometry	Adult Prostate	8756	-0.138401	1.05264e-38	Kim et al., 2014, Nature
Homo sapiens	Mass Spectrometry	Placenta	5945	-0.133997	3.17687e-25	Kim et al., 2014, Nature
Homo sapiens	Mass Spectrometry	B Cells	8861	-0.140354	3.19789e-40	Kim et al., 2014, Nature
Homo sapiens	Mass Spectrometry	CD4 Cells	7557	-0.124391	1.91294e-27	Kim et al., 2014, Nature
Homo sapiens	Mass Spectrometry	CD8 Cells	9583	-0.140563	1.751e-43	Kim et al., 2014, Nature
Homo sapiens	Mass Spectrometry	NK Cells	8253	-0.126021	1.43759e-30	Kim et al., 2014, Nature
Homo sapiens	Mass Spectrometry	Monocytes	7244	-0.146537	4.64773e-36	Kim et al., 2014, Nature
Homo sapiens	Mass Spectrometry	Platelets	5964	-0.109889	1.73397e-17	Kim et al., 2014, Nature
Mus musculus	RNA-Seq	Average	12040	-0.103364	5.82399e-30	Li et al., 2017, Sci. Rep.
Mus musculus	RNA-Seq	Adrenal gland	12922	-0.110698	1.61472e-36	Li et al., 2017, Sci. Rep.
Mus musculus	RNA-Seq	Brain	12869	-0.0436758	7.17611e-07	Li et al., 2017, Sci. Rep.
Mus musculus	RNA-Seq	Forestomach	13027	-0.114497	2.88185e-39	Li et al., 2017, Sci. Rep.
Mus musculus	RNA-Seq	Heart	11511	-0.0955742	8.99267e-25	Li et al., 2017, Sci. Rep.
Mus musculus	RNA-Seq	Kidney	11966	-0.107041	7.79857e-32	Li et al., 2017, Sci. Rep.
Mus musculus	RNA-Seq	Liver	10228	-0.117161	1.36028e-32	Li et al., 2017, Sci. Rep.
Mus musculus	RNA-Seq	Large intestine	12677	-0.103291	2.04372e-31	Li et al., 2017, Sci. Rep.
Mus musculus	RNA-Seq	Lung	13170	-0.0741926	1.52372e-17	Li et al., 2017, Sci. Rep.
Mus musculus	RNA-Seq	Muscle	11610	-0.0863363	1.1732e-20	Li et al., 2017, Sci. Rep.
Mus musculus	RNA-Seq	Ovary	13705	-0.0853237	1.43366e-23	Li et al., 2017, Sci. Rep.
Mus musculus	RNA-Seq	Small intestine	11822	-0.101128	2.97297e-28	Li et al., 2017, Sci. Rep.
Mus musculus	RNA-Seq	Spleen	12272	-0.0831562	2.78299e-20	Li et al., 2017, Sci. Rep.
Mus musculus	RNA-Seq	Stomach	12133	-0.110986	1.45369e-34	Li et al., 2017, Sci. Rep.
Mus musculus	RNA-Seq	Testis	13563	-0.0595434	3.92198e-12	Li et al., 2017, Sci. Rep.
Mus musculus	RNA-Seq	Thymus	12154	-0.0668371	1.63171e-13	Li et al., 2017, Sci. Rep.
Mus musculus	RNA-Seq	Uterus	13098	-0.104426	4.37158e-33	Li et al., 2017, Sci. Rep.
Mus musculus	RNA-Seq	Vesicular gland	11095	-0.117304	2.69808e-35	Li et al., 2017, Sci. Rep.
Mus musculus	Mass Spectrometry	Kidney	3953	-0.0521359	0.00104129	Wang et al., 2015, Proteomics
Mus musculus	Mass Spectrometry	Liver	3666	-0.0886846	7.51512e-08	Wang et al., 2015, Proteomics
Mus musculus	Mass Spectrometry	Pancreas	4588	-0.0764035	2.20298e-07	Wang et al., 2015, Proteomics
Mus musculus	Mass Spectrometry	Lung	5172	-0.0740159	9.87558e-08	Wang et al., 2015, Proteomics
Mus musculus	Mass Spectrometry	Brain	4466	-0.0891439	2.40867e-09	Wang et al., 2015, Proteomics
Mus musculus	Mass Spectrometry	Spleen	5196	-0.0746061	7.28223e-08	Wang et al., 2015, Proteomics
Mus musculus	Mass Spectrometry	Heart	3519	-0.0500174	0.00299849	Wang et al., 2015, Proteomics
Mus musculus	Mass Spectrometry	Brown adipose tissue	4486	-0.0871371	5.04358e-09	Wang et al., 2015, Proteomics
Mus musculus	Mass Spectrometry	Average	8302	-0.129707	1.76283e-32	Wang et al., 2015, Proteomics
Drosophila melanogaster	RNA-Seq	Average	8992	-0.0591604	1.97598e-08	Zhang et al., 2018, PLOS Biology
Drosophila melanogaster	RNA-Seq	Mature oocyte	6641	-0.116974	1.13756e-21	Kronja et al., 2014, Cell Rep.
Drosophila melanogaster	RNA-Seq	0-2h embryos	7778	-0.0779272	5.90193e-12	Zhang et al., 2018, PLOS Biology
Drosophila melanogaster	RNA-Seq	2-6h embryos	8300	-0.0517625	2.37893e-06	Zhang et al., 2018, PLOS Biology
Drosophila melanogaster	RNA-Seq	6-12h embryos	8852	-0.0132079	0.214035	Zhang et al., 2018, PLOS Biology
Drosophila melanogaster	RNA-Seq	12-24h embryos	10033	-0.0772553	9.27018e-15	Zhang et al., 2018, PLOS Biology
Drosophila melanogaster	RNA-Seq	Third-instar larva	10918	-0.0350103	0.000253294	Zhang et al., 2018, PLOS Biology
Drosophila melanogaster	RNA-Seq	2day white pupa	11495	-0.0667101	8.09722e-13	Zhang et al., 2018, PLOS Biology
Drosophila melanogaster	RNA-Seq	Female adult head	9405	0.00164001	0.873648	Zhang et al., 2018, PLOS Biology
Drosophila melanogaster	RNA-Seq	Male adult head	9142	0.00315742	0.762765	Zhang et al., 2018, PLOS Biology
Drosophila melanogaster	RNA-Seq	Female adult body	9363	-0.0897074	3.41662e-18	Zhang et al., 2018, PLOS Biology
Drosophila melanogaster	RNA-Seq	Male adult body	11481	-0.156082	1.5878e-63	Zhang et al., 2018, PLOS Biology
Drosophila melanogaster	RNA-Seq	S2 cells	6970	-0.0952203	1.63504e-15	Zhang et al., 2018, PLOS Biology
Drosophila melanogaster	Ribo-Seq	Average	8717	-0.134695	1.41495e-36	Zhang et al., 2018, PLOS Biology
Drosophila melanogaster	Ribo-Seq	Mature oocyte	6977	-0.245456	2.96622e-96	Kronja et al., 2014, Cell Rep.
Drosophila melanogaster	Ribo-Seq	0-2h embryos	7150	-0.0930316	3.21519e-15	Zhang et al., 2018, PLOS Biology
Drosophila melanogaster	Ribo-Seq	2-6h embryos	8015	-0.111289	1.63911e-23	Zhang et al., 2018, PLOS Biology
Drosophila melanogaster	Ribo-Seq	6-12h embryos	8559	-0.0871245	6.77595e-16	Zhang et al., 2018, PLOS Biology
Drosophila melanogaster	Ribo-Seq	12-24h embryos	9848	-0.148993	5.41743e-50	Zhang et al., 2018, PLOS Biology
Drosophila melanogaster	Ribo-Seq	Third-instar larva	9623	-0.139851	3.14038e-43	Zhang et al., 2018, PLOS Biology
Drosophila melanogaster	Ribo-Seq	2day white pupa	10543	-0.0858811	1.01475e-18	Zhang et al., 2018, PLOS Biology
Drosophila melanogaster	Ribo-Seq	Female adult head	9295	-0.164125	3.96175e-57	Zhang et al., 2018, PLOS Biology
Drosophila melanogaster	Ribo-Seq	Male adult head	8949	-0.161649	1.87947e-53	Zhang et al., 2018, PLOS Biology
Drosophila melanogaster	Ribo-Seq	Female adult body	9268	-0.199464	8.48721e-84	Zhang et al., 2018, PLOS Biology
Drosophila melanogaster	Ribo-Seq	Male adult body	10874	-0.188137	3.39564e-87	Zhang et al., 2018, PLOS Biology
Drosophila melanogaster	Ribo-Seq	S2 cells	6868	-0.22024	3.22145e-76	Zhang et al., 2018, PLOS Biology
Arabidopsis thaliana	RNA-Seq	Average	17054	-0.0350434	4.7074e-06	Liu et al., 2012, Plant Cell
Arabidopsis thaliana	RNA-Seq	Leaf	16624	-0.0326974	2.47993e-05	Liu et al., 2012, Plant Cell
Arabidopsis thaliana	RNA-Seq	Flower	18843	-0.00255081	0.726243	Liu et al., 2012, Plant Cell
Arabidopsis thaliana	RNA-Seq	Fruit	17892	-0.00981321	0.18933	Liu et al., 2012, Plant Cell
Arabidopsis thaliana	RNA-Seq	Root	17988	-0.00576108	0.439744	Liu et al., 2012, Plant Cell
Arabidopsis thaliana	Mass Spectrometry	Average	9540	-0.0609816	2.50668e-09	Wang et al., 2015, Proteomics
Arabidopsis thaliana	Mass Spectrometry	Leaf	5259	-0.0459514	0.000858166	Wang et al., 2015, Proteomics
Arabidopsis thaliana	Mass Spectrometry	Flower	7377	-0.0586456	4.64249e-07	Wang et al., 2015, Proteomics
Arabidopsis thaliana	Mass Spectrometry	Root	8412	-0.07408	1.02654e-11	Wang et al., 2015, Proteomics
Arabidopsis thaliana	Mass Spectrometry	Carpel	4013	-0.0875972	2.72747e-08	Wang et al., 2015, Proteomics
Arabidopsis thaliana	Mass Spectrometry	Cotyledon	5029	-0.0536334	0.000141673	Wang et al., 2015, Proteomics
Arabidopsis thaliana	Mass Spectrometry	Flowerbud	6523	-0.0731895	3.2595e-09	Wang et al., 2015, Proteomics
Arabidopsis thaliana	Mass Spectrometry	Juvenile leaf	5501	-0.0803525	2.40273e-09	Wang et al., 2015, Proteomics
Arabidopsis thaliana	Mass Spectrometry	Pollen	4761	-0.102861	1.12398e-12	Wang et al., 2015, Proteomics
Arabidopsis thaliana	Mass Spectrometry	Rosette	2735	-0.047894	0.0122446	Wang et al., 2015, Proteomics
Arabidopsis thaliana	Mass Spectrometry	Seed	3858	-0.112359	2.58118e-12	Wang et al., 2015, Proteomics
Arabidopsis thaliana	Mass Spectrometry	Shoot	5418	-0.072857	7.93101e-08	Wang et al., 2015, Proteomics
Arabidopsis thaliana	Mass Spectrometry	Silique	6600	-0.0954938	7.58926e-15	Wang et al., 2015, Proteomics
Saccharomyces cerevisiae	Mass Spectrometry	Average	4910	-0.322589	2.72476e-119	Wang et al., 2015, Proteomics
