# Supplementary material for: Determinants of genome-wide distribution and evolution of uORFs in eukaryotes
Source: Nat Commun. 2021 Feb 17;12:1076. doi: 10.1038/s41467-021-21394-y (PMC7889888; doi:10.1038/s41467-021-21394-y)
Supplement: Supplementary file 6 — Supplementary Data 3 [file 41467_2021_21394_MOESM6_ESM.xlsx]

## Sheet: Sheet 1
Species	Ontology	Term	Term description	geneRatio	Pvalue	Padj
Genes with uORFs (all uORFs)
Arabidopsis_thaliana	BP	GO:0006468	protein phosphorylation	815/1053	9.61238e-29	5.50789e-26
Arabidopsis_thaliana	BP	GO:0016310	phosphorylation	1060/1410	2.67335e-28	1.19142e-25
Arabidopsis_thaliana	BP	GO:0006793	phosphorus metabolic process	1508/2100	3.46701e-24	1.06971e-21
Arabidopsis_thaliana	BP	GO:0006796	phosphate-containing compound metabolic process	1477/2054	4.1344e-24	1.18451e-21
Arabidopsis_thaliana	BP	GO:0006464	cellular protein modification process	1695/2435	6.66091e-18	1.21441e-15
Arabidopsis_thaliana	BP	GO:0036211	protein modification process	1695/2435	6.66091e-18	1.21441e-15
Arabidopsis_thaliana	BP	GO:0007165	signal transduction	1256/1802	1.12357e-13	1.36564e-11
Arabidopsis_thaliana	BP	GO:0023052	signaling	1269/1834	2.32584e-12	2.33224e-10
Arabidopsis_thaliana	BP	GO:0007154	cell communication	1417/2064	3.61462e-12	3.53615e-10
Arabidopsis_thaliana	BP	GO:0043412	macromolecule modification	1902/2820	1.08676e-11	9.0812e-10
Arabidopsis_thaliana	BP	GO:0046777	protein autophosphorylation	160/193	1.337e-10	9.57624e-09
Arabidopsis_thaliana	BP	GO:0051716	cellular response to stimulus	1880/2825	8.61635e-09	4.48833e-07
Arabidopsis_thaliana	BP	GO:0007169	transmembrane receptor protein tyrosine kinase signaling pathway	105/125	5.3423e-08	2.38088e-06
Arabidopsis_thaliana	BP	GO:0050789	regulation of biological process	3377/5206	7.08824e-08	3.12428e-06
Arabidopsis_thaliana	BP	GO:0009755	hormone-mediated signaling pathway	598/851	8.26552e-08	3.52889e-06
Arabidopsis_thaliana	BP	GO:0007167	enzyme linked receptor protein signaling pathway	106/127	1.09614e-07	4.5798e-06
Arabidopsis_thaliana	BP	GO:0050794	regulation of cellular process	2978/4579	1.55076e-07	6.41249e-06
Arabidopsis_thaliana	BP	GO:0001101	response to acid chemical	892/1310	5.61611e-07	2.14535e-05
Arabidopsis_thaliana	BP	GO:0071310	cellular response to organic substance	742/1079	5.58704e-07	2.14535e-05
Arabidopsis_thaliana	BP	GO:0071495	cellular response to endogenous stimulus	677/980	6.62371e-07	2.50639e-05
Arabidopsis_thaliana	BP	GO:0032870	cellular response to hormone stimulus	665/962	7.44296e-07	2.73887e-05
Arabidopsis_thaliana	BP	GO:1901700	response to oxygen-containing compound	1161/1729	7.95854e-07	2.87583e-05
Arabidopsis_thaliana	BP	GO:0010033	response to organic substance	1395/2104	3.27344e-06	0.00011222
Arabidopsis_thaliana	BP	GO:0009628	response to abiotic stimulus	1446/2185	3.83106e-06	0.000128053
Arabidopsis_thaliana	BP	GO:0071229	cellular response to acid chemical	394/556	4.20628e-06	0.000139433
Arabidopsis_thaliana	BP	GO:1901701	cellular response to oxygen-containing compound	513/737	4.48955e-06	0.000147603
Arabidopsis_thaliana	BP	GO:0044262	cellular carbohydrate metabolic process	319/444	5.4771e-06	0.000175749
Arabidopsis_thaliana	BP	GO:0070887	cellular response to chemical stimulus	860/1275	8.80837e-06	0.000267654
Arabidopsis_thaliana	BP	GO:0007623	circadian rhythm	113/143	9.16298e-06	0.000276336
Arabidopsis_thaliana	BP	GO:0009637	response to blue light	78/94	9.49533e-06	0.000284222
Arabidopsis_thaliana	BP	GO:0033993	response to lipid	576/837	9.89516e-06	0.000293996
Arabidopsis_thaliana	BP	GO:0010286	heat acclimation	45/50	1.28983e-05	0.000380405
Arabidopsis_thaliana	BP	GO:0065007	biological regulation	3772/5889	1.31624e-05	0.000385361
Arabidopsis_thaliana	BP	GO:0009416	response to light stimulus	548/795	1.37881e-05	0.000397872
Arabidopsis_thaliana	BP	GO:0048511	rhythmic process	115/147	1.83203e-05	0.000517483
Arabidopsis_thaliana	BP	GO:0006629	lipid metabolic process	728/1074	1.90404e-05	0.000530355
Arabidopsis_thaliana	BP	GO:0097305	response to alcohol	440/633	2.7843e-05	0.000734726
Arabidopsis_thaliana	BP	GO:0007166	cell surface receptor signaling pathway	111/142	2.83651e-05	0.00074361
Arabidopsis_thaliana	BP	GO:0044255	cellular lipid metabolic process	540/786	2.86583e-05	0.000746418
Arabidopsis_thaliana	BP	GO:0000271	polysaccharide biosynthetic process	167/223	3.00625e-05	0.000777939
Arabidopsis_thaliana	BP	GO:0016051	carbohydrate biosynthetic process	274/383	4.33968e-05	0.00106788
Arabidopsis_thaliana	BP	GO:0009737	response to abscisic acid	436/629	4.55826e-05	0.00110807
Arabidopsis_thaliana	BP	GO:0018105	peptidyl-serine phosphorylation	88/110	4.59165e-05	0.00110947
Arabidopsis_thaliana	BP	GO:0014070	response to organic cyclic compound	257/358	6.03767e-05	0.00143296
Arabidopsis_thaliana	BP	GO:0018209	peptidyl-serine modification	88/111	7.91336e-05	0.00177321
Arabidopsis_thaliana	BP	GO:0009719	response to endogenous stimulus	1187/1800	8.29812e-05	0.0018491
Arabidopsis_thaliana	BP	GO:0009725	response to hormone	1176/1783	8.58486e-05	0.00189197
Arabidopsis_thaliana	BP	GO:0071396	cellular response to lipid	317/450	8.69937e-05	0.00190673
Arabidopsis_thaliana	BP	GO:0009314	response to radiation	558/819	8.93381e-05	0.00194747
Arabidopsis_thaliana	BP	GO:0009653	anatomical structure morphogenesis	649/962	0.000128935	0.00269354
Arabidopsis_thaliana	BP	GO:0045489	pectin biosynthetic process	47/55	0.0001415	0.00294071
Arabidopsis_thaliana	BP	GO:0006644	phospholipid metabolic process	168/228	0.000155403	0.00321299
Arabidopsis_thaliana	BP	GO:0048869	cellular developmental process	655/973	0.000183734	0.00377927
Arabidopsis_thaliana	BP	GO:0009639	response to red or far red light	180/247	0.000218154	0.00441927
Arabidopsis_thaliana	BP	GO:0097435	supramolecular fiber organization	112/147	0.000229417	0.00462407
Arabidopsis_thaliana	BP	GO:0090558	plant epidermis development	194/268	0.000235903	0.00470749
Arabidopsis_thaliana	BP	GO:0042221	response to chemical	1930/2985	0.000267367	0.00513114
Arabidopsis_thaliana	BP	GO:0032535	regulation of cellular component size	71/89	0.000281522	0.00530133
Arabidopsis_thaliana	BP	GO:0090066	regulation of anatomical structure size	71/89	0.000281522	0.00530133
Arabidopsis_thaliana	BP	GO:1905392	plant organ morphogenesis	289/412	0.000278973	0.00530133
Arabidopsis_thaliana	BP	GO:0006811	ion transport	493/725	0.000305158	0.0056405
Arabidopsis_thaliana	BP	GO:0010075	regulation of meristem growth	45/53	0.000319732	0.00577678
Arabidopsis_thaliana	BP	GO:0099402	plant organ development	682/1019	0.000329388	0.00587189
Arabidopsis_thaliana	BP	GO:0030029	actin filament-based process	91/118	0.000408546	0.00725079
Arabidopsis_thaliana	BP	GO:0048583	regulation of response to stimulus	475/699	0.000435962	0.00763599
Arabidopsis_thaliana	BP	GO:0040007	growth	455/668	0.000439041	0.00765649
Arabidopsis_thaliana	BP	GO:0010218	response to far red light	44/52	0.000483809	0.00840068
Arabidopsis_thaliana	BP	GO:0044264	cellular polysaccharide metabolic process	206/288	0.000490479	0.00847979
Arabidopsis_thaliana	BP	GO:0032787	monocarboxylic acid metabolic process	368/535	0.000526243	0.00886875
Arabidopsis_thaliana	BP	GO:0009888	tissue development	438/644	0.000644636	0.0106891
Arabidopsis_thaliana	BP	GO:0071215	cellular response to abscisic acid stimulus	213/300	0.000649325	0.0106891
Arabidopsis_thaliana	BP	GO:0097306	cellular response to alcohol	213/300	0.000649325	0.0106891
Arabidopsis_thaliana	BP	GO:0007015	actin filament organization	71/90	0.000672329	0.0109193
Arabidopsis_thaliana	BP	GO:0008064	regulation of actin polymerization or depolymerization	45/54	0.000680586	0.0109193
Arabidopsis_thaliana	BP	GO:0030832	regulation of actin filament length	45/54	0.000680586	0.0109193
Arabidopsis_thaliana	BP	GO:0110053	regulation of actin filament organization	45/54	0.000680586	0.0109193
Arabidopsis_thaliana	BP	GO:0009753	response to jasmonic acid	181/252	0.00069055	0.011035
Arabidopsis_thaliana	BP	GO:0032956	regulation of actin cytoskeleton organization	46/55	0.000700566	0.0110633
Arabidopsis_thaliana	BP	GO:0044260	cellular macromolecule metabolic process	4020/6338	0.000736774	0.0115326
Arabidopsis_thaliana	BP	GO:0048367	shoot system development	617/923	0.00080591	0.0123851
Arabidopsis_thaliana	BP	GO:1903506	regulation of nucleic acid-templated transcription	1321/2031	0.000834415	0.0126031
Arabidopsis_thaliana	BP	GO:2001141	regulation of RNA biosynthetic process	1321/2031	0.000834415	0.0126031
Arabidopsis_thaliana	BP	GO:0051234	establishment of localization	1583/2446	0.000845412	0.0127002
Arabidopsis_thaliana	BP	GO:0009738	abscisic acid-activated signaling pathway	194/272	0.000861496	0.0128935
Arabidopsis_thaliana	BP	GO:0006355	regulation of transcription, DNA-templated	1320/2030	0.000905728	0.0133072
Arabidopsis_thaliana	BP	GO:0051252	regulation of RNA metabolic process	1369/2109	0.00102184	0.0147383
Arabidopsis_thaliana	BP	GO:0051258	protein polymerization	59/74	0.00110466	0.0156014
Arabidopsis_thaliana	BP	GO:0090627	plant epidermal cell differentiation	119/161	0.00110208	0.0156014
Arabidopsis_thaliana	BP	GO:0030036	actin cytoskeleton organization	76/98	0.00113739	0.0158957
Arabidopsis_thaliana	BP	GO:0051495	positive regulation of cytoskeleton organization	35/41	0.00116126	0.0161171
Arabidopsis_thaliana	BP	GO:1902905	positive regulation of supramolecular fiber organization	35/41	0.00116126	0.0161171
Arabidopsis_thaliana	BP	GO:0032273	positive regulation of protein polymerization	32/37	0.00117078	0.0161374
Arabidopsis_thaliana	BP	GO:0048589	developmental growth	337/491	0.001195	0.0164149
Arabidopsis_thaliana	BP	GO:0009751	response to salicylic acid	158/219	0.00127214	0.0172384
Arabidopsis_thaliana	BP	GO:0050793	regulation of developmental process	490/728	0.0013016	0.0175782
Arabidopsis_thaliana	BP	GO:0006810	transport	1550/2398	0.00131815	0.017742
Arabidopsis_thaliana	BP	GO:0032271	regulation of protein polymerization	46/56	0.00134456	0.0178577
Arabidopsis_thaliana	BP	GO:0032970	regulation of actin filament-based process	46/56	0.00134456	0.0178577
Arabidopsis_thaliana	BP	GO:0008360	regulation of cell shape	22/24	0.00138878	0.0182636
Arabidopsis_thaliana	BP	GO:0090567	reproductive shoot system development	376/552	0.00141522	0.01843
Arabidopsis_thaliana	BP	GO:0000902	cell morphogenesis	300/435	0.00142589	0.0185088
Arabidopsis_thaliana	BP	GO:0006874	cellular calcium ion homeostasis	40/48	0.00157141	0.0202263
Arabidopsis_thaliana	BP	GO:0035670	plant-type ovary development	50/62	0.00157837	0.0202263
Arabidopsis_thaliana	BP	GO:1902903	regulation of supramolecular fiber organization	50/62	0.00157695	0.0202263
Arabidopsis_thaliana	BP	GO:0046677	response to antibiotic	222/317	0.00168056	0.0213314
Arabidopsis_thaliana	BP	GO:0006812	cation transport	276/399	0.00180643	0.0227135
Arabidopsis_thaliana	BP	GO:0030838	positive regulation of actin filament polymerization	29/33	0.00180561	0.0227135
Arabidopsis_thaliana	BP	GO:0055085	transmembrane transport	533/797	0.00184478	0.0230512
Arabidopsis_thaliana	BP	GO:0009908	flower development	366/538	0.00195107	0.0240053
Arabidopsis_thaliana	BP	GO:0048585	negative regulation of response to stimulus	150/209	0.0021069	0.0258016
Arabidopsis_thaliana	BP	GO:0010015	root morphogenesis	186/263	0.00216327	0.0261351
Arabidopsis_thaliana	BP	GO:0040008	regulation of growth	209/298	0.00219968	0.0264159
Arabidopsis_thaliana	BP	GO:0030154	cell differentiation	488/728	0.00221251	0.0264906
Arabidopsis_thaliana	BP	GO:0019538	protein metabolic process	2477/3883	0.00244239	0.0286446
Arabidopsis_thaliana	BP	GO:0071483	cellular response to blue light	24/27	0.00254662	0.0297798
Arabidopsis_thaliana	BP	GO:0023051	regulation of signaling	216/309	0.00262121	0.030563
Arabidopsis_thaliana	BP	GO:0009966	regulation of signal transduction	211/302	0.00286594	0.0328583
Arabidopsis_thaliana	BP	GO:0015748	organophosphate ester transport	44/54	0.00287513	0.0328583
Arabidopsis_thaliana	BP	GO:0019219	regulation of nucleobase-containing compound metabolic process	1430/2216	0.00285806	0.0328583
Arabidopsis_thaliana	BP	GO:0072503	cellular divalent inorganic cation homeostasis	44/54	0.00287541	0.0328583
Arabidopsis_thaliana	BP	GO:0010053	root epidermal cell differentiation	97/131	0.00290344	0.0330843
Arabidopsis_thaliana	BP	GO:0044267	cellular protein metabolic process	2243/3511	0.00297674	0.0336543
Arabidopsis_thaliana	BP	GO:0048764	trichoblast maturation	82/109	0.00297863	0.0336543
Arabidopsis_thaliana	BP	GO:0048765	root hair cell differentiation	82/109	0.00297863	0.0336543
Arabidopsis_thaliana	BP	GO:0009867	jasmonic acid mediated signaling pathway	78/103	0.00306684	0.0345536
Arabidopsis_thaliana	BP	GO:0010638	positive regulation of organelle organization	69/90	0.00316891	0.0351119
Arabidopsis_thaliana	BP	GO:0030833	regulation of actin filament polymerization	41/50	0.00316052	0.0351119
Arabidopsis_thaliana	BP	GO:0048481	plant ovule development	48/60	0.00315696	0.0351119
Arabidopsis_thaliana	BP	GO:0055074	calcium ion homeostasis	41/50	0.00316043	0.0351119
Arabidopsis_thaliana	BP	GO:0010646	regulation of cell communication	216/310	0.00324039	0.0356088
Arabidopsis_thaliana	BP	GO:0035556	intracellular signal transduction	392/581	0.00328742	0.0360269
Arabidopsis_thaliana	BP	GO:0097659	nucleic acid-templated transcription	1387/2149	0.00337947	0.0367346
Arabidopsis_thaliana	BP	GO:0032774	RNA biosynthetic process	1391/2155	0.00341255	0.0369105
Arabidopsis_thaliana	BP	GO:1901362	organic cyclic compound biosynthetic process	1899/2964	0.00341406	0.0369105
Arabidopsis_thaliana	BP	GO:0008154	actin polymerization or depolymerization	52/66	0.00342353	0.0369134
Arabidopsis_thaliana	BP	GO:0006073	cellular glucan metabolic process	158/222	0.00349651	0.0375992
Arabidopsis_thaliana	BP	GO:0009638	phototropism	20/22	0.00358958	0.038292
Arabidopsis_thaliana	BP	GO:0045010	actin nucleation	20/22	0.00358958	0.038292
Arabidopsis_thaliana	BP	GO:0006351	transcription, DNA-templated	1386/2148	0.00363082	0.038422
Arabidopsis_thaliana	BP	GO:0006813	potassium ion transport	66/86	0.00367068	0.038422
Arabidopsis_thaliana	BP	GO:0050896	response to stimulus	3975/6287	0.00368719	0.038422
Arabidopsis_thaliana	BP	GO:0009734	auxin-activated signaling pathway	139/194	0.00376209	0.0386917
Arabidopsis_thaliana	BP	GO:0010054	trichoblast differentiation	86/115	0.00374578	0.0386917
Arabidopsis_thaliana	BP	GO:0030001	metal ion transport	197/282	0.00377843	0.0387079
Arabidopsis_thaliana	BP	GO:0030041	actin filament polymerization	42/52	0.00399308	0.0405475
Arabidopsis_thaliana	BP	GO:0034637	cellular carbohydrate biosynthetic process	165/234	0.00452472	0.0449224
Arabidopsis_thaliana	BP	GO:0048017	inositol lipid-mediated signaling	16/17	0.00468265	0.0461477
Arabidopsis_thaliana	BP	GO:0072507	divalent inorganic cation homeostasis	51/65	0.00471782	0.0462708
Arabidopsis_thaliana	BP	GO:0033692	cellular polysaccharide biosynthetic process	132/184	0.00474397	0.0462986
Arabidopsis_thaliana	BP	GO:0080167	response to karrikin	95/129	0.00474414	0.0462986
Arabidopsis_thaliana	BP	GO:0051273	beta-glucan metabolic process	69/91	0.00483115	0.0470279
Arabidopsis_thaliana	BP	GO:0030388	fructose 1,6-bisphosphate metabolic process	12/12	0.00492897	0.04719
Arabidopsis_thaliana	BP	GO:0009889	regulation of biosynthetic process	1519/2363	0.00496226	0.0473895
Arabidopsis_thaliana	BP	GO:0071395	cellular response to jasmonic acid stimulus	80/107	0.00507181	0.0480923
Arabidopsis_thaliana	BP	GO:0044042	glucan metabolic process	162/230	0.00520563	0.0492448
Arabidopsis_thaliana	BP	GO:0042493	response to drug	407/607	0.00523379	0.0493055
Arabidopsis_thaliana	BP	GO:0010228	vegetative to reproductive phase transition of meristem	149/210	0.00533249	0.0499734
Arabidopsis_thaliana	BP	GO:0019751	polyol metabolic process	66/87	0.00564259	0.0526336
Arabidopsis_thaliana	BP	GO:0048469	cell maturation	82/110	0.00568056	0.0528648
Arabidopsis_thaliana	BP	GO:0006521	regulation of cellular amino acid metabolic process	19/21	0.00584114	0.0530063
Arabidopsis_thaliana	BP	GO:0019637	organophosphate metabolic process	442/662	0.00581991	0.0530063
Arabidopsis_thaliana	BP	GO:0033238	regulation of cellular amine metabolic process	19/21	0.00584114	0.0530063
Arabidopsis_thaliana	BP	GO:0071214	cellular response to abiotic stimulus	146/206	0.0061416	0.0549865
Arabidopsis_thaliana	BP	GO:0104004	cellular response to environmental stimulus	146/206	0.0061416	0.0549865
Arabidopsis_thaliana	BP	GO:0031326	regulation of cellular biosynthetic process	1502/2339	0.00629157	0.0558612
Arabidopsis_thaliana	BP	GO:0032989	cellular component morphogenesis	318/470	0.006295	0.0558612
Arabidopsis_thaliana	BP	GO:0009863	salicylic acid mediated signaling pathway	46/58	0.00632367	0.0558683
Arabidopsis_thaliana	BP	GO:0031323	regulation of cellular metabolic process	1792/2801	0.00631075	0.0558683
Arabidopsis_thaliana	BP	GO:1901564	organonitrogen compound metabolic process	3271/5171	0.00698696	0.060398
Arabidopsis_thaliana	BP	GO:0046488	phosphatidylinositol metabolic process	70/93	0.00723994	0.0607519
Arabidopsis_thaliana	BP	GO:0009415	response to water	265/389	0.00734531	0.0615074
Arabidopsis_thaliana	BP	GO:0019438	aromatic compound biosynthetic process	1808/2828	0.0073871	0.0616001
Arabidopsis_thaliana	BP	GO:0019222	regulation of metabolic process	1959/3070	0.00768113	0.0633528
Arabidopsis_thaliana	BP	GO:0071236	cellular response to antibiotic	56/73	0.00772073	0.0633528
Arabidopsis_thaliana	BP	GO:0051274	beta-glucan biosynthetic process	52/67	0.0077635	0.0634204
Arabidopsis_thaliana	BP	GO:0009414	response to water deprivation	259/380	0.00783401	0.0637367
Arabidopsis_thaliana	BP	GO:0010555	response to mannitol	15/16	0.00798183	0.0644167
Arabidopsis_thaliana	BP	GO:0006081	cellular aldehyde metabolic process	71/95	0.00806595	0.0648347
Arabidopsis_thaliana	BP	GO:0048468	cell development	224/326	0.00825981	0.0662602
Arabidopsis_thaliana	BP	GO:0080147	root hair cell development	67/89	0.00842933	0.0673507
Arabidopsis_thaliana	BP	GO:0062012	regulation of small molecule metabolic process	83/113	0.00880698	0.0702282
Arabidopsis_thaliana	BP	GO:0005975	carbohydrate metabolic process	677/1034	0.00889133	0.0704805
Arabidopsis_thaliana	BP	GO:0071446	cellular response to salicylic acid stimulus	49/63	0.00895616	0.0708543
Arabidopsis_thaliana	BP	GO:2000112	regulation of cellular macromolecule biosynthetic process	1438/2241	0.00924684	0.0727237
Arabidopsis_thaliana	BP	GO:0071407	cellular response to organic cyclic compound	116/162	0.0092907	0.0729256
Arabidopsis_thaliana	BP	GO:0006650	glycerophospholipid metabolic process	109/152	0.00950623	0.0741819
Arabidopsis_thaliana	BP	GO:0010468	regulation of gene expression	1583/2473	0.00992205	0.0765334
Arabidopsis_thaliana	BP	GO:0010556	regulation of macromolecule biosynthetic process	1443/2250	0.0100158	0.076813
Arabidopsis_thaliana	BP	GO:0034654	nucleobase-containing compound biosynthetic process	1597/2496	0.0102413	0.0779467
Arabidopsis_thaliana	BP	GO:0018107	peptidyl-threonine phosphorylation	34/42	0.0103286	0.0780192
Arabidopsis_thaliana	BP	GO:0018210	peptidyl-threonine modification	34/42	0.0103286	0.0780192
Arabidopsis_thaliana	BP	GO:0042180	cellular ketone metabolic process	105/146	0.0102934	0.0780192
Arabidopsis_thaliana	BP	GO:0030258	lipid modification	87/119	0.0104528	0.0785137
Arabidopsis_thaliana	BP	GO:0048437	floral organ development	165/237	0.0106918	0.0794894
Arabidopsis_thaliana	BP	GO:0048731	system development	1288/2004	0.0109164	0.0809347
Arabidopsis_thaliana	BP	GO:0051606	detection of stimulus	66/88	0.0111102	0.0820055
Arabidopsis_thaliana	BP	GO:0048580	regulation of post-embryonic development	262/386	0.0112345	0.0825307
Arabidopsis_thaliana	BP	GO:0043269	regulation of ion transport	43/55	0.0119279	0.0862032
Arabidopsis_thaliana	BP	GO:0046486	glycerolipid metabolic process	138/196	0.0119741	0.0862521
Arabidopsis_thaliana	BP	GO:0051493	regulation of cytoskeleton organization	57/75	0.0119809	0.0862521
Arabidopsis_thaliana	BP	GO:0035266	meristem growth	52/68	0.0120891	0.0865881
Arabidopsis_thaliana	BP	GO:0044089	positive regulation of cellular component biogenesis	52/68	0.0120891	0.0865881
Arabidopsis_thaliana	BP	GO:0071704	organic substance metabolic process	6511/10406	0.0121278	0.0867103
Arabidopsis_thaliana	BP	GO:0010565	regulation of cellular ketone metabolic process	67/90	0.0122539	0.0873008
Arabidopsis_thaliana	BP	GO:0006066	alcohol metabolic process	110/154	0.0124567	0.088588
Arabidopsis_thaliana	BP	GO:0060560	developmental growth involved in morphogenesis	249/367	0.0128403	0.0904956
Arabidopsis_thaliana	BP	GO:0006002	fructose 6-phosphate metabolic process	13/14	0.0136571	0.0957088
Arabidopsis_thaliana	BP	GO:0048015	phosphatidylinositol-mediated signaling	14/15	0.0137204	0.0957088
Arabidopsis_thaliana	BP	GO:0005984	disaccharide metabolic process	53/70	0.0139394	0.0965648
Arabidopsis_thaliana	BP	GO:0006643	membrane lipid metabolic process	87/120	0.0142196	0.0979982
Arabidopsis_thaliana	BP	GO:0051130	positive regulation of cellular component organization	81/111	0.0142026	0.0979982
Arabidopsis_thaliana	BP	GO:1900140	regulation of seedling development	64/86	0.0143459	0.0985298
Arabidopsis_thaliana	BP	GO:0015711	organic anion transport	137/195	0.014475	0.0992468
Arabidopsis_thaliana	CC	GO:0016020	membrane	5299/7929	2.17937e-31	2.18536e-28
Arabidopsis_thaliana	CC	GO:0005886	plasma membrane	2451/3504	1.12278e-28	5.62933e-26
Arabidopsis_thaliana	CC	GO:0071944	cell periphery	2791/4116	1.86233e-19	3.93148e-17
Arabidopsis_thaliana	CC	GO:0044464	cell part	13596/21634	9.49331e-18	1.65555e-15
Arabidopsis_thaliana	CC	GO:0005623	cell	13597/21636	1.0917e-17	1.8245e-15
Arabidopsis_thaliana	CC	GO:0016021	integral component of membrane	2904/4324	7.05472e-17	1.08833e-14
Arabidopsis_thaliana	CC	GO:0031224	intrinsic component of membrane	3044/4556	6.66639e-16	9.5496e-14
Arabidopsis_thaliana	CC	GO:0044425	membrane part	3382/5102	6.74313e-15	8.72474e-13
Arabidopsis_thaliana	CC	GO:0005622	intracellular	12678/20205	9.94729e-12	8.48906e-10
Arabidopsis_thaliana	CC	GO:0044424	intracellular part	12678/20205	9.94729e-12	8.48906e-10
Arabidopsis_thaliana	CC	GO:0043231	intracellular membrane-bounded organelle	11349/18025	7.18593e-11	5.43825e-09
Arabidopsis_thaliana	CC	GO:0044431	Golgi apparatus part	466/634	1.95104e-10	1.34925e-08
Arabidopsis_thaliana	CC	GO:0098791	Golgi subcompartment	446/605	2.27767e-10	1.54843e-08
Arabidopsis_thaliana	CC	GO:0043227	membrane-bounded organelle	11395/18113	2.92376e-10	1.95453e-08
Arabidopsis_thaliana	CC	GO:0043229	intracellular organelle	11562/18411	3.52831e-09	1.96556e-07
Arabidopsis_thaliana	CC	GO:0005794	Golgi apparatus	876/1266	7.81253e-09	4.12316e-07
Arabidopsis_thaliana	CC	GO:0043226	organelle	11565/18430	1.57225e-08	7.59795e-07
Arabidopsis_thaliana	CC	GO:0005802	trans-Golgi network	249/327	2.2297e-08	1.06468e-06
Arabidopsis_thaliana	CC	GO:0000139	Golgi membrane	275/373	7.13889e-07	2.6513e-05
Arabidopsis_thaliana	CC	GO:0031984	organelle subcompartment	1020/1524	7.90164e-06	0.000241935
Arabidopsis_thaliana	CC	GO:0012505	endomembrane system	1548/2357	1.64291e-05	0.000467355
Arabidopsis_thaliana	CC	GO:0005768	endosome	312/443	9.52458e-05	0.00206503
Arabidopsis_thaliana	CC	GO:0005737	cytoplasm	8715/13913	0.000239086	0.0047474
Arabidopsis_thaliana	CC	GO:0031410	cytoplasmic vesicle	424/619	0.000312683	0.00573554
Arabidopsis_thaliana	CC	GO:0097708	intracellular vesicle	425/620	0.00031316	0.00573554
Arabidopsis_thaliana	CC	GO:0031090	organelle membrane	1190/1816	0.000328478	0.00587189
Arabidopsis_thaliana	CC	GO:0098588	bounding membrane of organelle	845/1291	0.00356037	0.0381836
Arabidopsis_thaliana	CC	GO:0000159	protein phosphatase type 2A complex	23/26	0.00401786	0.040696
Arabidopsis_thaliana	CC	GO:0031982	vesicle	441/659	0.00443815	0.0442822
Arabidopsis_thaliana	CC	GO:0005634	nucleus	6105/9744	0.0106778	0.0794894
Arabidopsis_thaliana	CC	GO:0005777	peroxisome	176/255	0.0139092	0.0965223
Arabidopsis_thaliana	CC	GO:0042579	microbody	176/255	0.0139092	0.0965223
Arabidopsis_thaliana	MF	GO:0016773	phosphotransferase activity, alcohol group as acceptor	977/1276	3.75792e-31	3.0146e-28
Arabidopsis_thaliana	MF	GO:0004672	protein kinase activity	858/1117	3.72763e-28	1.49515e-25
Arabidopsis_thaliana	MF	GO:0016301	kinase activity	1106/1482	1.94321e-27	7.08566e-25
Arabidopsis_thaliana	MF	GO:0004674	protein serine/threonine kinase activity	737/957	6.69704e-25	2.23848e-22
Arabidopsis_thaliana	MF	GO:0016740	transferase activity	2792/4075	4.74265e-23	1.26818e-20
Arabidopsis_thaliana	MF	GO:0016772	transferase activity, transferring phosphorus-containing groups	1251/1727	2.28409e-22	5.38911e-20
Arabidopsis_thaliana	MF	GO:0140096	catalytic activity, acting on a protein	1827/2642	2.20137e-17	3.53187e-15
Arabidopsis_thaliana	MF	GO:0032559	adenyl ribonucleotide binding	1307/1901	1.48993e-11	1.19522e-09
Arabidopsis_thaliana	MF	GO:0030554	adenyl nucleotide binding	1310/1909	3.19094e-11	2.50958e-09
Arabidopsis_thaliana	MF	GO:0003824	catalytic activity	6132/9545	1.43343e-10	1.00868e-08
Arabidopsis_thaliana	MF	GO:0005524	ATP binding	1249/1827	4.28014e-10	2.81437e-08
Arabidopsis_thaliana	MF	GO:0005515	protein binding	2990/4556	5.42534e-10	3.50985e-08
Arabidopsis_thaliana	MF	GO:0032555	purine ribonucleotide binding	1439/2130	2.48962e-09	1.46851e-07
Arabidopsis_thaliana	MF	GO:0032553	ribonucleotide binding	1453/2152	2.56084e-09	1.48863e-07
Arabidopsis_thaliana	MF	GO:0097367	carbohydrate derivative binding	1466/2174	3.49309e-09	1.96556e-07
Arabidopsis_thaliana	MF	GO:0017076	purine nucleotide binding	1442/2139	5.42619e-09	2.98143e-07
Arabidopsis_thaliana	MF	GO:0038023	signaling receptor activity	211/270	7.22114e-09	3.86187e-07
Arabidopsis_thaliana	MF	GO:0004888	transmembrane signaling receptor activity	178/224	1.03848e-08	5.34016e-07
Arabidopsis_thaliana	MF	GO:0043167	ion binding	3363/5172	1.12574e-08	5.6442e-07
Arabidopsis_thaliana	MF	GO:0005215	transporter activity	874/1268	2.72015e-08	1.25408e-06
Arabidopsis_thaliana	MF	GO:0035639	purine ribonucleoside triphosphate binding	1382/2057	4.68812e-08	2.13683e-06
Arabidopsis_thaliana	MF	GO:0043168	anion binding	1747/2632	8.27015e-08	3.52889e-06
Arabidopsis_thaliana	MF	GO:0060089	molecular transducer activity	273/365	9.03632e-08	3.81523e-06
Arabidopsis_thaliana	MF	GO:0019199	transmembrane receptor protein kinase activity	150/189	1.6852e-07	6.89729e-06
Arabidopsis_thaliana	MF	GO:0008144	drug binding	1461/2190	2.32612e-07	9.33007e-06
Arabidopsis_thaliana	MF	GO:0022857	transmembrane transporter activity	833/1218	4.94401e-07	1.92528e-05
Arabidopsis_thaliana	MF	GO:0004675	transmembrane receptor protein serine/threonine kinase activity	134/171	3.7646e-06	0.000127457
Arabidopsis_thaliana	MF	GO:0016757	transferase activity, transferring glycosyl groups	493/707	5.05407e-06	0.000163483
Arabidopsis_thaliana	MF	GO:0008194	UDP-glycosyltransferase activity	231/313	5.95609e-06	0.000188109
Arabidopsis_thaliana	MF	GO:0003700	DNA-binding transcription factor activity	1059/1584	7.82703e-06	0.000241494
Arabidopsis_thaliana	MF	GO:0000166	nucleotide binding	1679/2565	2.05425e-05	0.000564355
Arabidopsis_thaliana	MF	GO:1901265	nucleoside phosphate binding	1679/2565	2.05425e-05	0.000564355
Arabidopsis_thaliana	MF	GO:0015075	ion transmembrane transporter activity	540/785	2.39436e-05	0.000640251
Arabidopsis_thaliana	MF	GO:0003674	molecular_function	13368/21436	3.17616e-05	0.00081248
Arabidopsis_thaliana	MF	GO:0140110	transcription regulator activity	1127/1700	3.41457e-05	0.000866826
Arabidopsis_thaliana	MF	GO:0016758	transferase activity, transferring hexosyl groups	311/439	4.69807e-05	0.00112838
Arabidopsis_thaliana	MF	GO:0051020	GTPase binding	111/143	6.24358e-05	0.0014645
Arabidopsis_thaliana	MF	GO:0015318	inorganic molecular entity transmembrane transporter activity	512/747	6.85198e-05	0.00157047
Arabidopsis_thaliana	MF	GO:0008270	zinc ion binding	532/778	6.94032e-05	0.00158168
Arabidopsis_thaliana	MF	GO:0003779	actin binding	82/103	0.000101441	0.00218753
Arabidopsis_thaliana	MF	GO:0005516	calmodulin binding	177/241	0.000107937	0.00227861
Arabidopsis_thaliana	MF	GO:0005548	phospholipid transporter activity	24/25	0.000116856	0.00245398
Arabidopsis_thaliana	MF	GO:0015293	symporter activity	153/207	0.000233825	0.00468937
Arabidopsis_thaliana	MF	GO:0017016	Ras GTPase binding	86/110	0.000249146	0.00489865
Arabidopsis_thaliana	MF	GO:0031267	small GTPase binding	86/110	0.000249146	0.00489865
Arabidopsis_thaliana	MF	GO:0008324	cation transmembrane transporter activity	360/520	0.000260787	0.00505323
Arabidopsis_thaliana	MF	GO:0015077	monovalent inorganic cation transmembrane transporter activity	246/347	0.000292709	0.00543545
Arabidopsis_thaliana	MF	GO:0043565	sequence-specific DNA binding	632/942	0.000423889	0.0074571
Arabidopsis_thaliana	MF	GO:0022804	active transmembrane transporter activity	449/661	0.000650248	0.0106891
Arabidopsis_thaliana	MF	GO:0046527	glucosyltransferase activity	168/232	0.000661933	0.0108368
Arabidopsis_thaliana	MF	GO:0017137	Rab GTPase binding	45/54	0.000680586	0.0109193
Arabidopsis_thaliana	MF	GO:0005488	binding	6748/10731	0.000697303	0.0110633
Arabidopsis_thaliana	MF	GO:0051015	actin filament binding	46/55	0.000700595	0.0110633
Arabidopsis_thaliana	MF	GO:0036094	small molecule binding	1908/2961	0.000738938	0.0115326
Arabidopsis_thaliana	MF	GO:0033612	receptor serine/threonine kinase binding	37/43	0.000764665	0.0118879
Arabidopsis_thaliana	MF	GO:0015291	secondary active transmembrane transporter activity	282/405	0.000790395	0.0121934
Arabidopsis_thaliana	MF	GO:0030552	cAMP binding	19/20	0.00101	0.0146779
Arabidopsis_thaliana	MF	GO:0030553	cGMP binding	19/20	0.00101	0.0146779
Arabidopsis_thaliana	MF	GO:0005216	ion channel activity	89/117	0.00111814	0.0157364
Arabidopsis_thaliana	MF	GO:0004713	protein tyrosine kinase activity	30/34	0.00112535	0.0157825
Arabidopsis_thaliana	MF	GO:0004712	protein serine/threonine/tyrosine kinase activity	49/60	0.00122835	0.0168102
Arabidopsis_thaliana	MF	GO:0022890	inorganic cation transmembrane transporter activity	329/479	0.00123216	0.0168102
Arabidopsis_thaliana	MF	GO:0042578	phosphoric ester hydrolase activity	296/429	0.00133696	0.0178577
Arabidopsis_thaliana	MF	GO:0047262	polygalacturonate 4-alpha-galacturonosyltransferase activity	23/25	0.00140564	0.0184125
Arabidopsis_thaliana	MF	GO:0015295	solute:proton symporter activity	115/156	0.00163693	0.0208435
Arabidopsis_thaliana	MF	GO:0008514	organic anion transmembrane transporter activity	134/184	0.00173289	0.0219263
Arabidopsis_thaliana	MF	GO:0030695	GTPase regulator activity	63/81	0.0027034	0.0314299
Arabidopsis_thaliana	MF	GO:0015294	solute:cation symporter activity	122/168	0.00313248	0.035096
Arabidopsis_thaliana	MF	GO:0030551	cyclic nucleotide binding	26/30	0.00416146	0.0419387
Arabidopsis_thaliana	MF	GO:0016307	phosphatidylinositol phosphate kinase activity	16/17	0.00468265	0.0461477
Arabidopsis_thaliana	MF	GO:0005261	cation channel activity	51/65	0.00471821	0.0462708
Arabidopsis_thaliana	MF	GO:0004332	fructose-bisphosphate aldolase activity	12/12	0.00492959	0.04719
Arabidopsis_thaliana	MF	GO:0022838	substrate-specific channel activity	113/156	0.0049129	0.04719
Arabidopsis_thaliana	MF	GO:0052742	phosphatidylinositol kinase activity	12/12	0.00492897	0.04719
Arabidopsis_thaliana	MF	GO:1901505	carbohydrate derivative transmembrane transporter activity	57/74	0.00573822	0.0528774
Arabidopsis_thaliana	MF	GO:0019899	enzyme binding	312/461	0.00672925	0.0590613
Arabidopsis_thaliana	MF	GO:0008509	anion transmembrane transporter activity	209/303	0.00747013	0.0620346
Arabidopsis_thaliana	MF	GO:0005342	organic acid transmembrane transporter activity	93/127	0.00772363	0.0633528
Arabidopsis_thaliana	MF	GO:0046943	carboxylic acid transmembrane transporter activity	93/127	0.00772363	0.0633528
Arabidopsis_thaliana	MF	GO:0015932	nucleobase-containing compound transmembrane transporter activity	52/67	0.00776345	0.0634204
Arabidopsis_thaliana	MF	GO:0004673	protein histidine kinase activity	15/16	0.00798183	0.0644167
Arabidopsis_thaliana	MF	GO:0016775	phosphotransferase activity, nitrogenous group as acceptor	15/16	0.00798183	0.0644167
Arabidopsis_thaliana	MF	GO:0004430	1-phosphatidylinositol 4-kinase activity	10/10	0.00903959	0.0713736
Arabidopsis_thaliana	MF	GO:0005086	ARF guanyl-nucleotide exchange factor activity	11/11	0.00911923	0.0718609
Arabidopsis_thaliana	MF	GO:0005351	carbohydrate:proton symporter activity	68/91	0.00943258	0.0737506
Arabidopsis_thaliana	MF	GO:0005402	carbohydrate:cation symporter activity	68/91	0.00943258	0.0737506
Arabidopsis_thaliana	MF	GO:0015267	channel activity	123/173	0.00957368	0.0742747
Arabidopsis_thaliana	MF	GO:0022803	passive transmembrane transporter activity	123/173	0.00957368	0.0742747
Arabidopsis_thaliana	MF	GO:0035251	UDP-glucosyltransferase activity	124/174	0.00962453	0.0745251
Arabidopsis_thaliana	MF	GO:0003680	AT DNA binding	24/28	0.0100785	0.0768531
Arabidopsis_thaliana	MF	GO:0015276	ligand-gated ion channel activity	24/28	0.0100785	0.0768531
Arabidopsis_thaliana	MF	GO:0022834	ligand-gated channel activity	24/28	0.0100785	0.0768531
Arabidopsis_thaliana	MF	GO:0015238	drug transmembrane transporter activity	60/79	0.0103076	0.0780192
Arabidopsis_thaliana	MF	GO:0004724	magnesium-dependent protein serine/threonine phosphatase activity	55/72	0.0103839	0.0781498
Arabidopsis_thaliana	MF	GO:0005096	GTPase activator activity	55/72	0.0103849	0.0781498
Arabidopsis_thaliana	MF	GO:0022839	ion gated channel activity	66/88	0.011111	0.0820055
Arabidopsis_thaliana	MF	GO:0016759	cellulose synthase activity	31/38	0.011545	0.0845019
Arabidopsis_thaliana	MF	GO:0016788	hydrolase activity, acting on ester bonds	706/1082	0.0125369	0.0888438
Arabidopsis_thaliana	MF	GO:0016791	phosphatase activity	250/368	0.0128603	0.0904956
Arabidopsis_thaliana	MF	GO:0000155	phosphorelay sensor kinase activity	14/15	0.0137204	0.0957088
Arabidopsis_thaliana	MF	GO:0004714	transmembrane receptor protein tyrosine kinase activity	13/14	0.0136571	0.0957088
Arabidopsis_thaliana	MF	GO:0016308	1-phosphatidylinositol-4-phosphate 5-kinase activity	14/15	0.0137204	0.0957088
Arabidopsis_thaliana	MF	GO:0005319	lipid transporter activity	49/64	0.014091	0.0974464
Danio_rerio	BP	GO:0007154	cell communication	2692/3515	2.25179e-23	1.07392e-19
Danio_rerio	BP	GO:0007165	signal transduction	2518/3278	4.46536e-23	1.07392e-19
Danio_rerio	BP	GO:0023052	signaling	2657/3471	8.43477e-23	1.35237e-19
Danio_rerio	BP	GO:0051716	cellular response to stimulus	2972/3959	8.30541e-17	4.43878e-14
Danio_rerio	BP	GO:0050794	regulation of cellular process	4439/6094	1.04317e-10	2.64087e-08
Danio_rerio	BP	GO:0035556	intracellular signal transduction	1151/1498	1.53218e-10	3.50943e-08
Danio_rerio	BP	GO:0050789	regulation of biological process	4724/6504	2.52811e-10	5.52738e-08
Danio_rerio	BP	GO:0007166	cell surface receptor signaling pathway	898/1162	2.58963e-09	4.61337e-07
Danio_rerio	BP	GO:0065007	biological regulation	5122/7088	3.33475e-09	5.72862e-07
Danio_rerio	BP	GO:0050896	response to stimulus	3465/4763	1.07965e-07	1.26661e-05
Danio_rerio	BP	GO:0007167	enzyme linked receptor protein signaling pathway	340/422	3.33347e-07	3.02528e-05
Danio_rerio	BP	GO:0032774	RNA biosynthetic process	1320/1765	6.26438e-07	5.28626e-05
Danio_rerio	BP	GO:0097659	nucleic acid-templated transcription	1316/1760	6.9783e-07	5.59427e-05
Danio_rerio	BP	GO:0006351	transcription, DNA-templated	1315/1759	7.93199e-07	6.15369e-05
Danio_rerio	BP	GO:0009966	regulation of signal transduction	743/973	1.97437e-06	0.000139658
Danio_rerio	BP	GO:2001141	regulation of RNA biosynthetic process	1242/1665	3.42553e-06	0.00022571
Danio_rerio	BP	GO:1903506	regulation of nucleic acid-templated transcription	1241/1664	3.87722e-06	0.000242201
Danio_rerio	BP	GO:0006355	regulation of transcription, DNA-templated	1240/1663	4.39623e-06	0.000264324
Danio_rerio	BP	GO:0007265	Ras protein signal transduction	248/306	5.94263e-06	0.000325505
Danio_rerio	BP	GO:0008150	biological_process	10327/14629	6.4105e-06	0.000346455
Danio_rerio	BP	GO:0010646	regulation of cell communication	823/1089	9.02238e-06	0.000456817
Danio_rerio	BP	GO:0007264	small GTPase mediated signal transduction	285/356	9.15215e-06	0.000458561
Danio_rerio	BP	GO:0023051	regulation of signaling	829/1097	9.59373e-06	0.00047573
Danio_rerio	BP	GO:0007169	transmembrane receptor protein tyrosine kinase signaling pathway	208/254	9.85324e-06	0.000483613
Danio_rerio	BP	GO:0051056	regulation of small GTPase mediated signal transduction	131/154	1.31761e-05	0.000633769
Danio_rerio	BP	GO:0019219	regulation of nucleobase-containing compound metabolic process	1387/1875	1.55846e-05	0.000737922
Danio_rerio	BP	GO:0051252	regulation of RNA metabolic process	1334/1801	1.56482e-05	0.000737922
Danio_rerio	BP	GO:0034654	nucleobase-containing compound biosynthetic process	1505/2040	1.61551e-05	0.000747173
Danio_rerio	BP	GO:0007266	Rho protein signal transduction	142/169	2.25009e-05	0.000963596
Danio_rerio	BP	GO:0071495	cellular response to endogenous stimulus	302/381	2.32693e-05	0.000973265
Danio_rerio	BP	GO:2000112	regulation of cellular macromolecule biosynthetic process	1350/1827	2.86569e-05	0.00118827
Danio_rerio	BP	GO:0010556	regulation of macromolecule biosynthetic process	1355/1834	2.95073e-05	0.0012028
Danio_rerio	BP	GO:0030030	cell projection organization	579/758	3.28124e-05	0.00129367
Danio_rerio	BP	GO:0048583	regulation of response to stimulus	939/1256	3.81616e-05	0.00146846
Danio_rerio	BP	GO:0046578	regulation of Ras protein signal transduction	119/140	4.07745e-05	0.00152035
Danio_rerio	BP	GO:0010468	regulation of gene expression	1495/2032	4.29836e-05	0.00157825
Danio_rerio	BP	GO:0031326	regulation of cellular biosynthetic process	1371/1859	4.65271e-05	0.00165774
Danio_rerio	BP	GO:0070848	response to growth factor	186/228	4.59184e-05	0.00165774
Danio_rerio	BP	GO:0007267	cell-cell signaling	443/574	4.96493e-05	0.00171808
Danio_rerio	BP	GO:0030001	metal ion transport	307/390	5.9356e-05	0.00193137
Danio_rerio	BP	GO:0071363	cellular response to growth factor stimulus	185/227	5.93929e-05	0.00193137
Danio_rerio	BP	GO:0120036	plasma membrane bounded cell projection organization	560/735	7.22225e-05	0.00224123
Danio_rerio	BP	GO:0009987	cellular process	8081/11415	7.29034e-05	0.00224349
Danio_rerio	BP	GO:0030201	heparan sulfate proteoglycan metabolic process	28/28	8.67514e-05	0.00257577
Danio_rerio	BP	GO:0099536	synaptic signaling	234/293	8.88246e-05	0.00261379
Danio_rerio	BP	GO:0018193	peptidyl-amino acid modification	334/428	0.000101313	0.00290068
Danio_rerio	BP	GO:0070646	protein modification by small protein removal	86/99	0.000100941	0.00290068
Danio_rerio	BP	GO:0009719	response to endogenous stimulus	337/432	0.000108185	0.003061
Danio_rerio	BP	GO:0007268	chemical synaptic transmission	232/291	0.000111242	0.00311089
Danio_rerio	BP	GO:0098916	anterograde trans-synaptic signaling	232/291	0.000111242	0.00311089
Danio_rerio	BP	GO:0055085	transmembrane transport	640/847	0.000113979	0.00311144
Danio_rerio	BP	GO:0099537	trans-synaptic signaling	233/292	0.000111954	0.00311144
Danio_rerio	BP	GO:0000902	cell morphogenesis	419/544	0.000125111	0.00328842
Danio_rerio	BP	GO:0009889	regulation of biosynthetic process	1384/1883	0.000123689	0.00328842
Danio_rerio	BP	GO:0018130	heterocycle biosynthetic process	1536/2097	0.000139939	0.00358036
Danio_rerio	BP	GO:0019438	aromatic compound biosynthetic process	1532/2092	0.000152378	0.00385758
Danio_rerio	BP	GO:0006366	transcription by RNA polymerase II	752/1004	0.000165672	0.00415043
Danio_rerio	BP	GO:0097485	neuron projection guidance	175/216	0.000184719	0.00449238
Danio_rerio	BP	GO:0051179	localization	2265/3126	0.000203658	0.00489797
Danio_rerio	BP	GO:0048812	neuron projection morphogenesis	291/372	0.000210129	0.00497892
Danio_rerio	BP	GO:0048858	cell projection morphogenesis	291/372	0.000210129	0.00497892
Danio_rerio	BP	GO:0120039	plasma membrane bounded cell projection morphogenesis	291/372	0.000210129	0.00497892
Danio_rerio	BP	GO:0015012	heparan sulfate proteoglycan biosynthetic process	24/24	0.000219946	0.00516069
Danio_rerio	BP	GO:0048010	vascular endothelial growth factor receptor signaling pathway	25/25	0.000232332	0.00534697
Danio_rerio	BP	GO:0007411	axon guidance	174/215	0.000238834	0.0054445
Danio_rerio	BP	GO:0009100	glycoprotein metabolic process	188/234	0.00025036	0.00562724
Danio_rerio	BP	GO:0009968	negative regulation of signal transduction	248/315	0.000327497	0.00690905
Danio_rerio	BP	GO:0031323	regulation of cellular metabolic process	1881/2589	0.000334903	0.00703442
Danio_rerio	BP	GO:0043269	regulation of ion transport	149/183	0.000355832	0.00742154
Danio_rerio	BP	GO:0048522	positive regulation of cellular process	1215/1653	0.000356419	0.00742154
Danio_rerio	BP	GO:0006357	regulation of transcription by RNA polymerase II	720/963	0.000376194	0.00764686
Danio_rerio	BP	GO:0051234	establishment of localization	1758/2416	0.000378368	0.00764686
Danio_rerio	BP	GO:1905114	cell surface receptor signaling pathway involved in cell-cell signaling	192/240	0.000389285	0.00783456
Danio_rerio	BP	GO:0006810	transport	1723/2367	0.000401302	0.0080094
Danio_rerio	BP	GO:0010648	negative regulation of cell communication	255/325	0.000404633	0.0080094
Danio_rerio	BP	GO:0023057	negative regulation of signaling	255/325	0.000404633	0.0080094
Danio_rerio	BP	GO:0048667	cell morphogenesis involved in neuron differentiation	272/348	0.000404607	0.0080094
Danio_rerio	BP	GO:0034765	regulation of ion transmembrane transport	122/148	0.000442501	0.00841634
Danio_rerio	BP	GO:0098660	inorganic ion transmembrane transport	268/343	0.000461065	0.00873118
Danio_rerio	BP	GO:0090304	nucleic acid metabolic process	2020/2787	0.000467856	0.00881691
Danio_rerio	BP	GO:0000904	cell morphogenesis involved in differentiation	318/411	0.000508963	0.00941397
Danio_rerio	BP	GO:0034762	regulation of transmembrane transport	125/152	0.000512777	0.00941397
Danio_rerio	BP	GO:0035023	regulation of Rho protein signal transduction	92/109	0.000512162	0.00941397
Danio_rerio	BP	GO:0019222	regulation of metabolic process	2008/2773	0.000585386	0.0105457
Danio_rerio	BP	GO:0048015	phosphatidylinositol-mediated signaling	42/46	0.000631187	0.0111391
Danio_rerio	BP	GO:0006511	ubiquitin-dependent protein catabolic process	282/363	0.00066035	0.0114667
Danio_rerio	BP	GO:0014065	phosphatidylinositol 3-kinase signaling	33/35	0.000671046	0.0116105
Danio_rerio	BP	GO:0032990	cell part morphogenesis	293/378	0.000685954	0.0117001
Danio_rerio	BP	GO:0007179	transforming growth factor beta receptor signaling pathway	50/56	0.000711548	0.0118019
Danio_rerio	BP	GO:0071559	response to transforming growth factor beta	50/56	0.000711548	0.0118019
Danio_rerio	BP	GO:0071560	cellular response to transforming growth factor beta stimulus	50/56	0.000711548	0.0118019
Danio_rerio	BP	GO:0048518	positive regulation of biological process	1381/1891	0.000714376	0.0118081
Danio_rerio	BP	GO:0034645	cellular macromolecule biosynthetic process	1852/2554	0.000729537	0.0119356
Danio_rerio	BP	GO:0009059	macromolecule biosynthetic process	1859/2564	0.000744648	0.0119513
Danio_rerio	BP	GO:1901362	organic cyclic compound biosynthetic process	1574/2163	0.000778859	0.0123641
Danio_rerio	BP	GO:0032879	regulation of localization	477/631	0.000826559	0.0130352
Danio_rerio	BP	GO:0042391	regulation of membrane potential	100/120	0.00092218	0.0143087
Danio_rerio	BP	GO:0018107	peptidyl-threonine phosphorylation	41/45	0.000947521	0.0146076
Danio_rerio	BP	GO:0018210	peptidyl-threonine modification	41/45	0.000947521	0.0146076
Danio_rerio	BP	GO:0014066	regulation of phosphatidylinositol 3-kinase signaling	20/20	0.00101541	0.0153108
Danio_rerio	BP	GO:0016070	RNA metabolic process	1774/2447	0.00104912	0.0157205
Danio_rerio	BP	GO:0045944	positive regulation of transcription by RNA polymerase II	319/415	0.00118445	0.0173695
Danio_rerio	BP	GO:0051171	regulation of nitrogen compound metabolic process	1808/2497	0.00125998	0.0181452
Danio_rerio	BP	GO:0060255	regulation of macromolecule metabolic process	1899/2626	0.0013672	0.0195034
Danio_rerio	BP	GO:0019941	modification-dependent protein catabolic process	287/372	0.00140596	0.0198901
Danio_rerio	BP	GO:0016579	protein deubiquitination	74/87	0.00143342	0.0201601
Danio_rerio	BP	GO:0048585	negative regulation of response to stimulus	298/387	0.00143242	0.0201601
Danio_rerio	BP	GO:0018212	peptidyl-tyrosine modification	52/59	0.00153561	0.021225
Danio_rerio	BP	GO:0048017	inositol lipid-mediated signaling	44/49	0.00153204	0.021225
Danio_rerio	BP	GO:0043632	modification-dependent macromolecule catabolic process	291/378	0.00154168	0.0212477
Danio_rerio	BP	GO:0030031	cell projection assembly	235/302	0.00159207	0.0218055
Danio_rerio	BP	GO:1902680	positive regulation of RNA biosynthetic process	417/551	0.00163557	0.0220986
Danio_rerio	BP	GO:1903508	positive regulation of nucleic acid-templated transcription	417/551	0.00163557	0.0220986
Danio_rerio	BP	GO:0006914	autophagy	115/141	0.00168363	0.0220997
Danio_rerio	BP	GO:0010557	positive regulation of macromolecule biosynthetic process	445/590	0.0017161	0.0220997
Danio_rerio	BP	GO:0014068	positive regulation of phosphatidylinositol 3-kinase signaling	19/19	0.00172744	0.0220997
Danio_rerio	BP	GO:0044260	cellular macromolecule metabolic process	3457/4841	0.00169921	0.0220997
Danio_rerio	BP	GO:0061919	process utilizing autophagic mechanism	115/141	0.00168363	0.0220997
Danio_rerio	BP	GO:0070838	divalent metal ion transport	127/157	0.00164997	0.0220997
Danio_rerio	BP	GO:0072511	divalent inorganic cation transport	127/157	0.00164997	0.0220997
Danio_rerio	BP	GO:0016055	Wnt signaling pathway	180/228	0.0017984	0.0225857
Danio_rerio	BP	GO:0198738	cell-cell signaling by wnt	180/228	0.0017984	0.0225857
Danio_rerio	BP	GO:0045893	positive regulation of transcription, DNA-templated	416/550	0.00189481	0.0233693
Danio_rerio	BP	GO:0006816	calcium ion transport	105/128	0.00190877	0.0234813
Danio_rerio	BP	GO:0006811	ion transport	661/890	0.00197701	0.0241356
Danio_rerio	BP	GO:0002573	myeloid leukocyte differentiation	38/42	0.00213499	0.0256733
Danio_rerio	BP	GO:0080090	regulation of primary metabolic process	1842/2550	0.00222892	0.0264067
Danio_rerio	BP	GO:0007409	axonogenesis	252/326	0.00234559	0.0275618
Danio_rerio	BP	GO:0031175	neuron projection development	351/462	0.00251338	0.0289913
Danio_rerio	BP	GO:0006974	cellular response to DNA damage stimulus	297/388	0.00258253	0.0296236
Danio_rerio	BP	GO:0045935	positive regulation of nucleobase-containing compound metabolic process	467/622	0.00258668	0.0296236
Danio_rerio	BP	GO:0034220	ion transmembrane transport	378/499	0.00260979	0.0298173
Danio_rerio	BP	GO:0006644	phospholipid metabolic process	160/202	0.00263246	0.030005
Danio_rerio	BP	GO:0098662	inorganic cation transmembrane transport	247/320	0.00266157	0.0301937
Danio_rerio	BP	GO:0071310	cellular response to organic substance	461/614	0.00280996	0.0313836
Danio_rerio	BP	GO:0008654	phospholipid biosynthetic process	67/79	0.00296838	0.0328984
Danio_rerio	BP	GO:0030182	neuron differentiation	558/749	0.00311214	0.0342549
Danio_rerio	BP	GO:0018108	peptidyl-tyrosine phosphorylation	49/56	0.00316423	0.0347488
Danio_rerio	BP	GO:0031325	positive regulation of cellular metabolic process	765/1038	0.00324432	0.0353859
Danio_rerio	BP	GO:0009653	anatomical structure morphogenesis	1324/1822	0.00333494	0.0361285
Danio_rerio	BP	GO:0050770	regulation of axonogenesis	79/95	0.00344365	0.0368149
Danio_rerio	BP	GO:0031328	positive regulation of cellular biosynthetic process	453/604	0.00348629	0.0370178
Danio_rerio	BP	GO:0045017	glycerolipid biosynthetic process	58/68	0.00356025	0.0377198
Danio_rerio	BP	GO:0006812	cation transport	395/524	0.00384185	0.0404361
Danio_rerio	BP	GO:0007399	nervous system development	986/1348	0.0039678	0.0412874
Danio_rerio	BP	GO:0051924	regulation of calcium ion transport	27/29	0.00397285	0.0412874
Danio_rerio	BP	GO:0048666	neuron development	439/585	0.00401839	0.0414774
Danio_rerio	BP	GO:0018105	peptidyl-serine phosphorylation	81/98	0.00406131	0.0418306
Danio_rerio	BP	GO:0051173	positive regulation of nitrogen compound metabolic process	752/1021	0.00419161	0.0428971
Danio_rerio	BP	GO:0070647	protein modification by small protein conjugation or removal	351/464	0.0042081	0.0429744
Danio_rerio	BP	GO:0048699	generation of neurons	602/812	0.00445598	0.0447458
Danio_rerio	BP	GO:0010769	regulation of cell morphogenesis involved in differentiation	90/110	0.00479496	0.0469009
Danio_rerio	BP	GO:0036297	interstrand cross-link repair	16/16	0.0047928	0.0469009
Danio_rerio	BP	GO:0051254	positive regulation of RNA metabolic process	441/589	0.00480709	0.0469009
Danio_rerio	BP	GO:0017015	regulation of transforming growth factor beta receptor signaling pathway	21/22	0.00496368	0.048233
Danio_rerio	BP	GO:1903844	regulation of cellular response to transforming growth factor beta stimulus	21/22	0.00496368	0.048233
Danio_rerio	BP	GO:0021514	ventral spinal cord interneuron differentiation	22/23	0.00502473	0.0484217
Danio_rerio	BP	GO:0010604	positive regulation of macromolecule metabolic process	773/1052	0.00530154	0.0507976
Danio_rerio	BP	GO:0051641	cellular localization	827/1128	0.00570407	0.0544376
Danio_rerio	BP	GO:0010506	regulation of autophagy	50/58	0.00597763	0.0565992
Danio_rerio	BP	GO:0070588	calcium ion transmembrane transport	88/108	0.00625617	0.0586592
Danio_rerio	BP	GO:0120035	regulation of plasma membrane bounded cell projection organization	139/176	0.0064552	0.0599412
Danio_rerio	BP	GO:0009891	positive regulation of biosynthetic process	458/614	0.00654828	0.0604934
Danio_rerio	BP	GO:0006029	proteoglycan metabolic process	41/47	0.00668977	0.0615254
Danio_rerio	BP	GO:0030865	cortical cytoskeleton organization	29/32	0.00689349	0.0631575
Danio_rerio	BP	GO:0009101	glycoprotein biosynthetic process	158/202	0.00705206	0.0642432
Danio_rerio	BP	GO:0043647	inositol phosphate metabolic process	38/43	0.00705022	0.0642432
Danio_rerio	BP	GO:0007606	sensory perception of chemical stimulus	85/104	0.00718751	0.06523
Danio_rerio	BP	GO:0007178	transmembrane receptor protein serine/threonine kinase signaling pathway	126/159	0.00722771	0.0654714
Danio_rerio	BP	GO:0044249	cellular biosynthetic process	2239/3124	0.00735372	0.0663628
Danio_rerio	BP	GO:0120031	plasma membrane bounded cell projection assembly	216/281	0.00737166	0.0664002
Danio_rerio	BP	GO:0009893	positive regulation of metabolic process	806/1101	0.00780478	0.0693918
Danio_rerio	BP	GO:0090287	regulation of cellular response to growth factor stimulus	99/123	0.00779166	0.0693918
Danio_rerio	BP	GO:0007608	sensory perception of smell	80/98	0.00818605	0.0710851
Danio_rerio	BP	GO:0030947	regulation of vascular endothelial growth factor receptor signaling pathway	14/14	0.00813907	0.0710851
Danio_rerio	BP	GO:0010628	positive regulation of gene expression	470/632	0.00837644	0.0723805
Danio_rerio	BP	GO:0030225	macrophage differentiation	15/15	0.00839674	0.0723805
Danio_rerio	BP	GO:0031344	regulation of cell projection organization	140/178	0.00861484	0.073601
Danio_rerio	BP	GO:0018209	peptidyl-serine modification	83/102	0.00929646	0.0787253
Danio_rerio	BP	GO:0061564	axon development	265/349	0.00972462	0.0813486
Danio_rerio	BP	GO:0022008	neurogenesis	649/882	0.00977654	0.0816409
Danio_rerio	BP	GO:0046486	glycerolipid metabolic process	145/185	0.00994234	0.0827382
Danio_rerio	BP	GO:0016236	macroautophagy	60/72	0.0100202	0.0830572
Danio_rerio	BP	GO:0045666	positive regulation of neuron differentiation	60/72	0.0100213	0.0830572
Danio_rerio	BP	GO:0070997	neuron death	36/41	0.0100652	0.0830745
Danio_rerio	BP	GO:0051402	neuron apoptotic process	32/36	0.0103496	0.0840908
Danio_rerio	BP	GO:0015672	monovalent inorganic cation transport	183/237	0.0104369	0.0846571
Danio_rerio	BP	GO:0006486	protein glycosylation	130/165	0.0105367	0.0850363
Danio_rerio	BP	GO:0043413	macromolecule glycosylation	130/165	0.0105367	0.0850363
Danio_rerio	BP	GO:0022604	regulation of cell morphogenesis	140/179	0.0113402	0.0892797
Danio_rerio	BP	GO:0030111	regulation of Wnt signaling pathway	108/136	0.0115495	0.0907728
Danio_rerio	BP	GO:0051049	regulation of transport	282/373	0.0122946	0.0960019
Danio_rerio	BP	GO:0006813	potassium ion transport	111/140	0.0125556	0.0974072
Danio_rerio	BP	GO:0010033	response to organic substance	577/783	0.0125125	0.0974072
Danio_rerio	BP	GO:0010975	regulation of neuron projection development	111/140	0.0125545	0.0974072
Danio_rerio	BP	GO:0002687	positive regulation of leukocyte migration	19/20	0.0126742	0.0980113
Danio_rerio	CC	GO:0016020	membrane	4705/6327	1.26439e-22	1.52043e-19
Danio_rerio	CC	GO:0016021	integral component of membrane	3733/4967	2.39415e-22	1.94367e-19
Danio_rerio	CC	GO:0031224	intrinsic component of membrane	3754/4996	2.42453e-22	1.94367e-19
Danio_rerio	CC	GO:0044425	membrane part	4164/5573	5.14105e-22	3.53263e-19
Danio_rerio	CC	GO:0071944	cell periphery	1899/2526	7.07807e-11	1.89142e-08
Danio_rerio	CC	GO:0005886	plasma membrane	1831/2435	1.44256e-10	3.46935e-08
Danio_rerio	CC	GO:0043235	receptor complex	210/247	2.67256e-08	3.58669e-06
Danio_rerio	CC	GO:0005887	integral component of plasma membrane	709/918	2.10062e-07	2.19651e-05
Danio_rerio	CC	GO:0031226	intrinsic component of plasma membrane	725/941	2.91904e-07	2.80811e-05
Danio_rerio	CC	GO:0044459	plasma membrane part	1081/1438	1.91173e-06	0.000137245
Danio_rerio	CC	GO:0005794	Golgi apparatus	444/568	4.39623e-06	0.000264324
Danio_rerio	CC	GO:1990234	transferase complex	441/568	1.97256e-05	0.000886731
Danio_rerio	CC	GO:0012505	endomembrane system	1130/1527	0.00010593	0.00301494
Danio_rerio	CC	GO:0034703	cation channel complex	108/128	0.000151742	0.00385758
Danio_rerio	CC	GO:0098794	postsynapse	130/157	0.00022682	0.00527367
Danio_rerio	CC	GO:0034702	ion channel complex	144/176	0.000273937	0.00610017
Danio_rerio	CC	GO:0034708	methyltransferase complex	77/89	0.000293009	0.00643771
Danio_rerio	CC	GO:0000139	Golgi membrane	202/254	0.000441669	0.00841634
Danio_rerio	CC	GO:0045211	postsynaptic membrane	99/118	0.000571489	0.0103731
Danio_rerio	CC	GO:1990351	transporter complex	152/188	0.000581928	0.0105228
Danio_rerio	CC	GO:0098791	Golgi subcompartment	243/311	0.000956568	0.014673
Danio_rerio	CC	GO:0035097	histone methyltransferase complex	67/78	0.00120718	0.0175669
Danio_rerio	CC	GO:0098802	plasma membrane receptor complex	97/117	0.00120887	0.0175669
Danio_rerio	CC	GO:1902495	transmembrane transporter complex	147/183	0.00120657	0.0175669
Danio_rerio	CC	GO:0030425	dendrite	115/141	0.00168348	0.0220997
Danio_rerio	CC	GO:0097447	dendritic tree	115/141	0.00168348	0.0220997
Danio_rerio	CC	GO:0031984	organelle subcompartment	501/667	0.0017597	0.022274
Danio_rerio	CC	GO:0044431	Golgi apparatus part	260/336	0.00182107	0.0228108
Danio_rerio	CC	GO:0005575	cellular_component	10676/15193	0.00193192	0.0237055
Danio_rerio	CC	GO:0098588	bounding membrane of organelle	496/661	0.00195582	0.0239377
Danio_rerio	CC	GO:0008328	ionotropic glutamate receptor complex	42/47	0.00221471	0.0263682
Danio_rerio	CC	GO:0098878	neurotransmitter receptor complex	42/47	0.00221471	0.0263682
Danio_rerio	CC	GO:0098590	plasma membrane region	230/297	0.00279038	0.0312861
Danio_rerio	CC	GO:0030173	integral component of Golgi membrane	41/46	0.00331294	0.0359712
Danio_rerio	CC	GO:0031228	intrinsic component of Golgi membrane	41/46	0.00331294	0.0359712
Danio_rerio	CC	GO:0031301	integral component of organelle membrane	100/123	0.00419009	0.0428971
Danio_rerio	CC	GO:0005871	kinesin complex	47/54	0.00443044	0.0447196
Danio_rerio	CC	GO:0014069	postsynaptic density	61/72	0.00444406	0.0447196
Danio_rerio	CC	GO:0099572	postsynaptic specialization	61/72	0.00444406	0.0447196
Danio_rerio	CC	GO:0097060	synaptic membrane	115/143	0.00451078	0.0452018
Danio_rerio	CC	GO:0030014	CCR4-NOT complex	16/16	0.0047928	0.0469009
Danio_rerio	CC	GO:0031300	intrinsic component of organelle membrane	103/127	0.00476913	0.0469009
Danio_rerio	CC	GO:0034705	potassium channel complex	39/44	0.00476416	0.0469009
Danio_rerio	CC	GO:0044456	synapse part	209/270	0.00505068	0.0484905
Danio_rerio	CC	GO:0044451	nucleoplasm part	307/405	0.00630055	0.0588459
Danio_rerio	CC	GO:0045202	synapse	261/342	0.00634022	0.0591016
Danio_rerio	CC	GO:0008076	voltage-gated potassium channel complex	34/38	0.00712627	0.0647965
Danio_rerio	CC	GO:0098562	cytoplasmic side of membrane	62/74	0.00742581	0.0667629
Danio_rerio	CC	GO:0044463	cell projection part	265/348	0.00804944	0.0709117
Danio_rerio	CC	GO:0120038	plasma membrane bounded cell projection part	265/348	0.00804944	0.0709117
Danio_rerio	CC	GO:0070461	SAGA-type complex	15/15	0.00839674	0.0723805
Danio_rerio	CC	GO:0032281	AMPA glutamate receptor complex	24/26	0.00950438	0.0798458
Danio_rerio	CC	GO:0032279	asymmetric synapse	61/73	0.0101599	0.0832524
Danio_rerio	CC	GO:0098984	neuron to neuron synapse	61/73	0.0101599	0.0832524
Danio_rerio	CC	GO:0036477	somatodendritic compartment	130/165	0.0105367	0.0850363
Danio_rerio	CC	GO:1990391	DNA repair complex	19/20	0.0126742	0.0980113
Danio_rerio	MF	GO:0060089	molecular transducer activity	814/1027	1.65683e-12	7.96935e-10
Danio_rerio	MF	GO:0038023	signaling receptor activity	791/999	5.01899e-12	1.60942e-09
Danio_rerio	MF	GO:0004888	transmembrane signaling receptor activity	666/852	1.61652e-08	2.35621e-06
Danio_rerio	MF	GO:0017016	Ras GTPase binding	215/258	5.29107e-07	4.62728e-05
Danio_rerio	MF	GO:0051020	GTPase binding	265/324	6.90037e-07	5.59427e-05
Danio_rerio	MF	GO:0031267	small GTPase binding	216/260	8.34747e-07	6.27365e-05
Danio_rerio	MF	GO:0017048	Rho GTPase binding	117/135	5.02596e-06	0.000291263
Danio_rerio	MF	GO:0005216	ion channel activity	287/358	7.2875e-06	0.00038101
Danio_rerio	MF	GO:0022838	substrate-specific channel activity	293/367	1.22279e-05	0.000594105
Danio_rerio	MF	GO:0030594	neurotransmitter receptor activity	107/124	2.04897e-05	0.000912551
Danio_rerio	MF	GO:0022839	ion gated channel activity	230/285	2.98478e-05	0.00120646
Danio_rerio	MF	GO:0005261	cation channel activity	217/268	3.07223e-05	0.00123145
Danio_rerio	MF	GO:0140110	transcription regulator activity	765/1016	4.85011e-05	0.00169051
Danio_rerio	MF	GO:0005089	Rho guanyl-nucleotide exchange factor activity	69/77	5.15357e-05	0.00177062
Danio_rerio	MF	GO:0022836	gated channel activity	237/296	5.63794e-05	0.00188323
Danio_rerio	MF	GO:0005085	guanyl-nucleotide exchange factor activity	134/160	6.14959e-05	0.00195891
Danio_rerio	MF	GO:0015276	ligand-gated ion channel activity	123/146	6.13146e-05	0.00195891
Danio_rerio	MF	GO:0022834	ligand-gated channel activity	123/146	6.13146e-05	0.00195891
Danio_rerio	MF	GO:0005088	Ras guanyl-nucleotide exchange factor activity	83/95	7.32283e-05	0.00224349
Danio_rerio	MF	GO:0003700	DNA-binding transcription factor activity	632/838	0.000169299	0.00419756
Danio_rerio	MF	GO:0003707	steroid hormone receptor activity	63/71	0.000234399	0.00536886
Danio_rerio	MF	GO:0019783	ubiquitin-like protein-specific protease activity	77/89	0.00029311	0.00643771
Danio_rerio	MF	GO:0015267	channel activity	306/393	0.000305515	0.00650233
Danio_rerio	MF	GO:0022803	passive transmembrane transporter activity	306/393	0.000305515	0.00650233
Danio_rerio	MF	GO:0019199	transmembrane receptor protein kinase activity	73/84	0.000309354	0.00655504
Danio_rerio	MF	GO:0004713	protein tyrosine kinase activity	93/110	0.000377795	0.00764686
Danio_rerio	MF	GO:0005267	potassium channel activity	93/110	0.000378164	0.00764686
Danio_rerio	MF	GO:0101005	ubiquitinyl hydrolase activity	72/83	0.000441408	0.00841634
Danio_rerio	MF	GO:0036459	thiol-dependent ubiquitinyl hydrolase activity	70/81	0.000615348	0.0110441
Danio_rerio	MF	GO:0004879	nuclear receptor activity	42/46	0.000631054	0.0111391
Danio_rerio	MF	GO:0098531	transcription factor activity, direct ligand regulated sequence-specific DNA binding	43/47	0.000644634	0.0112752
Danio_rerio	MF	GO:0004984	olfactory receptor activity	80/94	0.0006807	0.0116518
Danio_rerio	MF	GO:0019899	enzyme binding	498/660	0.000910534	0.0142197
Danio_rerio	MF	GO:0046332	SMAD binding	31/33	0.00105711	0.015791
Danio_rerio	MF	GO:0022843	voltage-gated cation channel activity	102/123	0.00107576	0.0160198
Danio_rerio	MF	GO:0022824	transmitter-gated ion channel activity	52/59	0.00153552	0.021225
Danio_rerio	MF	GO:0022835	transmitter-gated channel activity	52/59	0.00153552	0.021225
Danio_rerio	MF	GO:0099094	ligand-gated cation channel activity	85/102	0.00231346	0.0272738
Danio_rerio	MF	GO:0004714	transmembrane receptor protein tyrosine kinase activity	56/65	0.00274464	0.0309174
Danio_rerio	MF	GO:0004843	thiol-dependent ubiquitin-specific protease activity	52/60	0.00293637	0.0326943
Danio_rerio	MF	GO:0005249	voltage-gated potassium channel activity	67/79	0.0029679	0.0328984
Danio_rerio	MF	GO:0015079	potassium ion transmembrane transporter activity	123/153	0.00344422	0.0368149
Danio_rerio	MF	GO:0034483	heparan sulfate sulfotransferase activity	16/16	0.00479333	0.0469009
Danio_rerio	MF	GO:0042562	hormone binding	45/52	0.00629353	0.0588459
Danio_rerio	MF	GO:0005244	voltage-gated ion channel activity	121/152	0.00765762	0.0685906
Danio_rerio	MF	GO:0005230	extracellular ligand-gated ion channel activity	75/91	0.00816187	0.0710851
Danio_rerio	MF	GO:0017137	Rab GTPase binding	80/98	0.00818735	0.0710851
Danio_rerio	MF	GO:0017154	semaphorin receptor activity	15/15	0.00839674	0.0723805
Danio_rerio	MF	GO:0001067	regulatory region nucleic acid binding	408/546	0.0094132	0.0792951
Danio_rerio	MF	GO:0044212	transcription regulatory region DNA binding	408/546	0.0094132	0.0792951
Danio_rerio	MF	GO:0008083	growth factor activity	79/97	0.01064	0.0857262
Danio_rerio	MF	GO:0046873	metal ion transmembrane transporter activity	275/363	0.0111674	0.0887855
Danio_rerio	MF	GO:0003677	DNA binding	1156/1596	0.0116863	0.0916983
Drosophila_melanogaster	BP	GO:0065007	biological regulation	2783/4204	1.05219e-90	4.65172e-87
Drosophila_melanogaster	BP	GO:0050794	regulation of cellular process	2348/3459	8.82924e-89	1.9517e-85
Drosophila_melanogaster	BP	GO:0050789	regulation of biological process	2521/3760	3.50828e-88	5.17003e-85
Drosophila_melanogaster	BP	GO:0048731	system development	1307/1748	7.51141e-86	8.30199e-83
Drosophila_melanogaster	BP	GO:0023052	signaling	1210/1614	4.45684e-80	3.94074e-77
Drosophila_melanogaster	BP	GO:0007154	cell communication	1235/1657	6.34717e-79	4.6768e-76
Drosophila_melanogaster	BP	GO:0007165	signal transduction	1057/1401	1.02847e-71	6.49551e-69
Drosophila_melanogaster	BP	GO:0007399	nervous system development	864/1105	1.05566e-70	5.83386e-68
Drosophila_melanogaster	BP	GO:0009653	anatomical structure morphogenesis	1111/1517	4.27607e-63	1.92423e-60
Drosophila_melanogaster	BP	GO:0030182	neuron differentiation	614/755	4.60224e-61	1.56512e-58
Drosophila_melanogaster	BP	GO:0022008	neurogenesis	705/894	6.62244e-60	2.09127e-57
Drosophila_melanogaster	BP	GO:0048869	cellular developmental process	1232/1727	1.93955e-59	5.7165e-57
Drosophila_melanogaster	BP	GO:0048699	generation of neurons	675/854	7.36999e-58	2.03642e-55
Drosophila_melanogaster	BP	GO:0000902	cell morphogenesis	479/566	1.30735e-57	3.39988e-55
Drosophila_melanogaster	BP	GO:0030154	cell differentiation	1197/1678	1.60283e-57	3.93672e-55
Drosophila_melanogaster	BP	GO:0048513	animal organ development	908/1215	1.80214e-57	4.19329e-55
Drosophila_melanogaster	BP	GO:0048468	cell development	1031/1416	5.48011e-56	1.21138e-53
Drosophila_melanogaster	BP	GO:0051716	cellular response to stimulus	1305/1863	1.05498e-55	2.22099e-53
Drosophila_melanogaster	BP	GO:0007275	multicellular organism development	1597/2356	1.39325e-54	2.79981e-52
Drosophila_melanogaster	BP	GO:0000904	cell morphogenesis involved in differentiation	419/488	6.22445e-54	1.19645e-51
Drosophila_melanogaster	BP	GO:0032989	cellular component morphogenesis	559/691	7.21961e-54	1.32991e-51
Drosophila_melanogaster	BP	GO:0050896	response to stimulus	1836/2768	1.49693e-53	2.64716e-51
Drosophila_melanogaster	BP	GO:0048666	neuron development	510/620	1.96992e-53	3.34962e-51
Drosophila_melanogaster	BP	GO:0048856	anatomical structure development	1789/2692	7.09388e-53	1.16156e-50
Drosophila_melanogaster	BP	GO:0032502	developmental process	1845/2788	7.90258e-53	1.24776e-50
Drosophila_melanogaster	BP	GO:0051179	localization	1542/2282	4.33476e-51	6.60827e-49
Drosophila_melanogaster	BP	GO:0031175	neuron projection development	407/477	5.48274e-51	8.07972e-49
Drosophila_melanogaster	BP	GO:0048518	positive regulation of biological process	1113/1570	7.02429e-51	1.00175e-48
Drosophila_melanogaster	BP	GO:0048858	cell projection morphogenesis	384/447	1.06335e-49	1.46909e-47
Drosophila_melanogaster	BP	GO:0032990	cell part morphogenesis	390/456	2.41668e-49	3.23762e-47
Drosophila_melanogaster	BP	GO:0120039	plasma membrane bounded cell projection morphogenesis	382/445	2.99671e-49	3.89661e-47
Drosophila_melanogaster	BP	GO:0048667	cell morphogenesis involved in neuron differentiation	379/441	4.57689e-49	5.78126e-47
Drosophila_melanogaster	BP	GO:0048812	neuron projection morphogenesis	381/444	5.03557e-49	6.18397e-47
Drosophila_melanogaster	BP	GO:0048522	positive regulation of cellular process	1002/1402	5.89781e-48	6.68569e-46
Drosophila_melanogaster	BP	GO:0009887	animal organ morphogenesis	584/749	1.82243e-46	1.96511e-44
Drosophila_melanogaster	BP	GO:0009987	cellular process	4359/7395	6.78383e-46	6.97473e-44
Drosophila_melanogaster	BP	GO:0035556	intracellular signal transduction	517/654	3.47185e-44	3.26576e-42
Drosophila_melanogaster	BP	GO:0061564	axon development	306/348	3.44896e-44	3.26576e-42
Drosophila_melanogaster	BP	GO:0023051	regulation of signaling	638/839	4.17552e-44	3.84583e-42
Drosophila_melanogaster	BP	GO:0030030	cell projection organization	528/672	9.91377e-44	8.94465e-42
Drosophila_melanogaster	BP	GO:0010646	regulation of cell communication	635/836	1.40772e-43	1.24471e-41
Drosophila_melanogaster	BP	GO:0040011	locomotion	520/661	3.20596e-43	2.77913e-41
Drosophila_melanogaster	BP	GO:0035295	tube development	556/716	4.69209e-43	3.98918e-41
Drosophila_melanogaster	BP	GO:0120036	plasma membrane bounded cell projection organization	519/660	4.97719e-43	4.15173e-41
Drosophila_melanogaster	BP	GO:0007409	axonogenesis	294/335	3.60077e-42	2.94796e-40
Drosophila_melanogaster	BP	GO:0042221	response to chemical	782/1075	1.28395e-41	1.03206e-39
Drosophila_melanogaster	BP	GO:0009888	tissue development	776/1068	6.38804e-41	5.04313e-39
Drosophila_melanogaster	BP	GO:0060429	epithelium development	717/977	3.82482e-40	2.96658e-38
Drosophila_melanogaster	BP	GO:0016043	cellular component organization	1874/2924	1.45342e-39	1.10785e-37
Drosophila_melanogaster	BP	GO:0006935	chemotaxis	261/294	2.08635e-39	1.56335e-37
Drosophila_melanogaster	BP	GO:0048583	regulation of response to stimulus	691/939	2.22016e-39	1.63589e-37
Drosophila_melanogaster	BP	GO:0019222	regulation of metabolic process	1388/2088	2.39917e-39	1.73881e-37
Drosophila_melanogaster	BP	GO:0042330	taxis	304/354	2.79295e-39	1.99155e-37
Drosophila_melanogaster	BP	GO:0097485	neuron projection guidance	252/284	4.05145e-38	2.84309e-36
Drosophila_melanogaster	BP	GO:0007411	axon guidance	245/275	7.55827e-38	5.22111e-36
Drosophila_melanogaster	BP	GO:0032501	multicellular organismal process	2141/3406	1.02743e-37	6.98813e-36
Drosophila_melanogaster	BP	GO:0050793	regulation of developmental process	567/751	1.33931e-37	8.97135e-36
Drosophila_melanogaster	BP	GO:0007444	imaginal disc development	448/569	2.01817e-37	1.33169e-35
Drosophila_melanogaster	BP	GO:0002009	morphogenesis of an epithelium	465/596	5.83072e-37	3.79083e-35
Drosophila_melanogaster	BP	GO:0051128	regulation of cellular component organization	599/806	3.51351e-36	2.21903e-34
Drosophila_melanogaster	BP	GO:0031323	regulation of cellular metabolic process	1269/1906	3.70251e-36	2.30546e-34
Drosophila_melanogaster	BP	GO:0048729	tissue morphogenesis	475/614	4.22818e-36	2.59622e-34
Drosophila_melanogaster	BP	GO:0060255	regulation of macromolecule metabolic process	1290/1943	7.03272e-36	4.25913e-34
Drosophila_melanogaster	BP	GO:0035239	tube morphogenesis	401/503	1.06221e-35	6.346e-34
Drosophila_melanogaster	BP	GO:0051239	regulation of multicellular organismal process	576/773	2.59848e-35	1.53172e-33
Drosophila_melanogaster	BP	GO:0065008	regulation of biological quality	908/1308	3.34876e-35	1.94801e-33
Drosophila_melanogaster	BP	GO:2000026	regulation of multicellular organismal development	456/588	3.58392e-35	2.05773e-33
Drosophila_melanogaster	BP	GO:0071840	cellular component organization or biogenesis	1939/3070	3.69674e-35	2.09529e-33
Drosophila_melanogaster	BP	GO:0009966	regulation of signal transduction	547/729	6.14657e-35	3.43975e-33
Drosophila_melanogaster	BP	GO:0007166	cell surface receptor signaling pathway	485/633	7.98676e-35	4.41369e-33
Drosophila_melanogaster	BP	GO:0051234	establishment of localization	1186/1775	1.27835e-34	6.97728e-33
Drosophila_melanogaster	BP	GO:0060562	epithelial tube morphogenesis	372/463	1.37444e-34	7.41023e-33
Drosophila_melanogaster	BP	GO:0080090	regulation of primary metabolic process	1222/1841	9.6832e-34	5.15776e-32
Drosophila_melanogaster	BP	GO:0051171	regulation of nitrogen compound metabolic process	1204/1817	9.67111e-33	5.03012e-31
Drosophila_melanogaster	BP	GO:0006810	transport	1140/1711	2.45038e-32	1.24519e-30
Drosophila_melanogaster	BP	GO:0040007	growth	352/440	5.84099e-32	2.93443e-30
Drosophila_melanogaster	BP	GO:0048569	post-embryonic animal organ development	362/455	6.13794e-32	3.04897e-30
Drosophila_melanogaster	BP	GO:0048519	negative regulation of biological process	1008/1492	7.78401e-32	3.82368e-30
Drosophila_melanogaster	BP	GO:0007560	imaginal disc morphogenesis	319/392	8.52074e-32	4.09458e-30
Drosophila_melanogaster	BP	GO:0048563	post-embryonic animal organ morphogenesis	319/392	8.52074e-32	4.09458e-30
Drosophila_melanogaster	BP	GO:0048589	developmental growth	301/366	1.08852e-31	5.17459e-30
Drosophila_melanogaster	BP	GO:0009791	post-embryonic development	467/617	2.53896e-31	1.19412e-29
Drosophila_melanogaster	BP	GO:0006928	movement of cell or subcellular component	539/731	6.58153e-31	3.03093e-29
Drosophila_melanogaster	BP	GO:0009886	post-embryonic animal morphogenesis	358/452	7.84156e-31	3.57397e-29
Drosophila_melanogaster	BP	GO:0048523	negative regulation of cellular process	871/1270	1.01532e-30	4.58034e-29
Drosophila_melanogaster	BP	GO:0002165	instar larval or pupal development	420/549	4.85984e-30	2.17024e-28
Drosophila_melanogaster	BP	GO:0010468	regulation of gene expression	1020/1523	5.14163e-30	2.27312e-28
Drosophila_melanogaster	BP	GO:0007267	cell-cell signaling	365/466	1.20906e-29	5.24043e-28
Drosophila_melanogaster	BP	GO:1902531	regulation of intracellular signal transduction	290/355	1.77724e-29	7.62831e-28
Drosophila_melanogaster	BP	GO:0007552	metamorphosis	364/465	1.856e-29	7.88979e-28
Drosophila_melanogaster	BP	GO:0048707	instar larval or pupal morphogenesis	346/438	1.89665e-29	7.98579e-28
Drosophila_melanogaster	BP	GO:0007167	enzyme linked receptor protein signaling pathway	238/280	1.96027e-29	8.1758e-28
Drosophila_melanogaster	BP	GO:0048736	appendage development	278/338	3.17706e-29	1.31269e-27
Drosophila_melanogaster	BP	GO:0048737	imaginal disc-derived appendage development	275/334	5.32828e-29	2.16113e-27
Drosophila_melanogaster	BP	GO:0035107	appendage morphogenesis	271/330	2.14886e-28	8.55865e-27
Drosophila_melanogaster	BP	GO:0035114	imaginal disc-derived appendage morphogenesis	269/327	2.13405e-28	8.55865e-27
Drosophila_melanogaster	BP	GO:0006355	regulation of transcription, DNA-templated	773/1122	4.15143e-28	1.59595e-26
Drosophila_melanogaster	BP	GO:1903506	regulation of nucleic acid-templated transcription	773/1122	4.15143e-28	1.59595e-26
Drosophila_melanogaster	BP	GO:2001141	regulation of RNA biosynthetic process	773/1122	4.15143e-28	1.59595e-26
Drosophila_melanogaster	BP	GO:0009889	regulation of biosynthetic process	903/1338	4.55387e-28	1.73557e-26
Drosophila_melanogaster	BP	GO:0031326	regulation of cellular biosynthetic process	901/1335	5.54109e-28	2.09378e-26
Drosophila_melanogaster	BP	GO:0035120	post-embryonic appendage morphogenesis	262/318	9.2224e-28	3.45527e-26
Drosophila_melanogaster	BP	GO:0010556	regulation of macromolecule biosynthetic process	873/1290	1.13819e-27	4.22851e-26
Drosophila_melanogaster	BP	GO:0050808	synapse organization	243/291	1.37446e-27	5.06375e-26
Drosophila_melanogaster	BP	GO:0006468	protein phosphorylation	331/422	3.47573e-27	1.26993e-25
Drosophila_melanogaster	BP	GO:2000112	regulation of cellular macromolecule biosynthetic process	867/1284	4.65222e-27	1.68586e-25
Drosophila_melanogaster	BP	GO:0019219	regulation of nucleobase-containing compound metabolic process	881/1308	6.45491e-27	2.3201e-25
Drosophila_melanogaster	BP	GO:0051960	regulation of nervous system development	285/355	1.31028e-26	4.67156e-25
Drosophila_melanogaster	BP	GO:0007472	wing disc morphogenesis	235/282	1.49796e-26	5.29799e-25
Drosophila_melanogaster	BP	GO:0044260	cellular macromolecule metabolic process	2051/3342	1.51133e-26	5.30284e-25
Drosophila_melanogaster	BP	GO:0051252	regulation of RNA metabolic process	842/1245	1.64535e-26	5.72762e-25
Drosophila_melanogaster	BP	GO:0032879	regulation of localization	361/470	1.80795e-26	6.24449e-25
Drosophila_melanogaster	BP	GO:0035220	wing disc development	300/378	2.70482e-26	9.26977e-25
Drosophila_melanogaster	BP	GO:0009893	positive regulation of metabolic process	611/868	7.64032e-26	2.5983e-24
Drosophila_melanogaster	BP	GO:0007423	sensory organ development	363/475	9.10709e-26	3.07347e-24
Drosophila_melanogaster	BP	GO:0007476	imaginal disc-derived wing morphogenesis	227/272	1.00374e-25	3.36178e-24
Drosophila_melanogaster	BP	GO:0001654	eye development	306/389	1.49417e-25	4.89312e-24
Drosophila_melanogaster	BP	GO:0048880	sensory system development	306/389	1.49417e-25	4.89312e-24
Drosophila_melanogaster	BP	GO:0150063	visual system development	306/389	1.49417e-25	4.89312e-24
Drosophila_melanogaster	BP	GO:0031325	positive regulation of cellular metabolic process	570/807	1.13544e-24	3.63751e-23
Drosophila_melanogaster	BP	GO:0016477	cell migration	250/309	2.1372e-24	6.74898e-23
Drosophila_melanogaster	BP	GO:0006464	cellular protein modification process	861/1292	4.70729e-24	1.46556e-22
Drosophila_melanogaster	BP	GO:0036211	protein modification process	861/1292	4.70729e-24	1.46556e-22
Drosophila_melanogaster	BP	GO:0010604	positive regulation of macromolecule metabolic process	557/790	8.43803e-24	2.60871e-22
Drosophila_melanogaster	BP	GO:0040008	regulation of growth	248/308	1.22811e-23	3.77048e-22
Drosophila_melanogaster	BP	GO:0045595	regulation of cell differentiation	327/427	1.56671e-23	4.77683e-22
Drosophila_melanogaster	BP	GO:0051173	positive regulation of nitrogen compound metabolic process	543/770	2.46973e-23	7.47853e-22
Drosophila_melanogaster	BP	GO:0048749	compound eye development	285/365	4.82425e-23	1.44108e-21
Drosophila_melanogaster	BP	GO:0034654	nucleobase-containing compound biosynthetic process	935/1426	9.90029e-23	2.91795e-21
Drosophila_melanogaster	BP	GO:0006351	transcription, DNA-templated	813/1221	1.53427e-22	4.46252e-21
Drosophila_melanogaster	BP	GO:0097659	nucleic acid-templated transcription	813/1221	1.53427e-22	4.46252e-21
Drosophila_melanogaster	BP	GO:0032774	RNA biosynthetic process	814/1224	2.35028e-22	6.74714e-21
Drosophila_melanogaster	BP	GO:0048638	regulation of developmental growth	190/227	4.62064e-22	1.31793e-20
Drosophila_melanogaster	BP	GO:0048592	eye morphogenesis	248/312	4.863e-22	1.36938e-20
Drosophila_melanogaster	BP	GO:0090596	sensory organ morphogenesis	248/312	4.863e-22	1.36938e-20
Drosophila_melanogaster	BP	GO:0019438	aromatic compound biosynthetic process	967/1489	1.80996e-21	4.93941e-20
Drosophila_melanogaster	BP	GO:0018130	heterocycle biosynthetic process	970/1496	2.91184e-21	7.8977e-20
Drosophila_melanogaster	BP	GO:0060284	regulation of cell development	267/343	3.02008e-21	8.14134e-20
Drosophila_melanogaster	BP	GO:0051094	positive regulation of developmental process	210/259	7.15056e-21	1.89297e-19
Drosophila_melanogaster	BP	GO:1901362	organic cyclic compound biosynthetic process	990/1533	7.58753e-21	1.9967e-19
Drosophila_melanogaster	BP	GO:0007389	pattern specification process	373/510	1.98996e-20	5.17506e-19
Drosophila_melanogaster	BP	GO:0006357	regulation of transcription by RNA polymerase II	489/697	2.4074e-20	6.22405e-19
Drosophila_melanogaster	BP	GO:0007169	transmembrane receptor protein tyrosine kinase signaling pathway	167/198	2.8396e-20	7.29876e-19
Drosophila_melanogaster	BP	GO:0001745	compound eye morphogenesis	235/298	3.83176e-20	9.79203e-19
Drosophila_melanogaster	BP	GO:0007528	neuromuscular junction development	150/175	1.33812e-19	3.36126e-18
Drosophila_melanogaster	BP	GO:0043412	macromolecule modification	897/1385	2.37704e-19	5.93722e-18
Drosophila_melanogaster	BP	GO:0099536	synaptic signaling	228/290	3.56875e-19	8.86373e-18
Drosophila_melanogaster	BP	GO:0023057	negative regulation of signaling	263/344	4.79415e-19	1.18407e-17
Drosophila_melanogaster	BP	GO:0007268	chemical synaptic transmission	226/288	5.46084e-19	1.32852e-17
Drosophila_melanogaster	BP	GO:0098916	anterograde trans-synaptic signaling	226/288	5.46084e-19	1.32852e-17
Drosophila_melanogaster	BP	GO:0099537	trans-synaptic signaling	227/289	5.46916e-19	1.32852e-17
Drosophila_melanogaster	BP	GO:0010648	negative regulation of cell communication	262/343	7.07712e-19	1.70972e-17
Drosophila_melanogaster	BP	GO:0009790	embryo development	381/530	8.76745e-19	2.10657e-17
Drosophila_melanogaster	BP	GO:0022603	regulation of anatomical structure morphogenesis	199/248	9.74358e-19	2.32845e-17
Drosophila_melanogaster	BP	GO:0006366	transcription by RNA polymerase II	512/743	1.27119e-18	3.00532e-17
Drosophila_melanogaster	BP	GO:0051240	positive regulation of multicellular organismal process	210/265	1.50001e-18	3.50876e-17
Drosophila_melanogaster	BP	GO:0051674	localization of cell	278/369	1.84349e-18	4.24484e-17
Drosophila_melanogaster	BP	GO:0003006	developmental process involved in reproduction	563/831	5.79339e-18	1.30676e-16
Drosophila_melanogaster	BP	GO:0003002	regionalization	341/470	6.55167e-18	1.4703e-16
Drosophila_melanogaster	BP	GO:0048870	cell motility	273/364	1.21053e-17	2.7029e-16
Drosophila_melanogaster	BP	GO:0050803	regulation of synapse structure or activity	148/177	2.34634e-17	5.21265e-16
Drosophila_melanogaster	BP	GO:0048585	negative regulation of response to stimulus	283/381	2.70716e-17	5.92494e-16
Drosophila_melanogaster	BP	GO:0048584	positive regulation of response to stimulus	337/467	4.21299e-17	9.17519e-16
Drosophila_melanogaster	BP	GO:0030855	epithelial cell differentiation	302/412	5.11758e-17	1.10906e-15
Drosophila_melanogaster	BP	GO:0016049	cell growth	131/154	7.60308e-17	1.63171e-15
Drosophila_melanogaster	BP	GO:0016310	phosphorylation	419/601	9.51894e-17	2.03301e-15
Drosophila_melanogaster	BP	GO:0045664	regulation of neuron differentiation	149/180	1.03462e-16	2.19906e-15
Drosophila_melanogaster	BP	GO:0051093	negative regulation of developmental process	177/221	1.06519e-16	2.25321e-15
Drosophila_melanogaster	BP	GO:0010647	positive regulation of cell communication	287/390	1.55295e-16	3.25384e-15
Drosophila_melanogaster	BP	GO:0023056	positive regulation of signaling	287/390	1.55295e-16	3.25384e-15
Drosophila_melanogaster	BP	GO:0009605	response to external stimulus	634/959	1.75708e-16	3.62993e-15
Drosophila_melanogaster	BP	GO:0060541	respiratory system development	194/247	1.89245e-16	3.89141e-15
Drosophila_melanogaster	BP	GO:0009719	response to endogenous stimulus	215/279	2.0102e-16	4.11439e-15
Drosophila_melanogaster	BP	GO:0050767	regulation of neurogenesis	203/261	2.62646e-16	5.35097e-15
Drosophila_melanogaster	BP	GO:0044087	regulation of cellular component biogenesis	239/316	2.71606e-16	5.50811e-15
Drosophila_melanogaster	BP	GO:0051049	regulation of transport	204/263	3.54015e-16	7.14658e-15
Drosophila_melanogaster	BP	GO:0008037	cell recognition	105/119	4.24932e-16	8.50057e-15
Drosophila_melanogaster	BP	GO:0055085	transmembrane transport	422/609	4.24165e-16	8.50057e-15
Drosophila_melanogaster	BP	GO:0007155	cell adhesion	167/208	4.82325e-16	9.60523e-15
Drosophila_melanogaster	BP	GO:0007424	open tracheal system development	187/238	5.35491e-16	1.05688e-14
Drosophila_melanogaster	BP	GO:0007416	synapse assembly	141/170	6.78944e-16	1.33405e-14
Drosophila_melanogaster	BP	GO:0022610	biological adhesion	168/210	7.16912e-16	1.40242e-14
Drosophila_melanogaster	BP	GO:0008038	neuron recognition	101/114	9.87195e-16	1.92264e-14
Drosophila_melanogaster	BP	GO:0048813	dendrite morphogenesis	134/161	1.66193e-15	3.20847e-14
Drosophila_melanogaster	BP	GO:0016358	dendrite development	143/174	1.68783e-15	3.24431e-14
Drosophila_melanogaster	BP	GO:0030029	actin filament-based process	228/302	1.85917e-15	3.55817e-14
Drosophila_melanogaster	BP	GO:0030036	actin cytoskeleton organization	217/285	1.9545e-15	3.72449e-14
Drosophila_melanogaster	BP	GO:0001667	ameboidal-type cell migration	155/192	2.24595e-15	4.26152e-14
Drosophila_melanogaster	BP	GO:0009968	negative regulation of signal transduction	238/318	2.44062e-15	4.6111e-14
Drosophila_melanogaster	BP	GO:0051241	negative regulation of multicellular organismal process	168/211	2.47722e-15	4.66033e-14
Drosophila_melanogaster	BP	GO:0022412	cellular process involved in reproduction in multicellular organism	577/872	3.608e-15	6.64623e-14
Drosophila_melanogaster	BP	GO:0071495	cellular response to endogenous stimulus	192/248	3.74916e-15	6.87761e-14
Drosophila_melanogaster	BP	GO:0006796	phosphate-containing compound metabolic process	679/1046	5.71284e-15	1.04365e-13
Drosophila_melanogaster	BP	GO:0006811	ion transport	340/482	6.6716e-15	1.21379e-13
Drosophila_melanogaster	BP	GO:0050807	regulation of synapse organization	127/152	6.97957e-15	1.25946e-13
Drosophila_melanogaster	BP	GO:0007610	behavior	378/544	7.18529e-15	1.29131e-13
Drosophila_melanogaster	BP	GO:0090066	regulation of anatomical structure size	192/249	7.51612e-15	1.33987e-13
Drosophila_melanogaster	BP	GO:0009059	macromolecule biosynthetic process	1190/1936	1.38571e-14	2.44073e-13
Drosophila_melanogaster	BP	GO:0051124	synaptic growth at neuromuscular junction	116/137	1.53714e-14	2.69671e-13
Drosophila_melanogaster	BP	GO:0007163	establishment or maintenance of cell polarity	169/215	1.56923e-14	2.73132e-13
Drosophila_melanogaster	BP	GO:0009967	positive regulation of signal transduction	261/357	1.56349e-14	2.73132e-13
Drosophila_melanogaster	BP	GO:0051254	positive regulation of RNA metabolic process	329/466	1.57947e-14	2.73836e-13
Drosophila_melanogaster	BP	GO:0098609	cell-cell adhesion	108/126	1.86965e-14	3.2288e-13
Drosophila_melanogaster	BP	GO:0061061	muscle structure development	178/229	2.18379e-14	3.75662e-13
Drosophila_melanogaster	BP	GO:0045165	cell fate commitment	232/312	2.23692e-14	3.83311e-13
Drosophila_melanogaster	BP	GO:0022414	reproductive process	765/1199	2.83121e-14	4.81415e-13
Drosophila_melanogaster	BP	GO:0048640	negative regulation of developmental growth	77/84	3.30755e-14	5.58117e-13
Drosophila_melanogaster	BP	GO:0048598	embryonic morphogenesis	182/236	3.58057e-14	5.9961e-13
Drosophila_melanogaster	BP	GO:0090130	tissue migration	144/179	3.67615e-14	6.13293e-13
Drosophila_melanogaster	BP	GO:0045935	positive regulation of nucleobase-containing compound metabolic process	344/492	3.69851e-14	6.14703e-13
Drosophila_melanogaster	BP	GO:0009891	positive regulation of biosynthetic process	375/543	3.93434e-14	6.46607e-13
Drosophila_melanogaster	BP	GO:0031328	positive regulation of cellular biosynthetic process	375/543	3.93434e-14	6.46607e-13
Drosophila_melanogaster	BP	GO:0048646	anatomical structure formation involved in morphogenesis	375/543	3.93434e-14	6.46607e-13
Drosophila_melanogaster	BP	GO:0051130	positive regulation of cellular component organization	227/306	5.29885e-14	8.64436e-13
Drosophila_melanogaster	BP	GO:0007281	germ cell development	487/729	5.36361e-14	8.71783e-13
Drosophila_melanogaster	BP	GO:0007292	female gamete generation	452/671	6.0281e-14	9.76199e-13
Drosophila_melanogaster	BP	GO:0006793	phosphorus metabolic process	685/1065	7.21355e-14	1.16391e-12
Drosophila_melanogaster	BP	GO:0045893	positive regulation of transcription, DNA-templated	315/447	9.4758e-14	1.51237e-12
Drosophila_melanogaster	BP	GO:1902680	positive regulation of RNA biosynthetic process	315/447	9.4758e-14	1.51237e-12
Drosophila_melanogaster	BP	GO:1903508	positive regulation of nucleic acid-templated transcription	315/447	9.4758e-14	1.51237e-12
Drosophila_melanogaster	BP	GO:0034645	cellular macromolecule biosynthetic process	1170/1910	9.92578e-14	1.57849e-12
Drosophila_melanogaster	BP	GO:0007276	gamete generation	610/939	1.45527e-13	2.29777e-12
Drosophila_melanogaster	BP	GO:0010628	positive regulation of gene expression	374/544	1.5407e-13	2.424e-12
Drosophila_melanogaster	BP	GO:0051962	positive regulation of nervous system development	110/131	1.69666e-13	2.65991e-12
Drosophila_melanogaster	BP	GO:0022604	regulation of cell morphogenesis	119/144	1.8422e-13	2.86773e-12
Drosophila_melanogaster	BP	GO:1902533	positive regulation of intracellular signal transduction	143/179	1.99474e-13	3.0943e-12
Drosophila_melanogaster	BP	GO:0007417	central nervous system development	200/266	2.47916e-13	3.80568e-12
Drosophila_melanogaster	BP	GO:0045597	positive regulation of cell differentiation	127/156	2.74256e-13	4.18099e-12
Drosophila_melanogaster	BP	GO:0009892	negative regulation of metabolic process	545/832	3.38802e-13	5.13177e-12
Drosophila_melanogaster	BP	GO:0090132	epithelium migration	137/171	3.38946e-13	5.13177e-12
Drosophila_melanogaster	BP	GO:0010557	positive regulation of macromolecule biosynthetic process	347/502	3.7908e-13	5.71983e-12
Drosophila_melanogaster	BP	GO:0060560	developmental growth involved in morphogenesis	91/105	4.19152e-13	6.30296e-12
Drosophila_melanogaster	BP	GO:0012501	programmed cell death	237/325	4.44492e-13	6.66135e-12
Drosophila_melanogaster	BP	GO:0045926	negative regulation of growth	94/109	4.60719e-13	6.88121e-12
Drosophila_melanogaster	BP	GO:0048608	reproductive structure development	75/83	4.70475e-13	6.97977e-12
Drosophila_melanogaster	BP	GO:0061458	reproductive system development	75/83	4.70475e-13	6.97977e-12
Drosophila_melanogaster	BP	GO:0048477	oogenesis	408/603	4.78009e-13	7.04426e-12
Drosophila_melanogaster	BP	GO:1904396	regulation of neuromuscular junction development	96/112	5.10453e-13	7.49739e-12
Drosophila_melanogaster	BP	GO:0010631	epithelial cell migration	136/170	5.24734e-13	7.68161e-12
Drosophila_melanogaster	BP	GO:0010033	response to organic substance	370/541	5.30567e-13	7.71591e-12
Drosophila_melanogaster	BP	GO:0045944	positive regulation of transcription by RNA polymerase II	245/338	5.52834e-13	8.01338e-12
Drosophila_melanogaster	BP	GO:0051963	regulation of synapse assembly	98/115	5.6863e-13	8.2154e-12
Drosophila_melanogaster	BP	GO:0007010	cytoskeleton organization	423/629	5.89507e-13	8.48929e-12
Drosophila_melanogaster	BP	GO:0071310	cellular response to organic substance	242/334	6.4202e-13	9.21549e-12
Drosophila_melanogaster	BP	GO:0002064	epithelial cell development	256/356	6.51931e-13	9.32746e-12
Drosophila_melanogaster	BP	GO:0050804	modulation of chemical synaptic transmission	103/122	6.68918e-13	9.50896e-12
Drosophila_melanogaster	BP	GO:0099177	regulation of trans-synaptic signaling	103/122	6.68918e-13	9.50896e-12
Drosophila_melanogaster	BP	GO:0016192	vesicle-mediated transport	349/507	7.07169e-13	1.00205e-11
Drosophila_melanogaster	BP	GO:0008361	regulation of cell size	93/108	7.72219e-13	1.09073e-11
Drosophila_melanogaster	BP	GO:0007447	imaginal disc pattern formation	95/111	8.46119e-13	1.1913e-11
Drosophila_melanogaster	BP	GO:0051961	negative regulation of nervous system development	99/117	1.0316e-12	1.44784e-11
Drosophila_melanogaster	BP	GO:0044237	cellular metabolic process	2879/5017	1.06768e-12	1.49374e-11
Drosophila_melanogaster	BP	GO:0008219	cell death	261/366	1.45468e-12	2.02207e-11
Drosophila_melanogaster	BP	GO:0046530	photoreceptor cell differentiation	157/203	1.45903e-12	2.02207e-11
Drosophila_melanogaster	BP	GO:0070887	cellular response to chemical stimulus	306/439	2.26622e-12	3.08276e-11
Drosophila_melanogaster	BP	GO:0098657	import into cell	173/228	2.30982e-12	3.13243e-11
Drosophila_melanogaster	BP	GO:0010720	positive regulation of cell development	120/148	2.82757e-12	3.81119e-11
Drosophila_melanogaster	BP	GO:0045927	positive regulation of growth	99/118	2.9554e-12	3.97137e-11
Drosophila_melanogaster	BP	GO:0032535	regulation of cellular component size	140/178	3.3303e-12	4.46159e-11
Drosophila_melanogaster	BP	GO:0008582	regulation of synaptic growth at neuromuscular junction	92/108	3.84057e-12	5.12965e-11
Drosophila_melanogaster	BP	GO:0010629	negative regulation of gene expression	422/632	3.86073e-12	5.14106e-11
Drosophila_melanogaster	BP	GO:0044271	cellular nitrogen compound biosynthetic process	1167/1923	4.37997e-12	5.78025e-11
Drosophila_melanogaster	BP	GO:0033043	regulation of organelle organization	282/402	4.69975e-12	6.12909e-11
Drosophila_melanogaster	BP	GO:0019953	sexual reproduction	678/1068	5.38312e-12	6.95871e-11
Drosophila_melanogaster	BP	GO:0044703	multi-organism reproductive process	678/1068	5.38312e-12	6.95871e-11
Drosophila_melanogaster	BP	GO:0016070	RNA metabolic process	1136/1871	8.48021e-12	1.08043e-10
Drosophila_melanogaster	BP	GO:0048609	multicellular organismal reproductive process	678/1070	8.83298e-12	1.12214e-10
Drosophila_melanogaster	BP	GO:0090304	nucleic acid metabolic process	1265/2101	9.26889e-12	1.17415e-10
Drosophila_melanogaster	BP	GO:0003008	system process	371/550	1.0081e-11	1.27337e-10
Drosophila_melanogaster	BP	GO:0010605	negative regulation of macromolecule metabolic process	512/787	1.03711e-11	1.30628e-10
Drosophila_melanogaster	BP	GO:0009058	biosynthetic process	1487/2498	1.13907e-11	1.42659e-10
Drosophila_melanogaster	BP	GO:0031324	negative regulation of cellular metabolic process	441/668	1.43111e-11	1.7673e-10
Drosophila_melanogaster	BP	GO:1901576	organic substance biosynthetic process	1473/2475	1.53663e-11	1.89233e-10
Drosophila_melanogaster	BP	GO:0006897	endocytosis	149/194	1.78094e-11	2.18709e-10
Drosophila_melanogaster	BP	GO:0007264	small GTPase mediated signal transduction	144/187	2.27175e-11	2.77443e-10
Drosophila_melanogaster	BP	GO:0007611	learning or memory	127/161	2.57566e-11	3.11972e-10
Drosophila_melanogaster	BP	GO:0050890	cognition	127/161	2.57566e-11	3.11972e-10
Drosophila_melanogaster	BP	GO:0051641	cellular localization	649/1024	2.57459e-11	3.11972e-10
Drosophila_melanogaster	BP	GO:0043067	regulation of programmed cell death	165/219	2.63365e-11	3.18125e-10
Drosophila_melanogaster	BP	GO:0044249	cellular biosynthetic process	1443/2424	2.65143e-11	3.194e-10
Drosophila_melanogaster	BP	GO:0042325	regulation of phosphorylation	173/232	2.70078e-11	3.2446e-10
Drosophila_melanogaster	BP	GO:1905114	cell surface receptor signaling pathway involved in cell-cell signaling	101/123	3.12971e-11	3.73958e-10
Drosophila_melanogaster	BP	GO:0023014	signal transduction by protein phosphorylation	113/141	3.91606e-11	4.61677e-10
Drosophila_melanogaster	BP	GO:0046620	regulation of organ growth	58/63	4.00664e-11	4.711e-10
Drosophila_melanogaster	BP	GO:0001932	regulation of protein phosphorylation	156/206	4.48166e-11	5.25555e-10
Drosophila_melanogaster	BP	GO:0061024	membrane organization	168/225	5.10853e-11	5.97482e-10
Drosophila_melanogaster	BP	GO:0033036	macromolecule localization	581/910	5.36498e-11	6.2582e-10
Drosophila_melanogaster	BP	GO:0031401	positive regulation of protein modification process	124/158	5.88119e-11	6.82434e-10
Drosophila_melanogaster	BP	GO:0000165	MAPK cascade	110/137	6.40904e-11	7.398e-10
Drosophila_melanogaster	BP	GO:0002065	columnar/cuboidal epithelial cell differentiation	239/338	6.79897e-11	7.82767e-10
Drosophila_melanogaster	BP	GO:0043085	positive regulation of catalytic activity	136/176	7.16386e-11	8.22635e-10
Drosophila_melanogaster	BP	GO:0010941	regulation of cell death	186/254	8.22066e-11	9.3581e-10
Drosophila_melanogaster	BP	GO:0010975	regulation of neuron projection development	94/114	8.25528e-11	9.3581e-10
Drosophila_melanogaster	BP	GO:0016055	Wnt signaling pathway	97/118	8.21001e-11	9.3581e-10
Drosophila_melanogaster	BP	GO:0001754	eye photoreceptor cell differentiation	139/181	8.28507e-11	9.36786e-10
Drosophila_melanogaster	BP	GO:0030707	ovarian follicle cell development	228/321	1.01063e-10	1.13401e-09
Drosophila_melanogaster	BP	GO:0007173	epidermal growth factor receptor signaling pathway	59/65	1.06012e-10	1.18353e-09
Drosophila_melanogaster	BP	GO:0038127	ERBB signaling pathway	59/65	1.06012e-10	1.18353e-09
Drosophila_melanogaster	BP	GO:0043170	macromolecule metabolic process	2503/4359	1.10855e-10	1.23139e-09
Drosophila_melanogaster	BP	GO:0120035	regulation of plasma membrane bounded cell projection organization	117/148	1.15671e-10	1.28165e-09
Drosophila_melanogaster	BP	GO:0008045	motor neuron axon guidance	65/73	1.23786e-10	1.36814e-09
Drosophila_melanogaster	BP	GO:0051056	regulation of small GTPase mediated signal transduction	87/104	1.26798e-10	1.39794e-09
Drosophila_melanogaster	BP	GO:0040012	regulation of locomotion	91/110	1.28667e-10	1.41151e-09
Drosophila_melanogaster	BP	GO:0044267	cellular protein metabolic process	1200/1999	1.32735e-10	1.45253e-09
Drosophila_melanogaster	BP	GO:0008104	protein localization	471/726	1.44581e-10	1.57825e-09
Drosophila_melanogaster	BP	GO:0002066	columnar/cuboidal epithelial cell development	228/322	1.59003e-10	1.73141e-09
Drosophila_melanogaster	BP	GO:0043087	regulation of GTPase activity	77/90	1.61494e-10	1.75422e-09
Drosophila_melanogaster	BP	GO:0046578	regulation of Ras protein signal transduction	81/96	1.85877e-10	2.0092e-09
Drosophila_melanogaster	BP	GO:0007548	sex differentiation	83/99	1.99831e-10	2.15476e-09
Drosophila_melanogaster	BP	GO:0098742	cell-cell adhesion via plasma-membrane adhesion molecules	63/71	2.08793e-10	2.24592e-09
Drosophila_melanogaster	BP	GO:0010467	gene expression	1379/2322	2.25702e-10	2.41021e-09
Drosophila_melanogaster	BP	GO:0031344	regulation of cell projection organization	117/149	2.43584e-10	2.5949e-09
Drosophila_melanogaster	BP	GO:0006996	organelle organization	1169/1948	2.61251e-10	2.77642e-09
Drosophila_melanogaster	BP	GO:0051172	negative regulation of nitrogen compound metabolic process	409/624	3.58053e-10	3.78697e-09
Drosophila_melanogaster	BP	GO:1901700	response to oxygen-containing compound	231/329	3.73882e-10	3.94495e-09
Drosophila_melanogaster	BP	GO:0007265	Ras protein signal transduction	129/168	3.88353e-10	4.08788e-09
Drosophila_melanogaster	BP	GO:0198738	cell-cell signaling by wnt	103/129	4.05884e-10	4.26227e-09
Drosophila_melanogaster	BP	GO:0044093	positive regulation of molecular function	158/213	4.23234e-10	4.43392e-09
Drosophila_melanogaster	BP	GO:0035215	genital disc development	47/50	4.30153e-10	4.49576e-09
Drosophila_melanogaster	BP	GO:0048639	positive regulation of developmental growth	79/94	4.90715e-10	5.11663e-09
Drosophila_melanogaster	BP	GO:0035265	organ growth	67/77	5.04249e-10	5.23306e-09
Drosophila_melanogaster	BP	GO:0048588	developmental cell growth	67/77	5.04249e-10	5.23306e-09
Drosophila_melanogaster	BP	GO:0070848	response to growth factor	92/113	5.13782e-10	5.31951e-09
Drosophila_melanogaster	BP	GO:0035218	leg disc development	84/101	5.43312e-10	5.61211e-09
Drosophila_melanogaster	BP	GO:0050877	nervous system process	303/448	5.61414e-10	5.78557e-09
Drosophila_melanogaster	BP	GO:0009890	negative regulation of biosynthetic process	319/475	6.89039e-10	7.05148e-09
Drosophila_melanogaster	BP	GO:0016331	morphogenesis of embryonic epithelium	98/122	6.86281e-10	7.05148e-09
Drosophila_melanogaster	BP	GO:0031327	negative regulation of cellular biosynthetic process	319/475	6.89039e-10	7.05148e-09
Drosophila_melanogaster	BP	GO:0051247	positive regulation of protein metabolic process	201/282	7.47826e-10	7.60031e-09
Drosophila_melanogaster	BP	GO:0060070	canonical Wnt signaling pathway	76/90	7.65542e-10	7.76252e-09
Drosophila_melanogaster	BP	GO:0051270	regulation of cellular component movement	91/112	8.0365e-10	8.11172e-09
Drosophila_melanogaster	BP	GO:0071363	cellular response to growth factor stimulus	91/112	8.0365e-10	8.11172e-09
Drosophila_melanogaster	BP	GO:0010558	negative regulation of macromolecule biosynthetic process	312/464	8.20598e-10	8.22644e-09
Drosophila_melanogaster	BP	GO:0042592	homeostatic process	313/465	8.1903e-10	8.22644e-09
Drosophila_melanogaster	BP	GO:2000113	negative regulation of cellular macromolecule biosynthetic process	312/464	8.20598e-10	8.22644e-09
Drosophila_melanogaster	BP	GO:0060249	anatomical structure homeostasis	121/157	8.36831e-10	8.37021e-09
Drosophila_melanogaster	BP	GO:0001700	embryonic development via the syncytial blastoderm	130/171	9.92267e-10	9.88021e-09
Drosophila_melanogaster	BP	GO:0007298	border follicle cell migration	97/121	1.06508e-09	1.05814e-08
Drosophila_melanogaster	BP	GO:0001738	morphogenesis of a polarized epithelium	95/118	1.13922e-09	1.12926e-08
Drosophila_melanogaster	BP	GO:0042981	regulation of apoptotic process	143/191	1.17139e-09	1.15855e-08
Drosophila_melanogaster	BP	GO:0035282	segmentation	171/235	1.21569e-09	1.197e-08
Drosophila_melanogaster	BP	GO:0001751	compound eye photoreceptor cell differentiation	132/174	1.27777e-09	1.25534e-08
Drosophila_melanogaster	BP	GO:0046486	glycerolipid metabolic process	113/145	1.29118e-09	1.2629e-08
Drosophila_melanogaster	BP	GO:0007391	dorsal closure	86/105	1.31661e-09	1.28493e-08
Drosophila_melanogaster	BP	GO:0035329	hippo signaling	42/44	1.36302e-09	1.32147e-08
Drosophila_melanogaster	BP	GO:0042058	regulation of epidermal growth factor receptor signaling pathway	42/44	1.36302e-09	1.32147e-08
Drosophila_melanogaster	BP	GO:1901184	regulation of ERBB signaling pathway	42/44	1.36302e-09	1.32147e-08
Drosophila_melanogaster	BP	GO:0030001	metal ion transport	141/188	1.36909e-09	1.32445e-08
Drosophila_melanogaster	BP	GO:0007517	muscle organ development	81/98	1.37727e-09	1.32946e-08
Drosophila_melanogaster	BP	GO:0042063	gliogenesis	71/84	1.99839e-09	1.91646e-08
Drosophila_melanogaster	BP	GO:0001736	establishment of planar polarity	87/107	2.01608e-09	1.92507e-08
Drosophila_melanogaster	BP	GO:0007164	establishment of tissue polarity	87/107	2.01608e-09	1.92507e-08
Drosophila_melanogaster	BP	GO:1902532	negative regulation of intracellular signal transduction	97/122	2.37475e-09	2.26267e-08
Drosophila_melanogaster	BP	GO:0006915	apoptotic process	186/260	2.43599e-09	2.31603e-08
Drosophila_melanogaster	BP	GO:0044238	primary metabolic process	2875/5069	2.46464e-09	2.33823e-08
Drosophila_melanogaster	BP	GO:0007297	ovarian follicle cell migration	105/134	2.57793e-09	2.44048e-08
Drosophila_melanogaster	BP	GO:0032270	positive regulation of cellular protein metabolic process	190/267	2.75596e-09	2.60344e-08
Drosophila_melanogaster	BP	GO:0010562	positive regulation of phosphorus metabolic process	103/131	2.86632e-09	2.69617e-08
Drosophila_melanogaster	BP	GO:0045937	positive regulation of phosphate metabolic process	103/131	2.86632e-09	2.69617e-08
Drosophila_melanogaster	BP	GO:0001934	positive regulation of protein phosphorylation	90/112	2.95698e-09	2.77554e-08
Drosophila_melanogaster	BP	GO:0065009	regulation of molecular function	281/416	3.11498e-09	2.91766e-08
Drosophila_melanogaster	BP	GO:0008283	cell proliferation	245/357	3.60499e-09	3.35529e-08
Drosophila_melanogaster	BP	GO:0043408	regulation of MAPK cascade	96/121	3.64483e-09	3.38526e-08
Drosophila_melanogaster	BP	GO:0009880	embryonic pattern specification	155/212	3.68454e-09	3.41496e-08
Drosophila_melanogaster	BP	GO:0048732	gland development	137/184	4.08847e-09	3.77351e-08
Drosophila_melanogaster	BP	GO:0045570	regulation of imaginal disc growth	40/42	4.76246e-09	4.3773e-08
Drosophila_melanogaster	BP	GO:0007178	transmembrane receptor protein serine/threonine kinase signaling pathway	67/79	4.82351e-09	4.41506e-08
Drosophila_melanogaster	BP	GO:0048663	neuron fate commitment	67/79	4.82351e-09	4.41506e-08
Drosophila_melanogaster	BP	GO:0010769	regulation of cell morphogenesis involved in differentiation	76/92	5.45452e-09	4.95163e-08
Drosophila_melanogaster	BP	GO:2000027	regulation of animal organ morphogenesis	76/92	5.45452e-09	4.95163e-08
Drosophila_melanogaster	BP	GO:0002164	larval development	122/161	5.88709e-09	5.3116e-08
Drosophila_melanogaster	BP	GO:0051129	negative regulation of cellular component organization	122/161	5.88709e-09	5.3116e-08
Drosophila_melanogaster	BP	GO:0045892	negative regulation of transcription, DNA-templated	268/396	6.07083e-09	5.44405e-08
Drosophila_melanogaster	BP	GO:1902679	negative regulation of RNA biosynthetic process	268/396	6.07083e-09	5.44405e-08
Drosophila_melanogaster	BP	GO:1903507	negative regulation of nucleic acid-templated transcription	268/396	6.07083e-09	5.44405e-08
Drosophila_melanogaster	BP	GO:0042127	regulation of cell proliferation	165/229	6.579e-09	5.8878e-08
Drosophila_melanogaster	BP	GO:0006820	anion transport	134/180	6.7273e-09	6.00836e-08
Drosophila_melanogaster	BP	GO:0007186	G protein-coupled receptor signaling pathway	158/218	8.92307e-09	7.92147e-08
Drosophila_melanogaster	BP	GO:0046552	photoreceptor cell fate commitment	58/67	1.00116e-08	8.85226e-08
Drosophila_melanogaster	BP	GO:0034220	ion transmembrane transport	197/281	1.00388e-08	8.85855e-08
Drosophila_melanogaster	BP	GO:0019220	regulation of phosphate metabolic process	190/270	1.0842e-08	9.51038e-08
Drosophila_melanogaster	BP	GO:0051174	regulation of phosphorus metabolic process	190/270	1.0842e-08	9.51038e-08
Drosophila_melanogaster	BP	GO:0051272	positive regulation of cellular component movement	61/71	1.1388e-08	9.94985e-08
Drosophila_melanogaster	BP	GO:0042327	positive regulation of phosphorylation	95/121	1.19133e-08	1.03678e-07
Drosophila_melanogaster	BP	GO:0046903	secretion	174/244	1.23897e-08	1.07612e-07
Drosophila_melanogaster	BP	GO:0007623	circadian rhythm	114/150	1.27291e-08	1.10344e-07
Drosophila_melanogaster	BP	GO:0050769	positive regulation of neurogenesis	78/96	1.35357e-08	1.17106e-07
Drosophila_melanogaster	BP	GO:0051253	negative regulation of RNA metabolic process	278/415	1.3632e-08	1.17709e-07
Drosophila_melanogaster	BP	GO:0009792	embryo development ending in birth or egg hatching	135/183	1.48155e-08	1.27679e-07
Drosophila_melanogaster	BP	GO:0007431	salivary gland development	98/126	1.51565e-08	1.29858e-07
Drosophila_melanogaster	BP	GO:0035272	exocrine system development	98/126	1.51565e-08	1.29858e-07
Drosophila_melanogaster	BP	GO:0031399	regulation of protein modification process	216/313	1.53132e-08	1.30442e-07
Drosophila_melanogaster	BP	GO:0051964	negative regulation of synapse assembly	41/44	1.52932e-08	1.30442e-07
Drosophila_melanogaster	BP	GO:1905809	negative regulation of synapse organization	41/44	1.52932e-08	1.30442e-07
Drosophila_melanogaster	BP	GO:0048511	rhythmic process	115/152	1.64428e-08	1.39795e-07
Drosophila_melanogaster	BP	GO:0051649	establishment of localization in cell	510/810	1.64996e-08	1.40009e-07
Drosophila_melanogaster	BP	GO:0072359	circulatory system development	86/108	1.6666e-08	1.41151e-07
Drosophila_melanogaster	BP	GO:0045934	negative regulation of nucleobase-containing compound metabolic process	292/439	1.86866e-08	1.57659e-07
Drosophila_melanogaster	BP	GO:0030334	regulation of cell migration	62/73	1.99905e-08	1.68339e-07
Drosophila_melanogaster	BP	GO:0042059	negative regulation of epidermal growth factor receptor signaling pathway	29/29	2.0287e-08	1.70188e-07
Drosophila_melanogaster	BP	GO:1901185	negative regulation of ERBB signaling pathway	29/29	2.0287e-08	1.70188e-07
Drosophila_melanogaster	BP	GO:0009725	response to hormone	116/154	2.11671e-08	1.77234e-07
Drosophila_melanogaster	BP	GO:0042391	regulation of membrane potential	68/82	2.30327e-08	1.92491e-07
Drosophila_melanogaster	BP	GO:0071702	organic substance transport	463/730	2.30969e-08	1.92663e-07
Drosophila_melanogaster	BP	GO:0097435	supramolecular fiber organization	172/243	2.69538e-08	2.24412e-07
Drosophila_melanogaster	BP	GO:0007350	blastoderm segmentation	142/195	2.72061e-08	2.26087e-07
Drosophila_melanogaster	BP	GO:0045886	negative regulation of synaptic growth at neuromuscular junction	40/43	2.77296e-08	2.29574e-07
Drosophila_melanogaster	BP	GO:1904397	negative regulation of neuromuscular junction development	40/43	2.77296e-08	2.29574e-07
Drosophila_melanogaster	BP	GO:0060341	regulation of cellular localization	106/139	2.78576e-08	2.30203e-07
Drosophila_melanogaster	BP	GO:0007446	imaginal disc growth	49/55	2.84924e-08	2.34572e-07
Drosophila_melanogaster	BP	GO:0040017	positive regulation of locomotion	59/69	3.18519e-08	2.61742e-07
Drosophila_melanogaster	BP	GO:0006139	nucleobase-containing compound metabolic process	1438/2461	3.27939e-08	2.68983e-07
Drosophila_melanogaster	BP	GO:0007613	memory	92/118	4.12589e-08	3.36541e-07
Drosophila_melanogaster	BP	GO:0060627	regulation of vesicle-mediated transport	92/118	4.12589e-08	3.36541e-07
Drosophila_melanogaster	BP	GO:0007156	homophilic cell adhesion via plasma membrane adhesion molecules	42/46	4.26193e-08	3.46998e-07
Drosophila_melanogaster	BP	GO:0048675	axon extension	48/54	4.96075e-08	4.00941e-07
Drosophila_melanogaster	BP	GO:0035330	regulation of hippo signaling	35/37	5.02944e-08	4.05751e-07
Drosophila_melanogaster	BP	GO:0051046	regulation of secretion	71/87	5.55322e-08	4.45597e-07
Drosophila_melanogaster	BP	GO:2000145	regulation of cell motility	64/77	5.69096e-08	4.55792e-07
Drosophila_melanogaster	BP	GO:1990138	neuron projection extension	50/57	5.78079e-08	4.6215e-07
Drosophila_melanogaster	BP	GO:0007478	leg disc morphogenesis	66/80	5.82725e-08	4.65023e-07
Drosophila_melanogaster	BP	GO:0007507	heart development	83/105	5.99484e-08	4.77535e-07
Drosophila_melanogaster	BP	GO:0008039	synaptic target recognition	44/49	6.11432e-08	4.86176e-07
Drosophila_melanogaster	BP	GO:1901360	organic cyclic compound metabolic process	1535/2641	6.63129e-08	5.24453e-07
Drosophila_melanogaster	BP	GO:0042706	eye photoreceptor cell fate commitment	52/60	6.65389e-08	5.253e-07
Drosophila_melanogaster	BP	GO:0015711	organic anion transport	102/134	6.76905e-08	5.33439e-07
Drosophila_melanogaster	BP	GO:0008406	gonad development	46/52	8.27358e-08	6.47389e-07
Drosophila_melanogaster	BP	GO:0045137	development of primary sexual characteristics	46/52	8.27358e-08	6.47389e-07
Drosophila_melanogaster	BP	GO:0006725	cellular aromatic compound metabolic process	1504/2587	8.54381e-08	6.67353e-07
Drosophila_melanogaster	BP	GO:0006812	cation transport	211/309	9.14033e-08	7.12688e-07
Drosophila_melanogaster	BP	GO:0035222	wing disc pattern formation	65/79	9.24563e-08	7.19629e-07
Drosophila_melanogaster	BP	GO:0050790	regulation of catalytic activity	233/345	9.43196e-08	7.31556e-07
Drosophila_melanogaster	BP	GO:0048863	stem cell differentiation	78/98	1.10683e-07	8.53977e-07
Drosophila_melanogaster	BP	GO:0001752	compound eye photoreceptor fate commitment	51/59	1.11611e-07	8.59637e-07
Drosophila_melanogaster	BP	GO:0046483	heterocycle metabolic process	1474/2535	1.24506e-07	9.53967e-07
Drosophila_melanogaster	BP	GO:0071772	response to BMP	55/65	1.37861e-07	1.05265e-06
Drosophila_melanogaster	BP	GO:0007626	locomotory behavior	134/185	1.46314e-07	1.11143e-06
Drosophila_melanogaster	BP	GO:0051493	regulation of cytoskeleton organization	118/160	1.50439e-07	1.1408e-06
Drosophila_melanogaster	BP	GO:0006644	phospholipid metabolic process	109/146	1.53824e-07	1.16448e-06
Drosophila_melanogaster	BP	GO:0007015	actin filament organization	112/151	1.65994e-07	1.25446e-06
Drosophila_melanogaster	BP	GO:0008150	biological_process	5917/10854	1.73052e-07	1.30557e-06
Drosophila_melanogaster	BP	GO:0071704	organic substance metabolic process	3063/5456	1.82238e-07	1.37019e-06
Drosophila_melanogaster	BP	GO:0032940	secretion by cell	156/221	1.85023e-07	1.38877e-06
Drosophila_melanogaster	BP	GO:0010256	endomembrane system organization	126/173	1.96107e-07	1.46948e-06
Drosophila_melanogaster	BP	GO:0042067	establishment of ommatidial planar polarity	52/61	2.0583e-07	1.53712e-06
Drosophila_melanogaster	BP	GO:0007420	brain development	88/114	2.10697e-07	1.57081e-06
Drosophila_melanogaster	BP	GO:0030509	BMP signaling pathway	54/64	2.24186e-07	1.66297e-06
Drosophila_melanogaster	BP	GO:0071773	cellular response to BMP stimulus	54/64	2.24186e-07	1.66297e-06
Drosophila_melanogaster	BP	GO:0060828	regulation of canonical Wnt signaling pathway	63/77	2.31497e-07	1.71432e-06
Drosophila_melanogaster	BP	GO:0110111	negative regulation of animal organ morphogenesis	29/30	2.45246e-07	1.80705e-06
Drosophila_melanogaster	BP	GO:0030111	regulation of Wnt signaling pathway	73/92	2.77196e-07	2.03569e-06
Drosophila_melanogaster	BP	GO:0048806	genitalia development	32/34	2.94956e-07	2.15537e-06
Drosophila_melanogaster	BP	GO:0042752	regulation of circadian rhythm	69/86	3.18016e-07	2.31623e-06
Drosophila_melanogaster	BP	GO:0045596	negative regulation of cell differentiation	101/135	3.42649e-07	2.4793e-06
Drosophila_melanogaster	BP	GO:0001558	regulation of cell growth	67/83	3.43918e-07	2.48036e-06
Drosophila_melanogaster	BP	GO:1903530	regulation of secretion by cell	67/83	3.43918e-07	2.48036e-06
Drosophila_melanogaster	BP	GO:0007274	neuromuscular synaptic transmission	64/79	3.58664e-07	2.5825e-06
Drosophila_melanogaster	BP	GO:0007480	imaginal disc-derived leg morphogenesis	62/76	3.65264e-07	2.62575e-06
Drosophila_melanogaster	BP	GO:1901698	response to nitrogen compound	124/171	3.87611e-07	2.78186e-06
Drosophila_melanogaster	BP	GO:0035214	eye-antennal disc development	56/67	3.9067e-07	2.79927e-06
Drosophila_melanogaster	BP	GO:0030335	positive regulation of cell migration	43/49	4.00175e-07	2.86274e-06
Drosophila_melanogaster	BP	GO:0032870	cellular response to hormone stimulus	93/123	4.14351e-07	2.95936e-06
Drosophila_melanogaster	BP	GO:0010243	response to organonitrogen compound	121/167	4.56628e-07	3.25605e-06
Drosophila_melanogaster	BP	GO:0018105	peptidyl-serine phosphorylation	48/56	5.21617e-07	3.69562e-06
Drosophila_melanogaster	BP	GO:0018209	peptidyl-serine modification	50/59	5.56806e-07	3.92606e-06
Drosophila_melanogaster	BP	GO:0045666	positive regulation of neuron differentiation	61/75	5.75153e-07	4.04897e-06
Drosophila_melanogaster	BP	GO:0048565	digestive tract development	81/105	5.86708e-07	4.1172e-06
Drosophila_melanogaster	BP	GO:0055123	digestive system development	81/105	5.86708e-07	4.1172e-06
Drosophila_melanogaster	BP	GO:0008360	regulation of cell shape	52/62	5.89646e-07	4.13126e-06
Drosophila_melanogaster	BP	GO:0051246	regulation of protein metabolic process	374/590	5.96895e-07	4.17543e-06
Drosophila_melanogaster	BP	GO:0060322	head development	101/136	6.18647e-07	4.31713e-06
Drosophila_melanogaster	BP	GO:0042493	response to drug	146/208	7.72598e-07	5.37053e-06
Drosophila_melanogaster	BP	GO:0008587	imaginal disc-derived wing margin morphogenesis	45/52	8.21809e-07	5.70364e-06
Drosophila_melanogaster	BP	GO:0001709	cell fate determination	104/141	9.41004e-07	6.49014e-06
Drosophila_melanogaster	BP	GO:0043547	positive regulation of GTPase activity	51/61	9.5349e-07	6.5558e-06
Drosophila_melanogaster	BP	GO:0050770	regulation of axonogenesis	51/61	9.5349e-07	6.5558e-06
Drosophila_melanogaster	BP	GO:0090092	regulation of transmembrane receptor protein serine/threonine kinase signaling pathway	53/64	9.88411e-07	6.78535e-06
Drosophila_melanogaster	BP	GO:0021700	developmental maturation	149/213	1.01191e-06	6.93591e-06
Drosophila_melanogaster	BP	GO:0010721	negative regulation of cell development	68/86	1.07844e-06	7.38047e-06
Drosophila_melanogaster	BP	GO:0006650	glycerophospholipid metabolic process	81/106	1.1555e-06	7.89565e-06
Drosophila_melanogaster	BP	GO:0007525	somatic muscle development	66/83	1.18763e-06	8.10267e-06
Drosophila_melanogaster	BP	GO:0030534	adult behavior	112/154	1.22082e-06	8.30344e-06
Drosophila_melanogaster	BP	GO:0010453	regulation of cell fate commitment	36/40	1.27323e-06	8.6466e-06
Drosophila_melanogaster	BP	GO:0008284	positive regulation of cell proliferation	63/79	1.29002e-06	8.74722e-06
Drosophila_melanogaster	BP	GO:0042692	muscle cell differentiation	94/126	1.39056e-06	9.41452e-06
Drosophila_melanogaster	BP	GO:0007187	G protein-coupled receptor signaling pathway, coupled to cyclic nucleotide second messenger	48/57	1.4945e-06	1.00873e-05
Drosophila_melanogaster	BP	GO:0045466	R7 cell differentiation	50/60	1.53861e-06	1.03692e-05
Drosophila_melanogaster	BP	GO:0045793	positive regulation of cell size	38/43	1.59025e-06	1.06846e-05
Drosophila_melanogaster	BP	GO:0044089	positive regulation of cellular component biogenesis	104/142	1.61431e-06	1.08298e-05
Drosophila_melanogaster	BP	GO:0009953	dorsal/ventral pattern formation	110/152	1.70588e-06	1.14096e-05
Drosophila_melanogaster	BP	GO:0046661	male sex differentiation	29/31	1.72512e-06	1.15034e-05
Drosophila_melanogaster	BP	GO:0070372	regulation of ERK1 and ERK2 cascade	29/31	1.72512e-06	1.15034e-05
Drosophila_melanogaster	BP	GO:0006629	lipid metabolic process	313/489	1.81591e-06	1.20905e-05
Drosophila_melanogaster	BP	GO:0050805	negative regulation of synaptic transmission	21/21	1.99262e-06	1.32273e-05
Drosophila_melanogaster	BP	GO:0019827	stem cell population maintenance	76/99	2.18531e-06	1.44198e-05
Drosophila_melanogaster	BP	GO:0098727	maintenance of cell number	76/99	2.18531e-06	1.44198e-05
Drosophila_melanogaster	BP	GO:0051345	positive regulation of hydrolase activity	81/107	2.21763e-06	1.45895e-05
Drosophila_melanogaster	BP	GO:0043410	positive regulation of MAPK cascade	56/69	2.35632e-06	1.54102e-05
Drosophila_melanogaster	BP	GO:0031329	regulation of cellular catabolic process	137/196	2.37406e-06	1.55033e-05
Drosophila_melanogaster	BP	GO:0006813	potassium ion transport	45/53	2.39432e-06	1.55895e-05
Drosophila_melanogaster	BP	GO:2000147	positive regulation of cell motility	45/53	2.39432e-06	1.55895e-05
Drosophila_melanogaster	BP	GO:0007450	dorsal/ventral pattern formation, imaginal disc	47/56	2.44034e-06	1.58658e-05
Drosophila_melanogaster	BP	GO:0008544	epidermis development	51/62	2.50295e-06	1.62189e-05
Drosophila_melanogaster	BP	GO:0071705	nitrogen compound transport	389/621	2.50566e-06	1.62189e-05
Drosophila_melanogaster	BP	GO:0009894	regulation of catabolic process	150/217	2.59627e-06	1.6732e-05
Drosophila_melanogaster	BP	GO:0022607	cellular component assembly	755/1265	2.81009e-06	1.80311e-05
Drosophila_melanogaster	BP	GO:0035017	cuticle pattern formation	31/34	2.84107e-06	1.81526e-05
Drosophila_melanogaster	BP	GO:0070371	ERK1 and ERK2 cascade	31/34	2.84107e-06	1.81526e-05
Drosophila_melanogaster	BP	GO:0051050	positive regulation of transport	92/124	2.89461e-06	1.84662e-05
Drosophila_melanogaster	BP	GO:0032268	regulation of cellular protein metabolic process	355/563	2.94579e-06	1.87386e-05
Drosophila_melanogaster	BP	GO:0007157	heterophilic cell-cell adhesion via plasma membrane cell adhesion molecules	25/26	2.99556e-06	1.90278e-05
Drosophila_melanogaster	BP	GO:0044255	cellular lipid metabolic process	253/389	3.1436e-06	1.99395e-05
Drosophila_melanogaster	BP	GO:0070727	cellular macromolecule localization	397/636	3.25668e-06	2.06272e-05
Drosophila_melanogaster	BP	GO:0015849	organic acid transport	73/95	3.74401e-06	2.36799e-05
Drosophila_melanogaster	BP	GO:0048568	embryonic organ development	46/55	3.97504e-06	2.49639e-05
Drosophila_melanogaster	BP	GO:0034613	cellular protein localization	359/572	4.3618e-06	2.72751e-05
Drosophila_melanogaster	BP	GO:0051704	multi-organism process	839/1418	4.39508e-06	2.74444e-05
Drosophila_melanogaster	BP	GO:0050768	negative regulation of neurogenesis	60/76	4.62927e-06	2.87444e-05
Drosophila_melanogaster	BP	GO:0098656	anion transmembrane transport	68/88	4.62513e-06	2.87444e-05
Drosophila_melanogaster	BP	GO:0045665	negative regulation of neuron differentiation	30/33	4.96186e-06	3.07232e-05
Drosophila_melanogaster	BP	GO:0002168	instar larval development	58/73	4.97953e-06	3.07895e-05
Drosophila_melanogaster	BP	GO:0046942	carboxylic acid transport	72/94	5.58337e-06	3.44269e-05
Drosophila_melanogaster	BP	GO:0007485	imaginal disc-derived male genitalia development	24/25	5.60569e-06	3.45163e-05
Drosophila_melanogaster	BP	GO:0007049	cell cycle	468/763	5.9603e-06	3.64965e-05
Drosophila_melanogaster	BP	GO:0019932	second-messenger-mediated signaling	80/107	5.99462e-06	3.66559e-05
Drosophila_melanogaster	BP	GO:0051347	positive regulation of transferase activity	49/60	6.27838e-06	3.81798e-05
Drosophila_melanogaster	BP	GO:0007188	adenylate cyclase-modulating G protein-coupled receptor signaling pathway	45/54	6.45784e-06	3.92172e-05
Drosophila_melanogaster	BP	GO:0001655	urogenital system development	59/75	7.05159e-06	4.25308e-05
Drosophila_melanogaster	BP	GO:0072001	renal system development	59/75	7.05159e-06	4.25308e-05
Drosophila_melanogaster	BP	GO:0035293	chitin-based larval cuticle pattern formation	19/19	7.1181e-06	4.27907e-05
Drosophila_melanogaster	BP	GO:0070593	dendrite self-avoidance	19/19	7.1181e-06	4.27907e-05
Drosophila_melanogaster	BP	GO:0006807	nitrogen compound metabolic process	2722/4864	8.69049e-06	5.20605e-05
Drosophila_melanogaster	BP	GO:0090287	regulation of cellular response to growth factor stimulus	53/66	9.14409e-06	5.47037e-05
Drosophila_melanogaster	BP	GO:0042461	photoreceptor cell development	83/112	9.17742e-06	5.48289e-05
Drosophila_melanogaster	BP	GO:0030865	cortical cytoskeleton organization	50/62	9.61315e-06	5.72002e-05
Drosophila_melanogaster	BP	GO:0007484	imaginal disc-derived genitalia development	26/28	1.00448e-05	5.95284e-05
Drosophila_melanogaster	BP	GO:0006898	receptor-mediated endocytosis	44/53	1.04616e-05	6.18323e-05
Drosophila_melanogaster	BP	GO:0007448	anterior/posterior pattern specification, imaginal disc	23/24	1.04907e-05	6.19216e-05
Drosophila_melanogaster	BP	GO:0030952	establishment or maintenance of cytoskeleton polarity	41/49	1.05705e-05	6.2144e-05
Drosophila_melanogaster	BP	GO:0032970	regulation of actin filament-based process	75/100	1.13902e-05	6.6785e-05
Drosophila_melanogaster	BP	GO:0070838	divalent metal ion transport	64/83	1.16791e-05	6.82983e-05
Drosophila_melanogaster	BP	GO:0072511	divalent inorganic cation transport	64/83	1.16791e-05	6.82983e-05
Drosophila_melanogaster	BP	GO:0009100	glycoprotein metabolic process	104/146	1.20507e-05	7.02854e-05
Drosophila_melanogaster	BP	GO:0006836	neurotransmitter transport	101/141	1.22284e-05	7.12274e-05
Drosophila_melanogaster	BP	GO:0048546	digestive tract morphogenesis	54/68	1.29035e-05	7.49623e-05
Drosophila_melanogaster	BP	GO:0043052	thermotaxis	18/18	1.34756e-05	7.81832e-05
Drosophila_melanogaster	BP	GO:0051965	positive regulation of synapse assembly	34/39	1.35133e-05	7.8299e-05
Drosophila_melanogaster	BP	GO:0046777	protein autophosphorylation	36/42	1.49206e-05	8.61148e-05
Drosophila_melanogaster	BP	GO:0007465	R7 cell fate commitment	28/31	1.50703e-05	8.68657e-05
Drosophila_melanogaster	BP	GO:0045995	regulation of embryonic development	65/85	1.52794e-05	8.79559e-05
Drosophila_melanogaster	BP	GO:0007442	hindgut morphogenesis	47/58	1.55822e-05	8.94662e-05
Drosophila_melanogaster	BP	GO:0061525	hindgut development	47/58	1.55822e-05	8.94662e-05
Drosophila_melanogaster	BP	GO:0007616	long-term memory	57/73	1.62263e-05	9.30432e-05
Drosophila_melanogaster	BP	GO:0009101	glycoprotein biosynthetic process	86/118	1.6515e-05	9.45761e-05
Drosophila_melanogaster	BP	GO:0007266	Rho protein signal transduction	43/52	1.68955e-05	9.63809e-05
Drosophila_melanogaster	BP	GO:0048190	wing disc dorsal/ventral pattern formation	43/52	1.68955e-05	9.63809e-05
Drosophila_melanogaster	BP	GO:0007398	ectoderm development	25/27	1.80425e-05	0.000102527
Drosophila_melanogaster	BP	GO:0016198	axon choice point recognition	25/27	1.80425e-05	0.000102527
Drosophila_melanogaster	BP	GO:0051338	regulation of transferase activity	81/110	1.8825e-05	0.000106836
Drosophila_melanogaster	BP	GO:0030539	male genitalia development	22/23	1.96289e-05	0.000111113
Drosophila_melanogaster	BP	GO:0070374	positive regulation of ERK1 and ERK2 cascade	22/23	1.96289e-05	0.000111113
Drosophila_melanogaster	BP	GO:0007612	learning	53/67	1.98946e-05	0.00011233
Drosophila_melanogaster	BP	GO:0030100	regulation of endocytosis	53/67	1.98946e-05	0.00011233
Drosophila_melanogaster	BP	GO:0031532	actin cytoskeleton reorganization	30/34	2.01628e-05	0.000113554
Drosophila_melanogaster	BP	GO:0051017	actin filament bundle assembly	30/34	2.01628e-05	0.000113554
Drosophila_melanogaster	BP	GO:0019935	cyclic-nucleotide-mediated signaling	51/64	2.22274e-05	0.000124547
Drosophila_melanogaster	BP	GO:0009952	anterior/posterior pattern specification	125/181	2.30313e-05	0.000128562
Drosophila_melanogaster	BP	GO:0032956	regulation of actin cytoskeleton organization	73/98	2.3902e-05	0.000133086
Drosophila_melanogaster	BP	GO:0030856	regulation of epithelial cell differentiation	35/41	2.47965e-05	0.000137894
Drosophila_melanogaster	BP	GO:0046488	phosphatidylinositol metabolic process	62/81	2.60173e-05	0.000144319
Drosophila_melanogaster	BP	GO:0045880	positive regulation of smoothened signaling pathway	27/30	2.62009e-05	0.000145064
Drosophila_melanogaster	BP	GO:0071804	cellular potassium ion transport	37/44	2.625e-05	0.000145064
Drosophila_melanogaster	BP	GO:0071805	potassium ion transmembrane transport	37/44	2.625e-05	0.000145064
Drosophila_melanogaster	BP	GO:0007224	smoothened signaling pathway	52/66	3.05702e-05	0.000167473
Drosophila_melanogaster	BP	GO:0061326	renal tubule development	52/66	3.05702e-05	0.000167473
Drosophila_melanogaster	BP	GO:0072002	Malpighian tubule development	52/66	3.05702e-05	0.000167473
Drosophila_melanogaster	BP	GO:0051146	striated muscle cell differentiation	81/111	3.21299e-05	0.000175366
Drosophila_melanogaster	BP	GO:0051640	organelle localization	167/252	3.20982e-05	0.000175366
Drosophila_melanogaster	BP	GO:0051321	meiotic cell cycle	158/237	3.25709e-05	0.000177381
Drosophila_melanogaster	BP	GO:0099003	vesicle-mediated transport in synapse	84/116	3.25794e-05	0.000177381
Drosophila_melanogaster	BP	GO:0003382	epithelial cell morphogenesis	29/33	3.41275e-05	0.000185581
Drosophila_melanogaster	BP	GO:0007435	salivary gland morphogenesis	72/97	3.44679e-05	0.000186973
Drosophila_melanogaster	BP	GO:0022612	gland morphogenesis	72/97	3.44679e-05	0.000186973
Drosophila_melanogaster	BP	GO:0010623	programmed cell death involved in cell development	75/102	3.6205e-05	0.000195675
Drosophila_melanogaster	BP	GO:0050919	negative chemotaxis	21/22	3.67096e-05	0.000197678
Drosophila_melanogaster	BP	GO:0048512	circadian behavior	78/107	3.81896e-05	0.000205397
Drosophila_melanogaster	BP	GO:0000003	reproduction	818/1395	3.88541e-05	0.000207457
Drosophila_melanogaster	BP	GO:0061572	actin filament bundle organization	32/37	3.88144e-05	0.000207457
Drosophila_melanogaster	BP	GO:0042462	eye photoreceptor cell development	70/94	4.05552e-05	0.000215758
Drosophila_melanogaster	BP	GO:1901699	cellular response to nitrogen compound	73/99	4.2216e-05	0.000224323
Drosophila_melanogaster	BP	GO:0006638	neutral lipid metabolic process	36/43	4.2697e-05	0.000225524
Drosophila_melanogaster	BP	GO:0006639	acylglycerol metabolic process	36/43	4.2697e-05	0.000225524
Drosophila_melanogaster	BP	GO:0008586	imaginal disc-derived wing vein morphogenesis	36/43	4.2697e-05	0.000225524
Drosophila_melanogaster	BP	GO:0046532	regulation of photoreceptor cell differentiation	36/43	4.2697e-05	0.000225524
Drosophila_melanogaster	BP	GO:0010632	regulation of epithelial cell migration	38/46	4.36713e-05	0.00023012
Drosophila_melanogaster	BP	GO:0019216	regulation of lipid metabolic process	41/50	4.3621e-05	0.00023012
Drosophila_melanogaster	BP	GO:0032880	regulation of protein localization	76/104	4.41961e-05	0.000232608
Drosophila_melanogaster	BP	GO:0016334	establishment or maintenance of polarity of follicular epithelium	26/29	4.54681e-05	0.000238451
Drosophila_melanogaster	BP	GO:0032006	regulation of TOR signaling	51/65	4.68068e-05	0.000244601
Drosophila_melanogaster	BP	GO:0044057	regulation of system process	51/65	4.68068e-05	0.000244601
Drosophila_melanogaster	BP	GO:0045859	regulation of protein kinase activity	67/90	4.67157e-05	0.000244601
Drosophila_melanogaster	BP	GO:0044331	cell-cell adhesion mediated by cadherin	16/16	4.8492e-05	0.000252513
Drosophila_melanogaster	BP	GO:0048665	neuron fate specification	16/16	4.8492e-05	0.000252513
Drosophila_melanogaster	BP	GO:1990709	presynaptic active zone organization	16/16	4.8492e-05	0.000252513
Drosophila_melanogaster	BP	GO:0031929	TOR signaling	56/73	4.91735e-05	0.00025576
Drosophila_melanogaster	BP	GO:0071417	cellular response to organonitrogen compound	71/96	4.95463e-05	0.000257396
Drosophila_melanogaster	BP	GO:0008286	insulin receptor signaling pathway	48/61	5.12453e-05	0.000265287
Drosophila_melanogaster	BP	GO:0008589	regulation of smoothened signaling pathway	48/61	5.12453e-05	0.000265287
Drosophila_melanogaster	BP	GO:0072503	cellular divalent inorganic cation homeostasis	48/61	5.12453e-05	0.000265287
Drosophila_melanogaster	BP	GO:0001708	cell fate specification	74/101	5.14361e-05	0.000265964
Drosophila_melanogaster	BP	GO:0080134	regulation of response to stress	180/275	5.18437e-05	0.000267758
Drosophila_melanogaster	BP	GO:0098660	inorganic ion transmembrane transport	134/198	5.2549e-05	0.000270768
Drosophila_melanogaster	BP	GO:0010506	regulation of autophagy	77/106	5.36607e-05	0.000275853
Drosophila_melanogaster	BP	GO:1905879	regulation of oogenesis	54/70	5.5351e-05	0.000284212
Drosophila_melanogaster	BP	GO:0072499	photoreceptor cell axon guidance	28/32	5.76251e-05	0.000295546
Drosophila_melanogaster	BP	GO:0016199	axon midline choice point recognition	23/25	5.80029e-05	0.000296452
Drosophila_melanogaster	BP	GO:0017157	regulation of exocytosis	23/25	5.80029e-05	0.000296452
Drosophila_melanogaster	BP	GO:0046622	positive regulation of organ growth	23/25	5.80029e-05	0.000296452
Drosophila_melanogaster	BP	GO:1901137	carbohydrate derivative biosynthetic process	193/297	5.91823e-05	0.000301782
Drosophila_melanogaster	BP	GO:0048645	animal organ formation	44/55	5.95429e-05	0.000303271
Drosophila_melanogaster	BP	GO:0048469	cell maturation	123/180	5.96289e-05	0.00030336
Drosophila_melanogaster	BP	GO:0048878	chemical homeostasis	168/255	6.02784e-05	0.000306311
Drosophila_melanogaster	BP	GO:0072507	divalent inorganic cation homeostasis	52/67	6.26611e-05	0.000317689
Drosophila_melanogaster	BP	GO:0098655	cation transmembrane transport	132/195	6.27584e-05	0.000317818
Drosophila_melanogaster	BP	GO:0051656	establishment of organelle localization	136/202	6.30613e-05	0.000318986
Drosophila_melanogaster	BP	GO:0007622	rhythmic behavior	79/109	6.38765e-05	0.000321774
Drosophila_melanogaster	BP	GO:0031667	response to nutrient levels	111/161	6.39035e-05	0.000321774
Drosophila_melanogaster	BP	GO:0099504	synaptic vesicle cycle	85/119	6.3729e-05	0.000321774
Drosophila_melanogaster	BP	GO:1901701	cellular response to oxygen-containing compound	111/161	6.39035e-05	0.000321774
Drosophila_melanogaster	BP	GO:0000723	telomere maintenance	31/36	6.54724e-05	0.000328924
Drosophila_melanogaster	BP	GO:0032200	telomere organization	31/36	6.54724e-05	0.000328924
Drosophila_melanogaster	BP	GO:0022402	cell cycle process	367/598	6.60568e-05	0.000331484
Drosophila_melanogaster	BP	GO:0009798	axis specification	128/189	6.70258e-05	0.000335965
Drosophila_melanogaster	BP	GO:0016203	muscle attachment	33/39	6.78754e-05	0.000338687
Drosophila_melanogaster	BP	GO:0007455	eye-antennal disc morphogenesis	35/42	6.9231e-05	0.000345062
Drosophila_melanogaster	BP	GO:0043269	regulation of ion transport	40/49	6.96966e-05	0.000346212
Drosophila_melanogaster	BP	GO:0045860	positive regulation of protein kinase activity	40/49	6.96966e-05	0.000346212
Drosophila_melanogaster	BP	GO:0043549	regulation of kinase activity	70/95	7.09848e-05	0.00035182
Drosophila_melanogaster	BP	GO:1902903	regulation of supramolecular fiber organization	70/95	7.09848e-05	0.00035182
Drosophila_melanogaster	BP	GO:0030010	establishment of cell polarity	50/64	7.13962e-05	0.000353068
Drosophila_melanogaster	BP	GO:0009991	response to extracellular stimulus	112/163	7.18558e-05	0.000354943
Drosophila_melanogaster	BP	GO:0009954	proximal/distal pattern formation	25/28	7.87403e-05	0.000388084
Drosophila_melanogaster	BP	GO:0016567	protein ubiquitination	139/208	8.2734e-05	0.000407313
Drosophila_melanogaster	BP	GO:0032868	response to insulin	59/78	8.43108e-05	0.000414614
Drosophila_melanogaster	BP	GO:0008344	adult locomotory behavior	62/83	8.99728e-05	0.000441966
Drosophila_melanogaster	BP	GO:0090207	regulation of triglyceride metabolic process	15/15	9.22057e-05	0.000452432
Drosophila_melanogaster	BP	GO:0048859	formation of anatomical boundary	43/54	9.24445e-05	0.000453101
Drosophila_melanogaster	BP	GO:0051301	cell division	180/277	9.31298e-05	0.000455955
Drosophila_melanogaster	BP	GO:0032869	cellular response to insulin stimulus	56/74	9.49788e-05	0.000463979
Drosophila_melanogaster	BP	GO:0097305	response to alcohol	89/126	9.92216e-05	0.000484171
Drosophila_melanogaster	BP	GO:0009913	epidermal cell differentiation	41/51	0.000101088	0.000490572
Drosophila_melanogaster	BP	GO:0030510	regulation of BMP signaling pathway	41/51	0.000101088	0.000490572
Drosophila_melanogaster	BP	GO:0033674	positive regulation of kinase activity	41/51	0.000101088	0.000490572
Drosophila_melanogaster	BP	GO:0060538	skeletal muscle organ development	41/51	0.000101088	0.000490572
Drosophila_melanogaster	BP	GO:0031032	actomyosin structure organization	69/94	0.000101349	0.000491298
Drosophila_melanogaster	BP	GO:0046621	negative regulation of organ growth	22/24	0.000103753	0.000501852
Drosophila_melanogaster	BP	GO:0043434	response to peptide hormone	60/80	0.000105174	0.000507613
Drosophila_melanogaster	BP	GO:1901652	response to peptide	60/80	0.000105174	0.000507613
Drosophila_melanogaster	BP	GO:0045887	positive regulation of synaptic growth at neuromuscular junction	30/35	0.00011004	0.000529944
Drosophila_melanogaster	BP	GO:1904398	positive regulation of neuromuscular junction development	30/35	0.00011004	0.000529944
Drosophila_melanogaster	BP	GO:0003333	amino acid transmembrane transport	36/44	0.000110718	0.00053119
Drosophila_melanogaster	BP	GO:0010001	glial cell differentiation	34/41	0.000111873	0.000535271
Drosophila_melanogaster	BP	GO:0140013	meiotic nuclear division	121/179	0.000112993	0.00053946
Drosophila_melanogaster	BP	GO:0045184	establishment of protein localization	307/496	0.000113807	0.000542761
Drosophila_melanogaster	BP	GO:0001763	morphogenesis of a branching structure	46/59	0.000117946	0.000560084
Drosophila_melanogaster	BP	GO:0048754	branching morphogenesis of an epithelial tube	46/59	0.000117946	0.000560084
Drosophila_melanogaster	BP	GO:0060446	branching involved in open tracheal system development	46/59	0.000117946	0.000560084
Drosophila_melanogaster	BP	GO:0061138	morphogenesis of a branching epithelium	46/59	0.000117946	0.000560084
Drosophila_melanogaster	BP	GO:0033554	cellular response to stress	369/604	0.000119863	0.000567966
Drosophila_melanogaster	BP	GO:0071375	cellular response to peptide hormone stimulus	57/76	0.00012214	0.000576903
Drosophila_melanogaster	BP	GO:1901653	cellular response to peptide	57/76	0.00012214	0.000576903
Drosophila_melanogaster	BP	GO:0031346	positive regulation of cell projection organization	52/68	0.000123281	0.00058167
Drosophila_melanogaster	BP	GO:0007432	salivary gland boundary specification	19/20	0.000128029	0.000600228
Drosophila_melanogaster	BP	GO:0035331	negative regulation of hippo signaling	19/20	0.000128029	0.000600228
Drosophila_melanogaster	BP	GO:0048808	male genitalia morphogenesis	18/19	0.000127911	0.000600228
Drosophila_melanogaster	BP	GO:0090598	male anatomical structure morphogenesis	18/19	0.000127911	0.000600228
Drosophila_melanogaster	BP	GO:0007474	imaginal disc-derived wing vein specification	44/56	0.000129677	0.000606671
Drosophila_melanogaster	BP	GO:1903046	meiotic cell cycle process	146/221	0.000133455	0.000623683
Drosophila_melanogaster	BP	GO:0051726	regulation of cell cycle	198/309	0.000135582	0.000632952
Drosophila_melanogaster	BP	GO:0007009	plasma membrane organization	24/27	0.000136041	0.000633094
Drosophila_melanogaster	BP	GO:0045500	sevenless signaling pathway	24/27	0.000136041	0.000633094
Drosophila_melanogaster	BP	GO:0070252	actin-mediated cell contraction	24/27	0.000136041	0.000633094
Drosophila_melanogaster	BP	GO:0043068	positive regulation of programmed cell death	64/87	0.000137358	0.000638549
Drosophila_melanogaster	BP	GO:0006816	calcium ion transport	50/65	0.000141738	0.000657527
Drosophila_melanogaster	BP	GO:0000122	negative regulation of transcription by RNA polymerase II	139/209	0.000148584	0.000686408
Drosophila_melanogaster	BP	GO:0007605	sensory perception of sound	47/61	0.000160723	0.000740936
Drosophila_melanogaster	BP	GO:0016318	ommatidial rotation	26/30	0.000162978	0.000748987
Drosophila_melanogaster	BP	GO:0018210	peptidyl-threonine modification	26/30	0.000162978	0.000748987
Drosophila_melanogaster	BP	GO:0043954	cellular component maintenance	26/30	0.000162978	0.000748987
Drosophila_melanogaster	BP	GO:0042051	compound eye photoreceptor development	65/89	0.00016789	0.00076996
Drosophila_melanogaster	BP	GO:0014070	response to organic cyclic compound	69/95	0.000171417	0.000784507
Drosophila_melanogaster	BP	GO:0008152	metabolic process	3202/5792	0.000171691	0.000784951
Drosophila_melanogaster	BP	GO:0001941	postsynaptic membrane organization	14/14	0.000175646	0.00079238
Drosophila_melanogaster	BP	GO:0002251	organ or tissue specific immune response	14/14	0.000175646	0.00079238
Drosophila_melanogaster	BP	GO:0002385	mucosal immune response	14/14	0.000175646	0.00079238
Drosophila_melanogaster	BP	GO:0007427	epithelial cell migration, open tracheal system	35/43	0.000175359	0.00079238
Drosophila_melanogaster	BP	GO:0014009	glial cell proliferation	14/14	0.000175646	0.00079238
Drosophila_melanogaster	BP	GO:0030177	positive regulation of Wnt signaling pathway	35/43	0.000175359	0.00079238
Drosophila_melanogaster	BP	GO:0030322	stabilization of membrane potential	14/14	0.000175646	0.00079238
Drosophila_melanogaster	BP	GO:0046461	neutral lipid catabolic process	14/14	0.000175646	0.00079238
Drosophila_melanogaster	BP	GO:0046464	acylglycerol catabolic process	14/14	0.000175646	0.00079238
Drosophila_melanogaster	BP	GO:0046533	negative regulation of photoreceptor cell differentiation	14/14	0.000175646	0.00079238
Drosophila_melanogaster	BP	GO:0071241	cellular response to inorganic substance	14/14	0.000175646	0.00079238
Drosophila_melanogaster	BP	GO:1903825	organic acid transmembrane transport	45/58	0.000177963	0.000801196
Drosophila_melanogaster	BP	GO:1905039	carboxylic acid transmembrane transport	45/58	0.000177963	0.000801196
Drosophila_melanogaster	BP	GO:0030951	establishment or maintenance of microtubule cytoskeleton polarity	33/40	0.000180114	0.000810054
Drosophila_melanogaster	BP	GO:0030858	positive regulation of epithelial cell differentiation	31/37	0.00018322	0.000822349
Drosophila_melanogaster	BP	GO:0090263	positive regulation of canonical Wnt signaling pathway	31/37	0.00018322	0.000822349
Drosophila_melanogaster	BP	GO:0010959	regulation of metal ion transport	28/33	0.000183654	0.000823462
Drosophila_melanogaster	BP	GO:0110116	regulation of compound eye photoreceptor cell differentiation	29/34	0.000184205	0.000825099
Drosophila_melanogaster	BP	GO:0006029	proteoglycan metabolic process	21/23	0.000185212	0.00082626
Drosophila_melanogaster	BP	GO:0009826	unidimensional cell growth	21/23	0.000185212	0.00082626
Drosophila_melanogaster	BP	GO:0035277	spiracle morphogenesis, open tracheal system	21/23	0.000185212	0.00082626
Drosophila_melanogaster	BP	GO:0048259	regulation of receptor-mediated endocytosis	21/23	0.000185212	0.00082626
Drosophila_melanogaster	BP	GO:0046907	intracellular transport	415/688	0.00019106	0.00085149
Drosophila_melanogaster	BP	GO:0031098	stress-activated protein kinase signaling cascade	63/86	0.000195453	0.000870189
Drosophila_melanogaster	BP	GO:0008306	associative learning	43/55	0.000197618	0.000878943
Drosophila_melanogaster	BP	GO:0007269	neurotransmitter secretion	73/102	0.00020294	0.000899899
Drosophila_melanogaster	BP	GO:0099643	signal release from synapse	73/102	0.00020294	0.000899899
Drosophila_melanogaster	BP	GO:0060548	negative regulation of cell death	88/126	0.000209253	0.00092696
Drosophila_melanogaster	BP	GO:0023061	signal release	96/139	0.000213911	0.000946649
Drosophila_melanogaster	BP	GO:0009896	positive regulation of catabolic process	81/115	0.0002257	0.00099583
Drosophila_melanogaster	BP	GO:0035332	positive regulation of hippo signaling	17/18	0.000230711	0.0010149
Drosophila_melanogaster	BP	GO:0048803	imaginal disc-derived male genitalia morphogenesis	17/18	0.000230711	0.0010149
Drosophila_melanogaster	BP	GO:0018212	peptidyl-tyrosine modification	23/26	0.000234418	0.00102814
Drosophila_melanogaster	BP	GO:0044719	regulation of imaginal disc-derived wing size	23/26	0.000234418	0.00102814
Drosophila_melanogaster	BP	GO:0035152	regulation of tube architecture, open tracheal system	64/88	0.000236982	0.00103835
Drosophila_melanogaster	BP	GO:0016050	vesicle organization	71/99	0.000239179	0.00104635
Drosophila_melanogaster	BP	GO:0070647	protein modification by small protein conjugation or removal	183/285	0.000239281	0.00104635
Drosophila_melanogaster	BP	GO:0016458	gene silencing	132/199	0.000244027	0.00106605
Drosophila_melanogaster	BP	GO:0051051	negative regulation of transport	39/49	0.000246392	0.00107532
Drosophila_melanogaster	BP	GO:0010927	cellular component assembly involved in morphogenesis	101/148	0.000251337	0.00109582
Drosophila_melanogaster	BP	GO:0015893	drug transport	36/45	0.00026332	0.00114468
Drosophila_melanogaster	BP	GO:0038202	TORC1 signaling	36/45	0.00026332	0.00114468
Drosophila_melanogaster	BP	GO:0042594	response to starvation	98/143	0.000266667	0.00115809
Drosophila_melanogaster	BP	GO:0008347	glial cell migration	25/29	0.000272845	0.00117798
Drosophila_melanogaster	BP	GO:0018107	peptidyl-threonine phosphorylation	25/29	0.000272845	0.00117798
Drosophila_melanogaster	BP	GO:0022407	regulation of cell-cell adhesion	25/29	0.000272845	0.00117798
Drosophila_melanogaster	BP	GO:0046666	retinal cell programmed cell death	25/29	0.000272845	0.00117798
Drosophila_melanogaster	BP	GO:0048488	synaptic vesicle endocytosis	34/42	0.000276663	0.00119097
Drosophila_melanogaster	BP	GO:0140238	presynaptic endocytosis	34/42	0.000276663	0.00119097
Drosophila_melanogaster	BP	GO:1905881	positive regulation of oogenesis	34/42	0.000276663	0.00119097
Drosophila_melanogaster	BP	GO:0002790	peptide secretion	62/85	0.000277113	0.00119175
Drosophila_melanogaster	BP	GO:0010770	positive regulation of cell morphogenesis involved in differentiation	32/39	0.000288818	0.00124088
Drosophila_melanogaster	BP	GO:0010638	positive regulation of organelle organization	99/145	0.000297168	0.00127428
Drosophila_melanogaster	BP	GO:0046626	regulation of insulin receptor signaling pathway	30/36	0.000299191	0.00127923
Drosophila_melanogaster	BP	GO:1900076	regulation of cellular response to insulin stimulus	30/36	0.000299191	0.00127923
Drosophila_melanogaster	BP	GO:0016476	regulation of embryonic cell shape	27/32	0.000300153	0.00127963
Drosophila_melanogaster	BP	GO:0030866	cortical actin cytoskeleton organization	42/54	0.000299913	0.00127963
Drosophila_melanogaster	BP	GO:0035023	regulation of Rho protein signal transduction	27/32	0.000300153	0.00127963
Drosophila_melanogaster	BP	GO:0007449	proximal/distal pattern formation, imaginal disc	20/22	0.000329814	0.00139532
Drosophila_melanogaster	BP	GO:0030166	proteoglycan biosynthetic process	20/22	0.000329814	0.00139532
Drosophila_melanogaster	BP	GO:0035223	leg disc pattern formation	20/22	0.000329814	0.00139532
Drosophila_melanogaster	BP	GO:0007615	anesthesia-resistant memory	13/13	0.000335277	0.00141572
Drosophila_melanogaster	BP	GO:2001023	regulation of response to drug	13/13	0.000335277	0.00141572
Drosophila_melanogaster	BP	GO:0048619	embryonic hindgut morphogenesis	40/51	0.000337682	0.00142316
Drosophila_melanogaster	BP	GO:0050773	regulation of dendrite development	40/51	0.000337682	0.00142316
Drosophila_melanogaster	BP	GO:0048871	multicellular organismal homeostasis	51/68	0.000341074	0.00143472
Drosophila_melanogaster	BP	GO:0015833	peptide transport	299/487	0.000357845	0.00150383
Drosophila_melanogaster	BP	GO:0002376	immune system process	277/449	0.000361261	0.00151675
Drosophila_melanogaster	BP	GO:0044085	cellular component biogenesis	827/1429	0.000364964	0.00153084
Drosophila_melanogaster	BP	GO:0035315	hair cell differentiation	38/48	0.00038201	0.00159327
Drosophila_melanogaster	BP	GO:0035316	non-sensory hair organization	38/48	0.00038201	0.00159327
Drosophila_melanogaster	BP	GO:0035317	imaginal disc-derived wing hair organization	37/47	0.000381052	0.00159327
Drosophila_melanogaster	BP	GO:0036465	synaptic vesicle recycling	38/48	0.00038201	0.00159327
Drosophila_melanogaster	BP	GO:0045807	positive regulation of endocytosis	37/47	0.000381052	0.00159327
Drosophila_melanogaster	BP	GO:0043069	negative regulation of programmed cell death	75/106	0.000383341	0.00159732
Drosophila_melanogaster	BP	GO:0007419	ventral cord development	58/79	0.000385952	0.00160668
Drosophila_melanogaster	BP	GO:0007369	gastrulation	64/89	0.000398387	0.00165689
Drosophila_melanogaster	BP	GO:0003383	apical constriction	22/25	0.000402712	0.00166703
Drosophila_melanogaster	BP	GO:0007179	transforming growth factor beta receptor signaling pathway	22/25	0.000402712	0.00166703
Drosophila_melanogaster	BP	GO:0007280	pole cell migration	22/25	0.000402712	0.00166703
Drosophila_melanogaster	BP	GO:0018108	peptidyl-tyrosine phosphorylation	22/25	0.000402712	0.00166703
Drosophila_melanogaster	BP	GO:0048864	stem cell development	22/25	0.000402712	0.00166703
Drosophila_melanogaster	BP	GO:0008355	olfactory learning	35/44	0.000407792	0.00168333
Drosophila_melanogaster	BP	GO:0006911	phagocytosis, engulfment	16/17	0.000415657	0.001711
Drosophila_melanogaster	BP	GO:0045571	negative regulation of imaginal disc growth	16/17	0.000415657	0.001711
Drosophila_melanogaster	BP	GO:0051058	negative regulation of small GTPase mediated signal transduction	16/17	0.000415657	0.001711
Drosophila_melanogaster	BP	GO:0055065	metal ion homeostasis	79/113	0.00041674	0.00171387
Drosophila_melanogaster	BP	GO:1903432	regulation of TORC1 signaling	33/41	0.000434666	0.00177931
Drosophila_melanogaster	BP	GO:0098662	inorganic cation transmembrane transport	117/176	0.000447879	0.0018317
Drosophila_melanogaster	BP	GO:0016197	endosomal transport	72/102	0.000449394	0.0018362
Drosophila_melanogaster	BP	GO:0009306	protein secretion	55/75	0.000453893	0.00185116
Drosophila_melanogaster	BP	GO:0032102	negative regulation of response to external stimulus	24/28	0.000455207	0.0018514
Drosophila_melanogaster	BP	GO:0042659	regulation of cell fate specification	24/28	0.000455207	0.0018514
Drosophila_melanogaster	BP	GO:0042886	amide transport	301/492	0.000457129	0.00185751
Drosophila_melanogaster	BP	GO:0030258	lipid modification	66/92	0.000472051	0.00191462
Drosophila_melanogaster	BP	GO:0080135	regulation of cellular response to stress	80/115	0.000474053	0.00192098
Drosophila_melanogaster	BP	GO:0010634	positive regulation of epithelial cell migration	29/35	0.00048632	0.0019617
Drosophila_melanogaster	BP	GO:0021782	glial cell development	29/35	0.00048632	0.0019617
Drosophila_melanogaster	BP	GO:0048167	regulation of synaptic plasticity	29/35	0.00048632	0.0019617
Drosophila_melanogaster	BP	GO:1903684	regulation of border follicle cell migration	29/35	0.00048632	0.0019617
Drosophila_melanogaster	BP	GO:0034641	cellular nitrogen compound metabolic process	1667/2964	0.000493767	0.00198992
Drosophila_melanogaster	BP	GO:0007254	JNK cascade	50/67	0.000496446	0.00199708
Drosophila_melanogaster	BP	GO:0043065	positive regulation of apoptotic process	50/67	0.000496446	0.00199708
Drosophila_melanogaster	BP	GO:0016319	mushroom body development	53/72	0.000526157	0.00211467
Drosophila_melanogaster	BP	GO:0030718	germ-line stem cell population maintenance	57/78	0.000549807	0.00220571
Drosophila_melanogaster	BP	GO:0019933	cAMP-mediated signaling	36/46	0.000580111	0.00232135
Drosophila_melanogaster	BP	GO:0051336	regulation of hydrolase activity	141/217	0.000580206	0.00232135
Drosophila_melanogaster	BP	GO:0035112	genitalia morphogenesis	19/21	0.000585574	0.00233648
Drosophila_melanogaster	BP	GO:0006909	phagocytosis	42/55	0.000596591	0.00237829
Drosophila_melanogaster	BP	GO:0015031	protein transport	290/474	0.000608547	0.00242377
Drosophila_melanogaster	BP	GO:0010976	positive regulation of neuron projection development	34/43	0.000628798	0.00250099
Drosophila_melanogaster	BP	GO:0032101	regulation of response to external stimulus	104/155	0.000629065	0.00250099
Drosophila_melanogaster	BP	GO:0002520	immune system development	79/114	0.000637409	0.00252734
Drosophila_melanogaster	BP	GO:0048534	hematopoietic or lymphoid organ development	79/114	0.000637409	0.00252734
Drosophila_melanogaster	BP	GO:0003381	epithelial cell morphogenesis involved in gastrulation	12/12	0.000641428	0.00252741
Drosophila_melanogaster	BP	GO:0003384	apical constriction involved in gastrulation	12/12	0.000641428	0.00252741
Drosophila_melanogaster	BP	GO:0019433	triglyceride catabolic process	12/12	0.000641428	0.00252741
Drosophila_melanogaster	BP	GO:0031290	retinal ganglion cell axon guidance	12/12	0.000641428	0.00252741
Drosophila_melanogaster	BP	GO:0071248	cellular response to metal ion	12/12	0.000641428	0.00252741
Drosophila_melanogaster	BP	GO:0051403	stress-activated MAPK cascade	54/74	0.000644028	0.00253314
Drosophila_melanogaster	BP	GO:1990778	protein localization to cell periphery	45/60	0.00067618	0.00265017
Drosophila_melanogaster	BP	GO:0006874	cellular calcium ion homeostasis	40/52	0.000681539	0.00266881
Drosophila_melanogaster	BP	GO:0035050	embryonic heart tube development	21/24	0.000689431	0.00268781
Drosophila_melanogaster	BP	GO:0046928	regulation of neurotransmitter secretion	21/24	0.000689431	0.00268781
Drosophila_melanogaster	BP	GO:0051588	regulation of neurotransmitter transport	21/24	0.000689431	0.00268781
Drosophila_melanogaster	BP	GO:0070983	dendrite guidance	21/24	0.000689431	0.00268781
Drosophila_melanogaster	BP	GO:0007349	cellularization	72/103	0.00070511	0.00274168
Drosophila_melanogaster	BP	GO:0030097	hemopoiesis	72/103	0.00070511	0.00274168
Drosophila_melanogaster	BP	GO:0051648	vesicle localization	72/103	0.00070511	0.00274168
Drosophila_melanogaster	BP	GO:0009948	anterior/posterior axis specification	88/129	0.000705849	0.00274214
Drosophila_melanogaster	BP	GO:0019538	protein metabolic process	1390/2460	0.000730531	0.00283057
Drosophila_melanogaster	BP	GO:0045572	positive regulation of imaginal disc growth	15/16	0.000747911	0.00287773
Drosophila_melanogaster	BP	GO:0046580	negative regulation of Ras protein signal transduction	15/16	0.000747911	0.00287773
Drosophila_melanogaster	BP	GO:0048100	wing disc anterior/posterior pattern formation	15/16	0.000747911	0.00287773
Drosophila_melanogaster	BP	GO:0048634	regulation of muscle organ development	15/16	0.000747911	0.00287773
Drosophila_melanogaster	BP	GO:0048846	axon extension involved in axon guidance	15/16	0.000747911	0.00287773
Drosophila_melanogaster	BP	GO:1902284	neuron projection extension involved in neuron projection guidance	15/16	0.000747911	0.00287773
Drosophila_melanogaster	BP	GO:0007614	short-term memory	23/27	0.000756564	0.00290093
Drosophila_melanogaster	BP	GO:0046667	compound eye retinal cell programmed cell death	23/27	0.000756564	0.00290093
Drosophila_melanogaster	BP	GO:0090630	activation of GTPase activity	23/27	0.000756564	0.00290093
Drosophila_melanogaster	BP	GO:1903688	positive regulation of border follicle cell migration	28/34	0.000786499	0.00301049
Drosophila_melanogaster	BP	GO:1902667	regulation of axon guidance	25/30	0.000792549	0.00302579
Drosophila_melanogaster	BP	GO:0031331	positive regulation of cellular catabolic process	70/100	0.000834057	0.00317876
Drosophila_melanogaster	BP	GO:0055001	muscle cell development	47/63	0.000849305	0.00322853
Drosophila_melanogaster	BP	GO:0007443	Malpighian tubule morphogenesis	35/45	0.000879223	0.00332795
Drosophila_melanogaster	BP	GO:0010160	formation of animal organ boundary	35/45	0.000879223	0.00332795
Drosophila_melanogaster	BP	GO:0014016	neuroblast differentiation	35/45	0.000879223	0.00332795
Drosophila_melanogaster	BP	GO:0061333	renal tubule morphogenesis	35/45	0.000879223	0.00332795
Drosophila_melanogaster	BP	GO:0046843	dorsal appendage formation	41/54	0.000884922	0.00333809
Drosophila_melanogaster	BP	GO:0055074	calcium ion homeostasis	41/54	0.000884922	0.00333809
Drosophila_melanogaster	BP	GO:0050801	ion homeostasis	99/148	0.000892009	0.00336195
Drosophila_melanogaster	BP	GO:0006875	cellular metal ion homeostasis	60/84	0.000906359	0.00340443
Drosophila_melanogaster	BP	GO:0007591	molting cycle, chitin-based cuticle	60/84	0.000906359	0.00340443
Drosophila_melanogaster	BP	GO:0042303	molting cycle	60/84	0.000906359	0.00340443
Drosophila_melanogaster	BP	GO:0006914	autophagy	119/181	0.000915856	0.00343136
Drosophila_melanogaster	BP	GO:0061919	process utilizing autophagic mechanism	119/181	0.000915856	0.00343136
Drosophila_melanogaster	BP	GO:0048285	organelle fission	206/330	0.000955163	0.00357257
Drosophila_melanogaster	BP	GO:0001894	tissue homeostasis	44/59	0.000982522	0.00366869
Drosophila_melanogaster	BP	GO:0010942	positive regulation of cell death	68/97	0.00099153	0.0036992
Drosophila_melanogaster	BP	GO:0006865	amino acid transport	39/51	0.00101992	0.0037987
Drosophila_melanogaster	BP	GO:0035019	somatic stem cell population maintenance	18/20	0.00103599	0.00384561
Drosophila_melanogaster	BP	GO:0046503	glycerolipid catabolic process	18/20	0.00103599	0.00384561
Drosophila_melanogaster	BP	GO:0048260	positive regulation of receptor-mediated endocytosis	18/20	0.00103599	0.00384561
Drosophila_melanogaster	BP	GO:0007367	segment polarity determination	31/39	0.00105808	0.00391421
Drosophila_melanogaster	BP	GO:0097479	synaptic vesicle localization	61/86	0.0010589	0.00391421
Drosophila_melanogaster	BP	GO:1903429	regulation of cell maturation	31/39	0.00105808	0.00391421
Drosophila_melanogaster	BP	GO:0019725	cellular homeostasis	142/221	0.00108177	0.00399206
Drosophila_melanogaster	BP	GO:0043062	extracellular structure organization	54/75	0.00109405	0.00403066
Drosophila_melanogaster	BP	GO:0050954	sensory perception of mechanical stimulus	54/75	0.00109405	0.00403066
Drosophila_melanogaster	BP	GO:0016482	cytosolic transport	42/56	0.00112999	0.00415959
Drosophila_melanogaster	BP	GO:0098771	inorganic ion homeostasis	94/140	0.00114378	0.00420336
Drosophila_melanogaster	BP	GO:0006641	triglyceride metabolic process	29/36	0.00115821	0.00424932
Drosophila_melanogaster	BP	GO:0033627	cell adhesion mediated by integrin	20/23	0.0011756	0.00430243
Drosophila_melanogaster	BP	GO:0046627	negative regulation of insulin receptor signaling pathway	20/23	0.0011756	0.00430243
Drosophila_melanogaster	BP	GO:1900077	negative regulation of cellular response to insulin stimulus	20/23	0.0011756	0.00430243
Drosophila_melanogaster	BP	GO:0030307	positive regulation of cell growth	37/48	0.00118227	0.00432325
Drosophila_melanogaster	BP	GO:0007193	adenylate cyclase-inhibiting G protein-coupled receptor signaling pathway	11/11	0.00123019	0.00444851
Drosophila_melanogaster	BP	GO:0008285	negative regulation of cell proliferation	62/88	0.00123063	0.00444851
Drosophila_melanogaster	BP	GO:0014013	regulation of gliogenesis	11/11	0.00123019	0.00444851
Drosophila_melanogaster	BP	GO:0055002	striated muscle cell development	46/62	0.00123183	0.00444851
Drosophila_melanogaster	BP	GO:0060251	regulation of glial cell proliferation	11/11	0.00123019	0.00444851
Drosophila_melanogaster	BP	GO:0090254	cell elongation involved in imaginal disc-derived wing morphogenesis	11/11	0.00123019	0.00444851
Drosophila_melanogaster	BP	GO:0097090	presynaptic membrane organization	11/11	0.00123019	0.00444851
Drosophila_melanogaster	BP	GO:0110118	negative regulation of compound eye photoreceptor cell differentiation	11/11	0.00123019	0.00444851
Drosophila_melanogaster	BP	GO:0010324	membrane invagination	22/26	0.00125209	0.00449675
Drosophila_melanogaster	BP	GO:0030516	regulation of axon extension	22/26	0.00125209	0.00449675
Drosophila_melanogaster	BP	GO:0046425	regulation of JAK-STAT cascade	22/26	0.00125209	0.00449675
Drosophila_melanogaster	BP	GO:0061387	regulation of extent of cell growth	22/26	0.00125209	0.00449675
Drosophila_melanogaster	BP	GO:0099024	plasma membrane invagination	22/26	0.00125209	0.00449675
Drosophila_melanogaster	BP	GO:1904892	regulation of STAT cascade	22/26	0.00125209	0.00449675
Drosophila_melanogaster	BP	GO:0032504	multicellular organism reproduction	732/1268	0.00125696	0.00450326
Drosophila_melanogaster	BP	GO:0050920	regulation of chemotaxis	27/33	0.00126492	0.00452812
Drosophila_melanogaster	BP	GO:0008363	larval chitin-based cuticle development	24/29	0.00127958	0.00455793
Drosophila_melanogaster	BP	GO:0009187	cyclic nucleotide metabolic process	24/29	0.00127958	0.00455793
Drosophila_melanogaster	BP	GO:0036335	intestinal stem cell homeostasis	24/29	0.00127958	0.00455793
Drosophila_melanogaster	BP	GO:0046716	muscle cell cellular homeostasis	24/29	0.00127958	0.00455793
Drosophila_melanogaster	BP	GO:0016201	synaptic target inhibition	14/15	0.00134381	0.00476042
Drosophila_melanogaster	BP	GO:0040013	negative regulation of locomotion	14/15	0.00134381	0.00476042
Drosophila_melanogaster	BP	GO:0045467	R7 cell development	14/15	0.00134381	0.00476042
Drosophila_melanogaster	BP	GO:0052652	cyclic purine nucleotide metabolic process	14/15	0.00134381	0.00476042
Drosophila_melanogaster	BP	GO:0030431	sleep	50/69	0.00150697	0.00531285
Drosophila_melanogaster	BP	GO:0030155	regulation of cell adhesion	38/50	0.00151825	0.00534835
Drosophila_melanogaster	BP	GO:0006950	response to stress	700/1212	0.00152126	0.0053547
Drosophila_melanogaster	BP	GO:0043066	negative regulation of apoptotic process	68/98	0.00152468	0.00536245
Drosophila_melanogaster	BP	GO:0018193	peptidyl-amino acid modification	229/372	0.00153449	0.00539266
Drosophila_melanogaster	BP	GO:0055080	cation homeostasis	94/141	0.00161233	0.00565274
Drosophila_melanogaster	BP	GO:0070588	calcium ion transmembrane transport	30/38	0.00163813	0.0057341
Drosophila_melanogaster	BP	GO:0040029	regulation of gene expression, epigenetic	124/192	0.00170741	0.00597187
Drosophila_melanogaster	BP	GO:0006486	protein glycosylation	69/100	0.00172129	0.00600618
Drosophila_melanogaster	BP	GO:0043413	macromolecule glycosylation	69/100	0.00172129	0.00600618
Drosophila_melanogaster	BP	GO:0051650	establishment of vesicle localization	69/100	0.00172129	0.00600618
Drosophila_melanogaster	BP	GO:0000578	embryonic axis specification	82/121	0.0017423	0.00607468
Drosophila_melanogaster	BP	GO:0046579	positive regulation of Ras protein signal transduction	35/46	0.00177204	0.0061638
Drosophila_melanogaster	BP	GO:0051057	positive regulation of small GTPase mediated signal transduction	35/46	0.00177204	0.0061638
Drosophila_melanogaster	BP	GO:0008354	germ cell migration	36/47	0.00177568	0.00616711
Drosophila_melanogaster	BP	GO:0048284	organelle fusion	48/66	0.00178413	0.00618639
Drosophila_melanogaster	BP	GO:0007379	segment specification	28/35	0.00182053	0.00628917
Drosophila_melanogaster	BP	GO:0015696	ammonium transport	17/19	0.00182516	0.00628917
Drosophila_melanogaster	BP	GO:0030048	actin filament-based movement	28/35	0.00182053	0.00628917
Drosophila_melanogaster	BP	GO:0035126	post-embryonic genitalia morphogenesis	17/19	0.00182516	0.00628917
Drosophila_melanogaster	BP	GO:0043277	apoptotic cell clearance	17/19	0.00182516	0.00628917
Drosophila_melanogaster	BP	GO:0045167	asymmetric protein localization involved in cell fate determination	17/19	0.00182516	0.00628917
Drosophila_melanogaster	BP	GO:0048805	imaginal disc-derived genitalia morphogenesis	17/19	0.00182516	0.00628917
Drosophila_melanogaster	BP	GO:0043900	regulation of multi-organism process	115/177	0.00184598	0.00635597
Drosophila_melanogaster	BP	GO:0001505	regulation of neurotransmitter levels	92/138	0.00191737	0.00659153
Drosophila_melanogaster	BP	GO:0032446	protein modification by small protein conjugation	144/226	0.00192089	0.00659849
Drosophila_melanogaster	BP	GO:0046677	response to antibiotic	62/89	0.00192792	0.00661751
Drosophila_melanogaster	BP	GO:0007483	genital disc morphogenesis	19/22	0.00199547	0.00682248
Drosophila_melanogaster	BP	GO:0007526	larval somatic muscle development	25/31	0.00199999	0.00682248
Drosophila_melanogaster	BP	GO:0008293	torso signaling pathway	25/31	0.00199999	0.00682248
Drosophila_melanogaster	BP	GO:0045792	negative regulation of cell size	19/22	0.00199547	0.00682248
Drosophila_melanogaster	BP	GO:0048489	synaptic vesicle transport	59/84	0.00199088	0.00682248
Drosophila_melanogaster	BP	GO:0097480	establishment of synaptic vesicle localization	59/84	0.00199088	0.00682248
Drosophila_melanogaster	BP	GO:0007259	JAK-STAT cascade	26/32	0.00202203	0.00685537
Drosophila_melanogaster	BP	GO:0008543	fibroblast growth factor receptor signaling pathway	26/32	0.00202203	0.00685537
Drosophila_melanogaster	BP	GO:0016325	oocyte microtubule cytoskeleton organization	26/32	0.00202203	0.00685537
Drosophila_melanogaster	BP	GO:0032147	activation of protein kinase activity	26/32	0.00202203	0.00685537
Drosophila_melanogaster	BP	GO:0044344	cellular response to fibroblast growth factor stimulus	26/32	0.00202203	0.00685537
Drosophila_melanogaster	BP	GO:0048872	homeostasis of number of cells	26/32	0.00202203	0.00685537
Drosophila_melanogaster	BP	GO:0071774	response to fibroblast growth factor	26/32	0.00202203	0.00685537
Drosophila_melanogaster	BP	GO:0097696	STAT cascade	26/32	0.00202203	0.00685537
Drosophila_melanogaster	BP	GO:0035051	cardiocyte differentiation	23/28	0.0020559	0.00693827
Drosophila_melanogaster	BP	GO:0046834	lipid phosphorylation	23/28	0.0020559	0.00693827
Drosophila_melanogaster	BP	GO:0071902	positive regulation of protein serine/threonine kinase activity	23/28	0.0020559	0.00693827
Drosophila_melanogaster	BP	GO:0098661	inorganic anion transmembrane transport	23/28	0.0020559	0.00693827
Drosophila_melanogaster	BP	GO:0001737	establishment of imaginal disc-derived wing hair orientation	21/25	0.00206234	0.00694941
Drosophila_melanogaster	BP	GO:1900073	regulation of neuromuscular synaptic transmission	21/25	0.00206234	0.00694941
Drosophila_melanogaster	BP	GO:2000241	regulation of reproductive process	79/117	0.00206849	0.00696482
Drosophila_melanogaster	BP	GO:0007143	female meiotic nuclear division	52/73	0.00211817	0.00712124
Drosophila_melanogaster	BP	GO:0007635	chemosensory behavior	64/92	0.00218389	0.00733048
Drosophila_melanogaster	BP	GO:0051235	maintenance of location	76/112	0.00222208	0.00744227
Drosophila_melanogaster	BP	GO:0008258	head involution	31/40	0.00223877	0.00747554
Drosophila_melanogaster	BP	GO:0034332	adherens junction organization	31/40	0.00223877	0.00747554
Drosophila_melanogaster	BP	GO:0035148	tube formation	31/40	0.00223877	0.00747554
Drosophila_melanogaster	BP	GO:1901654	response to ketone	37/49	0.00224738	0.00749861
Drosophila_melanogaster	BP	GO:0009611	response to wounding	85/127	0.00227736	0.00759293
Drosophila_melanogaster	BP	GO:0034330	cell junction organization	60/86	0.00228088	0.00759891
Drosophila_melanogaster	BP	GO:0007351	tripartite regional subdivision	80/119	0.00228437	0.00759909
Drosophila_melanogaster	BP	GO:0008595	anterior/posterior axis specification, embryo	80/119	0.00228437	0.00759909
Drosophila_melanogaster	BP	GO:0010564	regulation of cell cycle process	114/176	0.00231209	0.00768551
Drosophila_melanogaster	BP	GO:0009994	oocyte differentiation	104/159	0.00231481	0.0076888
Drosophila_melanogaster	BP	GO:0001508	action potential	10/10	0.0023658	0.00777636
Drosophila_melanogaster	BP	GO:0015844	monoamine transport	10/10	0.0023658	0.00777636
Drosophila_melanogaster	BP	GO:0035225	determination of genital disc primordium	10/10	0.0023658	0.00777636
Drosophila_melanogaster	BP	GO:0045003	double-strand break repair via synthesis-dependent strand annealing	10/10	0.0023658	0.00777636
Drosophila_melanogaster	BP	GO:0045501	regulation of sevenless signaling pathway	10/10	0.0023658	0.00777636
Drosophila_melanogaster	BP	GO:0051567	histone H3-K9 methylation	10/10	0.0023658	0.00777636
Drosophila_melanogaster	BP	GO:0015698	inorganic anion transport	40/54	0.0023864	0.00783244
Drosophila_melanogaster	BP	GO:2000243	positive regulation of reproductive process	40/54	0.0023864	0.00783244
Drosophila_melanogaster	BP	GO:0000278	mitotic cell cycle	297/494	0.00240208	0.00786474
Drosophila_melanogaster	BP	GO:0007464	R3/R4 cell fate commitment	13/14	0.00241048	0.00786474
Drosophila_melanogaster	BP	GO:0019226	transmission of nerve impulse	13/14	0.00241048	0.00786474
Drosophila_melanogaster	BP	GO:0030720	oocyte localization involved in germarium-derived egg chamber formation	13/14	0.00241048	0.00786474
Drosophila_melanogaster	BP	GO:0035216	haltere disc development	13/14	0.00241048	0.00786474
Drosophila_melanogaster	BP	GO:0035637	multicellular organismal signaling	13/14	0.00241048	0.00786474
Drosophila_melanogaster	BP	GO:0046068	cGMP metabolic process	13/14	0.00241048	0.00786474
Drosophila_melanogaster	BP	GO:0051271	negative regulation of cellular component movement	13/14	0.00241048	0.00786474
Drosophila_melanogaster	BP	GO:0007422	peripheral nervous system development	43/59	0.00250776	0.00815807
Drosophila_melanogaster	BP	GO:0046328	regulation of JNK cascade	43/59	0.00250776	0.00815807
Drosophila_melanogaster	BP	GO:0070085	glycosylation	69/101	0.00257333	0.00836523
Drosophila_melanogaster	BP	GO:0031330	negative regulation of cellular catabolic process	34/45	0.00261705	0.00850108
Drosophila_melanogaster	BP	GO:1902905	positive regulation of supramolecular fiber organization	38/51	0.00280034	0.00904331
Drosophila_melanogaster	BP	GO:0030003	cellular cation homeostasis	75/111	0.00291823	0.00941714
Drosophila_melanogaster	BP	GO:0051495	positive regulation of cytoskeleton organization	41/56	0.00292904	0.00943825
Drosophila_melanogaster	BP	GO:0110053	regulation of actin filament organization	51/72	0.0029272	0.00943825
Drosophila_melanogaster	BP	GO:0042326	negative regulation of phosphorylation	48/67	0.00296859	0.00953096
Drosophila_melanogaster	BP	GO:0014706	striated muscle tissue development	24/30	0.00313033	0.0100139
Drosophila_melanogaster	BP	GO:0042337	cuticle development involved in chitin-based cuticle molting cycle	24/30	0.00313033	0.0100139
Drosophila_melanogaster	BP	GO:0090288	negative regulation of cellular response to growth factor stimulus	24/30	0.00313033	0.0100139
Drosophila_melanogaster	BP	GO:0007271	synaptic transmission, cholinergic	16/18	0.0031994	0.0101395
Drosophila_melanogaster	BP	GO:0007479	leg disc proximal/distal pattern formation	16/18	0.0031994	0.0101395
Drosophila_melanogaster	BP	GO:0007568	aging	110/170	0.00319044	0.0101395
Drosophila_melanogaster	BP	GO:0010977	negative regulation of neuron projection development	16/18	0.0031994	0.0101395
Drosophila_melanogaster	BP	GO:0030201	heparan sulfate proteoglycan metabolic process	16/18	0.0031994	0.0101395
Drosophila_melanogaster	BP	GO:0035146	tube fusion	16/18	0.0031994	0.0101395
Drosophila_melanogaster	BP	GO:0035147	branch fusion, open tracheal system	16/18	0.0031994	0.0101395
Drosophila_melanogaster	BP	GO:0072375	medium-term memory	16/18	0.0031994	0.0101395
Drosophila_melanogaster	BP	GO:0006873	cellular ion homeostasis	76/113	0.00320502	0.01015
Drosophila_melanogaster	BP	GO:0051294	establishment of spindle orientation	22/27	0.00328562	0.0103386
Drosophila_melanogaster	BP	GO:0071559	response to transforming growth factor beta	22/27	0.00328562	0.0103386
Drosophila_melanogaster	BP	GO:0071560	cellular response to transforming growth factor beta stimulus	22/27	0.00328562	0.0103386
Drosophila_melanogaster	BP	GO:0090100	positive regulation of transmembrane receptor protein serine/threonine kinase signaling pathway	22/27	0.00328562	0.0103386
Drosophila_melanogaster	BP	GO:0007365	periodic partitioning	36/48	0.00330681	0.0103979
Drosophila_melanogaster	BP	GO:0007390	germ-band shortening	18/21	0.00336935	0.0105415
Drosophila_melanogaster	BP	GO:0008407	chaeta morphogenesis	30/39	0.00338112	0.0105415
Drosophila_melanogaster	BP	GO:0031644	regulation of neurological system process	18/21	0.00336935	0.0105415
Drosophila_melanogaster	BP	GO:0045676	regulation of R7 cell differentiation	18/21	0.00336935	0.0105415
Drosophila_melanogaster	BP	GO:0046528	imaginal disc fusion	18/21	0.00336935	0.0105415
Drosophila_melanogaster	BP	GO:0046529	imaginal disc fusion, thorax closure	18/21	0.00336935	0.0105415
Drosophila_melanogaster	BP	GO:0046839	phospholipid dephosphorylation	18/21	0.00336935	0.0105415
Drosophila_melanogaster	BP	GO:0048865	stem cell fate commitment	30/39	0.00338112	0.0105415
Drosophila_melanogaster	BP	GO:0090090	negative regulation of canonical Wnt signaling pathway	30/39	0.00338112	0.0105415
Drosophila_melanogaster	BP	GO:0000280	nuclear division	193/313	0.00339962	0.0105918
Drosophila_melanogaster	BP	GO:0006887	exocytosis	68/100	0.0034046	0.0105924
Drosophila_melanogaster	BP	GO:1903047	mitotic cell cycle process	212/347	0.00381854	0.0118552
Drosophila_melanogaster	BP	GO:0016579	protein deubiquitination	33/44	0.00384392	0.0119089
Drosophila_melanogaster	BP	GO:0030178	negative regulation of Wnt signaling pathway	33/44	0.00384392	0.0119089
Drosophila_melanogaster	BP	GO:0045214	sarcomere organization	28/36	0.00385782	0.0119436
Drosophila_melanogaster	BP	GO:0045475	locomotor rhythm	50/71	0.00402573	0.0124113
Drosophila_melanogaster	BP	GO:0090087	regulation of peptide transport	50/71	0.00402573	0.0124113
Drosophila_melanogaster	BP	GO:0043902	positive regulation of multi-organism process	71/105	0.00418014	0.0128336
Drosophila_melanogaster	BP	GO:0007412	axon target recognition	12/13	0.00431524	0.0131661
Drosophila_melanogaster	BP	GO:0007482	haltere development	12/13	0.00431524	0.0131661
Drosophila_melanogaster	BP	GO:0035153	epithelial cell type specification, open tracheal system	12/13	0.00431524	0.0131661
Drosophila_melanogaster	BP	GO:0035309	wing and notum subfield formation	12/13	0.00431524	0.0131661
Drosophila_melanogaster	BP	GO:0043113	receptor clustering	12/13	0.00431524	0.0131661
Drosophila_melanogaster	BP	GO:0046856	phosphatidylinositol dephosphorylation	12/13	0.00431524	0.0131661
Drosophila_melanogaster	BP	GO:0060401	cytosolic calcium ion transport	12/13	0.00431524	0.0131661
Drosophila_melanogaster	BP	GO:0048599	oocyte development	90/137	0.00434253	0.0132311
Drosophila_melanogaster	BP	GO:0051494	negative regulation of cytoskeleton organization	26/33	0.00441334	0.0134376
Drosophila_melanogaster	BP	GO:0042048	olfactory behavior	51/73	0.00464134	0.0140833
Drosophila_melanogaster	BP	GO:0007306	eggshell chorion assembly	59/86	0.00467409	0.0141729
Drosophila_melanogaster	BP	GO:0000226	microtubule cytoskeleton organization	213/350	0.00473152	0.0143373
Drosophila_melanogaster	BP	GO:0009895	negative regulation of catabolic process	35/47	0.00483477	0.0146201
Drosophila_melanogaster	BP	GO:0035075	response to ecdysone	35/47	0.00483477	0.0146201
Drosophila_melanogaster	BP	GO:0036314	response to sterol	35/47	0.00483477	0.0146201
Drosophila_melanogaster	BP	GO:0048102	autophagic cell death	23/29	0.00487132	0.0147004
Drosophila_melanogaster	BP	GO:0048520	positive regulation of behavior	23/29	0.00487132	0.0147004
Drosophila_melanogaster	BP	GO:0007308	oocyte construction	82/124	0.0048799	0.0147163
Drosophila_melanogaster	BP	GO:0007291	sperm individualization	38/52	0.00493048	0.0148586
Drosophila_melanogaster	BP	GO:0010563	negative regulation of phosphorus metabolic process	56/81	0.00496159	0.0149016
Drosophila_melanogaster	BP	GO:0032386	regulation of intracellular transport	45/63	0.00495685	0.0149016
Drosophila_melanogaster	BP	GO:0032872	regulation of stress-activated MAPK cascade	45/63	0.00495685	0.0149016
Drosophila_melanogaster	BP	GO:0045936	negative regulation of phosphate metabolic process	56/81	0.00496159	0.0149016
Drosophila_melanogaster	BP	GO:0070302	regulation of stress-activated protein kinase signaling cascade	45/63	0.00495685	0.0149016
Drosophila_melanogaster	BP	GO:0070507	regulation of microtubule cytoskeleton organization	41/57	0.00499935	0.0149947
Drosophila_melanogaster	BP	GO:0007469	antennal development	21/26	0.00521999	0.0155405
Drosophila_melanogaster	BP	GO:0043405	regulation of MAP kinase activity	21/26	0.00521999	0.0155405
Drosophila_melanogaster	BP	GO:0048070	regulation of developmental pigmentation	21/26	0.00521999	0.0155405
Drosophila_melanogaster	BP	GO:0072583	clathrin-dependent endocytosis	21/26	0.00521999	0.0155405
Drosophila_melanogaster	BP	GO:0045471	response to ethanol	53/76	0.00530346	0.0157677
Drosophila_melanogaster	BP	GO:0007392	initiation of dorsal closure	14/16	0.00551514	0.0162658
Drosophila_melanogaster	BP	GO:0014041	regulation of neuron maturation	14/16	0.00551514	0.0162658
Drosophila_melanogaster	BP	GO:0016233	telomere capping	14/16	0.00551514	0.0162658
Drosophila_melanogaster	BP	GO:0019934	cGMP-mediated signaling	14/16	0.00551514	0.0162658
Drosophila_melanogaster	BP	GO:0072348	sulfur compound transport	19/23	0.00550253	0.0162658
Drosophila_melanogaster	BP	GO:0098693	regulation of synaptic vesicle cycle	14/16	0.00551514	0.0162658
Drosophila_melanogaster	BP	GO:1902476	chloride transmembrane transport	14/16	0.00551514	0.0162658
Drosophila_melanogaster	BP	GO:1904799	regulation of neuron remodeling	14/16	0.00551514	0.0162658
Drosophila_melanogaster	BP	GO:0007162	negative regulation of cell adhesion	15/17	0.00557529	0.0163885
Drosophila_melanogaster	BP	GO:0015012	heparan sulfate proteoglycan biosynthetic process	15/17	0.00557529	0.0163885
Drosophila_melanogaster	BP	GO:0034976	response to endoplasmic reticulum stress	57/83	0.00556706	0.0163885
Drosophila_melanogaster	BP	GO:0010454	negative regulation of cell fate commitment	17/20	0.00565483	0.0165453
Drosophila_melanogaster	BP	GO:0014019	neuroblast development	17/20	0.00565483	0.0165453
Drosophila_melanogaster	BP	GO:0016339	calcium-dependent cell-cell adhesion via plasma membrane cell adhesion molecules	17/20	0.00565483	0.0165453
Drosophila_melanogaster	BP	GO:0030308	negative regulation of cell growth	17/20	0.00565483	0.0165453
Drosophila_melanogaster	BP	GO:0001933	negative regulation of protein phosphorylation	46/65	0.00572652	0.0166998
Drosophila_melanogaster	BP	GO:0071695	anatomical structure maturation	46/65	0.00572652	0.0166998
Drosophila_melanogaster	BP	GO:0010259	multicellular organism aging	106/165	0.00583537	0.0169725
Drosophila_melanogaster	BP	GO:0051293	establishment of spindle localization	27/35	0.0058624	0.0170287
Drosophila_melanogaster	BP	GO:0051653	spindle localization	27/35	0.0058624	0.0170287
Drosophila_melanogaster	BP	GO:0061025	membrane fusion	39/54	0.00590777	0.0171492
Drosophila_melanogaster	BP	GO:0030198	extracellular matrix organization	42/59	0.00592665	0.0171927
Drosophila_melanogaster	BP	GO:0022416	chaeta development	54/78	0.00595522	0.0172304
Drosophila_melanogaster	BP	GO:0045132	meiotic chromosome segregation	54/78	0.00595522	0.0172304
Drosophila_melanogaster	BP	GO:0060968	regulation of gene silencing	58/85	0.00622268	0.0179807
Drosophila_melanogaster	BP	GO:0006643	membrane lipid metabolic process	67/100	0.0064599	0.0186418
Drosophila_melanogaster	BP	GO:0003007	heart morphogenesis	30/40	0.00650244	0.0187279
Drosophila_melanogaster	BP	GO:0032008	positive regulation of TOR signaling	30/40	0.00650244	0.0187279
Drosophila_melanogaster	BP	GO:0007059	chromosome segregation	126/200	0.00656019	0.0188819
Drosophila_melanogaster	BP	GO:0051052	regulation of DNA metabolic process	55/80	0.00666157	0.0191612
Drosophila_melanogaster	BP	GO:0031669	cellular response to nutrient levels	59/87	0.00692999	0.0198945
Drosophila_melanogaster	BP	GO:0099172	presynapse organization	33/45	0.00699875	0.0200445
Drosophila_melanogaster	BP	GO:1903827	regulation of cellular protein localization	40/56	0.00700039	0.0200445
Drosophila_melanogaster	BP	GO:0016333	morphogenesis of follicular epithelium	37/51	0.0070232	0.0200968
Drosophila_melanogaster	BP	GO:0072657	protein localization to membrane	89/137	0.00741516	0.0211773
Drosophila_melanogaster	BP	GO:0006821	chloride transport	22/28	0.00753292	0.0214581
Drosophila_melanogaster	BP	GO:0035071	salivary gland cell autophagic cell death	22/28	0.00753292	0.0214581
Drosophila_melanogaster	BP	GO:0040018	positive regulation of multicellular organism growth	22/28	0.00753292	0.0214581
Drosophila_melanogaster	BP	GO:1904263	positive regulation of TORC1 signaling	22/28	0.00753292	0.0214581
Drosophila_melanogaster	BP	GO:0007189	adenylate cyclase-activating G protein-coupled receptor signaling pathway	28/37	0.00756553	0.0215372
Drosophila_melanogaster	BP	GO:0006513	protein monoubiquitination	11/12	0.00770654	0.0216321
Drosophila_melanogaster	BP	GO:0007200	phospholipase C-activating G protein-coupled receptor signaling pathway	11/12	0.00770654	0.0216321
Drosophila_melanogaster	BP	GO:0007293	germarium-derived egg chamber formation	65/97	0.00768505	0.0216321
Drosophila_melanogaster	BP	GO:0007414	axonal defasciculation	11/12	0.00770654	0.0216321
Drosophila_melanogaster	BP	GO:0031400	negative regulation of protein modification process	61/90	0.00769052	0.0216321
Drosophila_melanogaster	BP	GO:0031668	cellular response to extracellular stimulus	60/89	0.00769037	0.0216321
Drosophila_melanogaster	BP	GO:0032231	regulation of actin filament bundle assembly	11/12	0.00770654	0.0216321
Drosophila_melanogaster	BP	GO:0034446	substrate adhesion-dependent cell spreading	11/12	0.00770654	0.0216321
Drosophila_melanogaster	BP	GO:0035160	maintenance of epithelial integrity, open tracheal system	11/12	0.00770654	0.0216321
Drosophila_melanogaster	BP	GO:0045175	basal protein localization	11/12	0.00770654	0.0216321
Drosophila_melanogaster	BP	GO:0050994	regulation of lipid catabolic process	11/12	0.00770654	0.0216321
Drosophila_melanogaster	BP	GO:0072089	stem cell proliferation	75/114	0.00815686	0.0228526
Drosophila_melanogaster	BP	GO:0042551	neuron maturation	41/58	0.00821102	0.0229753
Drosophila_melanogaster	BP	GO:0046660	female sex differentiation	20/25	0.00823906	0.0229955
Drosophila_melanogaster	BP	GO:0050772	positive regulation of axonogenesis	20/25	0.00823906	0.0229955
Drosophila_melanogaster	BP	GO:0051668	localization within membrane	20/25	0.00823906	0.0229955
Drosophila_melanogaster	BP	GO:0099173	postsynapse organization	20/25	0.00823906	0.0229955
Drosophila_melanogaster	BP	GO:0000768	syncytium formation by plasma membrane fusion	38/53	0.00831596	0.0231517
Drosophila_melanogaster	BP	GO:0006949	syncytium formation	38/53	0.00831596	0.0231517
Drosophila_melanogaster	BP	GO:0007520	myoblast fusion	38/53	0.00831596	0.0231517
Drosophila_melanogaster	BP	GO:0140253	cell-cell fusion	38/53	0.00831596	0.0231517
Drosophila_melanogaster	BP	GO:0007498	mesoderm development	66/99	0.00839259	0.0233353
Drosophila_melanogaster	BP	GO:0072659	protein localization to plasma membrane	35/48	0.00840302	0.0233353
Drosophila_melanogaster	BP	GO:1905952	regulation of lipid localization	35/48	0.00840302	0.0233353
Drosophila_melanogaster	BP	GO:0031345	negative regulation of cell projection organization	18/22	0.00890041	0.0246391
Drosophila_melanogaster	BP	GO:0110110	positive regulation of animal organ morphogenesis	18/22	0.00890041	0.0246391
Drosophila_melanogaster	BP	GO:0008340	determination of adult lifespan	103/162	0.00894102	0.0247361
Drosophila_melanogaster	BP	GO:0007346	regulation of mitotic cell cycle	116/184	0.00907633	0.0250947
Drosophila_melanogaster	BP	GO:0008358	maternal determination of anterior/posterior axis, embryo	58/86	0.00912432	0.0252116
Drosophila_melanogaster	BP	GO:0042060	wound healing	63/94	0.00917599	0.0253228
Drosophila_melanogaster	BP	GO:0002921	negative regulation of humoral immune response	13/15	0.00934378	0.0255624
Drosophila_melanogaster	BP	GO:0007522	visceral muscle development	13/15	0.00934378	0.0255624
Drosophila_melanogaster	BP	GO:0008069	dorsal/ventral axis specification, ovarian follicular epithelium	13/15	0.00934378	0.0255624
Drosophila_melanogaster	BP	GO:0017158	regulation of calcium ion-dependent exocytosis	13/15	0.00934378	0.0255624
Drosophila_melanogaster	BP	GO:0031102	neuron projection regeneration	13/15	0.00934378	0.0255624
Drosophila_melanogaster	BP	GO:0031103	axon regeneration	13/15	0.00934378	0.0255624
Drosophila_melanogaster	BP	GO:0031114	regulation of microtubule depolymerization	13/15	0.00934378	0.0255624
Drosophila_melanogaster	BP	GO:0032387	negative regulation of intracellular transport	13/15	0.00934378	0.0255624
Drosophila_melanogaster	BP	GO:0048056	R3/R4 cell differentiation	13/15	0.00934378	0.0255624
Drosophila_melanogaster	BP	GO:1903305	regulation of regulated secretory pathway	13/15	0.00934378	0.0255624
Drosophila_melanogaster	BP	GO:1903431	positive regulation of cell maturation	13/15	0.00934378	0.0255624
Drosophila_melanogaster	BP	GO:0007475	apposition of dorsal and ventral imaginal disc-derived wing surfaces	16/19	0.00942463	0.0257199
Drosophila_melanogaster	BP	GO:0048137	spermatocyte division	16/19	0.00942463	0.0257199
Drosophila_melanogaster	BP	GO:0060359	response to ammonium ion	16/19	0.00942463	0.0257199
Drosophila_melanogaster	BP	GO:0034249	negative regulation of cellular amide metabolic process	43/61	0.0095166	0.0259482
Drosophila_melanogaster	BP	GO:0035010	encapsulation of foreign target	29/39	0.00952589	0.0259482
Drosophila_melanogaster	BP	GO:0090174	organelle membrane fusion	36/50	0.00993934	0.0269347
Drosophila_melanogaster	BP	GO:1903362	regulation of cellular protein catabolic process	36/50	0.00993934	0.0269347
Drosophila_melanogaster	BP	GO:0010508	positive regulation of autophagy	32/44	0.0100065	0.027074
Drosophila_melanogaster	BP	GO:0007309	oocyte axis specification	79/121	0.0100963	0.0273001
Drosophila_melanogaster	BP	GO:0014017	neuroblast fate commitment	23/30	0.0103158	0.0278427
Drosophila_melanogaster	BP	GO:0015718	monocarboxylic acid transport	23/30	0.0103158	0.0278427
Drosophila_melanogaster	BP	GO:0031110	regulation of microtubule polymerization or depolymerization	23/30	0.0103158	0.0278427
Drosophila_melanogaster	BP	GO:0009267	cellular response to starvation	56/83	0.0108695	0.0292656
Drosophila_melanogaster	BP	GO:0032984	protein-containing complex disassembly	56/83	0.0108695	0.0292656
Drosophila_melanogaster	BP	GO:0006955	immune response	180/296	0.0111829	0.0300727
Drosophila_melanogaster	BP	GO:0045879	negative regulation of smoothened signaling pathway	27/36	0.0111976	0.0300758
Drosophila_melanogaster	BP	GO:0071900	regulation of protein serine/threonine kinase activity	40/57	0.0113097	0.0303215
Drosophila_melanogaster	BP	GO:0042176	regulation of protein catabolic process	48/70	0.0114206	0.0305634
Drosophila_melanogaster	BP	GO:0035162	embryonic hemopoiesis	21/27	0.0115684	0.0308841
Drosophila_melanogaster	BP	GO:1902904	negative regulation of supramolecular fiber organization	21/27	0.0115684	0.0308841
Drosophila_melanogaster	BP	GO:0001703	gastrulation with mouth forming first	30/41	0.0117429	0.0312402
Drosophila_melanogaster	BP	GO:0010004	gastrulation involving germ band extension	30/41	0.0117429	0.0312402
Drosophila_melanogaster	BP	GO:0035088	establishment or maintenance of apical/basal cell polarity	30/41	0.0117429	0.0312402
Drosophila_melanogaster	BP	GO:0051302	regulation of cell division	30/41	0.0117429	0.0312402
Drosophila_melanogaster	BP	GO:0061245	establishment or maintenance of bipolar cell polarity	30/41	0.0117429	0.0312402
Drosophila_melanogaster	BP	GO:0030239	myofibril assembly	34/47	0.0119572	0.0317494
Drosophila_melanogaster	BP	GO:1903050	regulation of proteolysis involved in cellular protein catabolic process	34/47	0.0119572	0.0317494
Drosophila_melanogaster	BP	GO:0010876	lipid localization	76/117	0.0119674	0.0317574
Drosophila_melanogaster	BP	GO:0070201	regulation of establishment of protein localization	45/65	0.012177	0.0322941
Drosophila_melanogaster	BP	GO:0055088	lipid homeostasis	49/72	0.0127843	0.0337833
Drosophila_melanogaster	BP	GO:0009190	cyclic nucleotide biosynthetic process	19/24	0.0129098	0.0339123
Drosophila_melanogaster	BP	GO:0035168	larval lymph gland hemocyte differentiation	19/24	0.0129098	0.0339123
Drosophila_melanogaster	BP	GO:0043647	inositol phosphate metabolic process	19/24	0.0129098	0.0339123
Drosophila_melanogaster	BP	GO:0048015	phosphatidylinositol-mediated signaling	19/24	0.0129098	0.0339123
Drosophila_melanogaster	BP	GO:0048017	inositol lipid-mediated signaling	19/24	0.0129098	0.0339123
Drosophila_melanogaster	BP	GO:0090101	negative regulation of transmembrane receptor protein serine/threonine kinase signaling pathway	19/24	0.0129098	0.0339123
Drosophila_melanogaster	BP	GO:0098813	nuclear chromosome segregation	113/180	0.0128594	0.0339123
Drosophila_melanogaster	BP	GO:0071496	cellular response to external stimulus	63/95	0.0129261	0.033935
Drosophila_melanogaster	BP	GO:0002683	negative regulation of immune system process	54/80	0.0130015	0.0341126
Drosophila_melanogaster	BP	GO:0000209	protein polyubiquitination	58/87	0.0131082	0.0343721
Drosophila_melanogaster	BP	GO:0009755	hormone-mediated signaling pathway	25/33	0.0132367	0.034627
Drosophila_melanogaster	BP	GO:0048814	regulation of dendrite morphogenesis	25/33	0.0132367	0.034627
Drosophila_melanogaster	BP	GO:0060537	muscle tissue development	25/33	0.0132367	0.034627
Drosophila_melanogaster	BP	GO:0048149	behavioral response to ethanol	38/54	0.0134794	0.0351994
Drosophila_melanogaster	BP	GO:0055082	cellular chemical homeostasis	79/122	0.0135416	0.03532
Drosophila_melanogaster	BP	GO:0007394	dorsal closure, elongation of leading edge cells	10/11	0.0137219	0.0356013
Drosophila_melanogaster	BP	GO:0007445	determination of imaginal disc primordium	10/11	0.0137219	0.0356013
Drosophila_melanogaster	BP	GO:0030859	polarized epithelial cell differentiation	10/11	0.0137219	0.0356013
Drosophila_melanogaster	BP	GO:0031111	negative regulation of microtubule polymerization or depolymerization	10/11	0.0137219	0.0356013
Drosophila_melanogaster	BP	GO:0043652	engulfment of apoptotic cell	10/11	0.0137219	0.0356013
Drosophila_melanogaster	BP	GO:0060026	convergent extension	10/11	0.0137219	0.0356013
Drosophila_melanogaster	BP	GO:0099054	presynapse assembly	10/11	0.0137219	0.0356013
Drosophila_melanogaster	BP	GO:0006342	chromatin silencing	74/114	0.01411	0.0365223
Drosophila_melanogaster	BP	GO:0045814	negative regulation of gene expression, epigenetic	74/114	0.01411	0.0365223
Drosophila_melanogaster	BP	GO:0006023	aminoglycan biosynthetic process	17/21	0.0142864	0.0368066
Drosophila_melanogaster	BP	GO:0009636	response to toxic substance	97/153	0.0142715	0.0368066
Drosophila_melanogaster	BP	GO:0009950	dorsal/ventral axis specification	51/75	0.014245	0.0368066
Drosophila_melanogaster	BP	GO:0060856	establishment of blood-brain barrier	17/21	0.0142864	0.0368066
Drosophila_melanogaster	BP	GO:0071711	basement membrane organization	17/21	0.0142864	0.0368066
Drosophila_melanogaster	BP	GO:0106030	neuron projection fasciculation	17/21	0.0142864	0.0368066
Drosophila_melanogaster	BP	GO:0051248	negative regulation of protein metabolic process	123/198	0.0145407	0.0374182
Drosophila_melanogaster	BP	GO:0051223	regulation of protein transport	43/62	0.0146851	0.0377678
Drosophila_melanogaster	BP	GO:0002682	regulation of immune system process	139/226	0.015342	0.0392972
Drosophila_melanogaster	BP	GO:0014902	myotube differentiation	39/56	0.0154825	0.039497
Drosophila_melanogaster	BP	GO:0016322	neuron remodeling	39/56	0.0154825	0.039497
Drosophila_melanogaster	BP	GO:0017148	negative regulation of translation	39/56	0.0154825	0.039497
Drosophila_melanogaster	BP	GO:0043244	regulation of protein complex disassembly	22/29	0.0154631	0.039497
Drosophila_melanogaster	BP	GO:0070050	neuron cellular homeostasis	22/29	0.0154631	0.039497
Drosophila_melanogaster	BP	GO:0072384	organelle transport along microtubule	22/29	0.0154631	0.039497
Drosophila_melanogaster	BP	GO:1902115	regulation of organelle assembly	22/29	0.0154631	0.039497
Drosophila_melanogaster	BP	GO:0000266	mitochondrial fission	12/14	0.0157438	0.0396149
Drosophila_melanogaster	BP	GO:0006623	protein targeting to vacuole	12/14	0.0157438	0.0396149
Drosophila_melanogaster	BP	GO:0006672	ceramide metabolic process	15/18	0.0155817	0.0396149
Drosophila_melanogaster	BP	GO:0006997	nucleus organization	52/77	0.0156154	0.0396149
Drosophila_melanogaster	BP	GO:0006998	nuclear envelope organization	12/14	0.0157438	0.0396149
Drosophila_melanogaster	BP	GO:0007272	ensheathment of neurons	12/14	0.0157438	0.0396149
Drosophila_melanogaster	BP	GO:0007584	response to nutrient	12/14	0.0157438	0.0396149
Drosophila_melanogaster	BP	GO:0010002	cardioblast differentiation	15/18	0.0155817	0.0396149
Drosophila_melanogaster	BP	GO:0010035	response to inorganic substance	52/77	0.0156154	0.0396149
Drosophila_melanogaster	BP	GO:0014066	regulation of phosphatidylinositol 3-kinase signaling	12/14	0.0157438	0.0396149
Drosophila_melanogaster	BP	GO:0016569	covalent chromatin modification	125/202	0.0156319	0.0396149
Drosophila_melanogaster	BP	GO:0022408	negative regulation of cell-cell adhesion	12/14	0.0157438	0.0396149
Drosophila_melanogaster	BP	GO:0042675	compound eye cone cell differentiation	15/18	0.0155817	0.0396149
Drosophila_melanogaster	BP	GO:0043271	negative regulation of ion transport	12/14	0.0157438	0.0396149
Drosophila_melanogaster	BP	GO:0045087	innate immune response	112/179	0.015575	0.0396149
Drosophila_melanogaster	BP	GO:0045833	negative regulation of lipid metabolic process	12/14	0.0157438	0.0396149
Drosophila_melanogaster	BP	GO:0060485	mesenchyme development	12/14	0.0157438	0.0396149
Drosophila_melanogaster	BP	GO:1900180	regulation of protein localization to nucleus	12/14	0.0157438	0.0396149
Drosophila_melanogaster	BP	GO:1904262	negative regulation of TORC1 signaling	12/14	0.0157438	0.0396149
Drosophila_melanogaster	BP	GO:0035159	regulation of tube length, open tracheal system	26/35	0.0164444	0.0411901
Drosophila_melanogaster	BP	GO:0051047	positive regulation of secretion	26/35	0.0164444	0.0411901
Drosophila_melanogaster	BP	GO:0060581	cell fate commitment involved in pattern specification	26/35	0.0164444	0.0411901
Drosophila_melanogaster	BP	GO:0046847	filopodium assembly	29/40	0.0168085	0.0420071
Drosophila_melanogaster	BP	GO:0003015	heart process	33/46	0.0168882	0.0421584
Drosophila_melanogaster	BP	GO:0042745	circadian sleep/wake cycle	33/46	0.0168882	0.0421584
Drosophila_melanogaster	BP	GO:0008654	phospholipid biosynthetic process	48/71	0.0169431	0.042248
Drosophila_melanogaster	BP	GO:0045862	positive regulation of proteolysis	48/71	0.0169431	0.042248
Drosophila_melanogaster	BP	GO:0090407	organophosphate biosynthetic process	143/234	0.0173602	0.0432634
Drosophila_melanogaster	BP	GO:0032269	negative regulation of cellular protein metabolic process	122/197	0.0174204	0.0433646
Drosophila_melanogaster	BP	GO:0043279	response to alkaloid	20/26	0.017631	0.0437658
Drosophila_melanogaster	BP	GO:0099174	regulation of presynapse organization	20/26	0.017631	0.0437658
Drosophila_melanogaster	BP	GO:1904580	regulation of intracellular mRNA localization	20/26	0.017631	0.0437658
Drosophila_melanogaster	BP	GO:0006470	protein dephosphorylation	84/132	0.018005	0.0446691
Drosophila_melanogaster	BP	GO:0016570	histone modification	123/199	0.0180297	0.0447052
Drosophila_melanogaster	BP	GO:0035150	regulation of tube size	37/53	0.0185237	0.0458271
Drosophila_melanogaster	BP	GO:0006906	vesicle fusion	34/48	0.0194923	0.0480085
Drosophila_melanogaster	BP	GO:0040014	regulation of multicellular organism growth	34/48	0.0194923	0.0480085
Drosophila_melanogaster	BP	GO:0097190	apoptotic signaling pathway	34/48	0.0194923	0.0480085
Drosophila_melanogaster	BP	GO:0016241	regulation of macroautophagy	24/32	0.0196425	0.0482978
Drosophila_melanogaster	BP	GO:0031589	cell-substrate adhesion	24/32	0.0196425	0.0482978
Drosophila_melanogaster	BP	GO:0051261	protein depolymerization	24/32	0.0196425	0.0482978
Drosophila_melanogaster	BP	GO:0033993	response to lipid	42/61	0.019845	0.0487414
Drosophila_melanogaster	BP	GO:0009566	fertilization	27/37	0.0199973	0.0489816
Drosophila_melanogaster	BP	GO:0010821	regulation of mitochondrion organization	18/23	0.0200646	0.0489816
Drosophila_melanogaster	BP	GO:0032273	positive regulation of protein polymerization	30/42	0.0200461	0.0489816
Drosophila_melanogaster	BP	GO:0042387	plasmatocyte differentiation	18/23	0.0200646	0.0489816
Drosophila_melanogaster	BP	GO:0046854	phosphatidylinositol phosphorylation	18/23	0.0200646	0.0489816
Drosophila_melanogaster	BP	GO:0050802	circadian sleep/wake cycle, sleep	27/37	0.0199973	0.0489816
Drosophila_melanogaster	BP	GO:0072347	response to anesthetic	27/37	0.0199973	0.0489816
Drosophila_melanogaster	BP	GO:2000058	regulation of ubiquitin-dependent protein catabolic process	30/42	0.0200461	0.0489816
Drosophila_melanogaster	BP	GO:0007314	oocyte anterior/posterior axis specification	55/83	0.0202113	0.0493125
Drosophila_melanogaster	BP	GO:0017156	calcium ion regulated exocytosis	46/68	0.0202458	0.0493149
Drosophila_melanogaster	BP	GO:0032886	regulation of microtubule-based process	46/68	0.0202458	0.0493149
Drosophila_melanogaster	BP	GO:0045787	positive regulation of cell cycle	46/68	0.0202458	0.0493149
Drosophila_melanogaster	BP	GO:0006511	ubiquitin-dependent protein catabolic process	186/310	0.0210848	0.0511894
Drosophila_melanogaster	BP	GO:0000910	cytokinesis	77/120	0.0211966	0.0514327
Drosophila_melanogaster	BP	GO:0050795	regulation of behavior	61/93	0.0213189	0.0517009
Drosophila_melanogaster	BP	GO:0034329	cell junction assembly	43/63	0.0220109	0.053204
Drosophila_melanogaster	BP	GO:0045216	cell-cell junction organization	43/63	0.0220109	0.053204
Drosophila_melanogaster	BP	GO:1902275	regulation of chromatin organization	72/112	0.0222563	0.0537386
Drosophila_melanogaster	BP	GO:0045055	regulated exocytosis	47/70	0.0223264	0.0538782
Drosophila_melanogaster	BP	GO:0007019	microtubule depolymerization	16/20	0.0227329	0.0544432
Drosophila_melanogaster	BP	GO:0007413	axonal fasciculation	16/20	0.0227329	0.0544432
Drosophila_melanogaster	BP	GO:0009649	entrainment of circadian clock	16/20	0.0227329	0.0544432
Drosophila_melanogaster	BP	GO:0016239	positive regulation of macroautophagy	16/20	0.0227329	0.0544432
Drosophila_melanogaster	BP	GO:0030031	cell projection assembly	109/176	0.0226255	0.0544432
Drosophila_melanogaster	BP	GO:0030514	negative regulation of BMP signaling pathway	16/20	0.0227329	0.0544432
Drosophila_melanogaster	BP	GO:0032465	regulation of cytokinesis	16/20	0.0227329	0.0544432
Drosophila_melanogaster	BP	GO:0035099	hemocyte migration	16/20	0.0227329	0.0544432
Drosophila_melanogaster	BP	GO:0035249	synaptic transmission, glutamatergic	16/20	0.0227329	0.0544432
Drosophila_melanogaster	BP	GO:0045834	positive regulation of lipid metabolic process	16/20	0.0227329	0.0544432
Drosophila_melanogaster	BP	GO:0048678	response to axon injury	16/20	0.0227329	0.0544432
Drosophila_melanogaster	BP	GO:0050806	positive regulation of synaptic transmission	16/20	0.0227329	0.0544432
Drosophila_melanogaster	BP	GO:0061982	meiosis I cell cycle process	68/105	0.0234564	0.0560544
Drosophila_melanogaster	BP	GO:0045185	maintenance of protein location	31/44	0.0235546	0.0562588
Drosophila_melanogaster	BP	GO:0031109	microtubule polymerization or depolymerization	39/57	0.0237599	0.0566879
Drosophila_melanogaster	BP	GO:0002791	regulation of peptide secretion	28/39	0.0238769	0.0568756
Drosophila_melanogaster	BP	GO:0006182	cGMP biosynthetic process	9/10	0.0243404	0.0568756
Drosophila_melanogaster	BP	GO:0007026	negative regulation of microtubule depolymerization	9/10	0.0243404	0.0568756
Drosophila_melanogaster	BP	GO:0007338	single fertilization	25/34	0.0239464	0.0568756
Drosophila_melanogaster	BP	GO:0007377	germ-band extension	9/10	0.0243404	0.0568756
Drosophila_melanogaster	BP	GO:0007440	foregut morphogenesis	9/10	0.0243404	0.0568756
Drosophila_melanogaster	BP	GO:0030038	contractile actin filament bundle assembly	9/10	0.0243404	0.0568756
Drosophila_melanogaster	BP	GO:0030588	pseudocleavage	9/10	0.0243404	0.0568756
Drosophila_melanogaster	BP	GO:0030589	pseudocleavage involved in syncytial blastoderm formation	9/10	0.0243404	0.0568756
Drosophila_melanogaster	BP	GO:0030716	oocyte fate determination	25/34	0.0239464	0.0568756
Drosophila_melanogaster	BP	GO:0043696	dedifferentiation	9/10	0.0243404	0.0568756
Drosophila_melanogaster	BP	GO:0043697	cell dedifferentiation	9/10	0.0243404	0.0568756
Drosophila_melanogaster	BP	GO:0045187	regulation of circadian sleep/wake cycle, sleep	25/34	0.0239464	0.0568756
Drosophila_melanogaster	BP	GO:0045198	establishment of epithelial cell apical/basal polarity	9/10	0.0243404	0.0568756
Drosophila_melanogaster	BP	GO:0048841	regulation of axon extension involved in axon guidance	9/10	0.0243404	0.0568756
Drosophila_melanogaster	BP	GO:0048934	peripheral nervous system neuron differentiation	9/10	0.0243404	0.0568756
Drosophila_melanogaster	BP	GO:0048935	peripheral nervous system neuron development	9/10	0.0243404	0.0568756
Drosophila_melanogaster	BP	GO:0051647	nucleus localization	28/39	0.0238769	0.0568756
Drosophila_melanogaster	BP	GO:0051897	positive regulation of protein kinase B signaling	9/10	0.0243404	0.0568756
Drosophila_melanogaster	BP	GO:0071453	cellular response to oxygen levels	25/34	0.0239464	0.0568756
Drosophila_melanogaster	BP	GO:0072697	protein localization to cell cortex	9/10	0.0243404	0.0568756
Drosophila_melanogaster	BP	GO:0110117	positive regulation of compound eye photoreceptor cell differentiation	9/10	0.0243404	0.0568756
Drosophila_melanogaster	BP	GO:1902117	positive regulation of organelle assembly	9/10	0.0243404	0.0568756
Drosophila_melanogaster	BP	GO:0007028	cytoplasm organization	48/72	0.0245182	0.0572609
Drosophila_melanogaster	BP	GO:0035264	multicellular organism growth	36/52	0.0252793	0.0588518
Drosophila_melanogaster	BP	GO:0002832	negative regulation of response to biotic stimulus	14/17	0.0255232	0.0591704
Drosophila_melanogaster	BP	GO:0042074	cell migration involved in gastrulation	14/17	0.0255232	0.0591704
Drosophila_melanogaster	BP	GO:0042688	crystal cell differentiation	14/17	0.0255232	0.0591704
Drosophila_melanogaster	BP	GO:0043491	protein kinase B signaling	14/17	0.0255232	0.0591704
Drosophila_melanogaster	BP	GO:0045176	apical protein localization	14/17	0.0255232	0.0591704
Drosophila_melanogaster	BP	GO:0110020	regulation of actomyosin structure organization	14/17	0.0255232	0.0591704
Drosophila_melanogaster	BP	GO:0014042	positive regulation of neuron maturation	11/13	0.0263587	0.0603813
Drosophila_melanogaster	BP	GO:0016348	imaginal disc-derived leg joint morphogenesis	11/13	0.0263587	0.0603813
Drosophila_melanogaster	BP	GO:0018023	peptidyl-lysine trimethylation	11/13	0.0263587	0.0603813
Drosophila_melanogaster	BP	GO:0031062	positive regulation of histone methylation	11/13	0.0263587	0.0603813
Drosophila_melanogaster	BP	GO:0034331	cell junction maintenance	11/13	0.0263587	0.0603813
Drosophila_melanogaster	BP	GO:0040034	regulation of development, heterochronic	11/13	0.0263587	0.0603813
Drosophila_melanogaster	BP	GO:0042220	response to cocaine	11/13	0.0263587	0.0603813
Drosophila_melanogaster	BP	GO:0042478	regulation of eye photoreceptor cell development	11/13	0.0263587	0.0603813
Drosophila_melanogaster	BP	GO:0045742	positive regulation of epidermal growth factor receptor signaling pathway	11/13	0.0263587	0.0603813
Drosophila_melanogaster	BP	GO:0046628	positive regulation of insulin receptor signaling pathway	11/13	0.0263587	0.0603813
Drosophila_melanogaster	BP	GO:0050673	epithelial cell proliferation	11/13	0.0263587	0.0603813
Drosophila_melanogaster	BP	GO:0061318	renal filtration cell differentiation	11/13	0.0263587	0.0603813
Drosophila_melanogaster	BP	GO:0061319	nephrocyte differentiation	11/13	0.0263587	0.0603813
Drosophila_melanogaster	BP	GO:0061647	histone H3-K9 modification	11/13	0.0263587	0.0603813
Drosophila_melanogaster	BP	GO:1900078	positive regulation of cellular response to insulin stimulus	11/13	0.0263587	0.0603813
Drosophila_melanogaster	BP	GO:1901186	positive regulation of ERBB signaling pathway	11/13	0.0263587	0.0603813
Drosophila_melanogaster	BP	GO:1904801	positive regulation of neuron remodeling	11/13	0.0263587	0.0603813
Drosophila_melanogaster	BP	GO:0006665	sphingolipid metabolic process	40/59	0.0266225	0.0607225
Drosophila_melanogaster	BP	GO:0010669	epithelial structure maintenance	19/25	0.0266459	0.0607225
Drosophila_melanogaster	BP	GO:0030261	chromosome condensation	41/60	0.0266337	0.0607225
Drosophila_melanogaster	BP	GO:0046890	regulation of lipid biosynthetic process	19/25	0.0266459	0.0607225
Drosophila_melanogaster	BP	GO:0060969	negative regulation of gene silencing	19/25	0.0266459	0.0607225
Drosophila_melanogaster	BP	GO:1902875	regulation of embryonic pattern specification	19/25	0.0266459	0.0607225
Drosophila_melanogaster	BP	GO:2000331	regulation of terminal button organization	19/25	0.0266459	0.0607225
Drosophila_melanogaster	BP	GO:0010883	regulation of lipid storage	29/41	0.0280622	0.0634919
Drosophila_melanogaster	BP	GO:0022410	circadian sleep/wake cycle process	29/41	0.0280622	0.0634919
Drosophila_melanogaster	BP	GO:0042386	hemocyte differentiation	29/41	0.0280622	0.0634919
Drosophila_melanogaster	BP	GO:0042749	regulation of circadian sleep/wake cycle	29/41	0.0280622	0.0634919
Drosophila_melanogaster	BP	GO:0044248	cellular catabolic process	521/915	0.0279975	0.0634919
Drosophila_melanogaster	BP	GO:0061136	regulation of proteasomal protein catabolic process	29/41	0.0280622	0.0634919
Drosophila_melanogaster	BP	GO:0045732	positive regulation of protein catabolic process	37/54	0.0284492	0.0641376
Drosophila_melanogaster	BP	GO:0043409	negative regulation of MAPK cascade	26/36	0.0286235	0.0644978
Drosophila_melanogaster	BP	GO:0045197	establishment or maintenance of epithelial cell apical/basal polarity	23/31	0.0288787	0.0648935
Drosophila_melanogaster	BP	GO:0048010	vascular endothelial growth factor receptor signaling pathway	23/31	0.0288787	0.0648935
Drosophila_melanogaster	BP	GO:0048867	stem cell fate determination	23/31	0.0288787	0.0648935
Drosophila_melanogaster	BP	GO:0010639	negative regulation of organelle organization	61/94	0.0289455	0.0649915
Drosophila_melanogaster	BP	GO:0045017	glycerolipid biosynthetic process	46/69	0.0292447	0.0656298
Drosophila_melanogaster	BP	GO:0009628	response to abiotic stimulus	248/423	0.0293745	0.0658877
Drosophila_melanogaster	BP	GO:0003013	circulatory system process	34/49	0.0305197	0.0682833
Drosophila_melanogaster	BP	GO:0043473	pigmentation	62/96	0.0307927	0.0688592
Drosophila_melanogaster	BP	GO:0046474	glycerophospholipid biosynthetic process	38/56	0.0317934	0.0709176
Drosophila_melanogaster	BP	GO:0008154	actin polymerization or depolymerization	47/71	0.0318927	0.0710674
Drosophila_melanogaster	BP	GO:0016079	synaptic vesicle exocytosis	43/64	0.0320981	0.071453
Drosophila_melanogaster	BP	GO:0032271	regulation of protein polymerization	43/64	0.0320981	0.071453
[truncated: 12,037 more rows]
