# Supplementary material for: Determinants of genome-wide distribution and evolution of uORFs in eukaryotes
Source: Nat Commun. 2021 Feb 17;12:1076. doi: 10.1038/s41467-021-21394-y (PMC7889888; doi:10.1038/s41467-021-21394-y)
Supplement: Supplementary file 7 — Supplementary Data 4 [file 41467_2021_21394_MOESM7_ESM.xlsx]

## Sheet: Sheet 1
Acession number	Sample name	Details	Study
PXD005713	Em_0h	Early embryo 0 hour	Casas-Vila N, Bluhm A, Sayols S, Dinges N, Dejung M, Altenhein T, Kappei D, Altenhein B, Roignant JY, Butter F. 2017. The developmental proteome of Drosophila melanogaster. Genome Res 27:1273-1285.
PXD005713	Em_1h	Early embryo 1 hour
PXD005713	Em_0-2h	Early embryo 0-2 hour
PXD005691	Em_2h	Early embryo 2 hour
PXD005713	Em_3h	Early embryo 3 hour
PXD005713	Em_4h	Early embryo 4 hour
PXD005713	Em_5h	Early embryo 5 hour
PXD005713	Em_6h	Early embryo 6 hour
PXD005691	Em_4-6h	Early embryo 4-6 hour
PXD005713	Em_8h	Early embryo 8 hour
PXD005713	Em_10h	Early embryo 10 hour
PXD005713	Em_12h	Early embryo 12 hour
PXD005691	Em_10-12h	Early embryo 10-12 hour
PXD005713	Em_14h	Early embryo 14 hour
PXD005713	Em_16h	Early embryo 16 hour
PXD005713	Em_20h	Early embryo 20 hour
PXD005713	Em_18h	Early embryo 18 hour
PXD005691	Em_18-20h	Early embryo 18-20 hour
PXD005691	Larvae1_44_46h	Larvae1 44-46 hour
PXD005691	Larvae2_66_68h	Larvae2 66-68 hour
PXD005691	EarlyLarvae3_83_85h	Early larvae3 83-85 hour
PXD005691	LateLarvae3	Late larvae3
PXD005691	Pupae1	Pupae1
PXD005691	Pupae2	Pupae2
PXD005691	Pupae3	Pupae3
PXD005691	Pupae4	Pupae4
PXD005691	Pupae5	Pupae5
PXD005691	Male	Adult male
PXD005691	Vrigin_male	Adult male (not mated)
PXD005691	Female	Adult female
PXD005691	Virgin_female	Adult female (virgin)
PXD008136	S2_control	S2 cell line	Ashley J, Cordy B, Lucia D, Fradkin LG, Budnik V, Thomson T. 2018. Retrovirus-like Gag Protein Arc1 Binds RNA and Traffics across Synaptic Boutons. Cell 172:262-274 e211.
PXD008136	S2_Exosome	S2 cell line (exosome)
PXD000455	Whole_Body	Adult	Xing X, Zhang C, Li N, Zhai L, Zhu Y, Yang X, Xu P. 2014. Qualitative and quantitative analysis of the adult Drosophila melanogaster proteome. Proteomics 14:286-290.
PXD008658	Gut	Gut	Sabbadin F, Hemsworth GR, Ciano L, Henrissat B, Dupree P, Tryfona T, Marques RDS, Sweeney ST, Besser K, Elias L, et al. 2018. An ancient family of lytic polysaccharide monooxygenases with roles in arthropod development and biomass digestion. Nat Commun 9:756.
PXD008658	Trachea	Trachea
PXD009590	Brain	Brain	Kuznetsova KG, Kliuchnikova AA, Ilina IU, Chernobrovkin AL, Novikova SE, Farafonova TE, Karpov DS, Ivanov MV, Goncharov AO, Ilgisonis EV, et al. 2018. Proteogenomics of Adenosine-to-Inosine RNA Editing in the Fruit Fly. J Proteome Res 17:3889-3903.
