# Supplementary material for: Determinants of genome-wide distribution and evolution of uORFs in eukaryotes
Source: Nat Commun. 2021 Feb 17;12:1076. doi: 10.1038/s41467-021-21394-y (PMC7889888; doi:10.1038/s41467-021-21394-y)
Supplement: Supplementary file 8 — Supplementary Data 5 [file 41467_2021_21394_MOESM8_ESM.xlsx]

## Sheet: Sheet 1
uORF ID	Gene ID	Transcript	5' UTR uORF start	5' UTR uORF end	Genomic position of uORF start	Samples uORF-encoded peptides detected
FBtr0073114_162	FBgn0035402	FBtr0073114	162	233	3L:3148083	Brain
FBtr0074114_464	FBgn0030701	FBtr0074114	464	586	X:15871943	Whole_Body
FBtr0074169_196	FBgn0002914	FBtr0074169	196	555	X:15857533	Em_10-12h; Larvae2_66_68h; LateLarvae3
FBtr0076353_1395	FBgn0040823	FBtr0076353	1395	1430	3L:10003784	Em_10-12h; Female; Virgin_female
FBtr0076624_138	FBgn0024236	FBtr0076624	138	170	3L:8525381	Em_18h
FBtr0077456_125	FBgn0025684	FBtr0077456	125	187	2L:4448511	Female
FBtr0078306_454	FBgn0004865	FBtr0078306	454	573	3L:21227372	Pupae1
FBtr0079150_130	FBgn0031753	FBtr0079150	130	708	2L:5956337	LateLarvae3; Pupae1
FBtr0079429_69	FBgn0051908	FBtr0079429	69	200	2L:7027219	Em_6h
FBtr0081015_75	FBgn0015609	FBtr0081015	75	176	2L:17778266	Em_0-2h
FBtr0082161_50	FBgn0024330	FBtr0082161	50	439	3R:9768935	Virgin_female
FBtr0083606_14	FBgn0038588	FBtr0083606	14	73	3R:18242146	Em_4-6h
FBtr0083739_500	FBgn0000463	FBtr0083739	500	538	3R:19325718	Em_12h
FBtr0083891_172	FBgn0038797	FBtr0083891	172	363	3R:20501791	Whole_Body
FBtr0085205_231	FBgn0027492	FBtr0085205	231	383	3R:27582011	Em_18-20h
FBtr0085467_748	FBgn0266137	FBtr0085467	748	897	3R:29642229	Female; Pupae1
FBtr0085799_69	FBgn0039858	FBtr0085799	69	185	3R:31612596	Female
FBtr0086757_1085	FBgn0034321	FBtr0086757	1085	1201	2R:18293417	Em_2h
FBtr0088501_676	FBgn0033438	FBtr0088501	676	834	2R:9683183	Whole_Body
FBtr0088954_42	FBgn0050499	FBtr0088954	42	251	2R:7565710	Pupae5
FBtr0089104_374	FBgn0028996	FBtr0089104	374	460	4:607276	Em_6h
FBtr0089412_3	FBgn0038535	FBtr0089412	3	50	3R:17682513	Em_18-20h
FBtr0089878_451	FBgn0013305	FBtr0089878	451	588	2R:12878882	Em_10-12h; Em_4h
FBtr0100641_181	FBgn0041164	FBtr0100641	181	459	3L:3461575	Em_0-2h; Em_10h; Female
FBtr0110973_61	FBgn0026059	FBtr0110973	61	147	3R:16094090	Whole_Body
FBtr0112520_220	FBgn0016053	FBtr0112520	220	414	2R:22330419	Em_10h
FBtr0112653_1363	FBgn0085430	FBtr0112653	1363	1635	X:18865312	Em_14h; Em_18h; Em_6h; Female; Larvae2_66_68h
FBtr0113153_307	FBgn0035879	FBtr0113153	307	402	3L:8346867	Em_4-6h; Female
FBtr0289961_295	FBgn0030666	FBtr0289961	295	354	X:15675770	Em_4-6h
FBtr0299802_789	FBgn0050503	FBtr0299802	789	1052	2R:7444940	Whole_Body
FBtr0300085_133	FBgn0053236	FBtr0300085	133	219	X:14061685	Whole_Body
FBtr0300516_143	FBgn0259170	FBtr0300516	143	187	X:10325816	Larvae2_66_68h
FBtr0300670_45	FBgn0033798	FBtr0300670	45	461	2R:13163904	Whole_Body
FBtr0300832_112	FBgn0028476	FBtr0300832	112	156	3R:29229272	Em_4-6h
FBtr0301670_225	FBgn0039282	FBtr0301670	225	293	3R:25132411	S2_control
FBtr0302662_969	FBgn0261549	FBtr0302662	969	1124	X:9013339	Em_2h
FBtr0305131_48	FBgn0039881	FBtr0305131	48	266	3R:31805726	Pupae4
FBtr0306697_67	FBgn0037974	FBtr0306697	67	264	3R:11981958	Female; LateLarvae3; Male; Pupae5; Virgin_female
FBtr0308314_160	FBgn0035430	FBtr0308314	160	276	3L:3291618	Em_0-2h; Em_4-6h; Pupae3; Virgin_female
FBtr0308826_319	FBgn0051431	FBtr0308826	319	378	3R:21871867	Em_10-12h
FBtr0309030_1160	FBgn0029939	FBtr0309030	1160	1291	X:7197188	Pupae2; Pupae3; Pupae4
FBtr0310027_51	FBgn0003963	FBtr0310027	51	131	2L:490885	Whole_Body
FBtr0310542_347	FBgn0051992	FBtr0310542	347	1165	4:661973	Brain; Em_0-2h; Em_10-12h; Em_10h; Em_12h; Em_14h; Em_16h; Em_18-20h; Em_18h; Em_1h; Em_3h; Em_4-6h; Em_4h; Em_5h; Em_6h; Em_8h; Pupae2; Pupae3; Pupae5
FBtr0330007_1638	FBgn0263980	FBtr0330007	1638	1853	2R:15409915	Em_0-2h
FBtr0330697_433	FBgn0264087	FBtr0330697	433	621	2L:7656686	Brain
FBtr0332174_406	FBgn0038541	FBtr0332174	406	471	3R:17737016	Em_0-2h; Em_10-12h; Em_4-6h
FBtr0333629_747	FBgn0264606	FBtr0333629	747	857	3L:2689762	Em_12h; Em_18-20h
FBtr0334043_543	FBgn0030746	FBtr0334043	543	728	X:16404509	Female; Virgin_female
FBtr0334145_393	FBgn0264751	FBtr0334145	393	887	3R:18397387	Pupae4; Pupae5
FBtr0335497_23	FBgn0259735	FBtr0335497	23	271	2L:16601849	Em_20h; Female; LateLarvae3; Male; Virgin_female; Vrigin_male; Whole_Body
FBtr0336628_228	FBgn0086447	FBtr0336628	228	434	2L:19135006	Female
FBtr0339501_32	FBgn0031191	FBtr0339501	32	133	X:22482426	Em_0h; Em_12h; Em_1h; Em_2h; Pupae3
FBtr0339560_163	FBgn0032889	FBtr0339560	163	348	2L:20822990	Female; Whole_Body
FBtr0339973_636	FBgn0052944	FBtr0339973	636	773	3R:4418873	Em_20h
FBtr0342946_187	FBgn0265959	FBtr0342946	187	333	3L:20260172	Pupae2
FBtr0343002_143	FBgn0034743	FBtr0343002	143	346	2R:22606088	Whole_Body
FBtr0343829_223	FBgn0032689	FBtr0343829	223	279	2L:18605027	Em_0-2h; Em_0h; Em_10-12h; Em_16h; Em_18-20h; Em_4-6h; Larvae1_44_46h
