# Supplementary material for: Determinants of genome-wide distribution and evolution of uORFs in eukaryotes
Source: Nat Commun. 2021 Feb 17;12:1076. doi: 10.1038/s41467-021-21394-y (PMC7889888; doi:10.1038/s41467-021-21394-y)
Supplement: Supplementary file 9 — Supplementary Data 6 [file 41467_2021_21394_MOESM9_ESM.xlsx]

## Sheet: Sheet 1
Species	Nucleotide	Position
		-6	-5	-4	-3	-2	-1	+4
Acanthochromis polyacanthus	A	0.240288	0.210683	0.313362	0.531485	0.381657	0.245398	0.242794
	C	0.173402	0.299655	0.332002	0.089599	0.255247	0.384272	0.138784
	G	0.356751	0.241776	0.202303	0.28916	0.183036	0.276416	0.431156
	T	0.229558	0.247885	0.152334	0.0897556	0.18006	0.093914	0.187265
Actinidia chinensis	A	0.302661	0.282584	0.390412	0.413323	0.396981	0.392666	0.204819
	C	0.194335	0.275891	0.170988	0.133696	0.301354	0.244117	0.0896159
	G	0.238319	0.199471	0.23172	0.287626	0.124887	0.238295	0.57897
	T	0.264685	0.242054	0.206879	0.165354	0.176778	0.124922	0.126595
Acyrthosiphon pisum	A	0.328985	0.316337	0.356337	0.547165	0.411655	0.404792	0.306618
	C	0.151278	0.195371	0.229665	0.100105	0.228146	0.207054	0.141869
	G	0.202616	0.15506	0.131638	0.201358	0.104197	0.145326	0.320285
	T	0.317122	0.333232	0.28236	0.151373	0.256002	0.242828	0.231229
Aedes aegypti	A	0.296134	0.270525	0.341702	0.646121	0.443956	0.455196	0.299699
	C	0.187296	0.264123	0.338689	0.0680392	0.256307	0.224147	0.142445
	G	0.25885	0.194451	0.158674	0.205498	0.13694	0.210341	0.347892
	T	0.25772	0.270901	0.160934	0.0803415	0.162797	0.110316	0.209965
Aegilops tauschii	A	0.222185	0.247688	0.270996	0.268885	0.277257	0.203902	0.196816
	C	0.235232	0.313263	0.259258	0.177005	0.369943	0.370603	0.174394
	G	0.330321	0.222734	0.279652	0.372377	0.185668	0.305916	0.493919
	T	0.212262	0.216316	0.190094	0.181734	0.167131	0.119579	0.13487
Amphimedon queenslandica	A	0.31446	0.308451	0.371845	0.559148	0.437512	0.443776	0.238053
	C	0.170941	0.192782	0.228904	0.0890181	0.17672	0.225682	0.103754
	G	0.220852	0.175821	0.159207	0.22013	0.125665	0.171282	0.474234
	T	0.293746	0.322946	0.240043	0.131703	0.260103	0.159259	0.183959
Amphiprion ocellaris	A	0.234725	0.209014	0.315941	0.545221	0.384528	0.24569	0.241379
	C	0.170675	0.305203	0.341425	0.0814428	0.26278	0.388838	0.131957
	G	0.361313	0.243572	0.199108	0.294313	0.180203	0.274803	0.437689
	T	0.233288	0.242211	0.143527	0.079023	0.172489	0.0906685	0.188975
Amphiprion percula	A	0.242175	0.209983	0.320624	0.54394	0.385822	0.247216	0.240956
	C	0.167466	0.304772	0.341354	0.0836517	0.254451	0.391675	0.132266
	G	0.36054	0.240793	0.191204	0.286481	0.181936	0.268352	0.432892
	T	0.229819	0.244452	0.146817	0.085928	0.17779	0.0927567	0.193887
Anabas testudineus	A	0.247615	0.22574	0.315789	0.555181	0.382566	0.256826	0.24301
	C	0.168092	0.291283	0.335115	0.0813322	0.259211	0.38602	0.130674
	G	0.343092	0.229194	0.194408	0.282319	0.169984	0.25847	0.438898
	T	0.241201	0.253783	0.154688	0.0811678	0.18824	0.0986842	0.187418
Anas platyrhynchos platyrhynchos	A	0.217565	0.231703	0.249834	0.384564	0.305556	0.232202	0.245176
	C	0.219395	0.294578	0.327345	0.150699	0.323187	0.372255	0.17648
	G	0.351464	0.272122	0.257984	0.353127	0.219894	0.298071	0.426979
	T	0.211577	0.201597	0.164837	0.11161	0.151364	0.0974717	0.151364
Anolis carolinensis	A	0.225228	0.22186	0.275315	0.459257	0.313668	0.235984	0.223816
	C	0.219035	0.301717	0.342677	0.10615	0.327684	0.383094	0.163516
	G	0.349196	0.255324	0.231638	0.342351	0.206975	0.287158	0.455454
	T	0.206541	0.2211	0.150369	0.0922425	0.151673	0.0937636	0.157214
Anopheles gambiae	A	0.29511	0.258553	0.309014	0.692079	0.402281	0.384627	0.274645
	C	0.223715	0.289017	0.416341	0.0596782	0.331667	0.265271	0.147165
	G	0.259959	0.219653	0.142165	0.196376	0.141228	0.271989	0.384784
	T	0.221215	0.232776	0.132479	0.0518669	0.124824	0.0781128	0.193407
Anoplophora glabripennis	A	0.353488	0.331611	0.418777	0.682171	0.552455	0.515073	0.290612
	C	0.115245	0.176055	0.227562	0.0442722	0.167614	0.180534	0.107494
	G	0.197244	0.172265	0.110767	0.187252	0.0969854	0.113695	0.372265
	T	0.334022	0.320069	0.242894	0.0863049	0.182946	0.190698	0.22963
Anser brachyrhynchus	A	0.205114	0.216831	0.241045	0.397874	0.291364	0.220108	0.226823
	C	0.238522	0.302295	0.346455	0.130573	0.350681	0.383324	0.179631
	G	0.366555	0.292219	0.26903	0.378101	0.214326	0.304794	0.438165
	T	0.18981	0.188655	0.14347	0.0934527	0.14363	0.0917739	0.155381
Aotus nancymaae	A	0.209744	0.198131	0.250531	0.456669	0.303172	0.209856	0.229114
	C	0.221782	0.30279	0.359156	0.107901	0.347635	0.429057	0.141886
	G	0.381391	0.300241	0.252089	0.356556	0.204475	0.276126	0.483291
	T	0.187084	0.198839	0.138224	0.0788728	0.144718	0.0849618	0.145709
Apis mellifera	A	0.379578	0.354768	0.446676	0.734728	0.545056	0.488439	0.300371
	C	0.104979	0.153924	0.228653	0.0437057	0.157273	0.171477	0.109011
	G	0.185316	0.171308	0.117617	0.169423	0.109517	0.162363	0.374283
	T	0.330127	0.32	0.207054	0.0521431	0.188154	0.177722	0.216335
Apteryx owenii	A	0.208156	0.22699	0.242385	0.383331	0.319142	0.225479	0.227608
	C	0.224861	0.288405	0.331641	0.139676	0.305715	0.377763	0.183724
	G	0.373239	0.276613	0.264821	0.350909	0.210578	0.28017	0.435402
	T	0.193744	0.207992	0.161153	0.126085	0.164565	0.116588	0.153267
Apteryx rowi	A	0.203533	0.219287	0.23439	0.385835	0.304771	0.218791	0.226222
	C	0.223176	0.300033	0.344566	0.133895	0.331187	0.393989	0.185766
	G	0.3828	0.278071	0.264288	0.365858	0.204887	0.284511	0.434115
	T	0.190492	0.202609	0.156756	0.114413	0.159155	0.102708	0.153897
Arabidopsis halleri	A	0.334726	0.324211	0.432628	0.473289	0.403128	0.414362	0.23866
	C	0.167159	0.251445	0.148313	0.115292	0.304748	0.201733	0.0869197
	G	0.230472	0.169505	0.219737	0.247857	0.100578	0.241012	0.52224
	T	0.267643	0.254839	0.199322	0.163563	0.191547	0.142893	0.15218
Arabidopsis lyrata	A	0.353297	0.329959	0.450657	0.499132	0.418713	0.433277	0.222977
	C	0.15427	0.247048	0.141454	0.107208	0.298854	0.191983	0.077484
	G	0.219421	0.164831	0.213049	0.237138	0.0865704	0.235936	0.565455
	T	0.273011	0.258162	0.19484	0.156521	0.195862	0.138803	0.134084
Arabidopsis thaliana	A	0.351135	0.330191	0.450862	0.485327	0.423051	0.43815	0.240445
	C	0.157866	0.242066	0.143064	0.107575	0.290693	0.188577	0.0749019
	G	0.218137	0.168615	0.206663	0.244156	0.0912814	0.230038	0.546323
	T	0.272863	0.259128	0.199411	0.162941	0.194975	0.143235	0.13833
Astatotilapia calliptera	A	0.254331	0.223005	0.324658	0.531683	0.3688	0.261846	0.25354
	C	0.168658	0.288189	0.319595	0.0875722	0.259948	0.372755	0.136619
	G	0.343802	0.233447	0.203386	0.28993	0.182185	0.260422	0.426865
	T	0.233209	0.25536	0.152361	0.0908156	0.189067	0.104976	0.182976
Astyanax mexicanus	A	0.236052	0.213049	0.316604	0.521288	0.349979	0.240402	0.262568
	C	0.16261	0.269511	0.302217	0.0869092	0.238812	0.358176	0.136261
	G	0.355165	0.260728	0.225596	0.300125	0.222668	0.287662	0.42936
	T	0.246173	0.256713	0.155583	0.0916771	0.18854	0.11376	0.171811
Beta vulgaris	A	0.364782	0.341759	0.465607	0.51125	0.434977	0.471282	0.243842
	C	0.162085	0.250835	0.148722	0.113463	0.248662	0.197223	0.109845
	G	0.208654	0.147072	0.163494	0.194003	0.109398	0.173999	0.49843
	T	0.26448	0.260334	0.222178	0.181284	0.206963	0.157496	0.147883
Bombus terrestris	A	0.339537	0.317841	0.398869	0.67527	0.482674	0.422314	0.309717
	C	0.125347	0.182931	0.242571	0.0520308	0.195887	0.19856	0.12946
	G	0.228483	0.207404	0.150643	0.191054	0.139023	0.20617	0.346427
	T	0.306632	0.291825	0.207918	0.0816452	0.182416	0.172956	0.214396
Bos mutus	A	0.205722	0.202797	0.237223	0.454303	0.307741	0.197407	0.227533
	C	0.226955	0.298919	0.363972	0.114148	0.332401	0.418584	0.147451
	G	0.368722	0.280356	0.258835	0.344477	0.207195	0.296301	0.473624
	T	0.198601	0.217928	0.139969	0.0870726	0.152663	0.0877081	0.151392
Bos taurus	A	0.19479	0.182293	0.232773	0.462158	0.280994	0.174245	0.223171
	C	0.23122	0.32632	0.390709	0.101666	0.38379	0.458839	0.15144
	G	0.400099	0.29928	0.261084	0.370164	0.201991	0.289537	0.486233
	T	0.173892	0.192107	0.115433	0.0660124	0.133225	0.0773793	0.139156
Brachypodium distachyon	A	0.214648	0.212596	0.282275	0.267487	0.260945	0.203267	0.16448
	C	0.250494	0.359618	0.283784	0.181047	0.441373	0.390973	0.154028
	G	0.337708	0.234042	0.280146	0.401192	0.167925	0.322765	0.56873
	T	0.197151	0.193744	0.153796	0.150273	0.129757	0.0829946	0.112763
Brassica napus	A	0.343061	0.332701	0.436333	0.472061	0.422116	0.388007	0.21637
	C	0.162003	0.237861	0.149836	0.110366	0.299511	0.200016	0.076105
	G	0.244207	0.189092	0.230298	0.269929	0.106037	0.296243	0.56587
	T	0.250728	0.240346	0.183533	0.147644	0.172336	0.115734	0.141655
Calidris pugnax	A	0.203026	0.205196	0.241806	0.394301	0.300131	0.206836	0.222563
	C	0.22813	0.315576	0.34561	0.128658	0.334758	0.392638	0.176451
	G	0.385003	0.281925	0.266031	0.377644	0.215976	0.31135	0.439102
	T	0.183841	0.197304	0.146553	0.0993973	0.149134	0.0891762	0.161884
Calidris pygmaea	A	0.180855	0.180373	0.209975	0.38784	0.280548	0.177934	0.216836
	C	0.234535	0.339668	0.378254	0.120567	0.377289	0.432224	0.166743
	G	0.408248	0.303847	0.284151	0.407877	0.214557	0.307728	0.46626
	T	0.176362	0.176111	0.12762	0.0837172	0.127606	0.0821145	0.150161
Callithrix jacchus	A	0.203686	0.18891	0.245631	0.459326	0.290276	0.209406	0.226883
	C	0.222593	0.310931	0.367811	0.104226	0.366857	0.430728	0.150937
	G	0.384652	0.292501	0.257547	0.355577	0.205593	0.272482	0.480299
	T	0.189069	0.207658	0.129012	0.0808707	0.137274	0.0873848	0.141881
Canis familiaris	A	0.206369	0.203991	0.239119	0.437003	0.288475	0.190142	0.237834
	C	0.232113	0.305314	0.367828	0.121757	0.358243	0.439082	0.165203
	G	0.379032	0.284946	0.259589	0.353592	0.208475	0.289759	0.453973
	T	0.182486	0.205749	0.133464	0.0876486	0.144806	0.0810168	0.14299
Canis lupus dingo	A	0.179927	0.159468	0.213499	0.411086	0.267704	0.15125	0.207903
	C	0.245148	0.33992	0.406714	0.110509	0.394824	0.476482	0.155097
	G	0.418255	0.317888	0.267005	0.409862	0.205805	0.303375	0.493967
	T	0.156671	0.182724	0.112782	0.0685435	0.131666	0.0688932	0.143032
Capra hircus	A	0.217555	0.210043	0.263319	0.477118	0.293782	0.193351	0.252886
	C	0.22131	0.301572	0.364028	0.0986229	0.356656	0.448185	0.146196
	G	0.374044	0.285992	0.251078	0.356656	0.195855	0.279594	0.46126
	T	0.187091	0.202393	0.121575	0.0676033	0.153707	0.0788705	0.139658
Carlito syrichta	A	0.206149	0.19226	0.235331	0.486423	0.310861	0.195693	0.218165
	C	0.214732	0.314607	0.390605	0.0919164	0.359238	0.441167	0.133115
	G	0.394195	0.279806	0.25	0.361423	0.183521	0.282147	0.500624
	T	0.184925	0.213327	0.124064	0.0602372	0.14638	0.0809925	0.148096
Castor canadensis	A	0.192522	0.180315	0.231459	0.438659	0.279975	0.181242	0.210909
	C	0.225433	0.316131	0.386125	0.106613	0.37809	0.453183	0.151885
	G	0.395241	0.297281	0.252627	0.377318	0.197466	0.274567	0.48903
	T	0.186805	0.206273	0.12979	0.0774104	0.144468	0.0910074	0.148177
Cavia porcellus	A	0.194755	0.173701	0.229974	0.465978	0.273328	0.171882	0.206431
	C	0.227103	0.325294	0.399943	0.0921619	0.392191	0.466169	0.152072
	G	0.398507	0.301751	0.245382	0.380802	0.200976	0.281558	0.500431
	T	0.179634	0.199254	0.124701	0.0610585	0.133506	0.0803905	0.141066
Cebus capucinus	A	0.19223	0.170422	0.229061	0.454244	0.279945	0.173088	0.210403
	C	0.236411	0.33721	0.39496	0.0932881	0.399322	0.472983	0.148453
	G	0.407479	0.305307	0.263549	0.395768	0.198126	0.279137	0.503029
	T	0.16388	0.187061	0.11243	0.0566998	0.122607	0.074792	0.138115
Cercocebus atys	A	0.191872	0.177626	0.230787	0.455275	0.280948	0.182725	0.214966
	C	0.236335	0.329684	0.385619	0.101597	0.393117	0.465922	0.149359
	G	0.405039	0.304266	0.262578	0.379321	0.19877	0.277349	0.501012
	T	0.166754	0.188423	0.121017	0.0638075	0.127165	0.0740046	0.134663
Chinchilla lanigera	A	0.190317	0.173984	0.222392	0.468223	0.282225	0.17505	0.212348
	C	0.231608	0.325521	0.39872	0.0965474	0.379034	0.457905	0.150158
	G	0.398666	0.302353	0.256198	0.371766	0.204525	0.293943	0.49626
	T	0.179409	0.198143	0.12269	0.0634634	0.134217	0.0731026	0.141235
Chlorocebus sabaeus	A	0.199312	0.187971	0.231756	0.45245	0.287627	0.183694	0.219671
	C	0.228781	0.319513	0.387283	0.100958	0.370178	0.45496	0.14967
	G	0.393697	0.298689	0.25574	0.374826	0.201078	0.283908	0.490099
	T	0.17821	0.193827	0.125221	0.0717672	0.141117	0.0774379	0.14056
Chrysemys picta bellii	A	0.20563	0.197855	0.244683	0.433244	0.301251	0.216979	0.221001
	C	0.230652	0.292583	0.335478	0.123592	0.335031	0.391421	0.16765
	G	0.370688	0.308043	0.261662	0.347811	0.22252	0.297676	0.45487
	T	0.193029	0.201519	0.158177	0.095353	0.141197	0.0939231	0.156479
Ciona intestinalis	A	0.330428	0.332967	0.35539	0.51997	0.431714	0.40176	0.300389
	C	0.151633	0.190134	0.213149	0.105517	0.193941	0.234811	0.151887
	G	0.235234	0.169318	0.146471	0.230496	0.153072	0.158402	0.332882
	T	0.282704	0.307582	0.284989	0.144018	0.221273	0.205026	0.214842
Ciona savignyi	A	0.317818	0.328177	0.341912	0.506601	0.432324	0.407254	0.302307
	C	0.167245	0.188825	0.232964	0.115749	0.205227	0.216696	0.146686
	G	0.237797	0.182691	0.165622	0.234698	0.15322	0.173623	0.34818
	T	0.277141	0.300307	0.259501	0.142952	0.209228	0.202427	0.202827
Colobus angolensis palliatus	A	0.204225	0.192799	0.24724	0.477196	0.299568	0.199328	0.225252
	C	0.217475	0.310898	0.375612	0.0969755	0.365242	0.444839	0.144215
	G	0.397024	0.295247	0.253865	0.361402	0.195295	0.277196	0.491407
	T	0.181277	0.201056	0.123284	0.0644263	0.139894	0.0786366	0.139126
Coturnix japonica	A	0.224661	0.209598	0.255003	0.419841	0.297181	0.236281	0.247471
	C	0.215623	0.295459	0.337637	0.127609	0.339574	0.36841	0.163546
	G	0.354207	0.272434	0.242522	0.337852	0.213256	0.288573	0.437917
	T	0.205509	0.222509	0.164838	0.114698	0.149989	0.106736	0.151065
Cricetulus griseus crigri	A	0.214434	0.195579	0.26515	0.480884	0.305722	0.195059	0.222294
	C	0.211704	0.305462	0.360208	0.103771	0.352666	0.43186	0.149194
	G	0.372562	0.26801	0.235111	0.342523	0.186086	0.280104	0.478798
	T	0.2013	0.230949	0.139532	0.0728218	0.155527	0.0929779	0.149714
Crocodylus porosus	A	0.210445	0.202887	0.248503	0.398802	0.293458	0.222666	0.220055
	C	0.218433	0.294425	0.339886	0.13145	0.321867	0.396652	0.183814
	G	0.373272	0.299493	0.25526	0.363022	0.230037	0.275491	0.447021
	T	0.197849	0.203195	0.156351	0.106726	0.154638	0.10519	0.149109
Cucumis sativus	A	0.294467	0.257557	0.381805	0.413145	0.353732	0.433346	0.201411
	C	0.191088	0.306721	0.201708	0.154846	0.355514	0.258299	0.0907538
	G	0.187375	0.149276	0.175121	0.241589	0.0940215	0.159376	0.581136
	T	0.32707	0.286446	0.241367	0.19042	0.196732	0.148979	0.126699
Culicoides sonorensis	A	0.430976	0.381915	0.477779	0.748845	0.617572	0.608437	0.334975
	C	0.112594	0.135995	0.165555	0.0440316	0.107051	0.149235	0.107451
	G	0.142051	0.117418	0.0869342	0.120907	0.0694858	0.0911424	0.338054
	T	0.31438	0.364672	0.269732	0.0862157	0.205891	0.151185	0.21952
Cyanistes caeruleus	A	0.22442	0.241924	0.263165	0.392913	0.316396	0.255301	0.250036
	C	0.219297	0.281628	0.293624	0.137754	0.284657	0.35634	0.177174
	G	0.332147	0.248612	0.250498	0.336701	0.228722	0.291874	0.40259
	T	0.224135	0.227835	0.192713	0.132631	0.170225	0.096485	0.170201
Cynoglossus semilaevis	A	0.270968	0.234437	0.32442	0.544948	0.379565	0.256457	0.260241
	C	0.164447	0.28656	0.318389	0.0888712	0.268859	0.39265	0.12995
	G	0.326733	0.22795	0.202208	0.269003	0.165548	0.249516	0.413632
	T	0.237851	0.251053	0.154984	0.097178	0.186028	0.101377	0.196177
Cyprinodon variegatus	A	0.24631	0.230028	0.335818	0.545591	0.386793	0.261351	0.246442
	C	0.165361	0.292674	0.319178	0.0826745	0.252014	0.369852	0.131466
	G	0.34872	0.228145	0.187185	0.279798	0.180032	0.271064	0.436338
	T	0.239608	0.249153	0.157819	0.0919358	0.181161	0.0977336	0.185754
Danio rerio	A	0.268143	0.225529	0.344036	0.576211	0.400137	0.284074	0.259884
	C	0.159361	0.252651	0.303475	0.0776523	0.21468	0.329913	0.12354
	G	0.310023	0.220007	0.18834	0.260714	0.176416	0.269364	0.439134
	T	0.262474	0.301813	0.16415	0.0854225	0.208767	0.11665	0.177442
Daphnia magna	A	0.30818	0.317968	0.332929	0.469215	0.440969	0.432766	0.281473
	C	0.178886	0.212771	0.241203	0.131112	0.204148	0.225402	0.162573
	G	0.212864	0.189373	0.192123	0.235143	0.160708	0.196038	0.353344
	T	0.30007	0.279888	0.233745	0.16453	0.194174	0.145794	0.20261
Dasypus novemcinctus	A	0.190831	0.197114	0.225855	0.422271	0.302886	0.198394	0.227019
	C	0.238422	0.310682	0.372236	0.122876	0.346404	0.419246	0.162672
	G	0.378404	0.285083	0.265069	0.369677	0.201885	0.299511	0.463463
	T	0.192343	0.207121	0.13684	0.0851757	0.148825	0.0828485	0.146847
Dendroctonus ponderosae	A	0.294556	0.267646	0.34113	0.638377	0.507141	0.501345	0.283792
	C	0.174084	0.229352	0.278824	0.0755537	0.213413	0.223349	0.129373
	G	0.231629	0.189402	0.164355	0.205341	0.109915	0.134962	0.361623
	T	0.299731	0.3136	0.21569	0.0807286	0.16953	0.140344	0.225212
Dioscorea rotundata	A	0.259804	0.248748	0.365872	0.325969	0.277263	0.327279	0.201892
	C	0.191939	0.306009	0.178039	0.149108	0.377928	0.27246	0.108828
	G	0.276144	0.209123	0.246599	0.314541	0.152413	0.307048	0.579474
	T	0.272113	0.23612	0.20949	0.210383	0.192396	0.093213	0.109806
Dipodomys ordii	A	0.196731	0.175139	0.225371	0.493701	0.279994	0.159844	0.213675
	C	0.224471	0.334233	0.419553	0.0890822	0.394271	0.491528	0.140801
	G	0.404858	0.293597	0.250262	0.365927	0.187313	0.275454	0.502774
	T	0.173939	0.197031	0.104813	0.0512897	0.138422	0.0731744	0.14275
Dromaius novaehollandiae	A	0.20293	0.203571	0.24083	0.40325	0.311042	0.21728	0.235571
	C	0.221961	0.307923	0.350551	0.122301	0.320137	0.397348	0.172937
	G	0.383086	0.288891	0.259117	0.368826	0.212604	0.288388	0.430419
	T	0.192024	0.199615	0.149503	0.105623	0.156217	0.0969846	0.161073
Drosophila ananassae	A	0.32996	0.279042	0.331741	0.649073	0.488221	0.446693	0.261313
	C	0.180847	0.263823	0.355541	0.0616854	0.245689	0.252894	0.170647
	G	0.243018	0.20157	0.143447	0.229013	0.120376	0.176718	0.344775
	T	0.246175	0.255565	0.169271	0.0602283	0.145714	0.123695	0.223266
Drosophila erecta	A	0.307379	0.255824	0.293472	0.624059	0.481354	0.420586	0.257242
	C	0.198955	0.278767	0.401364	0.0610329	0.261493	0.277881	0.176632
	G	0.262025	0.215077	0.151652	0.260342	0.124192	0.197183	0.341837
	T	0.231641	0.250332	0.153512	0.0545664	0.132961	0.104349	0.224289
Drosophila grimshawi	A	0.364191	0.314852	0.341726	0.675992	0.533316	0.510173	0.2539
	C	0.169379	0.205663	0.331977	0.0599356	0.206002	0.207019	0.177603
	G	0.202018	0.185402	0.134198	0.199983	0.105036	0.137165	0.333842
	T	0.264412	0.294083	0.192099	0.0640895	0.155646	0.145643	0.234656
Drosophila melanogaster	A	0.320509	0.259599	0.304472	0.642825	0.488857	0.431336	0.266601
	C	0.190634	0.262536	0.396702	0.0604578	0.257642	0.26502	0.172188
	G	0.245821	0.209381	0.148848	0.245144	0.116925	0.192064	0.333835
	T	0.243036	0.268484	0.149977	0.0515736	0.136576	0.11158	0.227375
Drosophila mojavensis	A	0.342051	0.298864	0.330953	0.667928	0.516173	0.482708	0.251032
	C	0.169305	0.206641	0.34033	0.0584997	0.212663	0.229525	0.173262
	G	0.209997	0.1952	0.136098	0.204663	0.110461	0.132398	0.336115
	T	0.278648	0.299295	0.192619	0.0689092	0.160702	0.155368	0.239591
Drosophila pseudoobscura	A	0.338301	0.287198	0.334914	0.627455	0.489426	0.453074	0.264469
	C	0.189358	0.245277	0.342591	0.0654023	0.241364	0.248815	0.175886
	G	0.217355	0.207346	0.151803	0.235042	0.123956	0.1728	0.327312
	T	0.254986	0.260179	0.170693	0.0721005	0.145255	0.12531	0.232332
Drosophila simulans	A	0.31502	0.252991	0.299365	0.627381	0.485748	0.429405	0.267464
	C	0.194211	0.265913	0.394107	0.0628415	0.258455	0.264584	0.17442
	G	0.249815	0.208463	0.149609	0.250332	0.122729	0.196204	0.332447
	T	0.240954	0.272633	0.156919	0.0594447	0.133067	0.109807	0.225668
Drosophila virilis	A	0.338285	0.308322	0.329929	0.66391	0.529119	0.479828	0.249494
	C	0.179946	0.209909	0.346894	0.0651587	0.205858	0.245864	0.175051
	G	0.213876	0.194801	0.130993	0.202481	0.112677	0.124578	0.334909
	T	0.267893	0.286968	0.192184	0.0684504	0.152346	0.14973	0.240547
Drosophila willistoni	A	0.365908	0.323083	0.350885	0.687307	0.514041	0.479219	0.251193
	C	0.166105	0.209913	0.337546	0.0596742	0.213844	0.237433	0.158804
	G	0.211738	0.178882	0.136619	0.194187	0.0885987	0.128335	0.356641
	T	0.256248	0.288121	0.174951	0.0588318	0.183516	0.155013	0.233361
Drosophila yakuba	A	0.31586	0.258978	0.300915	0.626441	0.484125	0.431854	0.261878
	C	0.199271	0.266488	0.388207	0.0655067	0.257789	0.269165	0.178452
	G	0.247899	0.208937	0.15042	0.246859	0.123206	0.190126	0.335713
	T	0.236969	0.265596	0.160458	0.0611941	0.13488	0.108856	0.223957
Eptatretus burgeri	A	0.231557	0.251354	0.253324	0.336649	0.285728	0.248892	0.243179
	C	0.231459	0.25165	0.295085	0.148429	0.299616	0.387176	0.178272
	G	0.297843	0.246331	0.233921	0.34965	0.194622	0.250369	0.389048
	T	0.239141	0.250665	0.21767	0.165271	0.220033	0.113562	0.189501
Equus asinus asinus	A	0.185911	0.185135	0.220928	0.448865	0.276926	0.184553	0.217543
	C	0.243742	0.321366	0.387886	0.107316	0.383078	0.454104	0.154667
	G	0.392975	0.306229	0.271404	0.367165	0.212109	0.284689	0.48302
	T	0.177372	0.18727	0.119783	0.0766544	0.127887	0.0766544	0.14477
Equus caballus	A	0.215867	0.206665	0.258518	0.458592	0.302039	0.214748	0.246332
	C	0.222208	0.304651	0.354389	0.119995	0.343696	0.420293	0.160905
	G	0.35812	0.282641	0.248446	0.328277	0.21139	0.278911	0.443422
	T	0.203805	0.206043	0.138647	0.093136	0.142875	0.0860482	0.149341
Esox lucius	A	0.268595	0.242109	0.323573	0.533946	0.379711	0.301346	0.252244
	C	0.167569	0.260563	0.290945	0.0854171	0.259813	0.32856	0.132284
	G	0.305286	0.220663	0.197549	0.278193	0.17746	0.234737	0.420858
	T	0.258549	0.276665	0.187932	0.102444	0.183016	0.135357	0.194615
Felis catus	A	0.185157	0.162183	0.217183	0.454095	0.278931	0.161841	0.213169
	C	0.238449	0.337347	0.409599	0.0961653	0.396191	0.474421	0.150226
	G	0.414382	0.315057	0.266291	0.393458	0.200786	0.292852	0.50363
	T	0.162012	0.185413	0.106926	0.0562815	0.124093	0.0708856	0.132975
Ficedula albicollis	A	0.208878	0.207066	0.243044	0.39032	0.299858	0.212372	0.234632
	C	0.230879	0.32147	0.329365	0.133169	0.3414	0.401449	0.172124
	G	0.36353	0.262068	0.27281	0.373496	0.212372	0.301281	0.431733
	T	0.196713	0.209396	0.154782	0.103015	0.14637	0.0848971	0.161512
Folsomia candida	A	0.331185	0.284907	0.373262	0.710096	0.509632	0.489064	0.295046
	C	0.144192	0.187572	0.291208	0.0479432	0.181344	0.231605	0.122465
	G	0.215238	0.166353	0.13007	0.173016	0.109791	0.153969	0.379345
	T	0.309386	0.361167	0.205461	0.0689455	0.199232	0.125362	0.203143
Fukomys damarensis	A	0.210619	0.202549	0.249415	0.492867	0.310885	0.203905	0.227756
	C	0.222781	0.301485	0.369738	0.0965856	0.339179	0.431428	0.1396
	G	0.36908	0.272951	0.244504	0.341207	0.199462	0.274874	0.481819
	T	0.197521	0.223015	0.136342	0.0693405	0.150474	0.0897931	0.150824
Fundulus heteroclitus	A	0.229826	0.21773	0.320133	0.515327	0.374565	0.234134	0.239768
	C	0.189064	0.314582	0.3343	0.0919635	0.267854	0.393455	0.141259
	G	0.362883	0.242171	0.201823	0.300746	0.187987	0.289892	0.428003
	T	0.218227	0.225518	0.143745	0.0919635	0.169594	0.0825186	0.190969
Gallus gallus	A	0.187396	0.179847	0.223646	0.39182	0.275345	0.181778	0.21206
	C	0.228649	0.335206	0.388747	0.114456	0.389976	0.426578	0.164575
	G	0.411481	0.305626	0.262968	0.417186	0.2168	0.306241	0.480558
	T	0.172474	0.179321	0.124638	0.0765382	0.117879	0.0854033	0.142807
Gambusia affinis	A	0.244151	0.22709	0.327224	0.532433	0.390162	0.2629	0.24787
	C	0.17413	0.292524	0.325858	0.084961	0.252793	0.369153	0.132776
	G	0.347054	0.235129	0.194036	0.288642	0.18222	0.27375	0.429272
	T	0.234665	0.245257	0.152882	0.0939635	0.174825	0.0941971	0.190082
Gasterosteus aculeatus	A	0.240614	0.241487	0.270425	0.497942	0.370712	0.210428	0.22839
	C	0.194088	0.306474	0.366097	0.109642	0.28477	0.404141	0.152925
	G	0.37196	0.227267	0.235125	0.316702	0.175128	0.315829	0.434202
	T	0.193339	0.224772	0.128352	0.0757141	0.16939	0.0696021	0.184483
Glycine max	A	0.329818	0.297157	0.38469	0.461072	0.380056	0.383966	0.229149
	C	0.173766	0.250097	0.195482	0.124336	0.295878	0.278574	0.10375
	G	0.224641	0.182909	0.193479	0.243315	0.131383	0.20306	0.531977
	T	0.271775	0.269838	0.226349	0.171276	0.192683	0.1344	0.135124
Gopherus agassizii	A	0.20829	0.207199	0.24708	0.43246	0.308497	0.228617	0.223436
	C	0.229487	0.289739	0.332046	0.120384	0.334118	0.381971	0.162679
	G	0.370796	0.296617	0.264883	0.354653	0.21769	0.292389	0.456858
	T	0.191427	0.206445	0.155991	0.0925019	0.139695	0.0970234	0.157027
Gorilla gorilla	A	0.197603	0.181136	0.237466	0.460422	0.286052	0.187413	0.217086
	C	0.234206	0.323877	0.379392	0.0988832	0.382734	0.456183	0.1513
	G	0.396837	0.3026	0.260047	0.378088	0.200375	0.280101	0.496128
	T	0.171354	0.192386	0.123094	0.062607	0.130839	0.0763023	0.135485
Gossypium raimondii	A	0.339838	0.34179	0.437657	0.447937	0.419466	0.440514	0.215814
	C	0.162253	0.239685	0.152425	0.117961	0.275021	0.22369	0.0981321
	G	0.218532	0.162392	0.191734	0.249268	0.114023	0.187796	0.550321
	T	0.279377	0.256133	0.218184	0.184834	0.19149	0.148	0.135733
Haplochromis burtoni	A	0.251417	0.228727	0.331522	0.539208	0.378571	0.260481	0.247729
	C	0.166395	0.288742	0.310559	0.0843944	0.256056	0.370807	0.136713
	G	0.342107	0.233773	0.200621	0.283773	0.179503	0.265217	0.4311
	T	0.240081	0.248758	0.157298	0.0926242	0.18587	0.103494	0.184458
Helianthus annuus	A	0.324541	0.299528	0.398368	0.439579	0.369104	0.383037	0.264554
	C	0.189517	0.273244	0.193893	0.150633	0.27765	0.241311	0.110228
	G	0.19802	0.158733	0.171828	0.19802	0.119228	0.202923	0.458975
	T	0.287922	0.268496	0.235911	0.211768	0.234018	0.172728	0.166243
Heliconius melpomene	A	0.340018	0.302659	0.377378	0.673734	0.52017	0.497479	0.276301
	C	0.127664	0.180037	0.261288	0.0665826	0.189778	0.180037	0.127664
	G	0.204905	0.148292	0.119528	0.167545	0.0917946	0.137176	0.359844
	T	0.327412	0.369012	0.241806	0.0921384	0.198258	0.185308	0.236191
Heterocephalus glaber male	A	0.205688	0.192481	0.240786	0.474005	0.301074	0.193068	0.222697
	C	0.221558	0.308068	0.371857	0.101538	0.355382	0.439346	0.146797
	G	0.377197	0.279873	0.251648	0.350989	0.198194	0.281914	0.478096
	T	0.195557	0.219578	0.135709	0.0734684	0.14535	0.0856724	0.15241
Hippocampus comes	A	0.237483	0.21677	0.289987	0.529738	0.382877	0.265589	0.239894
	C	0.17922	0.314688	0.357	0.0857238	0.272123	0.387086	0.134566
	G	0.359659	0.229508	0.209903	0.304906	0.17477	0.256839	0.433381
	T	0.223638	0.239034	0.14311	0.0796323	0.170229	0.0904862	0.192159
Homo sapiens	A	0.195433	0.181278	0.240423	0.456167	0.285992	0.18112	0.215323
	C	0.235319	0.324511	0.384024	0.100663	0.390181	0.461955	0.148811
	G	0.397495	0.307409	0.260208	0.37992	0.197958	0.283519	0.499053
	T	0.171753	0.186803	0.115344	0.0632498	0.125868	0.0734056	0.136813
Hordeum vulgare	A	0.22059	0.244797	0.269522	0.26411	0.275061	0.206984	0.199953
	C	0.235184	0.313175	0.264192	0.180454	0.363381	0.376058	0.184479
	G	0.331774	0.223984	0.278593	0.373159	0.192538	0.30524	0.477326
	T	0.212451	0.218044	0.187693	0.182277	0.16902	0.111719	0.138242
Ictalurus punctatus	A	0.254796	0.231415	0.315348	0.532299	0.379871	0.277053	0.255171
	C	0.159472	0.247977	0.302833	0.0801859	0.245054	0.35634	0.133693
	G	0.321268	0.251874	0.213579	0.293765	0.182779	0.252848	0.439598
	T	0.264463	0.268735	0.16824	0.09375	0.192296	0.113759	0.171538
Ictidomys tridecemlineatus	A	0.200488	0.175157	0.231635	0.478	0.289427	0.181443	0.214279
	C	0.223567	0.320199	0.395065	0.0938174	0.377428	0.453607	0.143728
	G	0.395628	0.299184	0.252838	0.36373	0.191669	0.283985	0.500516
	T	0.180317	0.20546	0.120462	0.0644526	0.141477	0.0809644	0.141477
Jaculus jaculus	A	0.187068	0.172352	0.206689	0.477146	0.274025	0.143813	0.20981
	C	0.230546	0.339799	0.423857	0.0947603	0.411817	0.490747	0.149387
	G	0.424749	0.295206	0.259532	0.373021	0.18796	0.294314	0.495652
	T	0.157637	0.192642	0.109922	0.0550725	0.126198	0.071126	0.145151
Junco hyemalis	A	0.164505	0.160799	0.206458	0.378242	0.258867	0.17271	0.206326
	C	0.255029	0.355876	0.383536	0.115934	0.403917	0.458576	0.163049
	G	0.417152	0.310217	0.291556	0.421652	0.22684	0.307041	0.478957
	T	0.163314	0.173107	0.118449	0.0841715	0.110376	0.0616728	0.151668
Kryptolebias marmoratus	A	0.244272	0.215487	0.321563	0.549956	0.385803	0.242967	0.246157
	C	0.174521	0.305684	0.347738	0.080699	0.258556	0.397332	0.132323
	G	0.363399	0.241299	0.194896	0.295389	0.18199	0.281177	0.438153
	T	0.217807	0.237529	0.135803	0.0739559	0.173651	0.0785238	0.183367
Labrus bergylta	A	0.251867	0.221914	0.318979	0.542542	0.380708	0.24822	0.260462
	C	0.17121	0.288331	0.333999	0.0869943	0.249262	0.374805	0.13327
	G	0.337298	0.230596	0.195433	0.278434	0.184667	0.278781	0.428199
	T	0.239625	0.25916	0.151589	0.0920299	0.185362	0.0981941	0.178069
Latimeria chalumnae	A	0.271624	0.25497	0.319132	0.545572	0.41841	0.331311	0.234383
	C	0.151949	0.247999	0.260392	0.0928221	0.22773	0.268973	0.136422
	G	0.325071	0.234573	0.241673	0.272657	0.198167	0.280718	0.447858
	T	0.251356	0.262458	0.178802	0.0889491	0.155693	0.118998	0.181337
Leersia perrieri	A	0.205882	0.220877	0.264937	0.262053	0.268627	0.198731	0.167359
	C	0.236563	0.356171	0.269204	0.159285	0.440484	0.356286	0.13887
	G	0.36113	0.227105	0.310727	0.438293	0.157209	0.364591	0.583506
	T	0.196424	0.195848	0.155133	0.140369	0.133679	0.0803922	0.110265
Lepeophtheirus salmonis	A	0.348501	0.323129	0.36314	0.58863	0.417751	0.398868	0.38918
	C	0.140071	0.182428	0.248111	0.0824418	0.165128	0.250472	0.112812
	G	0.198155	0.162088	0.146516	0.209146	0.171423	0.147977	0.292304
	T	0.313273	0.332355	0.242233	0.119782	0.245699	0.202683	0.205704
Lepidothrix coronata	A	0.179756	0.1895	0.208988	0.405759	0.292612	0.181065	0.225567
	C	0.244764	0.351658	0.391507	0.099331	0.390489	0.436736	0.148487
	G	0.408959	0.283595	0.276905	0.414194	0.194735	0.310791	0.470622
	T	0.166521	0.175247	0.1226	0.0807155	0.122164	0.0714078	0.155323
Lepisosteus oculatus	A	0.252221	0.24288	0.315789	0.505924	0.388357	0.297676	0.251196
	C	0.18797	0.261905	0.28617	0.095352	0.256095	0.314764	0.141148
	G	0.320688	0.244931	0.231374	0.310321	0.190818	0.285714	0.437343
	T	0.239121	0.250285	0.166667	0.0884028	0.16473	0.101846	0.170312
Lonchura striata domestica	A	0.165056	0.147343	0.191856	0.377157	0.259489	0.16034	0.20888
	C	0.250633	0.382103	0.400851	0.10536	0.41845	0.465378	0.154934
	G	0.429262	0.309409	0.291235	0.44525	0.211295	0.310214	0.488383
	T	0.155049	0.161146	0.116057	0.0722337	0.110766	0.0640672	0.147803
Lucilia cuprina	A	0.475279	0.437554	0.454273	0.789368	0.637897	0.596456	0.297514
	C	0.107602	0.150757	0.266362	0.040583	0.139326	0.167476	0.120034
	G	0.13361	0.116462	0.0730209	0.101886	0.0487282	0.0511575	0.317233
	T	0.28351	0.295227	0.206345	0.0681623	0.17405	0.18491	0.265219
Macaca fascicularis	A	0.195668	0.180588	0.234107	0.4623	0.286739	0.18702	0.219766
	C	0.22945	0.324586	0.387271	0.0995713	0.38387	0.460896	0.146511
	G	0.401242	0.305219	0.259684	0.376404	0.198625	0.277055	0.498152
	T	0.17364	0.189607	0.118938	0.0617238	0.130766	0.0750296	0.135571
Macaca mulatta	A	0.206243	0.198129	0.24259	0.461335	0.301871	0.196705	0.227585
	C	0.227604	0.305431	0.371419	0.106309	0.352211	0.447388	0.150344
	G	0.38773	0.294751	0.253105	0.355605	0.198791	0.273533	0.481745
	T	0.178424	0.201689	0.132886	0.0767511	0.147127	0.0823744	0.140326
Macaca nemestrina	A	0.191705	0.179174	0.229805	0.455135	0.279779	0.185873	0.21638
	C	0.236088	0.324482	0.39002	0.101887	0.390169	0.461326	0.150071
	G	0.40094	0.308295	0.262549	0.378683	0.200269	0.278735	0.495114
	T	0.171267	0.18805	0.117625	0.0642948	0.129783	0.0740658	0.138435
Manacus vitellinus	A	0.225768	0.250034	0.255798	0.393618	0.329669	0.241051	0.24762
	C	0.217858	0.271618	0.305805	0.134871	0.280869	0.361443	0.171203
	G	0.333691	0.25191	0.265585	0.338785	0.213702	0.298834	0.401662
	T	0.222684	0.226438	0.172811	0.132726	0.175761	0.0986727	0.179515
Mandrillus leucophaeus	A	0.208225	0.193416	0.24985	0.477086	0.297879	0.201521	0.225335
	C	0.217531	0.305884	0.371623	0.101961	0.359516	0.439163	0.144487
	G	0.387432	0.295777	0.251751	0.354913	0.196818	0.276666	0.491895
	T	0.186812	0.204923	0.126776	0.0660396	0.145787	0.0826496	0.138283
Manihot esculenta	A	0.309429	0.293483	0.400045	0.423113	0.411736	0.410302	0.201075
	C	0.182889	0.25505	0.17187	0.132184	0.279015	0.251243	0.101993
	G	0.22598	0.178903	0.205151	0.268533	0.113147	0.191445	0.571198
	T	0.281702	0.272564	0.222934	0.17617	0.196103	0.14701	0.125733
Mastacembelus armatus	A	0.244867	0.218161	0.312469	0.521115	0.373978	0.25797	0.242781
	C	0.171424	0.293023	0.312969	0.0886329	0.264897	0.368803	0.131864
	G	0.346019	0.234602	0.209147	0.291437	0.181272	0.261058	0.429478
	T	0.23769	0.254215	0.165415	0.0988149	0.179853	0.112168	0.195877
Mayetiola destructor	A	0.364509	0.34108	0.382668	0.600207	0.558525	0.595408	0.34729
	C	0.130881	0.174727	0.226854	0.0920211	0.152522	0.12213	0.125518
	G	0.191569	0.153745	0.132668	0.152992	0.112062	0.125423	0.312006
	T	0.313041	0.330448	0.25781	0.15478	0.176891	0.157038	0.215186
Maylandia zebra	A	0.247993	0.221862	0.328427	0.554303	0.386252	0.263488	0.240104
	C	0.162206	0.294408	0.321242	0.0787435	0.259896	0.376461	0.132272
	G	0.353219	0.234117	0.201014	0.289407	0.171151	0.261516	0.445204
	T	0.236583	0.249613	0.149317	0.0775461	0.182702	0.098535	0.18242
Medicago truncatula	A	0.376	0.321639	0.447373	0.556241	0.419904	0.439518	0.233349
	C	0.156867	0.256241	0.19147	0.0988916	0.301639	0.254217	0.0786506
	G	0.178795	0.13547	0.136723	0.181398	0.0862651	0.153205	0.547759
	T	0.288337	0.286651	0.224434	0.16347	0.192193	0.15306	0.140241
Megaselia scalaris	A	0.355202	0.356905	0.379708	0.49321	0.490392	0.501665	0.328209
	C	0.154024	0.184473	0.19011	0.109403	0.183192	0.140405	0.131181
	G	0.223219	0.160646	0.144248	0.230079	0.118883	0.123495	0.311299
	T	0.267555	0.297976	0.285934	0.167307	0.207533	0.234435	0.229311
Melitaea cinxia	A	0.342384	0.313292	0.39307	0.633872	0.513639	0.487266	0.286231
	C	0.138738	0.172873	0.239591	0.0788623	0.186037	0.175307	0.124111
	G	0.209853	0.143781	0.12736	0.182159	0.0937298	0.146089	0.347899
	T	0.309025	0.370054	0.239979	0.105107	0.206593	0.191338	0.241758
Melopsittacus undulatus	A	0.208205	0.202316	0.23609	0.400446	0.299693	0.209477	0.225892
	C	0.21281	0.309055	0.329103	0.127858	0.336493	0.389826	0.175167
	G	0.376081	0.269429	0.274439	0.361963	0.206579	0.292962	0.441611
	T	0.202903	0.219199	0.160368	0.109732	0.157234	0.107735	0.15733
Meriones unguiculatus	A	0.179127	0.168215	0.223015	0.447926	0.27809	0.155791	0.203003
	C	0.227096	0.341076	0.404214	0.0986387	0.391422	0.480121	0.148984
	G	0.410545	0.301858	0.256834	0.392286	0.199654	0.285869	0.505186
	T	0.183232	0.18885	0.115937	0.0611495	0.130834	0.0782195	0.142826
Mesocricetus auratus	A	0.177663	0.170332	0.227835	0.472509	0.263001	0.152577	0.209049
	C	0.227262	0.337572	0.404009	0.0854525	0.408706	0.490493	0.149599
	G	0.423368	0.30126	0.26071	0.393814	0.198282	0.282245	0.507102
	T	0.171707	0.190836	0.107446	0.0482245	0.130011	0.074685	0.13425
Microcebus murinus	A	0.186519	0.170425	0.219823	0.443311	0.276472	0.168592	0.210342
	C	0.242052	0.336866	0.396462	0.0987172	0.399649	0.472632	0.151701
	G	0.41168	0.312724	0.268744	0.396861	0.205402	0.288503	0.499243
	T	0.159748	0.179986	0.114971	0.0611107	0.118477	0.0702733	0.138714
Microtus ochrogaster	A	0.185721	0.165524	0.227243	0.482904	0.265921	0.151418	0.206838
	C	0.225552	0.341945	0.409018	0.0793725	0.414616	0.48685	0.144467
	G	0.413152	0.303899	0.25721	0.389912	0.194251	0.28762	0.512775
	T	0.175575	0.188633	0.106529	0.0478114	0.125211	0.0741123	0.13592
Mnemiopsis leidyi	A	0.270509	0.287127	0.317838	0.477282	0.353387	0.263568	0.285023
	C	0.191418	0.213504	0.257257	0.08435	0.247371	0.326672	0.123685
	G	0.272402	0.229912	0.199621	0.348128	0.21098	0.253891	0.366218
	T	0.265671	0.269457	0.225284	0.0902398	0.188263	0.155869	0.225074
Monodelphis domestica	A	0.254742	0.230672	0.291016	0.474138	0.342196	0.240994	0.252949
	C	0.199746	0.278766	0.323049	0.105989	0.306987	0.384448	0.15333
	G	0.338597	0.259074	0.233485	0.317151	0.195281	0.276654	0.446017
	T	0.206915	0.231488	0.15245	0.102722	0.155535	0.097904	0.147705
Monopterus albus	A	0.264423	0.232689	0.317235	0.53032	0.368078	0.269649	0.255348
	C	0.166667	0.279615	0.317922	0.0941648	0.253432	0.36632	0.14964
	G	0.335165	0.234634	0.191463	0.28135	0.178375	0.246654	0.418373
	T	0.233745	0.253062	0.173381	0.0941648	0.200114	0.117378	0.176639
Mus caroli	A	0.199136	0.180867	0.247826	0.473825	0.278681	0.166041	0.219576
	C	0.222955	0.328199	0.382652	0.0937305	0.391529	0.470555	0.146877
	G	0.390313	0.296368	0.249361	0.370147	0.198806	0.282515	0.496106
	T	0.187596	0.194566	0.120161	0.0622975	0.130984	0.080889	0.137441
Mus musculus	A	0.211988	0.191526	0.261627	0.479345	0.285941	0.179345	0.228888
	C	0.219836	0.324506	0.369475	0.0961001	0.376553	0.460327	0.14001
	G	0.382667	0.283678	0.241647	0.359798	0.19793	0.274675	0.490852
	T	0.185508	0.200289	0.127251	0.0647569	0.139576	0.0856524	0.14025
Mus pahari	A	0.200288	0.178335	0.242722	0.474605	0.272868	0.162793	0.215601
	C	0.223066	0.328654	0.386377	0.0930112	0.394316	0.472503	0.147895
	G	0.39258	0.297992	0.250949	0.373368	0.200552	0.285147	0.49931
	T	0.184067	0.195018	0.119952	0.0590164	0.132263	0.0795559	0.137195
Mus spicilegus	A	0.20247	0.198673	0.244286	0.454796	0.282857	0.184165	0.229364
	C	0.229309	0.31449	0.375102	0.121224	0.359796	0.445261	0.155392
	G	0.361159	0.279796	0.243265	0.342041	0.212143	0.280788	0.473217
	T	0.207062	0.207041	0.137347	0.0819388	0.145204	0.0897868	0.142026
Mus spretus	A	0.203629	0.179119	0.248704	0.473945	0.277193	0.167512	0.22119
	C	0.222617	0.325389	0.381001	0.0940792	0.387822	0.468233	0.147291
	G	0.386804	0.295639	0.247183	0.366346	0.199065	0.282246	0.492565
	T	0.186951	0.199854	0.123112	0.0656301	0.135921	0.0820097	0.138955
Mustela putorius furo	A	0.217532	0.207239	0.248181	0.430018	0.301101	0.205934	0.236589
	C	0.230815	0.301957	0.357424	0.129742	0.337756	0.421203	0.170367
	G	0.365407	0.287007	0.258604	0.347159	0.215409	0.286992	0.448516
	T	0.186246	0.203797	0.135792	0.0930804	0.145735	0.0858715	0.144527
Nannospalax galili	A	0.189101	0.164208	0.220242	0.472034	0.271666	0.150686	0.207847
	C	0.228847	0.335997	0.41344	0.088404	0.405655	0.484942	0.145564
	G	0.413747	0.308748	0.25251	0.386704	0.19412	0.286109	0.504405
	T	0.168306	0.191047	0.113809	0.052858	0.12856	0.0782627	0.142184
Neovison vison	A	0.180544	0.183803	0.219814	0.425289	0.290696	0.176145	0.209677
	C	0.233176	0.319863	0.391559	0.112433	0.36614	0.447613	0.145487
	G	0.414535	0.305035	0.267883	0.393189	0.205801	0.29754	0.498534
	T	0.171745	0.191299	0.120743	0.0690891	0.137364	0.0787029	0.146302
Nicotiana attenuata	A	0.340569	0.334652	0.445341	0.499138	0.454196	0.473278	0.217264
	C	0.159314	0.221143	0.149949	0.113392	0.25241	0.197555	0.0937231
	G	0.212914	0.165935	0.179845	0.21985	0.107868	0.162056	0.558146
	T	0.287203	0.27827	0.224865	0.16762	0.185526	0.167111	0.130867
Nomascus leucogenys	A	0.207389	0.192545	0.247636	0.47097	0.302177	0.197493	0.227623
	C	0.221135	0.311964	0.373983	0.0954475	0.371234	0.438971	0.138993
	G	0.393226	0.29415	0.256653	0.372113	0.194304	0.283044	0.492303
	T	0.178249	0.201342	0.121729	0.0614691	0.132285	0.0804926	0.141082
Numida meleagris	A	0.205511	0.205899	0.251892	0.39705	0.282942	0.216573	0.246264
	C	0.22744	0.303124	0.341549	0.133126	0.35261	0.40229	0.177178
	G	0.370076	0.281584	0.254997	0.359984	0.223559	0.287211	0.424219
	T	0.196973	0.209393	0.151562	0.109839	0.140889	0.0939259	0.152338
Octodon degus	A	0.182166	0.167305	0.209637	0.467913	0.276514	0.158298	0.213015
	C	0.237334	0.330106	0.418599	0.0938978	0.402837	0.471741	0.142761
	G	0.416348	0.304436	0.261202	0.381446	0.188471	0.292277	0.499662
	T	0.164152	0.198154	0.110561	0.056744	0.132177	0.0776852	0.144562
Octopus bimaculoides	A	0.331075	0.306328	0.380745	0.514612	0.417924	0.365013	0.282406
	C	0.159734	0.219951	0.231145	0.110358	0.201862	0.241869	0.139288
	G	0.220599	0.169514	0.146594	0.200389	0.150012	0.172873	0.332489
	T	0.288593	0.304207	0.241515	0.174641	0.230203	0.220245	0.245817
Orchesella cincta	A	0.315267	0.241197	0.339441	0.722927	0.508665	0.489127	0.312507
	C	0.126283	0.201788	0.337675	0.0527652	0.170549	0.240093	0.120433
	G	0.223755	0.165912	0.126614	0.149685	0.115465	0.155757	0.37885
	T	0.334695	0.391103	0.196269	0.0746219	0.205321	0.115024	0.188211
Oreochromis niloticus	A	0.257592	0.23165	0.315267	0.552445	0.377589	0.252955	0.258604
	C	0.165831	0.289728	0.321226	0.0822851	0.2574	0.379291	0.138143
	G	0.356447	0.23165	0.21207	0.284404	0.175697	0.26591	0.430503
	T	0.220131	0.246973	0.151438	0.0808664	0.189314	0.101844	0.17275
Ornithorhynchus anatinus	A	0.228154	0.264991	0.232297	0.361244	0.328788	0.230116	0.261478
	C	0.226359	0.275165	0.326316	0.179785	0.258701	0.356536	0.180536
	G	0.341393	0.236146	0.278828	0.323684	0.217558	0.313479	0.395385
	T	0.204094	0.223698	0.16256	0.135287	0.194953	0.0998684	0.162602
Oryctolagus cuniculus	A	0.198352	0.187959	0.235108	0.438981	0.284501	0.191737	0.23191
	C	0.2327	0.31673	0.371356	0.122038	0.36624	0.456723	0.164238
	G	0.377186	0.291888	0.259696	0.348372	0.214675	0.276264	0.469396
	T	0.191762	0.203422	0.13384	0.0906096	0.134584	0.0752756	0.134457
Oryza barthii	A	0.212571	0.216343	0.238111	0.248465	0.27224	0.170443	0.167095
	C	0.231774	0.349743	0.288792	0.166425	0.412546	0.367452	0.148231
	G	0.379033	0.234651	0.321724	0.450832	0.178368	0.379395	0.572385
	T	0.176622	0.199263	0.151373	0.134278	0.136846	0.0827101	0.112289
Oryza glumipatula	A	0.206148	0.194924	0.24472	0.235796	0.264426	0.177474	0.167162
	C	0.233118	0.361392	0.289241	0.17055	0.435455	0.376859	0.153083
	G	0.377293	0.244002	0.309569	0.454239	0.177771	0.368828	0.571882
	T	0.183441	0.199683	0.15647	0.139415	0.122348	0.0768392	0.107872
Oryza meridionalis	A	0.206193	0.19304	0.256953	0.243595	0.252774	0.186806	0.159268
	C	0.235512	0.382039	0.280997	0.162831	0.466434	0.374709	0.132484
	G	0.378888	0.241403	0.324976	0.46568	0.170777	0.373133	0.605288
	T	0.179408	0.183518	0.137074	0.127894	0.110015	0.0653514	0.102959
Oryza nivara	A	0.211324	0.202253	0.254585	0.243421	0.255582	0.180223	0.15949
	C	0.23445	0.362839	0.279805	0.166766	0.449362	0.37201	0.146531
	G	0.376196	0.241427	0.315889	0.451555	0.172747	0.369717	0.589215
	T	0.17803	0.193481	0.149721	0.138258	0.122309	0.0780502	0.104765
Oryza punctata	A	0.204696	0.208224	0.245905	0.253694	0.269156	0.181423	0.171916
	C	0.224742	0.367312	0.274081	0.158057	0.433856	0.366625	0.141221
	G	0.382016	0.235826	0.327683	0.451609	0.171458	0.375902	0.583095
	T	0.188545	0.188638	0.152331	0.13664	0.12553	0.0760509	0.103768
Oryza rufipogon	A	0.213166	0.196296	0.245396	0.240004	0.264015	0.174992	0.167565
	C	0.233211	0.370612	0.283243	0.173466	0.435141	0.372367	0.146709
	G	0.378103	0.240053	0.320175	0.454065	0.173466	0.375521	0.580527
	T	0.175519	0.19304	0.151185	0.132465	0.127378	0.0771187	0.105199
Oryza sativa	A	0.203676	0.190157	0.259542	0.246748	0.237281	0.188793	0.160689
	C	0.240479	0.380357	0.282784	0.162864	0.468591	0.382148	0.145081
	G	0.363214	0.231566	0.320142	0.446074	0.172843	0.358267	0.583863
	T	0.192631	0.197919	0.137533	0.144313	0.121284	0.0707919	0.110367
Oryzias latipes	A	0.256412	0.220519	0.322713	0.520326	0.366591	0.24754	0.259235
	C	0.1789	0.301016	0.31247	0.0912244	0.250524	0.390628	0.145669
	G	0.339652	0.239071	0.204226	0.290611	0.19487	0.273593	0.414502
	T	0.225036	0.239393	0.16059	0.0978384	0.188014	0.08824	0.180594
Oryzias melastigma	A	0.238827	0.203794	0.316488	0.516158	0.361701	0.239259	0.251031
	C	0.178614	0.30884	0.32751	0.094549	0.256055	0.397391	0.144485
	G	0.357678	0.247057	0.210392	0.297443	0.202594	0.280423	0.425883
	T	0.22488	0.240309	0.14561	0.0918497	0.179651	0.0829272	0.178601
Ovis aries	A	0.238489	0.234704	0.264266	0.473446	0.325138	0.227183	0.239528
	C	0.213302	0.276412	0.334908	0.119197	0.307632	0.395358	0.162832
	G	0.341991	0.2711	0.253247	0.315893	0.208301	0.291306	0.444051
	T	0.206218	0.217785	0.14758	0.0914634	0.15893	0.0861526	0.153589
Pan paniscus	A	0.205409	0.190367	0.2403	0.464911	0.292911	0.198834	0.227377
	C	0.219374	0.312859	0.374194	0.100672	0.373254	0.446536	0.145104
	G	0.396323	0.300044	0.260451	0.368747	0.198957	0.27439	0.490809
	T	0.178893	0.19673	0.125055	0.0656709	0.134877	0.0802404	0.136709
Pan troglodytes	A	0.191996	0.179405	0.230926	0.448445	0.280201	0.183965	0.218676
	C	0.234465	0.326074	0.385626	0.101613	0.394474	0.463214	0.144218
	G	0.403525	0.308038	0.266385	0.386374	0.201116	0.278568	0.504458
	T	0.170013	0.186483	0.117063	0.0635677	0.124209	0.074253	0.132648
Panicum hallii fil2	A	0.198562	0.192158	0.253055	0.247672	0.234236	0.180136	0.156131
	C	0.262759	0.389149	0.313833	0.182768	0.470711	0.409225	0.155895
	G	0.369976	0.245983	0.298354	0.440066	0.182768	0.340039	0.580953
	T	0.168703	0.17271	0.134758	0.129494	0.112285	0.0706007	0.107021
Panthera pardus	A	0.182484	0.163327	0.220511	0.46574	0.280944	0.163417	0.209307
	C	0.235807	0.336889	0.41032	0.0890972	0.394161	0.471938	0.139933
	G	0.417322	0.307261	0.261661	0.39485	0.194226	0.293978	0.51255
	T	0.164387	0.192523	0.107508	0.0503124	0.130669	0.0706668	0.13821
Panthera tigris altaica	A	0.223195	0.210599	0.253917	0.496544	0.324221	0.215174	0.235908
	C	0.20722	0.290323	0.361444	0.0970665	0.318384	0.415144	0.138842
	G	0.365899	0.269124	0.240399	0.333129	0.193365	0.279834	0.475964
	T	0.203687	0.229954	0.14424	0.0732606	0.16403	0.0898479	0.149286
Paramormyrops kingsleyae	A	0.236598	0.224287	0.301882	0.487491	0.35994	0.269161	0.253991
	C	0.192995	0.277023	0.299658	0.0978477	0.268446	0.352077	0.154396
	G	0.330951	0.253356	0.222778	0.313001	0.206973	0.262489	0.420141
	T	0.239457	0.245334	0.175681	0.10166	0.164641	0.116274	0.171472
Parus major	A	0.192429	0.185237	0.242271	0.402397	0.284038	0.205804	0.222208
	C	0.239621	0.330978	0.343849	0.118486	0.359748	0.414763	0.167445
	G	0.381325	0.291104	0.275962	0.383091	0.221956	0.302965	0.459432
	T	0.186625	0.192681	0.137918	0.0960252	0.134259	0.0764669	0.150915
Pelodiscus sinensis	A	0.249232	0.267721	0.267266	0.430229	0.358467	0.276697	0.250256
	C	0.209514	0.237115	0.284333	0.136358	0.265666	0.341522	0.171234
	G	0.327757	0.247924	0.26499	0.315592	0.202434	0.260889	0.41535
	T	0.213497	0.247241	0.183411	0.117821	0.173433	0.120892	0.163161
Phascolarctos cinereus	A	0.225364	0.217767	0.256594	0.465077	0.306077	0.228213	0.255434
	C	0.213758	0.285081	0.33889	0.118168	0.331716	0.395126	0.153197
	G	0.35229	0.279384	0.251424	0.319266	0.209749	0.283182	0.438806
	T	0.208588	0.217767	0.153091	0.0974889	0.152458	0.0934796	0.152564
Phaseolus vulgaris	A	0.321152	0.279372	0.383918	0.466411	0.372722	0.394387	0.215927
	C	0.179818	0.258627	0.201435	0.123304	0.316353	0.294688	0.0922354
	G	0.230564	0.189899	0.200126	0.249709	0.135178	0.197509	0.56044
	T	0.268466	0.272102	0.214521	0.160576	0.175746	0.113416	0.131398
Physcomitrella patens	A	0.225436	0.215498	0.316702	0.364481	0.270755	0.252969	0.207118
	C	0.157684	0.243172	0.252424	0.102048	0.346059	0.30286	0.128302
	G	0.365263	0.248909	0.23186	0.381328	0.193754	0.293892	0.531752
	T	0.251616	0.292421	0.199014	0.152143	0.189432	0.150279	0.132827
Piliocolobus tephrosceles	A	0.24654	0.231367	0.27094	0.46589	0.340859	0.243263	0.24032
	C	0.204904	0.301408	0.351177	0.109493	0.324593	0.381282	0.144921
	G	0.365501	0.263413	0.229182	0.337218	0.184996	0.268876	0.468746
	T	0.183054	0.203812	0.148701	0.0873999	0.149551	0.106579	0.146013
Poecilia formosa	A	0.245307	0.231716	0.318778	0.532598	0.387943	0.246989	0.241203
	C	0.174191	0.294557	0.333378	0.0853798	0.25143	0.386598	0.138801
	G	0.358945	0.230976	0.201238	0.295028	0.180583	0.278679	0.435444
	T	0.221557	0.24275	0.146606	0.0869946	0.180044	0.0877346	0.184552
Poecilia latipinna	A	0.243611	0.220484	0.323681	0.535614	0.402682	0.259547	0.23127
	C	0.170926	0.299096	0.327082	0.0823049	0.250413	0.375862	0.131766
	G	0.358371	0.233894	0.198814	0.300068	0.177534	0.276066	0.44913
	T	0.227092	0.246526	0.150423	0.0820134	0.169371	0.088524	0.187834
Poecilia mexicana	A	0.240808	0.227161	0.323863	0.530649	0.388963	0.253318	0.246458
	C	0.176449	0.296144	0.327069	0.0856823	0.249441	0.38434	0.134079
	G	0.353494	0.234469	0.198136	0.294631	0.179866	0.272483	0.431469
	T	0.229249	0.242225	0.150932	0.089038	0.18173	0.0898583	0.187994
Pogona vitticeps	A	0.247391	0.254197	0.288339	0.44539	0.334014	0.268005	0.256294
	C	0.203494	0.268489	0.301838	0.123738	0.283316	0.340025	0.165003
	G	0.314428	0.242967	0.227881	0.31133	0.208348	0.281275	0.414266
	T	0.234687	0.234347	0.181942	0.119542	0.174322	0.110695	0.164436
Pongo abelii	A	0.197254	0.183385	0.233	0.449236	0.291757	0.189749	0.213549
	C	0.227911	0.324045	0.37798	0.109472	0.362014	0.440239	0.156527
	G	0.391206	0.303302	0.257868	0.36721	0.203239	0.287512	0.488348
	T	0.183629	0.189267	0.131153	0.0740817	0.14299	0.0824997	0.141576
Populus trichocarpa	A	0.33428	0.339184	0.437226	0.462889	0.430773	0.426791	0.217654
	C	0.171601	0.229933	0.166107	0.107961	0.255263	0.245935	0.10431
	G	0.230928	0.169168	0.18506	0.255669	0.119354	0.196674	0.548136
	T	0.263191	0.261716	0.211607	0.173482	0.194609	0.1306	0.129899
Propithecus coquereli	A	0.180832	0.157707	0.20658	0.460722	0.268685	0.150674	0.200024
	C	0.240315	0.350936	0.421504	0.0909524	0.419597	0.491239	0.141376
	G	0.430087	0.316843	0.268566	0.400524	0.197282	0.28895	0.517344
	T	0.148766	0.174514	0.10335	0.0478007	0.114436	0.0691382	0.141256
Prunus persica	A	0.329593	0.305191	0.403419	0.429492	0.406571	0.400315	0.216943
	C	0.171386	0.264553	0.178884	0.131799	0.29712	0.266749	0.103433
	G	0.233752	0.176544	0.204049	0.267896	0.120911	0.194881	0.55303
	T	0.265269	0.253713	0.213648	0.170813	0.175398	0.138055	0.126594
Pundamilia nyererei	A	0.247878	0.221619	0.329825	0.563101	0.395812	0.272552	0.228183
	C	0.155291	0.295303	0.325297	0.0732315	0.258857	0.373854	0.128353
	G	0.357329	0.230447	0.198076	0.288285	0.166384	0.252518	0.45931
	T	0.239502	0.252632	0.146802	0.075382	0.178947	0.101075	0.184154
Pygocentrus nattereri	A	0.225099	0.206039	0.303867	0.516806	0.354762	0.254953	0.252562
	C	0.180216	0.287813	0.316505	0.0842328	0.273603	0.367332	0.13745
	G	0.352917	0.257481	0.226534	0.322448	0.206312	0.280161	0.4489
	T	0.241768	0.248668	0.153095	0.0765132	0.165323	0.0975543	0.161088
Rattus norvegicus	A	0.200215	0.183452	0.250034	0.470363	0.282486	0.169907	0.221403
	C	0.221269	0.328215	0.382325	0.0978946	0.381722	0.471503	0.146775
	G	0.389835	0.286308	0.244401	0.363216	0.197734	0.276653	0.492624
	T	0.188682	0.202025	0.12324	0.0685262	0.138058	0.0819364	0.139198
Rhinopithecus bieti	A	0.1963	0.180468	0.231967	0.447034	0.281153	0.184204	0.219425
	C	0.23588	0.323668	0.389843	0.109135	0.379169	0.458241	0.152095
	G	0.391444	0.3033	0.257582	0.3749	0.20475	0.277506	0.490794
	T	0.176376	0.192564	0.120608	0.0689318	0.134928	0.0800498	0.137686
Rhinopithecus roxellana	A	0.193287	0.182277	0.239162	0.456498	0.285834	0.187142	0.218485
	C	0.229911	0.322425	0.382216	0.102982	0.379176	0.45203	0.149606
	G	0.402171	0.301934	0.25583	0.375229	0.199985	0.280636	0.493617
	T	0.174631	0.193363	0.122792	0.0652905	0.135005	0.0801926	0.138292
Saimiri boliviensis boliviensis	A	0.210033	0.19581	0.244868	0.450179	0.293281	0.192881	0.225155
	C	0.225023	0.310621	0.372881	0.108414	0.359874	0.438219	0.151665
	G	0.383613	0.295205	0.255941	0.369699	0.204377	0.286383	0.48216
	T	0.18133	0.198365	0.12631	0.0717084	0.142468	0.0825172	0.14102
Salvator merianae	A	0.22716	0.220405	0.272442	0.481841	0.311811	0.243631	0.225561
	C	0.205558	0.2998	0.34224	0.0989732	0.323222	0.359221	0.154241
	G	0.356966	0.266426	0.230316	0.327819	0.205116	0.287167	0.473184
	T	0.210316	0.213369	0.155002	0.0913672	0.159852	0.109981	0.147014
Sarcophilus harrisii	A	0.251562	0.264127	0.279139	0.481597	0.331567	0.252026	0.268973
	C	0.197689	0.261942	0.316898	0.117124	0.293219	0.377182	0.150382
	G	0.338226	0.242585	0.239195	0.300218	0.191738	0.262001	0.425121
	T	0.212523	0.231346	0.164768	0.101061	0.183476	0.108791	0.155524
Schistosoma mansoni	A	0.272476	0.294569	0.350414	0.418226	0.377416	0.378337	0.305615
	C	0.181958	0.189629	0.185333	0.14483	0.192697	0.177048	0.144216
	G	0.184719	0.174593	0.162627	0.235348	0.140841	0.187788	0.329856
	T	0.360847	0.341209	0.301626	0.201596	0.289046	0.256827	0.220313
Scleropages formosus	A	0.23217	0.212812	0.28332	0.48876	0.349903	0.23282	0.250604
	C	0.18543	0.285576	0.331023	0.0932238	0.295843	0.380891	0.142742
	G	0.363285	0.26938	0.235294	0.326082	0.191186	0.290019	0.430562
	T	0.219115	0.232232	0.150363	0.0919346	0.163068	0.09627	0.176092
Scophthalmus maximus	A	0.230463	0.21428	0.294113	0.502277	0.35274	0.21597	0.240202
	C	0.187607	0.308531	0.354041	0.0962758	0.304765	0.406408	0.146853
	G	0.369196	0.256648	0.21719	0.311921	0.183038	0.30135	0.426086
	T	0.212735	0.220542	0.134656	0.0895268	0.159457	0.0762726	0.18686
Serinus canaria	A	0.206887	0.214513	0.23749	0.399418	0.305015	0.219767	0.246494
	C	0.230861	0.31303	0.330156	0.127713	0.318645	0.396137	0.168695
	G	0.365695	0.262977	0.270982	0.362758	0.221384	0.295184	0.420746
	T	0.196556	0.209481	0.161371	0.110111	0.154956	0.0889124	0.164065
Seriola dumerili	A	0.253784	0.221689	0.317975	0.542642	0.384399	0.260981	0.242038
	C	0.170237	0.293821	0.328067	0.0828025	0.266192	0.374059	0.130697
	G	0.35098	0.234428	0.203408	0.288279	0.175283	0.27008	0.445777
	T	0.224998	0.250062	0.15055	0.0862768	0.174125	0.0948796	0.181487
Seriola lalandi dorsalis	A	0.258034	0.220085	0.321197	0.56547	0.380855	0.261538	0.240513
	C	0.168718	0.294615	0.33547	0.0731624	0.270769	0.379231	0.129744
	G	0.346154	0.236496	0.198291	0.283419	0.178205	0.263846	0.444359
	T	0.227094	0.248803	0.145043	0.0779487	0.170171	0.0953846	0.185385
Setaria italica	A	0.211942	0.218041	0.273176	0.266711	0.264333	0.190046	0.182788
	C	0.239937	0.348805	0.286411	0.173762	0.410344	0.383752	0.153147
	G	0.358868	0.244572	0.283728	0.412479	0.189497	0.33313	0.537448
	T	0.189253	0.188583	0.156685	0.147048	0.135826	0.0930715	0.126616
Solanum lycopersicum	A	0.331529	0.322385	0.452566	0.497203	0.446911	0.472057	0.223365
	C	0.141431	0.227336	0.136859	0.0993202	0.237863	0.179631	0.0852433
	G	0.223726	0.165133	0.183902	0.224869	0.107802	0.173976	0.55345
	T	0.303315	0.285147	0.226674	0.178608	0.207423	0.174337	0.137941
Solanum tuberosum	A	0.350758	0.33973	0.465289	0.508835	0.446837	0.459298	0.214735
	C	0.162202	0.239048	0.146442	0.093518	0.25025	0.188208	0.0894369
	G	0.222203	0.160248	0.167065	0.244649	0.0921721	0.17362	0.56736
	T	0.264837	0.260973	0.221204	0.152998	0.210741	0.178874	0.128468
Solenopsis invicta	A	0.30767	0.268247	0.348068	0.615144	0.439793	0.35119	0.291764
	C	0.160909	0.231069	0.293618	0.0649883	0.224434	0.232923	0.147541
	G	0.290691	0.237998	0.192721	0.241803	0.157592	0.270004	0.359485
	T	0.24073	0.262685	0.165593	0.078064	0.178181	0.145882	0.20121
Sorghum bicolor	A	0.223625	0.208689	0.283331	0.2723	0.245991	0.191326	0.165321
	C	0.252019	0.370825	0.295424	0.174305	0.451875	0.404526	0.149968
	G	0.342242	0.232458	0.275333	0.410137	0.172827	0.32488	0.5747
	T	0.182115	0.188028	0.145912	0.143258	0.129307	0.0792676	0.110012
Sphenodon punctatus	A	0.227222	0.222754	0.224828	0.418861	0.310675	0.206319	0.214297
	C	0.208553	0.293761	0.353439	0.11776	0.328546	0.386309	0.159726
	G	0.390618	0.277007	0.266316	0.366523	0.201053	0.307484	0.475347
	T	0.173608	0.206478	0.155417	0.0968566	0.159726	0.0998883	0.15063
Stegastes partitus	A	0.237943	0.212234	0.31899	0.560124	0.386362	0.241203	0.23694
	C	0.170389	0.317531	0.353086	0.0773088	0.271037	0.399818	0.132738
	G	0.363388	0.235938	0.197374	0.286535	0.179688	0.274294	0.445802
	T	0.22828	0.234297	0.13055	0.0760325	0.162914	0.0846855	0.18452
Strigamia maritima	A	0.308191	0.304744	0.343629	0.560811	0.475179	0.44043	0.302082
	C	0.163265	0.211114	0.272752	0.100386	0.195808	0.235245	0.131945
	G	0.205736	0.166161	0.147546	0.202703	0.12176	0.167264	0.380256
	T	0.322808	0.317981	0.236073	0.1361	0.207253	0.15706	0.185716
Sus scrofa	A	0.192634	0.186304	0.229535	0.437995	0.285786	0.174579	0.218817
	C	0.238599	0.322184	0.381096	0.111567	0.373543	0.45346	0.153503
	G	0.394332	0.30082	0.266652	0.377356	0.204719	0.297439	0.488707
	T	0.174435	0.190692	0.122716	0.073083	0.135952	0.0745217	0.138973
Takifugu rubripes	A	0.234667	0.209667	0.312667	0.540111	0.386667	0.266444	0.237111
	C	0.177333	0.315556	0.332	0.0856667	0.260444	0.369111	0.132444
	G	0.345667	0.228333	0.202222	0.286111	0.172889	0.272667	0.441889
	T	0.242333	0.246444	0.153111	0.0881111	0.18	0.0917778	0.188556
Teleopsis dalmanni	A	0.385342	0.357012	0.453418	0.726286	0.634813	0.613108	0.273996
	C	0.106413	0.160113	0.217336	0.0443975	0.123608	0.102748	0.147287
	G	0.154898	0.140521	0.0723044	0.13432	0.0676533	0.0672304	0.332911
	T	0.353347	0.342354	0.256942	0.0949965	0.173925	0.216913	0.245807
Tetranychus urticae	A	0.329455	0.249736	0.370307	0.648995	0.421735	0.453139	0.32928
	C	0.146087	0.191301	0.258329	0.076679	0.210074	0.249174	0.0949108
	G	0.154151	0.109863	0.101534	0.139344	0.0686145	0.121877	0.346067
	T	0.370307	0.449101	0.269831	0.134981	0.299577	0.17581	0.229742
Theobroma cacao	A	0.325794	0.330743	0.406789	0.41822	0.406615	0.408448	0.23416
	C	0.170808	0.22096	0.165859	0.133935	0.256892	0.24709	0.122987
	G	0.225734	0.190604	0.202907	0.255219	0.142997	0.194117	0.498257
	T	0.277664	0.257694	0.224445	0.192625	0.193497	0.150345	0.144595
Theropithecus gelada	A	0.177767	0.164852	0.221195	0.446442	0.278298	0.175234	0.196126
	C	0.232211	0.336161	0.395163	0.0976197	0.395037	0.461636	0.140542
	G	0.42783	0.318308	0.269435	0.397442	0.204482	0.288301	0.527349
	T	0.162193	0.180679	0.114206	0.0584958	0.122183	0.0748291	0.135984
Tribolium castaneum	A	0.28378	0.269864	0.360168	0.682179	0.514401	0.548848	0.279527
	C	0.187266	0.250486	0.312285	0.0516235	0.236628	0.195018	0.133593
	G	0.243304	0.1836	0.141478	0.213228	0.0904466	0.156792	0.351485
	T	0.28565	0.29605	0.186069	0.0529702	0.158525	0.0993417	0.235395
Trifolium pratense	A	0.365174	0.33206	0.425178	0.516937	0.403052	0.427536	0.261512
	C	0.157377	0.226598	0.185746	0.1118	0.27391	0.241358	0.0985091
	G	0.170472	0.141624	0.141383	0.176566	0.102294	0.148268	0.475224
	T	0.306976	0.299718	0.247694	0.194697	0.220744	0.182838	0.164755
Triticum aestivum	A	0.199537	0.186466	0.266364	0.269555	0.238071	0.187936	0.137437
	C	0.262186	0.400992	0.311344	0.167857	0.501595	0.421144	0.126826
	G	0.372171	0.236965	0.29918	0.449224	0.158241	0.337041	0.639882
	T	0.166106	0.175576	0.123112	0.113364	0.102093	0.053878	0.0958549
Triticum dicoccoides	A	0.230438	0.261664	0.274097	0.274518	0.292726	0.209169	0.214742
	C	0.213589	0.279549	0.247627	0.175927	0.321367	0.353637	0.179589
	G	0.32722	0.223075	0.268168	0.353054	0.193002	0.303483	0.45051
	T	0.228753	0.235712	0.210109	0.196501	0.192905	0.133711	0.15516
Urocitellus parryii	A	0.186648	0.161298	0.219246	0.444196	0.281988	0.17213	0.205285
	C	0.230489	0.32624	0.397603	0.102914	0.385031	0.456938	0.147152
	G	0.407969	0.316012	0.264481	0.382049	0.195512	0.289625	0.507457
	T	0.174894	0.19645	0.11867	0.0708412	0.137469	0.0813065	0.140106
Ursus americanus	A	0.182757	0.185792	0.219608	0.407801	0.288707	0.172257	0.219001
	C	0.227838	0.310109	0.374867	0.120504	0.362781	0.444984	0.153589
	G	0.408015	0.302672	0.265594	0.382759	0.19748	0.294278	0.480953
	T	0.18139	0.201427	0.13993	0.0889361	0.151032	0.0884808	0.146456
Ursus maritimus	A	0.216734	0.238208	0.248994	0.416782	0.327832	0.22535	0.24376
	C	0.22048	0.279412	0.330559	0.136477	0.29455	0.392733	0.160288
	G	0.354655	0.254162	0.25274	0.334119	0.201775	0.280682	0.438159
	T	0.208131	0.228219	0.167707	0.112621	0.175842	0.101234	0.157793
Vigna radiata	A	0.304435	0.285198	0.362834	0.416056	0.368791	0.362533	0.218443
	C	0.179611	0.258906	0.193859	0.136979	0.296638	0.287277	0.10887
	G	0.242625	0.191972	0.207807	0.266131	0.150426	0.222858	0.535721
	T	0.273329	0.263924	0.235501	0.180833	0.184145	0.127333	0.136966
Vitis vinifera	A	0.304696	0.284598	0.382296	0.405248	0.385622	0.386118	0.196638
	C	0.172694	0.270145	0.168848	0.122635	0.311314	0.267275	0.094287
	G	0.27275	0.201849	0.24434	0.304448	0.128396	0.230865	0.584207
	T	0.24986	0.243409	0.204516	0.167669	0.174668	0.115742	0.124868
Vulpes vulpes	A	0.217326	0.212882	0.244796	0.412254	0.30948	0.210958	0.249798
	C	0.229586	0.282609	0.338807	0.140231	0.31815	0.394405	0.170154
	G	0.353227	0.290587	0.261563	0.333642	0.215723	0.301468	0.429892
	T	0.199861	0.213922	0.154833	0.113873	0.156647	0.0931684	0.150156
Xenopus tropicalis	A	0.242783	0.215669	0.323055	0.586411	0.370921	0.270706	0.219433
	C	0.183432	0.284152	0.323593	0.0589817	0.285945	0.383829	0.132485
	G	0.356823	0.258874	0.20061	0.305844	0.180889	0.226963	0.478666
	T	0.216963	0.241305	0.152743	0.048763	0.162245	0.118501	0.169416
Xiphophorus maculatus	A	0.239784	0.221237	0.327644	0.533363	0.378187	0.252716	0.252568
	C	0.175127	0.296904	0.327644	0.0863075	0.261583	0.380108	0.136629
	G	0.354541	0.238971	0.194635	0.294687	0.184586	0.272888	0.429838
	T	0.230548	0.242888	0.150078	0.0856425	0.175645	0.094288	0.180965
Zea mays	A	0.218375	0.224508	0.25327	0.255871	0.254202	0.192214	0.178939
	C	0.248962	0.344642	0.284439	0.186158	0.41513	0.378023	0.161588
	G	0.344331	0.229826	0.277879	0.402632	0.180181	0.320576	0.527539
	T	0.188332	0.201025	0.184412	0.155339	0.150487	0.109188	0.131933
Zonotrichia albicollis	A	0.201572	0.213142	0.24251	0.399585	0.305399	0.21685	0.240581
	C	0.230347	0.305696	0.328389	0.135271	0.325868	0.399585	0.171907
	G	0.367547	0.280629	0.272174	0.356719	0.222189	0.301394	0.431474
	T	0.200534	0.200534	0.156927	0.108425	0.146544	0.0821715	0.156037
Absidia repens	A	0.338399	0.337869	0.329829	0.54294	0.299258	0.315073	0.310832
	C	0.189344	0.222124	0.270012	0.12944	0.280527	0.345998	0.154356
	G	0.111327	0.102492	0.0881781	0.135006	0.090387	0.0949814	0.306768
	T	0.360929	0.337515	0.311981	0.192614	0.329829	0.243948	0.228044
Acaromyces ingoldii	A	0.287666	0.227123	0.283861	0.577582	0.283342	0.203079	0.231448
	C	0.239751	0.386092	0.39526	0.0863172	0.433143	0.38419	0.179208
	G	0.304273	0.20256	0.227123	0.273482	0.161391	0.352188	0.393012
	T	0.16831	0.184224	0.0937554	0.0626189	0.122124	0.0605432	0.196333
Acidomyces richmondensis	A	0.247808	0.227042	0.268574	0.498154	0.316797	0.268343	0.198892
	C	0.22635	0.331103	0.369635	0.123212	0.31449	0.356484	0.215275
	G	0.279188	0.186894	0.189663	0.258653	0.172127	0.217351	0.399169
	T	0.246654	0.254961	0.172127	0.119982	0.196585	0.157822	0.186664
Agaricus bisporus	A	0.268541	0.208649	0.26573	0.420973	0.240216	0.259027	0.209514
	C	0.290378	0.372541	0.355676	0.184432	0.427243	0.443243	0.224
	G	0.169514	0.145297	0.157838	0.241514	0.115459	0.146811	0.320649
	T	0.271568	0.273514	0.220757	0.153081	0.217081	0.150919	0.245838
Allomyces macrogynus	A	0.282827	0.143614	0.176216	0.614802	0.153965	0.114761	0.2446
	C	0.270682	0.540305	0.570951	0.0942212	0.621404	0.693374	0.216155
	G	0.269867	0.151113	0.182003	0.231152	0.0859076	0.148097	0.339963
	T	0.176624	0.164969	0.0708289	0.0598256	0.138724	0.0437688	0.199283
Alternaria alternata	A	0.239424	0.203687	0.226039	0.616997	0.320242	0.230206	0.195227
	C	0.247001	0.385528	0.514333	0.0793029	0.385655	0.483142	0.20053
	G	0.277308	0.141558	0.125268	0.235888	0.105821	0.169718	0.386286
	T	0.236267	0.269226	0.13436	0.0678116	0.188281	0.116934	0.217957
Amanita muscaria	A	0.263529	0.243529	0.276364	0.369519	0.278503	0.262139	0.249064
	C	0.249412	0.322032	0.309733	0.180107	0.328235	0.373155	0.223185
	G	0.208984	0.172834	0.177861	0.240963	0.158289	0.196257	0.294407
	T	0.278075	0.261604	0.236043	0.209412	0.234973	0.168449	0.233344
Amanita thiersii	A	0.276782	0.249726	0.272395	0.427057	0.276051	0.303473	0.231079
	C	0.253748	0.323949	0.326143	0.19159	0.344424	0.368556	0.201463
	G	0.190859	0.146252	0.140037	0.218282	0.139305	0.159049	0.328336
	T	0.278611	0.280073	0.261426	0.163071	0.240219	0.168921	0.239122
Amorphotheca resinae	A	0.233956	0.206539	0.249188	0.613323	0.346263	0.262591	0.193136
	C	0.229285	0.355605	0.479894	0.0938262	0.349106	0.369821	0.178716
	G	0.281478	0.154549	0.140536	0.218522	0.119618	0.241877	0.416531
	T	0.25528	0.283306	0.130382	0.0743298	0.185012	0.125711	0.211617
Anaeromyces robustus	A	0.534866	0.46793	0.548843	0.825905	0.733654	0.717813	0.428327
	C	0.0458146	0.0953564	0.145675	0.0267122	0.0748563	0.0632086	0.0691101
	G	0.0903867	0.0638298	0.0597919	0.0664699	0.0377388	0.0583942	0.305793
	T	0.328933	0.372884	0.24569	0.0809132	0.153751	0.160584	0.19677
Armillaria gallica	A	0.268592	0.198709	0.229637	0.410089	0.233021	0.2379	0.227198
	C	0.253089	0.380578	0.368458	0.162037	0.403242	0.405446	0.217046
	G	0.201621	0.150232	0.168175	0.244983	0.14008	0.211694	0.304478
	T	0.276698	0.270481	0.233729	0.182891	0.223656	0.144959	0.251279
Armillaria solidipes	A	0.275144	0.187737	0.229547	0.429547	0.223128	0.240658	0.213333
	C	0.249547	0.402798	0.385514	0.155967	0.423128	0.425185	0.208642
	G	0.192099	0.141646	0.155226	0.240576	0.12716	0.198683	0.318107
	T	0.28321	0.267819	0.229712	0.173909	0.226584	0.135473	0.259918
Ascoidea rubescens	A	0.27058	0.237517	0.323658	0.640351	0.467949	0.54892	0.311066
	C	0.202092	0.252362	0.291596	0.090081	0.247301	0.194332	0.125169
	G	0.136977	0.110999	0.138036	0.159244	0.0799595	0.131579	0.295547
	T	0.390351	0.399123	0.246709	0.110324	0.204791	0.125169	0.268219
Aspergillus aculeatinus	A	0.253039	0.201341	0.223977	0.638675	0.285455	0.300685	0.220204
	C	0.257231	0.361604	0.536398	0.0908202	0.397373	0.42909	0.198128
	G	0.253598	0.140562	0.124074	0.192399	0.114014	0.172558	0.379628
	T	0.236132	0.296493	0.115551	0.0781054	0.203158	0.0976666	0.20204
Aspergillus aculeatus	A	0.255441	0.199028	0.212128	0.685823	0.300444	0.302979	0.214452
	C	0.251637	0.359814	0.579337	0.0743714	0.40524	0.445383	0.183393
	G	0.250158	0.133319	0.10881	0.188041	0.0908515	0.165223	0.393408
	T	0.242764	0.307839	0.0997253	0.0517642	0.203465	0.0864145	0.208747
Aspergillus brasiliensis	A	0.270116	0.202676	0.223372	0.635147	0.301517	0.298127	0.229973
	C	0.23818	0.337734	0.512756	0.0924175	0.363247	0.416414	0.195897
	G	0.229973	0.163604	0.128992	0.183408	0.123104	0.16967	0.369492
	T	0.261731	0.295986	0.13488	0.0890277	0.212132	0.115789	0.204639
Aspergillus brunneoviolaceus	A	0.260962	0.201167	0.23135	0.634539	0.291002	0.302961	0.220387
	C	0.251139	0.356207	0.528759	0.0923975	0.391372	0.416714	0.202306
	G	0.246868	0.151623	0.123292	0.194049	0.116315	0.1791	0.373719
	T	0.241031	0.291002	0.1166	0.0790148	0.20131	0.101224	0.203588
Aspergillus campestris	A	0.254207	0.216211	0.21404	0.64013	0.308486	0.288583	0.208431
	C	0.237199	0.356432	0.538809	0.0884748	0.374163	0.446354	0.193052
	G	0.258549	0.138773	0.133888	0.192509	0.105482	0.163923	0.38719
	T	0.250045	0.288583	0.113262	0.0788855	0.211869	0.10114	0.211326
Aspergillus candidus	A	0.239958	0.204638	0.206609	0.629983	0.291496	0.285281	0.221161
	C	0.235562	0.35213	0.538123	0.0900409	0.377747	0.449295	0.184933
	G	0.261331	0.148856	0.141276	0.198727	0.112324	0.167955	0.381689
	T	0.26315	0.294376	0.113991	0.0812491	0.218433	0.0974685	0.212218
Aspergillus carbonarius	A	0.241126	0.176808	0.190552	0.660929	0.273552	0.248065	0.197892
	C	0.26301	0.374433	0.592474	0.0781959	0.427008	0.493328	0.193755
	G	0.260208	0.142381	0.111422	0.20403	0.0970109	0.163864	0.402989
	T	0.235655	0.306378	0.105551	0.0568455	0.202429	0.0947425	0.205364
Aspergillus ellipticus	A	0.234254	0.18708	0.210854	0.607418	0.275828	0.274459	0.199278
	C	0.273463	0.406771	0.549042	0.104805	0.424695	0.46353	0.202016
	G	0.261638	0.147125	0.131815	0.208489	0.114264	0.172517	0.397311
	T	0.230645	0.259024	0.10829	0.079288	0.185213	0.0894946	0.201394
Aspergillus eucalypticola	A	0.251671	0.195335	0.211431	0.664302	0.304188	0.299823	0.203792
	C	0.246078	0.360115	0.555859	0.0792525	0.380439	0.437048	0.195471
	G	0.243487	0.140636	0.116355	0.186605	0.100941	0.15223	0.384804
	T	0.258764	0.303915	0.116355	0.0698404	0.214432	0.110899	0.215932
Aspergillus flavus	A	0.238966	0.210193	0.228237	0.707876	0.343575	0.330163	0.203853
	C	0.217996	0.330895	0.555962	0.0536455	0.370885	0.392587	0.172153
	G	0.273836	0.126067	0.106316	0.183858	0.079249	0.151183	0.410144
	T	0.269203	0.332846	0.109485	0.0546208	0.206291	0.126067	0.21385
Aspergillus glaucus	A	0.28717	0.224568	0.217106	0.630209	0.352866	0.345223	0.215469
	C	0.211101	0.329572	0.509736	0.0851683	0.345769	0.366697	0.201274
	G	0.258235	0.158326	0.140673	0.198908	0.105914	0.15687	0.381074
	T	0.243494	0.287534	0.132484	0.0857143	0.19545	0.13121	0.202184
Aspergillus heteromorphus	A	0.246248	0.185024	0.198679	0.597239	0.270108	0.261705	0.198079
	C	0.278061	0.387605	0.564526	0.0937875	0.42527	0.469988	0.207683
	G	0.248349	0.152761	0.127701	0.220588	0.120198	0.180822	0.391807
	T	0.227341	0.27461	0.109094	0.0883854	0.184424	0.087485	0.202431
Aspergillus indologenus	A	0.255239	0.205759	0.223604	0.639854	0.287279	0.29877	0.226714
	C	0.258348	0.36312	0.530891	0.0888198	0.404759	0.435176	0.196296
	G	0.251994	0.146276	0.131269	0.191699	0.112748	0.173043	0.377586
	T	0.234419	0.284845	0.114236	0.0796269	0.195214	0.0930107	0.199405
Aspergillus japonicus	A	0.252646	0.201357	0.22076	0.649661	0.284261	0.299186	0.211126
	C	0.249661	0.358887	0.545997	0.0865672	0.403392	0.431208	0.1981
	G	0.258209	0.143691	0.123881	0.188874	0.113297	0.171506	0.388602
	T	0.239484	0.296065	0.109362	0.0748982	0.19905	0.0981004	0.202171
Aspergillus lacticoffeatus	A	0.257154	0.190967	0.220534	0.667028	0.297165	0.307609	0.206293
	C	0.246168	0.355486	0.551607	0.0750034	0.388716	0.43917	0.194765
	G	0.241421	0.14648	0.111217	0.185406	0.101994	0.153398	0.388173
	T	0.255256	0.307066	0.116642	0.0725621	0.212125	0.0998237	0.210769
Aspergillus luchuensis	A	0.264442	0.212981	0.232404	0.608068	0.309595	0.306109	0.227092
	C	0.236886	0.334661	0.494356	0.0974436	0.367696	0.392596	0.202191
	G	0.237882	0.160525	0.13164	0.197709	0.118526	0.180445	0.365372
	T	0.26079	0.291833	0.1416	0.0967795	0.204183	0.12085	0.205345
Aspergillus neoniger	A	0.257289	0.200457	0.212952	0.673787	0.297461	0.301357	0.208518
	C	0.246406	0.353621	0.560124	0.0757759	0.3903	0.443907	0.191724
	G	0.22988	0.141207	0.112052	0.183528	0.105468	0.151149	0.386135
	T	0.266425	0.304716	0.114873	0.0669085	0.206771	0.103587	0.213624
Aspergillus nidulans	A	0.260533	0.196158	0.205258	0.6788	0.327941	0.357263	0.191439
	C	0.221099	0.325581	0.554769	0.0589821	0.387597	0.345467	0.191776
	G	0.27334	0.129087	0.116616	0.202899	0.0940344	0.173576	0.399393
	T	0.245029	0.349174	0.123357	0.0593192	0.190428	0.123694	0.217391
Aspergillus novofumigatus	A	0.256013	0.209083	0.218839	0.607401	0.339108	0.317578	0.218503
	C	0.228764	0.320437	0.508831	0.0888141	0.327839	0.369722	0.189907
	G	0.2545	0.157275	0.133053	0.221699	0.123802	0.19058	0.398318
	T	0.260723	0.313204	0.139277	0.0820858	0.209251	0.122119	0.193272
Aspergillus ochraceoroseus	A	0.253697	0.209125	0.239121	0.591255	0.311998	0.315801	0.191593
	C	0.228559	0.324673	0.486058	0.0925222	0.360583	0.377905	0.192438
	G	0.251373	0.148078	0.140473	0.222433	0.121462	0.17575	0.411069
	T	0.266371	0.318124	0.134347	0.0937896	0.205957	0.130545	0.204901
Aspergillus oryzae	A	0.237248	0.216107	0.235403	0.646309	0.324664	0.312919	0.212416
	C	0.225671	0.337248	0.506879	0.0743289	0.36896	0.394966	0.188255
	G	0.273826	0.14094	0.126678	0.205872	0.100839	0.15906	0.395638
	T	0.263255	0.305705	0.13104	0.0734899	0.205537	0.133054	0.203691
Aspergillus piperis	A	0.263471	0.196759	0.215935	0.66185	0.29318	0.301418	0.208778
	C	0.239298	0.355841	0.548818	0.0823768	0.390817	0.432275	0.194733
	G	0.238217	0.140716	0.117488	0.184335	0.102093	0.15476	0.385415
	T	0.259014	0.306685	0.117758	0.0714382	0.21391	0.111546	0.211074
Aspergillus ruber	A	0.27886	0.240915	0.208793	0.642843	0.344308	0.363983	0.220036
	C	0.203373	0.308974	0.512548	0.0742823	0.353744	0.343104	0.195342
	G	0.256575	0.154587	0.13411	0.197149	0.103393	0.145352	0.382253
	T	0.261193	0.295523	0.144549	0.0857258	0.198555	0.147561	0.202369
Aspergillus saccharolyticus	A	0.238392	0.201309	0.21689	0.637893	0.287317	0.295887	0.21876
	C	0.264101	0.355562	0.534279	0.0864755	0.375039	0.421627	0.194141
	G	0.253038	0.153942	0.124805	0.197569	0.12091	0.176691	0.380804
	T	0.244469	0.289187	0.124026	0.0780617	0.216734	0.105796	0.206295
Aspergillus sclerotiicarbonarius	A	0.247386	0.18322	0.195112	0.650418	0.279012	0.266728	0.203868
	C	0.254966	0.376895	0.573053	0.0853372	0.429038	0.483664	0.190016
	G	0.248562	0.146628	0.123366	0.199948	0.104156	0.167407	0.397804
	T	0.249085	0.293257	0.108468	0.0642969	0.187794	0.0822007	0.208312
Aspergillus sclerotioniger	A	0.256868	0.202328	0.205847	0.633509	0.28556	0.286913	0.206523
	C	0.250372	0.361754	0.55718	0.0885099	0.404656	0.457572	0.191772
	G	0.248342	0.137772	0.116931	0.19935	0.109893	0.161862	0.396129
	T	0.244417	0.298146	0.120043	0.0786304	0.199892	0.0936527	0.205576
Aspergillus steynii	A	0.222621	0.191434	0.203219	0.61282	0.297643	0.29793	0.219316
	C	0.249353	0.357574	0.546996	0.0858005	0.3833	0.43432	0.197758
	G	0.259989	0.148606	0.136533	0.219172	0.113251	0.168008	0.379994
	T	0.268037	0.302386	0.113251	0.0822075	0.205806	0.0997413	0.202932
Aspergillus sydowii	A	0.248926	0.211057	0.220624	0.605976	0.33296	0.351634	0.216246
	C	0.226331	0.32966	0.481599	0.0907563	0.358917	0.352568	0.209897
	G	0.252474	0.157266	0.146834	0.213445	0.121195	0.16732	0.376097
	T	0.272269	0.302017	0.150943	0.0898226	0.186928	0.128478	0.197759
Aspergillus taichungensis	A	0.247379	0.213942	0.204165	0.613205	0.289459	0.281666	0.217625
	C	0.235619	0.34599	0.519269	0.0969113	0.37206	0.44361	0.188439
	G	0.262822	0.147634	0.149051	0.198356	0.11703	0.173987	0.378011
	T	0.25418	0.292434	0.127515	0.0915273	0.221451	0.100737	0.215925
Aspergillus tubingensis	A	0.262503	0.207512	0.22349	0.628761	0.310853	0.302967	0.224528
	C	0.238639	0.336169	0.5138	0.0921353	0.366881	0.413571	0.202947
	G	0.239676	0.150031	0.1326	0.194231	0.118489	0.165179	0.377672
	T	0.259182	0.306288	0.13011	0.0848724	0.203777	0.118282	0.194854
Aspergillus uvarum	A	0.250673	0.208154	0.219456	0.640339	0.291712	0.298305	0.22605
	C	0.256055	0.362083	0.540097	0.0874596	0.395048	0.431378	0.196986
	G	0.253498	0.142761	0.131997	0.192949	0.108854	0.17317	0.378633
	T	0.239774	0.287002	0.10845	0.0792519	0.204386	0.0971475	0.198332
Aspergillus vadensis	A	0.249427	0.19874	0.220074	0.660223	0.303551	0.296249	0.203036
	C	0.248998	0.355813	0.546392	0.0817583	0.387743	0.437428	0.200888
	G	0.242984	0.144044	0.116982	0.188001	0.0995132	0.154782	0.384593
	T	0.258591	0.301403	0.116552	0.0700172	0.209192	0.111541	0.211483
Aspergillus versicolor	A	0.253652	0.217314	0.219986	0.632704	0.328286	0.350908	0.213573
	C	0.236017	0.32419	0.503206	0.0851443	0.371215	0.365515	0.198611
	G	0.257748	0.151942	0.138404	0.201104	0.118276	0.162095	0.384574
	T	0.252583	0.306555	0.138404	0.0810474	0.182223	0.121482	0.203242
Aspergillus violaceofuscus	A	0.254377	0.209399	0.225424	0.642876	0.289793	0.305009	0.217344
	C	0.253838	0.352276	0.540803	0.0859144	0.39631	0.428629	0.199569
	G	0.251818	0.145704	0.125101	0.194856	0.1115	0.167385	0.379881
	T	0.239968	0.292621	0.108672	0.0763534	0.202397	0.0989766	0.203205
Aspergillus wentii	A	0.271544	0.221856	0.202054	0.63788	0.359736	0.346718	0.227356
	C	0.208471	0.305647	0.522736	0.0810414	0.319215	0.373487	0.195086
	G	0.242941	0.142648	0.125229	0.197103	0.10341	0.163916	0.382105
	T	0.277044	0.32985	0.149982	0.0839751	0.217638	0.115878	0.195453
Aureobasidium pullulans	A	0.275752	0.22534	0.280121	0.635019	0.32902	0.245841	0.202151
	C	0.217106	0.375231	0.487145	0.0821711	0.336414	0.498572	0.203831
	G	0.264829	0.134431	0.118636	0.205344	0.114603	0.1551	0.366661
	T	0.242312	0.264997	0.114098	0.077466	0.219963	0.100487	0.227357
Aureobasidium subglaciale	A	0.257579	0.232757	0.266734	0.597152	0.338352	0.235198	0.212818
	C	0.244557	0.353611	0.46531	0.0966429	0.310478	0.470397	0.202848
	G	0.261648	0.140997	0.132248	0.217091	0.128179	0.175992	0.361953
	T	0.236216	0.272635	0.135707	0.089115	0.222991	0.118413	0.22238
Babjeviella inositovora	A	0.26226	0.273188	0.242271	0.521855	0.282783	0.359009	0.266525
	C	0.308369	0.320096	0.400586	0.160981	0.415512	0.337953	0.173507
	G	0.132463	0.114606	0.086887	0.165245	0.0938166	0.112207	0.251866
	T	0.296908	0.292111	0.270256	0.151919	0.207889	0.190832	0.308102
Basidiobolus meristosporus	A	0.269772	0.265824	0.288459	0.538492	0.361232	0.278194	0.290696
	C	0.225424	0.277537	0.339913	0.137386	0.295434	0.376629	0.162916
	G	0.18384	0.134755	0.143835	0.204764	0.130017	0.152783	0.305567
	T	0.320963	0.321884	0.227793	0.119358	0.213318	0.192394	0.240821
Batrachochytrium salamandrivorans	A	0.256142	0.262914	0.317663	0.381312	0.332946	0.306829	0.280712
	C	0.253627	0.314181	0.267557	0.195202	0.299478	0.336042	0.21745
	G	0.207584	0.138325	0.155543	0.231186	0.14645	0.147224	0.309731
	T	0.282647	0.284581	0.259238	0.1923	0.221126	0.209905	0.192107
Baudoinia panamericana	A	0.230703	0.210453	0.23053	0.488577	0.288162	0.228799	0.183281
	C	0.233299	0.365871	0.436829	0.115265	0.362063	0.391485	0.225511
	G	0.322776	0.196435	0.179647	0.29595	0.18432	0.250606	0.404465
	T	0.213223	0.227241	0.152994	0.100208	0.165455	0.12911	0.186743
Beauveria bassiana	A	0.235282	0.214193	0.23918	0.609595	0.290055	0.282559	0.22039
	C	0.242979	0.36082	0.518041	0.076062	0.403398	0.486757	0.202499
	G	0.290655	0.134733	0.117641	0.251774	0.0998501	0.138831	0.396802
	T	0.231084	0.290255	0.125137	0.0625687	0.206697	0.0918541	0.18031
Bipolaris maydis	A	0.253359	0.207569	0.270766	0.633113	0.308609	0.282308	0.19035
	C	0.244655	0.415894	0.511258	0.0779565	0.427815	0.494797	0.203784
	G	0.281552	0.125071	0.0974456	0.23368	0.0853359	0.121287	0.4
	T	0.220435	0.251466	0.12053	0.0552507	0.17824	0.101608	0.205866
Bipolaris sorokiniana	A	0.23939	0.20478	0.259442	0.620382	0.300783	0.267408	0.19544
	C	0.249691	0.401044	0.504189	0.0857025	0.422195	0.494575	0.202033
	G	0.284576	0.12718	0.111935	0.232386	0.0954539	0.122236	0.392116
	T	0.226343	0.266996	0.124433	0.06153	0.181568	0.115781	0.210411
Blastomyces dermatitidis	A	0.228599	0.226855	0.311509	0.555961	0.30929	0.308973	0.207356
	C	0.248256	0.335923	0.37603	0.110019	0.37825	0.368738	0.184052
	G	0.264902	0.161382	0.154883	0.241756	0.128567	0.168675	0.418041
	T	0.258244	0.27584	0.157578	0.0922638	0.183893	0.153614	0.190552
Blastomyces gilchristii	A	0.230216	0.225638	0.310007	0.553303	0.302812	0.308044	0.203074
	C	0.24722	0.335023	0.380314	0.111674	0.376063	0.371648	0.184761
	G	0.26259	0.161707	0.154022	0.24395	0.128515	0.165141	0.419228
	T	0.259974	0.277632	0.155657	0.0910726	0.19261	0.155167	0.192937
Blumeria graminis	A	0.289411	0.263236	0.302425	0.582816	0.403283	0.331115	0.281721
	C	0.212215	0.264419	0.379326	0.105442	0.253327	0.314404	0.183378
	G	0.211624	0.136498	0.122449	0.208518	0.112984	0.151434	0.317066
	T	0.286749	0.335847	0.1958	0.103224	0.230405	0.203046	0.217835
Botryobasidium botryosum	A	0.242648	0.203798	0.255779	0.419642	0.251004	0.201628	0.209984
	C	0.27987	0.387737	0.385893	0.158871	0.41389	0.420727	0.241997
	G	0.233641	0.166251	0.172436	0.277482	0.144872	0.23592	0.329029
	T	0.243842	0.242214	0.185893	0.144004	0.190233	0.141725	0.218991
Botrytis cinerea	A	0.281897	0.234052	0.302845	0.730345	0.434138	0.347069	0.20819
	C	0.181034	0.291293	0.463707	0.052931	0.257328	0.325517	0.171379
	G	0.227845	0.103707	0.0947414	0.149483	0.0777586	0.163707	0.376293
	T	0.309224	0.370948	0.138707	0.0672414	0.230776	0.163707	0.244138
Cadophora sp	A	0.245165	0.213913	0.259555	0.63019	0.382366	0.305563	0.199523
	C	0.22656	0.333975	0.481624	0.0834021	0.321785	0.346073	0.194208
	G	0.271469	0.135918	0.126753	0.207405	0.111814	0.219778	0.389973
	T	0.256805	0.316195	0.132069	0.0790028	0.184034	0.128586	0.216295
Calocera cornea	A	0.245017	0.215808	0.228544	0.44629	0.243771	0.214286	0.170404
	C	0.302879	0.378184	0.407115	0.169989	0.383444	0.394241	0.257752
	G	0.249446	0.218992	0.211379	0.264673	0.210133	0.273117	0.33361
	T	0.202658	0.187016	0.152962	0.119048	0.162652	0.118355	0.238234
Calocera viscosa	A	0.246728	0.215957	0.242412	0.472431	0.268727	0.23169	0.18059
	C	0.300473	0.376497	0.40518	0.163743	0.372598	0.385965	0.246728
	G	0.23169	0.203286	0.205653	0.252158	0.189084	0.267753	0.332359
	T	0.221108	0.204261	0.146756	0.111668	0.169591	0.114592	0.240323
Candida maltosa	A	0.366331	0.366742	0.523359	0.722577	0.346368	0.39576	0.32517
	C	0.222062	0.304589	0.252315	0.0924058	0.329492	0.364478	0.091171
	G	0.0792344	0.066063	0.0543322	0.0950813	0.0421898	0.0699732	0.225767
	T	0.332373	0.262605	0.169994	0.0899362	0.281951	0.169788	0.357893
Catenaria anguillulae	A	0.258169	0.235345	0.228361	0.42442	0.215016	0.233225	0.25767
	C	0.270142	0.35782	0.419805	0.161512	0.436892	0.55338	0.254926
	G	0.25131	0.170117	0.186331	0.25792	0.148666	0.135695	0.253056
	T	0.220379	0.236717	0.165503	0.156149	0.199426	0.0777002	0.234348
Ceraceosorus guamensis	A	0.193147	0.183769	0.20541	0.572949	0.312894	0.185032	0.209378
	C	0.27376	0.368801	0.534355	0.0833183	0.302976	0.44761	0.244905
	G	0.313616	0.192426	0.153111	0.261317	0.200721	0.296664	0.296664
	T	0.219477	0.255005	0.107124	0.0824166	0.183408	0.0706943	0.249053
Cercospora beticola	A	0.241625	0.198375	0.218277	0.625625	0.3165	0.219875	0.17125
	C	0.240375	0.41925	0.538692	0.075	0.394625	0.51	0.206125
	G	0.325875	0.15825	0.148019	0.2335	0.12475	0.181625	0.4255
	T	0.192125	0.224125	0.0950119	0.065875	0.164125	0.0885	0.197125
Cladophialophora immunda	A	0.226105	0.196904	0.252492	0.573472	0.333294	0.246042	0.186115
	C	0.25085	0.37305	0.472616	0.0968688	0.383722	0.444822	0.187053
	G	0.290841	0.175912	0.155271	0.244166	0.119151	0.210625	0.437434
	T	0.232204	0.254134	0.11962	0.0854931	0.163833	0.0985106	0.189398
Clohesyomyces aquaticus	A	0.221979	0.196619	0.222562	0.499198	0.301414	0.259583	0.216587
	C	0.259	0.374144	0.466113	0.125783	0.370791	0.423845	0.222854
	G	0.267308	0.165136	0.156245	0.260166	0.14065	0.182626	0.357965
	T	0.251713	0.264101	0.155079	0.114852	0.187145	0.133945	0.202594
Coccidioides immitis	A	0.223531	0.201724	0.29388	0.58178	0.322547	0.321491	0.19082
	C	0.222652	0.334682	0.409075	0.0912768	0.379705	0.352796	0.172705
	G	0.289483	0.167605	0.153007	0.241294	0.120471	0.205417	0.445832
	T	0.264333	0.29599	0.144038	0.085649	0.177278	0.120295	0.190644
Coccidioides posadasii	A	0.224227	0.206516	0.289724	0.564244	0.318296	0.315957	0.198496
	C	0.220217	0.331662	0.405681	0.0982456	0.372097	0.344862	0.180785
	G	0.284378	0.173099	0.159231	0.250627	0.130827	0.212531	0.43609
	T	0.271178	0.288722	0.145363	0.0868839	0.17878	0.12665	0.184628
Colletotrichum incanum	A	0.205316	0.208638	0.218605	0.655482	0.350166	0.266113	0.211296
	C	0.227575	0.378738	0.57608	0.072093	0.389037	0.4299	0.18804
	G	0.352824	0.134551	0.0976744	0.215615	0.086711	0.204319	0.423256
	T	0.214286	0.278073	0.107641	0.0568106	0.174086	0.0996678	0.177409
Conidiobolus coronatus	A	0.46733	0.406023	0.414896	0.759075	0.571659	0.527151	0.432527
	C	0.0809357	0.123689	0.159451	0.046249	0.107556	0.0825269	0.106183
	G	0.0898091	0.0696424	0.043829	0.0806668	0.0634579	0.0663978	0.253226
	T	0.361925	0.400645	0.381823	0.114009	0.257327	0.323925	0.208065
Coniella lustricola	A	0.231907	0.213292	0.226688	0.498782	0.310369	0.24826	0.215379
	C	0.259569	0.352122	0.444328	0.131698	0.347251	0.415971	0.214335
	G	0.29158	0.179541	0.174148	0.235038	0.164405	0.224426	0.378045
	T	0.216945	0.255045	0.154836	0.134482	0.177975	0.111343	0.192241
Coniochaeta ligniaria	A	0.225771	0.208509	0.238141	0.600924	0.335735	0.259345	0.191926
	C	0.240723	0.378415	0.50034	0.0897105	0.383037	0.421096	0.192606
	G	0.320919	0.15509	0.145304	0.229849	0.112274	0.229985	0.413892
	T	0.212587	0.257986	0.116216	0.0795161	0.168955	0.0895746	0.201577
Corynespora cassiicola	A	0.219374	0.194814	0.219569	0.527886	0.28591	0.25274	0.188454
	C	0.260176	0.385127	0.49638	0.111155	0.418004	0.491879	0.228376
	G	0.268787	0.15998	0.145597	0.265949	0.122211	0.152348	0.396086
	T	0.251663	0.260078	0.138454	0.0950098	0.173875	0.103033	0.187084
Cryptococcus amylolentus	A	0.250106	0.19283	0.189436	0.583581	0.250955	0.237802	0.156131
	C	0.328808	0.4423	0.585278	0.0977938	0.501061	0.530123	0.237166
	G	0.186042	0.142978	0.10734	0.253712	0.124735	0.149767	0.310776
	T	0.235045	0.221892	0.117947	0.064913	0.12325	0.082308	0.295927
Cryptococcus neoformans	A	0.275962	0.245418	0.257025	0.618051	0.320556	0.322999	0.18204
	C	0.282682	0.373244	0.481521	0.0974343	0.396915	0.402566	0.239768
	G	0.185858	0.136225	0.110568	0.209835	0.111484	0.14493	0.279933
	T	0.255498	0.245113	0.150886	0.0746793	0.171045	0.129505	0.298259
Cutaneotrichosporon oleaginosum	A	0.232158	0.174241	0.170796	0.546514	0.191961	0.179984	0.191961
	C	0.345693	0.43429	0.589664	0.116653	0.518622	0.611813	0.272683
	G	0.206399	0.152092	0.124364	0.265463	0.112387	0.144709	0.298605
	T	0.215751	0.239377	0.115176	0.07137	0.17703	0.0634947	0.236751
Cyberlindnera jadinii	A	0.318028	0.335593	0.386749	0.544222	0.352542	0.361171	0.305085
	C	0.187673	0.242527	0.250847	0.114946	0.371957	0.195686	0.123575
	G	0.242835	0.202157	0.190139	0.255778	0.131279	0.302928	0.307858
	T	0.251464	0.219723	0.172265	0.0850539	0.144222	0.140216	0.263482
Cylindrobasidium torrendii	A	0.305096	0.174702	0.205464	0.523646	0.213499	0.220271	0.195937
	C	0.255969	0.458104	0.463613	0.117309	0.458907	0.457759	0.217746
	G	0.196166	0.138659	0.153352	0.244835	0.113981	0.190657	0.324839
	T	0.242769	0.228535	0.177571	0.11421	0.213613	0.131313	0.261478
Dacryopinax primogenitus	A	0.277474	0.239398	0.265618	0.5114	0.294802	0.248518	0.179891
	C	0.27109	0.354081	0.376425	0.151391	0.357957	0.386001	0.227314
	G	0.228682	0.179207	0.197902	0.227542	0.160055	0.23803	0.348837
	T	0.222754	0.227314	0.160055	0.109667	0.187187	0.127451	0.243958
Daedalea quercina	A	0.237632	0.204515	0.217086	0.397675	0.237902	0.185861	0.195864
	C	0.270479	0.378886	0.404974	0.147202	0.399567	0.43336	0.245877
	G	0.243309	0.182617	0.192349	0.315896	0.174642	0.240741	0.317518
	T	0.248581	0.233982	0.185591	0.139227	0.187889	0.140038	0.240741
Daldinia sp	A	0.253906	0.226772	0.25555	0.664858	0.381681	0.300444	0.195034
	C	0.187469	0.293702	0.470153	0.066272	0.327742	0.338596	0.167242
	G	0.280217	0.13534	0.120046	0.209341	0.0835389	0.203914	0.438908
	T	0.278408	0.344187	0.154251	0.0595297	0.207038	0.157047	0.198816
Dichomitus squalens	A	0.228836	0.202938	0.19598	0.450329	0.247391	0.175493	0.187862
	C	0.289138	0.382683	0.475454	0.141477	0.429068	0.464244	0.233862
	G	0.240433	0.173174	0.166989	0.294936	0.158485	0.229223	0.328566
	T	0.241593	0.241206	0.161577	0.113259	0.165056	0.13104	0.24971
Dothistroma septosporum	A	0.240281	0.206507	0.218224	0.544251	0.302316	0.207472	0.189551
	C	0.230907	0.397987	0.481803	0.096912	0.377585	0.464847	0.208575
	G	0.335953	0.176454	0.177281	0.267577	0.150675	0.222774	0.409291
	T	0.192859	0.219052	0.122691	0.09126	0.169424	0.104908	0.192583
Edhazardia aedis	A	0.413775	0.428724	0.467165	0.522691	0.57181	0.623599	0.45008
	C	0.166578	0.164442	0.142018	0.131874	0.124399	0.0811532	0.147891
	G	0.104111	0.0971703	0.088094	0.114255	0.109984	0.103577	0.218366
	T	0.315537	0.309664	0.302723	0.23118	0.193807	0.191671	0.183663
Elaphomyces granulatus	A	0.237307	0.208609	0.263797	0.541943	0.309419	0.26858	0.203091
	C	0.214864	0.314202	0.407285	0.0945548	0.326711	0.36571	0.191317
	G	0.279617	0.162987	0.162987	0.258646	0.135394	0.23142	0.415747
	T	0.268212	0.314202	0.165931	0.104857	0.228477	0.13429	0.189845
Exidia glandulosa	A	0.213216	0.176145	0.180392	0.352937	0.202707	0.174777	0.195724
	C	0.309171	0.390153	0.451411	0.189534	0.456162	0.439462	0.26706
	G	0.236899	0.193853	0.203786	0.310322	0.16873	0.254175	0.306219
	T	0.240714	0.23985	0.164411	0.147207	0.172401	0.131587	0.230996
Exophiala dermatitidis	A	0.221726	0.189043	0.246885	0.590172	0.317893	0.264519	0.186927
	C	0.233953	0.392194	0.470727	0.0926405	0.379497	0.441571	0.192805
	G	0.295556	0.160828	0.143193	0.223607	0.131907	0.196802	0.419469
	T	0.248766	0.257936	0.139196	0.093581	0.170703	0.0971079	0.200799
Exophiala mesophila	A	0.224625	0.189489	0.237387	0.617568	0.308108	0.227177	0.190691
	C	0.255706	0.375976	0.509309	0.0798799	0.375526	0.528078	0.17988
	G	0.253754	0.127778	0.132583	0.221622	0.0965465	0.153153	0.414414
	T	0.265916	0.306757	0.120721	0.0809309	0.21982	0.0915916	0.215015
Exophiala oligosperma	A	0.255441	0.222593	0.269061	0.603285	0.333689	0.261584	0.202163
	C	0.240353	0.349312	0.467619	0.0885298	0.364668	0.445053	0.178395
	G	0.269462	0.149953	0.139538	0.227934	0.114435	0.187742	0.408599
	T	0.234744	0.278141	0.123782	0.080251	0.187208	0.105622	0.210843
Exophiala sideris	A	0.230283	0.206147	0.244176	0.61844	0.348723	0.251193	0.181869
	C	0.247123	0.360651	0.498035	0.0806904	0.344232	0.435728	0.185097
	G	0.282627	0.151558	0.140472	0.225933	0.11423	0.199691	0.425344
	T	0.239966	0.281645	0.117317	0.0749369	0.192815	0.113388	0.20769
Exophiala xenobiotica	A	0.232667	0.196109	0.237629	0.60739	0.342081	0.245071	0.191278
	C	0.237107	0.365322	0.49876	0.0886539	0.35344	0.429691	0.189711
	G	0.285024	0.158767	0.14323	0.226661	0.124429	0.207077	0.418331
	T	0.245202	0.279802	0.120381	0.0772947	0.18005	0.118162	0.200679
Exserohilum turcica	A	0.200452	0.186385	0.210751	0.588043	0.268777	0.230093	0.175082
	C	0.291133	0.447877	0.573725	0.0768651	0.489073	0.58729	0.192414
	G	0.325044	0.141171	0.121829	0.277568	0.0992213	0.114544	0.430545
	T	0.183371	0.224567	0.0936951	0.0575232	0.142929	0.0680733	0.201959
Fibularhizoctonia sp	A	0.249756	0.217624	0.228247	0.398162	0.260575	0.249495	0.200287
	C	0.270742	0.361468	0.359447	0.178974	0.372417	0.388972	0.265789
	G	0.228769	0.170045	0.190119	0.262335	0.163332	0.21645	0.290491
	T	0.250733	0.250864	0.222186	0.160529	0.203676	0.145082	0.243433
Fusarium culmorum	A	0.231608	0.210722	0.227663	0.684614	0.33488	0.319332	0.22395
	C	0.211882	0.349501	0.559294	0.0638199	0.341843	0.43003	0.160362
	G	0.283825	0.0912045	0.0925969	0.186586	0.0717104	0.149919	0.403574
	T	0.272685	0.348573	0.120446	0.0649803	0.251566	0.100719	0.212114
Fusarium graminearum	A	0.227796	0.200467	0.234088	0.725638	0.325602	0.32722	0.213412
	C	0.208558	0.360302	0.572816	0.0530385	0.364977	0.440309	0.153542
	G	0.287487	0.0796476	0.0760518	0.180511	0.0571737	0.132866	0.429162
	T	0.27616	0.359583	0.117044	0.0408127	0.252247	0.0996045	0.203883
Fusarium oxysporum	A	0.253945	0.207704	0.226879	0.649584	0.323859	0.313592	0.231207
	C	0.218055	0.320974	0.512303	0.0828101	0.346343	0.413287	0.17962
	G	0.2626	0.118361	0.11344	0.194892	0.0855252	0.152045	0.384609
	T	0.2654	0.352961	0.147378	0.0727134	0.244273	0.121076	0.204565
Fusarium verticillioides	A	0.24072	0.197661	0.218077	0.659243	0.331292	0.313103	0.214551
	C	0.222903	0.340943	0.528211	0.0755382	0.352821	0.416852	0.172235
	G	0.278582	0.110987	0.114328	0.20026	0.0721975	0.162212	0.393281
	T	0.257795	0.350408	0.139384	0.0649592	0.24369	0.107832	0.219933
Gaeumannomyces graminis	A	0.199141	0.193537	0.243024	0.570117	0.328524	0.260196	0.172073
	C	0.274386	0.452659	0.523969	0.0944431	0.435249	0.458145	0.209039
	G	0.358097	0.151085	0.14393	0.27057	0.109707	0.217744	0.429048
	T	0.168376	0.202719	0.089077	0.06487	0.12652	0.0639161	0.18984
Galerina marginata	A	0.256036	0.223495	0.259185	0.418647	0.267106	0.283042	0.220823
	C	0.257276	0.353946	0.336005	0.169768	0.371123	0.358622	0.221395
	G	0.194389	0.158698	0.176734	0.240099	0.152114	0.197824	0.315106
	T	0.292299	0.263861	0.228075	0.171486	0.209657	0.160511	0.242676
Gelatoporia subvermispora	A	0.2315	0.192916	0.209194	0.457573	0.264959	0.201658	0.186436
	C	0.28425	0.37905	0.426225	0.144838	0.412359	0.432705	0.218387
	G	0.241447	0.175885	0.183723	0.285456	0.136398	0.224265	0.328862
	T	0.242803	0.252148	0.180859	0.112133	0.186285	0.141372	0.266315
Gloeophyllum trabeum	A	0.233424	0.184256	0.224485	0.435312	0.251304	0.212069	0.196672
	C	0.274894	0.413707	0.399553	0.121182	0.42513	0.415446	0.194189
	G	0.244847	0.154209	0.190961	0.338714	0.138316	0.225975	0.35709
	T	0.246834	0.247827	0.185001	0.104793	0.18525	0.146511	0.252049
Gonapodya prolifera	A	0.241271	0.23151	0.250407	0.313853	0.268928	0.316231	0.216869
	C	0.301089	0.358779	0.352897	0.225754	0.412089	0.310725	0.219122
	G	0.236141	0.187211	0.202102	0.291328	0.153923	0.295833	0.36416
	T	0.221499	0.2225	0.194594	0.169065	0.165061	0.0772119	0.19985
Gymnopus luxurians	A	0.263519	0.215324	0.252083	0.418069	0.260088	0.299624	0.237543
	C	0.245711	0.347165	0.333606	0.165496	0.356641	0.352067	0.214344
	G	0.187551	0.145728	0.167783	0.234275	0.143277	0.176115	0.289495
	T	0.303218	0.291782	0.246528	0.18216	0.239993	0.172194	0.258618
Hanseniaspora valbyensis	A	0.472397	0.483044	0.538644	0.71806	0.532334	0.647476	0.316246
	C	0.0970032	0.121057	0.12224	0.0678233	0.127366	0.0855678	0.0824132
	G	0.067429	0.0481073	0.0398265	0.0717666	0.0410095	0.0607256	0.254732
	T	0.36317	0.347792	0.29929	0.14235	0.29929	0.20623	0.346609
Hebeloma cylindrosporum	A	0.263633	0.233227	0.266718	0.430869	0.266718	0.275972	0.211634
	C	0.251845	0.340862	0.34648	0.166685	0.375344	0.360582	0.211634
	G	0.197973	0.158312	0.167677	0.231574	0.154126	0.212405	0.330616
	T	0.286548	0.267599	0.219125	0.170871	0.203812	0.151041	0.246117
Hesseltinella vesiculosa	A	0.282899	0.291807	0.304764	0.475773	0.282359	0.283034	0.281145
	C	0.181401	0.242273	0.283304	0.136726	0.337832	0.455932	0.173978
	G	0.175192	0.142934	0.140775	0.205426	0.132002	0.141045	0.344581
	T	0.360507	0.322986	0.271157	0.182076	0.247807	0.119989	0.200297
Heterobasidion irregulare	A	0.2285	0.209981	0.229127	0.433145	0.264281	0.204645	0.196171
	C	0.27715	0.375392	0.404583	0.163842	0.403013	0.444444	0.230069
	G	0.232894	0.163842	0.179849	0.263967	0.134965	0.223164	0.322348
	T	0.261456	0.250785	0.186441	0.139046	0.19774	0.127746	0.251412
Hydnomerulius pinastri	A	0.263213	0.218011	0.261822	0.447149	0.269471	0.244437	0.203408
	C	0.248957	0.348401	0.379694	0.158554	0.389082	0.388734	0.223227
	G	0.206189	0.158554	0.160292	0.257302	0.121349	0.237135	0.310153
	T	0.281641	0.275035	0.198192	0.136996	0.220097	0.129694	0.263213
Hypholoma sublateritium	A	0.242466	0.229543	0.249502	0.414175	0.280767	0.269365	0.196638
	C	0.281943	0.364055	0.366467	0.173144	0.371824	0.380324	0.245953
	G	0.210212	0.158052	0.175635	0.244021	0.16156	0.186177	0.30934
	T	0.26538	0.24835	0.208396	0.16866	0.18585	0.164134	0.24807
Hyphopichia burtonii	A	0.307024	0.305285	0.352921	0.667594	0.404381	0.407858	0.313978
	C	0.151947	0.213491	0.245132	0.0681502	0.219054	0.211057	0.105355
	G	0.184284	0.152643	0.158554	0.166898	0.162726	0.206885	0.279207
	T	0.356745	0.328581	0.243394	0.0973574	0.213839	0.1742	0.30146
Hypoxylon sp	A	0.261292	0.225063	0.239806	0.680521	0.373745	0.296424	0.188206
	C	0.18554	0.318695	0.504862	0.0660289	0.344417	0.351788	0.170169
	G	0.285602	0.125	0.127666	0.188206	0.0895546	0.22224	0.437892
	T	0.267566	0.331242	0.127666	0.0652447	0.192284	0.129548	0.203733
Jaapia argillacea	A	0.246079	0.206642	0.241928	0.430927	0.266605	0.239276	0.217251
	C	0.263838	0.371079	0.382034	0.158441	0.400484	0.375115	0.197186
	G	0.214714	0.164091	0.161554	0.25738	0.127076	0.229244	0.322417
	T	0.275369	0.258187	0.214483	0.153252	0.205835	0.156365	0.263146
Jaminaea rosea	A	0.223532	0.154951	0.193956	0.523146	0.193313	0.169524	0.203386
	C	0.310759	0.475997	0.539434	0.0953708	0.430562	0.522075	0.229533
	G	0.308616	0.139306	0.145735	0.306901	0.178526	0.244321	0.360266
	T	0.157094	0.229747	0.120874	0.0745821	0.1976	0.0640806	0.206815
Kockovaella imperatae	A	0.230301	0.215678	0.193745	0.601543	0.247766	0.155768	0.238627
	C	0.278838	0.316816	0.520512	0.0976848	0.374492	0.525589	0.20918
	G	0.221771	0.17567	0.142364	0.225223	0.152721	0.215678	0.293054
	T	0.26909	0.291836	0.143379	0.0755483	0.22502	0.102965	0.259139
Komagataella pastoris	A	0.293011	0.322197	0.326421	0.486943	0.35023	0.418587	0.309524
	C	0.256144	0.268049	0.271121	0.175115	0.289939	0.25384	0.118664
	G	0.154762	0.142473	0.164747	0.165515	0.111751	0.150922	0.282258
	T	0.296083	0.267281	0.237711	0.172427	0.24808	0.176651	0.289555
Komagataella phaffii	A	0.289738	0.314386	0.341549	0.495976	0.366197	0.40996	0.310865
	C	0.257545	0.280181	0.2666	0.165996	0.293763	0.267103	0.1167
	G	0.152414	0.130785	0.165493	0.171026	0.10664	0.146881	0.282696
	T	0.300302	0.274648	0.226358	0.167002	0.2334	0.176056	0.289738
Laccaria amethystina	A	0.266333	0.232365	0.257615	0.402705	0.264729	0.28517	0.231764
	C	0.253307	0.336974	0.337776	0.182164	0.357916	0.352104	0.225651
	G	0.1998	0.16503	0.174649	0.233968	0.151603	0.202004	0.308016
	T	0.280561	0.265631	0.22996	0.181162	0.225752	0.160721	0.234569
Laetiporus sulphureus	A	0.238683	0.210444	0.216546	0.413084	0.246062	0.202781	0.201078
	C	0.271605	0.359728	0.40684	0.15794	0.393359	0.431105	0.234142
	G	0.234994	0.176245	0.184759	0.288633	0.162339	0.226337	0.316872
	T	0.254718	0.253583	0.191855	0.140343	0.19824	0.139776	0.247907
Leucosporidium creatinivorum	A	0.243307	0.206597	0.210737	0.500276	0.2756	0.164919	0.181203
	C	0.327629	0.354954	0.506762	0.128209	0.364339	0.467706	0.220397
	G	0.199972	0.177339	0.142285	0.283881	0.203561	0.313828	0.389042
	T	0.229092	0.26111	0.140215	0.0876346	0.1565	0.0535468	0.209357
Lichtheimia ramosa	A	0.266092	0.275788	0.259628	0.535147	0.274172	0.258282	0.269863
	C	0.232157	0.29895	0.396445	0.164288	0.40641	0.484514	0.181255
	G	0.115001	0.0953407	0.0904929	0.16321	0.0791813	0.0619445	0.324266
	T	0.386749	0.329922	0.253434	0.137355	0.240237	0.19526	0.224616
Lipomyces starkeyi	A	0.265931	0.258109	0.292156	0.494594	0.334254	0.378192	0.232804
	C	0.203129	0.273982	0.353347	0.121923	0.330803	0.259259	0.193467
	G	0.239706	0.171383	0.15942	0.26179	0.133195	0.183805	0.356108
	T	0.291235	0.296526	0.195077	0.121693	0.201748	0.178744	0.217621
Lobosporangium transversale	A	0.324615	0.313978	0.354399	0.541985	0.289951	0.31598	0.286447
	C	0.213866	0.272056	0.33325	0.122388	0.341759	0.432361	0.167939
	G	0.152922	0.112126	0.104868	0.204981	0.107496	0.108372	0.322863
	T	0.308597	0.30184	0.207483	0.130647	0.260793	0.143286	0.222751
Magnaporthe oryzae	A	0.244728	0.235004	0.293093	0.654881	0.38818	0.339437	0.190807
	C	0.229827	0.377699	0.497159	0.072989	0.360399	0.391337	0.194722
	G	0.307867	0.125268	0.104685	0.214547	0.0862483	0.192322	0.411163
	T	0.217578	0.262028	0.105064	0.057583	0.165172	0.0769036	0.203308
Magnaporthe poae	A	0.210332	0.199125	0.236709	0.555966	0.322947	0.260763	0.180265
	C	0.257893	0.422988	0.506492	0.103321	0.409594	0.435424	0.216072
	G	0.35643	0.159902	0.159355	0.268416	0.122591	0.232336	0.414787
	T	0.175345	0.217986	0.0974443	0.0722974	0.144868	0.0714774	0.188875
Malassezia sympodialis	A	0.226925	0.171076	0.149324	0.436214	0.185773	0.119929	0.201058
	C	0.268078	0.369195	0.439153	0.141681	0.452675	0.489712	0.203998
	G	0.268665	0.21164	0.235156	0.319812	0.185185	0.24515	0.382716
	T	0.236332	0.248089	0.176367	0.102293	0.176367	0.145209	0.212228
Meira miltonrushii	A	0.30295	0.258704	0.348162	0.760155	0.474855	0.347195	0.268617
	C	0.197292	0.329304	0.442215	0.0502901	0.201161	0.296905	0.158849
	G	0.240087	0.101064	0.104449	0.131286	0.101306	0.257495	0.336799
	T	0.259671	0.310928	0.105174	0.0582689	0.222679	0.0984043	0.235735
Meliniomyces bicolor	A	0.252305	0.219627	0.255685	0.548248	0.355767	0.30629	0.203647
	C	0.226081	0.322372	0.448679	0.102131	0.33067	0.324933	0.19832
	G	0.273612	0.165028	0.142184	0.245442	0.136447	0.235403	0.404118
	T	0.248002	0.292973	0.153452	0.104179	0.177115	0.133374	0.193915
Meliniomyces variabilis	A	0.244325	0.209589	0.246477	0.607143	0.372798	0.302935	0.190705
	C	0.229354	0.327886	0.476517	0.0865949	0.324755	0.326027	0.194521
	G	0.266732	0.148924	0.13092	0.225538	0.122309	0.235225	0.417123
	T	0.259589	0.313601	0.146086	0.0807241	0.180137	0.135812	0.197652
Metschnikowia bicuspidata	A	0.248761	0.285431	0.287413	0.473241	0.372151	0.367195	0.253221
	C	0.288404	0.287909	0.361249	0.156591	0.328048	0.358276	0.174926
	G	0.183845	0.181863	0.169475	0.234886	0.136769	0.139742	0.300297
	T	0.278989	0.244797	0.181863	0.135282	0.163033	0.134787	0.271556
Microbotryum violaceum	A	0.229522	0.210003	0.22778	0.549146	0.222377	0.123388	0.193447
	C	0.318926	0.419658	0.487626	0.109794	0.428024	0.515162	0.205124
	G	0.235274	0.173754	0.173405	0.264204	0.168526	0.276229	0.345068
	T	0.216277	0.196584	0.111189	0.076856	0.181074	0.0852213	0.256361
Microdochium bolleyi	A	0.210634	0.179039	0.223606	0.555613	0.255073	0.190727	0.183406
	C	0.266376	0.439892	0.542898	0.0944002	0.463139	0.526715	0.201387
	G	0.343951	0.148215	0.143719	0.282302	0.112895	0.212561	0.438865
	T	0.179039	0.232854	0.0897765	0.0676856	0.168893	0.0699974	0.176342
Mixia osmundae	A	0.205848	0.20952	0.236349	0.415757	0.301754	0.144696	0.232449
	C	0.267446	0.377682	0.434867	0.141966	0.302534	0.411076	0.227379
	G	0.340741	0.246196	0.200858	0.345944	0.249123	0.356084	0.361934
	T	0.185965	0.166602	0.127925	0.0963339	0.146589	0.0881435	0.178237
Mortierella elongata	A	0.343035	0.303109	0.352736	0.54403	0.264925	0.334328	0.26306
	C	0.260821	0.370647	0.368905	0.132214	0.441418	0.41592	0.175249
	G	0.163682	0.117662	0.132214	0.210945	0.122139	0.154104	0.344527
	T	0.232463	0.208582	0.146144	0.112811	0.171517	0.0956468	0.217164
Mycosphaerella eumusae	A	0.243943	0.203166	0.241785	0.590309	0.335332	0.245622	0.180139
	C	0.227633	0.397937	0.493404	0.0887503	0.354282	0.458143	0.21492
	G	0.308227	0.164308	0.137923	0.237467	0.145838	0.180619	0.409451
	T	0.220197	0.234589	0.126889	0.0834733	0.164548	0.115615	0.195491
Nadsonia fulvescens	A	0.289964	0.303054	0.314161	0.645379	0.376438	0.464895	0.273701
	C	0.188417	0.254264	0.278461	0.094407	0.249107	0.205871	0.138437
	G	0.14399	0.092027	0.0864736	0.144387	0.0995637	0.0876636	0.282428
	T	0.377628	0.350655	0.320904	0.115827	0.274891	0.241571	0.305434
Naematelia encephala	A	0.276875	0.255309	0.261778	0.601526	0.379894	0.260783	0.204545
	C	0.244194	0.303583	0.451393	0.084937	0.278699	0.37923	0.2072
	G	0.225946	0.165229	0.13852	0.2286	0.147147	0.236397	0.28351
	T	0.252986	0.275879	0.148308	0.084937	0.19426	0.12359	0.304745
Neocallimastix californiae	A	0.523393	0.458722	0.531771	0.787254	0.719853	0.697261	0.425586
	C	0.0460322	0.0955474	0.139979	0.0322884	0.0733315	0.064671	0.0732373
	G	0.0976184	0.0653299	0.0679657	0.0899934	0.0515862	0.0748376	0.299915
	T	0.332957	0.380401	0.260284	0.0904641	0.155229	0.163231	0.201261
Neolecta irregularis	A	0.269216	0.248422	0.256962	0.378017	0.308949	0.337913	0.27033
	C	0.269959	0.330115	0.326402	0.193093	0.347196	0.320089	0.219458
	G	0.164501	0.129595	0.137765	0.218715	0.131452	0.136651	0.279985
	T	0.296324	0.291868	0.278871	0.210175	0.212403	0.205347	0.230227
Neolentinus lepideus	A	0.244546	0.216992	0.243685	0.412457	0.259759	0.226607	0.207951
	C	0.250718	0.351177	0.361366	0.149684	0.385763	0.380741	0.216992
	G	0.233065	0.176521	0.184127	0.289897	0.152555	0.216561	0.313002
	T	0.27167	0.25531	0.210821	0.147962	0.201923	0.176091	0.262055
Neurospora crassa	A	0.259992	0.216354	0.239549	0.699777	0.364828	0.305596	0.198925
	C	0.2233	0.389071	0.564277	0.0682741	0.393264	0.448303	0.17691
	G	0.308872	0.112305	0.0988075	0.176255	0.0812475	0.174682	0.412659
	T	0.207836	0.28227	0.097366	0.0556939	0.16066	0.0714192	0.211506
Neurospora tetrasperma	A	0.25973	0.212531	0.235716	0.73199	0.381452	0.325145	0.19459
	C	0.209771	0.388352	0.601159	0.0524427	0.389456	0.434999	0.167541
	G	0.333701	0.105161	0.0808722	0.166161	0.0645874	0.172233	0.420094
	T	0.196798	0.293955	0.0822523	0.0494066	0.164505	0.0676235	0.217775
Ogataea polymorpha	A	0.27871	0.269247	0.253763	0.444301	0.332903	0.297634	0.276129
	C	0.212903	0.263226	0.32	0.145806	0.301935	0.348817	0.148387
	G	0.195699	0.132903	0.167312	0.226237	0.130323	0.180215	0.297204
	T	0.312688	0.334624	0.258925	0.183656	0.234839	0.173333	0.27828
Oidiodendron maius	A	0.249079	0.209776	0.239745	0.57578	0.356423	0.273888	0.208794
	C	0.224269	0.331368	0.450749	0.0938344	0.323753	0.348317	0.191353
	G	0.286416	0.151805	0.132646	0.239499	0.120609	0.195284	0.408745
	T	0.240236	0.30705	0.176861	0.0908868	0.199214	0.18251	0.191108
Paraphaeosphaeria sporulosa	A	0.222171	0.204402	0.2083	0.565287	0.281555	0.242577	0.18285
	C	0.263671	0.383125	0.520692	0.0962971	0.434827	0.474837	0.217471
	G	0.289923	0.158202	0.137911	0.260805	0.127021	0.174023	0.402614
	T	0.224235	0.25427	0.133096	0.0776109	0.156598	0.108564	0.197065
Paxillus rubicundulus	A	0.24653	0.237315	0.265643	0.403299	0.262685	0.248464	0.236405
	C	0.266894	0.322298	0.339818	0.176906	0.353015	0.392491	0.216951
	G	0.211149	0.171672	0.176337	0.248692	0.158248	0.217065	0.308077
	T	0.275427	0.268714	0.218203	0.171104	0.226052	0.14198	0.238567
Penicilliopsis zonata	A	0.249747	0.213258	0.212852	0.567606	0.309548	0.279343	0.21569
	C	0.23434	0.322116	0.483479	0.0851409	0.373404	0.392054	0.183458
	G	0.250152	0.144942	0.152443	0.248733	0.120414	0.215488	0.402797
	T	0.265761	0.319684	0.151226	0.0985202	0.196635	0.113116	0.198054
Penicillium brasilianum	A	0.223126	0.191962	0.21058	0.630214	0.283147	0.267887	0.200746
	C	0.255002	0.374767	0.554934	0.0747711	0.40607	0.43625	0.186843
	G	0.258393	0.119891	0.123093	0.224822	0.0907087	0.177518	0.418277
	T	0.263479	0.31338	0.111394	0.0701933	0.220075	0.118345	0.194134
Penicillium chrysogenum	A	0.21004	0.187313	0.212787	0.657343	0.290959	0.306693	0.195804
	C	0.245754	0.377123	0.555694	0.0631868	0.406843	0.405844	0.174575
	G	0.234266	0.114136	0.105644	0.213037	0.0859141	0.146853	0.416084
	T	0.30994	0.321429	0.125874	0.0664336	0.216284	0.140609	0.213536
Penicillium coprophilum	A	0.221979	0.204052	0.225224	0.671473	0.327249	0.322869	0.209162
	C	0.236583	0.343311	0.542617	0.0688082	0.356999	0.394415	0.173572
	G	0.225447	0.115532	0.0961854	0.192371	0.085417	0.133419	0.402446
	T	0.315991	0.337105	0.135974	0.0673481	0.230334	0.149297	0.21482
Penicillium decumbens	A	0.200614	0.174742	0.18702	0.649638	0.271212	0.272747	0.180224
	C	0.250384	0.365052	0.593291	0.0703793	0.422276	0.458014	0.183074
	G	0.251699	0.131769	0.106117	0.214646	0.0877001	0.154571	0.423811
	T	0.297303	0.328437	0.113572	0.0653365	0.218812	0.114668	0.212892
Penicillium flavigenum	A	0.227662	0.19727	0.223476	0.66606	0.310464	0.323203	0.197816
	C	0.23949	0.353958	0.547771	0.0695177	0.37798	0.398362	0.182712
	G	0.223476	0.116833	0.099909	0.198544	0.0837125	0.139035	0.412011
	T	0.309372	0.331938	0.128844	0.0658781	0.227843	0.139399	0.207461
Penicillium nalgiovense	A	0.225672	0.19626	0.225127	0.654503	0.318446	0.312455	0.199165
	C	0.238199	0.357117	0.541031	0.0742556	0.373275	0.394699	0.172113
	G	0.221133	0.122004	0.10276	0.201162	0.08878	0.143609	0.417393
	T	0.314996	0.324619	0.131082	0.0700799	0.219499	0.149237	0.211329
Penicillium polonicum	A	0.216905	0.201979	0.233452	0.682836	0.32414	0.317489	0.196788
	C	0.233452	0.350746	0.54364	0.0658663	0.365509	0.400389	0.171966
	G	0.230045	0.11048	0.0955548	0.189325	0.0746269	0.134977	0.415477
	T	0.319598	0.336794	0.127352	0.0619727	0.235724	0.147145	0.215769
Penicillium roqueforti	A	0.226976	0.209881	0.228162	0.624308	0.31413	0.31489	0.206304
	C	0.245356	0.347134	0.506225	0.0869565	0.356324	0.379804	0.187136
	G	0.227964	0.125296	0.114032	0.207016	0.0995059	0.150973	0.39838
	T	0.299704	0.317688	0.151581	0.0817194	0.23004	0.154333	0.208181
Penicillium steckii	A	0.231096	0.201792	0.203462	0.671576	0.314607	0.331461	0.208624
	C	0.220012	0.320528	0.568479	0.0642271	0.334497	0.386729	0.178561
	G	0.224112	0.114941	0.111145	0.199514	0.0952019	0.14379	0.404494
	T	0.32478	0.362739	0.116915	0.0646827	0.255694	0.13802	0.208321
Penicillium vulpinum	A	0.222085	0.210228	0.23571	0.679526	0.319766	0.317643	0.193948
	C	0.241196	0.348965	0.539551	0.0647673	0.361883	0.39816	0.167758
	G	0.224739	0.0975049	0.0911343	0.194125	0.0778623	0.133251	0.420987
	T	0.31198	0.343302	0.133605	0.061582	0.240488	0.150947	0.217307
Peniophora sp	A	0.251815	0.194211	0.213161	0.423494	0.229754	0.16046	0.197511
	C	0.274819	0.389271	0.407278	0.156123	0.413501	0.465542	0.237485
	G	0.215801	0.164043	0.184124	0.281418	0.145659	0.212313	0.307816
	T	0.257566	0.252475	0.195437	0.138965	0.211087	0.161686	0.257189
Periconia macrospinosa	A	0.264929	0.22912	0.273446	0.578904	0.315617	0.286887	0.200698
	C	0.239175	0.356967	0.448389	0.0973733	0.371947	0.431664	0.209317
	G	0.244921	0.14488	0.130412	0.226144	0.119228	0.146932	0.386415
	T	0.250975	0.269033	0.147753	0.0975785	0.193207	0.134517	0.203571
Pezoloma ericae	A	0.255003	0.221326	0.257801	0.616204	0.373574	0.305036	0.195287
	C	0.215731	0.315365	0.468582	0.0845707	0.320745	0.326878	0.187648
	G	0.274909	0.150527	0.129546	0.220357	0.12266	0.231224	0.416182
	T	0.254358	0.312782	0.144071	0.0788681	0.183021	0.136862	0.200882
Phanerochaete carnosa	A	0.227571	0.218134	0.234739	0.436029	0.273683	0.18815	0.185641
	C	0.282165	0.384422	0.4027	0.141202	0.407	0.450245	0.230319
	G	0.257197	0.165691	0.185402	0.307968	0.146816	0.224824	0.318839
	T	0.233067	0.231752	0.177159	0.114801	0.1725	0.136782	0.265201
Phialocephala scopiformis	A	0.250616	0.211404	0.254215	0.65268	0.3871	0.311707	0.202122
	C	0.215382	0.317011	0.486835	0.0766244	0.308865	0.331692	0.184978
	G	0.26075	0.146524	0.125403	0.194166	0.105702	0.226747	0.404338
	T	0.273253	0.325062	0.133548	0.0765296	0.198333	0.129854	0.208562
Phialophora americana	A	0.218226	0.174886	0.227377	0.579054	0.324098	0.238943	0.186833
	C	0.258897	0.391967	0.494408	0.0915099	0.379131	0.439502	0.188104
	G	0.300076	0.168785	0.152262	0.253177	0.132562	0.224581	0.426792
	T	0.222801	0.264362	0.125953	0.0762583	0.164209	0.0969751	0.198271
Phlebiopsis gigantea	A	0.226642	0.216738	0.224827	0.414988	0.266425	0.177286	0.196104
	C	0.292836	0.38412	0.416804	0.155167	0.408386	0.466986	0.241334
	G	0.239518	0.167052	0.179597	0.303566	0.149719	0.218224	0.30307
	T	0.241004	0.23209	0.178772	0.126279	0.17547	0.137504	0.259492
Pichia membranifaciens	A	0.330483	0.344164	0.35015	0.590851	0.382642	0.392048	0.247969
	C	0.259513	0.299701	0.312099	0.107311	0.326635	0.279179	0.16631
	G	0.201368	0.16289	0.176571	0.22531	0.149637	0.191535	0.309534
	T	0.208636	0.193245	0.16118	0.0765284	0.141086	0.137238	0.276186
Piloderma croceum	A	0.274511	0.232921	0.251545	0.406046	0.268749	0.274845	0.234759
	C	0.234508	0.324536	0.329798	0.16636	0.35527	0.35218	0.209871
	G	0.213546	0.16469	0.17396	0.250209	0.14924	0.192751	0.306915
	T	0.277434	0.277852	0.244697	0.177384	0.226741	0.180224	0.248455
Piromyces finnis	A	0.509103	0.458099	0.527175	0.797724	0.693976	0.687282	0.41071
	C	0.0492637	0.0935743	0.139893	0.0337349	0.0825971	0.0824632	0.0760375
	G	0.104685	0.0737617	0.0657296	0.08166	0.0542169	0.061178	0.312048
	T	0.336948	0.374565	0.267202	0.0868809	0.16921	0.169076	0.201205
Pisolithus microcarpus	A	0.245848	0.239183	0.266053	0.361155	0.274199	0.223104	0.226806
	C	0.255369	0.315561	0.306781	0.179626	0.337142	0.380091	0.222469
	G	0.243203	0.194541	0.199513	0.276632	0.182482	0.243203	0.316725
	T	0.25558	0.250714	0.227653	0.182588	0.206178	0.153602	0.234
Pisolithus tinctorius	A	0.243713	0.246198	0.261604	0.351158	0.270351	0.235662	0.234669
	C	0.249081	0.307922	0.30166	0.17712	0.337839	0.368353	0.221052
	G	0.246795	0.19014	0.200278	0.279396	0.179207	0.240433	0.322036
	T	0.260411	0.25574	0.236458	0.192327	0.212603	0.155551	0.222244
Pneumocystis carinii	A	0.392593	0.45291	0.497002	0.531922	0.540388	0.46067	0.36261
	C	0.086067	0.0797178	0.0818342	0.0663139	0.111464	0.0814815	0.106526
	G	0.144268	0.119577	0.11358	0.164374	0.102293	0.151323	0.319577
	T	0.377072	0.347795	0.307584	0.23739	0.245855	0.306526	0.211287
Pneumocystis murina	A	0.399423	0.449171	0.509012	0.519106	0.51478	0.379236	0.373468
	C	0.0872386	0.0930065	0.0713771	0.075703	0.114636	0.0807498	0.105984
	G	0.136986	0.116078	0.103821	0.168709	0.0937275	0.144917	0.302812
	T	0.376352	0.341745	0.315789	0.236482	0.276857	0.395097	0.217736
Protomyces lactucaedebilis	A	0.24353	0.252792	0.317625	0.38273	0.24571	0.175429	0.243258
	C	0.264778	0.327976	0.3228	0.163171	0.342686	0.476709	0.237265
	G	0.254154	0.199401	0.177063	0.29447	0.20839	0.208662	0.324707
	T	0.237537	0.219831	0.182512	0.15963	0.203214	0.139199	0.19477
Pseudocercospora fijiensis	A	0.237461	0.223859	0.242562	0.574667	0.329838	0.250213	0.195806
	C	0.230094	0.402097	0.48739	0.103712	0.364126	0.443185	0.236894
	G	0.341457	0.151318	0.155285	0.241995	0.140266	0.201474	0.388212
	T	0.190989	0.222726	0.114763	0.079626	0.165769	0.105129	0.179088
Pseudocercospora musae	A	0.240302	0.208782	0.233836	0.558728	0.318157	0.228718	0.190194
	C	0.233567	0.389817	0.485183	0.0961746	0.359375	0.460668	0.231681
	G	0.309537	0.159483	0.15167	0.258621	0.141972	0.19208	0.37931
	T	0.216595	0.241918	0.12931	0.0864763	0.180496	0.118534	0.198815
Pseudogymnoascus destructans	A	0.228232	0.207289	0.267645	0.60785	0.319426	0.292051	0.194096
	C	0.244723	0.369393	0.476088	0.0890501	0.406662	0.354222	0.172988
	G	0.302111	0.144294	0.125	0.228562	0.104057	0.212236	0.41936
	T	0.224934	0.279024	0.131266	0.0745383	0.169855	0.141491	0.213555
Pseudogymnoascus verrucosus	A	0.233904	0.200641	0.271917	0.650273	0.329888	0.308506	0.192682
	C	0.231646	0.377881	0.478617	0.0703255	0.412331	0.358993	0.1732
	G	0.298646	0.123188	0.118199	0.21846	0.0835115	0.192088	0.425636
	T	0.235804	0.298289	0.131266	0.0609408	0.174269	0.140413	0.208482
Pseudomassariella vexata	A	0.238035	0.22724	0.211227	0.564412	0.34167	0.268262	0.221303
	C	0.233177	0.328715	0.484347	0.111551	0.350486	0.381792	0.190176
	G	0.294171	0.148615	0.143397	0.225081	0.116589	0.217344	0.400144
	T	0.234617	0.29543	0.161029	0.0989565	0.191256	0.132602	0.188377
Pseudomicrostroma glucosiphilum	A	0.214974	0.179729	0.213004	0.524956	0.226576	0.188704	0.215412
	C	0.335814	0.427102	0.495184	0.101795	0.41331	0.488398	0.202715
	G	0.234676	0.147548	0.15521	0.293345	0.160245	0.242119	0.375
	T	0.214536	0.245622	0.136602	0.0799037	0.199869	0.0807793	0.206874
Puccinia graminis	A	0.333152	0.281244	0.297341	0.595406	0.376741	0.238379	0.276542
	C	0.247965	0.297703	0.402604	0.122264	0.292096	0.346717	0.18828
	G	0.183939	0.163321	0.151745	0.199494	0.153192	0.336589	0.322481
	T	0.234943	0.257732	0.148309	0.082836	0.177971	0.0783143	0.212697
Puccinia striiformis	A	0.332542	0.298603	0.317877	0.603911	0.411453	0.281285	0.284078
	C	0.238128	0.280028	0.372765	0.0946927	0.261453	0.286313	0.167737
	G	0.200698	0.168436	0.169972	0.215503	0.161034	0.343296	0.341201
	T	0.228631	0.252933	0.139385	0.0858939	0.166061	0.0891061	0.206983
Pyrenochaeta sp	A	0.230274	0.194575	0.236599	0.611492	0.29256	0.271012	0.194254
	C	0.254181	0.391402	0.518975	0.0921955	0.421098	0.471162	0.205189
	G	0.26994	0.14687	0.125643	0.223306	0.111171	0.150836	0.398263
	T	0.245605	0.267153	0.118782	0.073006	0.175172	0.10699	0.202294
Rhizoclosmatium globosum	A	0.336084	0.352229	0.373128	0.422908	0.422908	0.491614	0.300386
	C	0.256525	0.280294	0.255	0.221186	0.264956	0.185577	0.212127
	G	0.19365	0.14665	0.154812	0.197596	0.153825	0.197596	0.297874
	T	0.213741	0.220827	0.21706	0.15831	0.15831	0.125213	0.189613
Rhizophagus irregularis	A	0.396395	0.404326	0.453289	0.599805	0.485506	0.484905	0.341694
	C	0.114007	0.152298	0.152824	0.0847852	0.150195	0.133448	0.122184
	G	0.147653	0.10033	0.0856864	0.15763	0.0864374	0.0983028	0.281316
	T	0.341945	0.343046	0.308201	0.15778	0.277861	0.283343	0.254806
Rhizopogon vinicolor	A	0.261328	0.226684	0.264205	0.43251	0.265883	0.243107	0.242388
	C	0.254256	0.347399	0.333973	0.165068	0.349197	0.389235	0.219492
	G	0.207504	0.158715	0.160393	0.238432	0.143731	0.194078	0.287341
	T	0.276912	0.267202	0.241429	0.163989	0.241189	0.173579	0.250779
Rhizopus microsporus	A	0.319709	0.362635	0.392124	0.509332	0.419186	0.420866	0.331654
	C	0.158641	0.171333	0.212766	0.128033	0.204367	0.255133	0.163494
	G	0.136618	0.108623	0.0992908	0.153789	0.097611	0.105636	0.266704
	T	0.385032	0.357409	0.295819	0.208847	0.278835	0.218365	0.238149
Rhodotorula graminis	A	0.186318	0.166296	0.135706	0.429366	0.18465	0.0372636	0.182425
	C	0.364294	0.468854	0.601224	0.138487	0.536151	0.721913	0.263626
	G	0.307008	0.192436	0.199666	0.367075	0.162959	0.221357	0.379867
	T	0.14238	0.172414	0.0634038	0.0650723	0.11624	0.0194661	0.174082
Rhodotorula taiwanensis	A	0.206373	0.223318	0.245827	0.425392	0.23824	0.140111	0.16439
	C	0.308548	0.396813	0.423116	0.127719	0.416287	0.429691	0.273141
	G	0.333839	0.209408	0.219777	0.382903	0.230653	0.329287	0.378604
	T	0.151239	0.17046	0.11128	0.0639858	0.11482	0.10091	0.183864
Saccharomyces cerevisiae	A	0.36019	0.358541	0.437049	0.628271	0.422213	0.452298	0.307851
	C	0.167525	0.203379	0.204204	0.0832475	0.210797	0.180095	0.123017
	G	0.188955	0.157841	0.147744	0.192458	0.131259	0.158665	0.294663
	T	0.28333	0.280239	0.211004	0.0960231	0.23573	0.208943	0.274469
Saitoella complicata	A	0.319683	0.231231	0.271635	0.538084	0.298935	0.331695	0.20748
	C	0.220311	0.357903	0.387387	0.117117	0.382473	0.318318	0.194922
	G	0.230412	0.151242	0.180999	0.24843	0.152607	0.235599	0.336882
	T	0.229593	0.259623	0.159978	0.0963691	0.165984	0.114387	0.260715
Schizopora paradoxa	A	0.270262	0.229211	0.264563	0.441325	0.274905	0.248628	0.236914
	C	0.227733	0.338962	0.353841	0.128324	0.393309	0.337906	0.207999
	G	0.227522	0.179084	0.196602	0.274588	0.1603	0.291262	0.319861
	T	0.274483	0.252744	0.184994	0.155762	0.171486	0.122203	0.235226
Schizosaccharomyces cryophilus	A	0.310136	0.304559	0.343841	0.618574	0.426285	0.435015	0.300436
	C	0.136518	0.198836	0.264306	0.0734724	0.197866	0.205626	0.139428
	G	0.174103	0.152037	0.131183	0.158341	0.1484	0.13579	0.321775
	T	0.379243	0.344568	0.260669	0.149612	0.227449	0.223569	0.238361
Schizosaccharomyces japonicus	A	0.29443	0.279037	0.313742	0.575427	0.395466	0.417856	0.284635
	C	0.173804	0.241254	0.338651	0.110551	0.259166	0.270081	0.150014
	G	0.193395	0.150014	0.123706	0.178841	0.132662	0.131262	0.31906
	T	0.338371	0.329695	0.223901	0.135181	0.212706	0.1808	0.246292
Schizosaccharomyces octosporus	A	0.31067	0.314489	0.348867	0.634072	0.43341	0.444869	0.300229
	C	0.13751	0.194041	0.258467	0.0825057	0.201426	0.2055	0.133944
	G	0.163484	0.141075	0.127324	0.148714	0.132671	0.124013	0.329768
	T	0.388337	0.350395	0.265343	0.134708	0.232493	0.225618	0.236058
Schizosaccharomyces pombe	A	0.31561	0.313688	0.345505	0.610506	0.440957	0.460389	0.291693
	C	0.14243	0.184711	0.261371	0.0826393	0.21183	0.188981	0.135383
	G	0.161862	0.129831	0.116378	0.160154	0.115738	0.136878	0.330344
	T	0.380098	0.37177	0.276746	0.146701	0.231476	0.213752	0.24258
Scleroderma citrinum	A	0.245398	0.242697	0.256202	0.381853	0.258303	0.244998	0.22549
	C	0.2489	0.315526	0.321729	0.180572	0.347039	0.382153	0.22539
	G	0.232193	0.188175	0.186074	0.255502	0.182873	0.22589	0.316026
	T	0.273509	0.253601	0.235994	0.182073	0.211785	0.146959	0.233093
Serendipita vermifera	A	0.262214	0.252537	0.291008	0.443238	0.304343	0.328534	0.229499
	C	0.252183	0.331721	0.323814	0.164621	0.32228	0.321572	0.215457
	G	0.214067	0.162615	0.176304	0.224923	0.144206	0.187043	0.341239
	T	0.271536	0.253127	0.208874	0.167217	0.229172	0.162851	0.213805
Serpula lacrymans	A	0.269536	0.240657	0.270102	0.440827	0.290487	0.26628	0.215742
	C	0.238392	0.334938	0.332531	0.154728	0.341308	0.371602	0.202576
	G	0.21107	0.155294	0.146801	0.249151	0.14043	0.176954	0.314694
	T	0.281002	0.269111	0.250566	0.155294	0.227775	0.185164	0.266988
Sistotremastrum niveocremeum	A	0.250849	0.224406	0.247633	0.409148	0.25335	0.240665	0.227801
	C	0.271753	0.362516	0.344113	0.177059	0.382526	0.3995	0.216009
	G	0.204038	0.155262	0.184742	0.252993	0.133107	0.217259	0.298017
	T	0.273361	0.257817	0.223513	0.1608	0.231017	0.142576	0.258174
Sistotremastrum suecicum	A	0.251763	0.232698	0.256072	0.400888	0.257247	0.243667	0.234265
	C	0.262471	0.346827	0.331679	0.177853	0.375163	0.377383	0.214547
	G	0.217681	0.160878	0.188692	0.252677	0.14129	0.230086	0.294594
	T	0.268086	0.259598	0.223557	0.168582	0.226299	0.148864	0.256594
Sordaria macrospora	A	0.259486	0.20446	0.233231	0.746089	0.380867	0.31631	0.201043
	C	0.220464	0.415033	0.603848	0.0550261	0.404424	0.435893	0.168315
	G	0.319906	0.093868	0.0859558	0.158964	0.0597015	0.187017	0.415213
	T	0.200144	0.286639	0.0769646	0.0399209	0.155008	0.0607804	0.215429
Spathaspora passalidarum	A	0.36392	0.345194	0.391386	0.68196	0.35362	0.400437	0.315855
	C	0.210674	0.281835	0.312422	0.105181	0.350499	0.340824	0.106429
	G	0.145443	0.0986267	0.0889513	0.13015	0.0708489	0.0839576	0.250624
	T	0.279963	0.274345	0.207241	0.0827091	0.225031	0.174782	0.327091
Sphaerulina musiva	A	0.255507	0.213575	0.221243	0.597161	0.298744	0.201827	0.18078
	C	0.240659	0.405613	0.512645	0.085332	0.387339	0.511829	0.203133
	G	0.322402	0.163811	0.15549	0.246859	0.128569	0.183227	0.421113
	T	0.181433	0.217001	0.110622	0.0706477	0.185348	0.103116	0.194975
Spizellomyces punctatus	A	0.278061	0.25728	0.318632	0.542974	0.343229	0.324993	0.239893
	C	0.224767	0.306333	0.365705	0.125247	0.326407	0.397371	0.215578
	G	0.219819	0.181934	0.15041	0.242861	0.140939	0.15041	0.323014
	T	0.277354	0.254453	0.165253	0.0889172	0.189426	0.127226	0.221515
Stagonospora sp	A	0.254205	0.209708	0.228869	0.635193	0.304769	0.239195	0.189589
	C	0.240366	0.380881	0.542474	0.0741963	0.410262	0.488184	0.201831
	G	0.275708	0.145412	0.113264	0.227911	0.101128	0.153715	0.390249
	T	0.229721	0.263998	0.115393	0.0626996	0.183841	0.118906	0.218331
Suhomyces tanzawaensis	A	0.300419	0.228606	0.221424	0.574506	0.281867	0.306403	0.265709
	C	0.256732	0.396768	0.470975	0.12687	0.397367	0.427289	0.1538
	G	0.175943	0.125673	0.10772	0.184919	0.12687	0.139437	0.290844
	T	0.266906	0.248953	0.19988	0.113704	0.193896	0.12687	0.289647
Suillus luteus	A	0.260475	0.234895	0.268397	0.425599	0.259616	0.250644	0.251026
	C	0.2411	0.320416	0.331679	0.153574	0.334065	0.389902	0.214756
	G	0.205784	0.16541	0.166555	0.2327	0.144698	0.192612	0.292546
	T	0.292641	0.279278	0.233368	0.188126	0.261621	0.166842	0.241672
Syncephalastrum racemosum	A	0.2446	0.266323	0.252823	0.420226	0.245214	0.263132	0.256505
	C	0.239323	0.262396	0.314188	0.166789	0.322533	0.417035	0.217354
	G	0.163967	0.142489	0.146539	0.226313	0.143471	0.131321	0.323515
	T	0.352111	0.328792	0.286451	0.186672	0.288783	0.188513	0.202626
Talaromyces marneffei	A	0.295039	0.257332	0.250717	0.716648	0.427122	0.379272	0.185667
	C	0.188754	0.302536	0.530209	0.052591	0.314112	0.376736	0.181588
	G	0.269019	0.13892	0.103969	0.191951	0.0776185	0.13914	0.422933
	T	0.247189	0.301213	0.115105	0.0388093	0.181147	0.104851	0.209813
Talaromyces stipitatus	A	0.286981	0.251266	0.251013	0.663121	0.411601	0.37614	0.207447
	C	0.192756	0.284448	0.506332	0.0699088	0.315603	0.349544	0.177558
	G	0.263171	0.141337	0.114488	0.198075	0.0919453	0.149443	0.399443
	T	0.257092	0.322948	0.128166	0.0688956	0.180851	0.124873	0.215552
Testicularia cyperi	A	0.244242	0.194949	0.247677	0.585455	0.306061	0.21899	0.208889
	C	0.234343	0.377778	0.501212	0.0876768	0.343232	0.451313	0.229293
	G	0.303434	0.163232	0.149899	0.249293	0.182626	0.250707	0.313131
	T	0.21798	0.26404	0.101212	0.0775758	0.168081	0.0789899	0.248687
Thermothelomyces thermophila	A	0.228571	0.198496	0.239398	0.598947	0.312331	0.251429	0.190977
	C	0.25594	0.405865	0.515639	0.077594	0.449023	0.458346	0.180902
	G	0.330977	0.155038	0.155188	0.281955	0.102707	0.231729	0.450376
	T	0.184511	0.240602	0.0897744	0.0415038	0.13594	0.0584962	0.177744
Thielavia terrestris	A	0.206902	0.172548	0.205184	0.57995	0.290756	0.226733	0.169738
	C	0.27233	0.431293	0.560587	0.0766708	0.489069	0.494847	0.186758
	G	0.342911	0.178795	0.154747	0.303092	0.10837	0.237664	0.467364
	T	0.177858	0.217364	0.0794816	0.0402873	0.111805	0.0407558	0.17614
Tilletiaria anomala	A	0.223616	0.183194	0.222023	0.589606	0.339506	0.188371	0.207089
	C	0.238351	0.375946	0.500199	0.0969733	0.333931	0.437475	0.235364
	G	0.329152	0.208483	0.161689	0.227399	0.169454	0.285544	0.356033
	T	0.208881	0.232378	0.116089	0.0860215	0.157109	0.0886101	0.201513
Tilletiopsis washingtonensis	A	0.113277	0.125385	0.146111	0.370819	0.112867	0.0603324	0.130105
	C	0.432793	0.504822	0.614816	0.142623	0.529038	0.722553	0.334291
	G	0.302688	0.217525	0.160271	0.414324	0.246871	0.190232	0.318284
	T	0.151242	0.152268	0.0788016	0.0722348	0.111225	0.0268828	0.21732
Tolypocladium capitatum	A	0.169118	0.147059	0.176879	0.510212	0.251225	0.180147	0.174428
	C	0.256127	0.441176	0.588644	0.0870098	0.488971	0.559232	0.203023
	G	0.384804	0.164216	0.140931	0.340686	0.115196	0.206699	0.444853
	T	0.189951	0.247549	0.0935458	0.0620915	0.144608	0.0539216	0.177696
Tolypocladium ophioglossoides	A	0.181093	0.15413	0.178637	0.535769	0.256599	0.207182	0.186924
	C	0.261817	0.419404	0.58011	0.0930304	0.476366	0.513812	0.193677
	G	0.366176	0.175315	0.134745	0.30304	0.108963	0.209024	0.437385
	T	0.190915	0.251151	0.106507	0.0681609	0.158072	0.0699816	0.182014
Tolypocladium paradoxum	A	0.172829	0.151893	0.163474	0.551002	0.260579	0.209354	0.176837
	C	0.27216	0.426281	0.6	0.0873051	0.472606	0.544321	0.186192
	G	0.363029	0.167038	0.134076	0.294878	0.11314	0.200445	0.447216
	T	0.191982	0.254788	0.10245	0.0668151	0.153675	0.0458797	0.189755
Torrubiella hemipterigena	A	0.239869	0.226741	0.245576	0.675371	0.305508	0.329481	0.214755
	C	0.233162	0.353025	0.528824	0.0682078	0.419092	0.438784	0.193636
	G	0.278539	0.109732	0.101884	0.201912	0.0766267	0.126855	0.402255
	T	0.24843	0.310502	0.123716	0.0545091	0.198773	0.10488	0.189355
Tortispora caseinolytica	A	0.307838	0.308789	0.370546	0.529216	0.359145	0.448456	0.287886
	C	0.216152	0.288836	0.270309	0.139667	0.310214	0.219952	0.172922
	G	0.191924	0.138242	0.15962	0.212352	0.121615	0.125891	0.315439
	T	0.284086	0.264133	0.199525	0.118765	0.209026	0.205701	0.223753
Trametes coccinea	A	0.230779	0.190046	0.207597	0.419122	0.247675	0.175115	0.179175
	C	0.280026	0.39332	0.430386	0.159398	0.422528	0.464571	0.256713
	G	0.253962	0.184676	0.187819	0.294565	0.164768	0.23222	0.308055
	T	0.235232	0.231958	0.174198	0.126916	0.165029	0.128094	0.256058
Trichoderma asperellum	A	0.237251	0.212839	0.256058	0.566908	0.304159	0.307052	0.199458
	C	0.224412	0.351718	0.461664	0.0933092	0.381555	0.399819	0.210127
	G	0.290416	0.153888	0.135262	0.23689	0.114286	0.173418	0.408318
	T	0.24792	0.281555	0.147016	0.102893	0.2	0.119711	0.182098
Trichoderma atroviride	A	0.216156	0.204051	0.232213	0.611166	0.324358	0.312994	0.194664
	C	0.227026	0.368577	0.533844	0.0849802	0.410326	0.4417	0.1917
	G	0.311512	0.129447	0.116107	0.230237	0.0847332	0.169713	0.420949
	T	0.245306	0.297925	0.117836	0.0736166	0.180583	0.0755929	0.192688
Trichoderma harzianum	A	0.226507	0.222524	0.246967	0.566359	0.318667	0.302174	0.207677
	C	0.234655	0.33098	0.465689	0.103567	0.361941	0.407065	0.205323
	G	0.289698	0.153902	0.135253	0.229223	0.118957	0.176812	0.397429
	T	0.24914	0.292595	0.152091	0.100851	0.200435	0.113949	0.189571
Trichoderma longibrachiatum	A	0.227005	0.208609	0.229862	0.50259	0.291123	0.28852	0.216211
	C	0.256296	0.360422	0.490623	0.115021	0.398107	0.418318	0.211034
	G	0.294874	0.177353	0.156278	0.262011	0.136632	0.221925	0.38386
	T	0.221825	0.253617	0.123236	0.120379	0.174138	0.0712373	0.188895
Trichophyton rubrum	A	0.231752	0.234033	0.251369	0.471259	0.310675	0.209854	0.208485
	C	0.221259	0.297445	0.363595	0.13823	0.332573	0.380018	0.197993
	G	0.309307	0.193887	0.205292	0.264599	0.160128	0.262774	0.404197
	T	0.237682	0.274635	0.179745	0.125912	0.196624	0.147354	0.189325
Tuber borchii	A	0.28003	0.2593	0.312234	0.492319	0.326855	0.364057	0.231723
	C	0.234499	0.32556	0.340737	0.126226	0.32593	0.277994	0.217287
	G	0.232834	0.157875	0.160096	0.251157	0.14566	0.186563	0.329447
	T	0.252637	0.257264	0.186933	0.130298	0.201555	0.171386	0.221544
Tuber magnatum	A	0.298041	0.260573	0.342322	0.541016	0.336361	0.375248	0.204655
	C	0.222538	0.337213	0.390292	0.10105	0.331536	0.306557	0.191882
	G	0.242407	0.142776	0.127164	0.279024	0.133977	0.187908	0.386602
	T	0.237014	0.259438	0.140221	0.07891	0.198127	0.130287	0.216861
Tuber melanosporum	A	0.290406	0.264045	0.329948	0.567416	0.33427	0.367113	0.208081
	C	0.238332	0.336214	0.378781	0.106309	0.34745	0.3172	0.191227
	G	0.236171	0.139369	0.143475	0.246543	0.117545	0.178911	0.366033
	T	0.235091	0.260372	0.147796	0.0797321	0.200735	0.136776	0.234659
Tulasnella calospora	A	0.239922	0.24301	0.28251	0.391417	0.300553	0.279259	0.227243
	C	0.28251	0.340702	0.33225	0.202536	0.341352	0.34883	0.210826
	G	0.224967	0.158485	0.177828	0.246749	0.164012	0.235696	0.348017
	T	0.252601	0.257802	0.207412	0.159298	0.194083	0.136216	0.213914
Ustilaginomycotina sp	A	0.261476	0.252479	0.328865	0.523503	0.308667	0.204003	0.251377
	C	0.265883	0.349798	0.345758	0.117517	0.328682	0.448586	0.184906
	G	0.259824	0.192068	0.200331	0.253948	0.201432	0.284796	0.334741
	T	0.212817	0.205656	0.125046	0.105031	0.161219	0.0626148	0.228975
Valsa mali	A	0.226044	0.201921	0.218673	0.680366	0.400715	0.26491	0.188296
	C	0.231628	0.356042	0.549922	0.0676792	0.33929	0.38977	0.151217
	G	0.303551	0.12486	0.124414	0.194327	0.0891222	0.221354	0.463257
	T	0.238776	0.317177	0.106991	0.0576279	0.170873	0.123967	0.19723
Verruconis gallopava	A	0.229284	0.220279	0.27548	0.545739	0.306668	0.267519	0.200444
	C	0.241681	0.333159	0.425682	0.0880856	0.366306	0.417852	0.18635
	G	0.284484	0.169124	0.1549	0.282135	0.130628	0.191309	0.416286
	T	0.244552	0.277437	0.143938	0.0840402	0.196398	0.12332	0.19692
Verticillium dahliae	A	0.225921	0.197226	0.178479	0.55715	0.27078	0.2066	0.207365
	C	0.278718	0.384601	0.561932	0.102343	0.417886	0.538498	0.204782
	G	0.296031	0.150072	0.134194	0.253945	0.112099	0.178097	0.394931
	T	0.19933	0.268101	0.125395	0.0865615	0.199235	0.0768054	0.192922
Verticillium longisporum	A	0.220648	0.191848	0.179812	0.59338	0.281849	0.211174	0.20288
	C	0.265358	0.385669	0.586479	0.086295	0.416676	0.538971	0.188131
	G	0.312623	0.138428	0.123011	0.246225	0.0970851	0.172145	0.415515
	T	0.20137	0.284055	0.110698	0.0740999	0.20439	0.0777094	0.193473
Wallemia mellicola	A	0.411765	0.311381	0.375	0.538683	0.402813	0.429987	0.329604
	C	0.157609	0.334079	0.220908	0.101343	0.255115	0.144821	0.164003
	G	0.178389	0.119246	0.161765	0.20876	0.122442	0.224425	0.263747
	T	0.252238	0.235294	0.242327	0.151215	0.219629	0.200767	0.242647
Wolfiporia cocos	A	0.230112	0.197287	0.215877	0.449673	0.252721	0.212827	0.18436
	C	0.276503	0.374812	0.444482	0.146039	0.420198	0.419792	0.225887
	G	0.266455	0.186233	0.172333	0.29928	0.144532	0.223543	0.32937
	T	0.22693	0.241668	0.167309	0.105008	0.182549	0.143838	0.260382
Xylona heveae	A	0.252274	0.225172	0.252088	0.596621	0.346018	0.335808	0.201968
	C	0.214405	0.315575	0.448301	0.0887321	0.321143	0.369779	0.184147
	G	0.255058	0.15723	0.148134	0.225914	0.111565	0.162985	0.404864
	T	0.278262	0.302023	0.151476	0.0887321	0.221273	0.131428	0.209022
Zymoseptoria tritici	A	0.236985	0.187907	0.2359	0.652386	0.305043	0.204989	0.162148
	C	0.249729	0.469089	0.545824	0.0713124	0.405098	0.552332	0.214751
	G	0.316432	0.113341	0.131779	0.223698	0.10602	0.17923	0.416486
	T	0.196855	0.229664	0.0864967	0.052603	0.183839	0.063449	0.206616
Aphanomyces astaci	A	0.310386	0.216923	0.219203	0.456187	0.271177	0.130118	0.259506
	C	0.20662	0.300994	0.39865	0.139145	0.335005	0.529406	0.210814
	G	0.265889	0.226315	0.201331	0.269262	0.183186	0.263974	0.37932
	T	0.217106	0.255767	0.180815	0.135406	0.210632	0.0765022	0.15036
Aphanomyces invadans	A	0.275642	0.198644	0.185956	0.396513	0.229443	0.125908	0.234189
	C	0.237772	0.322421	0.409492	0.143632	0.41569	0.482518	0.210751
	G	0.294334	0.270702	0.247264	0.338596	0.205133	0.346634	0.414625
	T	0.192252	0.208232	0.157288	0.121259	0.149734	0.0449395	0.140436
Capsaspora owczarzaki	A	0.256254	0.254971	0.314625	0.41982	0.278063	0.427197	0.229634
	C	0.257537	0.323926	0.326171	0.191469	0.37492	0.338679	0.25465
	G	0.202053	0.161642	0.163566	0.224824	0.183451	0.193072	0.305645
	T	0.284157	0.259461	0.195638	0.163887	0.163566	0.041052	0.210071
Cystoisospora suis	A	0.240921	0.233099	0.245726	0.450441	0.339032	0.267374	0.27612
	C	0.209968	0.259247	0.363281	0.145268	0.273438	0.27095	0.183149
	G	0.313443	0.223489	0.208068	0.241591	0.220919	0.31419	0.367304
	T	0.235669	0.284166	0.182925	0.1627	0.166611	0.147486	0.173427
Emiliania huxleyi	A	0.184885	0.182	0.191322	0.215847	0.237266	0.144046	0.16946
	C	0.309067	0.373211	0.389857	0.260792	0.403618	0.404617	0.354345
	G	0.331595	0.250139	0.285762	0.361891	0.215625	0.359228	0.329819
	T	0.174453	0.194651	0.13306	0.161469	0.143491	0.0921096	0.146377
Fonticula alba	A	0.175375	0.143544	0.215315	0.46036	0.191892	0.118919	0.21952
	C	0.346246	0.428228	0.496997	0.19009	0.518919	0.62042	0.210511
	G	0.282282	0.223123	0.173273	0.295495	0.159159	0.204805	0.264565
	T	0.196096	0.205105	0.114414	0.0540541	0.13003	0.0558559	0.305405
Leptomonas pyrrhocoris	A	0.256331	0.229154	0.325015	0.476714	0.294379	0.317851	0.221495
	C	0.217171	0.331316	0.349722	0.152316	0.379864	0.365534	0.271279
	G	0.286844	0.195429	0.188758	0.280667	0.134898	0.252996	0.257319
	T	0.239654	0.244101	0.136504	0.0903027	0.190859	0.0636195	0.249907
Nannochloropsis gaditana	A	0.256331	0.267857	0.306169	0.363474	0.263474	0.20276	0.231656
	C	0.230195	0.261201	0.26039	0.175812	0.281981	0.429383	0.259091
	G	0.281981	0.242208	0.230032	0.292208	0.239123	0.207468	0.348864
	T	0.231494	0.228734	0.203409	0.168506	0.215422	0.16039	0.16039
Phytomonas sp	A	0.3167	0.33004	0.384881	0.441206	0.369565	0.42836	0.261858
	C	0.15168	0.185277	0.200099	0.160573	0.229249	0.202569	0.250494
	G	0.224802	0.171443	0.165514	0.200099	0.147727	0.189229	0.248024
	T	0.306818	0.313241	0.249506	0.198123	0.253458	0.179842	0.239625
Phytophthora parasitica	A	0.272379	0.212063	0.272041	0.477114	0.247012	0.225817	0.257159
	C	0.211274	0.335626	0.357497	0.127283	0.410598	0.408681	0.210598
	G	0.287937	0.201353	0.219729	0.285908	0.155581	0.260767	0.401015
	T	0.22841	0.250958	0.150733	0.109696	0.186809	0.104735	0.131229
Plasmodium falciparum	A	0.441995	0.5058	0.507541	0.803364	0.644432	0.604988	0.455916
	C	0.0591647	0.062065	0.151392	0.0435035	0.0858469	0.0667053	0.0742459
	G	0.12819	0.0991879	0.0632251	0.0649652	0.0812065	0.0991879	0.309165
	T	0.37065	0.332947	0.277842	0.0881671	0.188515	0.229118	0.160673
Plasmodium vivax	A	0.283205	0.307903	0.33809	0.744786	0.608123	0.54281	0.406696
	C	0.254116	0.289243	0.434687	0.105379	0.206915	0.216795	0.1191
	G	0.268935	0.243688	0.113063	0.0773875	0.112514	0.155324	0.341932
	T	0.193743	0.159166	0.11416	0.0724479	0.0724479	0.0850714	0.132272
Plasmodium yoelii	A	0.448892	0.487848	0.481773	0.785204	0.688349	0.680843	0.453181
	C	0.071837	0.105075	0.176197	0.0396712	0.0900643	0.0707648	0.0886347
	G	0.144746	0.110793	0.0811294	0.0800572	0.0553967	0.0668335	0.31737
	T	0.334525	0.296283	0.260901	0.0950679	0.16619	0.181558	0.140815
Pseudonitzschia multistriata	A	0.362933	0.312005	0.336989	0.617085	0.28286	0.323342	0.361574
	C	0.208557	0.322641	0.329848	0.104802	0.430454	0.366176	0.16035
	G	0.208472	0.164384	0.159653	0.20238	0.148529	0.215107	0.329028
	T	0.220039	0.20097	0.17351	0.0757331	0.138157	0.095376	0.149048
Salpingoeca rosetta	A	0.320979	0.197882	0.289345	0.556717	0.242224	0.112376	0.293316
	C	0.231502	0.446195	0.381337	0.0730642	0.436003	0.429385	0.165586
	G	0.326671	0.218001	0.257445	0.314494	0.180013	0.411648	0.383455
	T	0.120847	0.137922	0.0718729	0.0557247	0.14176	0.0465917	0.157644
Saprolegnia diclina	A	0.301272	0.174296	0.19337	0.464759	0.196821	0.111535	0.232334
	C	0.239055	0.338601	0.399092	0.16158	0.422979	0.494278	0.244051
	G	0.274569	0.304178	0.251226	0.287012	0.269391	0.338601	0.417257
	T	0.185104	0.182925	0.156312	0.0866485	0.110808	0.0555858	0.106358
Saprolegnia parasitica	A	0.308572	0.184552	0.196504	0.479887	0.192392	0.0985734	0.239686
	C	0.23416	0.339417	0.394037	0.153708	0.422182	0.509832	0.223879
	G	0.29058	0.307158	0.268089	0.286467	0.274643	0.349055	0.431564
	T	0.166688	0.168873	0.14137	0.0799383	0.110783	0.0425395	0.104871
Sphaeroforma arctica	A	0.306872	0.315405	0.264666	0.614353	0.345574	0.246229	0.280817
	C	0.161816	0.230382	0.389913	0.0930977	0.284474	0.31449	0.182691
	G	0.278836	0.165168	0.159074	0.199909	0.155417	0.185891	0.314186
	T	0.252476	0.289045	0.186348	0.0926406	0.214536	0.25339	0.222307
Thecamonas trahens	A	0.219964	0.238207	0.243419	0.429763	0.231431	0.108157	0.154027
	C	0.289549	0.334115	0.346625	0.15116	0.3865	0.56711	0.177222
	G	0.311181	0.223352	0.2859	0.330727	0.223091	0.198853	0.452176
	T	0.179307	0.204326	0.124055	0.0883503	0.158978	0.12588	0.216575
Toxoplasma gondii	A	0.197564	0.203743	0.230756	0.559499	0.378708	0.321504	0.200565
	C	0.218397	0.32274	0.451448	0.117585	0.355579	0.301377	0.196857
	G	0.335982	0.227931	0.191384	0.220869	0.165607	0.300141	0.443326
	T	0.248058	0.245586	0.126412	0.102048	0.100106	0.0769774	0.159251
