# Supplementary material for: Determinants of genome-wide distribution and evolution of uORFs in eukaryotes
Source: Nat Commun. 2021 Feb 17;12:1076. doi: 10.1038/s41467-021-21394-y (PMC7889888; doi:10.1038/s41467-021-21394-y)
Supplement: Supplementary file 10 — Supplementary Data 7 [file 41467_2021_21394_MOESM10_ESM.xlsx]

## Sheet: Sheet 1
uORF variant	Primer name	Sequence(5'->3')
TCF19(chr6:31127175) GTG>ATG	WT-F	CTCACTATAGGCTAGAGGAGGGGTAGGCGCTGCC
TCF19(chr6:31127175) GTG>ATG	WT-R	AGCCATGGTGGCTAGGGGCGGTGCCCCCTCTGC
TCF19(chr6:31127175) GTG>ATG	MUT-1	GGGCCACGCAGCGCTGGCTTAA
TCF19(chr6:31127175) GTG>ATG	MUT-2	CTTAAGCCAGCGATGCGTGGCCC
ZRANB3(chr2:136288273) GTG>ATG	WT-F	CTCACTATAGGCTAGCCCTTTTCGCAACCCTAACGGG
ZRANB3(chr2:136288273) GTG>ATG	WT-R	AGCCATGGTGGCTAGGATGATCCTGGCGTATTCGCCGC
ZRANB3(chr2:136288273) GTG>ATG	MUT-F	CTCACTATAGGCTAGCCCTTTTCGCAACCCTAACGGGAGAGAAATGATGGA
RNF167(chr17:4843409) ATG>ATA	WT-F	CTCACTATAGGCTAGGAGTAAGGCGGAGCTGAAGGAGGAGC
RNF167(chr17:4843409) ATG>ATA	WT-R	AGCCATGGTGGCTAGGGCAGCGGGAGGAAAGAGGCTG
RNF167(chr17:4843409) ATG>ATA	MUT-F	CTCACTATAGGCTAGGAGTAAGGCGGAGCTGAAGGAGGAGCTTGATAGAAGCGT
UBE2I(chr16:1363878) ACG>ATG	WT-F	CTCACTATAGGCTAGCTCAGTTCTGAGCGCCTGATACTAAG
UBE2I(chr16:1363878) ACG>ATG	WT-R	AGCCATGGTGGCTAGGTTCAAAGTCCCTGGAACACAGGAG
UBE2I(chr16:1363878) ACG>ATG	MUT-1	TGCAAGCCGTCATCCGACCCC
UBE2I(chr16:1363878) ACG>ATG	MUT-2	CGGGGTCGGATGACGGCTTG
FAM24B(chr10:124615291) GTG>ATG	WT-F	CTCACTATAGGCTAGGGAGACCATGCGCAGGCG
FAM24B(chr10:124615291) GTG>ATG	WT-R	AGCCATGGTGGCTAGAATCACTGCATAAATAATGGCTCCTCTG
FAM24B(chr10:124615291) GTG>ATG	MUT-1	GTTGCCTTAGAAATGGTGAGATGGG
FAM24B(chr10:124615291) GTG>ATG	MUT-2	CCCATCTCACCATTTCTAAGGCAAC
RNASEH2A(chr19:12917472) GTG>GCG	WT-F	CTCACTATAGGCTAGAAGCAGGCGCCGCTTCGAGG
RNASEH2A(chr19:12917472) GTG>GCG	WT-R	AGCCATGGTGGCTAGGCCGCCTCAGCCGCCACC
RNASEH2A(chr19:12917472) GTG>GCG	MUT-R	AGCCATGGTGGCTAGGCCGCCTCAGCCGCCACCGCCAG
NUDC(chr1:27248645) ATC>GTC	WT-F	CTCACTATAGGCTAGGCAAATTATCGCATCCCTGAGCTTAG
NUDC(chr1:27248645) ATC>GTC	WT-R	AGCCATGGTGGCTAGCCCTTCTTCTCCTCCAATGAAAAAGTCT
NUDC(chr1:27248645) ATC>GTC	MUT-F	CTCACTATAGGCTAGGCAAATTATCGCGTCCCTGAGCTTAGGATC
NDUFB8(chr10:102289743) CTG>CTC	WT-F	CTCACTATAGGCTAGTTGGCTTCCCAACTGCGTATTTAAACC
NDUFB8(chr10:102289743) CTG>CTC	WT-R	AGCCATGGTGGCTAGGTGGGAGGCTTCTTCACGTTTCC
NDUFB8(chr10:102289743) CTG>CTC	MUT-F	CTCACTATAGGCTAGTTGGCTTCCCAACTCCGTATTTAAACCCCG
LDHB(chr12:21810646) AGG>AGA	WT-F	CTCACTATAGGCTAGTCCGCACGACTGTTACAGAGG
LDHB(chr12:21810646) AGG>AGA	WT-R	AGCCATGGTGGCTAGTTTGCACAAGGACAAGTAGGGCC
LDHB(chr12:21810646) AGG>AGA	MUT-1	CCATCAGGCTTGTCTGTGGGCCAG
LDHB(chr12:21810646) AGG>AGA	MUT-2	CCTGGCCCACAGACAAGCCTGATGG
ZNF747(chr16:30546185) CTG>CTA	WT-F	CTCACTATAGGCTAGAAAACTAAGCTATGCCCAGACCACCTT
ZNF747(chr16:30546185) CTG>CTA	WT-R	AGCCATGGTGGCTAGCTCCCCTGGCCAGGCCTGGG
ZNF747(chr16:30546185) CTG>CTA	MUT-1	AATAAAACGGCGGTAGCGCGACCTCTCG
ZNF747(chr16:30546185) CTG>CTA	MUT-2	CGAGAGGTCGCGCTACCGCCGTTTTATTT
GLTSCR1L(chr6:42788926) CTG>CGG	WT-F	CTCACTATAGGCTAGGGCATCTTTTCAGGATTTCATTCCTACGT
GLTSCR1L(chr6:42788926) CTG>CGG	WT-R	AGCCATGGTGGCTAGGACAAACTAGTGATCCGACACCTGG
GLTSCR1L(chr6:42788926) CTG>CGG	MUT-R	AGCCATGGTGGCTAGGACAAACTAGTGATCCGACACCTGGCACAAAGCTT
ARHGAP25(chr2:68962137) ATG>ATA	MUT-1	AGTGACAGATAGATGGACCTTTCATC
ARHGAP25(chr2:68962137) ATG>ATA	MUT-2	GATGAAAGGTCCATCTATCTGTCACT
ARHGAP25(chr2:68962137) ATG>ATA	WT-F	CTCACTATAGGCTAGACACACACACACACAAAACCAAGAG
ARHGAP25(chr2:68962137) ATG>ATA	WT-R	AGCCATGGTGGCTAGTTTGCTTCCAGTTTAAGTGAGTAGTTAGTGAA
GNL3(chr3:52720080) ATG>CTG	MUT-R	AGCCATGGTGGCTAGATTGGCTGTAGAAGGAAGCACAAACACAGCAACC
GNL3(chr3:52720080) ATG>CTG	WT-F	CTCACTATAGGCTAGGCGGCCGCCAAGCGATCCC
GNL3(chr3:52720080) ATG>CTG	WT-R	AGCCATGGTGGCTAGATTGGCTGTAGAAGGAAGCACAAACACATCAACC
RUNX2(chr6:45296339) ATG>GTG	MUT-1	CAGAAAAAAATAAATATAAAGTCTGTGTACTCCAGGCATAC
RUNX2(chr6:45296339) ATG>GTG	MUT-2	GTATGCCTGGAGTACACAGACTTTATATTTATTTTTTTCTG
RUNX2(chr6:45296339) ATG>GTG	WT-F	CTCACTATAGGCTAGCAAACTTTCTCCAGGAGGACAGCA
RUNX2(chr6:45296339) ATG>GTG	WT-R	AGCCATGGTGGCTAGAGTCCCTCCTTTTTTTTTCAGATAGAACTTGTACCC
MST1(chr3:49726178) ACG>ATG	MUT-1	CCTGAGCTGATGTGTGGAGC
MST1(chr3:49726178) ACG>ATG	MUT-2	GCTCCACACATCAGCTCAGG
MST1(chr3:49726178) ACG>ATG	WT-F	CTCACTATAGGCTAGGAAGCTGGGGCAAGTAATTTTCCC
MST1(chr3:49726178) ACG>ATG	WT-R	AGCCATGGTGGCTAGCCGGGAAGTTGTGAAACCTGTCC
F12(chr5:176836532) ATG>ACG	MUT-R	AGCCATGGTGGCTAGGGCGTCCGTCCGTTGGTCCAGCTGCCT
F12(chr5:176836532) ATG>ACG	WT-F	CTCACTATAGGCTAGCTATTGATCTGGACTCCTGGATAGGCAGCTGGACCAAC
F12(chr5:176836532) ATG>ACG	WT-R	AGCCATGGTGGCTAGGGCATCCGTCCGTTGGTCCAGCTGCCT
SMG6(chr17:2140668) ATA>ATG	MUT-F	CTCACTATAGGCTAGAAACGCTTGGGTAAAATGTCTTTAGGCCGA
SMG6(chr17:2140668) ATA>ATG	WT-F	CTCACTATAGGCTAGAAACGCTTGGGTAAAATATCTTTAGGCCGA
SMG6(chr17:2140668) ATA>ATG	WT-R	AGCCATGGTGGCTAGCCTCAAGTGATCCACCTGCCTCG
HNRNPA1(chr12:54674235) ATG>GTG	MUT-1	GGAAGATTAAAAAGGTGTTAAACACCCAAGGTAGAT
HNRNPA1(chr12:54674235) ATG>GTG	MUT-2	ATCTACCTTGGGTGTTTAACACCTTTTTAATCTTCC
HNRNPA1(chr12:54674235) ATG>GTG	WT-F	CTCACTATAGGCTAGAAAGCTAGGACAAACTCCCGCCA
HNRNPA1(chr12:54674235) ATG>GTG	WT-R	AGCCATGGTGGCTAGGACGGCAGGGTGAAGAGAGAC
RPL37(chr6:46097758) CTG>CGG	WT-F	CTCACTATAGGCTAGCTCTTGACCCCACCTACACTACGAC
RPL37(chr6:46097758) CTG>CGG	WT-R	AGCCATGGTGGCTAGCTCGCTTCTGCGGCCGAG
RPL37(chr6:46097758) CTG>CGG	MUT-1	CTCGAGAACGCGGCACCG
RPL37(chr6:46097758) CTG>CGG	MUT-2	CGGTGCCGCGTTCTCGAG
OSBPL5(chr11:3116101) AAG>AAA	MUT-F	CTCACTATAGGCTAGAAAACAAAAAAAGACGTATTAATTTTTTTAAACATACGGGA
OSBPL5(chr11:3116101) AAG>AAA	WT-F	CTCACTATAGGCTAGAAAACAAAGAAAGACGTATTAATTTTTTTAAACATACGGGA
OSBPL5(chr11:3116101) AAG>AAA	WT-R	AGCCATGGTGGCTAGCGTGCCATACAGGATTCCTGAAAT
OR9Q2(chr11:57957960) ATG>ACG	MUT-R	AGCCATGGTGGCTAGCCGTCCAGTGGTTCACCTGCAACG
OR9Q2(chr11:57957960) ATG>ACG	WT-F	CTCACTATAGGCTAGTGAGCTGTCCCCTCATCTGG
OR9Q2(chr11:57957960) ATG>ACG	WT-R	AGCCATGGTGGCTAGCCATCCAGTGGTTCACCTGC
DST(chr6:56507696) CTG>CTA	WT-F	CTCACTATAGGCTAGATGGCTTTAGGCTAGATTCTTTTGAATAGTTATCAGC
DST(chr6:56507696) CTG>CTA	MUT-1	CCACTAAAAGCTATAATATTCAGCTGCC
DST(chr6:56507696) CTG>CTA	MUT-2	GGCAGCTGAATATTATAGCTTTTAGTGG
DST(chr6:56507696) CTG>CTA	WT-R	AGCCATGGTGGCTAGTTTTATTCCTGAAACGATGTTCTTTCTTTCACC
ZFAND2A(chr7:1199791) ATC>ATG	WT-F	CTCACTATAGGCTAGAGATCCGGGGGCTGCGGATAAATCCCCGTA
ZFAND2A(chr7:1199791) ATC>ATG	MUT-F	CTCACTATAGGCTAGAGATCCGGGGGCTGCGGATAAATGCCCGTA
ZFAND2A(chr7:1199791) ATC>ATG	WT-R	AGCCATGGTGGCTAGTATGAGAACAGTGCTCAAAACGCAGATGGC
POU5F1(chr6:31133943) AGG>ATG	WT-F	CTCACTATAGGCTAGCTGGGGAGAGTATATACTGAATTTAGCTTCTG
POU5F1(chr6:31133943) AGG>ATG	WT-R	AGCCATGGTGGCTAGGTTCTTGAAGCTAAGCTGCAGAGC
POU5F1(chr6:31133943) AGG>ATG	MUT-1	GGAAGGCAGATGCACTTCTACAG
POU5F1(chr6:31133943) AGG>ATG	MUT-2	CTGTAGAAGTGCATCTGCCTTCC
IGHV4-28(chr14:106780966) CTG>ATG	WT-F	CTCACTATAGGCTAGATTTCCTTAAATTCAGGGTCCTGCTC
IGHV4-28(chr14:106780966) CTG>ATG	WT-R	AGCCATGGTGGCTAGGTTCTTGCACAGGAGGTCCAGGACTC
IGHV4-28(chr14:106780966) CTG>ATG	MUT-R	AGCCATGGTGGCTAGGTTCTTGCACAGGAGGTCCATGACTC
MRM1(chr17:34958216) ATC>ATG	WT-F	CTCACTATAGGCTAGGGCGGGCTCCCGAACCCGGAA
MRM1(chr17:34958216) ATC>ATG	WT-R	AGCCATGGTGGCTAGGGCGCAGCTCCCGCCAGGGACT
MRM1(chr17:34958216) ATC>ATG	MUT-R	AGCCATGGTGGCTAGGGCGCAGCTCCCGCCAGGGACTCCATGCCCCTT
FIG4(chr6:110012527) GTG>ATG	WT-F	CTCACTATAGGCTAGAGTGCCTAATGGGTGTTGTTCCTGGCTGG
FIG4(chr6:110012527) GTG>ATG	WT-R	AGCCATGGTGGCTAGGGCGGCGGCAAATGGGGGC
FIG4(chr6:110012527) GTG>ATG	MUT-F	CTCACTATAGGCTAGAGTGCCTAATGGATGTTGTTCCTGGCTGGACTTG
VCPIP1(chr8:67579356) ACG>ATG	WT-F	CTCACTATAGGCTAGGAGAGCGAGAGTGAGTGAGTGTGAG
VCPIP1(chr8:67579356) ACG>ATG	WT-R	AGCCATGGTGGCTAGAGCTCCTGGCTCTCGTGTCTC
VCPIP1(chr8:67579356) ACG>ATG	MUT-1	CGGAAGCGCCGGACATTGTTTCTCTTC
VCPIP1(chr8:67579356) ACG>ATG	MUT-2	GAAGAGAAACAATGTCCGGCGCTTCCG
CES2(chr16:66968791) ATG>ATC	WT-F	CTCACTATAGGCTAGGTCGCGCGAGGGACACGC
CES2(chr16:66968791) ATG>ATC	WT-R	AGCCATGGTGGCTAGAGGTGGGTGGGGATCTAGTGGTAGG
CES2(chr16:66968791) ATG>ATC	MUT-1	ACCACGGCCATGGTGATTTATCCACTTGAC
CES2(chr16:66968791) ATG>ATC	MUT-2	GTCAAGTGGATAAATCACCATGGCCGTGGT
SLIT2(chr4:20255320) CTG>ATG	WT-F	CTCACTATAGGCTAGCGGATTCATCCTCAGGACCTAAAGTTGC
SLIT2(chr4:20255320) CTG>ATG	WT-R	AGCCATGGTGGCTAGCTTTCCCCGCCGCCTCCT
SLIT2(chr4:20255320) CTG>ATG	MUT-1	CAACCCAGAGTGCCATGGAAAATGTGCAC
SLIT2(chr4:20255320) CTG>ATG	MUT-2	GCACATTTTCCATGGCACTCTGGG
CACNA1C(chr12:2162548) ATG>ATA	WT-F	CTCACTATAGGCTAGGGAAGGGGCCCGGATGTACT
CACNA1C(chr12:2162548) ATG>ATA	WT-R	AGCCATGGTGGCTAGGGACCAAAAATGGTTTTAATAGGAGGAGC
CACNA1C(chr12:2162548) ATG>ATA	MUT-1	CCTGATTCCCATTATGGTATCAAACCCCAAA
CACNA1C(chr12:2162548) ATG>ATA	MUT-2	AGTTTTTGGGGTTTGATACCATAATGGGAATC
ATP5L(chr11:118272144) ATC>ATG	WT-F	CTCACTATAGGCTAGTGATTGCTCGGCCCCTAACTT
ATP5L(chr11:118272144) ATC>ATG	WT-R	AGCCATGGTGGCTAGGGTTCTGGAATGGAGAGTCCGTCG
ATP5L(chr11:118272144) ATC>ATG	MUT-1	TGTGAAGAACAGTAGCATTCCGCAGAGAAGC
ATP5L(chr11:118272144) ATC>ATG	MUT-2	GCTTCTCTGCGGAATGCTACTGTTCTTCA
GLRX(chr5:95158584) ATA>ATG	WT-F	CTCACTATAGGCTAGGTAAGCACTTTATGCTTCCCCAGAGG
GLRX(chr5:95158584) ATA>ATG	WT-R	AGCCATGGTGGCTAGGCCGATGGGCTGCGGTCT
GLRX(chr5:95158584) ATA>ATG	MUT-1	GCCCAGGAATGCAATACTTGCCATTTAATCATTGG
GLRX(chr5:95158584) ATA>ATG	MUT-2	CCAATGATTAAATGGCAAGTATTGCATTCCTGGG
C2orf49(chr2:105953835) ACG>ATG	WT-F	CTCACTATAGGCTAGGACACGCCATTTGTTTCTACGTCTG
C2orf49(chr2:105953835) ACG>ATG	WT-R	AGCCATGGTGGCTAGGGTCGTCGCCAGGAGACCCC
C2orf49(chr2:105953835) ACG>ATG	MUT-F	CTCACTATAGGCTAGGACACGCCATTTGTTTCTATGTCTG
GOLPH3(chr5:32174446) GTG>ATG	WT-F	CTCACTATAGGCTAGACATCCTCCGGTGACGTCAG
GOLPH3(chr5:32174446) GTG>ATG	WT-R	AGCCATGGTGGCTAGGGCTCCCGCCGAGGCGCC
GOLPH3(chr5:32174446) GTG>ATG	MUT-F	CTCACTATAGGCTAGACATCCTCCGATGACGTCAG
TMX3(chr18:66382497) ACG>ATG	WT-F	CTCACTATAGGCTAGCTTAAGCAGGGTTCCCACGCT
TMX3(chr18:66382497) ACG>ATG	WT-R	AGCCATGGTGGCTAGGCTAGCCCGGGAGAGCTG
TMX3(chr18:66382497) ACG>ATG	MUT-F	CTCACTATAGGCTAGCTTAAGCAGGGTTCCCATGCT
MYBBP1A(chr17:4458790) ACG>ATG	WT-F	CTCACTATAGGCTAGTCCGAGATGGGCCCTTAGAAATGC
MYBBP1A(chr17:4458790) ACG>ATG	WT-R	AGCCATGGTGGCTAGCTCCGCCACACTCACCGAAA
MYBBP1A(chr17:4458790) ACG>ATG	MUT-1	GCTCAGAGCTATGGCGGAAA
MYBBP1A(chr17:4458790) ACG>ATG	MUT-2	TTTCCGCCATAGCTCTGAGC
IQGAP1(chr15:90931457) ACG>ATG	WT-F	CTCACTATAGGCTAGGACGGCACGGGGCGGGGCCT
IQGAP1(chr15:90931457) ACG>ATG	WT-R	AGCCATGGTGGCTAGGGCGGACGAGCCCGAGTCTC
IQGAP1(chr15:90931457) ACG>ATG	MUT-F	CTCACTATAGGCTAGGACGGCATGGGGCGGGGCCT
GOLIM4(chr3:167813725) ATC>ATG	WT-F	CTCACTATAGGCTAGAATGAGCAAGGAGGCCGAGT
GOLIM4(chr3:167813725) ATC>ATG	WT-R	AGCCATGGTGGCTAGAGTCCCGCCTGGACCCAAAG
GOLIM4(chr3:167813725) ATC>ATG	MUT-1	CGGAATGCCGTTGGCCAGAA
GOLIM4(chr3:167813725) ATC>ATG	MUT-2	TTCTGGCCAACGGCATTCCG
SNX19(chr11:130786059) CTG>CTT	WT-F	CTCACTATAGGCTAGATGCCTCGCTCCCGTCGA
SNX19(chr11:130786059) CTG>CTT	WT-R	AGCCATGGTGGCTAGGGCTGAACGGACAAGGTGGC
SNX19(chr11:130786059) CTG>CTT	MUT-1	ACACCTCAGCTTGAAGGGGC
SNX19(chr11:130786059) CTG>CTT	MUT-2	GCCCCTTCAAGCTGAGGTGT
MRPL51(chr12:6602422) CTG>CTA	WT-F	CTCACTATAGGCTAGGTAAAATAGGGGTAATAAAAACAGCTACAGCGG
MRPL51(chr12:6602422) CTG>CTA	WT-R	AGCCATGGTGGCTAGTTCTCTAGTCTCCCCCCTTCAACA
MRPL51(chr12:6602422) CTG>CTA	MUT-1	TAGAGGCCCCTCCGGCCGGAA
MRPL51(chr12:6602422) CTG>CTA	MUT-2	TTCCGGCCGGAGGGGCCTCTA
MAK16(chr8:33342495) CTG>CAG	WT-F	CTCACTATAGGCTAGGGAGCGGGGACCCAGCCCC
MAK16(chr8:33342495) CTG>CAG	WT-R	AGCCATGGTGGCTAGGGTGTCCGCGGCTCAGCGT
MAK16(chr8:33342495) CTG>CAG	MUT-1	AGCTCCAGGCAGCGCCCATGA
MAK16(chr8:33342495) CTG>CAG	MUT-2	TCATGGGCGCTGCCTGGAGCT
STX4(chr16:31044897) CTG>CTA	WT-F	CTCACTATAGGCTAGCCCAGCCTCGGGCAAGGAAGA
STX4(chr16:31044897) CTG>CTA	WT-R	AGCCATGGTGGCTAGGGCGGCCTGAGCTCTCCCTC
STX4(chr16:31044897) CTG>CTA	MUT-1	GGGAGCTAGAGCGGGGAAGAAA
STX4(chr16:31044897) CTG>CTA	MUT-2	TTTCTTCCCCGCTCTAGCTCCC
PSMD11(chr17:30771295) CTG>CCG	WT-F	CTCACTATAGGCTAGGATCTAGAGCTCCCACTGCGG
PSMD11(chr17:30771295) CTG>CCG	WT-R	AGCCATGGTGGCTAGCTTACCGCTCTCACACCGTCC
PSMD11(chr17:30771295) CTG>CCG	MUT-R	AGCCATGGTGGCTAGGATCTAGAGCTCCCACCGCGG
RSF1(chr11:77531890) CTG>CTA	WT-F	CTCACTATAGGCTAGTTGTTTTCATTCCCCCTGTCACACG
RSF1(chr11:77531890) CTG>CTA	WT-R	AGCCATGGTGGCTAGTTTGAACTGGAGGATGGAGGAGGAG
RSF1(chr11:77531890) CTG>CTA	MUT-1	CGTCCCTAAGACGCTGGGA
RSF1(chr11:77531890) CTG>CTA	MUT-2	TCCCAGCGTCTTAGGGACG
TUFM(chr16:28857722) CTG>CTA	WT-F	CTCACTATAGGCTAGAGACACTGGCGGCTAGAGGG
TUFM(chr16:28857722) CTG>CTA	WT-R	AGCCATGGTGGCTAGACTCGCGCCCCGGTAACC
TUFM(chr16:28857722) CTG>CTA	MUT-F	CTCACTATAGGCTAGAGACACTAGCGGCTAGAGGG
PHGDH(chr1:120254545) CTG>CTC	WT-F	CTCACTATAGGCTAGAGCGGGAGCTGGAGAATACTG
PHGDH(chr1:120254545) CTG>CTC	WT-R	AGCCATGGTGGCTAGTGCTGGAGTTGGCCTCGG
PHGDH(chr1:120254545) CTG>CTC	MUT-F	CTCACTATAGGCTAGAGCGGGAGCTCGAGAATACTG
YWHAG(chr7:75988230) CTG>CCG	WT-F	CTCACTATAGGCTAGGGCCGCAGGGGGTTGTCC
YWHAG(chr7:75988230) CTG>CCG	WT-R	AGCCATGGTGGCTAGCTTCGCGGGGCTGGGTCT
YWHAG(chr7:75988230) CTG>CCG	MUT-1	CAGCCGCTCGCTCTGTGGG
YWHAG(chr7:75988230) CTG>CCG	MUT-2	CCCACAGAGCGAGCGGCTG
PITHD1(chr1:24104910) TTG>CTG	WT-F	CTCACTATAGGCTAGCGCGCTTAGTTGCCGGAGCT
PITHD1(chr1:24104910) TTG>CTG	WT-R	AGCCATGGTGGCTAGGGCAACGCCGCCACCTGCGC
PITHD1(chr1:24104910) TTG>CTG	MUT-F	CTCACTATAGGCTAGCGCGCTTAGCTGCCGGAGCT
VPS13A(chr9:79792438) GTG>CTG	WT-F	CTCACTATAGGCTAGTTCCTCCCTCTCAGGGCTGCG
VPS13A(chr9:79792438) GTG>CTG	WT-R	AGCCATGGTGGCTAGGTTCCTCAGCCGTGGTGGG
VPS13A(chr9:79792438) GTG>CTG	MUT-1	CACGCGTCCTGAGAGCGAC
VPS13A(chr9:79792438) GTG>CTG	MUT-2	GTCGCTCTCAGGACGCGTG
SAMM50(chr22:44351351) TTG>CTG	WT-F	CTCACTATAGGCTAGCGGGGAATCATGGCCGCC
SAMM50(chr22:44351351) TTG>CTG	WT-R	AGCCATGGTGGCTAGGGTTCCCTCTCCAGCCGC
SAMM50(chr22:44351351) TTG>CTG	MUT-1	TGTGGGAGTTGCCCTGACCT
SAMM50(chr22:44351351) TTG>CTG	MUT-2	AGGTCAGGGCAACTCCCACA
RPS2(chr16:2014797) TTG>CTG	WT-F	CTCACTATAGGCTAGAAACACGTGAGTCCTGTTGGTCG
RPS2(chr16:2014797) TTG>CTG	WT-R	AGCCATGGTGGCTAGTTGCTGGGAAAAGCGACAAGAAG
RPS2(chr16:2014797) TTG>CTG	MUT-F	CTCACTATAGGCTAGAAACACGTGAGTCCTGCTGGTCG
SNX19(chr11:130786264) ATG>GTG	WT-F	CTCACTATAGGCTAGATGCCTCGCTCCCGTCGA
SNX19(chr11:130786264) ATG>GTG	WT-R	AGCCATGGTGGCTAGGGCTGAACGGACAAGGTGGC
SNX19(chr11:130786264) ATG>GTG	MUT-1	GGACCGCGGTGAGTCCACTTCA
SNX19(chr11:130786264) ATG>GTG	MUT-2	TGAAGTGGACTCACCGCGGTCC
UNC13D(chr17:73840771) ATG>ATC	WT-F	CTCACTATAGGCTAGGTTCAGCCCAGCCTGGGCACAGC
UNC13D(chr17:73840771) ATG>ATC	WT-R	AGCCATGGTGGCTAGGGTGGCCTTCTCTGCCCTTCCCT
UNC13D(chr17:73840771) ATG>ATC	MUT-F	CTCACTATAGGCTAGGTTCAGCCCAGCCTGGGCACAGCACATCGATG
NHP2(chr5:177580879) ATG>ATT	WT-F	CTCACTATAGGCTAGGTCAACGATTGGGCTGAGTCGG
NHP2(chr5:177580879) ATG>ATT	WT-R	AGCCATGGTGGCTAGCGCAGCGGCCGCTGAAAC
NHP2(chr5:177580879) ATG>ATT	MUT-1	CCTGGAAGTGATTCCTAAAGCTGT
NHP2(chr5:177580879) ATG>ATT	MUT-2	ACAGCTTTAGGAATCACTTCCAGG
RBFOX2(chr22:36236599) ATG>ATA	WT-F	CTCACTATAGGCTAGATTCTCCAGCAGGCCTGCTT
RBFOX2(chr22:36236599) ATG>ATA	WT-R	AGCCATGGTGGCTAGAAACCAAACGGATAGATGATAAACCTTTCAAAGC
RBFOX2(chr22:36236599) ATG>ATA	MUT-F	CTCACTATAGGCTAGATTCTCCAGCAGGCCTGCTTCTGGAGTTGGGAGATATCA
GPNMB(chr7:23286315) GTG>ATG	WT-F	CTCACTATAGGCTAGGAATCTAGTAAATGTGGAATCAC
GPNMB(chr7:23286315) GTG>ATG	WT-R	AGCCATGGTGGCTAGGCTGAATTCTCACGGACGCA
GPNMB(chr7:23286315) GTG>ATG	MUT-1	GGTATTAAGCGGCATTGCCTG
GPNMB(chr7:23286315) GTG>ATG	MUT-2	CAGGCAATGCCGCTTAATACC
TRIP11(chr14:92506294) CTG>ATG	WT-F	CTCACTATAGGCTAGGATCCGCTGCCGCTTTCCG
TRIP11(chr14:92506294) CTG>ATG	WT-R	AGCCATGGTGGCTAGCGCGGCGAGTTTAGAGAACGAC
TRIP11(chr14:92506294) CTG>ATG	MUT-1	TCCCACCGTCCATATTGGGCCAC
TRIP11(chr14:92506294) CTG>ATG	MUT-2	GTGGCCCAATATGGACGGTGGGAA
TMPO(chr12:98909391) CTG>ATG	WT-F	CTCACTATAGGCTAGCGCGAGCCGTCTCGCCAAT
TMPO(chr12:98909391) CTG>ATG	WT-R	AGCCATGGTGGCTAGCTCGGGGATCTGCGAAGCCC
TMPO(chr12:98909391) CTG>ATG	MUT-1	CCCACACACTACATGCAGGAGGCGA
TMPO(chr12:98909391) CTG>ATG	MUT-2	TCGCCTCCTGCATGTAGTGTGTG
CPOX(chr3:98312358) GTG>ATG	WT-F	CTCACTATAGGCTAGCGCGCAGGGACGCCGCAG
CPOX(chr3:98312358) GTG>ATG	WT-R	AGCCATGGTGGCTAGGTTCCCGCACTATCACCTGGAGC
CPOX(chr3:98312358) GTG>ATG	MUT-R	AGCCATGGTGGCTAGGTTCCCGCATTATCACCTGGAGCAG
AATF(chr17:35306226) GTG>ATG	WT-F	CTCACTATAGGCTAGAATCCCTTCAACCTTCTGCGC
AATF(chr17:35306226) GTG>ATG	WT-R	AGCCATGGTGGCTAGCGTCACCAGCTCCCGGTCCA
AATF(chr17:35306226) GTG>ATG	MUT-1	GGGCCTGCGCGTCATTGCGG
AATF(chr17:35306226) GTG>ATG	MUT-2	CCGCAATGACGCGCAGGCCC
EIF2S3(chrX:24072965) CTG>CGG	WT-F	CTCACTATAGGCTAGAGTATTGCCTGCACAAATATCTACCAGG
EIF2S3(chrX:24072965) CTG>CGG	WT-R	AGCCATGGTGGCTAGGTTGCCAAAAGAGGAAGGAAATCACC
EIF2S3(chrX:24072965) CTG>CGG	MUT-1	CCGGTGCAGCCGCGGCCTCA
EIF2S3(chrX:24072965) CTG>CGG	MUT-2	TGAGGCCGCGGCTGCACCG
DMD(chrX:31285057) CTG>CGG	WT-F	CTCACTATAGGCTAGAGTGCTTTCAGCTGTGAGCTTGG
DMD(chrX:31285057) CTG>CGG	WT-R	AGCCATGGTGGCTAGGGCTGCAAGGGCTCCGCG
DMD(chrX:31285057) CTG>CGG	MUT-F	CTCACTATAGGCTAGAGTGCTTTCAGCGGTGAGCTTGGGC
MOB1B(chr4:71768238) CTG>TTG	WT-F	CTCACTATAGGCTAGGAGCGCTACCCACTTCCGCCCC
MOB1B(chr4:71768238) CTG>TTG	WT-R	AGCCATGGTGGCTAGGTTGGCCGCGGGGCAGGC
MOB1B(chr4:71768238) CTG>TTG	MUT-R	AGCCATGGTGGCTAGGTTGGCCGCGGGGCAAGCTGC
DPYSL2(chr8:26435558) CTG>CCG	WT-F	CTCACTATAGGCTAGAATCGCTGCTCGTCTCTCTCG
DPYSL2(chr8:26435558) CTG>CCG	WT-R	AGCCATGGTGGCTAGCTCTCTCCTGGGAAAAAATTAATTTCAAGAGGG
DPYSL2(chr8:26435558) CTG>CCG	MUT-1	TCCTCCAACACGGCCCCAGC
DPYSL2(chr8:26435558) CTG>CCG	MUT-2	CCTAGCTGGGGCCGTGTTGGAGGAG
STAM(chr10:17686256) CTG>CTC	WT-F	CTCACTATAGGCTAGAGCTCCGCGCGGGGGCTTC
STAM(chr10:17686256) CTG>CTC	WT-R	AGCCATGGTGGCTAGCTCCGCTGCGTGCCGAGG
STAM(chr10:17686256) CTG>CTC	MUT-1	GGATGGAAGACTCCTGAGGCAAAAAGAGC
STAM(chr10:17686256) CTG>CTC	MUT-2	GCTCTTTTTGCCTCAGGAGTCTTCCATCC
POLR2C(chr16:57496334) CTG>CAG	WT-F	CTCACTATAGGCTAGATGGACAGTACAAACAGTACTACCACGAACG
POLR2C(chr16:57496334) CTG>CAG	WT-R	AGCCATGGTGGCTAGCTCGCCCAGGGGCCACCAGC
POLR2C(chr16:57496334) CTG>CAG	MUT-F	CTCACTATAGGCTAGATGGACAGTACAAACAGTACTACCACGAACGTCCCAGCACT
CCND2(chr12:4383058) CTG>GTG	WT-F	CTCACTATAGGCTAGAGAGCGAGCAGGGGAGAGC
CCND2(chr12:4383058) CTG>GTG	WT-R	AGCCATGGTGGCTAGGGCCAGCCCGGCGGCCCCTC
CCND2(chr12:4383058) CTG>GTG	MUT-1	GGAGAGGTGAGGGCACAGAGA
CCND2(chr12:4383058) CTG>GTG	MUT-2	TCTCTGTGCCCTCACCTCTCC
ACOX1(chr17:73975340) CTG>CAG	WT-F	CTCACTATAGGCTAGCGAGGATCCGCTCGGGAGC
ACOX1(chr17:73975340) CTG>CAG	WT-R	AGCCATGGTGGCTAGGGCGACGACCAGCTGGCA
ACOX1(chr17:73975340) CTG>CAG	MUT-1	TGTCTGGGCCGCAGTCACTCA
ACOX1(chr17:73975340) CTG>CAG	MUT-2	TGAGTGACTGCGGCCCAGACA
SMC3(chr10:112327460) CTG>CCG	WT-F	CTCACTATAGGCTAGTTTTGTTTGGCTGAGGGGAGCGA
SMC3(chr10:112327460) CTG>CCG	WT-R	AGCCATGGTGGCTAGGATTCCGGGCCCCTGGCC
SMC3(chr10:112327460) CTG>CCG	MUT-F	CTCACTATAGGCTAGTTTTGTTTGGCCGAGGGGAGCGA
URB1(chr21:33765289) CTG>CGG	WT-F	CTCACTATAGGCTAGAGCCCCGCCTCTTCCTGC
URB1(chr21:33765289) CTG>CGG	WT-R	AGCCATGGTGGCTAGGGCCGAGAGGGCGGAAGC
URB1(chr21:33765289) CTG>CGG	MUT-1	CGCGTGTCTGCGGTCTGTGC
URB1(chr21:33765289) CTG>CGG	MUT-2	GCACAGACCGCAGACACGCG
EPM2AIP1(chr3:37034760) TTG>CTG	WT-F	CTCACTATAGGCTAGGCTTGCGCGTTAGAGATCGCTGTCCGCTCTTCCTACTGGT
EPM2AIP1(chr3:37034760) TTG>CTG	WT-R	AGCCATGGTGGCTAGTCTGCGGGAGGCCACAAGAG
EPM2AIP1(chr3:37034760) TTG>CTG	MUT-F	CTCACTATAGGCTAGGCTTGCGCGTTAGAGATCGC
MEPCE(chr7:100027388) GTG>CTG	WT-F	CTCACTATAGGCTAGATTTAAACTCCCAGAGCCGTTAAGTTGGT
MEPCE(chr7:100027388) GTG>CTG	WT-R	AGCCATGGTGGCTAGTTCCTCCCCTTATTCCGTGCC
MEPCE(chr7:100027388) GTG>CTG	MUT-1	GTGGTACTGGCGGAGGAGAAAGG
MEPCE(chr7:100027388) GTG>CTG	MUT-2	CCTTTCTCCTCCGCCAGTACCAC
TMEM19(chr12:72080272) ATT>ACT	WT-F	CTCACTATAGGCTAGCACAGCGGGCGAGGCGCTAG
TMEM19(chr12:72080272) ATT>ACT	WT-R	AGCCATGGTGGCTAGGGAAAATAAGGATATGAGCTCCTGC
TMEM19(chr12:72080272) ATT>ACT	MUT-1	AGAGCTCCAGTTCATATGGGCG
TMEM19(chr12:72080272) ATT>ACT	MUT-2	CGCCCATATGAACTGGAGCTCT
MBD2(chr18:51751152) GTG>ATG	WT-F	CTCACTATAGGCTAGGGGGGCGTGGCCCCGAGAAG
MBD2(chr18:51751152) GTG>ATG	MUT-F	CTCACTATAGGCTAGGGGGGCATGGCCCCGAGAAG
MBD2(chr18:51751152) GTG>ATG	WT-R	AGCCATGGTGGCTAGCCAGCCCCCTCCCCAGCC
BUB3(chr10:124913840) CTG>ATG	WT-F	CTCACTATAGGCTAGGGGTTGACCGATGCTGGGC
BUB3(chr10:124913840) CTG>ATG	MUT-1	CCCCTAGAATGAGACGTTGGC
BUB3(chr10:124913840) CTG>ATG	MUT-2	GCCAACGTCTCATTCTAGGGG
BUB3(chr10:124913840) CTG>ATG	WT-R	AGCCATGGTGGCTAGCTTGGGCTCCCCTCAGAAGC
ACOX1(chr17:73975340) CTG>CAG	WT-F	CTCACTATAGGCTAGCGAGGATCCGCTCGGGAGC
ACOX1(chr17:73975340) CTG>CAG	MUT-1	TCTGGGCCGCAGTCACTCAC
ACOX1(chr17:73975340) CTG>CAG	MUT-2	GTGAGTGACTGCGGCCCAGA
ACOX1(chr17:73975340) CTG>CAG	WT-R	AGCCATGGTGGCTAGGGCGACGACCAGCTGGCA
HLA-DMB(chr6:32908816) CTG>TTG	WT-F	CTCACTATAGGCTAGATTTGTCCCTGCCTACCTAGCCA
HLA-DMB(chr6:32908816) CTG>TTG	MUT-F	CTCACTATAGGCTAGATTTGTCCCTGCCTACCTAGCCAATCTGTCCTTGTTT
HLA-DMB(chr6:32908816) CTG>TTG	WT-R	AGCCATGGTGGCTAGGCTCTGCTCTGTAAAGATGCCGG
QPCTL(chr19:46195756) ATT>CTT	WT-F	CTCACTATAGGCTAGCATTTGGGTCGTGCCATTCTCAGG
QPCTL(chr19:46195756) ATT>CTT	MUT-F	CTCACTATAGGCTAGCATTTGGGTCGTGCCCTTCTCAGG
QPCTL(chr19:46195756) ATT>CTT	WT-R	AGCCATGGTGGCTAGGGCCGCTTTGCCCTGAAACC
POLR3A(chr10:79789268) ATG>AAG	WT-F	CTCACTATAGGCTAGGGGACACTCTACGGTGGCCGAGA
POLR3A(chr10:79789268) ATG>AAG	WT-R	AGCCATGGTGGCTAGGATGACCGCTGCCGGGACGC
POLR3A(chr10:79789268) ATG>AAG	MUT-F	CTCACTATAGGCTAGGGGACACTCTACGGTGGCCGAGAGGATGCCGCAGAAGTGTTA
COG5(chr7:107204440) CTG>CTA	WT-F	CTCACTATAGGCTAGGGTTTAATACTTGCTTCACAGATAAGCGCTG
COG5(chr7:107204440) CTG>CTA	MUT-R	AGCCATGGTGGCTAGGGCTCTAGGCCCACCTGGC
COG5(chr7:107204440) CTG>CTA	WT-R	AGCCATGGTGGCTAGGGCTCCAGGCCCACCTGGC
