# Supplementary material for: Determinants of genome-wide distribution and evolution of uORFs in eukaryotes
Source: Nat Commun. 2021 Feb 17;12:1076. doi: 10.1038/s41467-021-21394-y (PMC7889888; doi:10.1038/s41467-021-21394-y)
Supplement: Supplementary file 12 — Source Data [file 41467_2021_21394_MOESM12_ESM.zip]

Archive with 55 entries (54 files):
- Source Data/
- Source Data/S15_uORF_Kozak_vs_TIS_signal_human.txt
- Source Data/S15_uORF_Kozak_vs_TIS_signal_mouse.txt
- Source Data/S2_triplet_OEratio_in_5UTR_3UTR.txt
- Source Data/S3_uAUG_OEratio_distal_and_proximal.txt
- Source Data/S4_uAUG_OEratio_by_uORF_type.txt
- Source Data/S5a_num_uorf_vs_gene_expression.txt
- Source Data/S5c_uORF_OEratio_by_gene_expression_level.txt
- Source Data/S7_fly_uAUG_age_all.txt
- Source Data/S8ab_yeast_uAUG_other_triplet_BLS.txt
- Source Data/S10_yeast_BLS_uAUG_vs_peptide.txt
- Source Data/S11a_human_uorf_omega_translated.txt
- Source Data/S11b_fly_uorf_omega_translated.txt
- Source Data/S11c_human_uorf_translated_pNpS.txt
- Source Data/S11d_fly_uorf_translated_pNpS.txt
- Source Data/S12a_uORF_random_dORF_phyloCSF_human.txt
- Source Data/S12b_uORF_random_dORF_phyloCSF_fly.txt
- Source Data/S14ab_CDS_Kozak_vs_TIS_signal_human.txt
- Source Data/S14ab_CDS_Kozak_vs_TIS_signal_mouse.txt
- Source Data/S14a_CDS_Kozak_vs_TIS_signal_fly.txt
- Source Data/S16ab_uAUG_cAUG_dAUG_Kozak_score_comparison.txt
- Source Data/S18_protist_gene_utr5_len.txt
- Source Data/Fig1a_gene_OEratio_summary.txt
- Source Data/Fig1b_SexChromosome_OEratio.txt
- Source Data/Fig1c_Ne_OEratio.txt
- Source Data/Fig1d_omega_OEratio.txt
- Source Data/Fig2a_aymptoticMK_all.txt
- Source Data/Fig2b_aymptoticMK_mutation_type.txt
- Source Data/Fig2cd_simulation_relative_fixation_probability.txt
- Source Data/Fig3a_human_uAUG_age_all.txt
- Source Data/Fig3cd_human_otherTriplets_BLS_in_longestTranscriptPerGene.txt
- Source Data/Fig3cd_human_uAUG_BLS_in_longestTranscriptPerGene.txt
- Source Data/Fig3ef_fly_otherTriplets_BLS_in_longestTranscriptPerGene.txt
- Source Data/Fig3ef_fly_uAUG_BLS_in_longestTranscriptPerGene.txt
- Source Data/Fig4a_human_BLS_uAUG_vs_peptide_in_LongestTranscriptPerGene.txt
- Source Data/Fig4b_fly_BLS_uAUG_vs_peptide_in_LongestTranscriptPerGene.txt
- Source Data/Fig4d_uorf_pep_bls_vs_length_binByLen.txt
- Source Data/Fig5d_fly_uorf_all_pNpS.txt
- Source Data/Fig5e_MS_supported_fly_uorf_BLSpep.txt
- Source Data/Fig6a_S15_uORF_Kozak_vs_TIS_signal_human.txt
- Source Data/Fig6a_S15_uORF_Kozak_vs_TIS_signal_mouse.txt
- Source Data/Fig6a_uORF_Kozak_vs_TIS_signal_fly.txt
- Source Data/Fig6b_left_num_uORF_CDS_kozak_score_correlation.txt
- Source Data/Fig6b_right_human_gene_num_uORF_CDS_kozak_score.txt
- Source Data/Fig6c_CDS_PWMK_distance.txt
- Source Data/Fig6d_uORF_PWMK_distance.txt
- Source Data/Fig7b_LCL_uORF_variants_regression.txt
- Source Data/Fig7c_raw_luciferase_intensity.txt
- Source Data/Fig7d_raw_luciferase_intensity.txt
- Source Data/FigS1_gene_informaiton.txt
- Source Data/FigS6_omega_vs_5UTR_length.txt
- Source Data/FigS9bottom_fly_BLS_uAUG_vs_peptide_in_LongestTranscriptPerGene.txt
- Source Data/FigS9top_human_BLS_uAUG_vs_peptide_in_LongestTranscriptPerGene.txt
- Source Data/S13_CDS_Kozak_PWM.txt
- Source Data/S5b_Gene_ontology_analysis_formated.txt
