# Supplementary material for: Determinants of genome-wide distribution and evolution of uORFs in eukaryotes
Source: Nat Commun. 2021 Feb 17;12:1076. doi: 10.1038/s41467-021-21394-y (PMC7889888; doi:10.1038/s41467-021-21394-y)
Supplement: Supplementary file 12 — Source Data [file 41467_2021_21394_MOESM12_ESM.zip › Source Data/S15_uORF_Kozak_vs_TIS_signal_human.txt]

sample	uorf_id	kozak_score	tis_signal	bin
BJ_fibroblast_ELR_Ji2015	ENST00000256689_202	-7.03418501429331	0.928571428571429	1
BJ_fibroblast_ELR_Ji2015	ENST00000310931_83	-6.89680906159431	0.454545454545455	1
BJ_fibroblast_ELR_Ji2015	ENST00000578528_115	-6.44252993072262	0.17156862745098	1
BJ_fibroblast_ELR_Ji2015	ENST00000367210_347	-5.86991747501501	0.428571428571429	1
BJ_fibroblast_ELR_Ji2015	ENST00000200453_35	-5.72952437681339	2.06896551724138	1
BJ_fibroblast_ELR_Ji2015	ENST00000294678_259	-5.43339274661801	0.4	1
BJ_fibroblast_ELR_Ji2015	ENST00000262146_81	-5.40001680478453	0.338983050847458	1
BJ_fibroblast_ELR_Ji2015	ENST00000374430_90	-5.25591103649562	0.588235294117647	1
BJ_fibroblast_ELR_Ji2015	ENST00000337198_560	-5.14181895805759	0.0333333333333333	1
BJ_fibroblast_ELR_Ji2015	ENST00000227758_501	-5.08016441818902	0.102040816326531	1
BJ_fibroblast_ELR_Ji2015	ENST00000358855_313	-5.06640595455055	0.555555555555555	1
BJ_fibroblast_ELR_Ji2015	ENST00000216554_320	-5.03468804383865	0.297619047619048	1
BJ_fibroblast_ELR_Ji2015	ENST00000451321_263	-4.87186211668	0.6	2
BJ_fibroblast_ELR_Ji2015	ENST00000482587_314	-4.60722358300147	3.96551724137931	2
BJ_fibroblast_ELR_Ji2015	ENST00000216554_212	-4.58551375341843	19.2222222222222	2
BJ_fibroblast_ELR_Ji2015	ENST00000206595_26	-4.55929263705261	1.20689655172414	2
BJ_fibroblast_ELR_Ji2015	ENST00000367498_263	-4.52956674094998	0.222222222222222	2
BJ_fibroblast_ELR_Ji2015	ENST00000262982_26	-4.5216153750054	1.76470588235294	2
BJ_fibroblast_ELR_Ji2015	ENST00000552783_172	-4.5216153750054	0.555555555555555	2
BJ_fibroblast_ELR_Ji2015	ENST00000309534_367	-4.45043962570256	0.0505050505050505	2
BJ_fibroblast_ELR_Ji2015	ENST00000250377_44	-4.35927724609479	0.9	2
BJ_fibroblast_ELR_Ji2015	ENST00000282486_1362	-4.30697788252771	0.271739130434783	2
BJ_fibroblast_ELR_Ji2015	ENST00000357480_267	-4.24450284973238	0.357142857142857	2
BJ_fibroblast_ELR_Ji2015	ENST00000256854_17	-4.15057451114995	1.75	2
BJ_fibroblast_ELR_Ji2015	ENST00000393128_53	-4.14103188087688	0.833333333333333	3
BJ_fibroblast_ELR_Ji2015	ENST00000357480_289	-4.13265903939285	0.1875	3
BJ_fibroblast_ELR_Ji2015	ENST00000318948_480	-4.10754943204903	0.357142857142857	3
BJ_fibroblast_ELR_Ji2015	ENST00000262293_252	-4.08624214393268	0.287356321839081	3
BJ_fibroblast_ELR_Ji2015	ENST00000162749_160	-4.01339362549747	1.5	3
BJ_fibroblast_ELR_Ji2015	ENST00000367937_223	-4.00333621872869	1.5	3
BJ_fibroblast_ELR_Ji2015	ENST00000335783_26	-4.00218447959123	0.3	3
BJ_fibroblast_ELR_Ji2015	ENST00000329047_609	-3.97707403041772	0.176470588235294	3
BJ_fibroblast_ELR_Ji2015	ENST00000265636_170	-3.96582523271302	0.446428571428571	3
BJ_fibroblast_ELR_Ji2015	ENST00000396386_7	-3.96103323954536	0.478260869565217	3
BJ_fibroblast_ELR_Ji2015	ENST00000367921_31	-3.92505287563778	0.46875	3
BJ_fibroblast_ELR_Ji2015	ENST00000261597_46	-3.87410055907888	0.333333333333333	3
BJ_fibroblast_ELR_Ji2015	ENST00000409682_38	-3.86523106190789	0.5	4
BJ_fibroblast_ELR_Ji2015	ENST00000370298_214	-3.84889938064565	1	4
BJ_fibroblast_ELR_Ji2015	ENST00000611717_104	-3.81096079719975	0.4	4
BJ_fibroblast_ELR_Ji2015	ENST00000509842_484	-3.8106289908862	0.5	4
BJ_fibroblast_ELR_Ji2015	ENST00000306107_117	-3.7404950825236	2.5	4
BJ_fibroblast_ELR_Ji2015	ENST00000378609_279	-3.66429264015816	11	4
BJ_fibroblast_ELR_Ji2015	ENST00000261016_248	-3.66256662268173	3.69565217391304	4
BJ_fibroblast_ELR_Ji2015	ENST00000259119_390	-3.65398820341743	0.6	4
BJ_fibroblast_ELR_Ji2015	ENST00000479987_7	-3.64770141219628	0.416666666666667	4
BJ_fibroblast_ELR_Ji2015	ENST00000352433_18	-3.64633786881888	0.5	4
BJ_fibroblast_ELR_Ji2015	ENST00000219281_102	-3.63466800452385	0.875	4
BJ_fibroblast_ELR_Ji2015	ENST00000262291_117	-3.62368173335173	2.67857142857143	4
BJ_fibroblast_ELR_Ji2015	ENST00000361735_178	-3.55061989713119	1	5
BJ_fibroblast_ELR_Ji2015	ENST00000328834_80	-3.5402111836739	1	5
BJ_fibroblast_ELR_Ji2015	ENST00000392750_431	-3.49323376777468	5.17857142857143	5
BJ_fibroblast_ELR_Ji2015	ENST00000344691_562	-3.48390801787225	0.4	5
BJ_fibroblast_ELR_Ji2015	ENST00000280557_64	-3.47642949299986	1.85483870967742	5
BJ_fibroblast_ELR_Ji2015	ENST00000316856_28	-3.47642949299986	0.3	5
BJ_fibroblast_ELR_Ji2015	ENST00000366955_139	-3.47140429319975	4	5
BJ_fibroblast_ELR_Ji2015	ENST00000367921_27	-3.45771049449434	8.5	5
BJ_fibroblast_ELR_Ji2015	ENST00000279839_22	-3.43504947587559	0.129032258064516	5
BJ_fibroblast_ELR_Ji2015	ENST00000282486_1693	-3.40245874069476	0.103092783505155	5
BJ_fibroblast_ELR_Ji2015	ENST00000245960_21	-3.39019563150279	0.5	5
BJ_fibroblast_ELR_Ji2015	ENST00000343245_176	-3.29259417600649	2.08333333333333	6
BJ_fibroblast_ELR_Ji2015	ENST00000337198_462	-3.28389262691444	0.8	6
BJ_fibroblast_ELR_Ji2015	ENST00000314748_359	-3.28118824380118	0.0909090909090909	6
BJ_fibroblast_ELR_Ji2015	ENST00000380680_731	-3.27730635279593	0.25	6
BJ_fibroblast_ELR_Ji2015	ENST00000301905_44	-3.26183131645841	0.145833333333333	6
BJ_fibroblast_ELR_Ji2015	ENST00000264020_272	-3.2151156551802	0.333333333333333	6
BJ_fibroblast_ELR_Ji2015	ENST00000369811_252	-3.18619292932424	0.151515151515152	6
BJ_fibroblast_ELR_Ji2015	ENST00000283943_155	-3.13189469677226	0.117647058823529	6
BJ_fibroblast_ELR_Ji2015	ENST00000361951_516	-3.09978570035782	1.5	6
BJ_fibroblast_ELR_Ji2015	ENST00000339020_284	-3.08778236232696	0.454545454545455	6
BJ_fibroblast_ELR_Ji2015	ENST00000373555_237	-3.07836279988469	0.333333333333333	6
BJ_fibroblast_ELR_Ji2015	ENST00000380266_152	-3.07794111889955	0.333333333333333	6
BJ_fibroblast_ELR_Ji2015	ENST00000356464_344	-3.07573288452922	0.5	7
BJ_fibroblast_ELR_Ji2015	ENST00000412830_58	-3.07504727495477	0.0684931506849315	7
BJ_fibroblast_ELR_Ji2015	ENST00000367651_163	-3.06996792778467	0.454545454545455	7
BJ_fibroblast_ELR_Ji2015	ENST00000262265_86	-3.06848124020928	0.125	7
BJ_fibroblast_ELR_Ji2015	ENST00000234170_16	-3.06245433141599	0.517241379310345	7
BJ_fibroblast_ELR_Ji2015	ENST00000374980_18	-2.976851788464	2.2	7
BJ_fibroblast_ELR_Ji2015	ENST00000264447_229	-2.97071516044284	0.208333333333333	7
BJ_fibroblast_ELR_Ji2015	ENST00000347364_124	-2.9046111089381	1.61764705882353	7
BJ_fibroblast_ELR_Ji2015	ENST00000300291_23	-2.89051166767534	1.05555555555556	7
BJ_fibroblast_ELR_Ji2015	ENST00000368656_162	-2.87906234624649	0.4	7
BJ_fibroblast_ELR_Ji2015	ENST00000359213_162	-2.87226855355168	0.375	7
BJ_fibroblast_ELR_Ji2015	ENST00000295550_357	-2.86084953239123	0.444015444015444	7
BJ_fibroblast_ELR_Ji2015	ENST00000482587_565	-2.82961349604274	0.4	8
BJ_fibroblast_ELR_Ji2015	ENST00000322875_35	-2.8182244093505	0.564516129032258	8
BJ_fibroblast_ELR_Ji2015	ENST00000395159_303	-2.79836445902554	1.2	8
BJ_fibroblast_ELR_Ji2015	ENST00000256897_85	-2.79051903050008	0.42654028436019	8
BJ_fibroblast_ELR_Ji2015	ENST00000376395_29	-2.78731051685941	4.36170212765957	8
BJ_fibroblast_ELR_Ji2015	ENST00000440865_187	-2.7393049754879	0.8	8
BJ_fibroblast_ELR_Ji2015	ENST00000327155_276	-2.73831905211174	1.03448275862069	8
BJ_fibroblast_ELR_Ji2015	ENST00000327668_426	-2.73628621264608	0.444444444444444	8
BJ_fibroblast_ELR_Ji2015	ENST00000234301_31	-2.70935506165358	1.21428571428571	8
BJ_fibroblast_ELR_Ji2015	ENST00000274813_76	-2.70138989889735	0.625	8
BJ_fibroblast_ELR_Ji2015	ENST00000339089_359	-2.6599486102913	0.5	8
BJ_fibroblast_ELR_Ji2015	ENST00000590432_140	-2.6599486102913	0.625	8
BJ_fibroblast_ELR_Ji2015	ENST00000321130_17	-2.6404232257034	0.882352941176471	9
BJ_fibroblast_ELR_Ji2015	ENST00000284037_264	-2.63602633011493	0.0810810810810811	9
BJ_fibroblast_ELR_Ji2015	ENST00000367210_274	-2.61113552010515	0.444444444444444	9
BJ_fibroblast_ELR_Ji2015	ENST00000264451_49	-2.60457938154285	0.142857142857143	9
BJ_fibroblast_ELR_Ji2015	ENST00000320270_39	-2.59632464901127	0.74468085106383	9
BJ_fibroblast_ELR_Ji2015	ENST00000343187_12	-2.58011940200377	0.181818181818182	9
BJ_fibroblast_ELR_Ji2015	ENST00000283290_335	-2.56300188369393	10	9
BJ_fibroblast_ELR_Ji2015	ENST00000368021_51	-2.5612643398551	0.4	9
BJ_fibroblast_ELR_Ji2015	ENST00000323460_173	-2.52724786874477	0.909090909090909	9
BJ_fibroblast_ELR_Ji2015	ENST00000297450_180	-2.52358052241924	0.25	9
BJ_fibroblast_ELR_Ji2015	ENST00000469435_80	-2.51651133621537	1.5	9
BJ_fibroblast_ELR_Ji2015	ENST00000361582_43	-2.50268486951608	0.133333333333333	9
BJ_fibroblast_ELR_Ji2015	ENST00000361582_50	-2.50008497493601	0.138888888888889	10
BJ_fibroblast_ELR_Ji2015	ENST00000466984_52	-2.48052138053564	1.02564102564103	10
BJ_fibroblast_ELR_Ji2015	ENST00000509842_320	-2.45133984289334	0.232558139534884	10
BJ_fibroblast_ELR_Ji2015	ENST00000318709_35	-2.44427740962542	0.476190476190476	10
BJ_fibroblast_ELR_Ji2015	ENST00000526508_8	-2.44427740962542	1.5	10
BJ_fibroblast_ELR_Ji2015	ENST00000282486_910	-2.43769113550691	0.225806451612903	10
BJ_fibroblast_ELR_Ji2015	ENST00000392508_25	-2.42631211659963	0.5	10
BJ_fibroblast_ELR_Ji2015	ENST00000376007_187	-2.40703542488957	4.8	10
BJ_fibroblast_ELR_Ji2015	ENST00000374825_1203	-2.38491054640708	1.5	10
BJ_fibroblast_ELR_Ji2015	ENST00000257181_99	-2.36737641576549	0.21978021978022	10
BJ_fibroblast_ELR_Ji2015	ENST00000310144_32	-2.28669232535618	0.149253731343284	10
BJ_fibroblast_ELR_Ji2015	ENST00000369301_56	-2.27570605418405	1.33333333333333	11
BJ_fibroblast_ELR_Ji2015	ENST00000228280_74	-2.26965947219057	3	11
BJ_fibroblast_ELR_Ji2015	ENST00000361114_12	-2.26768008282486	0.54054054054054	11
BJ_fibroblast_ELR_Ji2015	ENST00000370113_43	-2.26342673172816	0.12987012987013	11
BJ_fibroblast_ELR_Ji2015	ENST00000309964_220	-2.26080456673107	0.5	11
BJ_fibroblast_ELR_Ji2015	ENST00000375859_147	-2.23564572882325	0.25	11
BJ_fibroblast_ELR_Ji2015	ENST00000352966_123	-2.21865933934528	1	11
BJ_fibroblast_ELR_Ji2015	ENST00000465995_42	-2.20477798449077	0.555555555555555	11
BJ_fibroblast_ELR_Ji2015	ENST00000355196_257	-2.17840476501778	0.181818181818182	11
BJ_fibroblast_ELR_Ji2015	ENST00000262854_350	-2.17041838732953	0.428571428571429	11
BJ_fibroblast_ELR_Ji2015	ENST00000313478_81	-2.14104310339403	1.4	11
BJ_fibroblast_ELR_Ji2015	ENST00000535024_44	-2.14007842829782	0.125	11
BJ_fibroblast_ELR_Ji2015	ENST00000449802_132	-2.1036407110944	0.166666666666667	12
BJ_fibroblast_ELR_Ji2015	ENST00000441448_34	-2.1033297852715	0.176470588235294	12
BJ_fibroblast_ELR_Ji2015	ENST00000407418_99	-2.06609071805411	0.123456790123457	12
BJ_fibroblast_ELR_Ji2015	ENST00000257904_66	-2.06524725452714	0.7	12
BJ_fibroblast_ELR_Ji2015	ENST00000344157_138	-2.05626603411297	0.568181818181818	12
BJ_fibroblast_ELR_Ji2015	ENST00000435275_80	-2.05296070104472	6.36363636363636	12
BJ_fibroblast_ELR_Ji2015	ENST00000523152_237	-2.02788806749	0.181818181818182	12
BJ_fibroblast_ELR_Ji2015	ENST00000303759_101	-2.0161022402813	1.4	12
BJ_fibroblast_ELR_Ji2015	ENST00000374023_18	-2.013219801228	0.862068965517242	12
BJ_fibroblast_ELR_Ji2015	ENST00000374300_187	-2.01253147494309	1.25	12
BJ_fibroblast_ELR_Ji2015	ENST00000357081_131	-2.00389349387749	0.25	12
BJ_fibroblast_ELR_Ji2015	ENST00000257663_66	-1.9979265988859	2.14285714285714	12
BJ_fibroblast_ELR_Ji2015	ENST00000394417_175	-1.99708313535894	0.0892857142857143	13
BJ_fibroblast_ELR_Ji2015	ENST00000321169_316	-1.97752114004874	1.8	13
BJ_fibroblast_ELR_Ji2015	ENST00000238112_21	-1.97286500567217	0.5	13
BJ_fibroblast_ELR_Ji2015	ENST00000445560_215	-1.97273069598926	0.666666666666667	13
BJ_fibroblast_ELR_Ji2015	ENST00000297857_401	-1.97091837522036	0.357142857142857	13
BJ_fibroblast_ELR_Ji2015	ENST00000557986_417	-1.96204989248123	0.333333333333333	13
BJ_fibroblast_ELR_Ji2015	ENST00000368149_25	-1.95785306078006	0.333333333333333	13
BJ_fibroblast_ELR_Ji2015	ENST00000368590_153	-1.95671308474335	0.170454545454545	13
BJ_fibroblast_ELR_Ji2015	ENST00000503617_172	-1.95058183760564	1.25	13
BJ_fibroblast_ELR_Ji2015	ENST00000265109_186	-1.94644819193809	1.25	13
BJ_fibroblast_ELR_Ji2015	ENST00000337198_248	-1.93417940390793	2.625	13
BJ_fibroblast_ELR_Ji2015	ENST00000374179_95	-1.93195158016963	0.5	13
BJ_fibroblast_ELR_Ji2015	ENST00000302516_20	-1.9188704835796	1.03030303030303	14
BJ_fibroblast_ELR_Ji2015	ENST00000324138_66	-1.91663196141182	0.952380952380952	14
BJ_fibroblast_ELR_Ji2015	ENST00000322776_113	-1.91041767857238	1.41666666666667	14
BJ_fibroblast_ELR_Ji2015	ENST00000265371_312	-1.90691094911544	0.158730158730159	14
BJ_fibroblast_ELR_Ji2015	ENST00000301919_1311	-1.90062432614627	0.5	14
BJ_fibroblast_ELR_Ji2015	ENST00000334307_64	-1.89462420784042	0.571428571428571	14
BJ_fibroblast_ELR_Ji2015	ENST00000329047_22	-1.88350680783643	0.517241379310345	14
BJ_fibroblast_ELR_Ji2015	ENST00000347630_166	-1.88330919609448	1.20689655172414	14
BJ_fibroblast_ELR_Ji2015	ENST00000557986_388	-1.88289896892713	0.348837209302326	14
BJ_fibroblast_ELR_Ji2015	ENST00000552783_61	-1.861476068454	0.46	14
BJ_fibroblast_ELR_Ji2015	ENST00000381801_719	-1.85758361545896	0.517241379310345	14
BJ_fibroblast_ELR_Ji2015	ENST00000346365_135	-1.85630656306948	0.256410256410256	15
BJ_fibroblast_ELR_Ji2015	ENST00000297151_29	-1.82968499730109	0.222222222222222	15
BJ_fibroblast_ELR_Ji2015	ENST00000376544_424	-1.82535250432098	0.32258064516129	15
BJ_fibroblast_ELR_Ji2015	ENST00000304800_20	-1.80836367304061	2.76595744680851	15
BJ_fibroblast_ELR_Ji2015	ENST00000257904_19	-1.80494374425812	0.0946969696969697	15
BJ_fibroblast_ELR_Ji2015	ENST00000264126_368	-1.78100453019146	0.54054054054054	15
BJ_fibroblast_ELR_Ji2015	ENST00000537854_62	-1.71976151451676	0.571428571428571	15
BJ_fibroblast_ELR_Ji2015	ENST00000025399_12	-1.68709317614703	1.52777777777778	15
BJ_fibroblast_ELR_Ji2015	ENST00000295324_902	-1.68591775986415	0.1	15
BJ_fibroblast_ELR_Ji2015	ENST00000552783_72	-1.66720538807081	0.709677419354839	15
BJ_fibroblast_ELR_Ji2015	ENST00000413844_66	-1.64555085032617	2.07142857142857	15
BJ_fibroblast_ELR_Ji2015	ENST00000380345_314	-1.6265001595421	0.344827586206897	15
BJ_fibroblast_ELR_Ji2015	ENST00000259895_129	-1.6205903756599	0.181818181818182	16
BJ_fibroblast_ELR_Ji2015	ENST00000263092_54	-1.61316444239805	0.588235294117647	16
BJ_fibroblast_ELR_Ji2015	ENST00000388822_22	-1.61274540956198	0.666666666666667	16
BJ_fibroblast_ELR_Ji2015	ENST00000590432_143	-1.59357290080872	0.25	16
BJ_fibroblast_ELR_Ji2015	ENST00000263238_228	-1.59072645492815	0.16304347826087	16
BJ_fibroblast_ELR_Ji2015	ENST00000360541_33	-1.58836019016171	1.30434782608696	16
BJ_fibroblast_ELR_Ji2015	ENST00000337304_23	-1.57387258720735	2.05309734513274	16
BJ_fibroblast_ELR_Ji2015	ENST00000372156_388	-1.57360893661831	5.4	16
BJ_fibroblast_ELR_Ji2015	ENST00000074304_386	-1.57219329224431	0.5	16
BJ_fibroblast_ELR_Ji2015	ENST00000328703_170	-1.56682923071532	0.076219512195122	16
BJ_fibroblast_ELR_Ji2015	ENST00000381055_163	-1.55222356692952	1.8	16
BJ_fibroblast_ELR_Ji2015	ENST00000339995_23	-1.54903674927509	1.75	17
BJ_fibroblast_ELR_Ji2015	ENST00000353331_51	-1.54903674927509	1.3	17
BJ_fibroblast_ELR_Ji2015	ENST00000338970_21	-1.54504514847396	0.677966101694915	17
BJ_fibroblast_ELR_Ji2015	ENST00000369535_37	-1.53970215071482	0.0967741935483871	17
BJ_fibroblast_ELR_Ji2015	ENST00000305783_47	-1.52536558070346	0.333333333333333	17
BJ_fibroblast_ELR_Ji2015	ENST00000509127_461	-1.51725259430052	0.75	17
BJ_fibroblast_ELR_Ji2015	ENST00000243325_244	-1.51505576482167	0.285714285714286	17
BJ_fibroblast_ELR_Ji2015	ENST00000309190_61	-1.51047288839753	2.85714285714286	17
BJ_fibroblast_ELR_Ji2015	ENST00000394422_24	-1.51009268445904	0.384615384615385	17
BJ_fibroblast_ELR_Ji2015	ENST00000352732_31	-1.5022008166534	0.428571428571429	17
BJ_fibroblast_ELR_Ji2015	ENST00000354636_641	-1.48768831865625	0.3125	17
BJ_fibroblast_ELR_Ji2015	ENST00000304658_295	-1.48556474712983	0.333333333333333	17
BJ_fibroblast_ELR_Ji2015	ENST00000395074_35	-1.47426811172369	0.5	17
BJ_fibroblast_ELR_Ji2015	ENST00000377213_107	-1.46844722882	0.434782608695652	18
BJ_fibroblast_ELR_Ji2015	ENST00000292538_17	-1.46445571992178	0.5	18
BJ_fibroblast_ELR_Ji2015	ENST00000262146_77	-1.4623387437483	1.80851063829787	18
BJ_fibroblast_ELR_Ji2015	ENST00000263655_205	-1.45883201429136	0.740740740740741	18
BJ_fibroblast_ELR_Ji2015	ENST00000443387_229	-1.45055518453255	0.434782608695652	18
BJ_fibroblast_ELR_Ji2015	ENST00000340840_60	-1.43706554348031	0.8	18
BJ_fibroblast_ELR_Ji2015	ENST00000305798_373	-1.43454044291651	1.59090909090909	18
BJ_fibroblast_ELR_Ji2015	ENST00000301843_103	-1.4295946088042	1.6	18
BJ_fibroblast_ELR_Ji2015	ENST00000354940_404	-1.40409841709974	1.96428571428571	18
BJ_fibroblast_ELR_Ji2015	ENST00000313368_99	-1.4031605158625	0.681818181818182	18
BJ_fibroblast_ELR_Ji2015	ENST00000404735_72	-1.37264877396992	0.053475935828877	18
BJ_fibroblast_ELR_Ji2015	ENST00000546826_113	-1.35975931359595	0.6	18
BJ_fibroblast_ELR_Ji2015	ENST00000312010_276	-1.35194518378273	7.27272727272727	19
BJ_fibroblast_ELR_Ji2015	ENST00000550078_1213	-1.34516196062884	0.0671140939597315	19
BJ_fibroblast_ELR_Ji2015	ENST00000356889_221	-1.34503245207388	0.4	19
BJ_fibroblast_ELR_Ji2015	ENST00000356889_78	-1.33787160596034	0.4	19
BJ_fibroblast_ELR_Ji2015	ENST00000341864_20	-1.33626617333129	0.119047619047619	19
BJ_fibroblast_ELR_Ji2015	ENST00000326786_97	-1.32845204351807	0.875	19
BJ_fibroblast_ELR_Ji2015	ENST00000651177_124	-1.3259919289509	0.4	19
BJ_fibroblast_ELR_Ji2015	ENST00000376687_169	-1.31921222304791	0.8	19
BJ_fibroblast_ELR_Ji2015	ENST00000268483_164	-1.31133452520823	0.25	19
BJ_fibroblast_ELR_Ji2015	ENST00000377365_110	-1.30775537065172	2.25	19
BJ_fibroblast_ELR_Ji2015	ENST00000357039_40	-1.29709960261537	1.33333333333333	19
BJ_fibroblast_ELR_Ji2015	ENST00000271452_28	-1.29548998396011	0.242718446601942	20
BJ_fibroblast_ELR_Ji2015	ENST00000419140_8	-1.27659257276349	0.37037037037037	20
BJ_fibroblast_ELR_Ji2015	ENST00000396936_206	-1.24660614247206	0.454545454545455	20
BJ_fibroblast_ELR_Ji2015	ENST00000315127_41	-1.23639621550503	1.12903225806452	20
BJ_fibroblast_ELR_Ji2015	ENST00000265637_14	-1.23113824579139	4.75	20
BJ_fibroblast_ELR_Ji2015	ENST00000226105_69	-1.18033024261547	1.18181818181818	20
BJ_fibroblast_ELR_Ji2015	ENST00000367921_314	-1.17582910572179	0.285714285714286	20
BJ_fibroblast_ELR_Ji2015	ENST00000326199_48	-1.1649834347288	0.857142857142857	20
BJ_fibroblast_ELR_Ji2015	ENST00000342628_89	-1.15103086546513	6	20
BJ_fibroblast_ELR_Ji2015	ENST00000265087_1119	-1.12971186357513	2	20
BJ_fibroblast_ELR_Ji2015	ENST00000312465_114	-1.12868088444871	4.04761904761905	20
BJ_fibroblast_ELR_Ji2015	ENST00000265960_261	-1.1214226126878	0.272727272727273	20
BJ_fibroblast_ELR_Ji2015	ENST00000369217_36	-1.08630041070835	0.294117647058824	21
BJ_fibroblast_ELR_Ji2015	ENST00000266589_125	-1.06145133322789	2.33333333333333	21
BJ_fibroblast_ELR_Ji2015	ENST00000298316_383	-1.06068982503558	0.4	21
BJ_fibroblast_ELR_Ji2015	ENST00000358755_153	-1.05560236067604	1.25	21
BJ_fibroblast_ELR_Ji2015	ENST00000371485_9	-1.05539334836805	0.285714285714286	21
BJ_fibroblast_ELR_Ji2015	ENST00000217244_165	-1.04667325739608	0.111111111111111	21
BJ_fibroblast_ELR_Ji2015	ENST00000231572_21	-1.04480548782747	0.0830564784053156	21
BJ_fibroblast_ELR_Ji2015	ENST00000381103_215	-1.04070517870041	1.26666666666667	21
BJ_fibroblast_ELR_Ji2015	ENST00000370177_44	-1.03604904432384	8.2	21
BJ_fibroblast_ELR_Ji2015	ENST00000260047_75	-1.03426578913166	0.5	21
BJ_fibroblast_ELR_Ji2015	ENST00000383789_171	-1.03018616214936	0.571428571428571	21
BJ_fibroblast_ELR_Ji2015	ENST00000323055_246	-0.99680541043588	1.4	21
BJ_fibroblast_ELR_Ji2015	ENST00000313146_687	-0.990692936991507	0.2	22
BJ_fibroblast_ELR_Ji2015	ENST00000275053_72	-0.986871120461612	0.4	22
BJ_fibroblast_ELR_Ji2015	ENST00000495186_26	-0.985240631869013	0.315789473684211	22
BJ_fibroblast_ELR_Ji2015	ENST00000299964_617	-0.974695461147103	0.189873417721519	22
BJ_fibroblast_ELR_Ji2015	ENST00000226105_54	-0.9740876222378	0.0769230769230769	22
BJ_fibroblast_ELR_Ji2015	ENST00000421109_154	-0.967325755995724	0.5	22
BJ_fibroblast_ELR_Ji2015	ENST00000333007_30	-0.952463555220494	0.1	22
BJ_fibroblast_ELR_Ji2015	ENST00000343600_116	-0.90667182671133	0.285714285714286	22
BJ_fibroblast_ELR_Ji2015	ENST00000225964_103	-0.904772319029451	3.10344827586207	22
BJ_fibroblast_ELR_Ji2015	ENST00000297908_203	-0.889394859970454	0.25	22
BJ_fibroblast_ELR_Ji2015	ENST00000314728_242	-0.870136490926567	0.666666666666667	22
BJ_fibroblast_ELR_Ji2015	ENST00000436108_99	-0.867705031660597	0.4	22
BJ_fibroblast_ELR_Ji2015	ENST00000237654_424	-0.867436412005874	0.133333333333333	23
BJ_fibroblast_ELR_Ji2015	ENST00000270257_184	-0.86653852480527	0.5	23
BJ_fibroblast_ELR_Ji2015	ENST00000301678_65	-0.860723649727113	4.4	23
BJ_fibroblast_ELR_Ji2015	ENST00000265393_113	-0.854965603068536	0.958333333333333	23
BJ_fibroblast_ELR_Ji2015	ENST00000375643_32	-0.852842031542117	7.83333333333333	23
BJ_fibroblast_ELR_Ji2015	ENST00000314673_78	-0.834405859331163	0.75	23
BJ_fibroblast_ELR_Ji2015	ENST00000298299_85	-0.830170771191548	1.66666666666667	23
BJ_fibroblast_ELR_Ji2015	ENST00000507438_191	-0.816273671536646	0.576923076923077	23
BJ_fibroblast_ELR_Ji2015	ENST00000381055_332	-0.812329260869258	0.3	23
BJ_fibroblast_ELR_Ji2015	ENST00000299964_626	-0.797467334488301	0.117647058823529	23
BJ_fibroblast_ELR_Ji2015	ENST00000319769_116	-0.76483162231206	0.4	23
BJ_fibroblast_ELR_Ji2015	ENST00000462787_786	-0.761330711256106	0.222222222222222	24
BJ_fibroblast_ELR_Ji2015	ENST00000507899_46	-0.750815957774646	0.555555555555556	24
BJ_fibroblast_ELR_Ji2015	ENST00000276692_30	-0.749185069478614	1	24
BJ_fibroblast_ELR_Ji2015	ENST00000367549_21	-0.749185069478614	1.25570776255708	24
BJ_fibroblast_ELR_Ji2015	ENST00000395901_108	-0.749185069478614	0.652173913043478	24
BJ_fibroblast_ELR_Ji2015	ENST00000225964_61	-0.746051488230894	4.875	24
BJ_fibroblast_ELR_Ji2015	ENST00000375639_39	-0.721351853700951	0.777777777777778	24
BJ_fibroblast_ELR_Ji2015	ENST00000370489_97	-0.716692042705377	0.5	24
BJ_fibroblast_ELR_Ji2015	ENST00000594099_73	-0.713807318098732	3.2	24
BJ_fibroblast_ELR_Ji2015	ENST00000330137_8	-0.691756474237002	2	24
BJ_fibroblast_ELR_Ji2015	ENST00000356810_151	-0.674632474438951	0.8	24
BJ_fibroblast_ELR_Ji2015	ENST00000382952_284	-0.671933420737651	7.25	24
BJ_fibroblast_ELR_Ji2015	ENST00000366472_179	-0.662827909950393	0.285714285714286	25
BJ_fibroblast_ELR_Ji2015	ENST00000339844_23	-0.632166367422439	0.1875	25
BJ_fibroblast_ELR_Ji2015	ENST00000237264_81	-0.630498609614874	2	25
BJ_fibroblast_ELR_Ji2015	ENST00000316149_78	-0.626893056764926	0.181818181818182	25
BJ_fibroblast_ELR_Ji2015	ENST00000302528_49	-0.616053847372489	0.75	25
BJ_fibroblast_ELR_Ji2015	ENST00000509842_282	-0.615752875469826	0.692307692307692	25
BJ_fibroblast_ELR_Ji2015	ENST00000337768_326	-0.614298475783779	0.645161290322581	25
BJ_fibroblast_ELR_Ji2015	ENST00000373719_23	-0.609249307894666	0.75	25
BJ_fibroblast_ELR_Ji2015	ENST00000379480_26	-0.607523425851965	0.517241379310345	25
BJ_fibroblast_ELR_Ji2015	ENST00000355196_104	-0.601733877642557	0.43956043956044	25
BJ_fibroblast_ELR_Ji2015	ENST00000227618_39	-0.60086140571868	0.714285714285714	25
BJ_fibroblast_ELR_Ji2015	ENST00000310396_94	-0.595432365217869	0.4	25
BJ_fibroblast_ELR_Ji2015	ENST00000297990_27	-0.588478441057228	3.8	26
BJ_fibroblast_ELR_Ji2015	ENST00000343600_151	-0.577763139999016	0.6	26
BJ_fibroblast_ELR_Ji2015	ENST00000338920_222	-0.549932944998789	0.266666666666667	26
BJ_fibroblast_ELR_Ji2015	ENST00000398881_17	-0.53208945196661	4.4	26
BJ_fibroblast_ELR_Ji2015	ENST00000332624_94	-0.529326352299687	0.512820512820513	26
BJ_fibroblast_ELR_Ji2015	ENST00000283882_73	-0.524769780770338	1.48936170212766	26
BJ_fibroblast_ELR_Ji2015	ENST00000367033_612	-0.499920703289883	0.2	26
BJ_fibroblast_ELR_Ji2015	ENST00000372621_403	-0.486769327280655	0.603448275862069	26
BJ_fibroblast_ELR_Ji2015	ENST00000262713_120	-0.485513853859329	1.19047619047619	26
BJ_fibroblast_ELR_Ji2015	ENST00000374866_141	-0.461889488200665	0.19047619047619	26
BJ_fibroblast_ELR_Ji2015	ENST00000344442_49	-0.45806767167077	0.19047619047619	26
BJ_fibroblast_ELR_Ji2015	ENST00000367498_259	-0.446668677070125	0.555555555555556	26
BJ_fibroblast_ELR_Ji2015	ENST00000302516_35	-0.442165489017667	0.185185185185185	27
BJ_fibroblast_ELR_Ji2015	ENST00000287169_772	-0.437504622047023	0.254237288135593	27
BJ_fibroblast_ELR_Ji2015	ENST00000396024_121	-0.432103091105951	1	27
BJ_fibroblast_ELR_Ji2015	ENST00000228741_101	-0.424924672650394	1.375	27
BJ_fibroblast_ELR_Ji2015	ENST00000338042_242	-0.416422986801005	0.253164556962025	27
BJ_fibroblast_ELR_Ji2015	ENST00000425590_14	-0.408662839131816	0.333333333333333	27
BJ_fibroblast_ELR_Ji2015	ENST00000264710_82	-0.366722509211189	0.763358778625954	27
BJ_fibroblast_ELR_Ji2015	ENST00000339020_58	-0.366722509211189	0.346820809248555	27
BJ_fibroblast_ELR_Ji2015	ENST00000369404_98	-0.363841769710627	0.363636363636364	27
BJ_fibroblast_ELR_Ji2015	ENST00000334667_206	-0.351675299779089	0.454545454545455	27
BJ_fibroblast_ELR_Ji2015	ENST00000361278_22	-0.351086584829636	0.675675675675676	27
BJ_fibroblast_ELR_Ji2015	ENST00000381298_190	-0.337613171554035	3	27
BJ_fibroblast_ELR_Ji2015	ENST00000352645_54	-0.3325765986321	0.476190476190476	28
BJ_fibroblast_ELR_Ji2015	ENST00000265271_48	-0.332204025207793	0.714285714285714	28
BJ_fibroblast_ELR_Ji2015	ENST00000391611_525	-0.328328537000646	0.5	28
BJ_fibroblast_ELR_Ji2015	ENST00000392708_82	-0.321413001822013	0.0740740740740741	28
BJ_fibroblast_ELR_Ji2015	ENST00000344768_80	-0.312826437133647	0.5	28
BJ_fibroblast_ELR_Ji2015	ENST00000379719_40	-0.299492957990366	0.125	28
BJ_fibroblast_ELR_Ji2015	ENST00000169551_75	-0.297689430563664	0.875	28
BJ_fibroblast_ELR_Ji2015	ENST00000372025_135	-0.281553377583491	0.4	28
BJ_fibroblast_ELR_Ji2015	ENST00000278612_24	-0.262412911833683	0.43859649122807	28
BJ_fibroblast_ELR_Ji2015	ENST00000278483_83	-0.259968466897481	0.240963855421687	28
BJ_fibroblast_ELR_Ji2015	ENST00000253233_193	-0.248156791682076	0.571428571428571	28
BJ_fibroblast_ELR_Ji2015	ENST00000343411_133	-0.208548779078699	0.735294117647059	29
BJ_fibroblast_ELR_Ji2015	ENST00000258770_29	-0.201683143743446	0.307692307692308	29
BJ_fibroblast_ELR_Ji2015	ENST00000261191_42	-0.183668017769448	0.857142857142857	29
BJ_fibroblast_ELR_Ji2015	ENST00000368877_12	-0.171566908434823	1.036866359447	29
BJ_fibroblast_ELR_Ji2015	ENST00000510994_330	-0.164005881696236	0.5	29
BJ_fibroblast_ELR_Ji2015	ENST00000566095_24	-0.163450482198766	2.90322580645161	29
BJ_fibroblast_ELR_Ji2015	ENST00000367214_422	-0.152969664064403	0.75	29
BJ_fibroblast_ELR_Ji2015	ENST00000360632_162	-0.152505219881216	3.875	29
BJ_fibroblast_ELR_Ji2015	ENST00000341068_126	-0.150351231114347	0.5	29
BJ_fibroblast_ELR_Ji2015	ENST00000345094_38	-0.137185426254518	1.71428571428571	29
BJ_fibroblast_ELR_Ji2015	ENST00000452676_69	-0.12825186674707	1.25	29
BJ_fibroblast_ELR_Ji2015	ENST00000247843_37	-0.122628161116643	0.375	29
BJ_fibroblast_ELR_Ji2015	ENST00000280333_48	-0.0760207603204444	0.571428571428571	30
BJ_fibroblast_ELR_Ji2015	ENST00000282486_937	-0.0704146930630354	0.0518134715025907	30
BJ_fibroblast_ELR_Ji2015	ENST00000358755_136	-0.0687098527066278	0.8	30
BJ_fibroblast_ELR_Ji2015	ENST00000325103_138	-0.0672203132768199	0.333333333333333	30
BJ_fibroblast_ELR_Ji2015	ENST00000504457_221	-0.0298282865787596	0.692307692307692	30
BJ_fibroblast_ELR_Ji2015	ENST00000257566_144	-0.024749275136878	0.1875	30
BJ_fibroblast_ELR_Ji2015	ENST00000367188_128	-0.0215649260089549	0.571428571428571	30
BJ_fibroblast_ELR_Ji2015	ENST00000504087_464	-0.0206587863407487	0.4	30
BJ_fibroblast_ELR_Ji2015	ENST00000474597_11	-0.0184149477962955	1.22222222222222	30
BJ_fibroblast_ELR_Ji2015	ENST00000219320_340	-0.0165696656525181	2	30
BJ_fibroblast_ELR_Ji2015	ENST00000349703_44	-0.0137588134197244	1.640625	30
BJ_fibroblast_ELR_Ji2015	ENST00000296582_60	-0.000576563626899271	0.714285714285714	30
BJ_fibroblast_ELR_Ji2015	ENST00000334352_93	0.000934572969320077	0.32	31
BJ_fibroblast_ELR_Ji2015	ENST00000421047_58	0.0115245807874151	3.5	31
BJ_fibroblast_ELR_Ji2015	ENST00000227758_205	0.0152154956264507	0.580645161290323	31
BJ_fibroblast_ELR_Ji2015	ENST00000382247_710	0.0184147336078651	0.25	31
BJ_fibroblast_ELR_Ji2015	ENST00000284037_281	0.0426559721790161	0.0381679389312977	31
BJ_fibroblast_ELR_Ji2015	ENST00000603611_113	0.0492121107413167	0.181818181818182	31
BJ_fibroblast_ELR_Ji2015	ENST00000508947_63	0.068195390125171	0.333333333333333	31
BJ_fibroblast_ELR_Ji2015	ENST00000262213_81	0.0864769661273335	3.21917808219178	31
BJ_fibroblast_ELR_Ji2015	ENST00000378204_255	0.117507012058048	0.446428571428571	31
BJ_fibroblast_ELR_Ji2015	ENST00000236698_26	0.128669297348513	0.428571428571429	31
BJ_fibroblast_ELR_Ji2015	ENST00000375639_27	0.134022544663005	1.62962962962963	31
BJ_fibroblast_ELR_Ji2015	ENST00000352171_164	0.141079037149023	1.2	31
BJ_fibroblast_ELR_Ji2015	ENST00000520755_185	0.142238896167206	0.517241379310345	32
BJ_fibroblast_ELR_Ji2015	ENST00000330149_127	0.152482309861858	0.3	32
BJ_fibroblast_ELR_Ji2015	ENST00000233154_421	0.154373818539628	0.444444444444444	32
BJ_fibroblast_ELR_Ji2015	ENST00000251108_64	0.156748050617041	0.6	32
BJ_fibroblast_ELR_Ji2015	ENST00000382564_91	0.16249366300817	0.133333333333333	32
BJ_fibroblast_ELR_Ji2015	ENST00000249601_85	0.164583454276173	0.5	32
BJ_fibroblast_ELR_Ji2015	ENST00000466936_136	0.181066279702038	0.272727272727273	32
BJ_fibroblast_ELR_Ji2015	ENST00000220562_637	0.185193777929953	0.46875	32
BJ_fibroblast_ELR_Ji2015	ENST00000466936_133	0.19565434997145	0.510204081632653	32
BJ_fibroblast_ELR_Ji2015	ENST00000344936_196	0.207534026980896	3.5	32
BJ_fibroblast_ELR_Ji2015	ENST00000297447_79	0.228357786674696	1.25	32
BJ_fibroblast_ELR_Ji2015	ENST00000311772_35	0.244124919163939	0.333333333333333	33
BJ_fibroblast_ELR_Ji2015	ENST00000314471_869	0.254223542134425	0.5	33
BJ_fibroblast_ELR_Ji2015	ENST00000295324_899	0.26789502949735	0.15625	33
BJ_fibroblast_ELR_Ji2015	ENST00000255175_48	0.270209829511189	1.75	33
BJ_fibroblast_ELR_Ji2015	ENST00000254950_158	0.270611113102247	2.75	33
BJ_fibroblast_ELR_Ji2015	ENST00000245441_187	0.289661803886324	0.3125	33
BJ_fibroblast_ELR_Ji2015	ENST00000269740_153	0.293111452358845	1.04166666666667	33
BJ_fibroblast_ELR_Ji2015	ENST00000261658_38	0.296521901517463	0.28	33
BJ_fibroblast_ELR_Ji2015	ENST00000246489_94	0.310738511086677	0.4	33
BJ_fibroblast_ELR_Ji2015	ENST00000230173_434	0.311376917002073	0.75	33
BJ_fibroblast_ELR_Ji2015	ENST00000274376_97	0.311376917002073	0.769230769230769	33
BJ_fibroblast_ELR_Ji2015	ENST00000357681_601	0.320905764817962	0.168539325842697	33
BJ_fibroblast_ELR_Ji2015	ENST00000324138_35	0.323459263007488	0.333333333333333	34
BJ_fibroblast_ELR_Ji2015	ENST00000337970_93	0.323722146284413	0.574712643678161	34
BJ_fibroblast_ELR_Ji2015	ENST00000393114_75	0.324822806384888	1.14285714285714	34
BJ_fibroblast_ELR_Ji2015	ENST00000381298_201	0.325965984828866	1.25	34
BJ_fibroblast_ELR_Ji2015	ENST00000264160_18	0.342553026810112	0.25	34
BJ_fibroblast_ELR_Ji2015	ENST00000368211_44	0.370907019644561	0.875	34
BJ_fibroblast_ELR_Ji2015	ENST00000358883_265	0.374346576875077	0.2	34
BJ_fibroblast_ELR_Ji2015	ENST00000266659_113	0.383308168841224	0.181818181818182	34
BJ_fibroblast_ELR_Ji2015	ENST00000308177_46	0.38675156089268	2.25	34
BJ_fibroblast_ELR_Ji2015	ENST00000361234_123	0.404645295817894	1.6	34
BJ_fibroblast_ELR_Ji2015	ENST00000013034_162	0.42411657038919	0.666666666666667	34
BJ_fibroblast_ELR_Ji2015	ENST00000545322_68	0.436348541714344	3.15789473684211	34
BJ_fibroblast_ELR_Ji2015	ENST00000373116_40	0.4490135077934	1.32352941176471	35
BJ_fibroblast_ELR_Ji2015	ENST00000279839_11	0.452370868984995	1.90322580645161	35
BJ_fibroblast_ELR_Ji2015	ENST00000360689_1615	0.455970087287822	0.136363636363636	35
BJ_fibroblast_ELR_Ji2015	ENST00000366285_292	0.455970087287822	0.983606557377049	35
BJ_fibroblast_ELR_Ji2015	ENST00000262126_61	0.456381454659099	0.583333333333333	35
BJ_fibroblast_ELR_Ji2015	ENST00000535024_32	0.478488581038811	0.333333333333333	35
BJ_fibroblast_ELR_Ji2015	ENST00000257527_34	0.485329096247018	2	35
BJ_fibroblast_ELR_Ji2015	ENST00000394665_14	0.485329096247018	0.121951219512195	35
BJ_fibroblast_ELR_Ji2015	ENST00000350249_86	0.499060391134947	2.16666666666667	35
BJ_fibroblast_ELR_Ji2015	ENST00000352645_118	0.526216279968077	0.120481927710843	35
BJ_fibroblast_ELR_Ji2015	ENST00000218089_500	0.534477859027719	0.192307692307692	35
BJ_fibroblast_ELR_Ji2015	ENST00000368918_62	0.541049293757565	0.564516129032258	35
BJ_fibroblast_ELR_Ji2015	ENST00000376255_459	0.568851504509057	0.333333333333333	36
BJ_fibroblast_ELR_Ji2015	ENST00000525704_46	0.569884436950822	0.5	36
BJ_fibroblast_ELR_Ji2015	ENST00000282928_20	0.575621553833993	0.952380952380952	36
BJ_fibroblast_ELR_Ji2015	ENST00000346403_76	0.577651951552681	1.75	36
BJ_fibroblast_ELR_Ji2015	ENST00000368918_54	0.591668519192182	0.181818181818182	36
BJ_fibroblast_ELR_Ji2015	ENST00000312990_107	0.616001679097484	0.459183673469388	36
BJ_fibroblast_ELR_Ji2015	ENST00000336949_541	0.618862585147867	0.232558139534884	36
BJ_fibroblast_ELR_Ji2015	ENST00000264447_63	0.632743940002376	0.333333333333333	36
BJ_fibroblast_ELR_Ji2015	ENST00000405938_68	0.632743940002376	0.133333333333333	36
BJ_fibroblast_ELR_Ji2015	ENST00000273963_219	0.682787802449504	0.4	36
BJ_fibroblast_ELR_Ji2015	ENST00000305386_90	0.689241231482954	4.72972972972973	36
BJ_fibroblast_ELR_Ji2015	ENST00000443387_422	0.696950494008528	0.294117647058824	36
BJ_fibroblast_ELR_Ji2015	ENST00000216039_561	0.69904028527653	0.181818181818182	37
BJ_fibroblast_ELR_Ji2015	ENST00000424576_112	0.706409087325822	2.04845814977974	37
BJ_fibroblast_ELR_Ji2015	ENST00000374433_98	0.719612088376244	1.16666666666667	37
BJ_fibroblast_ELR_Ji2015	ENST00000354547_71	0.762927130063997	4.1	37
BJ_fibroblast_ELR_Ji2015	ENST00000389912_81	0.771625920434809	0.375	37
BJ_fibroblast_ELR_Ji2015	ENST00000265371_320	0.788524873235304	0.916666666666667	37
BJ_fibroblast_ELR_Ji2015	ENST00000333479_17	0.790783729665751	0.666666666666667	37
BJ_fibroblast_ELR_Ji2015	ENST00000601836_363	0.817208928397688	3.84615384615385	37
BJ_fibroblast_ELR_Ji2015	ENST00000558305_83	0.871356475600954	0.5	37
BJ_fibroblast_ELR_Ji2015	ENST00000251849_268	0.872283227816511	1.75	37
BJ_fibroblast_ELR_Ji2015	ENST00000552783_164	0.878074357766864	0.23696682464455	37
BJ_fibroblast_ELR_Ji2015	ENST00000372418_9	0.881123898444282	1.33333333333333	38
BJ_fibroblast_ELR_Ji2015	ENST00000295974_258	0.90095319618707	1.28571428571429	38
BJ_fibroblast_ELR_Ji2015	ENST00000265960_66	0.938149692578943	42.0454545454545	38
BJ_fibroblast_ELR_Ji2015	ENST00000232458_111	0.95388398782485	0.0949367088607595	38
BJ_fibroblast_ELR_Ji2015	ENST00000354650_555	0.96285187197011	1.5	38
BJ_fibroblast_ELR_Ji2015	ENST00000403825_28	0.964410024628356	1.2	38
BJ_fibroblast_ELR_Ji2015	ENST00000316005_232	0.994438681925993	0.333333333333333	38
BJ_fibroblast_ELR_Ji2015	ENST00000588790_310	1.00044551476092	1.19047619047619	38
BJ_fibroblast_ELR_Ji2015	ENST00000369983_194	1.01823291832842	0.454545454545455	38
BJ_fibroblast_ELR_Ji2015	ENST00000344099_27	1.02729133274207	0.555555555555555	38
BJ_fibroblast_ELR_Ji2015	ENST00000389958_294	1.04048366631512	0.5	38
BJ_fibroblast_ELR_Ji2015	ENST00000357681_293	1.04899744866677	0.3	38
BJ_fibroblast_ELR_Ji2015	ENST00000305352_151	1.05699646635955	5	39
BJ_fibroblast_ELR_Ji2015	ENST00000220003_596	1.05851647009244	1	39
BJ_fibroblast_ELR_Ji2015	ENST00000220751_92	1.06797606626287	0.6	39
BJ_fibroblast_ELR_Ji2015	ENST00000336787_126	1.07694395040814	0.6	39
BJ_fibroblast_ELR_Ji2015	ENST00000426997_61	1.07694395040814	1.125	39
BJ_fibroblast_ELR_Ji2015	ENST00000162749_270	1.07855200290976	1.32352941176471	39
BJ_fibroblast_ELR_Ji2015	ENST00000379958_72	1.10126217949313	0.303030303030303	39
BJ_fibroblast_ELR_Ji2015	ENST00000375107_92	1.1156316799371	0.583333333333333	39
BJ_fibroblast_ELR_Ji2015	ENST00000262854_344	1.13734679305285	0.102040816326531	39
BJ_fibroblast_ELR_Ji2015	ENST00000225577_24	1.13930284850872	1	39
BJ_fibroblast_ELR_Ji2015	ENST00000229395_57	1.13930284850872	0.725806451612903	39
BJ_fibroblast_ELR_Ji2015	ENST00000579408_117	1.14144050682697	0.148148148148148	39
BJ_fibroblast_ELR_Ji2015	ENST00000354309_17	1.14238733051465	0.740740740740741	40
BJ_fibroblast_ELR_Ji2015	ENST00000419040_88	1.15007486769504	2.75	40
BJ_fibroblast_ELR_Ji2015	ENST00000318967_27	1.19316566789864	0.6	40
BJ_fibroblast_ELR_Ji2015	ENST00000443387_281	1.19403006081616	0.636363636363636	40
BJ_fibroblast_ELR_Ji2015	ENST00000355852_68	1.20012621203794	1.2	40
BJ_fibroblast_ELR_Ji2015	ENST00000502346_10	1.20385222694226	1	40
BJ_fibroblast_ELR_Ji2015	ENST00000282486_929	1.20471323142138	0.709677419354839	40
BJ_fibroblast_ELR_Ji2015	ENST00000282486_999	1.20471323142138	0.78125	40
BJ_fibroblast_ELR_Ji2015	ENST00000344529_256	1.21278977285932	0.4	40
BJ_fibroblast_ELR_Ji2015	ENST00000302345_179	1.22818135584387	0.5625	40
BJ_fibroblast_ELR_Ji2015	ENST00000297857_404	1.24864828989454	0.333333333333333	40
BJ_fibroblast_ELR_Ji2015	ENST00000270861_45	1.25123116409637	0.4	40
BJ_fibroblast_ELR_Ji2015	ENST00000260526_80	1.26019968881328	0.75	41
BJ_fibroblast_ELR_Ji2015	ENST00000276431_71	1.28968535490547	3.42857142857143	41
BJ_fibroblast_ELR_Ji2015	ENST00000443387_226	1.2907984546247	1	41
BJ_fibroblast_ELR_Ji2015	ENST00000302979_505	1.30547156469603	0.952380952380952	41
BJ_fibroblast_ELR_Ji2015	ENST00000244670_279	1.30812213925418	0.25	41
BJ_fibroblast_ELR_Ji2015	ENST00000379251_63	1.31122399302661	0.625	41
BJ_fibroblast_ELR_Ji2015	ENST00000423591_278	1.32976524967543	0.285714285714286	41
BJ_fibroblast_ELR_Ji2015	ENST00000357849_8	1.34810099680934	0.789473684210526	41
BJ_fibroblast_ELR_Ji2015	ENST00000282884_485	1.3548378005324	0.735294117647059	41
BJ_fibroblast_ELR_Ji2015	ENST00000366579_7	1.37721300631251	4.75	41
BJ_fibroblast_ELR_Ji2015	ENST00000358746_80	1.40834386770813	0.135135135135135	41
BJ_fibroblast_ELR_Ji2015	ENST00000380283_485	1.42939263614777	0.5	42
BJ_fibroblast_ELR_Ji2015	ENST00000282486_987	1.45890886924605	0.357142857142857	42
BJ_fibroblast_ELR_Ji2015	ENST00000557986_577	1.46432503177164	0.245901639344262	42
BJ_fibroblast_ELR_Ji2015	ENST00000264344_24	1.49476279718681	0.75	42
BJ_fibroblast_ELR_Ji2015	ENST00000280612_76	1.50516312378687	0.0857142857142857	42
BJ_fibroblast_ELR_Ji2015	ENST00000206423_169	1.5233273596397	0.641025641025641	42
BJ_fibroblast_ELR_Ji2015	ENST00000394580_83	1.52406643473875	0.357142857142857	42
BJ_fibroblast_ELR_Ji2015	ENST00000334181_33	1.54660686851013	2.72727272727273	42
BJ_fibroblast_ELR_Ji2015	ENST00000337738_31	1.58600316216999	0.333333333333333	42
BJ_fibroblast_ELR_Ji2015	ENST00000395862_78	1.59474896160641	0.967741935483871	42
BJ_fibroblast_ELR_Ji2015	ENST00000260327_23	1.59875625265435	1.77777777777778	42
BJ_fibroblast_ELR_Ji2015	ENST00000370152_131	1.60217292288759	0.4	42
BJ_fibroblast_ELR_Ji2015	ENST00000346169_116	1.67686274080319	0.38961038961039	43
BJ_fibroblast_ELR_Ji2015	ENST00000300030_55	1.67849322939579	0.795454545454546	43
BJ_fibroblast_ELR_Ji2015	ENST00000546087_414	1.73896511205202	0.675675675675676	43
BJ_fibroblast_ELR_Ji2015	ENST00000358681_87	1.76762669542472	1	43
BJ_fibroblast_ELR_Ji2015	ENST00000261681_577	1.77176341994662	1.25	43
BJ_fibroblast_ELR_Ji2015	ENST00000262265_69	1.78436994500778	0.517241379310345	43
BJ_fibroblast_ELR_Ji2015	ENST00000318006_23	1.78436994500778	0.294117647058824	43
BJ_fibroblast_ELR_Ji2015	ENST00000356554_402	1.78831107157067	0.333333333333333	43
BJ_fibroblast_ELR_Ji2015	ENST00000312283_21	1.79258530783381	9.25	43
BJ_fibroblast_ELR_Ji2015	ENST00000281950_31	1.80660187547331	2.5	43
BJ_fibroblast_ELR_Ji2015	ENST00000322623_25	1.82047484532996	3.61111111111111	43
BJ_fibroblast_ELR_Ji2015	ENST00000393094_254	1.83229239544868	0.735294117647059	43
BJ_fibroblast_ELR_Ji2015	ENST00000380860_167	1.84783706163339	1.625	44
BJ_fibroblast_ELR_Ji2015	ENST00000228425_12	1.85394953507776	3.33333333333333	44
BJ_fibroblast_ELR_Ji2015	ENST00000367876_81	1.85861570753188	1.75	44
BJ_fibroblast_ELR_Ji2015	ENST00000370267_183	1.9170088137945	32.5	44
BJ_fibroblast_ELR_Ji2015	ENST00000239906_54	1.92643107079451	0.471698113207547	44
BJ_fibroblast_ELR_Ji2015	ENST00000509842_297	1.93105070417357	0.208333333333333	44
BJ_fibroblast_ELR_Ji2015	ENST00000530275_547	1.9586449340701	0.256410256410256	44
BJ_fibroblast_ELR_Ji2015	ENST00000561646_19	1.96017282253924	2	44
BJ_fibroblast_ELR_Ji2015	ENST00000232458_52	1.99372650670386	0.75	44
BJ_fibroblast_ELR_Ji2015	ENST00000436874_32	2.00138345613443	0.5	44
BJ_fibroblast_ELR_Ji2015	ENST00000311559_74	2.01602282765766	1.4	44
BJ_fibroblast_ELR_Ji2015	ENST00000380359_29	2.0367471318776	0.254237288135593	44
BJ_fibroblast_ELR_Ji2015	ENST00000393128_9	2.04075163379464	4.8	45
BJ_fibroblast_ELR_Ji2015	ENST00000298875_52	2.04798098579498	2.27272727272727	45
BJ_fibroblast_ELR_Ji2015	ENST00000322340_31	2.08350727340876	0.75	45
BJ_fibroblast_ELR_Ji2015	ENST00000369563_356	2.10959992949903	0.476190476190476	45
BJ_fibroblast_ELR_Ji2015	ENST00000317623_327	2.1107178841827	8	45
BJ_fibroblast_ELR_Ji2015	ENST00000311350_476	2.12502939823051	0.5	45
BJ_fibroblast_ELR_Ji2015	ENST00000335025_32	2.12902171151383	3.25	45
BJ_fibroblast_ELR_Ji2015	ENST00000373312_120	2.12902171151383	0.222222222222222	45
BJ_fibroblast_ELR_Ji2015	ENST00000326181_32	2.13453157762209	1.6	45
BJ_fibroblast_ELR_Ji2015	ENST00000286398_110	2.13989864844185	1.81818181818182	45
BJ_fibroblast_ELR_Ji2015	ENST00000298569_55	2.15367695239538	2.94117647058824	45
BJ_fibroblast_ELR_Ji2015	ENST00000579408_120	2.15949019003118	0.198675496688742	45
BJ_fibroblast_ELR_Ji2015	ENST00000270139_55	2.18087555971997	0.178571428571429	46
BJ_fibroblast_ELR_Ji2015	ENST00000287169_258	2.18352776739505	0.9	46
BJ_fibroblast_ELR_Ji2015	ENST00000239891_34	2.21835783792388	0.263157894736842	46
BJ_fibroblast_ELR_Ji2015	ENST00000370298_19	2.2343137437589	0.673076923076923	46
BJ_fibroblast_ELR_Ji2015	ENST00000399721_35	2.24098476981331	0.714285714285714	46
BJ_fibroblast_ELR_Ji2015	ENST00000269814_39	2.24117937909415	0.6	46
BJ_fibroblast_ELR_Ji2015	ENST00000228306_145	2.27600944962298	1.16197183098592	46
BJ_fibroblast_ELR_Ji2015	ENST00000169551_19	2.29905572514482	3.85714285714286	46
BJ_fibroblast_ELR_Ji2015	ENST00000334527_164	2.30214605661355	1.83333333333333	46
BJ_fibroblast_ELR_Ji2015	ENST00000292807_122	2.31138721215798	0.932203389830508	46
BJ_fibroblast_ELR_Ji2015	ENST00000361523_16	2.31138721215798	3.75	46
BJ_fibroblast_ELR_Ji2015	ENST00000510461_18	2.31599754735959	1	47
BJ_fibroblast_ELR_Ji2015	ENST00000612898_579	2.37651336996504	1.64	47
BJ_fibroblast_ELR_Ji2015	ENST00000321898_135	2.37910476903715	0.25	47
BJ_fibroblast_ELR_Ji2015	ENST00000265371_246	2.38119456030515	3.22222222222222	47
BJ_fibroblast_ELR_Ji2015	ENST00000359435_79	2.43271093561111	4.75	47
BJ_fibroblast_ELR_Ji2015	ENST00000361665_65	2.4564628452706	0.925925925925926	47
BJ_fibroblast_ELR_Ji2015	ENST00000274680_7	2.46183089056504	0.434782608695652	47
BJ_fibroblast_ELR_Ji2015	ENST00000344529_184	2.48222458384935	1.9047619047619	47
BJ_fibroblast_ELR_Ji2015	ENST00000532035_37	2.50485151573878	0.6	47
BJ_fibroblast_ELR_Ji2015	ENST00000368445_22	2.5489059034308	0.5	47
BJ_fibroblast_ELR_Ji2015	ENST00000297857_563	2.5561611542973	0.25	47
BJ_fibroblast_ELR_Ji2015	ENST00000360150_30	2.64506130623062	1.75	47
BJ_fibroblast_ELR_Ji2015	ENST00000254250_39	2.69342566350377	0.256410256410256	48
BJ_fibroblast_ELR_Ji2015	ENST00000274203_333	2.69342566350377	0.15625	48
BJ_fibroblast_ELR_Ji2015	ENST00000216106_16	2.69448373921708	1.2	48
BJ_fibroblast_ELR_Ji2015	ENST00000265713_13	2.69448373921708	0.25	48
BJ_fibroblast_ELR_Ji2015	ENST00000372801_8	2.73466616120743	1.21951219512195	48
BJ_fibroblast_ELR_Ji2015	ENST00000381070_26	2.74505839733305	1.11111111111111	48
BJ_fibroblast_ELR_Ji2015	ENST00000426537_330	2.79858737130208	0.6	48
BJ_fibroblast_ELR_Ji2015	ENST00000509867_70	2.83139406419455	0.4	48
BJ_fibroblast_ELR_Ji2015	ENST00000369102_610	2.8775281772976	1.4	48
BJ_fibroblast_ELR_Ji2015	ENST00000310931_28	2.880816497181	0.955414012738854	48
BJ_fibroblast_ELR_Ji2015	ENST00000424459_716	2.90999754799236	0.151515151515152	48
BJ_fibroblast_ELR_Ji2015	ENST00000573051_28	2.92670610115983	0.909090909090909	48
BJ_fibroblast_ELR_Ji2015	ENST00000393891_229	2.96559401138425	0.714285714285714	49
BJ_fibroblast_ELR_Ji2015	ENST00000302345_232	3.00157960167343	0.0357142857142857	49
BJ_fibroblast_ELR_Ji2015	ENST00000361847_37	3.01300477024082	0.333333333333333	49
BJ_fibroblast_ELR_Ji2015	ENST00000316836_499	3.07065638193993	2.22222222222222	49
BJ_fibroblast_ELR_Ji2015	ENST00000312196_98	3.1405606053764	0.75	49
BJ_fibroblast_ELR_Ji2015	ENST00000229238_25	3.14876287008877	0.128012048192771	49
BJ_fibroblast_ELR_Ji2015	ENST00000312541_27	3.17744692525116	3.671875	49
BJ_fibroblast_ELR_Ji2015	ENST00000321765_28	3.25110977758755	3.8	49
BJ_fibroblast_ELR_Ji2015	ENST00000335727_49	3.25858071226365	0.681818181818182	49
BJ_fibroblast_ELR_Ji2015	ENST00000366992_20	3.26544634759891	0.238095238095238	49
BJ_fibroblast_ELR_Ji2015	ENST00000394196_272	3.27800256896362	0.238095238095238	49
BJ_fibroblast_ELR_Ji2015	ENST00000228741_262	3.28186022113408	3.2	49
BJ_fibroblast_ELR_Ji2015	ENST00000255557_310	3.32488084630782	0.409836065573771	50
BJ_fibroblast_ELR_Ji2015	ENST00000272542_222	3.58309041425734	0.625	50
BJ_fibroblast_ELR_Ji2015	ENST00000426002_136	3.59692952751609	11.6666666666667	50
BJ_fibroblast_ELR_Ji2015	ENST00000374886_47	3.81474329690722	0.333333333333333	50
BJ_fibroblast_ELR_Ji2015	ENST00000266070_82	3.82697697753691	0.241935483870968	50
BJ_fibroblast_ELR_Ji2015	ENST00000344843_19	3.82697697753691	0.851063829787234	50
BJ_fibroblast_ELR_Ji2015	ENST00000314674_8	3.90508346568575	0.480769230769231	50
BJ_fibroblast_ELR_Ji2015	ENST00000373116_28	4.07861004283269	0.857142857142857	50
BJ_fibroblast_ELR_Ji2015	ENST00000031146_23	4.23215951078801	2.20588235294118	50
BJ_fibroblast_ELR_Ji2015	ENST00000336230_36	4.53128374107533	2	50
BJ_fibroblast_ELR_Ji2015	ENST00000373537_69	4.71558365257718	1	50
BJ_fibroblast_ELR_Ji2015	ENST00000370966_195	4.79369014072602	3.42857142857143	50
BJ_fibroblast_EL_Ji2015	ENST00000256689_202	-7.03418501429331	1.76470588235294	1
BJ_fibroblast_EL_Ji2015	ENST00000578528_115	-6.44252993072262	0.261194029850746	1
BJ_fibroblast_EL_Ji2015	ENST00000272233_38	-6.11717675820554	0.214285714285714	1
BJ_fibroblast_EL_Ji2015	ENST00000367210_347	-5.86991747501501	0.232558139534884	1
BJ_fibroblast_EL_Ji2015	ENST00000200453_35	-5.72952437681339	1.02040816326531	1
BJ_fibroblast_EL_Ji2015	ENST00000371322_31	-5.61772431048349	0.158730158730159	1
BJ_fibroblast_EL_Ji2015	ENST00000262146_81	-5.40001680478453	0.5	1
BJ_fibroblast_EL_Ji2015	ENST00000299505_172	-5.32586691655125	0.75	1
BJ_fibroblast_EL_Ji2015	ENST00000303924_439	-5.2014349150826	0.214285714285714	1
BJ_fibroblast_EL_Ji2015	ENST00000378383_135	-5.13953415858732	0.375	1
BJ_fibroblast_EL_Ji2015	ENST00000216554_320	-5.03468804383865	0.777777777777778	1
BJ_fibroblast_EL_Ji2015	ENST00000330387_116	-4.9644418511584	1.33333333333333	2
BJ_fibroblast_EL_Ji2015	ENST00000266673_496	-4.69960583185645	0.2	2
BJ_fibroblast_EL_Ji2015	ENST00000482587_314	-4.60722358300147	2.27272727272727	2
BJ_fibroblast_EL_Ji2015	ENST00000216554_212	-4.58551375341843	21.4	2
BJ_fibroblast_EL_Ji2015	ENST00000313368_529	-4.56391835418873	0.263157894736842	2
BJ_fibroblast_EL_Ji2015	ENST00000206595_26	-4.55929263705261	1.6	2
BJ_fibroblast_EL_Ji2015	ENST00000262982_26	-4.5216153750054	2.27272727272727	2
BJ_fibroblast_EL_Ji2015	ENST00000552783_172	-4.5216153750054	0.272727272727273	2
BJ_fibroblast_EL_Ji2015	ENST00000290795_365	-4.50449785669556	0.428571428571429	2
BJ_fibroblast_EL_Ji2015	ENST00000441394_284	-4.48652603026268	0.4	2
BJ_fibroblast_EL_Ji2015	ENST00000361099_251	-4.46002989373042	3.02631578947368	3
BJ_fibroblast_EL_Ji2015	ENST00000250377_44	-4.35927724609479	0.285714285714286	3
BJ_fibroblast_EL_Ji2015	ENST00000360356_172	-4.35029292421546	3.14285714285714	3
BJ_fibroblast_EL_Ji2015	ENST00000357480_267	-4.24450284973238	0.0606060606060606	3
BJ_fibroblast_EL_Ji2015	ENST00000367034_48	-4.18315371996837	0.363636363636364	3
BJ_fibroblast_EL_Ji2015	ENST00000256854_17	-4.15057451114995	0.375	3
BJ_fibroblast_EL_Ji2015	ENST00000357480_289	-4.13265903939285	0.0649350649350649	3
BJ_fibroblast_EL_Ji2015	ENST00000262293_252	-4.08624214393268	0.307692307692308	3
BJ_fibroblast_EL_Ji2015	ENST00000325795_318	-4.08624214393268	0.324675324675325	3
BJ_fibroblast_EL_Ji2015	ENST00000162749_160	-4.01339362549747	0.792682926829268	3
BJ_fibroblast_EL_Ji2015	ENST00000367937_223	-4.00333621872869	1.16666666666667	4
BJ_fibroblast_EL_Ji2015	ENST00000335783_26	-4.00218447959123	1.5	4
BJ_fibroblast_EL_Ji2015	ENST00000537854_133	-3.99696174885012	0.681818181818182	4
BJ_fibroblast_EL_Ji2015	ENST00000265636_170	-3.96582523271302	0.416666666666667	4
BJ_fibroblast_EL_Ji2015	ENST00000396386_7	-3.96103323954536	0.930232558139535	4
BJ_fibroblast_EL_Ji2015	ENST00000421047_22	-3.93039538033654	0.087719298245614	4
BJ_fibroblast_EL_Ji2015	ENST00000367921_31	-3.92505287563778	0.327868852459016	4
BJ_fibroblast_EL_Ji2015	ENST00000334736_82	-3.90063763983099	0.5	4
BJ_fibroblast_EL_Ji2015	ENST00000261597_46	-3.87410055907888	0.306122448979592	4
BJ_fibroblast_EL_Ji2015	ENST00000409682_38	-3.86523106190789	0.285714285714286	4
BJ_fibroblast_EL_Ji2015	ENST00000306107_117	-3.7404950825236	1.12068965517241	5
BJ_fibroblast_EL_Ji2015	ENST00000343600_148	-3.70999354437421	0.267857142857143	5
BJ_fibroblast_EL_Ji2015	ENST00000378609_279	-3.66429264015816	6.125	5
BJ_fibroblast_EL_Ji2015	ENST00000259119_390	-3.65398820341743	0.5	5
BJ_fibroblast_EL_Ji2015	ENST00000357384_25	-3.63466800452385	0.0625	5
BJ_fibroblast_EL_Ji2015	ENST00000262291_117	-3.62368173335173	0.857142857142857	5
BJ_fibroblast_EL_Ji2015	ENST00000361735_178	-3.55061989713119	1.16666666666667	5
BJ_fibroblast_EL_Ji2015	ENST00000369301_116	-3.53224579038085	0.6	5
BJ_fibroblast_EL_Ji2015	ENST00000537840_30	-3.51554318613988	0.09375	5
BJ_fibroblast_EL_Ji2015	ENST00000392750_431	-3.49323376777468	2.5	5
BJ_fibroblast_EL_Ji2015	ENST00000280557_64	-3.47642949299986	1.48809523809524	6
BJ_fibroblast_EL_Ji2015	ENST00000316856_28	-3.47642949299986	0.689655172413793	6
BJ_fibroblast_EL_Ji2015	ENST00000343600_351	-3.4612469992535	0.166666666666667	6
BJ_fibroblast_EL_Ji2015	ENST00000367921_27	-3.45771049449434	4.33333333333333	6
BJ_fibroblast_EL_Ji2015	ENST00000279839_22	-3.43504947587559	0.115384615384615	6
BJ_fibroblast_EL_Ji2015	ENST00000282486_1693	-3.40245874069476	0.176470588235294	6
BJ_fibroblast_EL_Ji2015	ENST00000369811_129	-3.39120769400721	1	6
BJ_fibroblast_EL_Ji2015	ENST00000257663_87	-3.35122883645205	0.263157894736842	6
BJ_fibroblast_EL_Ji2015	ENST00000359637_39	-3.30906885884688	0.230769230769231	6
BJ_fibroblast_EL_Ji2015	ENST00000507438_196	-3.30687546920115	0.5	6
BJ_fibroblast_EL_Ji2015	ENST00000430246_2017	-3.30642630774986	0.454545454545455	7
BJ_fibroblast_EL_Ji2015	ENST00000337198_462	-3.28389262691444	0.192307692307692	7
BJ_fibroblast_EL_Ji2015	ENST00000380680_731	-3.27730635279593	0.181818181818182	7
BJ_fibroblast_EL_Ji2015	ENST00000301905_44	-3.26183131645841	0.148148148148148	7
BJ_fibroblast_EL_Ji2015	ENST00000519420_244	-3.12513774556099	0.5	7
BJ_fibroblast_EL_Ji2015	ENST00000312431_71	-3.11310193325077	0.285714285714286	7
BJ_fibroblast_EL_Ji2015	ENST00000262662_912	-3.09755986895051	1.25	7
BJ_fibroblast_EL_Ji2015	ENST00000339020_284	-3.08778236232696	0.9	7
BJ_fibroblast_EL_Ji2015	ENST00000478753_321	-3.08641236493403	0.833333333333333	7
BJ_fibroblast_EL_Ji2015	ENST00000380266_152	-3.07794111889955	0.222222222222222	7
BJ_fibroblast_EL_Ji2015	ENST00000412830_58	-3.07504727495477	0.588235294117647	8
BJ_fibroblast_EL_Ji2015	ENST00000367651_163	-3.06996792778467	0.559440559440559	8
BJ_fibroblast_EL_Ji2015	ENST00000262265_86	-3.06848124020928	0.135135135135135	8
BJ_fibroblast_EL_Ji2015	ENST00000326756_383	-3.00386724866741	0.375	8
BJ_fibroblast_EL_Ji2015	ENST00000374677_127	-2.91458561952683	3.14285714285714	8
BJ_fibroblast_EL_Ji2015	ENST00000355780_22	-2.90914555733441	0.5	8
BJ_fibroblast_EL_Ji2015	ENST00000347364_124	-2.9046111089381	1.75	8
BJ_fibroblast_EL_Ji2015	ENST00000298316_529	-2.892608672294	0.333333333333333	8
BJ_fibroblast_EL_Ji2015	ENST00000300291_23	-2.89051166767534	0.428571428571429	8
BJ_fibroblast_EL_Ji2015	ENST00000295550_357	-2.86084953239123	0.655021834061135	8
BJ_fibroblast_EL_Ji2015	ENST00000482587_565	-2.82961349604274	0.5	9
BJ_fibroblast_EL_Ji2015	ENST00000322875_35	-2.8182244093505	0.319148936170213	9
BJ_fibroblast_EL_Ji2015	ENST00000319801_22	-2.80341597266482	0.333333333333333	9
BJ_fibroblast_EL_Ji2015	ENST00000395159_303	-2.79836445902554	0.571428571428571	9
BJ_fibroblast_EL_Ji2015	ENST00000256897_85	-2.79051903050008	0.153846153846154	9
BJ_fibroblast_EL_Ji2015	ENST00000376395_29	-2.78731051685941	5.71428571428571	9
BJ_fibroblast_EL_Ji2015	ENST00000360772_201	-2.74733165930425	1	9
BJ_fibroblast_EL_Ji2015	ENST00000327155_276	-2.73831905211174	0.375	9
BJ_fibroblast_EL_Ji2015	ENST00000327668_426	-2.73628621264608	0.5	9
BJ_fibroblast_EL_Ji2015	ENST00000593873_82	-2.73127539253715	0.333333333333333	9
BJ_fibroblast_EL_Ji2015	ENST00000392708_152	-2.72402844702042	0.571428571428571	10
BJ_fibroblast_EL_Ji2015	ENST00000322507_286	-2.72388506344942	1.19047619047619	10
BJ_fibroblast_EL_Ji2015	ENST00000396987_170	-2.71563438091492	1.25	10
BJ_fibroblast_EL_Ji2015	ENST00000234301_31	-2.70935506165358	0.78125	10
BJ_fibroblast_EL_Ji2015	ENST00000274813_76	-2.70138989889735	0.444444444444444	10
BJ_fibroblast_EL_Ji2015	ENST00000296859_27	-2.69359813048994	0.294117647058824	10
BJ_fibroblast_EL_Ji2015	ENST00000268603_89	-2.69150833922194	1.25	10
BJ_fibroblast_EL_Ji2015	ENST00000418819_162	-2.68334071334116	1.4	10
BJ_fibroblast_EL_Ji2015	ENST00000284037_264	-2.63602633011493	0.144927536231884	10
BJ_fibroblast_EL_Ji2015	ENST00000306085_143	-2.63181566187825	0.441176470588235	10
BJ_fibroblast_EL_Ji2015	ENST00000320270_39	-2.59632464901127	0.344827586206897	11
BJ_fibroblast_EL_Ji2015	ENST00000283290_335	-2.56300188369393	4.75	11
BJ_fibroblast_EL_Ji2015	ENST00000368021_51	-2.5612643398551	0.6	11
BJ_fibroblast_EL_Ji2015	ENST00000361582_50	-2.50008497493601	0.294117647058824	11
BJ_fibroblast_EL_Ji2015	ENST00000542977_136	-2.48805806294818	0.75	11
BJ_fibroblast_EL_Ji2015	ENST00000466984_52	-2.48052138053564	0.4	11
BJ_fibroblast_EL_Ji2015	ENST00000257181_99	-2.36737641576549	0.2	11
BJ_fibroblast_EL_Ji2015	ENST00000312493_235	-2.32685560588172	0.175438596491228	11
BJ_fibroblast_EL_Ji2015	ENST00000369301_56	-2.27570605418405	0.714285714285714	11
BJ_fibroblast_EL_Ji2015	ENST00000228280_74	-2.26965947219057	1.5625	11
BJ_fibroblast_EL_Ji2015	ENST00000361114_12	-2.26768008282486	0.248447204968944	12
BJ_fibroblast_EL_Ji2015	ENST00000370113_43	-2.26342673172816	0.25	12
BJ_fibroblast_EL_Ji2015	ENST00000375859_147	-2.23564572882325	0.111111111111111	12
BJ_fibroblast_EL_Ji2015	ENST00000366535_7	-2.19187310101791	0.714285714285714	12
BJ_fibroblast_EL_Ji2015	ENST00000261034_106	-2.18715346277839	1	12
BJ_fibroblast_EL_Ji2015	ENST00000417572_37	-2.1851793936453	0.333333333333333	12
BJ_fibroblast_EL_Ji2015	ENST00000265138_80	-2.17738762523789	0.315789473684211	12
BJ_fibroblast_EL_Ji2015	ENST00000367634_154	-2.16974476259914	1.5	12
BJ_fibroblast_EL_Ji2015	ENST00000313478_81	-2.14104310339403	0.5	12
BJ_fibroblast_EL_Ji2015	ENST00000366899_24	-2.13436700006415	1.08695652173913	12
BJ_fibroblast_EL_Ji2015	ENST00000257904_66	-2.06524725452714	1.44444444444444	13
BJ_fibroblast_EL_Ji2015	ENST00000634733_354	-2.05651493951012	1.55172413793103	13
BJ_fibroblast_EL_Ji2015	ENST00000344157_138	-2.05626603411297	0.961538461538461	13
BJ_fibroblast_EL_Ji2015	ENST00000394166_776	-2.05344870670306	0.5	13
BJ_fibroblast_EL_Ji2015	ENST00000435275_80	-2.05296070104472	1.36363636363636	13
BJ_fibroblast_EL_Ji2015	ENST00000523152_237	-2.02788806749	0.28169014084507	13
BJ_fibroblast_EL_Ji2015	ENST00000257663_66	-1.9979265988859	0.909090909090909	13
BJ_fibroblast_EL_Ji2015	ENST00000368149_25	-1.95785306078006	0.25	13
BJ_fibroblast_EL_Ji2015	ENST00000368590_153	-1.95671308474335	0.330188679245283	13
BJ_fibroblast_EL_Ji2015	ENST00000302516_20	-1.9188704835796	0.470588235294118	13
BJ_fibroblast_EL_Ji2015	ENST00000265371_312	-1.90691094911544	0.212765957446809	14
BJ_fibroblast_EL_Ji2015	ENST00000334307_64	-1.89462420784042	0.75	14
BJ_fibroblast_EL_Ji2015	ENST00000329047_22	-1.88350680783643	0.87719298245614	14
BJ_fibroblast_EL_Ji2015	ENST00000552783_61	-1.861476068454	0.311688311688312	14
BJ_fibroblast_EL_Ji2015	ENST00000346365_135	-1.85630656306948	0.857142857142857	14
BJ_fibroblast_EL_Ji2015	ENST00000320934_543	-1.82851400889604	0.6	14
BJ_fibroblast_EL_Ji2015	ENST00000376544_424	-1.82535250432098	0.409090909090909	14
BJ_fibroblast_EL_Ji2015	ENST00000253233_182	-1.80836367304061	0.5	14
BJ_fibroblast_EL_Ji2015	ENST00000304800_20	-1.80836367304061	1.29032258064516	14
BJ_fibroblast_EL_Ji2015	ENST00000374767_16	-1.8005719046332	0.517241379310345	14
BJ_fibroblast_EL_Ji2015	ENST00000266673_484	-1.76162214718172	0.2	15
BJ_fibroblast_EL_Ji2015	ENST00000311565_130	-1.7596429287642	0.4	15
BJ_fibroblast_EL_Ji2015	ENST00000430246_2020	-1.7148433977023	0.428571428571429	15
BJ_fibroblast_EL_Ji2015	ENST00000343600_209	-1.70644902195877	0.222222222222222	15
BJ_fibroblast_EL_Ji2015	ENST00000025399_12	-1.68709317614703	0.916666666666667	15
BJ_fibroblast_EL_Ji2015	ENST00000295324_902	-1.68591775986415	0.161290322580645	15
BJ_fibroblast_EL_Ji2015	ENST00000552783_72	-1.66720538807081	0.525252525252525	15
BJ_fibroblast_EL_Ji2015	ENST00000413844_66	-1.64555085032617	5	15
BJ_fibroblast_EL_Ji2015	ENST00000388822_22	-1.61274540956198	0.666666666666667	15
BJ_fibroblast_EL_Ji2015	ENST00000263238_228	-1.59072645492815	0.187793427230047	15
BJ_fibroblast_EL_Ji2015	ENST00000360541_33	-1.58836019016171	0.833333333333333	16
BJ_fibroblast_EL_Ji2015	ENST00000337304_23	-1.57387258720735	3.16417910447761	16
BJ_fibroblast_EL_Ji2015	ENST00000290524_115	-1.57045265842485	0.333333333333333	16
BJ_fibroblast_EL_Ji2015	ENST00000328703_170	-1.56682923071532	0.0714285714285714	16
BJ_fibroblast_EL_Ji2015	ENST00000554778_20	-1.56178750523548	0.5	16
BJ_fibroblast_EL_Ji2015	ENST00000381055_163	-1.55222356692952	0.6	16
BJ_fibroblast_EL_Ji2015	ENST00000339995_23	-1.54903674927509	3.03418803418803	16
BJ_fibroblast_EL_Ji2015	ENST00000353331_51	-1.54903674927509	1.25	16
BJ_fibroblast_EL_Ji2015	ENST00000369535_37	-1.53970215071482	0.454545454545455	16
BJ_fibroblast_EL_Ji2015	ENST00000394223_43	-1.53149471859276	0.833333333333333	16
BJ_fibroblast_EL_Ji2015	ENST00000295324_794	-1.52887978881759	0.446428571428571	17
BJ_fibroblast_EL_Ji2015	ENST00000394422_24	-1.51009268445904	0.133333333333333	17
BJ_fibroblast_EL_Ji2015	ENST00000393630_11	-1.50146835649064	0.75	17
BJ_fibroblast_EL_Ji2015	ENST00000264312_38	-1.48556474712983	2.66666666666667	17
BJ_fibroblast_EL_Ji2015	ENST00000377213_107	-1.46844722882	0.333333333333333	17
BJ_fibroblast_EL_Ji2015	ENST00000262146_77	-1.4623387437483	1.28571428571429	17
BJ_fibroblast_EL_Ji2015	ENST00000287169_1110	-1.45605173878628	0.303030303030303	17
BJ_fibroblast_EL_Ji2015	ENST00000340840_60	-1.43706554348031	0.333333333333333	17
BJ_fibroblast_EL_Ji2015	ENST00000297268_455	-1.43555250542093	1.54838709677419	17
BJ_fibroblast_EL_Ji2015	ENST00000361059_157	-1.43555250542093	0.4	17
BJ_fibroblast_EL_Ji2015	ENST00000305798_373	-1.43454044291651	0.487804878048781	18
BJ_fibroblast_EL_Ji2015	ENST00000268603_50	-1.42225427966512	0.24390243902439	18
BJ_fibroblast_EL_Ji2015	ENST00000354940_404	-1.40409841709974	1.72284644194757	18
BJ_fibroblast_EL_Ji2015	ENST00000313368_99	-1.4031605158625	1.44444444444444	18
BJ_fibroblast_EL_Ji2015	ENST00000404735_72	-1.37264877396992	0.143603133159269	18
BJ_fibroblast_EL_Ji2015	ENST00000297268_389	-1.3575970502151	1.00267379679144	18
BJ_fibroblast_EL_Ji2015	ENST00000403633_293	-1.34047953190526	0.5	18
BJ_fibroblast_EL_Ji2015	ENST00000326786_97	-1.32845204351807	0.75	18
BJ_fibroblast_EL_Ji2015	ENST00000344768_103	-1.32521588006274	0.135135135135135	18
BJ_fibroblast_EL_Ji2015	ENST00000482079_200	-1.30775956832921	0.5	18
BJ_fibroblast_EL_Ji2015	ENST00000357039_40	-1.29709960261537	1.42857142857143	19
BJ_fibroblast_EL_Ji2015	ENST00000271452_28	-1.29548998396011	0.222222222222222	19
BJ_fibroblast_EL_Ji2015	ENST00000396987_804	-1.27866912084454	0.333333333333333	19
BJ_fibroblast_EL_Ji2015	ENST00000419140_8	-1.27659257276349	0.142857142857143	19
BJ_fibroblast_EL_Ji2015	ENST00000329047_626	-1.25481749336938	0.294117647058824	19
BJ_fibroblast_EL_Ji2015	ENST00000396936_206	-1.24660614247206	0.833333333333333	19
BJ_fibroblast_EL_Ji2015	ENST00000315127_41	-1.23639621550503	0.285714285714286	19
BJ_fibroblast_EL_Ji2015	ENST00000265637_14	-1.23113824579139	2.14285714285714	19
BJ_fibroblast_EL_Ji2015	ENST00000449120_108	-1.22585833190801	0.434782608695652	19
BJ_fibroblast_EL_Ji2015	ENST00000566458_79	-1.21814898794022	0.75	19
BJ_fibroblast_EL_Ji2015	ENST00000380087_69	-1.19107609081907	0.5	20
BJ_fibroblast_EL_Ji2015	ENST00000226105_69	-1.18033024261547	0.333333333333333	20
BJ_fibroblast_EL_Ji2015	ENST00000367921_314	-1.17582910572179	0.2	20
BJ_fibroblast_EL_Ji2015	ENST00000360515_143	-1.15840448333167	0.75	20
BJ_fibroblast_EL_Ji2015	ENST00000493196_46	-1.15532207586991	0.277777777777778	20
BJ_fibroblast_EL_Ji2015	ENST00000342628_89	-1.15103086546513	4.16666666666667	20
BJ_fibroblast_EL_Ji2015	ENST00000265087_1119	-1.12971186357513	0.833333333333333	20
BJ_fibroblast_EL_Ji2015	ENST00000318493_280	-1.12303224299434	0.8	20
BJ_fibroblast_EL_Ji2015	ENST00000265960_261	-1.1214226126878	0.8	20
BJ_fibroblast_EL_Ji2015	ENST00000369217_36	-1.08630041070835	0.25	20
BJ_fibroblast_EL_Ji2015	ENST00000231572_21	-1.04480548782747	0.0704225352112676	21
BJ_fibroblast_EL_Ji2015	ENST00000381103_215	-1.04070517870041	0.789473684210526	21
BJ_fibroblast_EL_Ji2015	ENST00000295324_797	-0.996200064152529	0.298507462686567	21
BJ_fibroblast_EL_Ji2015	ENST00000313146_687	-0.990692936991507	0.43859649122807	21
BJ_fibroblast_EL_Ji2015	ENST00000495186_26	-0.985240631869013	0.181818181818182	21
BJ_fibroblast_EL_Ji2015	ENST00000299964_617	-0.974695461147103	0.576923076923077	21
BJ_fibroblast_EL_Ji2015	ENST00000421109_154	-0.967325755995724	0.25	21
BJ_fibroblast_EL_Ji2015	ENST00000333007_30	-0.952463555220494	1	21
BJ_fibroblast_EL_Ji2015	ENST00000333007_42	-0.917531159596617	0.333333333333333	21
BJ_fibroblast_EL_Ji2015	ENST00000225964_103	-0.904772319029451	4.38144329896907	21
BJ_fibroblast_EL_Ji2015	ENST00000297908_203	-0.889394859970454	0.272727272727273	22
BJ_fibroblast_EL_Ji2015	ENST00000314728_242	-0.870136490926567	0.476190476190476	22
BJ_fibroblast_EL_Ji2015	ENST00000237654_424	-0.867436412005874	0.272727272727273	22
BJ_fibroblast_EL_Ji2015	ENST00000265393_113	-0.854965603068536	1.05555555555556	22
BJ_fibroblast_EL_Ji2015	ENST00000265295_22	-0.853823676806089	0.0617283950617284	22
BJ_fibroblast_EL_Ji2015	ENST00000375643_32	-0.852842031542117	5.57142857142857	22
BJ_fibroblast_EL_Ji2015	ENST00000298299_85	-0.830170771191548	1.16666666666667	22
BJ_fibroblast_EL_Ji2015	ENST00000507438_191	-0.816273671536646	0.5	22
BJ_fibroblast_EL_Ji2015	ENST00000376257_277	-0.811425458846849	0.5	22
BJ_fibroblast_EL_Ji2015	ENST00000274606_88	-0.804247040391292	0.285714285714286	22
BJ_fibroblast_EL_Ji2015	ENST00000299964_626	-0.797467334488301	0.28	23
BJ_fibroblast_EL_Ji2015	ENST00000370086_9	-0.783381555117835	1.25	23
BJ_fibroblast_EL_Ji2015	ENST00000555819_54	-0.766519191889077	0.6	23
BJ_fibroblast_EL_Ji2015	ENST00000366514_40	-0.766319416223892	0.5	23
BJ_fibroblast_EL_Ji2015	ENST00000377135_79	-0.756897159223882	0.6	23
BJ_fibroblast_EL_Ji2015	ENST00000367549_21	-0.749185069478614	1.22340425531915	23
BJ_fibroblast_EL_Ji2015	ENST00000225964_61	-0.746051488230894	6.55555555555556	23
BJ_fibroblast_EL_Ji2015	ENST00000261173_30	-0.722506917783534	0.5	23
BJ_fibroblast_EL_Ji2015	ENST00000375639_39	-0.721351853700951	0.841584158415842	23
BJ_fibroblast_EL_Ji2015	ENST00000415568_13	-0.703459913172339	1	23
BJ_fibroblast_EL_Ji2015	ENST00000206423_648	-0.699444162119864	0.357142857142857	24
BJ_fibroblast_EL_Ji2015	ENST00000330137_8	-0.691756474237002	1.66666666666667	24
BJ_fibroblast_EL_Ji2015	ENST00000356057_84	-0.672709469625807	0.222222222222222	24
BJ_fibroblast_EL_Ji2015	ENST00000382952_284	-0.671933420737651	2	24
BJ_fibroblast_EL_Ji2015	ENST00000376544_419	-0.643838013227623	0.178571428571429	24
BJ_fibroblast_EL_Ji2015	ENST00000237264_81	-0.630498609614874	0.428571428571429	24
BJ_fibroblast_EL_Ji2015	ENST00000302528_49	-0.616053847372489	0.5	24
BJ_fibroblast_EL_Ji2015	ENST00000337768_326	-0.614298475783779	0.5	24
BJ_fibroblast_EL_Ji2015	ENST00000373719_23	-0.609249307894666	0.333333333333333	24
BJ_fibroblast_EL_Ji2015	ENST00000355196_104	-0.601733877642557	0.333333333333333	24
BJ_fibroblast_EL_Ji2015	ENST00000426972_201	-0.595345095393695	0.593220338983051	25
BJ_fibroblast_EL_Ji2015	ENST00000330387_86	-0.593826932588812	0.384615384615385	25
BJ_fibroblast_EL_Ji2015	ENST00000297990_27	-0.588478441057228	2.4	25
BJ_fibroblast_EL_Ji2015	ENST00000343600_151	-0.577763139999016	0.236220472440945	25
BJ_fibroblast_EL_Ji2015	ENST00000637729_244	-0.556257503292189	0.285714285714286	25
BJ_fibroblast_EL_Ji2015	ENST00000338920_222	-0.549932944998789	0.404040404040404	25
BJ_fibroblast_EL_Ji2015	ENST00000283882_73	-0.524769780770338	1.57142857142857	25
BJ_fibroblast_EL_Ji2015	ENST00000369512_75	-0.506288461775706	0.333333333333333	25
BJ_fibroblast_EL_Ji2015	ENST00000394196_23	-0.498415638598661	0.625	25
BJ_fibroblast_EL_Ji2015	ENST00000372621_403	-0.486769327280655	0.6	25
BJ_fibroblast_EL_Ji2015	ENST00000374866_141	-0.461889488200665	0.575221238938053	26
BJ_fibroblast_EL_Ji2015	ENST00000344442_49	-0.45806767167077	0.144927536231884	26
BJ_fibroblast_EL_Ji2015	ENST00000370798_235	-0.45542512057375	0.222222222222222	26
BJ_fibroblast_EL_Ji2015	ENST00000367498_259	-0.446668677070125	0.625	26
BJ_fibroblast_EL_Ji2015	ENST00000302516_35	-0.442165489017667	0.0843881856540084	26
BJ_fibroblast_EL_Ji2015	ENST00000356321_314	-0.439513281342593	0.4	26
BJ_fibroblast_EL_Ji2015	ENST00000228741_101	-0.424924672650394	1.33333333333333	26
BJ_fibroblast_EL_Ji2015	ENST00000338042_242	-0.416422986801005	0.454545454545455	26
BJ_fibroblast_EL_Ji2015	ENST00000499666_8	-0.405985379052136	0.4	26
BJ_fibroblast_EL_Ji2015	ENST00000343411_265	-0.393820527164884	0.666666666666667	26
BJ_fibroblast_EL_Ji2015	ENST00000264710_82	-0.366722509211189	1.25	27
BJ_fibroblast_EL_Ji2015	ENST00000339020_58	-0.366722509211189	0.529411764705882	27
BJ_fibroblast_EL_Ji2015	ENST00000352645_54	-0.3325765986321	0.441176470588235	27
BJ_fibroblast_EL_Ji2015	ENST00000265271_48	-0.332204025207793	0.444444444444444	27
BJ_fibroblast_EL_Ji2015	ENST00000344768_80	-0.312826437133647	0.266666666666667	27
BJ_fibroblast_EL_Ji2015	ENST00000379719_40	-0.299492957990366	0.375	27
BJ_fibroblast_EL_Ji2015	ENST00000355540_162	-0.270388697608686	1.30952380952381	27
BJ_fibroblast_EL_Ji2015	ENST00000374866_90	-0.26516596686758	0.0467289719626168	27
BJ_fibroblast_EL_Ji2015	ENST00000561871_129	-0.262885156894126	0.158730158730159	27
BJ_fibroblast_EL_Ji2015	ENST00000278612_24	-0.262412911833683	0.8	27
BJ_fibroblast_EL_Ji2015	ENST00000278483_83	-0.259968466897481	0.181818181818182	27
BJ_fibroblast_EL_Ji2015	ENST00000312210_86	-0.255757711083317	0.5	28
BJ_fibroblast_EL_Ji2015	ENST00000310045_501	-0.255700527941046	1.16666666666667	28
BJ_fibroblast_EL_Ji2015	ENST00000504457_224	-0.235292449172099	0.166666666666667	28
BJ_fibroblast_EL_Ji2015	ENST00000230354_159	-0.21909787014593	0.428571428571429	28
BJ_fibroblast_EL_Ji2015	ENST00000416904_304	-0.212737085909578	1	28
BJ_fibroblast_EL_Ji2015	ENST00000343411_133	-0.208548779078699	1.33333333333333	28
BJ_fibroblast_EL_Ji2015	ENST00000309334_194	-0.188490810170402	1.09375	28
BJ_fibroblast_EL_Ji2015	ENST00000261191_42	-0.183668017769448	1.125	28
BJ_fibroblast_EL_Ji2015	ENST00000368877_12	-0.171566908434823	1.21212121212121	28
BJ_fibroblast_EL_Ji2015	ENST00000313028_71	-0.156296619170661	0.555555555555555	28
BJ_fibroblast_EL_Ji2015	ENST00000247843_37	-0.122628161116643	1	29
BJ_fibroblast_EL_Ji2015	ENST00000579408_108	-0.0908690212138735	0.0900900900900901	29
BJ_fibroblast_EL_Ji2015	ENST00000273859_83	-0.0760041643614344	0.25	29
BJ_fibroblast_EL_Ji2015	ENST00000325103_138	-0.0672203132768199	1.25	29
BJ_fibroblast_EL_Ji2015	ENST00000274311_853	-0.0626146500416442	1.5	29
BJ_fibroblast_EL_Ji2015	ENST00000261845_33	-0.0543982985374434	0.5	29
BJ_fibroblast_EL_Ji2015	ENST00000504457_221	-0.0298282865787596	0.932203389830508	29
BJ_fibroblast_EL_Ji2015	ENST00000367188_128	-0.0215649260089549	0.4	29
BJ_fibroblast_EL_Ji2015	ENST00000530275_117	-0.0185845615257307	0.75	29
BJ_fibroblast_EL_Ji2015	ENST00000219320_340	-0.0165696656525181	1.4	29
BJ_fibroblast_EL_Ji2015	ENST00000349703_44	-0.0137588134197244	2.27272727272727	30
BJ_fibroblast_EL_Ji2015	ENST00000334352_93	0.000934572969320077	0.483870967741935	30
BJ_fibroblast_EL_Ji2015	ENST00000421047_58	0.0115245807874151	1.875	30
BJ_fibroblast_EL_Ji2015	ENST00000227758_205	0.0152154956264507	0.184210526315789	30
BJ_fibroblast_EL_Ji2015	ENST00000374677_265	0.0380713181175803	0.285714285714286	30
BJ_fibroblast_EL_Ji2015	ENST00000284037_281	0.0426559721790161	0.130434782608696	30
BJ_fibroblast_EL_Ji2015	ENST00000603611_113	0.0492121107413167	0.125	30
BJ_fibroblast_EL_Ji2015	ENST00000301919_1321	0.068195390125171	0.571428571428571	30
BJ_fibroblast_EL_Ji2015	ENST00000262213_81	0.0864769661273335	2.54545454545455	30
BJ_fibroblast_EL_Ji2015	ENST00000373824_52	0.0936887719003025	3.75	30
BJ_fibroblast_EL_Ji2015	ENST00000356657_61	0.105723746403714	0.125	31
BJ_fibroblast_EL_Ji2015	ENST00000298999_245	0.126742467137668	0.4	31
BJ_fibroblast_EL_Ji2015	ENST00000375639_27	0.134022544663005	2.63157894736842	31
BJ_fibroblast_EL_Ji2015	ENST00000274695_28	0.137501270340661	0.4	31
BJ_fibroblast_EL_Ji2015	ENST00000290524_84	0.152482309861858	0.428571428571429	31
BJ_fibroblast_EL_Ji2015	ENST00000330149_127	0.152482309861858	0.3	31
BJ_fibroblast_EL_Ji2015	ENST00000233154_421	0.154373818539628	0.4	31
BJ_fibroblast_EL_Ji2015	ENST00000382564_91	0.16249366300817	0.0909090909090909	31
BJ_fibroblast_EL_Ji2015	ENST00000336854_358	0.176191317341418	0.222222222222222	31
BJ_fibroblast_EL_Ji2015	ENST00000466936_136	0.181066279702038	0.142857142857143	31
BJ_fibroblast_EL_Ji2015	ENST00000259119_293	0.191925612587325	0.357142857142857	32
BJ_fibroblast_EL_Ji2015	ENST00000466936_133	0.19565434997145	0.45	32
BJ_fibroblast_EL_Ji2015	ENST00000439176_26	0.2156077584895	0.8	32
BJ_fibroblast_EL_Ji2015	ENST00000256996_151	0.23811808632901	0.869565217391305	32
BJ_fibroblast_EL_Ji2015	ENST00000311772_35	0.244124919163939	0.8	32
BJ_fibroblast_EL_Ji2015	ENST00000206423_494	0.245849305445966	0.185185185185185	32
BJ_fibroblast_EL_Ji2015	ENST00000295324_899	0.26789502949735	0.231958762886598	32
BJ_fibroblast_EL_Ji2015	ENST00000255175_48	0.270209829511189	1.71428571428571	32
BJ_fibroblast_EL_Ji2015	ENST00000392325_66	0.291033589204989	2.4	32
BJ_fibroblast_EL_Ji2015	ENST00000269740_153	0.293111452358845	0.3	32
BJ_fibroblast_EL_Ji2015	ENST00000261658_38	0.296521901517463	0.214285714285714	33
BJ_fibroblast_EL_Ji2015	ENST00000246489_94	0.310738511086677	0.444444444444444	33
BJ_fibroblast_EL_Ji2015	ENST00000353414_213	0.316118933868404	1	33
BJ_fibroblast_EL_Ji2015	ENST00000357681_601	0.320905764817962	0.161290322580645	33
BJ_fibroblast_EL_Ji2015	ENST00000324138_35	0.323459263007488	0.75	33
BJ_fibroblast_EL_Ji2015	ENST00000337970_93	0.323722146284413	0.625	33
BJ_fibroblast_EL_Ji2015	ENST00000338785_225	0.340596971354235	2.25	33
BJ_fibroblast_EL_Ji2015	ENST00000550078_1544	0.37274114424602	0.189873417721519	33
BJ_fibroblast_EL_Ji2015	ENST00000372886_195	0.379815605325275	1.25	33
BJ_fibroblast_EL_Ji2015	ENST00000003912_13	0.382059443869728	0.6	33
BJ_fibroblast_EL_Ji2015	ENST00000374206_11	0.382518746545132	0.6	34
BJ_fibroblast_EL_Ji2015	ENST00000266659_113	0.383308168841224	0.1875	34
BJ_fibroblast_EL_Ji2015	ENST00000308177_46	0.38675156089268	2.25	34
BJ_fibroblast_EL_Ji2015	ENST00000359783_328	0.431431534145263	0.25	34
BJ_fibroblast_EL_Ji2015	ENST00000545322_68	0.436348541714344	1.23076923076923	34
BJ_fibroblast_EL_Ji2015	ENST00000264126_406	0.443805616440954	0.5	34
BJ_fibroblast_EL_Ji2015	ENST00000369512_70	0.445768104156618	2.08333333333333	34
BJ_fibroblast_EL_Ji2015	ENST00000311565_298	0.449620491519111	0.357142857142857	34
BJ_fibroblast_EL_Ji2015	ENST00000279839_11	0.452370868984995	1.86046511627907	34
BJ_fibroblast_EL_Ji2015	ENST00000366285_292	0.455970087287822	0.3	34
BJ_fibroblast_EL_Ji2015	ENST00000528203_106	0.463559873114657	2.2	35
BJ_fibroblast_EL_Ji2015	ENST00000378667_8	0.464173223066511	0.3125	35
BJ_fibroblast_EL_Ji2015	ENST00000535024_32	0.478488581038811	0.3125	35
BJ_fibroblast_EL_Ji2015	ENST00000336126_206	0.490735359782163	0.5	35
BJ_fibroblast_EL_Ji2015	ENST00000359634_33	0.4939076837633	0.8	35
BJ_fibroblast_EL_Ji2015	ENST00000340963_146	0.497709674965998	0.5	35
BJ_fibroblast_EL_Ji2015	ENST00000005286_93	0.499545463403842	1.75	35
BJ_fibroblast_EL_Ji2015	ENST00000344175_30	0.500843639330704	1	35
BJ_fibroblast_EL_Ji2015	ENST00000218089_500	0.534477859027719	0.0763358778625954	35
BJ_fibroblast_EL_Ji2015	ENST00000276569_142	0.540992110615294	0.2	35
BJ_fibroblast_EL_Ji2015	ENST00000264110_134	0.548733979179325	0.5	36
BJ_fibroblast_EL_Ji2015	ENST00000372343_218	0.562465202907328	0.333333333333333	36
BJ_fibroblast_EL_Ji2015	ENST00000376255_459	0.568851504509057	0.188679245283019	36
BJ_fibroblast_EL_Ji2015	ENST00000333007_39	0.577792900715472	0.333333333333333	36
BJ_fibroblast_EL_Ji2015	ENST00000312990_107	0.616001679097484	1.06060606060606	36
BJ_fibroblast_EL_Ji2015	ENST00000264447_63	0.632743940002376	1.28571428571429	36
BJ_fibroblast_EL_Ji2015	ENST00000315183_43	0.646385492470604	0.6	36
BJ_fibroblast_EL_Ji2015	ENST00000358755_223	0.654697933800449	0.416666666666667	36
BJ_fibroblast_EL_Ji2015	ENST00000324723_261	0.67915790901409	0.375	36
BJ_fibroblast_EL_Ji2015	ENST00000305386_90	0.689241231482954	9	36
BJ_fibroblast_EL_Ji2015	ENST00000424576_112	0.706409087325822	3.11764705882353	37
BJ_fibroblast_EL_Ji2015	ENST00000374433_98	0.719612088376244	1.66666666666667	37
BJ_fibroblast_EL_Ji2015	ENST00000295497_32	0.720450977704889	0.555555555555555	37
BJ_fibroblast_EL_Ji2015	ENST00000262960_217	0.72868042732275	0.4	37
BJ_fibroblast_EL_Ji2015	ENST00000343600_521	0.743373813711794	0.230769230769231	37
BJ_fibroblast_EL_Ji2015	ENST00000389912_81	0.771625920434809	0.510752688172043	37
BJ_fibroblast_EL_Ji2015	ENST00000265371_320	0.788524873235304	1.57142857142857	37
BJ_fibroblast_EL_Ji2015	ENST00000346832_107	0.827982262752596	0.15625	37
BJ_fibroblast_EL_Ji2015	ENST00000530275_120	0.854036780402996	0.75	37
BJ_fibroblast_EL_Ji2015	ENST00000234111_174	0.870178629130311	3.6	37
BJ_fibroblast_EL_Ji2015	ENST00000251849_268	0.872283227816511	1.42857142857143	38
BJ_fibroblast_EL_Ji2015	ENST00000552783_164	0.878074357766864	0.411764705882353	38
BJ_fibroblast_EL_Ji2015	ENST00000372418_9	0.881123898444282	2.61363636363636	38
BJ_fibroblast_EL_Ji2015	ENST00000295974_258	0.90095319618707	1.75	38
BJ_fibroblast_EL_Ji2015	ENST00000403825_28	0.964410024628356	1.25	38
BJ_fibroblast_EL_Ji2015	ENST00000389958_294	1.04048366631512	0.666666666666667	38
BJ_fibroblast_EL_Ji2015	ENST00000265362_61	1.04899744866677	0.714285714285714	38
BJ_fibroblast_EL_Ji2015	ENST00000357681_293	1.04899744866677	0.6	38
BJ_fibroblast_EL_Ji2015	ENST00000265981_51	1.05496361989748	1	38
BJ_fibroblast_EL_Ji2015	ENST00000162749_270	1.07855200290976	0.357142857142857	38
BJ_fibroblast_EL_Ji2015	ENST00000374677_243	1.08603413359991	0.294117647058824	39
BJ_fibroblast_EL_Ji2015	ENST00000553968_249	1.09246235862992	0.25	39
BJ_fibroblast_EL_Ji2015	ENST00000379958_72	1.10126217949313	0.217391304347826	39
BJ_fibroblast_EL_Ji2015	ENST00000203630_589	1.11616808179154	4.5	39
BJ_fibroblast_EL_Ji2015	ENST00000229395_57	1.13930284850872	0.909090909090909	39
BJ_fibroblast_EL_Ji2015	ENST00000579408_117	1.14144050682697	0.149253731343284	39
BJ_fibroblast_EL_Ji2015	ENST00000419040_88	1.15007486769504	0.5	39
BJ_fibroblast_EL_Ji2015	ENST00000398559_122	1.17101420253477	4.5	39
BJ_fibroblast_EL_Ji2015	ENST00000443387_281	1.19403006081616	0.543478260869565	39
BJ_fibroblast_EL_Ji2015	ENST00000355852_68	1.20012621203794	1	39
BJ_fibroblast_EL_Ji2015	ENST00000502346_10	1.20385222694226	0.5	40
BJ_fibroblast_EL_Ji2015	ENST00000282486_929	1.20471323142138	0.5	40
BJ_fibroblast_EL_Ji2015	ENST00000282486_999	1.20471323142138	0.581395348837209	40
BJ_fibroblast_EL_Ji2015	ENST00000344529_256	1.21278977285932	0.392156862745098	40
BJ_fibroblast_EL_Ji2015	ENST00000302345_179	1.22818135584387	1	40
BJ_fibroblast_EL_Ji2015	ENST00000270861_45	1.25123116409637	0.303030303030303	40
BJ_fibroblast_EL_Ji2015	ENST00000260526_80	1.26019968881328	0.666666666666667	40
BJ_fibroblast_EL_Ji2015	ENST00000276431_71	1.28968535490547	1.44444444444444	40
BJ_fibroblast_EL_Ji2015	ENST00000443387_226	1.2907984546247	0.4	40
BJ_fibroblast_EL_Ji2015	ENST00000379251_63	1.31122399302661	0.75	40
BJ_fibroblast_EL_Ji2015	ENST00000428879_298	1.32316934868628	0.5	41
BJ_fibroblast_EL_Ji2015	ENST00000357849_8	1.34810099680934	0.465116279069768	41
BJ_fibroblast_EL_Ji2015	ENST00000376730_311	1.37156113988014	0.5	41
BJ_fibroblast_EL_Ji2015	ENST00000369285_116	1.38357805284487	0.285714285714286	41
BJ_fibroblast_EL_Ji2015	ENST00000524717_38	1.3916843953007	1.125	41
BJ_fibroblast_EL_Ji2015	ENST00000280333_55	1.40834386770813	0.384615384615385	41
BJ_fibroblast_EL_Ji2015	ENST00000358746_80	1.40834386770813	0.388888888888889	41
BJ_fibroblast_EL_Ji2015	ENST00000370267_216	1.40997435630073	0.8	41
BJ_fibroblast_EL_Ji2015	ENST00000376730_337	1.42921275157925	0.333333333333333	41
BJ_fibroblast_EL_Ji2015	ENST00000339399_12	1.45080760406569	5	41
BJ_fibroblast_EL_Ji2015	ENST00000282486_987	1.45890886924605	0.37037037037037	42
BJ_fibroblast_EL_Ji2015	ENST00000356660_246	1.46199911504213	0.476190476190476	42
BJ_fibroblast_EL_Ji2015	ENST00000280612_76	1.50516312378687	0.263157894736842	42
BJ_fibroblast_EL_Ji2015	ENST00000371703_259	1.57566323913937	1.8	42
BJ_fibroblast_EL_Ji2015	ENST00000395862_78	1.59474896160641	1.28571428571429	42
BJ_fibroblast_EL_Ji2015	ENST00000260327_23	1.59875625265435	2	42
BJ_fibroblast_EL_Ji2015	ENST00000346169_116	1.67686274080319	0.641025641025641	42
BJ_fibroblast_EL_Ji2015	ENST00000300030_55	1.67849322939579	0.269230769230769	42
BJ_fibroblast_EL_Ji2015	ENST00000350592_65	1.71610637469115	7.4	42
BJ_fibroblast_EL_Ji2015	ENST00000546087_414	1.73896511205202	0.609756097560976	42
BJ_fibroblast_EL_Ji2015	ENST00000274254_130	1.75215608173219	2.4	43
BJ_fibroblast_EL_Ji2015	ENST00000337815_439	1.76198891578418	1.2	43
BJ_fibroblast_EL_Ji2015	ENST00000358681_87	1.76762669542472	0.375	43
BJ_fibroblast_EL_Ji2015	ENST00000375893_186	1.7841142398695	1.6	43
BJ_fibroblast_EL_Ji2015	ENST00000262265_69	1.78436994500778	0.25	43
BJ_fibroblast_EL_Ji2015	ENST00000318006_23	1.78436994500778	0.606060606060606	43
BJ_fibroblast_EL_Ji2015	ENST00000524717_224	1.79258530783381	0.1	43
BJ_fibroblast_EL_Ji2015	ENST00000322623_25	1.82047484532996	2.53731343283582	43
BJ_fibroblast_EL_Ji2015	ENST00000393094_254	1.83229239544868	0.454545454545455	43
BJ_fibroblast_EL_Ji2015	ENST00000611717_25	1.85441887583071	6.8	43
BJ_fibroblast_EL_Ji2015	ENST00000239906_54	1.92643107079451	0.727272727272727	44
BJ_fibroblast_EL_Ji2015	ENST00000360647_406	1.9586449340701	0.6	44
BJ_fibroblast_EL_Ji2015	ENST00000232458_52	1.99372650670386	0.5	44
BJ_fibroblast_EL_Ji2015	ENST00000355341_357	2.03416981959731	0.8	44
BJ_fibroblast_EL_Ji2015	ENST00000380359_29	2.0367471318776	0.952380952380952	44
BJ_fibroblast_EL_Ji2015	ENST00000309983_20	2.04128513044113	7.75	44
BJ_fibroblast_EL_Ji2015	ENST00000350033_48	2.06704713187099	2	44
BJ_fibroblast_EL_Ji2015	ENST00000524625_13	2.12455699744145	0.483870967741935	44
BJ_fibroblast_EL_Ji2015	ENST00000263741_55	2.12708730065613	7.5	44
BJ_fibroblast_EL_Ji2015	ENST00000373312_120	2.12902171151383	1.25	44
BJ_fibroblast_EL_Ji2015	ENST00000614830_155	2.12995627946122	0.142857142857143	45
BJ_fibroblast_EL_Ji2015	ENST00000286398_110	2.13989864844185	1.66666666666667	45
BJ_fibroblast_EL_Ji2015	ENST00000395698_8	2.15620725561006	3.75	45
BJ_fibroblast_EL_Ji2015	ENST00000579408_120	2.15949019003118	0.0675675675675676	45
BJ_fibroblast_EL_Ji2015	ENST00000287169_258	2.18352776739505	0.4	45
BJ_fibroblast_EL_Ji2015	ENST00000358919_234	2.18760739437734	0.285714285714286	45
BJ_fibroblast_EL_Ji2015	ENST00000370298_19	2.2343137437589	0.306122448979592	45
BJ_fibroblast_EL_Ji2015	ENST00000261415_11	2.24117937909415	0.735294117647059	45
BJ_fibroblast_EL_Ji2015	ENST00000228306_145	2.27600944962298	2.28571428571429	45
BJ_fibroblast_EL_Ji2015	ENST00000292807_122	2.31138721215798	0.743243243243243	45
BJ_fibroblast_EL_Ji2015	ENST00000361523_16	2.31138721215798	1.6	45
BJ_fibroblast_EL_Ji2015	ENST00000510461_18	2.31599754735959	0.394736842105263	46
BJ_fibroblast_EL_Ji2015	ENST00000361951_35	2.34237076683258	0.666666666666667	46
BJ_fibroblast_EL_Ji2015	ENST00000020945_92	2.34366983451499	0.75	46
BJ_fibroblast_EL_Ji2015	ENST00000340918_26	2.34846691805436	2	46
BJ_fibroblast_EL_Ji2015	ENST00000370152_23	2.35201304839016	0.8	46
BJ_fibroblast_EL_Ji2015	ENST00000612898_579	2.37651336996504	0.760869565217391	46
BJ_fibroblast_EL_Ji2015	ENST00000265371_246	2.38119456030515	1.6	46
BJ_fibroblast_EL_Ji2015	ENST00000359435_79	2.43271093561111	4	46
BJ_fibroblast_EL_Ji2015	ENST00000344529_184	2.48222458384935	3	46
BJ_fibroblast_EL_Ji2015	ENST00000233575_24	2.50226011666667	1.59090909090909	47
BJ_fibroblast_EL_Ji2015	ENST00000532035_37	2.50485151573878	0.357142857142857	47
BJ_fibroblast_EL_Ji2015	ENST00000541779_42	2.5255396255371	0.444444444444444	47
BJ_fibroblast_EL_Ji2015	ENST00000315366_679	2.57339312689201	0.384615384615385	47
BJ_fibroblast_EL_Ji2015	ENST00000297857_230	2.61637725106824	0.2	47
BJ_fibroblast_EL_Ji2015	ENST00000237654_271	2.62857776180899	0.285714285714286	47
BJ_fibroblast_EL_Ji2015	ENST00000274203_333	2.69342566350377	0.214285714285714	47
BJ_fibroblast_EL_Ji2015	ENST00000216106_16	2.69448373921708	0.444444444444444	47
BJ_fibroblast_EL_Ji2015	ENST00000265713_13	2.69448373921708	0.416666666666667	47
BJ_fibroblast_EL_Ji2015	ENST00000358691_28	2.69448373921708	1.4	47
BJ_fibroblast_EL_Ji2015	ENST00000372801_8	2.73466616120743	0.625	48
BJ_fibroblast_EL_Ji2015	ENST00000381070_26	2.74505839733305	0.5	48
BJ_fibroblast_EL_Ji2015	ENST00000509867_70	2.83139406419455	0.75	48
BJ_fibroblast_EL_Ji2015	ENST00000310931_28	2.880816497181	1.77966101694915	48
BJ_fibroblast_EL_Ji2015	ENST00000424459_716	2.90999754799236	0.657894736842105	48
BJ_fibroblast_EL_Ji2015	ENST00000573051_28	2.92670610115983	0.272727272727273	48
BJ_fibroblast_EL_Ji2015	ENST00000417449_40	3.00157960167343	0.333333333333333	48
BJ_fibroblast_EL_Ji2015	ENST00000426793_171	3.01300477024082	0.303030303030303	48
BJ_fibroblast_EL_Ji2015	ENST00000360647_305	3.03233004521997	0.232558139534884	48
BJ_fibroblast_EL_Ji2015	ENST00000341360_26	3.05843678810207	0.731707317073171	48
BJ_fibroblast_EL_Ji2015	ENST00000326291_60	3.07968608982227	0.4	49
BJ_fibroblast_EL_Ji2015	ENST00000280258_27	3.13912058853119	0.375	49
BJ_fibroblast_EL_Ji2015	ENST00000229238_25	3.14876287008877	0.143805309734513	49
BJ_fibroblast_EL_Ji2015	ENST00000258149_71	3.15135426916088	0.333333333333333	49
BJ_fibroblast_EL_Ji2015	ENST00000312541_27	3.17744692525116	3.21917808219178	49
BJ_fibroblast_EL_Ji2015	ENST00000321765_28	3.25110977758755	2.45454545454545	49
BJ_fibroblast_EL_Ji2015	ENST00000335727_49	3.25858071226365	0.576923076923077	49
BJ_fibroblast_EL_Ji2015	ENST00000366992_20	3.26544634759891	0.232558139534884	49
BJ_fibroblast_EL_Ji2015	ENST00000255557_310	3.32488084630782	0.729166666666667	49
BJ_fibroblast_EL_Ji2015	ENST00000311101_20	3.39773242704219	0.3125	49
BJ_fibroblast_EL_Ji2015	ENST00000270139_22	3.44974625910076	1.66666666666667	50
BJ_fibroblast_EL_Ji2015	ENST00000279968_137	3.46117142766815	1	50
BJ_fibroblast_EL_Ji2015	ENST00000426002_136	3.59692952751609	9.66666666666667	50
BJ_fibroblast_EL_Ji2015	ENST00000519266_239	3.59692952751609	0.238095238095238	50
BJ_fibroblast_EL_Ji2015	ENST00000414984_27	3.76932536583781	1.2	50
BJ_fibroblast_EL_Ji2015	ENST00000344843_19	3.82697697753691	0.153846153846154	50
BJ_fibroblast_EL_Ji2015	ENST00000446828_24	3.95362527733966	0.5	50
BJ_fibroblast_EL_Ji2015	ENST00000396653_17	4.11806743234999	1	50
BJ_fibroblast_EL_Ji2015	ENST00000031146_23	4.23215951078801	2.5	50
BJ_fibroblast_EL_Ji2015	ENST00000336230_36	4.53128374107533	3.18181818181818	50
BJ_fibroblast_EL_Ji2015	ENST00000370966_195	4.79369014072602	0.909090909090909	50
HCT116_Fijakowska2017	ENST00000261658_112	-7.68847953612282	0.161538461538462	1
HCT116_Fijakowska2017	ENST00000510585_84	-7.61052408091699	0.198019801980198	1
HCT116_Fijakowska2017	ENST00000393110_74	-7.1562449500453	1.25	1
HCT116_Fijakowska2017	ENST00000392476_461	-7.03519707679773	0.363636363636364	1
HCT116_Fijakowska2017	ENST00000256689_202	-7.03418501429331	2.6885536823425	1
HCT116_Fijakowska2017	ENST00000609686_342	-7.01807955848789	0.5	1
HCT116_Fijakowska2017	ENST00000427788_33	-6.91392657990415	0.1875	1
HCT116_Fijakowska2017	ENST00000310931_83	-6.89680906159431	10.2702702702703	1
HCT116_Fijakowska2017	ENST00000343411_511	-6.89116729801714	0.0220264317180617	1
HCT116_Fijakowska2017	ENST00000643758_228	-6.84886431883381	0.333333333333333	1
HCT116_Fijakowska2017	ENST00000509634_375	-6.84856570567947	1.5	1
HCT116_Fijakowska2017	ENST00000217964_541	-6.84785225632938	2	1
HCT116_Fijakowska2017	ENST00000356166_192	-6.70539695646029	1.83333333333333	1
HCT116_Fijakowska2017	ENST00000419338_33	-6.62423298761379	0.291666666666667	1
HCT116_Fijakowska2017	ENST00000650904_164	-6.5638004276162	1.14285714285714	1
HCT116_Fijakowska2017	ENST00000577716_158	-6.5211948513419	1.71428571428571	1
HCT116_Fijakowska2017	ENST00000578528_115	-6.44252993072262	0.202618453865337	1
HCT116_Fijakowska2017	ENST00000261716_432	-6.43680135823105	0.227272727272727	1
HCT116_Fijakowska2017	ENST00000254742_230	-6.42881260248692	0.285714285714286	1
HCT116_Fijakowska2017	ENST00000245451_384	-6.42646143520043	0.348101265822785	1
HCT116_Fijakowska2017	ENST00000409193_303	-6.38549756079917	0.375	1
HCT116_Fijakowska2017	ENST00000265138_171	-6.38314639351267	0.536779324055666	1
HCT116_Fijakowska2017	ENST00000577716_233	-6.38314639351267	1.55038759689922	1
HCT116_Fijakowska2017	ENST00000432504_359	-6.36456067870515	0.0681818181818182	1
HCT116_Fijakowska2017	ENST00000383374_63	-6.36378503665838	28	1
HCT116_Fijakowska2017	ENST00000584437_930	-6.36378503665838	0.160642570281125	1
HCT116_Fijakowska2017	ENST00000241416_24	-6.31554168074354	1.71428571428571	1
HCT116_Fijakowska2017	ENST00000344691_1318	-6.26422706390559	0.857142857142857	1
HCT116_Fijakowska2017	ENST00000222462_172	-6.19528324635438	0.0408371618172537	1
HCT116_Fijakowska2017	ENST00000294724_448	-6.17745227869446	4.50819672131148	1
HCT116_Fijakowska2017	ENST00000356232_626	-6.12120934762941	0.6	1
HCT116_Fijakowska2017	ENST00000272233_38	-6.11717675820554	32.8879310344828	1
HCT116_Fijakowska2017	ENST00000285083_314	-6.07789430594166	4.05797101449275	1
HCT116_Fijakowska2017	ENST00000382247_923	-5.99654122518662	0.143884892086331	1
HCT116_Fijakowska2017	ENST00000343106_121	-5.99183297008062	0.759493670886076	1
HCT116_Fijakowska2017	ENST00000303450_11	-5.97556643254981	1	1
HCT116_Fijakowska2017	ENST00000359135_348	-5.97455437004539	0.985915492957746	1
HCT116_Fijakowska2017	ENST00000342619_329	-5.93497973608535	2.2	1
HCT116_Fijakowska2017	ENST00000484302_339	-5.93497973608535	0.0588235294117647	1
HCT116_Fijakowska2017	ENST00000222462_165	-5.93121842992747	2.31895223420647	1
HCT116_Fijakowska2017	ENST00000344691_736	-5.90950590578669	0.638297872340425	1
HCT116_Fijakowska2017	ENST00000370671_17	-5.87527072829304	2.29166666666667	1
HCT116_Fijakowska2017	ENST00000367210_347	-5.86991747501501	7.55102040816326	1
HCT116_Fijakowska2017	ENST00000370113_120	-5.86126254987184	0.0561797752808989	1
HCT116_Fijakowska2017	ENST00000504087_581	-5.85326297472164	0.087719298245614	1
HCT116_Fijakowska2017	ENST00000396706_251	-5.84515709406643	9.32203389830508	1
HCT116_Fijakowska2017	ENST00000360540_386	-5.83153665376922	0.575221238938053	1
HCT116_Fijakowska2017	ENST00000319264_96	-5.82149549655663	0.473684210526316	1
HCT116_Fijakowska2017	ENST00000368346_583	-5.82149549655663	0.740740740740741	1
HCT116_Fijakowska2017	ENST00000348581_224	-5.8154311979638	0.116279069767442	1
HCT116_Fijakowska2017	ENST00000596837_188	-5.78822161208146	1.28571428571429	1
HCT116_Fijakowska2017	ENST00000261167_143	-5.73120303896966	3.18181818181818	1
HCT116_Fijakowska2017	ENST00000521891_301	-5.73120303896966	5.9	1
HCT116_Fijakowska2017	ENST00000290795_538	-5.7238728003612	1.23234916559692	1
HCT116_Fijakowska2017	ENST00000216554_352	-5.71800699173826	0.0550570962479609	1
HCT116_Fijakowska2017	ENST00000377213_134	-5.71744457533119	1.08695652173913	1
HCT116_Fijakowska2017	ENST00000369063_267	-5.71274641587775	1.76470588235294	1
HCT116_Fijakowska2017	ENST00000611507_177	-5.71274641587775	2.8	1
HCT116_Fijakowska2017	ENST00000489940_148	-5.71127821938006	1	1
HCT116_Fijakowska2017	ENST00000227758_533	-5.67847778028046	0.0873362445414847	1
HCT116_Fijakowska2017	ENST00000335727_157	-5.66289762733384	1.22727272727273	1
HCT116_Fijakowska2017	ENST00000578201_244	-5.64576631221236	0.798611111111111	1
HCT116_Fijakowska2017	ENST00000371322_31	-5.61772431048349	5.82417582417583	1
HCT116_Fijakowska2017	ENST00000330942_143	-5.59718614094203	0.8	1
HCT116_Fijakowska2017	ENST00000354618_70	-5.59718614094203	10.78125	1
HCT116_Fijakowska2017	ENST00000226105_95	-5.59382708627066	2.66666666666667	1
HCT116_Fijakowska2017	ENST00000278319_128	-5.56359028086145	19.75	1
HCT116_Fijakowska2017	ENST00000345990_604	-5.54588234351015	0.210084033613445	1
HCT116_Fijakowska2017	ENST00000282891_128	-5.54487028100573	0.641025641025641	1
HCT116_Fijakowska2017	ENST00000371045_197	-5.52449581531878	0.75	1
HCT116_Fijakowska2017	ENST00000347364_590	-5.52401564690141	0.133333333333333	1
HCT116_Fijakowska2017	ENST00000216268_333	-5.52027523917369	0.104166666666667	1
HCT116_Fijakowska2017	ENST00000277198_111	-5.52027523917369	2.35294117647059	1
HCT116_Fijakowska2017	ENST00000075503_144	-5.50416978336828	0.357142857142857	1
HCT116_Fijakowska2017	ENST00000375261_159	-5.48070060521366	3.81818181818182	1
HCT116_Fijakowska2017	ENST00000583509_165	-5.48052146928547	9.54545454545455	1
HCT116_Fijakowska2017	ENST00000584437_1314	-5.48052146928547	0.260869565217391	1
HCT116_Fijakowska2017	ENST00000553823_30	-5.47592646345452	0.363636363636364	1
HCT116_Fijakowska2017	ENST00000264434_321	-5.45880894514469	0.283018867924528	1
HCT116_Fijakowska2017	ENST00000440542_477	-5.4391582793928	0.218181818181818	1
HCT116_Fijakowska2017	ENST00000262146_81	-5.40001680478453	0.433070866141732	1
HCT116_Fijakowska2017	ENST00000265896_731	-5.39584323770505	0.288683602771363	1
HCT116_Fijakowska2017	ENST00000533632_186	-5.3828992864747	1.88888888888889	1
HCT116_Fijakowska2017	ENST00000565973_384	-5.3828992864747	0.333333333333333	1
HCT116_Fijakowska2017	ENST00000318779_376	-5.36721636568494	0.5	1
HCT116_Fijakowska2017	ENST00000219343_57	-5.34747212865595	3.40909090909091	1
HCT116_Fijakowska2017	ENST00000346330_149	-5.32923976803426	0.714285714285714	1
HCT116_Fijakowska2017	ENST00000299505_172	-5.32586691655125	2.19745222929936	1
HCT116_Fijakowska2017	ENST00000344063_263	-5.3017823266938	0.428571428571429	1
HCT116_Fijakowska2017	ENST00000361499_196	-5.28282620586394	0.5	1
HCT116_Fijakowska2017	ENST00000503272_108	-5.26880720803667	6.45161290322581	1
HCT116_Fijakowska2017	ENST00000264221_140	-5.25846728500605	0.975609756097561	1
HCT116_Fijakowska2017	ENST00000206423_82	-5.25591103649562	0.375	1
HCT116_Fijakowska2017	ENST00000374430_90	-5.25591103649562	7.2	1
HCT116_Fijakowska2017	ENST00000314742_113	-5.21821287601824	8.8	1
HCT116_Fijakowska2017	ENST00000361409_129	-5.21152807891929	1.22222222222222	1
HCT116_Fijakowska2017	ENST00000439128_602	-5.2014349150826	1.47727272727273	1
HCT116_Fijakowska2017	ENST00000541657_390	-5.2014349150826	0.222222222222222	1
HCT116_Fijakowska2017	ENST00000412052_377	-5.19650035187746	1.09375	1
HCT116_Fijakowska2017	ENST00000423273_48	-5.17867322728019	0.335365853658537	1
HCT116_Fijakowska2017	ENST00000250024_492	-5.17825419444413	1.18421052631579	1
HCT116_Fijakowska2017	ENST00000352133_995	-5.17780454834678	2.15686274509804	1
HCT116_Fijakowska2017	ENST00000376656_179	-5.16214873863871	7.8	1
HCT116_Fijakowska2017	ENST00000378993_119	-5.1510955189217	4	1
HCT116_Fijakowska2017	ENST00000509734_163	-5.14436140975638	0.625	1
HCT116_Fijakowska2017	ENST00000519109_40	-5.14283102056201	0.7	1
HCT116_Fijakowska2017	ENST00000612272_295	-5.14283102056201	6.61764705882353	1
HCT116_Fijakowska2017	ENST00000337198_560	-5.14181895805759	0.061965811965812	1
HCT116_Fijakowska2017	ENST00000261015_139	-5.13493915275637	0.421052631578947	1
HCT116_Fijakowska2017	ENST00000571846_160	-5.13211744094237	0.975609756097561	2
HCT116_Fijakowska2017	ENST00000611507_158	-5.12801532723531	8.8	2
HCT116_Fijakowska2017	ENST00000537087_49	-5.11275608408808	5.5625	2
HCT116_Fijakowska2017	ENST00000311559_333	-5.10494195427486	0.363636363636364	2
HCT116_Fijakowska2017	ENST00000262146_60	-5.10285216300686	25.3571428571429	2
HCT116_Fijakowska2017	ENST00000261015_225	-5.09694237912466	3.05882352941176	2
HCT116_Fijakowska2017	ENST00000299980_370	-5.08571234805198	3.42857142857143	2
HCT116_Fijakowska2017	ENST00000513275_171	-5.08470028554756	10.75	2
HCT116_Fijakowska2017	ENST00000227758_501	-5.08016441818902	0.18970189701897	2
HCT116_Fijakowska2017	ENST00000291691_858	-5.0780030855264	0.32258064516129	2
HCT116_Fijakowska2017	ENST00000334218_173	-5.07792057964457	0.170068027210884	2
HCT116_Fijakowska2017	ENST00000215862_69	-5.06957827853169	0.256410256410256	2
HCT116_Fijakowska2017	ENST00000358855_313	-5.06640595455055	3.5981308411215	2
HCT116_Fijakowska2017	ENST00000374648_285	-5.04760701410334	0.571428571428571	2
HCT116_Fijakowska2017	ENST00000374433_111	-5.03670467466564	0.416666666666667	2
HCT116_Fijakowska2017	ENST00000372070_474	-5.03520586490667	1.31410256410256	2
HCT116_Fijakowska2017	ENST00000445210_391	-5.03520586490667	0.930232558139535	2
HCT116_Fijakowska2017	ENST00000216554_320	-5.03468804383865	0.916978564137462	2
HCT116_Fijakowska2017	ENST00000565458_411	-5.02519532095537	0.188679245283019	2
HCT116_Fijakowska2017	ENST00000395136_206	-5.0203514738273	1.29151291512915	2
HCT116_Fijakowska2017	ENST00000549478_188	-5.01319811133528	4.83333333333333	2
HCT116_Fijakowska2017	ENST00000425913_66	-4.99249764969892	1.44366197183099	2
HCT116_Fijakowska2017	ENST00000360515_197	-4.99234046931627	0.932835820895522	2
HCT116_Fijakowska2017	ENST00000286800_86	-4.98064709816589	0.35	2
HCT116_Fijakowska2017	ENST00000221554_77	-4.9644418511584	8.91891891891892	2
HCT116_Fijakowska2017	ENST00000369063_336	-4.94054462694557	0.138121546961326	2
HCT116_Fijakowska2017	ENST00000325875_116	-4.93220232583269	0.166666666666667	2
HCT116_Fijakowska2017	ENST00000265077_195	-4.93157112447231	0.281385281385281	2
HCT116_Fijakowska2017	ENST00000379802_206	-4.92633651720975	8.75	2
HCT116_Fijakowska2017	ENST00000296519_43	-4.92557711346597	0.75	2
HCT116_Fijakowska2017	ENST00000535485_36	-4.91834776146563	1.55555555555556	2
HCT116_Fijakowska2017	ENST00000031146_418	-4.91778534505856	0.933977455716586	2
HCT116_Fijakowska2017	ENST00000531837_68	-4.91375275563468	21.9230769230769	2
HCT116_Fijakowska2017	ENST00000355954_155	-4.91341754694507	5.17241379310345	2
HCT116_Fijakowska2017	ENST00000396987_539	-4.89230127103072	0.100446428571429	2
HCT116_Fijakowska2017	ENST00000361384_614	-4.89158782168064	0.13129102844639	2
HCT116_Fijakowska2017	ENST00000265586_119	-4.88226207177822	0.357142857142857	2
HCT116_Fijakowska2017	ENST00000509734_157	-4.88136589082175	0.675675675675676	2
HCT116_Fijakowska2017	ENST00000443387_621	-4.85093433310879	0.0612444879960804	2
HCT116_Fijakowska2017	ENST00000282516_216	-4.84565050651026	2.45901639344262	2
HCT116_Fijakowska2017	ENST00000393238_58	-4.84565050651026	0.179856115107914	2
HCT116_Fijakowska2017	ENST00000329397_519	-4.84465253079766	0.08	2
HCT116_Fijakowska2017	ENST00000614558_184	-4.838050849134	0.634517766497462	2
HCT116_Fijakowska2017	ENST00000274030_344	-4.83380676601657	1.66666666666667	2
HCT116_Fijakowska2017	ENST00000392750_296	-4.82622694745596	0.133333333333333	2
HCT116_Fijakowska2017	ENST00000253699_300	-4.81247857947005	4.4	2
HCT116_Fijakowska2017	ENST00000398637_528	-4.81028683076709	0.677749360613811	2
HCT116_Fijakowska2017	ENST00000424035_134	-4.76770913809625	6.35135135135135	2
HCT116_Fijakowska2017	ENST00000409344_241	-4.76769505130443	0.4	2
HCT116_Fijakowska2017	ENST00000441394_288	-4.76496670608113	1.28205128205128	2
HCT116_Fijakowska2017	ENST00000398637_208	-4.76099157488463	0.55921052631579	2
HCT116_Fijakowska2017	ENST00000216268_169	-4.75712127755567	0.116279069767442	2
HCT116_Fijakowska2017	ENST00000506223_228	-4.75290070141058	0.409090909090909	2
HCT116_Fijakowska2017	ENST00000512805_109	-4.74913252181154	1.35294117647059	2
HCT116_Fijakowska2017	ENST00000279392_404	-4.7320150035017	0.357142857142857	2
HCT116_Fijakowska2017	ENST00000265713_300	-4.72966383621521	0.172413793103448	2
HCT116_Fijakowska2017	ENST00000219343_133	-4.72352541747508	0.895522388059702	2
HCT116_Fijakowska2017	ENST00000379388_271	-4.7226792048169	1.66666666666667	2
HCT116_Fijakowska2017	ENST00000375787_60	-4.71971468757855	5	2
HCT116_Fijakowska2017	ENST00000505016_296	-4.71678035224042	0.112044817927171	2
HCT116_Fijakowska2017	ENST00000243644_217	-4.7059685130668	3.25	2
HCT116_Fijakowska2017	ENST00000266673_496	-4.69960583185645	0.315315315315315	2
HCT116_Fijakowska2017	ENST00000510994_399	-4.69503313285783	8.86666666666667	2
HCT116_Fijakowska2017	ENST00000334218_38	-4.68395078351505	0.129533678756477	2
HCT116_Fijakowska2017	ENST00000318876_610	-4.68074789252782	0.166666666666667	2
HCT116_Fijakowska2017	ENST00000394803_94	-4.66989373256547	5.2	2
HCT116_Fijakowska2017	ENST00000376356_153	-4.66720692179423	0.384615384615385	2
HCT116_Fijakowska2017	ENST00000347055_171	-4.66695649046062	15.2272727272727	2
HCT116_Fijakowska2017	ENST00000375774_254	-4.65546693891632	1.7910447761194	2
HCT116_Fijakowska2017	ENST00000259119_281	-4.65421081177571	0.0949367088607595	2
HCT116_Fijakowska2017	ENST00000319933_162	-4.65171809117008	6.83333333333333	2
HCT116_Fijakowska2017	ENST00000262919_56	-4.65087462764311	2.03703703703704	2
HCT116_Fijakowska2017	ENST00000361162_53	-4.65087462764311	4	2
HCT116_Fijakowska2017	ENST00000253952_92	-4.65024420817521	52.5	2
HCT116_Fijakowska2017	ENST00000327247_220	-4.64983897215079	7.6	2
HCT116_Fijakowska2017	ENST00000218089_465	-4.64747400805265	0.866807610993658	2
HCT116_Fijakowska2017	ENST00000427836_252	-4.63622521034794	2.27272727272727	2
HCT116_Fijakowska2017	ENST00000316356_441	-4.63464173082095	3.27586206896552	2
HCT116_Fijakowska2017	ENST00000619857_7	-4.63464173082095	3.2	2
HCT116_Fijakowska2017	ENST00000651177_81	-4.63464173082095	4.83333333333333	2
HCT116_Fijakowska2017	ENST00000327111_562	-4.63143321718028	3.38461538461538	2
HCT116_Fijakowska2017	ENST00000356016_337	-4.63042115467586	0.270833333333333	2
HCT116_Fijakowska2017	ENST00000357166_280	-4.63042115467586	1.1	2
HCT116_Fijakowska2017	ENST00000250024_186	-4.62588528731732	11.2626262626263	2
HCT116_Fijakowska2017	ENST00000313146_530	-4.62372395465471	0.161290322580645	2
HCT116_Fijakowska2017	ENST00000268957_334	-4.62364144877287	30.6153846153846	2
HCT116_Fijakowska2017	ENST00000289488_674	-4.62364144877287	0.393258426966292	2
HCT116_Fijakowska2017	ENST00000453514_489	-4.61884713603254	1.61184210526316	2
HCT116_Fijakowska2017	ENST00000588797_130	-4.61823929712323	0.294117647058824	2
HCT116_Fijakowska2017	ENST00000222823_288	-4.61089577008795	0.465116279069768	2
HCT116_Fijakowska2017	ENST00000227758_431	-4.60722358300147	0.0323974082073434	2
HCT116_Fijakowska2017	ENST00000482587_314	-4.60722358300147	2.681598062954	2
HCT116_Fijakowska2017	ENST00000537645_14	-4.60520588945081	7.125	2
HCT116_Fijakowska2017	ENST00000304056_428	-4.60180742047588	0.0862068965517242	2
HCT116_Fijakowska2017	ENST00000417239_391	-4.59824720334825	0.925925925925926	2
HCT116_Fijakowska2017	ENST00000567710_182	-4.59332788323164	0.103448275862069	2
HCT116_Fijakowska2017	ENST00000356889_163	-4.58853801723832	1.75572519083969	2
HCT116_Fijakowska2017	ENST00000216554_212	-4.58551375341843	102.149122807018	2
HCT116_Fijakowska2017	ENST00000339310_330	-4.58551375341843	0.256410256410256	2
HCT116_Fijakowska2017	ENST00000296786_107	-4.58298796020102	8.17857142857143	2
HCT116_Fijakowska2017	ENST00000264235_761	-4.58283077981837	0.210084033613445	2
HCT116_Fijakowska2017	ENST00000320619_550	-4.58092673403498	0.0757575757575758	2
HCT116_Fijakowska2017	ENST00000259119_309	-4.58040891296696	0.274725274725275	2
HCT116_Fijakowska2017	ENST00000528481_105	-4.5800948963351	2.29166666666667	2
HCT116_Fijakowska2017	ENST00000642480_142	-4.57046654398632	3.125	2
HCT116_Fijakowska2017	ENST00000577716_183	-4.56527208469112	3.52517985611511	2
HCT116_Fijakowska2017	ENST00000313368_529	-4.56391835418873	3.52130325814536	2
HCT116_Fijakowska2017	ENST00000367210_563	-4.56182856292073	0.477707006369427	2
HCT116_Fijakowska2017	ENST00000357758_117	-4.55929263705261	12.9787234042553	3
HCT116_Fijakowska2017	ENST00000443387_971	-4.55849237878813	0.00752445447705041	3
HCT116_Fijakowska2017	ENST00000548713_430	-4.55849237878813	0.0833333333333333	3
HCT116_Fijakowska2017	ENST00000504087_375	-4.55131396033257	0.483870967741935	3
HCT116_Fijakowska2017	ENST00000306270_304	-4.54714039325309	0.0894632206759443	3
HCT116_Fijakowska2017	ENST00000503053_57	-4.5390236931918	4	3
HCT116_Fijakowska2017	ENST00000367094_293	-4.53677985464735	0.0909090909090909	3
HCT116_Fijakowska2017	ENST00000550078_1362	-4.53634644685297	0.15	3
HCT116_Fijakowska2017	ENST00000367498_263	-4.52956674094998	2.8921568627451	3
HCT116_Fijakowska2017	ENST00000524373_524	-4.52855467844556	0.283018867924528	3
HCT116_Fijakowska2017	ENST00000540613_81	-4.52855467844556	0.75	3
HCT116_Fijakowska2017	ENST00000262982_26	-4.5216153750054	21.8	3
HCT116_Fijakowska2017	ENST00000552783_172	-4.5216153750054	0.355276907001045	3
HCT116_Fijakowska2017	ENST00000467072_406	-4.51851352123298	1.0625	3
HCT116_Fijakowska2017	ENST00000227758_549	-4.50475505759451	0.1270207852194	3
HCT116_Fijakowska2017	ENST00000619857_39	-4.50475505759451	3.4375	3
HCT116_Fijakowska2017	ENST00000290795_365	-4.50449785669556	1.3025641025641	3
HCT116_Fijakowska2017	ENST00000603357_837	-4.50319390247516	0.484848484848485	3
HCT116_Fijakowska2017	ENST00000642146_775	-4.50263148606809	0.675675675675676	3
HCT116_Fijakowska2017	ENST00000296792_246	-4.49441513456389	0.805860805860806	3
HCT116_Fijakowska2017	ENST00000217173_111	-4.49304520197686	8.43023255813954	3
HCT116_Fijakowska2017	ENST00000427980_254	-4.49304520197686	0.153846153846154	3
HCT116_Fijakowska2017	ENST00000209718_200	-4.49303140516522	1.73076923076923	3
HCT116_Fijakowska2017	ENST00000359782_117	-4.49303140516522	0.43859649122807	3
HCT116_Fijakowska2017	ENST00000409281_53	-4.48898004448553	0.432692307692308	3
HCT116_Fijakowska2017	ENST00000441394_284	-4.48652603026268	2.85714285714286	3
HCT116_Fijakowska2017	ENST00000505900_142	-4.47473286791022	0.0612745098039216	3
HCT116_Fijakowska2017	ENST00000323301_306	-4.47156342110905	4.25	3
HCT116_Fijakowska2017	ENST00000219343_148	-4.47141898042266	1.66666666666667	3
HCT116_Fijakowska2017	ENST00000264065_395	-4.46391145021129	0.025706940874036	3
HCT116_Fijakowska2017	ENST00000361099_251	-4.46002989373042	68.0701754385965	3
HCT116_Fijakowska2017	ENST00000349792_105	-4.45913841607337	2.22222222222222	3
HCT116_Fijakowska2017	ENST00000555133_34	-4.45165949494977	0.8	3
HCT116_Fijakowska2017	ENST00000337817_274	-4.45110009287614	1.18181818181818	3
HCT116_Fijakowska2017	ENST00000396024_92	-4.45110009287614	0.363636363636364	3
HCT116_Fijakowska2017	ENST00000309534_367	-4.45043962570256	0.0696055684454756	3
HCT116_Fijakowska2017	ENST00000393964_330	-4.44863513573438	0.5	3
HCT116_Fijakowska2017	ENST00000333681_530	-4.44291237542059	0.333333333333333	3
HCT116_Fijakowska2017	ENST00000360332_20	-4.43141782622247	5.09259259259259	3
HCT116_Fijakowska2017	ENST00000357480_391	-4.41547466251196	0.431034482758621	3
HCT116_Fijakowska2017	ENST00000374847_237	-4.41430030791263	2.45454545454545	3
HCT116_Fijakowska2017	ENST00000012134_498	-4.40976444055409	0.384615384615385	3
HCT116_Fijakowska2017	ENST00000366090_380	-4.40976444055409	0.206185567010309	3
HCT116_Fijakowska2017	ENST00000367167_51	-4.40760310789148	0.75	3
HCT116_Fijakowska2017	ENST00000500337_119	-4.40712458401481	0.25	3
HCT116_Fijakowska2017	ENST00000469408_231	-4.40468509338399	2.09090909090909	3
HCT116_Fijakowska2017	ENST00000261749_248	-4.39835714420212	0.8	3
HCT116_Fijakowska2017	ENST00000540925_168	-4.39835714420212	0.333333333333333	3
HCT116_Fijakowska2017	ENST00000532681_261	-4.39432455477825	0.9	3
HCT116_Fijakowska2017	ENST00000215862_39	-4.38595599500546	0.347222222222222	3
HCT116_Fijakowska2017	ENST00000264235_890	-4.38595599500546	0.334448160535117	3
HCT116_Fijakowska2017	ENST00000275732_398	-4.38039352200914	0.967741935483871	3
HCT116_Fijakowska2017	ENST00000227758_1365	-4.37215962082421	0.0380952380952381	3
HCT116_Fijakowska2017	ENST00000393539_398	-4.36953465278384	0.508474576271186	3
HCT116_Fijakowska2017	ENST00000334218_385	-4.36706901450221	0.40625	3
HCT116_Fijakowska2017	ENST00000530790_179	-4.36525553336909	4.23076923076923	3
HCT116_Fijakowska2017	ENST00000224140_108	-4.36498120236865	0.355932203389831	3
HCT116_Fijakowska2017	ENST00000239882_291	-4.36428806620372	1.13821138211382	3
HCT116_Fijakowska2017	ENST00000269214_716	-4.36428806620372	0.09375	3
HCT116_Fijakowska2017	ENST00000582867_9	-4.36428806620372	0.571428571428571	3
HCT116_Fijakowska2017	ENST00000419119_498	-4.36080763528916	0.258620689655172	3
HCT116_Fijakowska2017	ENST00000250377_44	-4.35927724609479	20	3
HCT116_Fijakowska2017	ENST00000337815_527	-4.34995149619237	0.163834951456311	3
HCT116_Fijakowska2017	ENST00000356401_258	-4.34786368405881	1.66666666666667	3
HCT116_Fijakowska2017	ENST00000367405_36	-4.32107181274792	1.94444444444444	3
HCT116_Fijakowska2017	ENST00000509061_23	-4.32059164433055	4	3
HCT116_Fijakowska2017	ENST00000282486_1362	-4.30697788252771	0.572669826224329	3
HCT116_Fijakowska2017	ENST00000316149_83	-4.30460535695379	0.131004366812227	3
HCT116_Fijakowska2017	ENST00000282841_150	-4.30098387152137	0.154028436018957	3
HCT116_Fijakowska2017	ENST00000299088_361	-4.30098387152137	0.833333333333333	3
HCT116_Fijakowska2017	ENST00000333896_179	-4.29064394849075	2.14285714285714	3
HCT116_Fijakowska2017	ENST00000370449_40	-4.28795046384894	0.258426966292135	3
HCT116_Fijakowska2017	ENST00000348403_336	-4.28508622245874	0.646551724137931	3
HCT116_Fijakowska2017	ENST00000361384_882	-4.28117075794595	0.25	3
HCT116_Fijakowska2017	ENST00000530884_440	-4.28117075794595	1.25	3
HCT116_Fijakowska2017	ENST00000417191_99	-4.27797625518124	2.22222222222222	3
HCT116_Fijakowska2017	ENST00000535024_60	-4.27229465414088	0.475	3
HCT116_Fijakowska2017	ENST00000361264_195	-4.26543555670685	1.68016194331984	3
HCT116_Fijakowska2017	ENST00000261509_26	-4.26405323963612	24	3
HCT116_Fijakowska2017	ENST00000355739_1247	-4.2568775157383	6.5	3
HCT116_Fijakowska2017	ENST00000558829_302	-4.25544257434581	0.470588235294118	3
HCT116_Fijakowska2017	ENST00000316461_108	-4.23928011899127	1.75	3
HCT116_Fijakowska2017	ENST00000356357_336	-4.23793822214004	0.602006688963211	3
HCT116_Fijakowska2017	ENST00000424459_708	-4.23793822214004	0.282854656222802	3
HCT116_Fijakowska2017	ENST00000348581_235	-4.23737580573297	0.168918918918919	3
HCT116_Fijakowska2017	ENST00000537644_22	-4.23468511316032	0.0638297872340426	3
HCT116_Fijakowska2017	ENST00000372348_295	-4.22634109116419	0.142857142857143	3
HCT116_Fijakowska2017	ENST00000563376_224	-4.2069797343099	0.119047619047619	3
HCT116_Fijakowska2017	ENST00000581066_220	-4.1997263834614	0.0380228136882129	3
HCT116_Fijakowska2017	ENST00000222803_119	-4.19930735062533	3.05882352941176	3
HCT116_Fijakowska2017	ENST00000397053_97	-4.19663981127928	0.4	3
HCT116_Fijakowska2017	ENST00000287169_828	-4.19507282654963	0.0452079566003617	3
HCT116_Fijakowska2017	ENST00000264977_510	-4.19406076404521	0.15625	3
HCT116_Fijakowska2017	ENST00000269195_45	-4.19406076404521	6.27272727272727	3
HCT116_Fijakowska2017	ENST00000425528_190	-4.19406076404521	1.27777777777778	3
HCT116_Fijakowska2017	ENST00000310473_170	-4.18926619341274	10.5	3
HCT116_Fijakowska2017	ENST00000614558_119	-4.18926619341274	0.0694444444444445	3
HCT116_Fijakowska2017	ENST00000396076_117	-4.185130457569	0.238095238095238	3
HCT116_Fijakowska2017	ENST00000522461_420	-4.18511931252243	6.8	3
HCT116_Fijakowska2017	ENST00000367034_48	-4.18315371996837	38.3179723502304	3
HCT116_Fijakowska2017	ENST00000424459_1081	-4.17797916407881	0.273279352226721	3
HCT116_Fijakowska2017	ENST00000380680_512	-4.17518832667532	8.54166666666667	3
HCT116_Fijakowska2017	ENST00000290795_854	-4.17294448813087	0.224609375	3
HCT116_Fijakowska2017	ENST00000339562_212	-4.17294448813087	28.75	3
HCT116_Fijakowska2017	ENST00000325942_398	-4.16769202945978	2.25	3
HCT116_Fijakowska2017	ENST00000216268_287	-4.15670575828766	0.202702702702703	3
HCT116_Fijakowska2017	ENST00000256854_17	-4.15057451114995	12.8723404255319	3
HCT116_Fijakowska2017	ENST00000504087_571	-4.15057451114995	0.269230769230769	3
HCT116_Fijakowska2017	ENST00000525071_416	-4.14651622709977	0.222222222222222	4
HCT116_Fijakowska2017	ENST00000370904_706	-4.14103188087688	1	4
HCT116_Fijakowska2017	ENST00000393128_53	-4.14103188087688	4.80629539951574	4
HCT116_Fijakowska2017	ENST00000556095_1177	-4.13617630406915	4.23076923076923	4
HCT116_Fijakowska2017	ENST00000357480_289	-4.13265903939285	0.515021459227468	4
HCT116_Fijakowska2017	ENST00000358011_123	-4.13265903939285	2.82534246575342	4
HCT116_Fijakowska2017	ENST00000360635_820	-4.12702125975231	0.416666666666667	4
HCT116_Fijakowska2017	ENST00000282841_38	-4.12323235283879	5	4
HCT116_Fijakowska2017	ENST00000374648_292	-4.11940751558423	0.714285714285714	4
HCT116_Fijakowska2017	ENST00000581066_365	-4.11940751558423	0.177777777777778	4
HCT116_Fijakowska2017	ENST00000367612_254	-4.11291602279607	7.06896551724138	4
HCT116_Fijakowska2017	ENST00000318948_480	-4.10754943204903	0.636363636363636	4
HCT116_Fijakowska2017	ENST00000295874_362	-4.10676550423318	4.53846153846154	4
HCT116_Fijakowska2017	ENST00000335965_145	-4.10421324791644	0.0378787878787879	4
HCT116_Fijakowska2017	ENST00000323646_270	-4.10320118541201	2.01834862385321	4
HCT116_Fijakowska2017	ENST00000238181_226	-4.09286126238139	0.969230769230769	4
HCT116_Fijakowska2017	ENST00000325795_318	-4.08624214393268	7.33333333333333	4
HCT116_Fijakowska2017	ENST00000430246_2560	-4.0852152721873	0.0757575757575758	4
HCT116_Fijakowska2017	ENST00000265277_9	-4.07772048167219	2.09677419354839	4
HCT116_Fijakowska2017	ENST00000336967_54	-4.07675580657598	0.615384615384615	4
HCT116_Fijakowska2017	ENST00000413761_422	-4.05227922718197	0.135135135135135	4
HCT116_Fijakowska2017	ENST00000361384_446	-4.04531131002694	0.0434782608695652	4
HCT116_Fijakowska2017	ENST00000339310_319	-4.04175067353274	0.967741935483871	4
HCT116_Fijakowska2017	ENST00000443387_599	-4.04027679053788	0.0323624595469256	4
HCT116_Fijakowska2017	ENST00000507419_901	-4.03885237369175	0.4	4
HCT116_Fijakowska2017	ENST00000361188_604	-4.03780535623335	0.211267605633803	4
HCT116_Fijakowska2017	ENST00000379319_98	-4.03415023030168	2	4
HCT116_Fijakowska2017	ENST00000477432_777	-4.02771219239665	0.3125	4
HCT116_Fijakowska2017	ENST00000304101_224	-4.02579477469413	3.625	4
HCT116_Fijakowska2017	ENST00000330689_233	-4.02398312348042	3.16666666666667	4
HCT116_Fijakowska2017	ENST00000361328_113	-4.02045373703852	0.666666666666667	4
HCT116_Fijakowska2017	ENST00000265362_89	-4.01828993539664	0.396825396825397	4
HCT116_Fijakowska2017	ENST00000422453_15	-4.01815191205539	279.074074074074	4
HCT116_Fijakowska2017	ENST00000221554_86	-4.01355080588012	8.18181818181818	4
HCT116_Fijakowska2017	ENST00000162749_160	-4.01339362549747	25	4
HCT116_Fijakowska2017	ENST00000372502_266	-4.01291239996472	1.36363636363636	4
HCT116_Fijakowska2017	ENST00000282486_1637	-4.00844145543137	0.275590551181102	4
HCT116_Fijakowska2017	ENST00000342386_45	-4.00575076285873	0.136986301369863	4
HCT116_Fijakowska2017	ENST00000367937_223	-4.00333621872869	2.8	4
HCT116_Fijakowska2017	ENST00000393923_92	-4.00117511164454	0.258620689655172	4
HCT116_Fijakowska2017	ENST00000578270_688	-3.99878655455851	0.338983050847458	4
HCT116_Fijakowska2017	ENST00000537854_133	-3.99696174885012	3.89705882352941	4
HCT116_Fijakowska2017	ENST00000392476_508	-3.9959496863457	0.666666666666667	4
HCT116_Fijakowska2017	ENST00000611132_245	-3.99427102418943	6	4
HCT116_Fijakowska2017	ENST00000290795_771	-3.99334394235827	0.122749590834697	4
HCT116_Fijakowska2017	ENST00000423241_264	-3.98972245692584	8.11111111111111	4
HCT116_Fijakowska2017	ENST00000295571_242	-3.98863324454889	0.666666666666667	4
HCT116_Fijakowska2017	ENST00000392557_208	-3.97749306325379	0.555555555555555	4
HCT116_Fijakowska2017	ENST00000329047_609	-3.97707403041772	0.0769230769230769	4
HCT116_Fijakowska2017	ENST00000276569_198	-3.97505739959073	0.244565217391304	4
HCT116_Fijakowska2017	ENST00000419119_358	-3.96912266447314	0.113636363636364	4
HCT116_Fijakowska2017	ENST00000265362_85	-3.9672048218781	0.689655172413793	4
HCT116_Fijakowska2017	ENST00000393238_41	-3.96703287320514	0.721153846153846	4
HCT116_Fijakowska2017	ENST00000254250_60	-3.96582523271302	5.71428571428571	4
HCT116_Fijakowska2017	ENST00000265636_170	-3.96582523271302	1.47953216374269	4
HCT116_Fijakowska2017	ENST00000251250_165	-3.96116999103066	0.977011494252874	4
HCT116_Fijakowska2017	ENST00000394900_87	-3.96103323954536	18.75	4
HCT116_Fijakowska2017	ENST00000396386_7	-3.96103323954536	236.5	4
HCT116_Fijakowska2017	ENST00000472695_115	-3.95775631234102	0.4	4
HCT116_Fijakowska2017	ENST00000261558_20	-3.95615087971197	6.63636363636364	4
HCT116_Fijakowska2017	ENST00000264414_295	-3.9504059625123	3	4
HCT116_Fijakowska2017	ENST00000342649_80	-3.94812624859823	1.25	4
HCT116_Fijakowska2017	ENST00000402038_85	-3.94751289864637	1.05263157894737	4
HCT116_Fijakowska2017	ENST00000264313_100	-3.92924970733895	2.42105263157895	4
HCT116_Fijakowska2017	ENST00000272797_145	-3.92784722571333	0.915492957746479	4
HCT116_Fijakowska2017	ENST00000302342_62	-3.92764427470989	0.304182509505703	4
HCT116_Fijakowska2017	ENST00000246174_402	-3.92700586879449	1.93333333333333	4
HCT116_Fijakowska2017	ENST00000304056_449	-3.91900629364429	0.04	4
HCT116_Fijakowska2017	ENST00000396355_282	-3.91264097786184	0.337837837837838	4
HCT116_Fijakowska2017	ENST00000370384_212	-3.91198962536603	0.179640718562874	4
HCT116_Fijakowska2017	ENST00000461393_431	-3.91063589486364	0.355555555555556	4
HCT116_Fijakowska2017	ENST00000314328_270	-3.90644169550307	8.4	4
HCT116_Fijakowska2017	ENST00000316292_349	-3.90644169550307	0.602739726027397	4
HCT116_Fijakowska2017	ENST00000381714_112	-3.90644169550307	0.375	4
HCT116_Fijakowska2017	ENST00000431918_1609	-3.90428036284046	0.25	4
HCT116_Fijakowska2017	ENST00000334082_839	-3.89653552205643	0.157894736842105	4
HCT116_Fijakowska2017	ENST00000396809_41	-3.89487210705619	0.285714285714286	4
HCT116_Fijakowska2017	ENST00000507384_215	-3.89487210705619	1.69421487603306	4
HCT116_Fijakowska2017	ENST00000294008_626	-3.8914285852858	2.4	4
HCT116_Fijakowska2017	ENST00000309822_40	-3.88769368860064	12.1111111111111	4
HCT116_Fijakowska2017	ENST00000602296_195	-3.88769368860064	0.967741935483871	4
HCT116_Fijakowska2017	ENST00000343325_95	-3.88307778433953	2.21428571428571	4
HCT116_Fijakowska2017	ENST00000284637_116	-3.88306398752788	14.2592592592593	4
HCT116_Fijakowska2017	ENST00000307659_347	-3.87751605766493	0.510948905109489	4
HCT116_Fijakowska2017	ENST00000356309_120	-3.87751605766493	2.27467811158798	4
HCT116_Fijakowska2017	ENST00000290795_152	-3.87674041561816	0.580110497237569	4
HCT116_Fijakowska2017	ENST00000424459_625	-3.87674041561816	1.34206219312602	4
HCT116_Fijakowska2017	ENST00000300853_148	-3.87527221912047	0.0607287449392713	4
HCT116_Fijakowska2017	ENST00000334218_122	-3.87482257302312	0.416666666666667	4
HCT116_Fijakowska2017	ENST00000552980_131	-3.87482257302312	0.875	4
HCT116_Fijakowska2017	ENST00000261597_46	-3.87410055907888	22.9518072289157	4
HCT116_Fijakowska2017	ENST00000396954_363	-3.87410055907888	1.30434782608696	4
HCT116_Fijakowska2017	ENST00000281146_546	-3.86956469172034	0.636363636363636	4
HCT116_Fijakowska2017	ENST00000216517_202	-3.86941017700971	0.117647058823529	4
HCT116_Fijakowska2017	ENST00000246672_471	-3.86732085317589	8.4070796460177	4
HCT116_Fijakowska2017	ENST00000344529_280	-3.86732085317589	0.0409836065573771	4
HCT116_Fijakowska2017	ENST00000378325_11	-3.86732085317589	20.75	4
HCT116_Fijakowska2017	ENST00000367210_1176	-3.86594646921805	0.828571428571429	4
HCT116_Fijakowska2017	ENST00000321792_253	-3.86523106190789	3.9010989010989	4
HCT116_Fijakowska2017	ENST00000409682_38	-3.86523106190789	247.8	4
HCT116_Fijakowska2017	ENST00000306315_375	-3.85916676331506	0.857142857142857	4
HCT116_Fijakowska2017	ENST00000428778_42	-3.8585737336467	2.21428571428571	4
HCT116_Fijakowska2017	ENST00000264434_300	-3.85815470081063	0.727272727272727	4
HCT116_Fijakowska2017	ENST00000325805_252	-3.85799510327346	7.625	4
HCT116_Fijakowska2017	ENST00000484157_120	-3.85799510327346	1	4
HCT116_Fijakowska2017	ENST00000381843_71	-3.85688876079501	0.333333333333333	4
HCT116_Fijakowska2017	ENST00000305135_209	-3.85394403257395	5	4
HCT116_Fijakowska2017	ENST00000244745_1144	-3.85378690269715	5.00965250965251	4
HCT116_Fijakowska2017	ENST00000260327_151	-3.85062539812208	0.384615384615385	5
HCT116_Fijakowska2017	ENST00000370298_214	-3.84889938064565	0.411764705882353	5
HCT116_Fijakowska2017	ENST00000356554_673	-3.84829216614158	0.880149812734083	5
HCT116_Fijakowska2017	ENST00000578201_304	-3.84829216614158	0.165816326530612	5
HCT116_Fijakowska2017	ENST00000361162_67	-3.83984904523836	14.4444444444444	5
HCT116_Fijakowska2017	ENST00000524552_103	-3.83468339548167	0.355329949238579	5
HCT116_Fijakowska2017	ENST00000526686_178	-3.83468339548167	0.125	5
HCT116_Fijakowska2017	ENST00000341119_166	-3.8340341701602	13.9130434782609	5
HCT116_Fijakowska2017	ENST00000445626_143	-3.83195717743272	0.909090909090909	5
HCT116_Fijakowska2017	ENST00000302609_175	-3.83178186233582	4.33333333333333	5
HCT116_Fijakowska2017	ENST00000519576_172	-3.82666736460404	0.25	5
HCT116_Fijakowska2017	ENST00000256324_130	-3.824606138438	0.373134328358209	5
HCT116_Fijakowska2017	ENST00000222219_15	-3.81756587717184	0.375	5
HCT116_Fijakowska2017	ENST00000611717_104	-3.81096079719975	0.729166666666667	5
HCT116_Fijakowska2017	ENST00000509842_484	-3.8106289908862	3.33333333333333	5
HCT116_Fijakowska2017	ENST00000327111_376	-3.80740914466628	2.70833333333333	5
HCT116_Fijakowska2017	ENST00000525239_219	-3.7998701876832	0.028503893214683	5
HCT116_Fijakowska2017	ENST00000336440_726	-3.79715716637747	0.285714285714286	5
HCT116_Fijakowska2017	ENST00000447814_104	-3.79130368886087	3.5	5
HCT116_Fijakowska2017	ENST00000276055_17	-3.79071912847245	7.4	5
HCT116_Fijakowska2017	ENST00000311117_441	-3.79071912847245	1.75	5
HCT116_Fijakowska2017	ENST00000342624_144	-3.78962991609549	0.269230769230769	5
HCT116_Fijakowska2017	ENST00000581066_165	-3.78873843843845	0.338461538461539	5
HCT116_Fijakowska2017	ENST00000232501_133	-3.78003964806763	0.833333333333333	5
HCT116_Fijakowska2017	ENST00000265602_207	-3.77842020488608	5.75	5
HCT116_Fijakowska2017	ENST00000350612_144	-3.77438807161545	1.15942028985507	5
HCT116_Fijakowska2017	ENST00000356763_384	-3.77395385759178	2.125	5
HCT116_Fijakowska2017	ENST00000334218_98	-3.77360161016261	0.181818181818182	5
HCT116_Fijakowska2017	ENST00000326019_272	-3.77279223812055	4.5	5
HCT116_Fijakowska2017	ENST00000504087_371	-3.77279223812055	1.07142857142857	5
HCT116_Fijakowska2017	ENST00000355758_156	-3.76897190908986	29.1666666666667	5
HCT116_Fijakowska2017	ENST00000253115_216	-3.76659630320804	0.714285714285714	5
HCT116_Fijakowska2017	ENST00000376255_463	-3.7617934906343	0.0568181818181818	5
HCT116_Fijakowska2017	ENST00000334715_20	-3.76134384453695	4	5
HCT116_Fijakowska2017	ENST00000573366_470	-3.76134384453695	0.333333333333333	5
HCT116_Fijakowska2017	ENST00000416016_127	-3.75531809857168	8.46153846153846	5
HCT116_Fijakowska2017	ENST00000359142_18	-3.75330858606196	3.01980198019802	5
HCT116_Fijakowska2017	ENST00000260505_307	-3.75049084740262	3.37078651685393	5
HCT116_Fijakowska2017	ENST00000309964_55	-3.75039057155448	1.91666666666667	5
HCT116_Fijakowska2017	ENST00000316985_339	-3.74613286216414	1.66666666666667	5
HCT116_Fijakowska2017	ENST00000477432_301	-3.74406262237261	0.50561797752809	5
HCT116_Fijakowska2017	ENST00000547754_183	-3.7415144677494	3.68686868686869	5
HCT116_Fijakowska2017	ENST00000306107_117	-3.7404950825236	6.16477272727273	5
HCT116_Fijakowska2017	ENST00000333496_128	-3.73945324158336	1.17647058823529	5
HCT116_Fijakowska2017	ENST00000382297_62	-3.73945324158336	2.33333333333333	5
HCT116_Fijakowska2017	ENST00000407977_351	-3.73945324158336	0.0635593220338983	5
HCT116_Fijakowska2017	ENST00000367350_392	-3.73372269934199	0.136363636363636	5
HCT116_Fijakowska2017	ENST00000545855_130	-3.72999180218461	0.769230769230769	5
HCT116_Fijakowska2017	ENST00000290795_653	-3.72565686740211	0.0644783118405627	5
HCT116_Fijakowska2017	ENST00000354957_166	-3.72565686740211	1.22950819672131	5
HCT116_Fijakowska2017	ENST00000356660_156	-3.72385349080237	13.25	5
HCT116_Fijakowska2017	ENST00000335793_114	-3.72355559252073	1	5
HCT116_Fijakowska2017	ENST00000376019_213	-3.72010893753915	2.9	5
HCT116_Fijakowska2017	ENST00000376451_167	-3.71430488186706	0.526315789473684	5
HCT116_Fijakowska2017	ENST00000267522_233	-3.71341289858809	0.652173913043478	5
HCT116_Fijakowska2017	ENST00000402198_346	-3.71277449267269	1.4018691588785	5
HCT116_Fijakowska2017	ENST00000337003_234	-3.71076918642097	1.34615384615385	5
HCT116_Fijakowska2017	ENST00000340026_261	-3.70999354437421	0.5	5
HCT116_Fijakowska2017	ENST00000343600_148	-3.70999354437421	2.07762557077626	5
HCT116_Fijakowska2017	ENST00000424459_861	-3.70853934909227	0.0958466453674121	5
HCT116_Fijakowska2017	ENST00000260843_237	-3.70281782047639	2.28571428571429	5
HCT116_Fijakowska2017	ENST00000282486_1492	-3.70281782047639	0.278770550393138	5
HCT116_Fijakowska2017	ENST00000448504_472	-3.69628158346661	0.114285714285714	5
HCT116_Fijakowska2017	ENST00000532445_136	-3.69613819989561	0.753424657534247	5
HCT116_Fijakowska2017	ENST00000545652_140	-3.69565697436286	1.16666666666667	5
HCT116_Fijakowska2017	ENST00000321898_139	-3.68950187756362	0.166666666666667	5
HCT116_Fijakowska2017	ENST00000246529_109	-3.68935849399262	11.6	5
HCT116_Fijakowska2017	ENST00000423313_235	-3.68935849399262	1.8421052631579	5
HCT116_Fijakowska2017	ENST00000351989_265	-3.6884898150592	0.517241379310345	5
HCT116_Fijakowska2017	ENST00000303319_62	-3.68567800984695	31.2105263157895	5
HCT116_Fijakowska2017	ENST00000578681_53	-3.67463256318878	0.284552845528455	5
HCT116_Fijakowska2017	ENST00000398160_88	-3.67224097568278	0.75	5
HCT116_Fijakowska2017	ENST00000427788_273	-3.66716162851268	0.225563909774436	5
HCT116_Fijakowska2017	ENST00000307729_119	-3.66432812644805	18.7755102040816	5
HCT116_Fijakowska2017	ENST00000361384_363	-3.66432812644805	0.896414342629482	5
HCT116_Fijakowska2017	ENST00000341749_70	-3.66429264015816	1	5
HCT116_Fijakowska2017	ENST00000261016_248	-3.66256662268173	6	5
HCT116_Fijakowska2017	ENST00000259119_390	-3.65398820341743	0.8	5
HCT116_Fijakowska2017	ENST00000333206_104	-3.65351628727443	19.75	5
HCT116_Fijakowska2017	ENST00000356736_202	-3.64891518109916	2.24	5
HCT116_Fijakowska2017	ENST00000373154_64	-3.63691184306831	8.10810810810811	5
HCT116_Fijakowska2017	ENST00000304101_271	-3.63466800452385	0.78125	5
HCT116_Fijakowska2017	ENST00000262291_117	-3.62368173335173	3.50314465408805	5
HCT116_Fijakowska2017	ENST00000272748_132	-3.61410555211569	5.18181818181818	5
HCT116_Fijakowska2017	ENST00000537373_287	-3.61301461885548	1.57458563535912	5
HCT116_Fijakowska2017	ENST00000372791_344	-3.6103747623162	0.3	5
HCT116_Fijakowska2017	ENST00000548186_185	-3.60956968475716	0.574324324324324	5
HCT116_Fijakowska2017	ENST00000616661_65	-3.60956968475716	3.4	5
HCT116_Fijakowska2017	ENST00000266031_303	-3.60710158374248	1.28571428571429	5
HCT116_Fijakowska2017	ENST00000225873_498	-3.59667710798295	1.77777777777778	5
HCT116_Fijakowska2017	ENST00000535024_105	-3.59667710798295	0.17156862745098	5
HCT116_Fijakowska2017	ENST00000375643_240	-3.59458016752778	1.19221411192214	5
HCT116_Fijakowska2017	ENST00000316292_867	-3.59277736556917	0.0235294117647059	5
HCT116_Fijakowska2017	ENST00000253401_595	-3.57954553496933	1.15384615384615	5
HCT116_Fijakowska2017	ENST00000311117_451	-3.57184958199797	1.375	5
HCT116_Fijakowska2017	ENST00000479257_526	-3.56697582809804	0.352941176470588	5
HCT116_Fijakowska2017	ENST00000376621_67	-3.5662546430694	1.85897435897436	5
HCT116_Fijakowska2017	ENST00000260843_332	-3.5642851355254	0.875	5
HCT116_Fijakowska2017	ENST00000374787_190	-3.56405781359055	0.227272727272727	5
HCT116_Fijakowska2017	ENST00000216877_304	-3.55126512584003	0.4	5
HCT116_Fijakowska2017	ENST00000262482_263	-3.55063369394283	16.6363636363636	5
HCT116_Fijakowska2017	ENST00000361735_178	-3.55061989713119	3.73873873873874	5
HCT116_Fijakowska2017	ENST00000462787_302	-3.54795235778514	1.375	5
HCT116_Fijakowska2017	ENST00000479257_566	-3.54790534871953	0.202702702702703	5
HCT116_Fijakowska2017	ENST00000359308_485	-3.54302214326458	0.141509433962264	5
HCT116_Fijakowska2017	ENST00000244745_1159	-3.54149175407021	0.876993166287016	5
HCT116_Fijakowska2017	ENST00000378204_512	-3.54149175407021	0.481481481481482	5
HCT116_Fijakowska2017	ENST00000382297_77	-3.54077830472012	1.14285714285714	5
HCT116_Fijakowska2017	ENST00000328834_80	-3.5402111836739	34.8	6
HCT116_Fijakowska2017	ENST00000393934_186	-3.5402111836739	8.16455696202532	6
HCT116_Fijakowska2017	ENST00000503053_47	-3.5402111836739	2.25	6
HCT116_Fijakowska2017	ENST00000530457_390	-3.5402111836739	0.135135135135135	6
HCT116_Fijakowska2017	ENST00000369301_116	-3.53224579038085	4.66666666666667	6
HCT116_Fijakowska2017	ENST00000447906_15	-3.52932640582647	0.666666666666667	6
HCT116_Fijakowska2017	ENST00000428021_94	-3.52868557325322	4.75	6
HCT116_Fijakowska2017	ENST00000328300_176	-3.52131041017188	14.4444444444444	6
HCT116_Fijakowska2017	ENST00000555133_15	-3.51886621577782	0.25	6
HCT116_Fijakowska2017	ENST00000274192_86	-3.51813458521199	3.51351351351351	6
HCT116_Fijakowska2017	ENST00000523113_96	-3.5094966041464	0.0721649484536082	6
HCT116_Fijakowska2017	ENST00000304543_183	-3.50102553618209	6.75	6
HCT116_Fijakowska2017	ENST00000541464_66	-3.49729205182486	0.5	6
HCT116_Fijakowska2017	ENST00000556618_57	-3.49547760631913	0.869565217391304	6
HCT116_Fijakowska2017	ENST00000392750_431	-3.49323376777468	6.00674915635546	6
HCT116_Fijakowska2017	ENST00000344691_978	-3.49300950530446	1.42857142857143	6
HCT116_Fijakowska2017	ENST00000413761_371	-3.48358724830445	0.88	6
HCT116_Fijakowska2017	ENST00000300853_412	-3.48108304991162	0.45	6
HCT116_Fijakowska2017	ENST00000454952_114	-3.48036960056154	0.0552486187845304	6
HCT116_Fijakowska2017	ENST00000280557_64	-3.47642949299986	113.615384615385	6
HCT116_Fijakowska2017	ENST00000316856_28	-3.47642949299986	14.8275862068966	6
HCT116_Fijakowska2017	ENST00000366955_139	-3.47140429319975	22.9113924050633	6
HCT116_Fijakowska2017	ENST00000443959_55	-3.47014816605914	0.294117647058824	6
HCT116_Fijakowska2017	ENST00000347613_521	-3.46968829191559	1	6
HCT116_Fijakowska2017	ENST00000526094_194	-3.46555255607185	0.0731707317073171	6
HCT116_Fijakowska2017	ENST00000240093_257	-3.46357581847121	0.191256830601093	6
HCT116_Fijakowska2017	ENST00000409469_62	-3.46357581847121	1.06382978723404	6
HCT116_Fijakowska2017	ENST00000343600_351	-3.4612469992535	1.76190476190476	6
HCT116_Fijakowska2017	ENST00000440542_390	-3.4612469992535	0.333333333333333	6
HCT116_Fijakowska2017	ENST00000234626_119	-3.45771049449434	0.202702702702703	6
HCT116_Fijakowska2017	ENST00000320362_117	-3.45669843198992	10.9433962264151	6
HCT116_Fijakowska2017	ENST00000258829_95	-3.45216256463138	4.25	6
HCT116_Fijakowska2017	ENST00000311364_1276	-3.44991872608692	0.666666666666667	6
HCT116_Fijakowska2017	ENST00000405333_241	-3.44991872608692	0.141129032258065	6
HCT116_Fijakowska2017	ENST00000515359_308	-3.44991872608692	1.75	6
HCT116_Fijakowska2017	ENST00000535290_13	-3.44991872608692	0.229885057471264	6
HCT116_Fijakowska2017	ENST00000340022_715	-3.4496944636167	1.22727272727273	6
HCT116_Fijakowska2017	ENST00000370298_122	-3.4496944636167	0.240384615384615	6
HCT116_Fijakowska2017	ENST00000394990_131	-3.4405929761845	0.457142857142857	6
HCT116_Fijakowska2017	ENST00000442264_77	-3.4405929761845	4.88888888888889	6
HCT116_Fijakowska2017	ENST00000535407_576	-3.4405929761845	0.204545454545455	6
HCT116_Fijakowska2017	ENST00000325222_224	-3.43714945441411	0.118518518518519	6
HCT116_Fijakowska2017	ENST00000300853_175	-3.43652781869316	1.21004566210046	6
HCT116_Fijakowska2017	ENST00000337815_797	-3.43652781869316	0.0916075650118203	6
HCT116_Fijakowska2017	ENST00000297857_578	-3.43280120777709	0.0754716981132076	6
HCT116_Fijakowska2017	ENST00000405141_358	-3.43121772825009	0.8	6
HCT116_Fijakowska2017	ENST00000389589_34	-3.42833521055884	7.25	6
HCT116_Fijakowska2017	ENST00000462901_85	-3.42683312437139	10.2830188679245	6
HCT116_Fijakowska2017	ENST00000337768_344	-3.42316093728491	0.227272727272727	6
HCT116_Fijakowska2017	ENST00000483873_186	-3.42141212108485	4.66666666666667	6
HCT116_Fijakowska2017	ENST00000318948_553	-3.42124351958239	0.338983050847458	6
HCT116_Fijakowska2017	ENST00000418988_285	-3.42124351958239	0.875	6
HCT116_Fijakowska2017	ENST00000525621_356	-3.41773163693918	0.333333333333333	6
HCT116_Fijakowska2017	ENST00000358812_42	-3.41602078884128	51	6
HCT116_Fijakowska2017	ENST00000356303_97	-3.41095193103619	0.0411522633744856	6
HCT116_Fijakowska2017	ENST00000393238_120	-3.40819929250389	0.223214285714286	6
HCT116_Fijakowska2017	ENST00000397872_235	-3.40819929250389	9.54285714285714	6
HCT116_Fijakowska2017	ENST00000282486_1693	-3.40245874069476	0.357541899441341	6
HCT116_Fijakowska2017	ENST00000522337_192	-3.3979873999102	2.25	6
HCT116_Fijakowska2017	ENST00000325752_133	-3.39674382130038	2.07317073170732	6
HCT116_Fijakowska2017	ENST00000341541_263	-3.395960286296	0.363636363636364	6
HCT116_Fijakowska2017	ENST00000369811_129	-3.39120769400721	1.94078947368421	6
HCT116_Fijakowska2017	ENST00000598780_243	-3.39019563150279	0.0699300699300699	6
HCT116_Fijakowska2017	ENST00000304926_158	-3.38120548654119	2.75862068965517	6
HCT116_Fijakowska2017	ENST00000287474_518	-3.37985570847217	24.7777777777778	6
HCT116_Fijakowska2017	ENST00000369331_110	-3.37975503928851	1	6
HCT116_Fijakowska2017	ENST00000376770_427	-3.37665651880594	0.5	6
HCT116_Fijakowska2017	ENST00000425853_226	-3.37409017569737	1.57142857142857	6
HCT116_Fijakowska2017	ENST00000598962_95	-3.37341767056714	1.17088607594937	6
HCT116_Fijakowska2017	ENST00000393674_192	-3.37173900841087	3.75	6
HCT116_Fijakowska2017	ENST00000603838_371	-3.36949516986642	1.52173913043478	6
HCT116_Fijakowska2017	ENST00000540494_261	-3.36886475039853	0.5	6
HCT116_Fijakowska2017	ENST00000302342_15	-3.36691175724181	0.906593406593407	6
HCT116_Fijakowska2017	ENST00000426744_84	-3.36666424243552	66.9	6
HCT116_Fijakowska2017	ENST00000356508_33	-3.36508998195339	0.15625	6
HCT116_Fijakowska2017	ENST00000392343_113	-3.36375025266675	0.714285714285714	6
HCT116_Fijakowska2017	ENST00000373477_801	-3.36263752097867	107.307692307692	6
HCT116_Fijakowska2017	ENST00000392379_223	-3.36263752097867	7.5	6
HCT116_Fijakowska2017	ENST00000368715_55	-3.35731221476173	8.06818181818182	6
HCT116_Fijakowska2017	ENST00000504087_999	-3.35467235822244	0.391304347826087	6
HCT116_Fijakowska2017	ENST00000366782_86	-3.35466966366471	0.925925925925926	6
HCT116_Fijakowska2017	ENST00000398334_130	-3.35466966366471	0.615384615384615	6
HCT116_Fijakowska2017	ENST00000257663_87	-3.35122883645205	4.58333333333333	6
HCT116_Fijakowska2017	ENST00000522337_255	-3.35013379630617	0.333333333333333	6
HCT116_Fijakowska2017	ENST00000550078_1436	-3.3494469329236	0.265957446808511	6
HCT116_Fijakowska2017	ENST00000433828_81	-3.34789265231945	1.59090909090909	6
HCT116_Fijakowska2017	ENST00000395008_130	-3.34313703143355	1.64285714285714	6
HCT116_Fijakowska2017	ENST00000346918_94	-3.34266722702061	17.9444444444444	6
HCT116_Fijakowska2017	ENST00000424459_734	-3.34266722702061	0.119274809160305	6
HCT116_Fijakowska2017	ENST00000066544_46	-3.33654066678441	3.375	6
HCT116_Fijakowska2017	ENST00000367214_341	-3.33253345781389	0.125786163522013	6
HCT116_Fijakowska2017	ENST00000344063_241	-3.32838657692358	0.833333333333333	6
HCT116_Fijakowska2017	ENST00000353339_352	-3.320435210979	1	6
HCT116_Fijakowska2017	ENST00000261173_42	-3.31932247929092	0.236220472440945	6
HCT116_Fijakowska2017	ENST00000319511_601	-3.31932247929092	0.363636363636364	6
HCT116_Fijakowska2017	ENST00000396987_649	-3.31095929386093	0.177304964539007	6
HCT116_Fijakowska2017	ENST00000337755_770	-3.3089825562603	0.833333333333333	6
HCT116_Fijakowska2017	ENST00000456948_120	-3.3089825562603	3.83333333333333	6
HCT116_Fijakowska2017	ENST00000648771_287	-3.3089825562603	0.405405405405405	6
HCT116_Fijakowska2017	ENST00000253339_221	-3.30896875944865	0.407407407407407	6
HCT116_Fijakowska2017	ENST00000343600_655	-3.30642630774986	0.0416666666666667	6
HCT116_Fijakowska2017	ENST00000430246_2017	-3.30642630774986	0.258064516129032	6
HCT116_Fijakowska2017	ENST00000602296_242	-3.3039032090902	0.714285714285714	6
HCT116_Fijakowska2017	ENST00000033079_291	-3.30222391412716	2.23684210526316	6
HCT116_Fijakowska2017	ENST00000361781_599	-3.30189044039132	0.428571428571429	6
HCT116_Fijakowska2017	ENST00000376730_429	-3.30189044039132	0.153846153846154	6
HCT116_Fijakowska2017	ENST00000376755_202	-3.2994346912147	3.15068493150685	6
HCT116_Fijakowska2017	ENST00000376621_315	-3.29680484424317	0.357142857142857	6
HCT116_Fijakowska2017	ENST00000227758_474	-3.29611144068278	0.235849056603774	7
HCT116_Fijakowska2017	ENST00000288599_107	-3.29611144068278	0.384615384615385	7
HCT116_Fijakowska2017	ENST00000343245_176	-3.29259417600649	4.40119760479042	7
HCT116_Fijakowska2017	ENST00000443387_177	-3.28994196833141	1.71428571428571	7
HCT116_Fijakowska2017	ENST00000582328_160	-3.28509812120334	1.09090909090909	7
HCT116_Fijakowska2017	ENST00000326505_458	-3.28429010189904	0.236220472440945	7
HCT116_Fijakowska2017	ENST00000337198_462	-3.28389262691444	0.315151515151515	7
HCT116_Fijakowska2017	ENST00000254958_120	-3.28118824380118	8.53846153846154	7
HCT116_Fijakowska2017	ENST00000314748_359	-3.28118824380118	4.05	7
HCT116_Fijakowska2017	ENST00000427836_273	-3.2793567595559	2.5	7
HCT116_Fijakowska2017	ENST00000356464_259	-3.27831841530035	0.145161290322581	7
HCT116_Fijakowska2017	ENST00000525621_310	-3.27831841530035	1.5	7
HCT116_Fijakowska2017	ENST00000266742_308	-3.27794475871132	2.71428571428571	7
HCT116_Fijakowska2017	ENST00000334218_335	-3.27737737019019	0.19047619047619	7
HCT116_Fijakowska2017	ENST00000380680_731	-3.27730635279593	0.170940170940171	7
HCT116_Fijakowska2017	ENST00000304056_551	-3.27255011902113	0.0487804878048781	7
HCT116_Fijakowska2017	ENST00000397997_150	-3.27255011902113	0.481927710843373	7
HCT116_Fijakowska2017	ENST00000528469_181	-3.27078066064059	0.454545454545455	7
HCT116_Fijakowska2017	ENST00000306270_324	-3.26356042751339	0.0397877984084881	7
HCT116_Fijakowska2017	ENST00000375911_404	-3.26204335017354	3.21917808219178	7
HCT116_Fijakowska2017	ENST00000301905_44	-3.26183131645841	17.891156462585	7
HCT116_Fijakowska2017	ENST00000517885_441	-3.25723021028314	1.36363636363636	7
HCT116_Fijakowska2017	ENST00000265529_427	-3.25672647600694	15.125	7
HCT116_Fijakowska2017	ENST00000333496_96	-3.25573826934153	2.5	7
HCT116_Fijakowska2017	ENST00000333055_175	-3.25571441350252	0.101694915254237	7
HCT116_Fijakowska2017	ENST00000261558_326	-3.25281967880379	0.145631067961165	7
HCT116_Fijakowska2017	ENST00000454782_137	-3.24718189916325	0.0347222222222222	7
HCT116_Fijakowska2017	ENST00000378993_458	-3.24662692664366	0.2	7
HCT116_Fijakowska2017	ENST00000462787_606	-3.24539374554194	0.4	7
HCT116_Fijakowska2017	ENST00000586600_219	-3.24497471270587	2.4	7
HCT116_Fijakowska2017	ENST00000397410_14	-3.24238990599558	129.75	7
HCT116_Fijakowska2017	ENST00000317552_376	-3.24057758522668	0.846153846153846	7
HCT116_Fijakowska2017	ENST00000396077_230	-3.24057758522668	0.857142857142857	7
HCT116_Fijakowska2017	ENST00000586035_154	-3.23702334676128	5.75342465753425	7
HCT116_Fijakowska2017	ENST00000439741_90	-3.23684197613263	1.75	7
HCT116_Fijakowska2017	ENST00000506223_181	-3.23682817932098	0.414634146341463	7
HCT116_Fijakowska2017	ENST00000301327_86	-3.23340186132886	2.65625	7
HCT116_Fijakowska2017	ENST00000341217_152	-3.23340186132886	2.2	7
HCT116_Fijakowska2017	ENST00000423855_313	-3.23340186132886	6.5	7
HCT116_Fijakowska2017	ENST00000284503_569	-3.23023766219606	0.357142857142857	7
HCT116_Fijakowska2017	ENST00000311437_120	-3.22918849853444	2.67857142857143	7
HCT116_Fijakowska2017	ENST00000369846_289	-3.22918849853444	0.75	7
HCT116_Fijakowska2017	ENST00000255198_37	-3.22662215542587	3.42857142857143	7
HCT116_Fijakowska2017	ENST00000319888_630	-3.22154011369803	0.234375	7
HCT116_Fijakowska2017	ENST00000425528_194	-3.22154011369803	1.94444444444444	7
HCT116_Fijakowska2017	ENST00000256194_236	-3.22147923600887	6.11111111111111	7
HCT116_Fijakowska2017	ENST00000012134_539	-3.21872830848579	0.188679245283019	7
HCT116_Fijakowska2017	ENST00000337743_69	-3.21872830848579	2.30337078651685	7
HCT116_Fijakowska2017	ENST00000502773_739	-3.21872830848579	0.571428571428571	7
HCT116_Fijakowska2017	ENST00000264020_272	-3.2151156551802	6.23188405797101	7
HCT116_Fijakowska2017	ENST00000449504_249	-3.21310883722821	0.923913043478261	7
HCT116_Fijakowska2017	ENST00000291691_457	-3.21221436379561	0.6	7
HCT116_Fijakowska2017	ENST00000328046_207	-3.2120709802246	15.2	7
HCT116_Fijakowska2017	ENST00000265361_192	-3.21165194738854	4.80645161290323	7
HCT116_Fijakowska2017	ENST00000311027_153	-3.21165194738854	0.352941176470588	7
HCT116_Fijakowska2017	ENST00000351989_348	-3.20768286182761	0.567567567567568	7
HCT116_Fijakowska2017	ENST00000370334_241	-3.20667079932319	107.75	7
HCT116_Fijakowska2017	ENST00000584437_1555	-3.20667079932319	0.117370892018779	7
HCT116_Fijakowska2017	ENST00000381714_117	-3.20540007874583	7.125	7
HCT116_Fijakowska2017	ENST00000332783_369	-3.20471264394837	4.25	7
HCT116_Fijakowska2017	ENST00000340074_525	-3.2044225953882	0.548387096774194	7
HCT116_Fijakowska2017	ENST00000626395_290	-3.20021192715151	2	7
HCT116_Fijakowska2017	ENST00000530275_213	-3.19916471408541	0.128205128205128	7
HCT116_Fijakowska2017	ENST00000375946_228	-3.19774049284698	0.348101265822785	7
HCT116_Fijakowska2017	ENST00000287169_295	-3.19633087629257	0.888501742160279	7
HCT116_Fijakowska2017	ENST00000342228_151	-3.18896820209848	0.703703703703704	7
HCT116_Fijakowska2017	ENST00000360515_211	-3.18896820209848	2.90909090909091	7
HCT116_Fijakowska2017	ENST00000588173_680	-3.1877983619533	0.0467289719626168	7
HCT116_Fijakowska2017	ENST00000263991_343	-3.18648878316008	0.103734439834025	7
HCT116_Fijakowska2017	ENST00000309964_130	-3.18648878316008	7.07627118644068	7
HCT116_Fijakowska2017	ENST00000369811_252	-3.18619292932424	3.04651162790698	7
HCT116_Fijakowska2017	ENST00000276123_493	-3.18555452340885	4.16666666666667	7
HCT116_Fijakowska2017	ENST00000281092_184	-3.18309440884167	2.45454545454545	7
HCT116_Fijakowska2017	ENST00000332783_753	-3.1825319924346	0.454545454545455	7
HCT116_Fijakowska2017	ENST00000251081_276	-3.18038887365216	2.1304347826087	7
HCT116_Fijakowska2017	ENST00000263036_552	-3.18038887365216	0.526315789473684	7
HCT116_Fijakowska2017	ENST00000343810_139	-3.18038887365216	0.827250608272506	7
HCT116_Fijakowska2017	ENST00000247956_130	-3.17849940301073	1.90821256038647	7
HCT116_Fijakowska2017	ENST00000373647_99	-3.17830757789212	19.6666666666667	7
HCT116_Fijakowska2017	ENST00000341776_428	-3.17774516148504	0.983606557377049	7
HCT116_Fijakowska2017	ENST00000305123_931	-3.17080585804488	0.6	7
HCT116_Fijakowska2017	ENST00000503004_124	-3.16979379554046	0.103448275862069	7
HCT116_Fijakowska2017	ENST00000528279_159	-3.16905035505086	0.223880597014925	7
HCT116_Fijakowska2017	ENST00000358812_135	-3.16845278724874	1.80952380952381	7
HCT116_Fijakowska2017	ENST00000394132_63	-3.16770400427246	11.5277777777778	7
HCT116_Fijakowska2017	ENST00000274457_274	-3.1658888504758	1.55	7
HCT116_Fijakowska2017	ENST00000223054_180	-3.16428341784674	3.42857142857143	7
HCT116_Fijakowska2017	ENST00000356554_340	-3.16428341784674	1.87279151943463	7
HCT116_Fijakowska2017	ENST00000368019_65	-3.16428341784674	8.375	7
HCT116_Fijakowska2017	ENST00000286827_408	-3.15857830760114	0.368421052631579	7
HCT116_Fijakowska2017	ENST00000358350_445	-3.15857830760114	1.23076923076923	7
HCT116_Fijakowska2017	ENST00000372950_1255	-3.15704791840677	0.142857142857143	7
HCT116_Fijakowska2017	ENST00000332070_32	-3.15649164943933	83.5416666666667	7
HCT116_Fijakowska2017	ENST00000339411_136	-3.15641697493852	0.878378378378378	7
HCT116_Fijakowska2017	ENST00000347613_309	-3.15641697493852	0.157629255989912	7
HCT116_Fijakowska2017	ENST00000643721_1626	-3.15633446905669	24.125	7
HCT116_Fijakowska2017	ENST00000454678_412	-3.15371219557405	0.9375	7
HCT116_Fijakowska2017	ENST00000375911_596	-3.15364191615485	0.411764705882353	7
HCT116_Fijakowska2017	ENST00000324464_117	-3.14867751962612	0.333333333333333	7
HCT116_Fijakowska2017	ENST00000507419_1118	-3.14811811755248	0.75	7
HCT116_Fijakowska2017	ENST00000308018_11	-3.14807441593351	0.193798449612403	7
HCT116_Fijakowska2017	ENST00000513838_163	-3.14686892164461	1	7
HCT116_Fijakowska2017	ENST00000359135_291	-3.14658772835811	0.0637755102040816	7
HCT116_Fijakowska2017	ENST00000280612_9	-3.14464109790631	3.14814814814815	7
HCT116_Fijakowska2017	ENST00000265529_384	-3.14232198760293	6.13636363636364	7
HCT116_Fijakowska2017	ENST00000394180_220	-3.14056081956483	0.366666666666667	7
HCT116_Fijakowska2017	ENST00000321895_113	-3.13993040009693	2.11267605633803	7
HCT116_Fijakowska2017	ENST00000371380_43	-3.13443011979729	0.471698113207547	7
HCT116_Fijakowska2017	ENST00000283943_155	-3.13189469677226	5.72254335260116	7
HCT116_Fijakowska2017	ENST00000333991_399	-3.13189469677226	0.666666666666667	7
HCT116_Fijakowska2017	ENST00000258062_545	-3.12972740662178	0.531914893617021	8
HCT116_Fijakowska2017	ENST00000274787_8	-3.12936456943883	123.4	8
HCT116_Fijakowska2017	ENST00000306185_110	-3.12936456943883	0.23972602739726	8
HCT116_Fijakowska2017	ENST00000399782_161	-3.12513774556099	2.45098039215686	8
HCT116_Fijakowska2017	ENST00000261558_313	-3.12412568305657	0.236486486486487	8
HCT116_Fijakowska2017	ENST00000370651_142	-3.12412568305657	0.636363636363636	8
HCT116_Fijakowska2017	ENST00000416543_369	-3.12368292457064	0.892857142857143	8
HCT116_Fijakowska2017	ENST00000265277_101	-3.12110561229036	0.0714285714285714	8
HCT116_Fijakowska2017	ENST00000221327_87	-3.12031915083752	4	8
HCT116_Fijakowska2017	ENST00000328089_281	-3.12009354978594	1.57051282051282	8
HCT116_Fijakowska2017	ENST00000240050_240	-3.11467738726035	1.91666666666667	8
HCT116_Fijakowska2017	ENST00000287916_199	-3.11310193325077	19.0833333333333	8
HCT116_Fijakowska2017	ENST00000585800_267	-3.10969187380446	2.8	8
HCT116_Fijakowska2017	ENST00000323206_229	-3.10355387995685	3.28947368421053	8
HCT116_Fijakowska2017	ENST00000361951_516	-3.09978570035782	3.02439024390244	8
HCT116_Fijakowska2017	ENST00000264451_38	-3.09812228535758	6.2	8
HCT116_Fijakowska2017	ENST00000262662_912	-3.09755986895051	0.625	8
HCT116_Fijakowska2017	ENST00000418543_256	-3.09755986895051	0.0707070707070707	8
HCT116_Fijakowska2017	ENST00000334082_1228	-3.09302400159197	0.100308641975309	8
HCT116_Fijakowska2017	ENST00000360515_236	-3.09198565733643	1.35	8
HCT116_Fijakowska2017	ENST00000315005_99	-3.09134257945459	0.480769230769231	8
HCT116_Fijakowska2017	ENST00000084798_206	-3.090973594832	1.5	8
HCT116_Fijakowska2017	ENST00000339020_284	-3.08778236232696	6.9838056680162	8
HCT116_Fijakowska2017	ENST00000376019_207	-3.08778236232696	0.490196078431373	8
HCT116_Fijakowska2017	ENST00000372988_323	-3.08344214705479	1	8
HCT116_Fijakowska2017	ENST00000204726_311	-3.07894143025793	0.5	8
HCT116_Fijakowska2017	ENST00000373555_237	-3.07836279988469	0.117647058823529	8
HCT116_Fijakowska2017	ENST00000380266_152	-3.07794111889955	2.6984126984127	8
HCT116_Fijakowska2017	ENST00000356464_344	-3.07573288452922	0.566666666666667	8
HCT116_Fijakowska2017	ENST00000358550_841	-3.07573288452922	0.252100840336134	8
HCT116_Fijakowska2017	ENST00000267522_55	-3.0756972803551	0.2	8
HCT116_Fijakowska2017	ENST00000438066_265	-3.07526094611227	0.15625	8
HCT116_Fijakowska2017	ENST00000412830_58	-3.07504727495477	20.90625	8
HCT116_Fijakowska2017	ENST00000258729_137	-3.07207579492268	2.20588235294118	8
HCT116_Fijakowska2017	ENST00000524737_68	-3.07136234557259	0.454545454545455	8
HCT116_Fijakowska2017	ENST00000545652_28	-3.07057103147728	0.75	8
HCT116_Fijakowska2017	ENST00000367651_163	-3.06996792778467	8.7719298245614	8
HCT116_Fijakowska2017	ENST00000262265_86	-3.06848124020928	0.257452574525745	8
HCT116_Fijakowska2017	ENST00000264709_234	-3.06737652871256	13.5	8
HCT116_Fijakowska2017	ENST00000531540_150	-3.06227355804544	0.251798561151079	8
HCT116_Fijakowska2017	ENST00000313146_572	-3.06124528157485	0.297029702970297	8
HCT116_Fijakowska2017	ENST00000257566_299	-3.05977687133631	3.27586206896552	8
HCT116_Fijakowska2017	ENST00000264669_162	-3.05859307389978	1.57142857142857	8
HCT116_Fijakowska2017	ENST00000295951_780	-3.05703708099854	0.410557184750733	8
HCT116_Fijakowska2017	ENST00000247087_323	-3.05424482726276	1.5	8
HCT116_Fijakowska2017	ENST00000275233_120	-3.04817857070985	0.181818181818182	8
HCT116_Fijakowska2017	ENST00000511181_384	-3.04817857070985	0.652173913043478	8
HCT116_Fijakowska2017	ENST00000342649_76	-3.04791878780111	1.25	8
HCT116_Fijakowska2017	ENST00000299572_491	-3.04484284787714	2.81818181818182	8
HCT116_Fijakowska2017	ENST00000504087_616	-3.04461835358222	1.0377358490566	8
HCT116_Fijakowska2017	ENST00000342981_332	-3.04301292095316	31.8888888888889	8
HCT116_Fijakowska2017	ENST00000355619_190	-3.04301292095316	1.40243902439024	8
HCT116_Fijakowska2017	ENST00000264126_485	-3.04300872327568	0.276243093922652	8
HCT116_Fijakowska2017	ENST00000336126_234	-3.04285574057052	0.731707317073171	8
HCT116_Fijakowska2017	ENST00000395159_404	-3.04036920878605	0.661764705882353	8
HCT116_Fijakowska2017	ENST00000238714_69	-3.03519879113995	8.07692307692308	8
HCT116_Fijakowska2017	ENST00000267811_263	-3.03519879113995	0.578947368421053	8
HCT116_Fijakowska2017	ENST00000317943_197	-3.03519879113995	9.44444444444444	8
HCT116_Fijakowska2017	ENST00000336126_246	-3.03241784284146	1.1214953271028	8
HCT116_Fijakowska2017	ENST00000549441_1036	-3.03239555052186	31.1904761904762	8
HCT116_Fijakowska2017	ENST00000556510_447	-3.03239555052186	0.333333333333333	8
HCT116_Fijakowska2017	ENST00000264065_312	-3.03116236942014	0.138888888888889	8
HCT116_Fijakowska2017	ENST00000398334_152	-3.03116236942014	0.115384615384615	8
HCT116_Fijakowska2017	ENST00000357721_52	-3.02588160583168	1.25	8
HCT116_Fijakowska2017	ENST00000374619_63	-3.01910189992869	2.75	8
HCT116_Fijakowska2017	ENST00000391911_208	-3.01712516232806	0.833333333333333	8
HCT116_Fijakowska2017	ENST00000359135_396	-3.01527803221202	0.0960307298335467	8
HCT116_Fijakowska2017	ENST00000259056_71	-3.01287885782921	0.230547550432277	8
HCT116_Fijakowska2017	ENST00000250024_488	-3.01190243158695	4.39024390243902	8
HCT116_Fijakowska2017	ENST00000309964_247	-3.01184592538744	0.125	8
HCT116_Fijakowska2017	ENST00000296220_404	-3.01104566712296	5.78947368421053	8
HCT116_Fijakowska2017	ENST00000266671_1253	-3.01017455378133	0.133333333333333	8
HCT116_Fijakowska2017	ENST00000361127_73	-3.00910613504967	0.476190476190476	8
HCT116_Fijakowska2017	ENST00000375156_148	-3.00849832630903	8.5	8
HCT116_Fijakowska2017	ENST00000290573_157	-3.00846772913428	48.9285714285714	8
HCT116_Fijakowska2017	ENST00000594673_120	-3.00701353385233	1.5625	8
HCT116_Fijakowska2017	ENST00000588790_16	-3.00600147134791	0.0389863547758285	8
HCT116_Fijakowska2017	ENST00000257336_222	-3.00399590720406	3.07692307692308	8
HCT116_Fijakowska2017	ENST00000326756_383	-3.00386724866741	0.73482428115016	8
HCT116_Fijakowska2017	ENST00000304593_318	-2.99969368158792	0.476923076923077	8
HCT116_Fijakowska2017	ENST00000269973_889	-2.99759079220626	0.428571428571429	8
HCT116_Fijakowska2017	ENST00000427280_83	-2.99389266252323	3.4	8
HCT116_Fijakowska2017	ENST00000265577_137	-2.99198861673984	1.63636363636364	8
HCT116_Fijakowska2017	ENST00000372409_266	-2.99198861673984	0.862068965517242	8
HCT116_Fijakowska2017	ENST00000424227_65	-2.98661783288865	1.25	8
HCT116_Fijakowska2017	ENST00000361951_416	-2.98271759708694	2.58426966292135	8
HCT116_Fijakowska2017	ENST00000439128_544	-2.98271759708694	0.149253731343284	8
HCT116_Fijakowska2017	ENST00000334133_176	-2.97868055373589	2.8	8
HCT116_Fijakowska2017	ENST00000337664_247	-2.97749486634583	4.66666666666667	8
HCT116_Fijakowska2017	ENST00000374980_18	-2.976851788464	34.1428571428571	8
HCT116_Fijakowska2017	ENST00000264447_229	-2.97071516044284	0.966850828729282	8
HCT116_Fijakowska2017	ENST00000252936_16	-2.96610010834979	15	8
HCT116_Fijakowska2017	ENST00000443387_494	-2.96156303542605	0.0976138828633406	8
HCT116_Fijakowska2017	ENST00000269973_177	-2.96025497039419	0.753424657534247	8
HCT116_Fijakowska2017	ENST00000233057_119	-2.95830833994238	34.2	8
HCT116_Fijakowska2017	ENST00000327154_164	-2.95709230299111	1.21212121212121	8
HCT116_Fijakowska2017	ENST00000584437_597	-2.95598922963901	0.244444444444444	8
HCT116_Fijakowska2017	ENST00000396077_252	-2.94634812557779	0.571428571428571	8
HCT116_Fijakowska2017	ENST00000420743_284	-2.94634812557779	0.650684931506849	8
HCT116_Fijakowska2017	ENST00000361499_146	-2.94568479289828	1.08333333333333	8
HCT116_Fijakowska2017	ENST00000396953_410	-2.94294500256051	0.25	8
HCT116_Fijakowska2017	ENST00000306376_181	-2.9400594498255	44.9324324324324	8
HCT116_Fijakowska2017	ENST00000410047_559	-2.9400594498255	0.153846153846154	8
HCT116_Fijakowska2017	ENST00000545748_817	-2.93793387425543	0.612244897959184	8
HCT116_Fijakowska2017	ENST00000317012_627	-2.93477236968037	0.420258620689655	8
HCT116_Fijakowska2017	ENST00000604073_142	-2.93394697638112	1.125	8
HCT116_Fijakowska2017	ENST00000369170_323	-2.93382670936309	1.25	8
HCT116_Fijakowska2017	ENST00000379412_141	-2.93382670936309	33	8
HCT116_Fijakowska2017	ENST00000333676_61	-2.93319507877828	4.07142857142857	9
HCT116_Fijakowska2017	ENST00000519522_11	-2.93195356917028	6.8	9
HCT116_Fijakowska2017	ENST00000359139_275	-2.93170313783667	2.41666666666667	9
HCT116_Fijakowska2017	ENST00000319888_387	-2.93168905104484	1.2	9
HCT116_Fijakowska2017	ENST00000313733_173	-2.92693030810286	1.99596774193548	9
HCT116_Fijakowska2017	ENST00000531837_142	-2.91913853969545	0.705128205128205	9
HCT116_Fijakowska2017	ENST00000558518_86	-2.91913853969545	1.14035087719298	9
HCT116_Fijakowska2017	ENST00000279488_405	-2.91793457134301	4.07849829351536	9
HCT116_Fijakowska2017	ENST00000357085_90	-2.91755506016845	0.0952380952380952	9
HCT116_Fijakowska2017	ENST00000374677_127	-2.91458561952683	4.11337209302326	9
HCT116_Fijakowska2017	ENST00000417775_49	-2.91425578518002	0.310402684563758	9
HCT116_Fijakowska2017	ENST00000320481_46	-2.90994581559889	1.58064516129032	9
HCT116_Fijakowska2017	ENST00000347364_124	-2.9046111089381	85.46875	9
HCT116_Fijakowska2017	ENST00000272462_592	-2.90413094052073	5.45454545454545	9
HCT116_Fijakowska2017	ENST00000294072_581	-2.90303308389003	20.6666666666667	9
HCT116_Fijakowska2017	ENST00000368886_230	-2.89688779170875	4	9
HCT116_Fijakowska2017	ENST00000368988_81	-2.89395952822212	3.80952380952381	9
HCT116_Fijakowska2017	ENST00000298316_529	-2.892608672294	0.532724505327245	9
HCT116_Fijakowska2017	ENST00000312994_292	-2.89160836093563	4.375	9
HCT116_Fijakowska2017	ENST00000307017_356	-2.89077531826437	0.675675675675676	9
HCT116_Fijakowska2017	ENST00000380916_375	-2.89063193469337	0.384615384615385	9
HCT116_Fijakowska2017	ENST00000296582_480	-2.89057542849386	0.351681957186544	9
HCT116_Fijakowska2017	ENST00000300291_23	-2.89051166767534	71.875	9
HCT116_Fijakowska2017	ENST00000647244_157	-2.88838809614892	0.555555555555556	9
HCT116_Fijakowska2017	ENST00000403245_92	-2.88178641448526	2	9
HCT116_Fijakowska2017	ENST00000396212_351	-2.8808651482051	0.145631067961165	9
HCT116_Fijakowska2017	ENST00000367210_908	-2.88077435198084	0.0455927051671733	9
HCT116_Fijakowska2017	ENST00000555462_120	-2.88017174464472	6.5	9
HCT116_Fijakowska2017	ENST00000368656_162	-2.87906234624649	11.25	9
HCT116_Fijakowska2017	ENST00000407073_239	-2.87549115398417	0.384615384615385	9
HCT116_Fijakowska2017	ENST00000359213_162	-2.87226855355168	7.88990825688073	9
HCT116_Fijakowska2017	ENST00000425452_84	-2.86906279412359	1.36363636363636	9
HCT116_Fijakowska2017	ENST00000319801_175	-2.86802795084679	2.25	9
HCT116_Fijakowska2017	ENST00000343600_745	-2.86754281845955	0.237315875613748	9
HCT116_Fijakowska2017	ENST00000227758_1148	-2.86701588834237	0.133333333333333	9
HCT116_Fijakowska2017	ENST00000367210_471	-2.86042750761573	2.61111111111111	9
HCT116_Fijakowska2017	ENST00000418596_88	-2.86042481305799	16.25	9
HCT116_Fijakowska2017	ENST00000393964_374	-2.85723838171882	1	9
HCT116_Fijakowska2017	ENST00000443387_586	-2.85328466461437	0.0107372942018611	9
[truncated: 13,318 more rows]
