# Supplementary material for: Determinants of genome-wide distribution and evolution of uORFs in eukaryotes
Source: Nat Commun. 2021 Feb 17;12:1076. doi: 10.1038/s41467-021-21394-y (PMC7889888; doi:10.1038/s41467-021-21394-y)
Supplement: Supplementary file 12 — Source Data [file 41467_2021_21394_MOESM12_ESM.zip › Source Data/S15_uORF_Kozak_vs_TIS_signal_mouse.txt]

sample	uorf_id	kozak_score	tis_signal	bin
Epidermis_SOX2_Sendoel2017	ENSMUST00000065388_224	-6.07907509842318	0.0797872340425532	1
Epidermis_SOX2_Sendoel2017	ENSMUST00000170629_26	-5.91593831770695	0.3125	1
Epidermis_SOX2_Sendoel2017	ENSMUST00000173246_317	-5.88742137937167	0.113636363636364	1
Epidermis_SOX2_Sendoel2017	ENSMUST00000023351_50	-5.84034139268103	0.185185185185185	1
Epidermis_SOX2_Sendoel2017	ENSMUST00000030578_883	-5.82735540491188	0.013531799729364	1
Epidermis_SOX2_Sendoel2017	ENSMUST00000084207_148	-5.82256816570654	0.87719298245614	1
Epidermis_SOX2_Sendoel2017	ENSMUST00000032729_94	-5.77827957270708	0.480769230769231	1
Epidermis_SOX2_Sendoel2017	ENSMUST00000050735_986	-5.69212532740316	0.0591715976331361	1
Epidermis_SOX2_Sendoel2017	ENSMUST00000023171_139	-5.61738757018624	0.0101763907734057	1
Epidermis_SOX2_Sendoel2017	ENSMUST00000075410_177	-5.34922416350484	0.608695652173913	1
Epidermis_SOX2_Sendoel2017	ENSMUST00000107254_53	-5.32239010921331	0.240963855421687	1
Epidermis_SOX2_Sendoel2017	ENSMUST00000105410_104	-5.2838015805366	0.214723926380368	1
Epidermis_SOX2_Sendoel2017	ENSMUST00000033509_739	-5.2721407357229	0.0865051903114187	1
Epidermis_SOX2_Sendoel2017	ENSMUST00000047099_393	-5.2578498570186	0.222222222222222	1
Epidermis_SOX2_Sendoel2017	ENSMUST00000099356_182	-5.16517798983444	0.175438596491228	1
Epidermis_SOX2_Sendoel2017	ENSMUST00000118283_49	-5.16149105123722	0.16304347826087	1
Epidermis_SOX2_Sendoel2017	ENSMUST00000037977_164	-5.1422834314894	0.317460317460317	1
Epidermis_SOX2_Sendoel2017	ENSMUST00000078977_134	-5.13366877409187	0.148648648648649	1
Epidermis_SOX2_Sendoel2017	ENSMUST00000028021_149	-5.07991986786892	0.102639296187683	1
Epidermis_SOX2_Sendoel2017	ENSMUST00000001043_479	-5.07744143564816	0.024330900243309	1
Epidermis_SOX2_Sendoel2017	ENSMUST00000066677_207	-5.01290118345345	0.091743119266055	1
Epidermis_SOX2_Sendoel2017	ENSMUST00000179598_951	-4.96664655612867	0.0420168067226891	1
Epidermis_SOX2_Sendoel2017	ENSMUST00000078155_104	-4.92369611217355	0.257731958762887	1
Epidermis_SOX2_Sendoel2017	ENSMUST00000003123_8	-4.91881162583331	0.277777777777778	1
Epidermis_SOX2_Sendoel2017	ENSMUST00000033394_36	-4.89222602179301	1.53846153846154	1
Epidermis_SOX2_Sendoel2017	ENSMUST00000075453_101	-4.71972761690933	0.0678733031674208	1
Epidermis_SOX2_Sendoel2017	ENSMUST00000041364_37	-4.71429603264333	0.153846153846154	1
Epidermis_SOX2_Sendoel2017	ENSMUST00000041093_95	-4.71091333769093	0.185185185185185	1
Epidermis_SOX2_Sendoel2017	ENSMUST00000093157_340	-4.70843490547018	0.072463768115942	1
Epidermis_SOX2_Sendoel2017	ENSMUST00000090561_107	-4.70511362005038	0.102040816326531	1
Epidermis_SOX2_Sendoel2017	ENSMUST00000134321_346	-4.69216404906831	0.142348754448399	1
Epidermis_SOX2_Sendoel2017	ENSMUST00000069782_164	-4.6635268518564	0.114155251141553	1
Epidermis_SOX2_Sendoel2017	ENSMUST00000017975_405	-4.66203129046959	0.0447761194029851	1
Epidermis_SOX2_Sendoel2017	ENSMUST00000159386_334	-4.64975578044862	0.0441501103752759	1
Epidermis_SOX2_Sendoel2017	ENSMUST00000111302_111	-4.62842984465418	0.555555555555556	1
Epidermis_SOX2_Sendoel2017	ENSMUST00000023686_233	-4.6185453011024	0.23109243697479	1
Epidermis_SOX2_Sendoel2017	ENSMUST00000113956_234	-4.61678516460725	0.182926829268293	1
Epidermis_SOX2_Sendoel2017	ENSMUST00000030787_287	-4.60932270007344	0.404624277456647	1
Epidermis_SOX2_Sendoel2017	ENSMUST00000040056_37	-4.58324902235744	0.259259259259259	1
Epidermis_SOX2_Sendoel2017	ENSMUST00000028132_68	-4.57306184836818	0.15	1
Epidermis_SOX2_Sendoel2017	ENSMUST00000037315_65	-4.56259070960686	0.222222222222222	1
Epidermis_SOX2_Sendoel2017	ENSMUST00000024783_111	-4.55121365521652	0.263157894736842	1
Epidermis_SOX2_Sendoel2017	ENSMUST00000093196_310	-4.52016881590874	0.175438596491228	1
Epidermis_SOX2_Sendoel2017	ENSMUST00000037341_66	-4.51454702138903	0.714285714285714	1
Epidermis_SOX2_Sendoel2017	ENSMUST00000162438_107	-4.50896714495091	0.363636363636364	1
Epidermis_SOX2_Sendoel2017	ENSMUST00000020578_91	-4.46348623190503	0.241935483870968	1
Epidermis_SOX2_Sendoel2017	ENSMUST00000113956_257	-4.46348623190503	0.581395348837209	1
Epidermis_SOX2_Sendoel2017	ENSMUST00000112858_148	-4.45475846487646	0.212765957446809	1
Epidermis_SOX2_Sendoel2017	ENSMUST00000050735_833	-4.45088991445835	0.0401069518716578	1
Epidermis_SOX2_Sendoel2017	ENSMUST00000111417_614	-4.44611836844863	0.0712025316455696	1
Epidermis_SOX2_Sendoel2017	ENSMUST00000016452_164	-4.43394562974987	0.103092783505155	1
Epidermis_SOX2_Sendoel2017	ENSMUST00000058269_33	-4.42428050632991	0.138888888888889	1
Epidermis_SOX2_Sendoel2017	ENSMUST00000109584_53	-4.41976207367101	0.181818181818182	1
Epidermis_SOX2_Sendoel2017	ENSMUST00000067137_25	-4.40039315473505	2.375	1
Epidermis_SOX2_Sendoel2017	ENSMUST00000025921_55	-4.39791472251429	0.340909090909091	2
Epidermis_SOX2_Sendoel2017	ENSMUST00000023211_49	-4.35419056428027	0.0564971751412429	2
Epidermis_SOX2_Sendoel2017	ENSMUST00000068079_244	-4.34555032702276	0.091743119266055	2
Epidermis_SOX2_Sendoel2017	ENSMUST00000113956_949	-4.30928963836577	0.648148148148148	2
Epidermis_SOX2_Sendoel2017	ENSMUST00000043983_161	-4.29020384220692	0.346153846153846	2
Epidermis_SOX2_Sendoel2017	ENSMUST00000087435_682	-4.28714542285478	0.242718446601942	2
Epidermis_SOX2_Sendoel2017	ENSMUST00000118592_20	-4.28714542285478	0.5	2
Epidermis_SOX2_Sendoel2017	ENSMUST00000044405_543	-4.28702588927931	0.0149253731343284	2
Epidermis_SOX2_Sendoel2017	ENSMUST00000002790_32	-4.27881167981922	0.288135593220339	2
Epidermis_SOX2_Sendoel2017	ENSMUST00000002403_263	-4.2712552073668	0.0123915737298637	2
Epidermis_SOX2_Sendoel2017	ENSMUST00000081775_471	-4.27023343920877	0.0142857142857143	2
Epidermis_SOX2_Sendoel2017	ENSMUST00000060303_75	-4.21778942392096	0.0735294117647059	2
Epidermis_SOX2_Sendoel2017	ENSMUST00000031477_80	-4.2059412408932	0.0819672131147541	2
Epidermis_SOX2_Sendoel2017	ENSMUST00000124830_256	-4.20117958154784	0.00284090909090909	2
Epidermis_SOX2_Sendoel2017	ENSMUST00000118316_34	-4.18823001056576	0.958904109589041	2
Epidermis_SOX2_Sendoel2017	ENSMUST00000107204_56	-4.1716308933659	0.227272727272727	2
Epidermis_SOX2_Sendoel2017	ENSMUST00000067549_170	-4.1556188197463	0.062111801242236	2
Epidermis_SOX2_Sendoel2017	ENSMUST00000030787_355	-4.15500930822139	0.0751072961373391	2
Epidermis_SOX2_Sendoel2017	ENSMUST00000093389_680	-4.14065385932279	0.0344827586206897	2
Epidermis_SOX2_Sendoel2017	ENSMUST00000080001_49	-4.14064976871438	0.606060606060606	2
Epidermis_SOX2_Sendoel2017	ENSMUST00000023008_215	-4.13892935757691	0.833333333333333	2
Epidermis_SOX2_Sendoel2017	ENSMUST00000043374_523	-4.10435740437488	0.106382978723404	2
Epidermis_SOX2_Sendoel2017	ENSMUST00000067384_189	-4.10435740437488	0.054945054945055	2
Epidermis_SOX2_Sendoel2017	ENSMUST00000119946_211	-4.09652564264396	0.454545454545455	2
Epidermis_SOX2_Sendoel2017	ENSMUST00000025846_131	-4.08767766233551	0.0726744186046512	2
Epidermis_SOX2_Sendoel2017	ENSMUST00000034761_53	-4.08605450388264	1	2
Epidermis_SOX2_Sendoel2017	ENSMUST00000233032_167	-4.08179341607566	0.188405797101449	2
Epidermis_SOX2_Sendoel2017	ENSMUST00000090246_415	-4.08013721060806	0.375	2
Epidermis_SOX2_Sendoel2017	ENSMUST00000022767_66	-4.04973983866293	0.102040816326531	2
Epidermis_SOX2_Sendoel2017	ENSMUST00000117363_47	-4.04467518151038	0.234375	2
Epidermis_SOX2_Sendoel2017	ENSMUST00000081775_342	-4.03760329506776	0.0889967637540453	2
Epidermis_SOX2_Sendoel2017	ENSMUST00000034982_369	-4.02007123614827	0.476190476190476	2
Epidermis_SOX2_Sendoel2017	ENSMUST00000031560_54	-4.01474827465017	0.2	2
Epidermis_SOX2_Sendoel2017	ENSMUST00000020231_212	-4.00179870366809	0.0529100529100529	2
Epidermis_SOX2_Sendoel2017	ENSMUST00000029891_156	-3.95605009736186	1.16279069767442	2
Epidermis_SOX2_Sendoel2017	ENSMUST00000022544_43	-3.94818483579471	1.8	2
Epidermis_SOX2_Sendoel2017	ENSMUST00000084926_76	-3.94818483579471	0.408163265306122	2
Epidermis_SOX2_Sendoel2017	ENSMUST00000028280_282	-3.94064114642578	0.466666666666667	2
Epidermis_SOX2_Sendoel2017	ENSMUST00000000430_250	-3.93622719427736	0.0746268656716418	2
Epidermis_SOX2_Sendoel2017	ENSMUST00000017620_342	-3.93622719427736	0.0510204081632653	2
Epidermis_SOX2_Sendoel2017	ENSMUST00000097546_314	-3.93622719427736	0.454545454545455	2
Epidermis_SOX2_Sendoel2017	ENSMUST00000072744_24	-3.92640766194582	0.529801324503311	2
Epidermis_SOX2_Sendoel2017	ENSMUST00000034163_402	-3.91799236408181	0.189873417721519	2
Epidermis_SOX2_Sendoel2017	ENSMUST00000117236_66	-3.9172752101932	0.112781954887218	2
Epidermis_SOX2_Sendoel2017	ENSMUST00000057799_38	-3.91494798108877	0.977011494252874	2
Epidermis_SOX2_Sendoel2017	ENSMUST00000088811_66	-3.89884754301336	0.142857142857143	2
Epidermis_SOX2_Sendoel2017	ENSMUST00000040131_646	-3.89792876275648	0.0226586102719033	2
Epidermis_SOX2_Sendoel2017	ENSMUST00000048305_348	-3.89645911623251	0.18348623853211	2
Epidermis_SOX2_Sendoel2017	ENSMUST00000115457_63	-3.89645911623251	0.020746887966805	2
Epidermis_SOX2_Sendoel2017	ENSMUST00000030901_59	-3.8957408205069	0.170068027210884	2
Epidermis_SOX2_Sendoel2017	ENSMUST00000115259_371	-3.89210683006563	0.0627615062761506	2
Epidermis_SOX2_Sendoel2017	ENSMUST00000050575_580	-3.89150984516715	0.161290322580645	2
Epidermis_SOX2_Sendoel2017	ENSMUST00000015622_163	-3.88903141294639	0.0665399239543726	2
Epidermis_SOX2_Sendoel2017	ENSMUST00000149564_500	-3.87661282055536	0.3	3
Epidermis_SOX2_Sendoel2017	ENSMUST00000026927_54	-3.87420193924319	0.117647058823529	3
Epidermis_SOX2_Sendoel2017	ENSMUST00000046903_46	-3.86524609719795	0.246376811594203	3
Epidermis_SOX2_Sendoel2017	ENSMUST00000052248_41	-3.85273495799849	0.267558528428094	3
Epidermis_SOX2_Sendoel2017	ENSMUST00000009220_64	-3.84775163654695	0.0921658986175115	3
Epidermis_SOX2_Sendoel2017	ENSMUST00000163300_112	-3.84430792050437	0.535714285714286	3
Epidermis_SOX2_Sendoel2017	ENSMUST00000050096_109	-3.84110583031749	0.342298288508558	3
Epidermis_SOX2_Sendoel2017	ENSMUST00000095458_87	-3.83239714335174	0.112275449101796	3
Epidermis_SOX2_Sendoel2017	ENSMUST00000062584_50	-3.82139028229765	0.613207547169811	3
Epidermis_SOX2_Sendoel2017	ENSMUST00000022504_149	-3.80929404539075	0.111111111111111	3
Epidermis_SOX2_Sendoel2017	ENSMUST00000069476_431	-3.78907251152539	0.4	3
Epidermis_SOX2_Sendoel2017	ENSMUST00000115199_178	-3.78754952577842	0.887096774193548	3
Epidermis_SOX2_Sendoel2017	ENSMUST00000052761_9	-3.78737916294326	0.746268656716418	3
Epidermis_SOX2_Sendoel2017	ENSMUST00000099712_60	-3.78497152084739	0.447761194029851	3
Epidermis_SOX2_Sendoel2017	ENSMUST00000035430_31	-3.78321138435224	0.5	3
Epidermis_SOX2_Sendoel2017	ENSMUST00000020513_83	-3.77911621003258	0.166666666666667	3
Epidermis_SOX2_Sendoel2017	ENSMUST00000023086_91	-3.76979960108502	0.36	3
Epidermis_SOX2_Sendoel2017	ENSMUST00000040131_464	-3.75610189568402	0.853658536585366	3
Epidermis_SOX2_Sendoel2017	ENSMUST00000020174_448	-3.75581877290692	0.0382262996941896	3
Epidermis_SOX2_Sendoel2017	ENSMUST00000166429_729	-3.74257548416366	0.208333333333333	3
Epidermis_SOX2_Sendoel2017	ENSMUST00000035078_319	-3.73950277848415	0.09375	3
Epidermis_SOX2_Sendoel2017	ENSMUST00000027173_189	-3.73910685620621	0.0643776824034335	3
Epidermis_SOX2_Sendoel2017	ENSMUST00000088223_29	-3.7296933010419	0.240384615384615	3
Epidermis_SOX2_Sendoel2017	ENSMUST00000065889_354	-3.72811544328914	0.0663716814159292	3
Epidermis_SOX2_Sendoel2017	ENSMUST00000028378_510	-3.72690190735073	0.126050420168067	3
Epidermis_SOX2_Sendoel2017	ENSMUST00000023507_1295	-3.72572836606512	0.046583850931677	3
Epidermis_SOX2_Sendoel2017	ENSMUST00000063886_431	-3.72359701063024	0.217391304347826	3
Epidermis_SOX2_Sendoel2017	ENSMUST00000148525_178	-3.72328290732283	0.303030303030303	3
Epidermis_SOX2_Sendoel2017	ENSMUST00000028735_40	-3.72279016729796	0.689655172413793	3
Epidermis_SOX2_Sendoel2017	ENSMUST00000033983_60	-3.72252594927813	0.258215962441315	3
Epidermis_SOX2_Sendoel2017	ENSMUST00000035931_289	-3.71312587186892	0.303030303030303	3
Epidermis_SOX2_Sendoel2017	ENSMUST00000088373_237	-3.71312587186892	0.065359477124183	3
Epidermis_SOX2_Sendoel2017	ENSMUST00000113617_208	-3.70599771722741	0.116279069767442	3
Epidermis_SOX2_Sendoel2017	ENSMUST00000205680_22	-3.69127852071221	2.11538461538462	3
Epidermis_SOX2_Sendoel2017	ENSMUST00000016309_79	-3.68705876319634	0.265957446808511	3
Epidermis_SOX2_Sendoel2017	ENSMUST00000099145_121	-3.67704503623225	0.0630252100840336	3
Epidermis_SOX2_Sendoel2017	ENSMUST00000017629_14	-3.67480382701181	5.47945205479452	3
Epidermis_SOX2_Sendoel2017	ENSMUST00000171795_278	-3.672738949047	0.15	3
Epidermis_SOX2_Sendoel2017	ENSMUST00000023365_227	-3.66902134372289	2.39130434782609	3
Epidermis_SOX2_Sendoel2017	ENSMUST00000046011_29	-3.66630365110081	0.0694444444444445	3
Epidermis_SOX2_Sendoel2017	ENSMUST00000025483_82	-3.66527239390479	0.0694444444444445	3
Epidermis_SOX2_Sendoel2017	ENSMUST00000182155_320	-3.66382521888006	0.222222222222222	3
Epidermis_SOX2_Sendoel2017	ENSMUST00000097352_187	-3.66279396168404	0.111111111111111	3
Epidermis_SOX2_Sendoel2017	ENSMUST00000025932_143	-3.66254393389841	0.958333333333333	3
Epidermis_SOX2_Sendoel2017	ENSMUST00000020123_13	-3.65708759149751	0.384615384615385	3
Epidermis_SOX2_Sendoel2017	ENSMUST00000102752_228	-3.63354744854594	0.319148936170213	3
Epidermis_SOX2_Sendoel2017	ENSMUST00000095176_214	-3.6149522302895	0.0358851674641148	3
Epidermis_SOX2_Sendoel2017	ENSMUST00000022610_199	-3.61442607889114	0.251798561151079	3
Epidermis_SOX2_Sendoel2017	ENSMUST00000038569_446	-3.61067712907305	0.10752688172043	3
Epidermis_SOX2_Sendoel2017	ENSMUST00000049166_54	-3.60302525549904	0.766871165644172	3
Epidermis_SOX2_Sendoel2017	ENSMUST00000220070_30	-3.60302525549904	0.168918918918919	3
Epidermis_SOX2_Sendoel2017	ENSMUST00000079213_113	-3.59338800190989	0.0327868852459016	3
Epidermis_SOX2_Sendoel2017	ENSMUST00000022461_71	-3.59215390109963	0.158730158730159	3
Epidermis_SOX2_Sendoel2017	ENSMUST00000066873_14	-3.58492317320111	0.555555555555555	3
Epidermis_SOX2_Sendoel2017	ENSMUST00000028911_444	-3.58388060187524	0.05	4
Epidermis_SOX2_Sendoel2017	ENSMUST00000043459_297	-3.58050922105269	0.188679245283019	4
Epidermis_SOX2_Sendoel2017	ENSMUST00000027956_70	-3.57217547801713	0.348837209302326	4
Epidermis_SOX2_Sendoel2017	ENSMUST00000092096_81	-3.57217547801713	0.286069651741294	4
Epidermis_SOX2_Sendoel2017	ENSMUST00000040498_61	-3.56359723740668	0.091743119266055	4
Epidermis_SOX2_Sendoel2017	ENSMUST00000054289_32	-3.55643861417294	0.0849514563106796	4
Epidermis_SOX2_Sendoel2017	ENSMUST00000040097_397	-3.54423310853019	0.0505050505050505	4
Epidermis_SOX2_Sendoel2017	ENSMUST00000028761_49	-3.54250127950299	0.347222222222222	4
Epidermis_SOX2_Sendoel2017	ENSMUST00000024260_72	-3.53723145359107	0.51219512195122	4
Epidermis_SOX2_Sendoel2017	ENSMUST00000113614_194	-3.53723145359107	0.126050420168067	4
Epidermis_SOX2_Sendoel2017	ENSMUST00000028398_202	-3.53562252021225	2.74647887323944	4
Epidermis_SOX2_Sendoel2017	ENSMUST00000053760_241	-3.53322370778777	1.33333333333333	4
Epidermis_SOX2_Sendoel2017	ENSMUST00000051784_122	-3.52648299484005	0.75	4
Epidermis_SOX2_Sendoel2017	ENSMUST00000089565_448	-3.52581158837421	0.405405405405405	4
Epidermis_SOX2_Sendoel2017	ENSMUST00000004051_371	-3.52513521668416	0.576923076923077	4
Epidermis_SOX2_Sendoel2017	ENSMUST00000028278_89	-3.51613719764573	1.35876840696118	4
Epidermis_SOX2_Sendoel2017	ENSMUST00000031249_196	-3.50952812397329	0.32994923857868	4
Epidermis_SOX2_Sendoel2017	ENSMUST00000054237_87	-3.49641679463713	0.5	4
Epidermis_SOX2_Sendoel2017	ENSMUST00000085164_460	-3.49641679463713	0.588235294117647	4
Epidermis_SOX2_Sendoel2017	ENSMUST00000026547_184	-3.49422444924566	0.168539325842697	4
Epidermis_SOX2_Sendoel2017	ENSMUST00000191783_341	-3.48077969249997	0.0691244239631337	4
Epidermis_SOX2_Sendoel2017	ENSMUST00000166120_303	-3.47753928163716	0.18716577540107	4
Epidermis_SOX2_Sendoel2017	ENSMUST00000036333_526	-3.47516963361711	0.0357142857142857	4
Epidermis_SOX2_Sendoel2017	ENSMUST00000041264_45	-3.47159419434183	0.184210526315789	4
Epidermis_SOX2_Sendoel2017	ENSMUST00000038359_56	-3.47106804294348	0.131578947368421	4
Epidermis_SOX2_Sendoel2017	ENSMUST00000067230_194	-3.46380480236057	0.0987925356750823	4
Epidermis_SOX2_Sendoel2017	ENSMUST00000077273_501	-3.46380480236057	0.0380228136882129	4
Epidermis_SOX2_Sendoel2017	ENSMUST00000103212_164	-3.46112305558051	0.238095238095238	4
Epidermis_SOX2_Sendoel2017	ENSMUST00000024627_379	-3.45708410868548	0.148514851485149	4
Epidermis_SOX2_Sendoel2017	ENSMUST00000072554_115	-3.4569223503314	0.0819672131147541	4
Epidermis_SOX2_Sendoel2017	ENSMUST00000168064_47	-3.44524272675689	0.317460317460318	4
Epidermis_SOX2_Sendoel2017	ENSMUST00000064104_189	-3.43348547582124	0.0364963503649635	4
Epidermis_SOX2_Sendoel2017	ENSMUST00000022663_176	-3.43229315577482	0.107913669064748	4
Epidermis_SOX2_Sendoel2017	ENSMUST00000052629_159	-3.42509526634935	0.0798872180451128	4
Epidermis_SOX2_Sendoel2017	ENSMUST00000038867_42	-3.42423375993842	0.0833333333333333	4
Epidermis_SOX2_Sendoel2017	ENSMUST00000033939_64	-3.42282462405963	0.2	4
Epidermis_SOX2_Sendoel2017	ENSMUST00000115812_124	-3.42282462405963	1	4
Epidermis_SOX2_Sendoel2017	ENSMUST00000075724_82	-3.42175532771767	0.0699300699300699	4
Epidermis_SOX2_Sendoel2017	ENSMUST00000041364_99	-3.41812841089599	0.0292397660818713	4
Epidermis_SOX2_Sendoel2017	ENSMUST00000179598_976	-3.41781430758858	0.040983606557377	4
Epidermis_SOX2_Sendoel2017	ENSMUST00000081775_366	-3.41213891793236	0.0789889415481833	4
Epidermis_SOX2_Sendoel2017	ENSMUST00000100070_90	-3.40949872735753	0.196078431372549	4
Epidermis_SOX2_Sendoel2017	ENSMUST00000098334_144	-3.40010079968225	0.0806451612903226	4
Epidermis_SOX2_Sendoel2017	ENSMUST00000081677_80	-3.39803416404321	0.491452991452992	4
Epidermis_SOX2_Sendoel2017	ENSMUST00000135402_222	-3.39575486074909	0.178571428571429	4
Epidermis_SOX2_Sendoel2017	ENSMUST00000068698_108	-3.38858454990673	0.256410256410256	4
Epidermis_SOX2_Sendoel2017	ENSMUST00000219445_169	-3.38104146053343	0.0826446280991736	4
Epidermis_SOX2_Sendoel2017	ENSMUST00000131173_76	-3.37994854408731	0.165745856353591	4
Epidermis_SOX2_Sendoel2017	ENSMUST00000079324_305	-3.37994445347891	0.146341463414634	4
Epidermis_SOX2_Sendoel2017	ENSMUST00000130609_35	-3.37483828377348	0.144230769230769	4
Epidermis_SOX2_Sendoel2017	ENSMUST00000027186_113	-3.3657284555079	0.0909090909090909	4
Epidermis_SOX2_Sendoel2017	ENSMUST00000109609_130	-3.35606659092203	0.130208333333333	4
Epidermis_SOX2_Sendoel2017	ENSMUST00000117160_84	-3.35606659092203	0.041958041958042	4
Epidermis_SOX2_Sendoel2017	ENSMUST00000028105_163	-3.35442368183179	0.00579038795599305	5
Epidermis_SOX2_Sendoel2017	ENSMUST00000041008_37	-3.3534264003472	0.319148936170213	5
Epidermis_SOX2_Sendoel2017	ENSMUST00000029446_209	-3.34656740854163	1.04545454545455	5
Epidermis_SOX2_Sendoel2017	ENSMUST00000037401_179	-3.33556054748754	0.0952380952380952	5
Epidermis_SOX2_Sendoel2017	ENSMUST00000120301_128	-3.33096709326567	0.857142857142857	5
Epidermis_SOX2_Sendoel2017	ENSMUST00000022976_136	-3.3239061731075	0.242718446601942	5
Epidermis_SOX2_Sendoel2017	ENSMUST00000165199_948	-3.30682596067374	0.111111111111111	5
Epidermis_SOX2_Sendoel2017	ENSMUST00000021595_16	-3.2835159145656	0.222222222222222	5
Epidermis_SOX2_Sendoel2017	ENSMUST00000031351_45	-3.28103748234485	0.104408352668213	5
Epidermis_SOX2_Sendoel2017	ENSMUST00000058210_244	-3.27645259410311	0.75	5
Epidermis_SOX2_Sendoel2017	ENSMUST00000003911_31	-3.26882171186248	0.0131118881118881	5
Epidermis_SOX2_Sendoel2017	ENSMUST00000023869_138	-3.26882171186248	0.0292887029288703	5
Epidermis_SOX2_Sendoel2017	ENSMUST00000031117_114	-3.25467612809555	0.597014925373134	5
Epidermis_SOX2_Sendoel2017	ENSMUST00000043150_398	-3.24501416848542	0.0315789473684211	5
Epidermis_SOX2_Sendoel2017	ENSMUST00000035777_69	-3.24253573626466	0.406976744186047	5
Epidermis_SOX2_Sendoel2017	ENSMUST00000120381_162	-3.2314170667864	0.0412654745529574	5
Epidermis_SOX2_Sendoel2017	ENSMUST00000127405_56	-3.23024259890505	0.0945094509450945	5
Epidermis_SOX2_Sendoel2017	ENSMUST00000020118_404	-3.22235835732328	0.0678733031674208	5
Epidermis_SOX2_Sendoel2017	ENSMUST00000021676_15	-3.21618426867972	0.0462962962962963	5
Epidermis_SOX2_Sendoel2017	ENSMUST00000165232_9	-3.21258011693177	0.150462962962963	5
Epidermis_SOX2_Sendoel2017	ENSMUST00000118174_183	-3.21190377592826	2	5
Epidermis_SOX2_Sendoel2017	ENSMUST00000088092_395	-3.20561701468984	0.978260869565217	5
Epidermis_SOX2_Sendoel2017	ENSMUST00000102838_198	-3.20011324257091	0.223463687150838	5
Epidermis_SOX2_Sendoel2017	ENSMUST00000031862_140	-3.19781562097099	1.73684210526316	5
Epidermis_SOX2_Sendoel2017	ENSMUST00000037620_349	-3.19781562097099	0.0209643605870021	5
Epidermis_SOX2_Sendoel2017	ENSMUST00000049469_16	-3.18674755090708	0.179640718562874	5
Epidermis_SOX2_Sendoel2017	ENSMUST00000025685_136	-3.17247566281163	0.0833333333333333	5
Epidermis_SOX2_Sendoel2017	ENSMUST00000047273_86	-3.16412974909342	0.349462365591398	5
Epidermis_SOX2_Sendoel2017	ENSMUST00000029588_77	-3.15860989539587	0.037593984962406	5
Epidermis_SOX2_Sendoel2017	ENSMUST00000036070_169	-3.15152448290954	0.285714285714286	5
Epidermis_SOX2_Sendoel2017	ENSMUST00000099820_293	-3.14494076727672	0.194552529182879	5
Epidermis_SOX2_Sendoel2017	ENSMUST00000000894_409	-3.13976732592347	0.769230769230769	5
Epidermis_SOX2_Sendoel2017	ENSMUST00000041190_18	-3.124516317545	1.34146341463415	5
Epidermis_SOX2_Sendoel2017	ENSMUST00000108165_45	-3.12282304121499	0.384615384615385	5
Epidermis_SOX2_Sendoel2017	ENSMUST00000055922_41	-3.11312898234998	10.5357142857143	5
Epidermis_SOX2_Sendoel2017	ENSMUST00000075092_107	-3.09951579582961	0.078125	5
Epidermis_SOX2_Sendoel2017	ENSMUST00000114634_506	-3.08934218009939	0.509259259259259	5
Epidermis_SOX2_Sendoel2017	ENSMUST00000009120_72	-3.0885328240675	0.211267605633803	5
Epidermis_SOX2_Sendoel2017	ENSMUST00000028049_225	-3.0885328240675	0.675675675675676	5
Epidermis_SOX2_Sendoel2017	ENSMUST00000035014_302	-3.08274927119372	0.0927835051546392	5
Epidermis_SOX2_Sendoel2017	ENSMUST00000181981_176	-3.06611954856293	0.0599520383693046	5
Epidermis_SOX2_Sendoel2017	ENSMUST00000022813_208	-3.06068496706218	0.0285714285714286	5
Epidermis_SOX2_Sendoel2017	ENSMUST00000089018_128	-3.06068496706218	0.75	5
Epidermis_SOX2_Sendoel2017	ENSMUST00000146673_157	-3.06068496706218	0.158730158730159	5
Epidermis_SOX2_Sendoel2017	ENSMUST00000030849_231	-3.05538261112841	0.136986301369863	5
Epidermis_SOX2_Sendoel2017	ENSMUST00000090475_99	-3.04755747295925	2.17391304347826	5
Epidermis_SOX2_Sendoel2017	ENSMUST00000032774_57	-3.04626890914938	0.6	5
Epidermis_SOX2_Sendoel2017	ENSMUST00000110057_34	-3.04514659164708	1.4	5
Epidermis_SOX2_Sendoel2017	ENSMUST00000093923_17	-3.04144481729252	0.697115384615385	5
Epidermis_SOX2_Sendoel2017	ENSMUST00000005503_32	-3.03856724100045	0.84	5
Epidermis_SOX2_Sendoel2017	ENSMUST00000027802_15	-3.03856724100045	1.02362204724409	5
Epidermis_SOX2_Sendoel2017	ENSMUST00000071402_57	-3.03856724100045	4.03846153846154	5
Epidermis_SOX2_Sendoel2017	ENSMUST00000025989_76	-3.03608880877969	0.340909090909091	5
Epidermis_SOX2_Sendoel2017	ENSMUST00000102915_45	-3.03577584730928	0.285714285714286	6
Epidermis_SOX2_Sendoel2017	ENSMUST00000029766_109	-3.0357050571844	0.350877192982456	6
Epidermis_SOX2_Sendoel2017	ENSMUST00000057799_88	-3.0349755436349	0.327380952380952	6
Epidermis_SOX2_Sendoel2017	ENSMUST00000024983_161	-3.03313565673444	0.222222222222222	6
Epidermis_SOX2_Sendoel2017	ENSMUST00000100857_463	-3.02478836964564	0.0328947368421053	6
Epidermis_SOX2_Sendoel2017	ENSMUST00000125871_382	-3.0236088202775	8.8	6
Epidermis_SOX2_Sendoel2017	ENSMUST00000175783_19	-3.0236088202775	0.178571428571429	6
Epidermis_SOX2_Sendoel2017	ENSMUST00000173246_224	-3.02147481192074	0.12	6
Epidermis_SOX2_Sendoel2017	ENSMUST00000110897_37	-3.01173747365913	1.05263157894737	6
Epidermis_SOX2_Sendoel2017	ENSMUST00000042724_348	-3.00572998953177	0.0571428571428571	6
Epidermis_SOX2_Sendoel2017	ENSMUST00000154184_83	-2.99511345767144	0.245901639344262	6
Epidermis_SOX2_Sendoel2017	ENSMUST00000040506_336	-2.99275638987371	0.238095238095238	6
Epidermis_SOX2_Sendoel2017	ENSMUST00000056760_50	-2.99270257635927	0.241935483870968	6
Epidermis_SOX2_Sendoel2017	ENSMUST00000027198_353	-2.99022414413852	1	6
Epidermis_SOX2_Sendoel2017	ENSMUST00000020991_154	-2.98972445997083	1.25	6
Epidermis_SOX2_Sendoel2017	ENSMUST00000031668_265	-2.98590926997256	0.111111111111111	6
Epidermis_SOX2_Sendoel2017	ENSMUST00000038107_169	-2.98281549311915	1.08361774744027	6
Epidermis_SOX2_Sendoel2017	ENSMUST00000124899_354	-2.98060633945237	0.4	6
Epidermis_SOX2_Sendoel2017	ENSMUST00000011398_23	-2.9789372632635	2.30769230769231	6
Epidermis_SOX2_Sendoel2017	ENSMUST00000027287_242	-2.97812790723161	0.2	6
Epidermis_SOX2_Sendoel2017	ENSMUST00000161017_171	-2.97812790723161	0.384615384615385	6
Epidermis_SOX2_Sendoel2017	ENSMUST00000034817_195	-2.97440019525514	0.114942528735632	6
Epidermis_SOX2_Sendoel2017	ENSMUST00000032920_755	-2.97299573160971	0.0242047026279391	6
Epidermis_SOX2_Sendoel2017	ENSMUST00000209969_62	-2.97299573160971	0.27027027027027	6
Epidermis_SOX2_Sendoel2017	ENSMUST00000005431_124	-2.97123559511457	0.0446428571428571	6
Epidermis_SOX2_Sendoel2017	ENSMUST00000024860_62	-2.97123559511457	7.08333333333333	6
Epidermis_SOX2_Sendoel2017	ENSMUST00000033752_242	-2.96859540453973	0.41970802919708	6
Epidermis_SOX2_Sendoel2017	ENSMUST00000032920_543	-2.96611697231898	0.157766990291262	6
Epidermis_SOX2_Sendoel2017	ENSMUST00000117200_234	-2.96611697231898	0.0840336134453781	6
Epidermis_SOX2_Sendoel2017	ENSMUST00000047322_298	-2.9637181598945	0.185185185185185	6
Epidermis_SOX2_Sendoel2017	ENSMUST00000060049_177	-2.95828233788191	0.4	6
Epidermis_SOX2_Sendoel2017	ENSMUST00000068975_108	-2.95828233788191	0.0909090909090909	6
Epidermis_SOX2_Sendoel2017	ENSMUST00000048807_382	-2.95681502615056	0.0515463917525773	6
Epidermis_SOX2_Sendoel2017	ENSMUST00000069597_124	-2.95681502615056	0.2	6
Epidermis_SOX2_Sendoel2017	ENSMUST00000112930_85	-2.95238133514398	0.182926829268293	6
Epidermis_SOX2_Sendoel2017	ENSMUST00000040043_213	-2.94783987810857	0.0898203592814371	6
Epidermis_SOX2_Sendoel2017	ENSMUST00000085461_277	-2.93939534737483	0.025811209439528	6
Epidermis_SOX2_Sendoel2017	ENSMUST00000106027_116	-2.93738238550518	0.101351351351351	6
Epidermis_SOX2_Sendoel2017	ENSMUST00000107737_59	-2.93544449746565	0.256410256410256	6
Epidermis_SOX2_Sendoel2017	ENSMUST00000113615_437	-2.92816232416456	0.0802139037433155	6
Epidermis_SOX2_Sendoel2017	ENSMUST00000023053_252	-2.92465263474778	0.123456790123457	6
Epidermis_SOX2_Sendoel2017	ENSMUST00000125447_427	-2.92136901777785	6.70731707317073	6
Epidermis_SOX2_Sendoel2017	ENSMUST00000048687_11	-2.91785932836107	1.59574468085106	6
Epidermis_SOX2_Sendoel2017	ENSMUST00000015000_35	-2.91031234494664	0.0303030303030303	6
Epidermis_SOX2_Sendoel2017	ENSMUST00000006911_157	-2.90996501592497	0.0248270970030147	6
Epidermis_SOX2_Sendoel2017	ENSMUST00000039729_790	-2.90767215437181	0.0337837837837838	6
Epidermis_SOX2_Sendoel2017	ENSMUST00000069195_48	-2.90732482535013	0.555555555555556	6
Epidermis_SOX2_Sendoel2017	ENSMUST00000052725_74	-2.90011947951055	0.508474576271186	6
Epidermis_SOX2_Sendoel2017	ENSMUST00000004949_291	-2.89702009525489	0.142857142857143	6
Epidermis_SOX2_Sendoel2017	ENSMUST00000062844_554	-2.89702009525489	0.166666666666667	6
Epidermis_SOX2_Sendoel2017	ENSMUST00000021990_19	-2.88303926707679	0.8	6
Epidermis_SOX2_Sendoel2017	ENSMUST00000035519_316	-2.87510984050837	0.0467289719626168	6
Epidermis_SOX2_Sendoel2017	ENSMUST00000068296_308	-2.86580794193179	0.0961538461538461	6
Epidermis_SOX2_Sendoel2017	ENSMUST00000021271_184	-2.86410035128379	0.0990990990990991	6
Epidermis_SOX2_Sendoel2017	ENSMUST00000027421_101	-2.86232600466049	0.127226463104326	7
Epidermis_SOX2_Sendoel2017	ENSMUST00000212553_202	-2.86107612127975	0.75	7
Epidermis_SOX2_Sendoel2017	ENSMUST00000028035_470	-2.86011238255307	0.0961538461538462	7
Epidermis_SOX2_Sendoel2017	ENSMUST00000032673_133	-2.85838111214725	0.714285714285714	7
Epidermis_SOX2_Sendoel2017	ENSMUST00000188211_42	-2.85579750838711	8.28947368421053	7
Epidermis_SOX2_Sendoel2017	ENSMUST00000044405_417	-2.85376425087203	0.0147492625368732	7
Epidermis_SOX2_Sendoel2017	ENSMUST00000032635_456	-2.85354561212876	0.101809954751131	7
Epidermis_SOX2_Sendoel2017	ENSMUST00000135395_67	-2.85354561212876	0.285714285714286	7
Epidermis_SOX2_Sendoel2017	ENSMUST00000110725_16	-2.85241587272052	0.122950819672131	7
Epidermis_SOX2_Sendoel2017	ENSMUST00000111605_116	-2.8522497798244	0.053475935828877	7
Epidermis_SOX2_Sendoel2017	ENSMUST00000050916_406	-2.85141425669388	0.153061224489796	7
Epidermis_SOX2_Sendoel2017	ENSMUST00000027693_136	-2.8512524983398	0.16025641025641	7
Epidermis_SOX2_Sendoel2017	ENSMUST00000034204_32	-2.84989904146518	4	7
Epidermis_SOX2_Sendoel2017	ENSMUST00000077472_83	-2.84862286300271	0.333333333333333	7
Epidermis_SOX2_Sendoel2017	ENSMUST00000033699_34	-2.8485241587118	0.147783251231527	7
Epidermis_SOX2_Sendoel2017	ENSMUST00000127052_35	-2.84193588939224	0.0740740740740741	7
Epidermis_SOX2_Sendoel2017	ENSMUST00000078673_122	-2.84024514790227	0.133333333333333	7
Epidermis_SOX2_Sendoel2017	ENSMUST00000150563_414	-2.83557922731584	0.0869565217391304	7
Epidermis_SOX2_Sendoel2017	ENSMUST00000029911_480	-2.83557458772973	0.701754385964912	7
Epidermis_SOX2_Sendoel2017	ENSMUST00000020915_40	-2.831626508985	0.0635593220338983	7
Epidermis_SOX2_Sendoel2017	ENSMUST00000024860_258	-2.831626508985	0.266990291262136	7
Epidermis_SOX2_Sendoel2017	ENSMUST00000001562_54	-2.83144858586415	0.353697749196141	7
Epidermis_SOX2_Sendoel2017	ENSMUST00000069695_112	-2.83059525178898	0.344827586206897	7
Epidermis_SOX2_Sendoel2017	ENSMUST00000092889_214	-2.82823818399125	0.21505376344086	7
Epidermis_SOX2_Sendoel2017	ENSMUST00000030581_128	-2.82533593019742	0.21551724137931	7
Epidermis_SOX2_Sendoel2017	ENSMUST00000197627_57	-2.82285749797667	0.357142857142857	7
Epidermis_SOX2_Sendoel2017	ENSMUST00000113822_108	-2.81735196304572	0.166666666666667	7
Epidermis_SOX2_Sendoel2017	ENSMUST00000075012_49	-2.81521045159535	0.666666666666667	7
Epidermis_SOX2_Sendoel2017	ENSMUST00000030784_31	-2.80202432118168	0.185185185185185	7
Epidermis_SOX2_Sendoel2017	ENSMUST00000056931_399	-2.79580650968488	0.379061371841155	7
Epidermis_SOX2_Sendoel2017	ENSMUST00000062654_64	-2.79580650968488	0.185185185185185	7
Epidermis_SOX2_Sendoel2017	ENSMUST00000028250_124	-2.79477525248885	0.194805194805195	7
Epidermis_SOX2_Sendoel2017	ENSMUST00000108588_169	-2.79477525248885	0.25	7
Epidermis_SOX2_Sendoel2017	ENSMUST00000060092_66	-2.78584274730315	0.214285714285714	7
Epidermis_SOX2_Sendoel2017	ENSMUST00000021603_118	-2.74524790857389	0.136363636363636	7
Epidermis_SOX2_Sendoel2017	ENSMUST00000003035_78	-2.74108012998287	0.428571428571429	7
Epidermis_SOX2_Sendoel2017	ENSMUST00000042390_41	-2.74108012998287	0.148305084745763	7
Epidermis_SOX2_Sendoel2017	ENSMUST00000005120_177	-2.73960574463194	0.138888888888889	7
Epidermis_SOX2_Sendoel2017	ENSMUST00000029564_117	-2.73596150718728	0.401234567901235	7
Epidermis_SOX2_Sendoel2017	ENSMUST00000082175_197	-2.73143110702858	0.806451612903226	7
Epidermis_SOX2_Sendoel2017	ENSMUST00000038563_522	-2.73023500029414	0.0694444444444445	7
Epidermis_SOX2_Sendoel2017	ENSMUST00000068296_210	-2.73023500029414	0.264623955431755	7
Epidermis_SOX2_Sendoel2017	ENSMUST00000014911_199	-2.72469039408085	0.0606060606060606	7
Epidermis_SOX2_Sendoel2017	ENSMUST00000090546_14	-2.72326088041975	2.60869565217391	7
Epidermis_SOX2_Sendoel2017	ENSMUST00000055575_202	-2.72042016433491	0.0671140939597315	7
Epidermis_SOX2_Sendoel2017	ENSMUST00000146905_131	-2.72042016433491	1.04166666666667	7
Epidermis_SOX2_Sendoel2017	ENSMUST00000009679_81	-2.71877202601768	0.119760479041916	7
Epidermis_SOX2_Sendoel2017	ENSMUST00000028125_112	-2.70891971216834	0.27027027027027	7
Epidermis_SOX2_Sendoel2017	ENSMUST00000055549_168	-2.70891971216834	0.53030303030303	7
Epidermis_SOX2_Sendoel2017	ENSMUST00000035934_65	-2.70670382805158	0.434782608695652	7
Epidermis_SOX2_Sendoel2017	ENSMUST00000014339_97	-2.68716172934413	0.14018691588785	7
Epidermis_SOX2_Sendoel2017	ENSMUST00000112244_235	-2.68468329712338	0.054945054945055	7
Epidermis_SOX2_Sendoel2017	ENSMUST00000082134_50	-2.67982532560565	0.645161290322581	7
Epidermis_SOX2_Sendoel2017	ENSMUST00000028494_106	-2.67550862059214	0.0416666666666667	8
Epidermis_SOX2_Sendoel2017	ENSMUST00000028730_113	-2.67303018837139	0.266990291262136	8
Epidermis_SOX2_Sendoel2017	ENSMUST00000126534_141	-2.6670346159573	0.851063829787234	8
Epidermis_SOX2_Sendoel2017	ENSMUST00000053116_241	-2.66558596389873	0.303030303030303	8
Epidermis_SOX2_Sendoel2017	ENSMUST00000023405_40	-2.66438995111388	0.232558139534884	8
Epidermis_SOX2_Sendoel2017	ENSMUST00000045931_371	-2.66107392732989	0.255474452554745	8
Epidermis_SOX2_Sendoel2017	ENSMUST00000027189_150	-2.66073705101178	0.0471698113207547	8
Epidermis_SOX2_Sendoel2017	ENSMUST00000037526_237	-2.63583328742093	0.0847457627118644	8
Epidermis_SOX2_Sendoel2017	ENSMUST00000033754_98	-2.62543425332439	0.0540540540540541	8
Epidermis_SOX2_Sendoel2017	ENSMUST00000127305_177	-2.61423804140254	0.0465116279069768	8
Epidermis_SOX2_Sendoel2017	ENSMUST00000131000_273	-2.61247790490739	0.14018691588785	8
Epidermis_SOX2_Sendoel2017	ENSMUST00000072863_243	-2.61107537078436	0.892857142857143	8
Epidermis_SOX2_Sendoel2017	ENSMUST00000113956_558	-2.60580554487244	0.24390243902439	8
Epidermis_SOX2_Sendoel2017	ENSMUST00000091201_128	-2.60360544983644	0.0797872340425532	8
Epidermis_SOX2_Sendoel2017	ENSMUST00000071207_33	-2.60043978665729	0.161290322580645	8
Epidermis_SOX2_Sendoel2017	ENSMUST00000181981_39	-2.59687758963144	0.145631067961165	8
Epidermis_SOX2_Sendoel2017	ENSMUST00000039286_261	-2.58028753106234	0.0321543408360129	8
Epidermis_SOX2_Sendoel2017	ENSMUST00000099712_32	-2.57176108996792	0.645161290322581	8
Epidermis_SOX2_Sendoel2017	ENSMUST00000004430_402	-2.55748920187248	0.05859375	8
Epidermis_SOX2_Sendoel2017	ENSMUST00000045372_133	-2.54884910544465	0.0943396226415094	8
Epidermis_SOX2_Sendoel2017	ENSMUST00000047627_865	-2.54825216392142	0.0203665987780041	8
Epidermis_SOX2_Sendoel2017	ENSMUST00000042084_80	-2.54690639551666	1.69811320754717	8
Epidermis_SOX2_Sendoel2017	ENSMUST00000030940_222	-2.54409989010449	1.23076923076923	8
Epidermis_SOX2_Sendoel2017	ENSMUST00000088419_586	-2.54409989010449	0.016366612111293	8
Epidermis_SOX2_Sendoel2017	ENSMUST00000069619_16	-2.53892644875124	0.136363636363636	8
Epidermis_SOX2_Sendoel2017	ENSMUST00000010049_47	-2.53610284902188	0.109489051094891	8
Epidermis_SOX2_Sendoel2017	ENSMUST00000056907_147	-2.53409747393187	0.087719298245614	8
Epidermis_SOX2_Sendoel2017	ENSMUST00000027178_99	-2.52534216713705	0.862068965517242	8
Epidermis_SOX2_Sendoel2017	ENSMUST00000057257_186	-2.5214349182701	0.127118644067797	8
Epidermis_SOX2_Sendoel2017	ENSMUST00000110801_25	-2.5214349182701	0.666666666666667	8
Epidermis_SOX2_Sendoel2017	ENSMUST00000031288_105	-2.52001920563895	0.227272727272727	8
Epidermis_SOX2_Sendoel2017	ENSMUST00000208429_594	-2.51982307394707	0.277777777777778	8
Epidermis_SOX2_Sendoel2017	ENSMUST00000084935_423	-2.51737901506412	0.384615384615385	8
Epidermis_SOX2_Sendoel2017	ENSMUST00000170872_160	-2.51638708559939	0.133587786259542	8
Epidermis_SOX2_Sendoel2017	ENSMUST00000036226_375	-2.51490058284336	0.523255813953488	8
Epidermis_SOX2_Sendoel2017	ENSMUST00000058762_145	-2.50947727675275	1.25	8
Epidermis_SOX2_Sendoel2017	ENSMUST00000107234_43	-2.50706963465688	0.0704225352112676	8
Epidermis_SOX2_Sendoel2017	ENSMUST00000112223_126	-2.50383312456665	0.317460317460317	8
Epidermis_SOX2_Sendoel2017	ENSMUST00000024783_176	-2.49577015455779	0.379746835443038	8
Epidermis_SOX2_Sendoel2017	ENSMUST00000159207_258	-2.4911794191689	0.0242718446601942	8
Epidermis_SOX2_Sendoel2017	ENSMUST00000036315_182	-2.48664485425964	0.31496062992126	8
Epidermis_SOX2_Sendoel2017	ENSMUST00000159207_59	-2.48427520623959	0.20935960591133	8
Epidermis_SOX2_Sendoel2017	ENSMUST00000038690_199	-2.48241040816056	0.0684931506849315	8
Epidermis_SOX2_Sendoel2017	ENSMUST00000082367_91	-2.47671081540896	0.340909090909091	8
Epidermis_SOX2_Sendoel2017	ENSMUST00000012262_109	-2.47595400522422	0.0555555555555556	8
Epidermis_SOX2_Sendoel2017	ENSMUST00000027499_107	-2.47152751105561	0.443037974683544	8
Epidermis_SOX2_Sendoel2017	ENSMUST00000028552_39	-2.47152751105561	0.317460317460317	8
Epidermis_SOX2_Sendoel2017	ENSMUST00000034091_63	-2.47152751105561	0.181818181818182	8
Epidermis_SOX2_Sendoel2017	ENSMUST00000014457_63	-2.47124963535676	3.984375	8
Epidermis_SOX2_Sendoel2017	ENSMUST00000118198_120	-2.4695282250388	0.0961538461538461	8
Epidermis_SOX2_Sendoel2017	ENSMUST00000075452_272	-2.46658326088642	0.875	8
Epidermis_SOX2_Sendoel2017	ENSMUST00000110906_22	-2.46575650020202	0.357142857142857	8
Epidermis_SOX2_Sendoel2017	ENSMUST00000048044_865	-2.46399636370687	0.206611570247934	8
Epidermis_SOX2_Sendoel2017	ENSMUST00000035519_352	-2.46296510651085	0.0401069518716578	9
Epidermis_SOX2_Sendoel2017	ENSMUST00000015903_76	-2.46294927044516	0.486111111111111	9
Epidermis_SOX2_Sendoel2017	ENSMUST00000042105_79	-2.45517860924795	0.0442477876106195	9
Epidermis_SOX2_Sendoel2017	ENSMUST00000000394_123	-2.44961476265554	0.0625	9
Epidermis_SOX2_Sendoel2017	ENSMUST00000035822_141	-2.44050493438996	0.0955414012738854	9
Epidermis_SOX2_Sendoel2017	ENSMUST00000043148_138	-2.43746521740745	0.560344827586207	9
Epidermis_SOX2_Sendoel2017	ENSMUST00000025142_338	-2.43722144536743	2.61904761904762	9
Epidermis_SOX2_Sendoel2017	ENSMUST00000109586_130	-2.43722144536743	2.125	9
Epidermis_SOX2_Sendoel2017	ENSMUST00000151880_123	-2.42993650090189	0.102739726027397	9
Epidermis_SOX2_Sendoel2017	ENSMUST00000035748_111	-2.42569793218599	0.185185185185185	9
Epidermis_SOX2_Sendoel2017	ENSMUST00000021447_291	-2.4250153408137	0.364963503649635	9
Epidermis_SOX2_Sendoel2017	ENSMUST00000101283_47	-2.42210460206493	0.625	9
Epidermis_SOX2_Sendoel2017	ENSMUST00000099145_125	-2.42148822955941	0.0317124735729387	9
Epidermis_SOX2_Sendoel2017	ENSMUST00000019660_58	-2.42021891207756	1.58536585365854	9
Epidermis_SOX2_Sendoel2017	ENSMUST00000134272_81	-2.41640372207928	0.3125	9
Epidermis_SOX2_Sendoel2017	ENSMUST00000026833_81	-2.41370840719215	0.0769230769230769	9
Epidermis_SOX2_Sendoel2017	ENSMUST00000046191_147	-2.41110079155909	0.333333333333333	9
Epidermis_SOX2_Sendoel2017	ENSMUST00000005583_86	-2.41091701350099	0.291005291005291	9
Epidermis_SOX2_Sendoel2017	ENSMUST00000057567_147	-2.41050525515735	0.166666666666667	9
Epidermis_SOX2_Sendoel2017	ENSMUST00000002029_115	-2.4092919153554	0.792079207920792	9
Epidermis_SOX2_Sendoel2017	ENSMUST00000001051_262	-2.40540458617649	0.0607287449392713	9
Epidermis_SOX2_Sendoel2017	ENSMUST00000033905_19	-2.40063304016677	1.13636363636364	9
Epidermis_SOX2_Sendoel2017	ENSMUST00000058679_50	-2.40063304016677	0.131578947368421	9
Epidermis_SOX2_Sendoel2017	ENSMUST00000109820_221	-2.39862910383798	0.151515151515152	9
Epidermis_SOX2_Sendoel2017	ENSMUST00000025685_104	-2.39495323121919	1	9
Epidermis_SOX2_Sendoel2017	ENSMUST00000065001_102	-2.39495323121919	0.445544554455446	9
Epidermis_SOX2_Sendoel2017	ENSMUST00000049355_451	-2.3933630907788	0.0264084507042254	9
Epidermis_SOX2_Sendoel2017	ENSMUST00000081064_183	-2.39074352859262	0.196078431372549	9
Epidermis_SOX2_Sendoel2017	ENSMUST00000021645_53	-2.39026329274467	0.0961538461538461	9
Epidermis_SOX2_Sendoel2017	ENSMUST00000169611_126	-2.38546491569998	0.23972602739726	9
Epidermis_SOX2_Sendoel2017	ENSMUST00000047362_341	-2.38374528609265	0.3	9
Epidermis_SOX2_Sendoel2017	ENSMUST00000060214_330	-2.38281776160526	0.186915887850467	9
Epidermis_SOX2_Sendoel2017	ENSMUST00000109986_39	-2.37683267965714	1.16666666666667	9
Epidermis_SOX2_Sendoel2017	ENSMUST00000071935_127	-2.37598032149401	0.138888888888889	9
Epidermis_SOX2_Sendoel2017	ENSMUST00000100857_407	-2.37568305321922	0.0316455696202532	9
Epidermis_SOX2_Sendoel2017	ENSMUST00000044405_230	-2.37565007974075	0.0784313725490196	9
Epidermis_SOX2_Sendoel2017	ENSMUST00000081591_97	-2.37493352002349	0.102040816326531	9
Epidermis_SOX2_Sendoel2017	ENSMUST00000020576_43	-2.36628943453027	4.63414634146342	9
Epidermis_SOX2_Sendoel2017	ENSMUST00000023693_224	-2.36041691276643	0.0555555555555556	9
Epidermis_SOX2_Sendoel2017	ENSMUST00000042889_357	-2.36012642279526	1.04651162790698	9
Epidermis_SOX2_Sendoel2017	ENSMUST00000109086_26	-2.35865677627128	0.0974025974025974	9
Epidermis_SOX2_Sendoel2017	ENSMUST00000044554_11	-2.35684790006759	0.428571428571429	9
Epidermis_SOX2_Sendoel2017	ENSMUST00000041524_1308	-2.35591672016868	0.267857142857143	9
Epidermis_SOX2_Sendoel2017	ENSMUST00000105283_282	-2.35526845127753	0.390070921985816	9
Epidermis_SOX2_Sendoel2017	ENSMUST00000112237_513	-2.35189684800854	0.0373134328358209	9
Epidermis_SOX2_Sendoel2017	ENSMUST00000088295_530	-2.34494513055604	0.121359223300971	9
Epidermis_SOX2_Sendoel2017	ENSMUST00000028735_254	-2.34459012020926	0.447761194029851	9
Epidermis_SOX2_Sendoel2017	ENSMUST00000129909_132	-2.34211168798851	2.36434108527132	9
Epidermis_SOX2_Sendoel2017	ENSMUST00000023507_790	-2.34045946803169	0.0884955752212389	9
Epidermis_SOX2_Sendoel2017	ENSMUST00000026999_1003	-2.33947149741367	0.51948051948052	9
Epidermis_SOX2_Sendoel2017	ENSMUST00000004684_105	-2.33340532530844	0.0309597523219814	9
Epidermis_SOX2_Sendoel2017	ENSMUST00000053640_98	-2.33186024907348	0.74468085106383	9
Epidermis_SOX2_Sendoel2017	ENSMUST00000023365_230	-2.32688731865643	2.3	9
Epidermis_SOX2_Sendoel2017	ENSMUST00000059802_64	-2.3240210227116	0.0412249705535925	9
Epidermis_SOX2_Sendoel2017	ENSMUST00000037504_470	-2.29715572811369	0.0292397660818713	10
Epidermis_SOX2_Sendoel2017	ENSMUST00000169032_33	-2.29115417545673	0.227272727272727	10
Epidermis_SOX2_Sendoel2017	ENSMUST00000235280_78	-2.28753602108116	0.0381679389312977	10
Epidermis_SOX2_Sendoel2017	ENSMUST00000161232_319	-2.27929648651738	0.0840336134453781	10
Epidermis_SOX2_Sendoel2017	ENSMUST00000030190_11	-2.2750705320738	0.473684210526316	10
Epidermis_SOX2_Sendoel2017	ENSMUST00000040084_288	-2.2704604482335	0.454545454545455	10
Epidermis_SOX2_Sendoel2017	ENSMUST00000030164_52	-2.25948077051689	1.14754098360656	10
Epidermis_SOX2_Sendoel2017	ENSMUST00000179598_941	-2.25505288750185	0.089058524173028	10
Epidermis_SOX2_Sendoel2017	ENSMUST00000086614_42	-2.2457451333419	0.4	10
Epidermis_SOX2_Sendoel2017	ENSMUST00000030637_154	-2.24103758341036	0.223880597014925	10
Epidermis_SOX2_Sendoel2017	ENSMUST00000033010_12	-2.24103758341036	0.153846153846154	10
Epidermis_SOX2_Sendoel2017	ENSMUST00000109024_29	-2.23890622797548	0.206611570247934	10
Epidermis_SOX2_Sendoel2017	ENSMUST00000023343_223	-2.23626603740064	0.357142857142857	10
Epidermis_SOX2_Sendoel2017	ENSMUST00000143264_30	-2.23611369244732	0.0961538461538461	10
Epidermis_SOX2_Sendoel2017	ENSMUST00000027193_125	-2.23346690764777	0.180722891566265	10
Epidermis_SOX2_Sendoel2017	ENSMUST00000102840_78	-2.23199726112379	0.10752688172043	10
Epidermis_SOX2_Sendoel2017	ENSMUST00000029355_180	-2.22951882890304	0.392156862745098	10
Epidermis_SOX2_Sendoel2017	ENSMUST00000077196_20	-2.22951882890304	0.0153374233128834	10
Epidermis_SOX2_Sendoel2017	ENSMUST00000082223_52	-2.2263009617916	8.06451612903226	10
Epidermis_SOX2_Sendoel2017	ENSMUST00000219527_14	-2.2263009617916	0.241935483870968	10
Epidermis_SOX2_Sendoel2017	ENSMUST00000179598_1021	-2.21971724615878	0.0898203592814371	10
Epidermis_SOX2_Sendoel2017	ENSMUST00000002844_31	-2.21904769014172	0.421686746987952	10
Epidermis_SOX2_Sendoel2017	ENSMUST00000203566_189	-2.21904769014172	0.0921658986175115	10
Epidermis_SOX2_Sendoel2017	ENSMUST00000025253_211	-2.21565936514796	0.233918128654971	10
Epidermis_SOX2_Sendoel2017	ENSMUST00000003416_31	-2.20854740872756	0.510204081632653	10
Epidermis_SOX2_Sendoel2017	ENSMUST00000102838_358	-2.20647217642183	0.0873362445414847	10
Epidermis_SOX2_Sendoel2017	ENSMUST00000033554_67	-2.20171049341222	0.757575757575758	10
Epidermis_SOX2_Sendoel2017	ENSMUST00000027173_130	-2.1930415633343	0.157894736842105	10
Epidermis_SOX2_Sendoel2017	ENSMUST00000063761_159	-2.19056313111355	0.0806451612903226	10
Epidermis_SOX2_Sendoel2017	ENSMUST00000040131_496	-2.19051263530714	0.0194552529182879	10
Epidermis_SOX2_Sendoel2017	ENSMUST00000029942_40	-2.19031310332792	0.113636363636364	10
Epidermis_SOX2_Sendoel2017	ENSMUST00000097709_134	-2.18327970594771	0.458937198067633	10
Epidermis_SOX2_Sendoel2017	ENSMUST00000000430_203	-2.17597316732696	0.466666666666667	10
Epidermis_SOX2_Sendoel2017	ENSMUST00000063694_320	-2.1715745820896	0.576923076923077	10
Epidermis_SOX2_Sendoel2017	ENSMUST00000173489_171	-2.17122750530373	0.121951219512195	10
Epidermis_SOX2_Sendoel2017	ENSMUST00000095775_40	-2.17085628636399	0.333333333333333	10
Epidermis_SOX2_Sendoel2017	ENSMUST00000029175_230	-2.16909614986885	0.195694716242661	10
Epidermis_SOX2_Sendoel2017	ENSMUST00000032749_54	-2.16909614986885	0.244565217391304	10
Epidermis_SOX2_Sendoel2017	ENSMUST00000208694_10	-2.16858550324459	0.380952380952381	10
Epidermis_SOX2_Sendoel2017	ENSMUST00000049412_98	-2.16555518669135	0.271317829457364	10
Epidermis_SOX2_Sendoel2017	ENSMUST00000229028_369	-2.16394731951231	0.333333333333333	10
Epidermis_SOX2_Sendoel2017	ENSMUST00000041361_202	-2.16166104183945	0.155038759689923	10
Epidermis_SOX2_Sendoel2017	ENSMUST00000163717_135	-2.16066911237473	0.177215189873418	10
Epidermis_SOX2_Sendoel2017	ENSMUST00000208694_228	-2.15971833191146	0.344827586206897	10
Epidermis_SOX2_Sendoel2017	ENSMUST00000037843_80	-2.15565338607132	0.128205128205128	10
Epidermis_SOX2_Sendoel2017	ENSMUST00000148960_52	-2.15565338607132	0.185185185185185	10
Epidermis_SOX2_Sendoel2017	ENSMUST00000171461_409	-2.15466145660659	0.148148148148148	10
Epidermis_SOX2_Sendoel2017	ENSMUST00000054308_253	-2.15402816113402	1.5	10
Epidermis_SOX2_Sendoel2017	ENSMUST00000003044_36	-2.14270381508924	0.285714285714286	10
Epidermis_SOX2_Sendoel2017	ENSMUST00000050398_26	-2.14198666120063	0.0746268656716418	10
Epidermis_SOX2_Sendoel2017	ENSMUST00000117200_186	-2.13914053053595	0.0920245398773006	10
Epidermis_SOX2_Sendoel2017	ENSMUST00000075159_357	-2.13873733062093	1	10
Epidermis_SOX2_Sendoel2017	ENSMUST00000029741_215	-2.13810463375382	0.021505376344086	10
Epidermis_SOX2_Sendoel2017	ENSMUST00000034030_81	-2.13741504130653	0.0520833333333333	11
Epidermis_SOX2_Sendoel2017	ENSMUST00000045699_9	-2.13649570037501	0.689655172413793	11
Epidermis_SOX2_Sendoel2017	ENSMUST00000023918_286	-2.13438266037908	0.0427350427350427	11
Epidermis_SOX2_Sendoel2017	ENSMUST00000098580_138	-2.12858313011013	0.234375	11
Epidermis_SOX2_Sendoel2017	ENSMUST00000060043_747	-2.12429160851301	0.111607142857143	11
Epidermis_SOX2_Sendoel2017	ENSMUST00000000395_211	-2.11765618145086	0.0810810810810811	11
Epidermis_SOX2_Sendoel2017	ENSMUST00000131545_27	-2.11765618145086	0.0448430493273543	11
Epidermis_SOX2_Sendoel2017	ENSMUST00000052529_326	-2.11664506096145	0.103448275862069	11
Epidermis_SOX2_Sendoel2017	ENSMUST00000099106_10	-2.11409156380248	0.703125	11
Epidermis_SOX2_Sendoel2017	ENSMUST00000097891_220	-2.11031977771238	0.416666666666667	11
Epidermis_SOX2_Sendoel2017	ENSMUST00000037408_31	-2.10964396464371	0.740740740740741	11
Epidermis_SOX2_Sendoel2017	ENSMUST00000034131_13	-2.10920791010838	0.148514851485149	11
Epidermis_SOX2_Sendoel2017	ENSMUST00000110437_13	-2.1011419928204	0.333333333333333	11
Epidermis_SOX2_Sendoel2017	ENSMUST00000028098_31	-2.09964144664411	0.595238095238095	11
Epidermis_SOX2_Sendoel2017	ENSMUST00000056045_119	-2.09964144664411	0.144230769230769	11
Epidermis_SOX2_Sendoel2017	ENSMUST00000033930_243	-2.09898049885017	1.2	11
Epidermis_SOX2_Sendoel2017	ENSMUST00000112244_205	-2.09891339025062	0.1171875	11
Epidermis_SOX2_Sendoel2017	ENSMUST00000023407_61	-2.09700125606928	0.141509433962264	11
Epidermis_SOX2_Sendoel2017	ENSMUST00000194563_136	-2.0958158987096	0.111111111111111	11
Epidermis_SOX2_Sendoel2017	ENSMUST00000057421_430	-2.08845665174329	0.0387596899224806	11
Epidermis_SOX2_Sendoel2017	ENSMUST00000026409_87	-2.07920654550106	0.207156308851224	11
Epidermis_SOX2_Sendoel2017	ENSMUST00000045720_82	-2.07868649859162	0.166666666666667	11
Epidermis_SOX2_Sendoel2017	ENSMUST00000205874_108	-2.07480621843108	0.4	11
Epidermis_SOX2_Sendoel2017	ENSMUST00000047627_1161	-2.06485109660246	0.0282485875706215	11
Epidermis_SOX2_Sendoel2017	ENSMUST00000024954_98	-2.06443933825882	0.0278551532033426	11
Epidermis_SOX2_Sendoel2017	ENSMUST00000060808_81	-2.06292980174886	0.294117647058824	11
Epidermis_SOX2_Sendoel2017	ENSMUST00000093357_118	-2.05872009912228	0.0480769230769231	11
Epidermis_SOX2_Sendoel2017	ENSMUST00000029459_211	-2.05448153040638	0.0819672131147541	11
Epidermis_SOX2_Sendoel2017	ENSMUST00000128009_145	-2.04732270903798	0.208333333333333	11
Epidermis_SOX2_Sendoel2017	ENSMUST00000166117_136	-2.04367061981815	0.111111111111111	11
Epidermis_SOX2_Sendoel2017	ENSMUST00000037903_75	-2.04243663472135	0.0625	11
Epidermis_SOX2_Sendoel2017	ENSMUST00000015000_46	-2.04089345120104	0.929054054054054	11
Epidermis_SOX2_Sendoel2017	ENSMUST00000021942_1154	-2.03406993725338	0.00633312222925903	11
Epidermis_SOX2_Sendoel2017	ENSMUST00000081794_482	-2.03372563245518	0.0833333333333333	11
Epidermis_SOX2_Sendoel2017	ENSMUST00000182539_91	-2.03165139265263	0.230769230769231	11
Epidermis_SOX2_Sendoel2017	ENSMUST00000028384_335	-2.03159150503262	0.0884955752212389	11
Epidermis_SOX2_Sendoel2017	ENSMUST00000108593_101	-2.03159150503262	0.014792899408284	11
Epidermis_SOX2_Sendoel2017	ENSMUST00000172288_104	-2.0247949052265	0.27027027027027	11
Epidermis_SOX2_Sendoel2017	ENSMUST00000111007_125	-2.0211203662713	0.072463768115942	11
Epidermis_SOX2_Sendoel2017	ENSMUST00000155129_19	-2.01657535622399	0.0625	11
Epidermis_SOX2_Sendoel2017	ENSMUST00000037960_220	-2.01417182625689	0.958904109589041	11
Epidermis_SOX2_Sendoel2017	ENSMUST00000026170_65	-1.99782018025103	0.242214532871972	11
Epidermis_SOX2_Sendoel2017	ENSMUST00000036691_249	-1.99780595517697	0.0473186119873817	11
Epidermis_SOX2_Sendoel2017	ENSMUST00000027112_104	-1.99364345110292	0.0479616306954437	11
Epidermis_SOX2_Sendoel2017	ENSMUST00000173689_43	-1.99350530608507	0.666666666666667	11
Epidermis_SOX2_Sendoel2017	ENSMUST00000035844_170	-1.99113518018886	0.238970588235294	11
Epidermis_SOX2_Sendoel2017	ENSMUST00000123614_232	-1.99113518018886	0.4	11
Epidermis_SOX2_Sendoel2017	ENSMUST00000037843_125	-1.99077504767037	0.241935483870968	11
Epidermis_SOX2_Sendoel2017	ENSMUST00000033407_78	-1.98928854491434	0.0488997555012225	11
Epidermis_SOX2_Sendoel2017	ENSMUST00000025762_442	-1.98868065487882	0.125	11
Epidermis_SOX2_Sendoel2017	ENSMUST00000038867_9	-1.98492706547462	0.3	11
Epidermis_SOX2_Sendoel2017	ENSMUST00000024882_56	-1.98254839496089	0.0854700854700855	11
Epidermis_SOX2_Sendoel2017	ENSMUST00000113676_67	-1.98210130423219	3.07692307692308	11
Epidermis_SOX2_Sendoel2017	ENSMUST00000067542_66	-1.98198200629359	0.5	12
Epidermis_SOX2_Sendoel2017	ENSMUST00000185384_38	-1.97592721558863	4.85714285714286	12
Epidermis_SOX2_Sendoel2017	ENSMUST00000065889_20	-1.97459434221122	0.340909090909091	12
Epidermis_SOX2_Sendoel2017	ENSMUST00000064503_154	-1.97104599900355	0.352941176470588	12
Epidermis_SOX2_Sendoel2017	ENSMUST00000209639_152	-1.96915638356211	0.25	12
Epidermis_SOX2_Sendoel2017	ENSMUST00000056107_125	-1.96656221535704	0.3125	12
Epidermis_SOX2_Sendoel2017	ENSMUST00000078816_565	-1.9663939865693	0.384615384615385	12
Epidermis_SOX2_Sendoel2017	ENSMUST00000015812_99	-1.96398507884538	0.137614678899083	12
Epidermis_SOX2_Sendoel2017	ENSMUST00000088419_132	-1.96371144510626	0.0291120815138282	12
Epidermis_SOX2_Sendoel2017	ENSMUST00000051572_114	-1.96314872779398	0.25	12
Epidermis_SOX2_Sendoel2017	ENSMUST00000019439_102	-1.96268018791024	0.217391304347826	12
Epidermis_SOX2_Sendoel2017	ENSMUST00000038563_353	-1.96210161347497	0.00959692898272553	12
Epidermis_SOX2_Sendoel2017	ENSMUST00000043169_141	-1.96182246169948	0.111940298507463	12
Epidermis_SOX2_Sendoel2017	ENSMUST00000060807_48	-1.96044875844429	0.106382978723404	12
Epidermis_SOX2_Sendoel2017	ENSMUST00000034751_303	-1.96003700010065	0.168067226890756	12
Epidermis_SOX2_Sendoel2017	ENSMUST00000033380_52	-1.95986428023187	0.34965034965035	12
Epidermis_SOX2_Sendoel2017	ENSMUST00000099356_84	-1.95861445467591	0.161290322580645	12
Epidermis_SOX2_Sendoel2017	ENSMUST00000135672_15	-1.95204096851388	0.155038759689923	12
Epidermis_SOX2_Sendoel2017	ENSMUST00000044751_195	-1.94924371033811	0.285714285714286	12
Epidermis_SOX2_Sendoel2017	ENSMUST00000002320_186	-1.94815915637375	0.0539083557951483	12
Epidermis_SOX2_Sendoel2017	ENSMUST00000021001_95	-1.94744086064814	0.0160668380462725	12
Epidermis_SOX2_Sendoel2017	ENSMUST00000022377_122	-1.94690950599773	0.222222222222222	12
Epidermis_SOX2_Sendoel2017	ENSMUST00000114634_78	-1.94427256403634	1.75675675675676	12
Epidermis_SOX2_Sendoel2017	ENSMUST00000125447_1448	-1.93328740686489	0.0641025641025641	12
Epidermis_SOX2_Sendoel2017	ENSMUST00000022386_335	-1.92659492799415	0.5	12
Epidermis_SOX2_Sendoel2017	ENSMUST00000098822_97	-1.92627883173857	1	12
Epidermis_SOX2_Sendoel2017	ENSMUST00000018625_66	-1.92411649577339	11.8292682926829	12
Epidermis_SOX2_Sendoel2017	ENSMUST00000001565_141	-1.92323758353069	0.245398773006135	12
Epidermis_SOX2_Sendoel2017	ENSMUST00000063905_124	-1.91735087649757	0.099009900990099	12
Epidermis_SOX2_Sendoel2017	ENSMUST00000057844_178	-1.91476965834631	0.216049382716049	12
Epidermis_SOX2_Sendoel2017	ENSMUST00000049400_350	-1.91070471250617	0.144230769230769	12
Epidermis_SOX2_Sendoel2017	ENSMUST00000084724_230	-1.91070471250617	0.0571428571428571	12
Epidermis_SOX2_Sendoel2017	ENSMUST00000111417_702	-1.90822628028541	0.0295608108108108	12
Epidermis_SOX2_Sendoel2017	ENSMUST00000091252_27	-1.90644845733094	0.181818181818182	12
Epidermis_SOX2_Sendoel2017	ENSMUST00000022977_554	-1.9061704393881	0.0738916256157635	12
Epidermis_SOX2_Sendoel2017	ENSMUST00000028021_30	-1.90496195457492	0.384615384615385	12
Epidermis_SOX2_Sendoel2017	ENSMUST00000156009_127	-1.90473064814768	0.633802816901409	12
Epidermis_SOX2_Sendoel2017	ENSMUST00000167004_138	-1.90002267714553	0.0619578686493185	12
Epidermis_SOX2_Sendoel2017	ENSMUST00000102794_209	-1.89775514152409	1.42857142857143	12
Epidermis_SOX2_Sendoel2017	ENSMUST00000046426_191	-1.89446549070992	0.217391304347826	12
Epidermis_SOX2_Sendoel2017	ENSMUST00000053577_17	-1.89446549070992	1.21212121212121	12
Epidermis_SOX2_Sendoel2017	ENSMUST00000025393_369	-1.88998793552063	0.0882352941176471	12
Epidermis_SOX2_Sendoel2017	ENSMUST00000146243_630	-1.88521538446769	0.053475935828877	12
Epidermis_SOX2_Sendoel2017	ENSMUST00000030036_186	-1.88329101369259	0.722222222222222	12
Epidermis_SOX2_Sendoel2017	ENSMUST00000113697_10	-1.87652056072639	0.19578313253012	12
Epidermis_SOX2_Sendoel2017	ENSMUST00000071921_174	-1.87467392545188	0.537634408602151	12
Epidermis_SOX2_Sendoel2017	ENSMUST00000029128_133	-1.87404212850564	1.15384615384615	12
Epidermis_SOX2_Sendoel2017	ENSMUST00000068880_199	-1.8716963873963	0.0952380952380952	12
Epidermis_SOX2_Sendoel2017	ENSMUST00000112730_87	-1.8679427979921	0.111111111111111	12
Epidermis_SOX2_Sendoel2017	ENSMUST00000171795_184	-1.8617243544698	0.159574468085106	12
Epidermis_SOX2_Sendoel2017	ENSMUST00000060148_86	-1.86028133893014	0.4	12
Epidermis_SOX2_Sendoel2017	ENSMUST00000084535_227	-1.85209630535736	1.5	12
Epidermis_SOX2_Sendoel2017	ENSMUST00000107601_164	-1.85209630535736	0.1	12
Epidermis_SOX2_Sendoel2017	ENSMUST00000026387_39	-1.85198268166614	0.234375	12
Epidermis_SOX2_Sendoel2017	ENSMUST00000098825_75	-1.84837456784964	0.222222222222222	13
Epidermis_SOX2_Sendoel2017	ENSMUST00000132517_72	-1.847962809506	0.833333333333333	13
Epidermis_SOX2_Sendoel2017	ENSMUST00000086374_77	-1.84420285929888	0.161290322580645	13
Epidermis_SOX2_Sendoel2017	ENSMUST00000001479_159	-1.84379110095524	0.676691729323308	13
Epidermis_SOX2_Sendoel2017	ENSMUST00000001455_361	-1.83229024694915	0.05	13
Epidermis_SOX2_Sendoel2017	ENSMUST00000042012_9	-1.83066360685232	0.681818181818182	13
Epidermis_SOX2_Sendoel2017	ENSMUST00000044083_68	-1.82946664721979	0.16	13
Epidermis_SOX2_Sendoel2017	ENSMUST00000037843_522	-1.82917710409629	0.640776699029126	13
Epidermis_SOX2_Sendoel2017	ENSMUST00000019276_1301	-1.82890347035717	0.013869625520111	13
Epidermis_SOX2_Sendoel2017	ENSMUST00000094077_115	-1.82682645664496	0.0671140939597315	13
Epidermis_SOX2_Sendoel2017	ENSMUST00000072376_254	-1.81760399025808	0.0254777070063694	13
Epidermis_SOX2_Sendoel2017	ENSMUST00000057438_180	-1.81747802548519	0.189873417721519	13
Epidermis_SOX2_Sendoel2017	ENSMUST00000029552_104	-1.81630815795371	0.223214285714286	13
Epidermis_SOX2_Sendoel2017	ENSMUST00000150602_269	-1.80972880730708	0.0892857142857143	13
Epidermis_SOX2_Sendoel2017	ENSMUST00000064272_145	-1.80720876252197	0.0490196078431373	13
Epidermis_SOX2_Sendoel2017	ENSMUST00000052590_55	-1.80391447212168	0.0529100529100529	13
Epidermis_SOX2_Sendoel2017	ENSMUST00000171791_153	-1.80091452808868	2.08333333333333	13
Epidermis_SOX2_Sendoel2017	ENSMUST00000048807_433	-1.798721946253	0.0303951367781155	13
Epidermis_SOX2_Sendoel2017	ENSMUST00000044783_184	-1.7983381946577	0.0102459016393443	13
Epidermis_SOX2_Sendoel2017	ENSMUST00000022656_240	-1.79792643631406	0.0709219858156028	13
Epidermis_SOX2_Sendoel2017	ENSMUST00000043709_241	-1.7971738578488	0.518433179723502	13
Epidermis_SOX2_Sendoel2017	ENSMUST00000105855_116	-1.79615208969076	0.324607329842932	13
Epidermis_SOX2_Sendoel2017	ENSMUST00000006557_34	-1.79593055256183	0.087719298245614	13
Epidermis_SOX2_Sendoel2017	ENSMUST00000179598_1348	-1.79593055256183	0.0506756756756757	13
Epidermis_SOX2_Sendoel2017	ENSMUST00000061209_139	-1.78855429707542	0.0344827586206897	13
Epidermis_SOX2_Sendoel2017	ENSMUST00000114668_196	-1.78360198257862	0.5	13
Epidermis_SOX2_Sendoel2017	ENSMUST00000051379_214	-1.78342446251035	0.024	13
Epidermis_SOX2_Sendoel2017	ENSMUST00000035078_294	-1.78203225512422	0.336538461538462	13
Epidermis_SOX2_Sendoel2017	ENSMUST00000061179_198	-1.77984623166135	0.0381679389312977	13
Epidermis_SOX2_Sendoel2017	ENSMUST00000031599_89	-1.7788401163588	0.091743119266055	13
Epidermis_SOX2_Sendoel2017	ENSMUST00000122450_35	-1.77536244801484	0.220588235294118	13
Epidermis_SOX2_Sendoel2017	ENSMUST00000033289_588	-1.77409264285126	0.0364963503649635	13
Epidermis_SOX2_Sendoel2017	ENSMUST00000089162_44	-1.77407123293254	0.5	13
Epidermis_SOX2_Sendoel2017	ENSMUST00000172387_222	-1.77159280071179	0.285714285714286	13
Epidermis_SOX2_Sendoel2017	ENSMUST00000081794_267	-1.76931780342213	0.0602409638554217	13
Epidermis_SOX2_Sendoel2017	ENSMUST00000146409_308	-1.76546813828977	0.0716845878136201	13
Epidermis_SOX2_Sendoel2017	ENSMUST00000032491_97	-1.76389513782906	0.415472779369628	13
Epidermis_SOX2_Sendoel2017	ENSMUST00000022356_680	-1.7582181600593	0.0446428571428571	13
Epidermis_SOX2_Sendoel2017	ENSMUST00000049404_481	-1.75692101795467	1.0958904109589	13
Epidermis_SOX2_Sendoel2017	ENSMUST00000125447_509	-1.75088271978735	0.142857142857143	13
Epidermis_SOX2_Sendoel2017	ENSMUST00000031412_125	-1.74915444540933	0.256410256410256	13
Epidermis_SOX2_Sendoel2017	ENSMUST00000031678_296	-1.74078274858755	0.227272727272727	13
Epidermis_SOX2_Sendoel2017	ENSMUST00000200095_11	-1.73492662076821	0.105263157894737	13
Epidermis_SOX2_Sendoel2017	ENSMUST00000096191_162	-1.73375994838717	0.175438596491228	13
Epidermis_SOX2_Sendoel2017	ENSMUST00000102781_253	-1.73338618411935	0.1	13
Epidermis_SOX2_Sendoel2017	ENSMUST00000075410_212	-1.73161183749605	0.0694444444444445	13
Epidermis_SOX2_Sendoel2017	ENSMUST00000045621_98	-1.73139030036712	0.0689655172413793	13
Epidermis_SOX2_Sendoel2017	ENSMUST00000052691_151	-1.73139030036712	0.403726708074534	13
Epidermis_SOX2_Sendoel2017	ENSMUST00000059851_36	-1.73139030036712	0.285714285714286	13
Epidermis_SOX2_Sendoel2017	ENSMUST00000098350_161	-1.73139030036712	0.653409090909091	13
Epidermis_SOX2_Sendoel2017	ENSMUST00000027554_965	-1.72994728482746	0.0757575757575758	13
Epidermis_SOX2_Sendoel2017	ENSMUST00000032774_390	-1.7288251070702	0.0303951367781155	13
Epidermis_SOX2_Sendoel2017	ENSMUST00000057836_63	-1.72349408028188	0.2	13
Epidermis_SOX2_Sendoel2017	ENSMUST00000214558_308	-1.72162721764474	0.0278551532033426	14
Epidermis_SOX2_Sendoel2017	ENSMUST00000112751_1154	-1.71803047318788	0.166666666666667	14
Epidermis_SOX2_Sendoel2017	ENSMUST00000023918_290	-1.71485202775733	0.0595238095238095	14
Epidermis_SOX2_Sendoel2017	ENSMUST00000025142_276	-1.71245729629757	0.277777777777778	14
Epidermis_SOX2_Sendoel2017	ENSMUST00000154032_22	-1.71245729629757	0.136986301369863	14
Epidermis_SOX2_Sendoel2017	ENSMUST00000030078_119	-1.71058320934674	0.186567164179104	14
Epidermis_SOX2_Sendoel2017	ENSMUST00000022507_95	-1.69825291055746	0.224719101123596	14
Epidermis_SOX2_Sendoel2017	ENSMUST00000023614_127	-1.69807763493895	0.2	14
Epidermis_SOX2_Sendoel2017	ENSMUST00000020372_27	-1.69557030106699	0.925925925925926	14
Epidermis_SOX2_Sendoel2017	ENSMUST00000055922_242	-1.69511418784462	0.00824402308326463	14
Epidermis_SOX2_Sendoel2017	ENSMUST00000168700_137	-1.68929985265922	0.0148588410104012	14
Epidermis_SOX2_Sendoel2017	ENSMUST00000026173_115	-1.68551146383585	0.123595505617978	14
Epidermis_SOX2_Sendoel2017	ENSMUST00000040972_90	-1.68551146383585	0.506756756756757	14
Epidermis_SOX2_Sendoel2017	ENSMUST00000006911_110	-1.68461419321462	0.0391113892365457	14
Epidermis_SOX2_Sendoel2017	ENSMUST00000047857_53	-1.68461419321462	1.07142857142857	14
Epidermis_SOX2_Sendoel2017	ENSMUST00000065928_120	-1.68461419321462	0.119617224880383	14
Epidermis_SOX2_Sendoel2017	ENSMUST00000114049_179	-1.68164625442899	2.36363636363636	14
Epidermis_SOX2_Sendoel2017	ENSMUST00000095078_115	-1.68153747022829	0.0522648083623693	14
Epidermis_SOX2_Sendoel2017	ENSMUST00000027736_177	-1.67969083495378	0.0228050171037628	14
Epidermis_SOX2_Sendoel2017	ENSMUST00000160180_56	-1.67916782220824	0.130183220829315	14
Epidermis_SOX2_Sendoel2017	ENSMUST00000050366_11	-1.66940068008221	0.14792899408284	14
Epidermis_SOX2_Sendoel2017	ENSMUST00000105682_408	-1.66908157158794	0.357142857142857	14
Epidermis_SOX2_Sendoel2017	ENSMUST00000097961_113	-1.66781467472862	0.161290322580645	14
Epidermis_SOX2_Sendoel2017	ENSMUST00000160649_73	-1.66692224786145	0.25	14
Epidermis_SOX2_Sendoel2017	ENSMUST00000004208_332	-1.66540703263274	0.122699386503067	14
Epidermis_SOX2_Sendoel2017	ENSMUST00000090292_53	-1.66431002557822	0.2	14
Epidermis_SOX2_Sendoel2017	ENSMUST00000078386_193	-1.66304996483501	0.434782608695652	14
Epidermis_SOX2_Sendoel2017	ENSMUST00000025675_126	-1.66195645560955	0.78125	14
Epidermis_SOX2_Sendoel2017	ENSMUST00000017946_92	-1.66001328100976	0.032258064516129	14
Epidermis_SOX2_Sendoel2017	ENSMUST00000166791_15	-1.66001328100976	0.149253731343284	14
Epidermis_SOX2_Sendoel2017	ENSMUST00000109024_129	-1.6594780233888	0.0788091068301226	14
Epidermis_SOX2_Sendoel2017	ENSMUST00000088419_149	-1.65349022099317	0.034106412005457	14
Epidermis_SOX2_Sendoel2017	ENSMUST00000052965_198	-1.65001859789623	0.16	14
Epidermis_SOX2_Sendoel2017	ENSMUST00000077175_171	-1.64979993992187	0.0699300699300699	14
Epidermis_SOX2_Sendoel2017	ENSMUST00000111289_58	-1.64979993992187	0.327102803738318	14
Epidermis_SOX2_Sendoel2017	ENSMUST00000025218_67	-1.64549593379924	6	14
Epidermis_SOX2_Sendoel2017	ENSMUST00000079716_17	-1.64450897235688	0.2	14
Epidermis_SOX2_Sendoel2017	ENSMUST00000039729_767	-1.64401450530742	0.619047619047619	14
Epidermis_SOX2_Sendoel2017	ENSMUST00000112384_14	-1.63353738274424	0.738636363636364	14
Epidermis_SOX2_Sendoel2017	ENSMUST00000032709_267	-1.62972525188672	0.230978260869565	14
Epidermis_SOX2_Sendoel2017	ENSMUST00000057324_68	-1.62909345494048	2.5	14
Epidermis_SOX2_Sendoel2017	ENSMUST00000038185_204	-1.62640922810273	0.615384615384615	14
Epidermis_SOX2_Sendoel2017	ENSMUST00000029989_217	-1.62384897691144	0.0541516245487365	14
Epidermis_SOX2_Sendoel2017	ENSMUST00000082367_38	-1.62244429312595	0.263157894736842	14
Epidermis_SOX2_Sendoel2017	ENSMUST00000115123_123	-1.62123578674948	0.0538599640933573	14
Epidermis_SOX2_Sendoel2017	ENSMUST00000002925_19	-1.62105758322027	0.862068965517242	14
Epidermis_SOX2_Sendoel2017	ENSMUST00000034197_1033	-1.61612736442166	0.0892857142857143	14
Epidermis_SOX2_Sendoel2017	ENSMUST00000087435_423	-1.61554045529602	1.51162790697674	14
Epidermis_SOX2_Sendoel2017	ENSMUST00000087883_140	-1.61533266536499	0.5	14
Epidermis_SOX2_Sendoel2017	ENSMUST00000028103_218	-1.61404739416719	0.0503355704697987	14
Epidermis_SOX2_Sendoel2017	ENSMUST00000071230_234	-1.61372214294832	0.691823899371069	14
Epidermis_SOX2_Sendoel2017	ENSMUST00000035462_1014	-1.61197315436463	0.320512820512821	14
Epidermis_SOX2_Sendoel2017	ENSMUST00000002090_132	-1.61124371072757	0.0736961451247166	14
Epidermis_SOX2_Sendoel2017	ENSMUST00000016105_32	-1.61124371072757	2.83018867924528	14
Epidermis_SOX2_Sendoel2017	ENSMUST00000063817_157	-1.60951244032174	0.333333333333333	15
Epidermis_SOX2_Sendoel2017	ENSMUST00000026519_105	-1.59215549394618	0.255102040816327	15
Epidermis_SOX2_Sendoel2017	ENSMUST00000063817_48	-1.5920847038213	0.254237288135593	15
Epidermis_SOX2_Sendoel2017	ENSMUST00000170489_165	-1.58451797365464	0.0536193029490617	15
Epidermis_SOX2_Sendoel2017	ENSMUST00000074653_261	-1.58187778307981	1.5	15
Epidermis_SOX2_Sendoel2017	ENSMUST00000088217_336	-1.58095568160453	1.93069306930693	15
Epidermis_SOX2_Sendoel2017	ENSMUST00000097888_158	-1.57957334217539	0.300751879699248	15
Epidermis_SOX2_Sendoel2017	ENSMUST00000049506_71	-1.57532664238876	0.234375	15
Epidermis_SOX2_Sendoel2017	ENSMUST00000059562_276	-1.57475246008908	0.0778210116731518	15
Epidermis_SOX2_Sendoel2017	ENSMUST00000034388_245	-1.57251512684598	0.126050420168067	15
Epidermis_SOX2_Sendoel2017	ENSMUST00000043983_491	-1.57213784937422	0.159574468085106	15
Epidermis_SOX2_Sendoel2017	ENSMUST00000056433_30	-1.57059383199238	0.158227848101266	15
Epidermis_SOX2_Sendoel2017	ENSMUST00000160834_268	-1.56958980103058	0.441176470588235	15
Epidermis_SOX2_Sendoel2017	ENSMUST00000088419_189	-1.56822245488368	0.0190114068441065	15
Epidermis_SOX2_Sendoel2017	ENSMUST00000037232_159	-1.56237447268793	0.166666666666667	15
Epidermis_SOX2_Sendoel2017	ENSMUST00000163168_327	-1.55651733102556	0.0238853503184713	15
Epidermis_SOX2_Sendoel2017	ENSMUST00000002588_277	-1.55596585452353	0.028328611898017	15
Epidermis_SOX2_Sendoel2017	ENSMUST00000022136_271	-1.55079241317028	0.6	15
Epidermis_SOX2_Sendoel2017	ENSMUST00000038361_381	-1.55079241317028	0.333333333333333	15
Epidermis_SOX2_Sendoel2017	ENSMUST00000014642_80	-1.5505687257522	0.240963855421687	15
Epidermis_SOX2_Sendoel2017	ENSMUST00000030806_30	-1.54908222299617	0.166666666666667	15
Epidermis_SOX2_Sendoel2017	ENSMUST00000039165_252	-1.54215342788819	0.0714285714285714	15
Epidermis_SOX2_Sendoel2017	ENSMUST00000048139_193	-1.54185924517858	0.172413793103448	15
Epidermis_SOX2_Sendoel2017	ENSMUST00000036019_411	-1.5411979814144	0.5	15
Epidermis_SOX2_Sendoel2017	ENSMUST00000020440_185	-1.54079845500673	0.608552631578947	15
Epidermis_SOX2_Sendoel2017	ENSMUST00000057324_562	-1.53865330901346	0.036319612590799	15
Epidermis_SOX2_Sendoel2017	ENSMUST00000140538_92	-1.53818849291141	0.140845070422535	15
Epidermis_SOX2_Sendoel2017	ENSMUST00000069557_208	-1.53702821086788	0.0420168067226891	15
Epidermis_SOX2_Sendoel2017	ENSMUST00000114590_69	-1.5351853204594	1.25	15
Epidermis_SOX2_Sendoel2017	ENSMUST00000027396_90	-1.53428044835471	0.75	15
Epidermis_SOX2_Sendoel2017	ENSMUST00000021246_26	-1.53370867753421	0.27027027027027	15
Epidermis_SOX2_Sendoel2017	ENSMUST00000022977_460	-1.53219923604851	0.292857142857143	15
Epidermis_SOX2_Sendoel2017	ENSMUST00000131173_115	-1.52947749064523	0.146443514644351	15
Epidermis_SOX2_Sendoel2017	ENSMUST00000040872_111	-1.52375086968177	0.149253731343284	15
Epidermis_SOX2_Sendoel2017	ENSMUST00000117389_152	-1.52288262710095	1.18421052631579	15
Epidermis_SOX2_Sendoel2017	ENSMUST00000046207_39	-1.5127162199751	3.22847682119205	15
Epidermis_SOX2_Sendoel2017	ENSMUST00000006151_221	-1.50031265271397	0.0256278831368529	15
Epidermis_SOX2_Sendoel2017	ENSMUST00000105256_247	-1.49783422049322	2	15
Epidermis_SOX2_Sendoel2017	ENSMUST00000221555_30	-1.49622962266991	0.12589928057554	15
Epidermis_SOX2_Sendoel2017	ENSMUST00000022550_615	-1.49443562220471	0.0644329896907217	15
Epidermis_SOX2_Sendoel2017	ENSMUST00000040583_164	-1.49379061076277	0.753424657534247	15
Epidermis_SOX2_Sendoel2017	ENSMUST00000127278_14	-1.49234759522311	0.333333333333333	15
Epidermis_SOX2_Sendoel2017	ENSMUST00000112507_85	-1.49118020096135	0.3125	15
Epidermis_SOX2_Sendoel2017	ENSMUST00000029445_79	-1.48997794720305	0.190972222222222	15
Epidermis_SOX2_Sendoel2017	ENSMUST00000012440_181	-1.48723098037963	0.022202486678508	15
Epidermis_SOX2_Sendoel2017	ENSMUST00000107359_99	-1.48392692931146	0.087719298245614	15
Epidermis_SOX2_Sendoel2017	ENSMUST00000060579_222	-1.47616095567711	0.0635593220338983	15
Epidermis_SOX2_Sendoel2017	ENSMUST00000058098_55	-1.47540951904883	1.20689655172414	15
Epidermis_SOX2_Sendoel2017	ENSMUST00000021091_621	-1.47375331358124	0.549828178694158	15
Epidermis_SOX2_Sendoel2017	ENSMUST00000031840_53	-1.47375331358124	0.04739336492891	15
Epidermis_SOX2_Sendoel2017	ENSMUST00000172813_28	-1.47293108682808	0.0870406189555126	15
Epidermis_SOX2_Sendoel2017	ENSMUST00000154032_73	-1.46503977162673	0.0387596899224806	15
Epidermis_SOX2_Sendoel2017	ENSMUST00000137004_35	-1.46422008456191	0.232558139534884	15
Epidermis_SOX2_Sendoel2017	ENSMUST00000094646_31	-1.46245994806676	0.303030303030303	16
Epidermis_SOX2_Sendoel2017	ENSMUST00000029891_221	-1.46216732902175	0.203252032520325	16
Epidermis_SOX2_Sendoel2017	ENSMUST00000038145_78	-1.45867422166241	0.142857142857143	16
Epidermis_SOX2_Sendoel2017	ENSMUST00000018792_370	-1.45731111771022	0.0173010380622837	16
Epidermis_SOX2_Sendoel2017	ENSMUST00000160834_115	-1.45731111771022	1.5	16
Epidermis_SOX2_Sendoel2017	ENSMUST00000117506_122	-1.45644055266851	1.625	16
Epidermis_SOX2_Sendoel2017	ENSMUST00000069597_646	-1.45597921252991	0.0439882697947214	16
Epidermis_SOX2_Sendoel2017	ENSMUST00000004565_103	-1.45495404991249	0.317073170731707	16
Epidermis_SOX2_Sendoel2017	ENSMUST00000109563_152	-1.44802525480451	0.3	16
Epidermis_SOX2_Sendoel2017	ENSMUST00000119604_272	-1.44760419695989	0.0454545454545455	16
Epidermis_SOX2_Sendoel2017	ENSMUST00000058444_777	-1.44334506379152	0.705128205128205	16
Epidermis_SOX2_Sendoel2017	ENSMUST00000080406_454	-1.44334506379152	0.227272727272727	16
Epidermis_SOX2_Sendoel2017	ENSMUST00000220303_616	-1.4419916069169	0.0413223140495868	16
Epidermis_SOX2_Sendoel2017	ENSMUST00000043237_119	-1.43907628751467	0.157894736842105	16
Epidermis_SOX2_Sendoel2017	ENSMUST00000072777_207	-1.43525156750105	0.154639175257732	16
Epidermis_SOX2_Sendoel2017	ENSMUST00000002320_84	-1.43344950697035	0.203252032520325	16
Epidermis_SOX2_Sendoel2017	ENSMUST00000037260_161	-1.43233624809882	0.0742574257425743	16
Epidermis_SOX2_Sendoel2017	ENSMUST00000070166_56	-1.43233624809882	0.126262626262626	16
Epidermis_SOX2_Sendoel2017	ENSMUST00000031740_247	-1.43079306457851	5.5	16
Epidermis_SOX2_Sendoel2017	ENSMUST00000114975_16	-1.43079306457851	0.454545454545455	16
Epidermis_SOX2_Sendoel2017	ENSMUST00000082059_85	-1.42985781587807	0.166666666666667	16
Epidermis_SOX2_Sendoel2017	ENSMUST00000033210_214	-1.42724462571611	0.108695652173913	16
Epidermis_SOX2_Sendoel2017	ENSMUST00000030455_50	-1.42663994876664	1.625	16
Epidermis_SOX2_Sendoel2017	ENSMUST00000058437_248	-1.42663994876664	0.0967741935483871	16
Epidermis_SOX2_Sendoel2017	ENSMUST00000234810_45	-1.42663994876664	0.46875	16
Epidermis_SOX2_Sendoel2017	ENSMUST00000071065_274	-1.42413289802279	0.044543429844098	16
Epidermis_SOX2_Sendoel2017	ENSMUST00000115199_222	-1.42413289802279	0.122950819672131	16
Epidermis_SOX2_Sendoel2017	ENSMUST00000034012_174	-1.42196650067672	0.134408602150538	16
Epidermis_SOX2_Sendoel2017	ENSMUST00000034065_56	-1.42196650067672	0.384615384615385	16
Epidermis_SOX2_Sendoel2017	ENSMUST00000160132_36	-1.42196650067672	0.027359781121751	16
Epidermis_SOX2_Sendoel2017	ENSMUST00000023507_777	-1.42152132597104	0.206185567010309	16
Epidermis_SOX2_Sendoel2017	ENSMUST00000174874_28	-1.42047999792069	0.2	16
Epidermis_SOX2_Sendoel2017	ENSMUST00000009344_310	-1.41938667711675	0.513392857142857	16
Epidermis_SOX2_Sendoel2017	ENSMUST00000119664_407	-1.41894753316664	0.333333333333333	16
Epidermis_SOX2_Sendoel2017	ENSMUST00000119901_23	-1.41835541992073	0.075187969924812	16
Epidermis_SOX2_Sendoel2017	ENSMUST00000030265_28	-1.41573447905176	0.4	16
Epidermis_SOX2_Sendoel2017	ENSMUST00000000925_20	-1.41552127928837	0.816326530612245	16
Epidermis_SOX2_Sendoel2017	ENSMUST00000048702_203	-1.41286203644679	0.192307692307692	16
Epidermis_SOX2_Sendoel2017	ENSMUST00000059680_142	-1.40854154742802	0.0192678227360308	16
Epidermis_SOX2_Sendoel2017	ENSMUST00000034051_78	-1.40844739770696	0.263157894736842	16
Epidermis_SOX2_Sendoel2017	ENSMUST00000026833_462	-1.4081818041905	0.0881057268722467	16
Epidermis_SOX2_Sendoel2017	ENSMUST00000047978_18	-1.4081818041905	0.465116279069768	16
Epidermis_SOX2_Sendoel2017	ENSMUST00000099514_391	-1.4081818041905	0.117647058823529	16
Epidermis_SOX2_Sendoel2017	ENSMUST00000103212_713	-1.4060777496869	0.0793650793650794	16
Epidermis_SOX2_Sendoel2017	ENSMUST00000026659_25	-1.4059689654862	0.0961538461538461	16
Epidermis_SOX2_Sendoel2017	ENSMUST00000081790_62	-1.40255674614028	8.52564102564103	16
Epidermis_SOX2_Sendoel2017	ENSMUST00000030784_274	-1.40120514368954	0.15	16
Epidermis_SOX2_Sendoel2017	ENSMUST00000162066_105	-1.39738330478703	0.217391304347826	16
Epidermis_SOX2_Sendoel2017	ENSMUST00000043680_243	-1.39717240344808	0.0690406976744186	16
Epidermis_SOX2_Sendoel2017	ENSMUST00000066298_894	-1.3944795309521	0.252808988764045	16
Epidermis_SOX2_Sendoel2017	ENSMUST00000041010_530	-1.39279336945398	1.07692307692308	16
Epidermis_SOX2_Sendoel2017	ENSMUST00000146667_60	-1.38788662204643	0.142857142857143	16
Epidermis_SOX2_Sendoel2017	ENSMUST00000047497_347	-1.38356667781662	0.147058823529412	16
Epidermis_SOX2_Sendoel2017	ENSMUST00000021411_744	-1.38329514982975	0.0609756097560976	17
Epidermis_SOX2_Sendoel2017	ENSMUST00000009713_103	-1.38227338167172	0.25	17
Epidermis_SOX2_Sendoel2017	ENSMUST00000034599_120	-1.38227338167172	0.260223048327138	17
Epidermis_SOX2_Sendoel2017	ENSMUST00000031668_331	-1.38108824559587	0.0867052023121387	17
Epidermis_SOX2_Sendoel2017	ENSMUST00000002699_29	-1.37656558149888	0.163934426229508	17
Epidermis_SOX2_Sendoel2017	ENSMUST00000033276_239	-1.37571779660633	0.357142857142857	17
Epidermis_SOX2_Sendoel2017	ENSMUST00000103224_74	-1.37042519864395	0.294117647058824	17
Epidermis_SOX2_Sendoel2017	ENSMUST00000023686_244	-1.36986981441058	0.0338983050847458	17
Epidermis_SOX2_Sendoel2017	ENSMUST00000027367_195	-1.36986981441058	0.3125	17
Epidermis_SOX2_Sendoel2017	ENSMUST00000027667_78	-1.36952248538891	0.0838235294117647	17
Epidermis_SOX2_Sendoel2017	ENSMUST00000105850_19	-1.36576889598471	0.317460317460317	17
Epidermis_SOX2_Sendoel2017	ENSMUST00000108074_305	-1.36550445551844	0.0789473684210526	17
Epidermis_SOX2_Sendoel2017	ENSMUST00000021246_123	-1.36510853324049	0.0491400491400491	17
Epidermis_SOX2_Sendoel2017	ENSMUST00000050092_352	-1.36510853324049	0.153846153846154	17
Epidermis_SOX2_Sendoel2017	ENSMUST00000084731_81	-1.36329046376395	0.121359223300971	17
Epidermis_SOX2_Sendoel2017	ENSMUST00000067631_212	-1.36297750229354	0.0338983050847458	17
Epidermis_SOX2_Sendoel2017	ENSMUST00000088610_129	-1.36297750229354	10.5555555555556	17
Epidermis_SOX2_Sendoel2017	ENSMUST00000022169_26	-1.36079489958637	0.283018867924528	17
Epidermis_SOX2_Sendoel2017	ENSMUST00000002320_227	-1.35955045246241	0.0380228136882129	17
Epidermis_SOX2_Sendoel2017	ENSMUST00000051065_162	-1.35463485479084	1.6	17
Epidermis_SOX2_Sendoel2017	ENSMUST00000035227_56	-1.35436714810905	0.510204081632653	17
Epidermis_SOX2_Sendoel2017	ENSMUST00000030581_109	-1.35042515216426	0.132075471698113	17
Epidermis_SOX2_Sendoel2017	ENSMUST00000050096_112	-1.34911099804998	0.322997416020672	17
Epidermis_SOX2_Sendoel2017	ENSMUST00000170077_111	-1.34720682038103	0.375	17
Epidermis_SOX2_Sendoel2017	ENSMUST00000033751_141	-1.34331146778102	0.333333333333333	17
Epidermis_SOX2_Sendoel2017	ENSMUST00000062181_589	-1.34331146778102	0.0149253731343284	17
Epidermis_SOX2_Sendoel2017	ENSMUST00000168700_170	-1.33904484019738	0.0933609958506224	17
Epidermis_SOX2_Sendoel2017	ENSMUST00000097352_138	-1.33697283236789	0.4	17
Epidermis_SOX2_Sendoel2017	ENSMUST00000233169_245	-1.33580043291927	0.75	17
Epidermis_SOX2_Sendoel2017	ENSMUST00000021097_360	-1.33336648041806	0.114942528735632	17
Epidermis_SOX2_Sendoel2017	ENSMUST00000027059_199	-1.33058193540155	0.123456790123457	17
Epidermis_SOX2_Sendoel2017	ENSMUST00000068958_306	-1.31800676321612	0.869565217391304	17
Epidermis_SOX2_Sendoel2017	ENSMUST00000046651_22	-1.31202532930417	0.225225225225225	17
Epidermis_SOX2_Sendoel2017	ENSMUST00000066610_163	-1.31026904653946	0.0273972602739726	17
Epidermis_SOX2_Sendoel2017	ENSMUST00000114988_121	-1.30913003483423	0.845360824742268	17
Epidermis_SOX2_Sendoel2017	ENSMUST00000098334_167	-1.30544161367135	0.0311526479750779	17
Epidermis_SOX2_Sendoel2017	ENSMUST00000046735_117	-1.30094458397079	0.123711340206186	17
Epidermis_SOX2_Sendoel2017	ENSMUST00000095458_49	-1.29963335683327	0.0946372239747634	17
Epidermis_SOX2_Sendoel2017	ENSMUST00000038569_72	-1.29750200139839	0.181159420289855	17
Epidermis_SOX2_Sendoel2017	ENSMUST00000042141_30	-1.29734024304431	1.70529801324503	17
Epidermis_SOX2_Sendoel2017	ENSMUST00000073781_119	-1.29595881787807	0.75	17
Epidermis_SOX2_Sendoel2017	ENSMUST00000040986_76	-1.29553283446038	0.153846153846154	17
Epidermis_SOX2_Sendoel2017	ENSMUST00000053686_231	-1.29323981934626	1	17
Epidermis_SOX2_Sendoel2017	ENSMUST00000075759_717	-1.29118397844894	0.0546448087431694	17
Epidermis_SOX2_Sendoel2017	ENSMUST00000021787_150	-1.28703550222317	0.253164556962025	17
Epidermis_SOX2_Sendoel2017	ENSMUST00000110294_156	-1.2841828821312	0.3	17
Epidermis_SOX2_Sendoel2017	ENSMUST00000018212_24	-1.28276868058494	0.10989010989011	17
Epidermis_SOX2_Sendoel2017	ENSMUST00000071750_109	-1.28188203228053	1.6	17
Epidermis_SOX2_Sendoel2017	ENSMUST00000019992_223	-1.28124865530389	0.448275862068966	17
Epidermis_SOX2_Sendoel2017	ENSMUST00000201505_440	-1.2739996695766	0.5	17
Epidermis_SOX2_Sendoel2017	ENSMUST00000041913_246	-1.2678998611869	0.454545454545455	17
Epidermis_SOX2_Sendoel2017	ENSMUST00000084724_216	-1.26704925068434	2.87610619469027	17
Epidermis_SOX2_Sendoel2017	ENSMUST00000043169_438	-1.26244939163514	0.0411522633744856	17
Epidermis_SOX2_Sendoel2017	ENSMUST00000008745_213	-1.25536397914882	0.0721012360211889	18
Epidermis_SOX2_Sendoel2017	ENSMUST00000058033_17	-1.24935390275815	4	18
Epidermis_SOX2_Sendoel2017	ENSMUST00000012679_88	-1.24870881777996	0.108225108225108	18
Epidermis_SOX2_Sendoel2017	ENSMUST00000034187_203	-1.23389569199437	0.301724137931035	18
Epidermis_SOX2_Sendoel2017	ENSMUST00000030391_89	-1.23259220091856	0.6	18
Epidermis_SOX2_Sendoel2017	ENSMUST00000037484_331	-1.22880464001608	0.210526315789474	18
Epidermis_SOX2_Sendoel2017	ENSMUST00000003907_179	-1.22792585287265	0.3125	18
Epidermis_SOX2_Sendoel2017	ENSMUST00000036991_228	-1.22601324632491	0.0480059084194978	18
Epidermis_SOX2_Sendoel2017	ENSMUST00000115120_49	-1.22601324632491	0.126582278481013	18
Epidermis_SOX2_Sendoel2017	ENSMUST00000073025_224	-1.2196586747252	0.0421940928270042	18
Epidermis_SOX2_Sendoel2017	ENSMUST00000020624_274	-1.21956004177934	0.034324942791762	18
Epidermis_SOX2_Sendoel2017	ENSMUST00000098350_164	-1.21877694394729	0.120192307692308	18
Epidermis_SOX2_Sendoel2017	ENSMUST00000000394_16	-1.21567714591316	0.217391304347826	18
Epidermis_SOX2_Sendoel2017	ENSMUST00000102545_62	-1.21567714591316	0.284090909090909	18
Epidermis_SOX2_Sendoel2017	ENSMUST00000033905_25	-1.21391700941801	1.41025641025641	18
Epidermis_SOX2_Sendoel2017	ENSMUST00000107682_99	-1.21297741367834	0.8	18
Epidermis_SOX2_Sendoel2017	ENSMUST00000202089_29	-1.21253052008369	0.538461538461538	18
Epidermis_SOX2_Sendoel2017	ENSMUST00000044260_190	-1.21108043411474	0.196078431372549	18
Epidermis_SOX2_Sendoel2017	ENSMUST00000045167_8	-1.20668070704039	0.614035087719298	18
Epidermis_SOX2_Sendoel2017	ENSMUST00000085513_133	-1.20392742544092	0.333333333333333	18
Epidermis_SOX2_Sendoel2017	ENSMUST00000129081_43	-1.20159007848333	0.136363636363636	18
Epidermis_SOX2_Sendoel2017	ENSMUST00000029435_127	-1.19875398408767	0.212765957446809	18
Epidermis_SOX2_Sendoel2017	ENSMUST00000069837_75	-1.19875398408767	0.657894736842105	18
Epidermis_SOX2_Sendoel2017	ENSMUST00000067880_167	-1.19642789682024	0.12	18
Epidermis_SOX2_Sendoel2017	ENSMUST00000026092_33	-1.19222230158281	0.158730158730159	18
Epidermis_SOX2_Sendoel2017	ENSMUST00000092595_25	-1.19222230158281	0.170068027210884	18
Epidermis_SOX2_Sendoel2017	ENSMUST00000004097_196	-1.18815354959103	4.01442307692308	18
Epidermis_SOX2_Sendoel2017	ENSMUST00000059021_121	-1.18420506779371	0.102040816326531	18
Epidermis_SOX2_Sendoel2017	ENSMUST00000035279_139	-1.1829399753749	0.206185567010309	18
Epidermis_SOX2_Sendoel2017	ENSMUST00000039234_179	-1.18288738193592	0.643564356435644	18
Epidermis_SOX2_Sendoel2017	ENSMUST00000047075_525	-1.1794723524216	0.212765957446809	18
Epidermis_SOX2_Sendoel2017	ENSMUST00000029800_373	-1.17838608229633	0.0558659217877095	18
Epidermis_SOX2_Sendoel2017	ENSMUST00000058154_106	-1.17538207587782	0.153256704980843	18
Epidermis_SOX2_Sendoel2017	ENSMUST00000031160_103	-1.1709681237294	0.306122448979592	18
Epidermis_SOX2_Sendoel2017	ENSMUST00000095797_163	-1.170843738468	0.504484304932736	18
Epidermis_SOX2_Sendoel2017	ENSMUST00000019064_110	-1.16704579418506	0.087719298245614	18
Epidermis_SOX2_Sendoel2017	ENSMUST00000052089_8	-1.16663403584143	2.08333333333333	18
Epidermis_SOX2_Sendoel2017	ENSMUST00000180339_33	-1.1614729941302	0.222222222222222	18
Epidermis_SOX2_Sendoel2017	ENSMUST00000050872_464	-1.16078774541932	0.357142857142857	18
Epidermis_SOX2_Sendoel2017	ENSMUST00000084097_344	-1.16078774541932	0.0338409475465313	18
Epidermis_SOX2_Sendoel2017	ENSMUST00000110897_258	-1.16037598707568	0.149253731343284	18
Epidermis_SOX2_Sendoel2017	ENSMUST00000182719_75	-1.16008650479588	0.416666666666667	18
Epidermis_SOX2_Sendoel2017	ENSMUST00000004949_207	-1.15131631898578	0.5	18
Epidermis_SOX2_Sendoel2017	ENSMUST00000038377_21	-1.15091559370438	0.318181818181818	18
Epidermis_SOX2_Sendoel2017	ENSMUST00000139638_54	-1.15080680950368	0.0896057347670251	18
Epidermis_SOX2_Sendoel2017	ENSMUST00000109820_132	-1.14057493385434	0.106951871657754	18
Epidermis_SOX2_Sendoel2017	ENSMUST00000096514_26	-1.13867001935759	0.121951219512195	18
Epidermis_SOX2_Sendoel2017	ENSMUST00000055001_81	-1.13807727712421	0.75	18
Epidermis_SOX2_Sendoel2017	ENSMUST00000032561_178	-1.13657562656605	0.224358974358974	18
Epidermis_SOX2_Sendoel2017	ENSMUST00000028117_152	-1.13619158713684	2.92682926829268	18
Epidermis_SOX2_Sendoel2017	ENSMUST00000063690_32	-1.12973929212891	0.0854700854700855	18
Epidermis_SOX2_Sendoel2017	ENSMUST00000113124_235	-1.12923227599607	0.0654450261780105	18
Epidermis_SOX2_Sendoel2017	ENSMUST00000001043_650	-1.12816032870204	0.03125	18
Epidermis_SOX2_Sendoel2017	ENSMUST00000030583_50	-1.12579628764839	0.54054054054054	18
Epidermis_SOX2_Sendoel2017	ENSMUST00000110356_137	-1.12234780192492	0.0120192307692308	19
Epidermis_SOX2_Sendoel2017	ENSMUST00000022656_76	-1.12086394527279	0.306122448979592	19
Epidermis_SOX2_Sendoel2017	ENSMUST00000144464_64	-1.11945899734521	0.311111111111111	19
Epidermis_SOX2_Sendoel2017	ENSMUST00000112172_12	-1.11662537655689	0.178571428571429	19
Epidermis_SOX2_Sendoel2017	ENSMUST00000115364_185	-1.11662537655689	0.432098765432099	19
Epidermis_SOX2_Sendoel2017	ENSMUST00000027256_135	-1.1110436994812	0.0564971751412429	19
Epidermis_SOX2_Sendoel2017	ENSMUST00000045555_385	-1.1110436994812	0.148148148148148	19
Epidermis_SOX2_Sendoel2017	ENSMUST00000114321_359	-1.10933576583808	0.122950819672131	19
Epidermis_SOX2_Sendoel2017	ENSMUST00000045279_56	-1.10856526726044	0.078125	19
Epidermis_SOX2_Sendoel2017	ENSMUST00000063886_556	-1.10456730539355	0.114503816793893	19
Epidermis_SOX2_Sendoel2017	ENSMUST00000048655_105	-1.10229972373656	0.298913043478261	19
Epidermis_SOX2_Sendoel2017	ENSMUST00000195988_65	-1.10229972373656	0.833333333333333	19
Epidermis_SOX2_Sendoel2017	ENSMUST00000200095_93	-1.10084122643663	0.180360721442886	19
Epidermis_SOX2_Sendoel2017	ENSMUST00000179598_997	-1.09646581465228	0.0542005420054201	19
Epidermis_SOX2_Sendoel2017	ENSMUST00000099479_10	-1.09480447768495	0.0429799426934097	19
Epidermis_SOX2_Sendoel2017	ENSMUST00000022906_218	-1.08687569731384	0.0229357798165138	19
Epidermis_SOX2_Sendoel2017	ENSMUST00000034076_135	-1.08483569687569	0.375	19
Epidermis_SOX2_Sendoel2017	ENSMUST00000023212_137	-1.08235726465493	0.13840830449827	19
Epidermis_SOX2_Sendoel2017	ENSMUST00000101283_62	-1.07499928063161	3	19
Epidermis_SOX2_Sendoel2017	ENSMUST00000029970_139	-1.07203537437133	0.0854700854700855	19
Epidermis_SOX2_Sendoel2017	ENSMUST00000041111_9	-1.07203537437133	0.357142857142857	19
Epidermis_SOX2_Sendoel2017	ENSMUST00000081339_359	-1.06665979348984	0.201149425287356	19
Epidermis_SOX2_Sendoel2017	ENSMUST00000219315_229	-1.06655100928914	0.10989010989011	19
Epidermis_SOX2_Sendoel2017	ENSMUST00000070166_25	-1.06580335274638	0.105263157894737	19
Epidermis_SOX2_Sendoel2017	ENSMUST00000036156_245	-1.06538021300247	0.0217391304347826	19
Epidermis_SOX2_Sendoel2017	ENSMUST00000173246_341	-1.06496565754048	0.151515151515152	19
Epidermis_SOX2_Sendoel2017	ENSMUST00000100143_36	-1.0649565989097	2.88888888888889	19
Epidermis_SOX2_Sendoel2017	ENSMUST00000052296_268	-1.05914235826977	0.967741935483871	19
Epidermis_SOX2_Sendoel2017	ENSMUST00000045931_388	-1.05824498793168	0.172413793103448	19
Epidermis_SOX2_Sendoel2017	ENSMUST00000107880_96	-1.05504183589688	0.0819672131147541	19
Epidermis_SOX2_Sendoel2017	ENSMUST00000000095_549	-1.05434342901817	2.30769230769231	19
Epidermis_SOX2_Sendoel2017	ENSMUST00000028915_30	-1.05434342901817	1.25	19
Epidermis_SOX2_Sendoel2017	ENSMUST00000024594_109	-1.04791764883275	0.0471698113207547	19
Epidermis_SOX2_Sendoel2017	ENSMUST00000020000_24	-1.04459598166415	0.666666666666667	19
Epidermis_SOX2_Sendoel2017	ENSMUST00000033380_160	-1.0374566667923	0.3	19
Epidermis_SOX2_Sendoel2017	ENSMUST00000146243_714	-1.03630097424192	0.321100917431193	19
Epidermis_SOX2_Sendoel2017	ENSMUST00000207636_13	-1.02519757949563	0.0681536555142503	19
Epidermis_SOX2_Sendoel2017	ENSMUST00000043172_317	-1.02271914727487	0.0512295081967213	19
Epidermis_SOX2_Sendoel2017	ENSMUST00000022063_83	-1.02168598487979	0.0884955752212389	19
Epidermis_SOX2_Sendoel2017	ENSMUST00000013220_214	-1.01237223518653	0.142857142857143	19
Epidermis_SOX2_Sendoel2017	ENSMUST00000100539_259	-1.01142276716358	0.0512445095168375	19
Epidermis_SOX2_Sendoel2017	ENSMUST00000050668_102	-1.00993626440755	2.32142857142857	19
Epidermis_SOX2_Sendoel2017	ENSMUST00000059204_492	-1.00917677520271	0.4	19
Epidermis_SOX2_Sendoel2017	ENSMUST00000224230_99	-1.00894433494282	0.138888888888889	19
Epidermis_SOX2_Sendoel2017	ENSMUST00000109349_56	-1.00049402585888	0.136054421768708	19
Epidermis_SOX2_Sendoel2017	ENSMUST00000028730_44	-0.997512844823827	0.163398692810458	19
Epidermis_SOX2_Sendoel2017	ENSMUST00000214065_80	-0.997512844823827	0.4	19
Epidermis_SOX2_Sendoel2017	ENSMUST00000038893_15	-0.996926805805471	0.123456790123457	19
Epidermis_SOX2_Sendoel2017	ENSMUST00000134159_35	-0.996227204220639	0.199004975124378	19
Epidermis_SOX2_Sendoel2017	ENSMUST00000107204_50	-0.992431118151833	0.454545454545455	19
Epidermis_SOX2_Sendoel2017	ENSMUST00000034012_111	-0.988449130173853	0.197368421052632	19
Epidermis_SOX2_Sendoel2017	ENSMUST00000052296_419	-0.987861393127328	0.066079295154185	19
Epidermis_SOX2_Sendoel2017	ENSMUST00000021447_240	-0.983002759167474	0.555555555555556	20
Epidermis_SOX2_Sendoel2017	ENSMUST00000026439_35	-0.983002759167474	0.520833333333333	20
Epidermis_SOX2_Sendoel2017	ENSMUST00000102550_53	-0.981063177858923	0.260416666666667	20
Epidermis_SOX2_Sendoel2017	ENSMUST00000031351_38	-0.978558578539539	0.228915662650602	20
Epidermis_SOX2_Sendoel2017	ENSMUST00000073792_142	-0.978558578539539	7	20
Epidermis_SOX2_Sendoel2017	ENSMUST00000020997_348	-0.974901268426207	0.185185185185185	20
Epidermis_SOX2_Sendoel2017	ENSMUST00000032585_218	-0.974901268426207	0.0688073394495413	20
Epidermis_SOX2_Sendoel2017	ENSMUST00000055922_484	-0.974901268426207	0.0132978723404255	20
Epidermis_SOX2_Sendoel2017	ENSMUST00000034713_138	-0.972531620406154	1.02564102564103	20
Epidermis_SOX2_Sendoel2017	ENSMUST00000087268_212	-0.970221077413222	0.100671140939597	20
Epidermis_SOX2_Sendoel2017	ENSMUST00000031254_240	-0.9654989619453	0.465116279069768	20
Epidermis_SOX2_Sendoel2017	ENSMUST00000034920_346	-0.964677653326529	0.0636942675159236	20
Epidermis_SOX2_Sendoel2017	ENSMUST00000057798_52	-0.962417401494244	0.476190476190476	20
Epidermis_SOX2_Sendoel2017	ENSMUST00000002603_66	-0.960286046059365	0.320512820512821	20
Epidermis_SOX2_Sendoel2017	ENSMUST00000046244_106	-0.960286046059365	0.0568181818181818	20
Epidermis_SOX2_Sendoel2017	ENSMUST00000052135_189	-0.957325157952405	0.0491400491400491	20
Epidermis_SOX2_Sendoel2017	ENSMUST00000027112_182	-0.955536580928339	0.0446428571428571	20
Epidermis_SOX2_Sendoel2017	ENSMUST00000164209_81	-0.953667165504668	0.0813008130081301	20
Epidermis_SOX2_Sendoel2017	ENSMUST00000117160_59	-0.953475420362342	0.13355592654424	20
Epidermis_SOX2_Sendoel2017	ENSMUST00000028016_265	-0.953196268586848	0.118243243243243	20
Epidermis_SOX2_Sendoel2017	ENSMUST00000044551_165	-0.950996988141588	0.735294117647059	20
Epidermis_SOX2_Sendoel2017	ENSMUST00000041684_161	-0.946525493598736	0.0892857142857143	20
Epidermis_SOX2_Sendoel2017	ENSMUST00000030773_64	-0.945430294952496	1	20
Epidermis_SOX2_Sendoel2017	ENSMUST00000024983_166	-0.9438853030239	0.555555555555556	20
Epidermis_SOX2_Sendoel2017	ENSMUST00000040668_208	-0.942143865713188	0.207756232686981	20
Epidermis_SOX2_Sendoel2017	ENSMUST00000233158_29	-0.941406870803146	0.5	20
Epidermis_SOX2_Sendoel2017	ENSMUST00000052932_243	-0.933725171094383	0.612244897959184	20
Epidermis_SOX2_Sendoel2017	ENSMUST00000020129_31	-0.933406753369538	0.065359477124183	20
Epidermis_SOX2_Sendoel2017	ENSMUST00000031419_213	-0.93131752899851	0.408163265306122	20
Epidermis_SOX2_Sendoel2017	ENSMUST00000137138_20	-0.93131752899851	0.6	20
Epidermis_SOX2_Sendoel2017	ENSMUST00000051145_173	-0.930286271802487	2.02586206896552	20
Epidermis_SOX2_Sendoel2017	ENSMUST00000018212_28	-0.929515468467807	0.109289617486339	20
Epidermis_SOX2_Sendoel2017	ENSMUST00000111417_240	-0.926019450164247	0.0643086816720257	20
Epidermis_SOX2_Sendoel2017	ENSMUST00000113615_229	-0.92446604675924	0.476190476190476	20
Epidermis_SOX2_Sendoel2017	ENSMUST00000038980_14	-0.922842047329832	1.04166666666667	20
Epidermis_SOX2_Sendoel2017	ENSMUST00000113355_380	-0.919487772399014	0.157894736842105	20
Epidermis_SOX2_Sendoel2017	ENSMUST00000044466_79	-0.91934742396365	0.158730158730159	20
Epidermis_SOX2_Sendoel2017	ENSMUST00000037353_66	-0.917294594079894	0.757575757575758	20
Epidermis_SOX2_Sendoel2017	ENSMUST00000003191_39	-0.915808091323866	0.0900900900900901	20
Epidermis_SOX2_Sendoel2017	ENSMUST00000191428_49	-0.915254593641745	1.27906976744186	20
Epidermis_SOX2_Sendoel2017	ENSMUST00000048079_220	-0.914421381418186	0.35377358490566	20
Epidermis_SOX2_Sendoel2017	ENSMUST00000060792_211	-0.913135995571297	0.25	20
Epidermis_SOX2_Sendoel2017	ENSMUST00000020681_32	-0.904247765687961	0.510948905109489	20
Epidermis_SOX2_Sendoel2017	ENSMUST00000087971_58	-0.89941910540621	0.124223602484472	20
Epidermis_SOX2_Sendoel2017	ENSMUST00000031344_239	-0.897729759035945	0.32258064516129	20
Epidermis_SOX2_Sendoel2017	ENSMUST00000212168_276	-0.897729759035945	0.141509433962264	20
Epidermis_SOX2_Sendoel2017	ENSMUST00000055833_148	-0.897157988215444	0.5	20
Epidermis_SOX2_Sendoel2017	ENSMUST00000048044_868	-0.897011463310337	0.173611111111111	20
Epidermis_SOX2_Sendoel2017	ENSMUST00000192819_323	-0.895927698505242	0.0757575757575758	20
Epidermis_SOX2_Sendoel2017	ENSMUST00000170141_101	-0.895909288042023	0.3	20
Epidermis_SOX2_Sendoel2017	ENSMUST00000037548_510	-0.895251326815191	0.272727272727273	20
Epidermis_SOX2_Sendoel2017	ENSMUST00000003726_255	-0.893449266284488	0.225225225225225	20
Epidermis_SOX2_Sendoel2017	ENSMUST00000050997_179	-0.891837421961458	0.0769230769230769	20
Epidermis_SOX2_Sendoel2017	ENSMUST00000022287_56	-0.891211933041385	0.0551470588235294	20
Epidermis_SOX2_Sendoel2017	ENSMUST00000227556_25	-0.891211933041385	0.888888888888889	20
Epidermis_SOX2_Sendoel2017	ENSMUST00000045329_668	-0.891186353181407	0.282258064516129	21
Epidermis_SOX2_Sendoel2017	ENSMUST00000014917_119	-0.890545492449563	0.3125	21
Epidermis_SOX2_Sendoel2017	ENSMUST00000017759_211	-0.88970606652658	0.0598086124401914	21
Epidermis_SOX2_Sendoel2017	ENSMUST00000038913_253	-0.88970606652658	0.779816513761468	21
Epidermis_SOX2_Sendoel2017	ENSMUST00000060049_194	-0.886456735946877	0.123456790123457	21
Epidermis_SOX2_Sendoel2017	ENSMUST00000027768_65	-0.883745377899172	0.588235294117647	21
Epidermis_SOX2_Sendoel2017	ENSMUST00000053498_102	-0.881654920074392	0.606060606060606	21
Epidermis_SOX2_Sendoel2017	ENSMUST00000112239_19	-0.881334039332069	2.03703703703704	21
Epidermis_SOX2_Sendoel2017	ENSMUST00000040481_240	-0.868388139705008	1.96078431372549	21
Epidermis_SOX2_Sendoel2017	ENSMUST00000064950_43	-0.86283070020555	0.378787878787879	21
Epidermis_SOX2_Sendoel2017	ENSMUST00000004715_43	-0.861479197969537	0.115384615384615	21
Epidermis_SOX2_Sendoel2017	ENSMUST00000088785_196	-0.861479197969537	0.4	21
Epidermis_SOX2_Sendoel2017	ENSMUST00000202113_119	-0.858383101046782	0.136986301369863	21
Epidermis_SOX2_Sendoel2017	ENSMUST00000021089_92	-0.858301795135122	0.769230769230769	21
Epidermis_SOX2_Sendoel2017	ENSMUST00000025904_172	-0.858039183038329	0.0137362637362637	21
Epidermis_SOX2_Sendoel2017	ENSMUST00000089519_207	-0.854021153167858	0.204081632653061	21
Epidermis_SOX2_Sendoel2017	ENSMUST00000029507_129	-0.852836017092013	0.0454545454545455	21
Epidermis_SOX2_Sendoel2017	ENSMUST00000199597_552	-0.848707363379242	0.207253886010363	21
Epidermis_SOX2_Sendoel2017	ENSMUST00000027052_99	-0.84474242840246	0.307692307692308	21
Epidermis_SOX2_Sendoel2017	ENSMUST00000234226_91	-0.840405413537721	0.0408163265306122	21
Epidermis_SOX2_Sendoel2017	ENSMUST00000030110_231	-0.836870938189982	1.18279569892473	21
Epidermis_SOX2_Sendoel2017	ENSMUST00000101127_321	-0.832617736020733	0.0925925925925926	21
Epidermis_SOX2_Sendoel2017	ENSMUST00000153348_319	-0.830064238861756	0.563380281690141	21
Epidermis_SOX2_Sendoel2017	ENSMUST00000075759_679	-0.825659198669412	0.108695652173913	21
Epidermis_SOX2_Sendoel2017	ENSMUST00000053232_124	-0.818463046031189	0.129310344827586	21
Epidermis_SOX2_Sendoel2017	ENSMUST00000199910_145	-0.81832279493093	1.73076923076923	21
Epidermis_SOX2_Sendoel2017	ENSMUST00000233158_24	-0.817431606130205	1.125	21
Epidermis_SOX2_Sendoel2017	ENSMUST00000056924_218	-0.815671652340021	0.0684931506849315	21
Epidermis_SOX2_Sendoel2017	ENSMUST00000023689_77	-0.815559227469611	0.16260162601626	21
Epidermis_SOX2_Sendoel2017	ENSMUST00000045229_136	-0.812258164776953	0.0742574257425743	21
Epidermis_SOX2_Sendoel2017	ENSMUST00000101436_62	-0.809434565047594	0.133333333333333	21
Epidermis_SOX2_Sendoel2017	ENSMUST00000034508_156	-0.805634092429231	0.133333333333333	21
Epidermis_SOX2_Sendoel2017	ENSMUST00000003726_260	-0.80303901960847	0.21875	21
Epidermis_SOX2_Sendoel2017	ENSMUST00000018050_118	-0.801669157452449	0.277777777777778	21
Epidermis_SOX2_Sendoel2017	ENSMUST00000116354_261	-0.800639974179279	0.571428571428571	21
Epidermis_SOX2_Sendoel2017	ENSMUST00000110117_310	-0.797218794565224	0.191256830601093	21
Epidermis_SOX2_Sendoel2017	ENSMUST00000024697_31	-0.795602985347217	0.143540669856459	21
Epidermis_SOX2_Sendoel2017	ENSMUST00000027961_50	-0.795602985347217	1.26050420168067	21
Epidermis_SOX2_Sendoel2017	ENSMUST00000085745_194	-0.794512404869135	0.833333333333333	21
Epidermis_SOX2_Sendoel2017	ENSMUST00000028100_184	-0.791198018691129	0.0684931506849315	21
Epidermis_SOX2_Sendoel2017	ENSMUST00000132158_114	-0.789010076441548	0.5	21
Epidermis_SOX2_Sendoel2017	ENSMUST00000023454_93	-0.784856960629674	0.467289719626168	21
Epidermis_SOX2_Sendoel2017	ENSMUST00000071065_221	-0.784196922373384	0.489130434782609	21
Epidermis_SOX2_Sendoel2017	ENSMUST00000009321_172	-0.782782720827122	0.238095238095238	21
Epidermis_SOX2_Sendoel2017	ENSMUST00000092433_475	-0.780877806330376	0.0336700336700337	21
Epidermis_SOX2_Sendoel2017	ENSMUST00000048665_709	-0.780758272754909	1	21
Epidermis_SOX2_Sendoel2017	ENSMUST00000108594_162	-0.780636707352725	0.352564102564103	21
Epidermis_SOX2_Sendoel2017	ENSMUST00000200899_117	-0.780594778577541	0.286506469500924	21
Epidermis_SOX2_Sendoel2017	ENSMUST00000179598_1423	-0.779425376363669	0.025	21
Epidermis_SOX2_Sendoel2017	ENSMUST00000159386_352	-0.778343593563764	0.0328227571115974	21
Epidermis_SOX2_Sendoel2017	ENSMUST00000034591_59	-0.770887670455611	1.42857142857143	21
Epidermis_SOX2_Sendoel2017	ENSMUST00000053737_64	-0.769765352953312	0.0443458980044346	21
Epidermis_SOX2_Sendoel2017	ENSMUST00000077938_158	-0.768454386746655	0.297157622739018	21
Epidermis_SOX2_Sendoel2017	ENSMUST00000080411_78	-0.766487343385629	0.5	22
Epidermis_SOX2_Sendoel2017	ENSMUST00000132548_34	-0.762509158621643	1.25	22
Epidermis_SOX2_Sendoel2017	ENSMUST00000033335_59	-0.757647752143075	0.571428571428571	22
Epidermis_SOX2_Sendoel2017	ENSMUST00000044189_490	-0.757335717268391	3.2	22
Epidermis_SOX2_Sendoel2017	ENSMUST00000049788_577	-0.756152190756272	0.135135135135135	22
Epidermis_SOX2_Sendoel2017	ENSMUST00000044581_261	-0.753673758535518	0.078125	22
Epidermis_SOX2_Sendoel2017	ENSMUST00000034751_117	-0.751304110515465	0.434782608695652	22
Epidermis_SOX2_Sendoel2017	ENSMUST00000046030_14	-0.750711644920669	0.925925925925926	22
Epidermis_SOX2_Sendoel2017	ENSMUST00000026292_365	-0.749407130951871	0.217391304347826	22
Epidermis_SOX2_Sendoel2017	ENSMUST00000198393_112	-0.747726600888111	0.0212164073550212	22
Epidermis_SOX2_Sendoel2017	ENSMUST00000027414_97	-0.743944610485304	0.175438596491228	22
Epidermis_SOX2_Sendoel2017	ENSMUST00000043082_87	-0.74153696838943	0.267857142857143	22
Epidermis_SOX2_Sendoel2017	ENSMUST00000117411_300	-0.736928101484638	0.0537634408602151	22
Epidermis_SOX2_Sendoel2017	ENSMUST00000048807_687	-0.735936065778073	0.0314465408805031	22
Epidermis_SOX2_Sendoel2017	ENSMUST00000022696_16	-0.735524307434435	0.122950819672131	22
Epidermis_SOX2_Sendoel2017	ENSMUST00000119901_64	-0.735524307434435	0.0201612903225806	22
Epidermis_SOX2_Sendoel2017	ENSMUST00000042647_705	-0.734230429768681	0.181818181818182	22
Epidermis_SOX2_Sendoel2017	ENSMUST00000070080_860	-0.731642279987629	0.0892857142857143	22
Epidermis_SOX2_Sendoel2017	ENSMUST00000088086_81	-0.73080343906262	0.0943396226415094	22
Epidermis_SOX2_Sendoel2017	ENSMUST00000030805_64	-0.730474885725869	0.225	22
Epidermis_SOX2_Sendoel2017	ENSMUST00000027528_181	-0.723221614075984	1.10169491525424	22
Epidermis_SOX2_Sendoel2017	ENSMUST00000127405_25	-0.718380019478899	0.808383233532934	22
Epidermis_SOX2_Sendoel2017	ENSMUST00000014911_256	-0.717321337665504	0.0552486187845304	22
Epidermis_SOX2_Sendoel2017	ENSMUST00000090824_249	-0.716521033991126	0.0645161290322581	22
Epidermis_SOX2_Sendoel2017	ENSMUST00000021097_422	-0.715306391963911	0.0833333333333333	22
Epidermis_SOX2_Sendoel2017	ENSMUST00000040865_304	-0.71484290544475	0.4	22
Epidermis_SOX2_Sendoel2017	ENSMUST00000065537_76	-0.714150749506491	0.333333333333333	22
Epidermis_SOX2_Sendoel2017	ENSMUST00000073128_137	-0.712664246750463	0.0147710487444609	22
Epidermis_SOX2_Sendoel2017	ENSMUST00000087215_286	-0.711743107410618	0.121951219512195	22
Epidermis_SOX2_Sendoel2017	ENSMUST00000106858_65	-0.711743107410618	0.333333333333333	22
Epidermis_SOX2_Sendoel2017	ENSMUST00000026881_34	-0.709102916835781	0.258620689655172	22
Epidermis_SOX2_Sendoel2017	ENSMUST00000022550_167	-0.706914447128867	0.0915750915750916	22
Epidermis_SOX2_Sendoel2017	ENSMUST00000092973_48	-0.706870846086639	0.576923076923077	22
Epidermis_SOX2_Sendoel2017	ENSMUST00000050916_1082	-0.700944608007145	0.0727272727272727	22
Epidermis_SOX2_Sendoel2017	ENSMUST00000014339_500	-0.69846369743942	0.352941176470588	22
Epidermis_SOX2_Sendoel2017	ENSMUST00000036225_15	-0.698073979291471	0.208333333333333	22
Epidermis_SOX2_Sendoel2017	ENSMUST00000232017_118	-0.697195192148036	0.338983050847458	22
Epidermis_SOX2_Sendoel2017	ENSMUST00000050872_475	-0.695920544338195	0.423728813559322	22
Epidermis_SOX2_Sendoel2017	ENSMUST00000036476_120	-0.695672303748251	0.5	22
Epidermis_SOX2_Sendoel2017	ENSMUST00000068079_175	-0.692549163515646	1.875	22
Epidermis_SOX2_Sendoel2017	ENSMUST00000098334_147	-0.692549163515646	0.0719424460431655	22
Epidermis_SOX2_Sendoel2017	ENSMUST00000090759_172	-0.687401614775859	0.116580310880829	22
Epidermis_SOX2_Sendoel2017	ENSMUST00000079812_131	-0.685858431255544	0.153846153846154	22
Epidermis_SOX2_Sendoel2017	ENSMUST00000106033_404	-0.684923182555104	0.140845070422535	22
Epidermis_SOX2_Sendoel2017	ENSMUST00000023924_53	-0.681648728628967	0.818965517241379	22
Epidermis_SOX2_Sendoel2017	ENSMUST00000093389_474	-0.676804645883726	0.0553097345132743	22
Epidermis_SOX2_Sendoel2017	ENSMUST00000110111_195	-0.67563717986963	0.168776371308017	22
Epidermis_SOX2_Sendoel2017	ENSMUST00000064187_478	-0.667183333704579	0.053475935828877	22
Epidermis_SOX2_Sendoel2017	ENSMUST00000026559_132	-0.665878442769439	0.27027027027027	22
Epidermis_SOX2_Sendoel2017	ENSMUST00000057717_358	-0.65929909212281	0.0709219858156028	22
Epidermis_SOX2_Sendoel2017	ENSMUST00000029850_315	-0.656654261961867	0.3	22
Epidermis_SOX2_Sendoel2017	ENSMUST00000043082_170	-0.656273050993145	0.145631067961165	22
Epidermis_SOX2_Sendoel2017	ENSMUST00000056176_190	-0.655188727566667	0.168918918918919	22
Epidermis_SOX2_Sendoel2017	ENSMUST00000230451_206	-0.653862868270698	0.12396694214876	23
Epidermis_SOX2_Sendoel2017	ENSMUST00000029331_135	-0.652710295345913	0.16	23
Epidermis_SOX2_Sendoel2017	ENSMUST00000142739_644	-0.652672301270092	0.0809716599190283	23
Epidermis_SOX2_Sendoel2017	ENSMUST00000196223_132	-0.646888748396307	0.2	23
Epidermis_SOX2_Sendoel2017	ENSMUST00000220032_63	-0.646263259476233	4	23
Epidermis_SOX2_Sendoel2017	ENSMUST00000008745_109	-0.640499828454061	0.118110236220472	23
Epidermis_SOX2_Sendoel2017	ENSMUST00000002152_23	-0.63326159550412	0.141509433962264	23
Epidermis_SOX2_Sendoel2017	ENSMUST00000065286_337	-0.631132051553541	0.135135135135135	23
Epidermis_SOX2_Sendoel2017	ENSMUST00000033292_117	-0.630742333405592	0.102669404517454	23
Epidermis_SOX2_Sendoel2017	ENSMUST00000224233_307	-0.626922348926964	0.585106382978723	23
Epidermis_SOX2_Sendoel2017	ENSMUST00000037912_134	-0.624046498656993	0.072992700729927	23
Epidermis_SOX2_Sendoel2017	ENSMUST00000080536_64	-0.621830105385125	1.07142857142857	23
Epidermis_SOX2_Sendoel2017	ENSMUST00000065371_135	-0.617851046110095	0.0986842105263158	23
Epidermis_SOX2_Sendoel2017	ENSMUST00000048657_99	-0.615443404014222	0.419354838709677	23
Epidermis_SOX2_Sendoel2017	ENSMUST00000064035_252	-0.615372613889341	0.277777777777778	23
Epidermis_SOX2_Sendoel2017	ENSMUST00000005016_109	-0.609432514786089	0.0793650793650794	23
Epidermis_SOX2_Sendoel2017	ENSMUST00000034215_65	-0.606416736661934	0.202702702702703	23
Epidermis_SOX2_Sendoel2017	ENSMUST00000105331_159	-0.606025776462263	0.76271186440678	23
Epidermis_SOX2_Sendoel2017	ENSMUST00000025846_170	-0.604876150024343	0.0275229357798165	23
Epidermis_SOX2_Sendoel2017	ENSMUST00000139231_63	-0.604876150024343	15.4761904761905	23
Epidermis_SOX2_Sendoel2017	ENSMUST00000025186_229	-0.602493833032148	0.0683994528043776	23
Epidermis_SOX2_Sendoel2017	ENSMUST00000020463_48	-0.602272187058062	1.02739726027397	23
Epidermis_SOX2_Sendoel2017	ENSMUST00000097442_352	-0.601611824313846	0.364238410596027	23
Epidermis_SOX2_Sendoel2017	ENSMUST00000092433_436	-0.600691772501445	0.050761421319797	23
Epidermis_SOX2_Sendoel2017	ENSMUST00000034820_264	-0.599136488568695	0.111111111111111	23
Epidermis_SOX2_Sendoel2017	ENSMUST00000093298_397	-0.597990952739181	0.457413249211357	23
Epidermis_SOX2_Sendoel2017	ENSMUST00000141235_288	-0.592256226624173	0.5	23
Epidermis_SOX2_Sendoel2017	ENSMUST00000195988_68	-0.590884115035254	0.729166666666667	23
Epidermis_SOX2_Sendoel2017	ENSMUST00000063272_89	-0.590780790148906	0.803571428571429	23
Epidermis_SOX2_Sendoel2017	ENSMUST00000072530_245	-0.590610481296136	0.177238805970149	23
Epidermis_SOX2_Sendoel2017	ENSMUST00000019246_72	-0.587669062455582	0.375	23
Epidermis_SOX2_Sendoel2017	ENSMUST00000026895_22	-0.587669062455582	0.277777777777778	23
Epidermis_SOX2_Sendoel2017	ENSMUST00000028843_77	-0.583459359829005	0.134228187919463	23
Epidermis_SOX2_Sendoel2017	ENSMUST00000029435_85	-0.582374076061574	0.54054054054054	23
Epidermis_SOX2_Sendoel2017	ENSMUST00000022600_235	-0.577834606535832	1	23
Epidermis_SOX2_Sendoel2017	ENSMUST00000020000_162	-0.569124051148431	0.201005025125628	23
Epidermis_SOX2_Sendoel2017	ENSMUST00000037820_31	-0.568365910977137	0.543478260869565	23
Epidermis_SOX2_Sendoel2017	ENSMUST00000025932_175	-0.567363467774512	0.232815964523282	23
Epidermis_SOX2_Sendoel2017	ENSMUST00000018743_149	-0.566107882959739	0.308641975308642	23
Epidermis_SOX2_Sendoel2017	ENSMUST00000029024_273	-0.564485891482442	0.072463768115942	23
Epidermis_SOX2_Sendoel2017	ENSMUST00000028080_112	-0.562007459261688	0.230414746543779	23
Epidermis_SOX2_Sendoel2017	ENSMUST00000047711_31	-0.561446174499932	1.2987012987013	23
Epidermis_SOX2_Sendoel2017	ENSMUST00000022813_112	-0.560838057047816	0.166204986149584	23
Epidermis_SOX2_Sendoel2017	ENSMUST00000015435_158	-0.558785227164061	0.241935483870968	23
Epidermis_SOX2_Sendoel2017	ENSMUST00000040844_113	-0.553863937173424	0.882352941176471	23
Epidermis_SOX2_Sendoel2017	ENSMUST00000161374_165	-0.550654311782066	0.735294117647059	23
Epidermis_SOX2_Sendoel2017	ENSMUST00000080217_31	-0.548297243984333	0.2	23
Epidermis_SOX2_Sendoel2017	ENSMUST00000019917_161	-0.547545807356059	0.175097276264591	23
Epidermis_SOX2_Sendoel2017	ENSMUST00000031678_171	-0.547545807356059	0.287356321839081	23
Epidermis_SOX2_Sendoel2017	ENSMUST00000077367_42	-0.546497317501053	0.11142061281337	23
Epidermis_SOX2_Sendoel2017	ENSMUST00000109820_51	-0.54588960188846	1.4027149321267	23
Epidermis_SOX2_Sendoel2017	ENSMUST00000088419_152	-0.54413630513005	0.0897790055248619	23
Epidermis_SOX2_Sendoel2017	ENSMUST00000060419_60	-0.538298780785277	1.69934640522876	23
Epidermis_SOX2_Sendoel2017	ENSMUST00000073551_122	-0.535929132765225	0.254237288135593	24
Epidermis_SOX2_Sendoel2017	ENSMUST00000150180_195	-0.534596236373985	0.27027027027027	24
Epidermis_SOX2_Sendoel2017	ENSMUST00000127698_211	-0.53367383140609	0.226244343891403	24
Epidermis_SOX2_Sendoel2017	ENSMUST00000212391_156	-0.530882437714921	0.153846153846154	24
Epidermis_SOX2_Sendoel2017	ENSMUST00000031554_299	-0.530168353358939	0.0746268656716418	24
Epidermis_SOX2_Sendoel2017	ENSMUST00000206598_26	-0.530168353358939	0.294117647058824	24
Epidermis_SOX2_Sendoel2017	ENSMUST00000112751_859	-0.528764758132888	0.238095238095238	24
Epidermis_SOX2_Sendoel2017	ENSMUST00000134543_84	-0.526286325912134	0.568181818181818	24
Epidermis_SOX2_Sendoel2017	ENSMUST00000076891_139	-0.525294290205569	0.28735632183908	24
Epidermis_SOX2_Sendoel2017	ENSMUST00000233281_245	-0.524178860395313	0.076530612244898	24
Epidermis_SOX2_Sendoel2017	ENSMUST00000008907_337	-0.52131523093054	0.521739130434783	24
Epidermis_SOX2_Sendoel2017	ENSMUST00000049355_619	-0.518675040355703	0.00839630562552477	24
Epidermis_SOX2_Sendoel2017	ENSMUST00000066420_316	-0.518675040355703	0.0510204081632653	24
Epidermis_SOX2_Sendoel2017	ENSMUST00000101429_9	-0.517764786097806	0.0793650793650794	24
Epidermis_SOX2_Sendoel2017	ENSMUST00000127785_199	-0.515107116216304	0.120481927710843	24
Epidermis_SOX2_Sendoel2017	ENSMUST00000218946_10	-0.511325187403108	0.598958333333333	24
Epidermis_SOX2_Sendoel2017	ENSMUST00000063761_169	-0.507757263263709	0.0884955752212389	24
Epidermis_SOX2_Sendoel2017	ENSMUST00000042203_154	-0.506798623673478	0.4	24
Epidermis_SOX2_Sendoel2017	ENSMUST00000048375_409	-0.506524989934361	0.148148148148148	24
Epidermis_SOX2_Sendoel2017	ENSMUST00000042564_77	-0.502315287307784	0.109170305676856	24
Epidermis_SOX2_Sendoel2017	ENSMUST00000046717_80	-0.49983685508703	2.25	24
Epidermis_SOX2_Sendoel2017	ENSMUST00000115467_57	-0.49877623707386	0.608108108108108	24
Epidermis_SOX2_Sendoel2017	ENSMUST00000048807_464	-0.498350352331002	0.0316455696202532	24
Epidermis_SOX2_Sendoel2017	ENSMUST00000056149_68	-0.493578806321287	3	24
Epidermis_SOX2_Sendoel2017	ENSMUST00000140372_169	-0.489639350064828	0.258620689655172	24
Epidermis_SOX2_Sendoel2017	ENSMUST00000114345_70	-0.484867804055113	0.209497206703911	24
Epidermis_SOX2_Sendoel2017	ENSMUST00000002318_69	-0.483870006693118	0.077319587628866	24
Epidermis_SOX2_Sendoel2017	ENSMUST00000030852_102	-0.483870006693118	0.087719298245614	24
Epidermis_SOX2_Sendoel2017	ENSMUST00000042227_95	-0.481229816118282	0.24822695035461	24
Epidermis_SOX2_Sendoel2017	ENSMUST00000030784_175	-0.477333225022342	0.0641025641025641	24
Epidermis_SOX2_Sendoel2017	ENSMUST00000073551_58	-0.477333225022342	0.909090909090909	24
Epidermis_SOX2_Sendoel2017	ENSMUST00000052605_25	-0.474529426949515	0.576923076923077	24
Epidermis_SOX2_Sendoel2017	ENSMUST00000027315_16	-0.473758528590567	0.256410256410256	24
Epidermis_SOX2_Sendoel2017	ENSMUST00000106255_34	-0.470357718398759	0.333333333333333	24
Epidermis_SOX2_Sendoel2017	ENSMUST00000221555_26	-0.470357718398759	0.0411522633744856	24
Epidermis_SOX2_Sendoel2017	ENSMUST00000002320_192	-0.468982376095047	0.142314990512334	24
Epidermis_SOX2_Sendoel2017	ENSMUST00000081381_14	-0.467715573185311	0.487804878048781	24
Epidermis_SOX2_Sendoel2017	ENSMUST00000078486_127	-0.462667740514602	0.480769230769231	24
Epidermis_SOX2_Sendoel2017	ENSMUST00000034820_267	-0.458071628711814	0.0844594594594595	24
Epidermis_SOX2_Sendoel2017	ENSMUST00000047627_1096	-0.457682895995953	0.0170648464163823	24
Epidermis_SOX2_Sendoel2017	ENSMUST00000037416_208	-0.456514359897201	0.285714285714286	24
Epidermis_SOX2_Sendoel2017	ENSMUST00000030771_80	-0.45570296612385	1.57142857142857	24
Epidermis_SOX2_Sendoel2017	ENSMUST00000096430_347	-0.45570296612385	0.376344086021505	24
Epidermis_SOX2_Sendoel2017	ENSMUST00000076891_196	-0.454750530663616	0.0736842105263158	24
Epidermis_SOX2_Sendoel2017	ENSMUST00000034022_64	-0.453224533903095	0.209677419354839	24
Epidermis_SOX2_Sendoel2017	ENSMUST00000110907_58	-0.451602542425798	0.277777777777778	24
Epidermis_SOX2_Sendoel2017	ENSMUST00000112751_484	-0.451493263497273	0.27027027027027	24
Epidermis_SOX2_Sendoel2017	ENSMUST00000032882_73	-0.450692649652797	0.465116279069768	24
Epidermis_SOX2_Sendoel2017	ENSMUST00000022977_57	-0.449871272019976	0.0216450216450216	24
Epidermis_SOX2_Sendoel2017	ENSMUST00000038075_88	-0.449014831276519	0.133333333333333	24
Epidermis_SOX2_Sendoel2017	ENSMUST00000117872_276	-0.446569372534234	0.0471698113207547	24
Epidermis_SOX2_Sendoel2017	ENSMUST00000109554_96	-0.441800959681542	0.495049504950495	24
Epidermis_SOX2_Sendoel2017	ENSMUST00000086430_352	-0.436792002249995	0.192307692307692	24
Epidermis_SOX2_Sendoel2017	ENSMUST00000080058_53	-0.435883666406961	0.119047619047619	24
Epidermis_SOX2_Sendoel2017	ENSMUST00000213683_158	-0.435672481831334	0.151515151515152	25
Epidermis_SOX2_Sendoel2017	ENSMUST00000073316_173	-0.43548468505257	0.454545454545455	25
Epidermis_SOX2_Sendoel2017	ENSMUST00000047706_320	-0.431551269086988	0.232558139534884	25
Epidermis_SOX2_Sendoel2017	ENSMUST00000007921_41	-0.428829523683708	0.673076923076923	25
Epidermis_SOX2_Sendoel2017	ENSMUST00000204146_312	-0.428829523683708	0.261363636363636	25
Epidermis_SOX2_Sendoel2017	ENSMUST00000032704_138	-0.42875987539582	0.143884892086331	25
Epidermis_SOX2_Sendoel2017	ENSMUST00000058720_129	-0.426182738884155	0.232558139534884	25
Epidermis_SOX2_Sendoel2017	ENSMUST00000102838_288	-0.425346387832752	0.280898876404494	25
Epidermis_SOX2_Sendoel2017	ENSMUST00000107162_335	-0.42371204272511	0.428571428571429	25
Epidermis_SOX2_Sendoel2017	ENSMUST00000189066_100	-0.42371204272511	0.184049079754601	25
Epidermis_SOX2_Sendoel2017	ENSMUST00000090938_278	-0.422867955611998	2.80487804878049	25
Epidermis_SOX2_Sendoel2017	ENSMUST00000038569_450	-0.42169940251846	0.127118644067797	25
Epidermis_SOX2_Sendoel2017	ENSMUST00000030284_25	-0.419160085846306	1.92307692307692	25
Epidermis_SOX2_Sendoel2017	ENSMUST00000042780_51	-0.419160085846306	0.0819672131147541	25
Epidermis_SOX2_Sendoel2017	ENSMUST00000092517_34	-0.418298497302385	1	25
Epidermis_SOX2_Sendoel2017	ENSMUST00000040166_87	-0.417820122941288	0.555555555555556	25
Epidermis_SOX2_Sendoel2017	ENSMUST00000037967_277	-0.413898170232403	0.0404858299595142	25
Epidermis_SOX2_Sendoel2017	ENSMUST00000071728_538	-0.413898170232403	0.0114155251141553	25
Epidermis_SOX2_Sendoel2017	ENSMUST00000094077_171	-0.41174931124995	0.380622837370242	25
Epidermis_SOX2_Sendoel2017	ENSMUST00000139892_93	-0.405238880708145	0.384615384615385	25
Epidermis_SOX2_Sendoel2017	ENSMUST00000035010_78	-0.40313732691478	0.133333333333333	25
Epidermis_SOX2_Sendoel2017	ENSMUST00000023610_217	-0.401929065458358	0.0721153846153846	25
Epidermis_SOX2_Sendoel2017	ENSMUST00000039323_33	-0.401929065458358	0.363636363636364	25
Epidermis_SOX2_Sendoel2017	ENSMUST00000086023_1257	-0.395555857028551	0.263157894736842	25
Epidermis_SOX2_Sendoel2017	ENSMUST00000032776_263	-0.392915666453714	1.33802816901408	25
Epidermis_SOX2_Sendoel2017	ENSMUST00000069245_30	-0.38194269483151	0.027027027027027	25
Epidermis_SOX2_Sendoel2017	ENSMUST00000172520_291	-0.38168318539064	0.0420168067226891	25
Epidermis_SOX2_Sendoel2017	ENSMUST00000104902_170	-0.379375151569399	0.0213219616204691	25
Epidermis_SOX2_Sendoel2017	ENSMUST00000064763_155	-0.375924747059222	0.267857142857143	25
Epidermis_SOX2_Sendoel2017	ENSMUST00000034623_231	-0.375721062852847	0.0925925925925926	25
Epidermis_SOX2_Sendoel2017	ENSMUST00000161504_71	-0.375225226352374	0.0671140939597315	25
Epidermis_SOX2_Sendoel2017	ENSMUST00000167595_37	-0.375225226352374	0.645161290322581	25
Epidermis_SOX2_Sendoel2017	ENSMUST00000062601_23	-0.373713062232304	0.161290322580645	25
Epidermis_SOX2_Sendoel2017	ENSMUST00000035840_912	-0.373465089857229	0.0139742873113471	25
Epidermis_SOX2_Sendoel2017	ENSMUST00000222588_145	-0.372902372544944	0.0112866817155756	25
Epidermis_SOX2_Sendoel2017	ENSMUST00000048519_171	-0.371528984879843	0.166666666666667	25
Epidermis_SOX2_Sendoel2017	ENSMUST00000002044_105	-0.368016298228316	0.714285714285714	25
Epidermis_SOX2_Sendoel2017	ENSMUST00000087215_98	-0.367854539874234	0.184049079754601	25
Epidermis_SOX2_Sendoel2017	ENSMUST00000102956_251	-0.367854539874234	0.132890365448505	25
Epidermis_SOX2_Sendoel2017	ENSMUST00000065134_54	-0.366463993539483	0.0162337662337662	25
Epidermis_SOX2_Sendoel2017	ENSMUST00000015891_129	-0.365884646608771	0.4	25
Epidermis_SOX2_Sendoel2017	ENSMUST00000105592_213	-0.364520666090579	0.0689655172413793	25
Epidermis_SOX2_Sendoel2017	ENSMUST00000042657_59	-0.363572117600382	0.467980295566503	25
Epidermis_SOX2_Sendoel2017	ENSMUST00000014499_114	-0.359914807487049	0.24	25
Epidermis_SOX2_Sendoel2017	ENSMUST00000051698_84	-0.359305295962142	0.163934426229508	25
Epidermis_SOX2_Sendoel2017	ENSMUST00000165149_716	-0.356663150748694	0.136986301369863	25
Epidermis_SOX2_Sendoel2017	ENSMUST00000044405_470	-0.356127893127727	0.0113636363636364	25
Epidermis_SOX2_Sendoel2017	ENSMUST00000035519_228	-0.355743098936293	0.640243902439024	25
Epidermis_SOX2_Sendoel2017	ENSMUST00000008542_126	-0.355252050417663	1.8	25
Epidermis_SOX2_Sendoel2017	ENSMUST00000021968_337	-0.353384943611116	0.343137254901961	25
Epidermis_SOX2_Sendoel2017	ENSMUST00000039608_215	-0.351254580679414	0.130434782608696	25
Epidermis_SOX2_Sendoel2017	ENSMUST00000062181_219	-0.351013481701763	0.0709219858156028	25
Epidermis_SOX2_Sendoel2017	ENSMUST00000015749_287	-0.350593549919948	0.315789473684211	25
Epidermis_SOX2_Sendoel2017	ENSMUST00000088092_492	-0.350512501006142	0.123287671232877	26
Epidermis_SOX2_Sendoel2017	ENSMUST00000072287_264	-0.346421841369192	3.05194805194805	26
Epidermis_SOX2_Sendoel2017	ENSMUST00000112885_446	-0.345603022723744	0.10752688172043	26
Epidermis_SOX2_Sendoel2017	ENSMUST00000111417_814	-0.343769044124032	0.00880281690140845	26
Epidermis_SOX2_Sendoel2017	ENSMUST00000096321_257	-0.34013591120115	0.232558139534884	26
Epidermis_SOX2_Sendoel2017	ENSMUST00000034623_143	-0.337657478980396	0.0909090909090909	26
Epidermis_SOX2_Sendoel2017	ENSMUST00000103031_394	-0.333946674755452	0.0387596899224806	26
Epidermis_SOX2_Sendoel2017	ENSMUST00000130609_17	-0.332100039480938	0.0980392156862745	26
Epidermis_SOX2_Sendoel2017	ENSMUST00000000394_115	-0.327586215087892	0.32258064516129	26
Epidermis_SOX2_Sendoel2017	ENSMUST00000049355_526	-0.325123267759353	0.0341997264021888	26
Epidermis_SOX2_Sendoel2017	ENSMUST00000197501_491	-0.321651949419457	0.25	26
Epidermis_SOX2_Sendoel2017	ENSMUST00000202113_109	-0.320498846650371	0.12	26
Epidermis_SOX2_Sendoel2017	ENSMUST00000042869_25	-0.319682782481443	0.102040816326531	26
Epidermis_SOX2_Sendoel2017	ENSMUST00000019994_317	-0.319150468498864	0.25	26
Epidermis_SOX2_Sendoel2017	ENSMUST00000098109_345	-0.318820529125765	0.181818181818182	26
Epidermis_SOX2_Sendoel2017	ENSMUST00000106858_69	-0.314529007528649	1.47058823529412	26
Epidermis_SOX2_Sendoel2017	ENSMUST00000120381_88	-0.31173761383748	0.446859903381643	26
Epidermis_SOX2_Sendoel2017	ENSMUST00000022694_606	-0.307470792199241	0.227272727272727	26
Epidermis_SOX2_Sendoel2017	ENSMUST00000056641_139	-0.292712288227278	0.196078431372549	26
Epidermis_SOX2_Sendoel2017	ENSMUST00000034406_21	-0.289829467449421	0.145833333333333	26
Epidermis_SOX2_Sendoel2017	ENSMUST00000110725_45	-0.28961658227853	0.0888888888888889	26
Epidermis_SOX2_Sendoel2017	ENSMUST00000200169_146	-0.289024116683734	0.113636363636364	26
Epidermis_SOX2_Sendoel2017	ENSMUST00000161017_156	-0.287306998965753	0.4	26
Epidermis_SOX2_Sendoel2017	ENSMUST00000084264_219	-0.287238655084911	0.282051282051282	26
Epidermis_SOX2_Sendoel2017	ENSMUST00000099374_148	-0.285972248811432	0.08	26
Epidermis_SOX2_Sendoel2017	ENSMUST00000124861_290	-0.278703904322981	0.75	26
Epidermis_SOX2_Sendoel2017	ENSMUST00000036333_362	-0.276366557365388	0.630630630630631	26
Epidermis_SOX2_Sendoel2017	ENSMUST00000136246_86	-0.276366557365388	0.5	26
Epidermis_SOX2_Sendoel2017	ENSMUST00000005817_186	-0.271948543836082	0.107913669064748	26
Epidermis_SOX2_Sendoel2017	ENSMUST00000106783_302	-0.266488133840612	0.181818181818182	26
Epidermis_SOX2_Sendoel2017	ENSMUST00000030455_117	-0.262718287713411	0.0112923462986198	26
Epidermis_SOX2_Sendoel2017	ENSMUST00000056974_71	-0.262718287713411	2.14285714285714	26
Epidermis_SOX2_Sendoel2017	ENSMUST00000066469_37	-0.262718287713411	0.390625	26
Epidermis_SOX2_Sendoel2017	ENSMUST00000034296_335	-0.258902485500883	0.0163934426229508	26
Epidermis_SOX2_Sendoel2017	ENSMUST00000213448_134	-0.255142530286733	0.353260869565217	26
Epidermis_SOX2_Sendoel2017	ENSMUST00000168064_80	-0.255056643721616	0.065359477124183	26
Epidermis_SOX2_Sendoel2017	ENSMUST00000213698_8	-0.254130939491168	0.5	26
Epidermis_SOX2_Sendoel2017	ENSMUST00000099554_73	-0.250609044562848	0.588235294117647	26
Epidermis_SOX2_Sendoel2017	ENSMUST00000111991_71	-0.248900379126253	0.0909090909090909	26
Epidermis_SOX2_Sendoel2017	ENSMUST00000144143_46	-0.24719736164277	0.05	26
Epidermis_SOX2_Sendoel2017	ENSMUST00000037548_605	-0.2390346922287	0.0464396284829721	26
Epidermis_SOX2_Sendoel2017	ENSMUST00000042161_91	-0.236324865406365	0.300546448087432	26
Epidermis_SOX2_Sendoel2017	ENSMUST00000097311_176	-0.236128544535957	0.192307692307692	26
Epidermis_SOX2_Sendoel2017	ENSMUST00000143829_70	-0.235564224301382	0.166666666666667	26
Epidermis_SOX2_Sendoel2017	ENSMUST00000037548_643	-0.234838362650337	0.0516528925619835	26
Epidermis_SOX2_Sendoel2017	ENSMUST00000005768_159	-0.234642041779929	0.0199733688415446	26
Epidermis_SOX2_Sendoel2017	ENSMUST00000033752_398	-0.228119999828727	3.57142857142857	26
Epidermis_SOX2_Sendoel2017	ENSMUST00000125447_1024	-0.21802501195018	0.0588235294117647	26
Epidermis_SOX2_Sendoel2017	ENSMUST00000112585_256	-0.217482768171279	0.0311203319502075	26
Epidermis_SOX2_Sendoel2017	ENSMUST00000038422_104	-0.216924413197113	0.675675675675676	26
Epidermis_SOX2_Sendoel2017	ENSMUST00000078486_94	-0.214445980976358	0.625	26
Epidermis_SOX2_Sendoel2017	ENSMUST00000090608_212	-0.203972338091053	0.25	26
Epidermis_SOX2_Sendoel2017	ENSMUST00000194563_130	-0.203336333991772	0.0588235294117647	26
Epidermis_SOX2_Sendoel2017	ENSMUST00000132484_163	-0.203051198751207	0.25	27
Epidermis_SOX2_Sendoel2017	ENSMUST00000159329_224	-0.203051198751207	1	27
Epidermis_SOX2_Sendoel2017	ENSMUST00000018522_247	-0.201564695995179	0.0371747211895911	27
Epidermis_SOX2_Sendoel2017	ENSMUST00000031670_135	-0.200572766530453	0.166666666666667	27
Epidermis_SOX2_Sendoel2017	ENSMUST00000094917_17	-0.200572766530453	0.27027027027027	27
Epidermis_SOX2_Sendoel2017	ENSMUST00000099090_813	-0.200572766530453	0.681818181818182	27
Epidermis_SOX2_Sendoel2017	ENSMUST00000087485_40	-0.196855746204309	0.344827586206897	27
Epidermis_SOX2_Sendoel2017	ENSMUST00000042601_207	-0.190536011487419	0.280373831775701	27
Epidermis_SOX2_Sendoel2017	ENSMUST00000010597_87	-0.189348925512809	0.254237288135593	27
Epidermis_SOX2_Sendoel2017	ENSMUST00000020220_129	-0.187951533798138	0.633802816901409	27
Epidermis_SOX2_Sendoel2017	ENSMUST00000155917_173	-0.186870493292055	0.189873417721519	27
Epidermis_SOX2_Sendoel2017	ENSMUST00000031221_126	-0.186794654019183	0.106382978723404	27
Epidermis_SOX2_Sendoel2017	ENSMUST00000113033_12	-0.186794654019183	0.27027027027027	27
Epidermis_SOX2_Sendoel2017	ENSMUST00000042471_37	-0.18582017836326	0.0740740740740741	27
Epidermis_SOX2_Sendoel2017	ENSMUST00000102934_139	-0.183880850118557	0.133333333333333	27
Epidermis_SOX2_Sendoel2017	ENSMUST00000091628_682	-0.183742705100708	0.714285714285714	27
Epidermis_SOX2_Sendoel2017	ENSMUST00000163168_229	-0.183742705100708	0.0267379679144385	27
Epidermis_SOX2_Sendoel2017	ENSMUST00000020665_163	-0.183550959958382	0.029585798816568	27
Epidermis_SOX2_Sendoel2017	ENSMUST00000115021_116	-0.183550959958382	0.0954653937947494	27
Epidermis_SOX2_Sendoel2017	ENSMUST00000020649_21	-0.183341746142506	1.76923076923077	27
Epidermis_SOX2_Sendoel2017	ENSMUST00000135388_158	-0.181084816841282	0.263157894736842	27
Epidermis_SOX2_Sendoel2017	ENSMUST00000060303_231	-0.174423649909109	0.15748031496063	27
Epidermis_SOX2_Sendoel2017	ENSMUST00000003386_94	-0.16958095656701	0.181818181818182	27
Epidermis_SOX2_Sendoel2017	ENSMUST00000027186_40	-0.165314134928771	0.5625	27
Epidermis_SOX2_Sendoel2017	ENSMUST00000038488_280	-0.1593177388508	0.121951219512195	27
Epidermis_SOX2_Sendoel2017	ENSMUST00000109901_153	-0.154555262208126	0.0218102508178844	27
Epidermis_SOX2_Sendoel2017	ENSMUST00000021048_263	-0.154192521830492	0.754716981132076	27
Epidermis_SOX2_Sendoel2017	ENSMUST00000021514_258	-0.15371606618271	0.373831775700935	27
Epidermis_SOX2_Sendoel2017	ENSMUST00000021864_59	-0.15371606618271	0.0925925925925926	27
Epidermis_SOX2_Sendoel2017	ENSMUST00000089018_527	-0.153386126809611	0.803571428571429	27
Epidermis_SOX2_Sendoel2017	ENSMUST00000139640_169	-0.153386126809611	1.23376623376623	27
Epidermis_SOX2_Sendoel2017	ENSMUST00000173689_163	-0.150607183463399	0.4	27
Epidermis_SOX2_Sendoel2017	ENSMUST00000075453_182	-0.150316693492226	0.0409836065573771	27
Epidermis_SOX2_Sendoel2017	ENSMUST00000038696_152	-0.148128751242645	0.172413793103448	27
Epidermis_SOX2_Sendoel2017	ENSMUST00000120875_765	-0.1271781242041	0.135135135135135	27
Epidermis_SOX2_Sendoel2017	ENSMUST00000037146_268	-0.126003238101283	0.433070866141732	27
Epidermis_SOX2_Sendoel2017	ENSMUST00000065573_21	-0.124458066842055	1.59090909090909	27
Epidermis_SOX2_Sendoel2017	ENSMUST00000088585_307	-0.124087654019876	0.10989010989011	27
Epidermis_SOX2_Sendoel2017	ENSMUST00000049020_83	-0.12279624011343	0.154639175257732	27
Epidermis_SOX2_Sendoel2017	ENSMUST00000080085_201	-0.12279624011343	0.135135135135135	27
Epidermis_SOX2_Sendoel2017	ENSMUST00000021411_14	-0.122720449202448	0.265486725663717	27
Epidermis_SOX2_Sendoel2017	ENSMUST00000047311_172	-0.122050424746182	0.0852272727272727	27
Epidermis_SOX2_Sendoel2017	ENSMUST00000039247_108	-0.118914212666624	0.093984962406015	27
Epidermis_SOX2_Sendoel2017	ENSMUST00000148442_54	-0.117896066882585	0.119047619047619	27
Epidermis_SOX2_Sendoel2017	ENSMUST00000061850_83	-0.116239861414985	0.263157894736842	27
Epidermis_SOX2_Sendoel2017	ENSMUST00000002391_309	-0.113474982546329	0.0525394045534151	27
Epidermis_SOX2_Sendoel2017	ENSMUST00000190341_128	-0.109692716806547	0.0735294117647059	27
Epidermis_SOX2_Sendoel2017	ENSMUST00000207849_80	-0.109208160908089	0.428571428571429	27
Epidermis_SOX2_Sendoel2017	ENSMUST00000170086_11	-0.108923025667525	0.2	27
Epidermis_SOX2_Sendoel2017	ENSMUST00000170759_29	-0.108923025667525	0.25297619047619	27
Epidermis_SOX2_Sendoel2017	ENSMUST00000181981_35	-0.108923025667525	0.284090909090909	27
Epidermis_SOX2_Sendoel2017	ENSMUST00000020837_208	-0.106706632395656	0.0797872340425532	27
Epidermis_SOX2_Sendoel2017	ENSMUST00000004389_171	-0.10479633233666	0.104895104895105	27
Epidermis_SOX2_Sendoel2017	ENSMUST00000162901_31	-0.102264086601466	0.876623376623377	27
Epidermis_SOX2_Sendoel2017	ENSMUST00000008179_187	-0.100942111521803	0.0334448160535117	28
Epidermis_SOX2_Sendoel2017	ENSMUST00000055947_557	-0.100942111521803	0.176991150442478	28
Epidermis_SOX2_Sendoel2017	ENSMUST00000229028_100	-0.0973338678028522	0.961538461538461	28
Epidermis_SOX2_Sendoel2017	ENSMUST00000029891_227	-0.097111924001187	0.381679389312977	28
Epidermis_SOX2_Sendoel2017	ENSMUST00000026520_93	-0.095032955650363	1	28
Epidermis_SOX2_Sendoel2017	ENSMUST00000090464_153	-0.095032955650363	0.564516129032258	28
Epidermis_SOX2_Sendoel2017	ENSMUST00000027256_118	-0.0948554355820981	0.101694915254237	28
Epidermis_SOX2_Sendoel2017	ENSMUST00000086559_232	-0.0861284559207571	0.490196078431373	28
Epidermis_SOX2_Sendoel2017	ENSMUST00000067218_356	-0.085495160448187	0.808080808080808	28
Epidermis_SOX2_Sendoel2017	ENSMUST00000023617_100	-0.0847127432896099	0.52	28
Epidermis_SOX2_Sendoel2017	ENSMUST00000070705_45	-0.0789232514106461	0.101010101010101	28
Epidermis_SOX2_Sendoel2017	ENSMUST00000049355_18	-0.0787018540614765	0.602409638554217	28
Epidermis_SOX2_Sendoel2017	ENSMUST00000095310_414	-0.0777309313642302	0.333333333333333	28
Epidermis_SOX2_Sendoel2017	ENSMUST00000006151_164	-0.0735284127082241	0.0763358778625954	28
Epidermis_SOX2_Sendoel2017	ENSMUST00000101509_128	-0.072727798863748	1.6	28
Epidermis_SOX2_Sendoel2017	ENSMUST00000021107_121	-0.0712055589007936	0.75	28
Epidermis_SOX2_Sendoel2017	ENSMUST00000017549_65	-0.0699611117768325	0.375	28
Epidermis_SOX2_Sendoel2017	ENSMUST00000022224_75	-0.0667579597420256	0.256410256410256	28
Epidermis_SOX2_Sendoel2017	ENSMUST00000025142_363	-0.0667579597420256	0.21505376344086	28
Epidermis_SOX2_Sendoel2017	ENSMUST00000054487_131	-0.0644999317246281	0.28830313014827	28
Epidermis_SOX2_Sendoel2017	ENSMUST00000091628_305	-0.0630583610263454	0.5	28
Epidermis_SOX2_Sendoel2017	ENSMUST00000025482_442	-0.0618597411497919	0.306122448979592	28
Epidermis_SOX2_Sendoel2017	ENSMUST00000027401_291	-0.0606507189304721	0.0231481481481482	28
Epidermis_SOX2_Sendoel2017	ENSMUST00000035279_516	-0.0606507189304721	0.106951871657754	28
Epidermis_SOX2_Sendoel2017	ENSMUST00000062125_201	-0.0583781700133604	0.689655172413793	28
Epidermis_SOX2_Sendoel2017	ENSMUST00000018556_364	-0.0558997377926063	1.07142857142857	28
Epidermis_SOX2_Sendoel2017	ENSMUST00000044551_286	-0.055872956819557	0.142857142857143	28
Epidermis_SOX2_Sendoel2017	ENSMUST00000224163_269	-0.0549663371045441	0.294117647058824	28
Epidermis_SOX2_Sendoel2017	ENSMUST00000029567_237	-0.0374622105249055	0.0744047619047619	28
Epidermis_SOX2_Sendoel2017	ENSMUST00000027768_263	-0.0337552307578297	0.1	28
Epidermis_SOX2_Sendoel2017	ENSMUST00000035850_24	-0.0337552307578297	0.869565217391305	28
Epidermis_SOX2_Sendoel2017	ENSMUST00000086556_164	-0.0337552307578297	1.5	28
Epidermis_SOX2_Sendoel2017	ENSMUST00000207417_18	-0.0337552307578297	0.185185185185185	28
Epidermis_SOX2_Sendoel2017	ENSMUST00000032775_90	-0.0334647407866565	0.116279069767442	28
Epidermis_SOX2_Sendoel2017	ENSMUST00000025645_243	-0.0312767985370755	0.701107011070111	28
Epidermis_SOX2_Sendoel2017	ENSMUST00000032359_143	-0.0312767985370755	0.142857142857143	28
Epidermis_SOX2_Sendoel2017	ENSMUST00000032729_88	-0.0312767985370755	0.785714285714286	28
Epidermis_SOX2_Sendoel2017	ENSMUST00000061673_193	-0.0312767985370755	0.625	28
Epidermis_SOX2_Sendoel2017	ENSMUST00000016664_200	-0.0249781098939352	0.0854700854700855	28
Epidermis_SOX2_Sendoel2017	ENSMUST00000008528_97	-0.0241814623345953	0.0246913580246914	28
Epidermis_SOX2_Sendoel2017	ENSMUST00000026585_42	-0.0187200611281923	0.454545454545455	28
Epidermis_SOX2_Sendoel2017	ENSMUST00000022580_145	-0.0186617819059612	0.285714285714286	28
Epidermis_SOX2_Sendoel2017	ENSMUST00000036019_528	-0.0186617819059612	0.25	28
Epidermis_SOX2_Sendoel2017	ENSMUST00000061552_93	-0.0186617819059612	0.434782608695652	28
Epidermis_SOX2_Sendoel2017	ENSMUST00000061973_56	-0.0169172590300652	0.133928571428571	28
Epidermis_SOX2_Sendoel2017	ENSMUST00000023736_297	-0.0148795161661796	0.0854700854700855	28
Epidermis_SOX2_Sendoel2017	ENSMUST00000055518_284	-0.0139538119357311	0.979228486646884	28
Epidermis_SOX2_Sendoel2017	ENSMUST00000022550_338	-0.0125635047416335	0.101156069364162	28
Epidermis_SOX2_Sendoel2017	ENSMUST00000164481_41	-0.0121547823873907	0.0677370797792273	28
Epidermis_SOX2_Sendoel2017	ENSMUST00000027367_82	-0.0117438176768128	0.1875	28
Epidermis_SOX2_Sendoel2017	ENSMUST00000060419_176	-0.00915128539571336	0.188087774294671	28
Epidermis_SOX2_Sendoel2017	ENSMUST00000048319_420	-0.00820670364266387	0.0501672240802676	28
Epidermis_SOX2_Sendoel2017	ENSMUST00000081794_524	-0.00558336125631411	0.364963503649635	28
Epidermis_SOX2_Sendoel2017	ENSMUST00000060947_88	-0.00435108792696573	0.833333333333333	29
Epidermis_SOX2_Sendoel2017	ENSMUST00000039541_35	-0.00286458517093771	0.303030303030303	29
Epidermis_SOX2_Sendoel2017	ENSMUST00000042575_34	-0.00221770754731515	0.333333333333333	29
Epidermis_SOX2_Sendoel2017	ENSMUST00000065977_152	-0.00187265570621156	0.0634920634920635	29
Epidermis_SOX2_Sendoel2017	ENSMUST00000043172_82	0.000562307365672844	0.115384615384615	29
Epidermis_SOX2_Sendoel2017	ENSMUST00000002924_69	0.00212939676909264	0.0318471337579618	29
Epidermis_SOX2_Sendoel2017	ENSMUST00000022356_353	0.00212939676909264	0.103092783505155	29
Epidermis_SOX2_Sendoel2017	ENSMUST00000039601_152	0.00212939676909264	0.0631313131313131	29
Epidermis_SOX2_Sendoel2017	ENSMUST00000029194_114	0.00569159379494164	0.256410256410256	29
Epidermis_SOX2_Sendoel2017	ENSMUST00000027741_11	0.00587609715428909	0.54054054054054	29
Epidermis_SOX2_Sendoel2017	ENSMUST00000229028_738	0.00703155669995917	0.0694444444444444	29
Epidermis_SOX2_Sendoel2017	ENSMUST00000063694_164	0.0103066317852222	0.266666666666667	29
Epidermis_SOX2_Sendoel2017	ENSMUST00000079421_102	0.0103717848079266	0.236842105263158	29
Epidermis_SOX2_Sendoel2017	ENSMUST00000099931_304	0.0106509365834203	0.25	29
Epidermis_SOX2_Sendoel2017	ENSMUST00000023435_203	0.0127850640059764	0.0403225806451613	29
Epidermis_SOX2_Sendoel2017	ENSMUST00000115259_330	0.0128502170286808	0.28169014084507	29
Epidermis_SOX2_Sendoel2017	ENSMUST00000063414_104	0.0142946884377131	0.120772946859903	29
Epidermis_SOX2_Sendoel2017	ENSMUST00000105744_32	0.0175026954612792	0.208333333333333	29
Epidermis_SOX2_Sendoel2017	ENSMUST00000050398_59	0.0190662344474279	0.748031496062992	29
Epidermis_SOX2_Sendoel2017	ENSMUST00000219130_60	0.0300917278782153	2.09677419354839	29
Epidermis_SOX2_Sendoel2017	ENSMUST00000043674_49	0.0331915259123477	0.192307692307692	29
Epidermis_SOX2_Sendoel2017	ENSMUST00000115808_234	0.0331915259123477	0.121621621621622	29
Epidermis_SOX2_Sendoel2017	ENSMUST00000203455_22	0.0358317164871839	1.36363636363636	29
Epidermis_SOX2_Sendoel2017	ENSMUST00000113523_151	0.0379493960692176	0.204678362573099	29
Epidermis_SOX2_Sendoel2017	ENSMUST00000001522_51	0.0391859914180021	0.416666666666667	29
Epidermis_SOX2_Sendoel2017	ENSMUST00000101640_56	0.040976335474099	0.385746976135992	29
Epidermis_SOX2_Sendoel2017	ENSMUST00000040572_94	0.0423252957565777	1.6025641025641	29
Epidermis_SOX2_Sendoel2017	ENSMUST00000017637_47	0.0433839775699724	0.099009900990099	29
Epidermis_SOX2_Sendoel2017	ENSMUST00000068167_117	0.0434547676948532	0.398230088495575	29
Epidermis_SOX2_Sendoel2017	ENSMUST00000021411_460	0.0485026003655628	0.543478260869565	29
Epidermis_SOX2_Sendoel2017	ENSMUST00000049239_327	0.0489493681042994	0.158730158730159	29
Epidermis_SOX2_Sendoel2017	ENSMUST00000092298_152	0.0496520477226628	0.0191021967526266	29
Epidermis_SOX2_Sendoel2017	ENSMUST00000096441_274	0.0496520477226628	2.3728813559322	29
Epidermis_SOX2_Sendoel2017	ENSMUST00000040260_225	0.0563335485520466	0.0728155339805825	29
Epidermis_SOX2_Sendoel2017	ENSMUST00000071944_91	0.0581356090827498	0.111111111111111	29
Epidermis_SOX2_Sendoel2017	ENSMUST00000034060_529	0.0613725515513618	0.0540540540540541	29
Epidermis_SOX2_Sendoel2017	ENSMUST00000015994_57	0.0650330114872253	0.0793650793650794	29
Epidermis_SOX2_Sendoel2017	ENSMUST00000093912_122	0.0650330114872253	0.232558139534884	29
Epidermis_SOX2_Sendoel2017	ENSMUST00000027068_50	0.0751045148188322	7.32142857142857	29
Epidermis_SOX2_Sendoel2017	ENSMUST00000117200_61	0.0783125218423983	0.602409638554217	29
Epidermis_SOX2_Sendoel2017	ENSMUST00000043805_21	0.0821922850958761	0.324675324675325	29
Epidermis_SOX2_Sendoel2017	ENSMUST00000049699_154	0.0823396753594642	0.307017543859649	29
Epidermis_SOX2_Sendoel2017	ENSMUST00000060579_299	0.0823396753594642	0.142857142857143	29
Epidermis_SOX2_Sendoel2017	ENSMUST00000073312_164	0.0834429924647703	0.961538461538461	29
Epidermis_SOX2_Sendoel2017	ENSMUST00000228627_119	0.0834429924647703	0.0170940170940171	29
Epidermis_SOX2_Sendoel2017	ENSMUST00000116551_117	0.0936712300086183	0.0164744645799012	29
Epidermis_SOX2_Sendoel2017	ENSMUST00000182511_27	0.0944996652959764	0.857142857142857	29
Epidermis_SOX2_Sendoel2017	ENSMUST00000032775_42	0.101970785328793	0.234741784037559	29
Epidermis_SOX2_Sendoel2017	ENSMUST00000023061_884	0.102459837075075	0.0209643605870021	29
Epidermis_SOX2_Sendoel2017	ENSMUST00000110725_102	0.10366127353605	0.0460829493087558	29
Epidermis_SOX2_Sendoel2017	ENSMUST00000055296_11	0.111822651897321	0.394736842105263	29
Epidermis_SOX2_Sendoel2017	ENSMUST00000105525_302	0.112304484223165	0.16304347826087	29
Epidermis_SOX2_Sendoel2017	ENSMUST00000189378_280	0.113606260899017	0.27027027027027	29
Epidermis_SOX2_Sendoel2017	ENSMUST00000045329_24	0.113802581769424	0.416666666666667	30
Epidermis_SOX2_Sendoel2017	ENSMUST00000025932_189	0.124030049256539	0.038961038961039	30
Epidermis_SOX2_Sendoel2017	ENSMUST00000048665_772	0.124030049256539	0.158730158730159	30
Epidermis_SOX2_Sendoel2017	ENSMUST00000099514_610	0.124030049256539	0.0583333333333333	30
Epidermis_SOX2_Sendoel2017	ENSMUST00000179598_898	0.125746698535318	0.231607629427793	30
Epidermis_SOX2_Sendoel2017	ENSMUST00000164666_165	0.126356210060224	0.375	30
Epidermis_SOX2_Sendoel2017	ENSMUST00000094216_295	0.127593333809832	0.211640211640212	30
Epidermis_SOX2_Sendoel2017	ENSMUST00000029707_84	0.133123349348306	0.321100917431193	30
Epidermis_SOX2_Sendoel2017	ENSMUST00000080217_143	0.135174803696062	0.279850746268657	30
Epidermis_SOX2_Sendoel2017	ENSMUST00000039577_106	0.137653235916816	0.775862068965517	30
Epidermis_SOX2_Sendoel2017	ENSMUST00000217887_195	0.137653235916816	0.0609756097560976	30
Epidermis_SOX2_Sendoel2017	ENSMUST00000020107_325	0.140152341228491	0.0204918032786885	30
Epidermis_SOX2_Sendoel2017	ENSMUST00000035836_494	0.140361920902159	0.125523012552301	30
Epidermis_SOX2_Sendoel2017	ENSMUST00000041987_170	0.143002111476995	0.625	30
Epidermis_SOX2_Sendoel2017	ENSMUST00000069057_30	0.144628742540398	0.769230769230769	30
Epidermis_SOX2_Sendoel2017	ENSMUST00000055833_246	0.145080990865654	0.138888888888889	30
Epidermis_SOX2_Sendoel2017	ENSMUST00000084941_90	0.146879927554175	0.245098039215686	30
Epidermis_SOX2_Sendoel2017	ENSMUST00000146409_271	0.146943680583785	0.0395256916996047	30
Epidermis_SOX2_Sendoel2017	ENSMUST00000099682_26	0.147451698374676	0.582191780821918	30
Epidermis_SOX2_Sendoel2017	ENSMUST00000216063_69	0.148681988084878	1.84615384615385	30
Epidermis_SOX2_Sendoel2017	ENSMUST00000032441_32	0.149358359774929	0.348837209302326	30
Epidermis_SOX2_Sendoel2017	ENSMUST00000115086_189	0.149915717914789	0.0559701492537313	30
Epidermis_SOX2_Sendoel2017	ENSMUST00000109468_97	0.150919321327981	0.632183908045977	30
Epidermis_SOX2_Sendoel2017	ENSMUST00000110457_213	0.151160420305632	0.103448275862069	30
Epidermis_SOX2_Sendoel2017	ENSMUST00000110838_104	0.151998550349765	0.465116279069768	30
Epidermis_SOX2_Sendoel2017	ENSMUST00000214558_213	0.156528950508466	0.171232876712329	30
Epidermis_SOX2_Sendoel2017	ENSMUST00000087435_989	0.156561485269933	0.324074074074074	30
Epidermis_SOX2_Sendoel2017	ENSMUST00000026194_19	0.157998597032439	0.078125	30
Epidermis_SOX2_Sendoel2017	ENSMUST00000059305_24	0.160235930275542	0.169683257918552	30
Epidermis_SOX2_Sendoel2017	ENSMUST00000107850_105	0.166511037523503	0.132743362831858	30
Epidermis_SOX2_Sendoel2017	ENSMUST00000058762_148	0.169188031519367	1.36363636363636	30
Epidermis_SOX2_Sendoel2017	ENSMUST00000045229_71	0.170815853237563	0.698529411764706	30
Epidermis_SOX2_Sendoel2017	ENSMUST00000150563_458	0.170815853237563	0.118110236220472	30
Epidermis_SOX2_Sendoel2017	ENSMUST00000200095_170	0.170815853237563	0.100806451612903	30
Epidermis_SOX2_Sendoel2017	ENSMUST00000023918_247	0.173185501257616	0.357917570498915	30
Epidermis_SOX2_Sendoel2017	ENSMUST00000174548_410	0.173869391193894	0.357142857142857	30
Epidermis_SOX2_Sendoel2017	ENSMUST00000029386_214	0.174628516797277	0.323076923076923	30
Epidermis_SOX2_Sendoel2017	ENSMUST00000025681_212	0.180448741840523	0.198863636363636	30
Epidermis_SOX2_Sendoel2017	ENSMUST00000020858_43	0.18335337288163	0.333333333333333	30
Epidermis_SOX2_Sendoel2017	ENSMUST00000107664_71	0.183517900557995	0.0224719101123596	30
Epidermis_SOX2_Sendoel2017	ENSMUST00000034060_489	0.184839875637658	0.602409638554217	30
Epidermis_SOX2_Sendoel2017	ENSMUST00000039110_257	0.18887141570428	0.0943396226415094	30
Epidermis_SOX2_Sendoel2017	ENSMUST00000005518_106	0.190993091349258	0.984848484848485	30
Epidermis_SOX2_Sendoel2017	ENSMUST00000067700_43	0.19211850532716	1.5	30
Epidermis_SOX2_Sendoel2017	ENSMUST00000052455_49	0.199191628065033	0.328947368421053	30
Epidermis_SOX2_Sendoel2017	ENSMUST00000092433_315	0.199432727042685	0.174825174825175	30
Epidermis_SOX2_Sendoel2017	ENSMUST00000030675_79	0.199867258187661	0.0384615384615385	30
Epidermis_SOX2_Sendoel2017	ENSMUST00000117872_582	0.201836425125674	0.067476383265857	30
Epidermis_SOX2_Sendoel2017	ENSMUST00000042889_368	0.202313021686994	0.161290322580645	30
Epidermis_SOX2_Sendoel2017	ENSMUST00000021243_43	0.20525191115354	0.114942528735632	30
Epidermis_SOX2_Sendoel2017	ENSMUST00000027213_76	0.209005500557741	0.0847457627118644	30
Epidermis_SOX2_Sendoel2017	ENSMUST00000069749_335	0.210338396948981	0.364963503649635	30
Epidermis_SOX2_Sendoel2017	ENSMUST00000053597_76	0.217022961814734	0.597014925373134	30
Epidermis_SOX2_Sendoel2017	ENSMUST00000122038_65	0.218993046887132	0.320512820512821	30
Epidermis_SOX2_Sendoel2017	ENSMUST00000029179_69	0.219501394035488	0.606060606060606	31
Epidermis_SOX2_Sendoel2017	ENSMUST00000114777_106	0.219501394035488	1.44927536231884	31
Epidermis_SOX2_Sendoel2017	ENSMUST00000046461_228	0.224440671464877	0.122950819672131	31
Epidermis_SOX2_Sendoel2017	ENSMUST00000051377_218	0.224440671464877	0.5	31
Epidermis_SOX2_Sendoel2017	ENSMUST00000022553_115	0.229302976779744	0.155440414507772	31
Epidermis_SOX2_Sendoel2017	ENSMUST00000055922_253	0.229302976779744	0.0448207171314741	31
Epidermis_SOX2_Sendoel2017	ENSMUST00000094148_26	0.229302976779744	0.113636363636364	31
Epidermis_SOX2_Sendoel2017	ENSMUST00000041047_417	0.233043766107648	0.384615384615385	31
Epidermis_SOX2_Sendoel2017	ENSMUST00000110036_198	0.233177152451374	2.2	31
Epidermis_SOX2_Sendoel2017	ENSMUST00000030013_16	0.239168768991987	4.27083333333333	31
Epidermis_SOX2_Sendoel2017	ENSMUST00000046975_361	0.240462096916917	0.0187265917602996	31
Epidermis_SOX2_Sendoel2017	ENSMUST00000091884_306	0.242084088394214	0.133333333333333	31
Epidermis_SOX2_Sendoel2017	ENSMUST00000030842_455	0.242730966017836	0.13595166163142	31
Epidermis_SOX2_Sendoel2017	ENSMUST00000168700_90	0.244909696075685	0.0156494522691706	31
Epidermis_SOX2_Sendoel2017	ENSMUST00000163475_162	0.245579720531951	0.625	31
Epidermis_SOX2_Sendoel2017	ENSMUST00000173246_181	0.248058152752705	0.625	31
Epidermis_SOX2_Sendoel2017	ENSMUST00000025602_67	0.248877394780924	0.285714285714286	31
Epidermis_SOX2_Sendoel2017	ENSMUST00000108641_290	0.249006701242903	0.120772946859903	31
Epidermis_SOX2_Sendoel2017	ENSMUST00000048263_35	0.250097281720985	8.93939393939394	31
Epidermis_SOX2_Sendoel2017	ENSMUST00000081381_146	0.250097281720985	0.0618458610846813	31
Epidermis_SOX2_Sendoel2017	ENSMUST00000005954_41	0.250766837738049	0.75	31
Epidermis_SOX2_Sendoel2017	ENSMUST00000074246_679	0.252226531823145	0.0675675675675676	31
Epidermis_SOX2_Sendoel2017	ENSMUST00000003436_186	0.253324993939692	0.105820105820106	31
Epidermis_SOX2_Sendoel2017	ENSMUST00000034562_229	0.253411667898991	0.0606060606060606	31
Epidermis_SOX2_Sendoel2017	ENSMUST00000077909_244	0.253411667898991	0.25	31
Epidermis_SOX2_Sendoel2017	ENSMUST00000027866_90	0.254364103359224	0.0769230769230769	31
Epidermis_SOX2_Sendoel2017	ENSMUST00000050063_105	0.257621370525567	4.07142857142857	31
Epidermis_SOX2_Sendoel2017	ENSMUST00000072607_200	0.259243362002865	0.116279069767442	31
Epidermis_SOX2_Sendoel2017	ENSMUST00000027886_61	0.259734410521495	0.192307692307692	31
Epidermis_SOX2_Sendoel2017	ENSMUST00000108721_18	0.260066829267853	1.45833333333333	31
Epidermis_SOX2_Sendoel2017	ENSMUST00000092433_439	0.262212842742249	0.04739336492891	31
Epidermis_SOX2_Sendoel2017	ENSMUST00000125328_248	0.266376677320385	0.185185185185185	31
Epidermis_SOX2_Sendoel2017	ENSMUST00000177570_143	0.266376677320385	0.0398406374501992	31
Epidermis_SOX2_Sendoel2017	ENSMUST00000035350_97	0.267609173096176	0.3125	31
Epidermis_SOX2_Sendoel2017	ENSMUST00000029435_228	0.269095675852204	0.25	31
Epidermis_SOX2_Sendoel2017	ENSMUST00000125447_852	0.273045396948287	0.253807106598985	31
Epidermis_SOX2_Sendoel2017	ENSMUST00000037788_120	0.277575283516797	0.0865800865800866	31
Epidermis_SOX2_Sendoel2017	ENSMUST00000046656_327	0.277575283516797	0.10989010989011	31
Epidermis_SOX2_Sendoel2017	ENSMUST00000010007_162	0.281039786183706	0.303030303030303	31
Epidermis_SOX2_Sendoel2017	ENSMUST00000031695_256	0.281039786183706	1.01910828025478	31
Epidermis_SOX2_Sendoel2017	ENSMUST00000036206_264	0.281039786183706	0.714285714285714	31
Epidermis_SOX2_Sendoel2017	ENSMUST00000017981_78	0.282266892808364	0.0428571428571429	31
Epidermis_SOX2_Sendoel2017	ENSMUST00000210640_2038	0.286863004611151	0.106707317073171	31
Epidermis_SOX2_Sendoel2017	ENSMUST00000107722_256	0.28958690651881	0.0149402390438247	31
Epidermis_SOX2_Sendoel2017	ENSMUST00000068944_21	0.295578194766869	0.248618784530387	31
Epidermis_SOX2_Sendoel2017	ENSMUST00000114280_53	0.309449948270395	0.0174216027874564	31
Epidermis_SOX2_Sendoel2017	ENSMUST00000065353_139	0.310933804922525	0.135135135135135	31
Epidermis_SOX2_Sendoel2017	ENSMUST00000054266_436	0.311637890519976	0.675675675675676	31
Epidermis_SOX2_Sendoel2017	ENSMUST00000041168_79	0.31355877699429	0.280898876404494	31
Epidermis_SOX2_Sendoel2017	ENSMUST00000171791_321	0.321222590597855	0.275229357798165	31
Epidermis_SOX2_Sendoel2017	ENSMUST00000057935_53	0.327679461973405	0.16260162601626	31
Epidermis_SOX2_Sendoel2017	ENSMUST00000115123_133	0.330157894194159	0.0519930675909879	31
Epidermis_SOX2_Sendoel2017	ENSMUST00000064950_83	0.33435308193553	0.2	31
Epidermis_SOX2_Sendoel2017	ENSMUST00000049055_39	0.334671824829043	0.217391304347826	32
Epidermis_SOX2_Sendoel2017	ENSMUST00000022228_44	0.336997912096473	0.344827586206897	32
Epidermis_SOX2_Sendoel2017	ENSMUST00000022531_253	0.339707893615634	0.181818181818182	32
Epidermis_SOX2_Sendoel2017	ENSMUST00000031081_86	0.34381990188327	0.588235294117647	32
Epidermis_SOX2_Sendoel2017	ENSMUST00000021246_106	0.34391759624221	0.0520833333333333	32
Epidermis_SOX2_Sendoel2017	ENSMUST00000028000_35	0.34391759624221	0.0598802395209581	32
Epidermis_SOX2_Sendoel2017	ENSMUST00000166984_67	0.345151581339004	0.555555555555556	32
Epidermis_SOX2_Sendoel2017	ENSMUST00000031366_19	0.348689142251925	0.4	32
Epidermis_SOX2_Sendoel2017	ENSMUST00000059112_68	0.351857208515169	0.555555555555555	32
Epidermis_SOX2_Sendoel2017	ENSMUST00000060043_366	0.353783388454454	3.82352941176471	32
Epidermis_SOX2_Sendoel2017	ENSMUST00000024708_97	0.357436288556552	0.102040816326531	32
Epidermis_SOX2_Sendoel2017	ENSMUST00000149049_24	0.359423441635469	0.444444444444444	32
Epidermis_SOX2_Sendoel2017	ENSMUST00000066060_437	0.363377820210333	0.0961538461538461	32
Epidermis_SOX2_Sendoel2017	ENSMUST00000032891_328	0.363668310181507	1.0377358490566	32
Epidermis_SOX2_Sendoel2017	ENSMUST00000026252_53	0.365856252431088	0.0757575757575758	32
Epidermis_SOX2_Sendoel2017	ENSMUST00000081790_223	0.365856252431088	0.856353591160221	32
Epidermis_SOX2_Sendoel2017	ENSMUST00000118729_325	0.374181945607432	0.0213903743315508	32
Epidermis_SOX2_Sendoel2017	ENSMUST00000110816_41	0.376918335094649	0.346153846153846	32
Epidermis_SOX2_Sendoel2017	ENSMUST00000183437_75	0.377014594541903	0.186567164179104	32
Epidermis_SOX2_Sendoel2017	ENSMUST00000029567_10	0.377344533915001	0.277777777777778	32
Epidermis_SOX2_Sendoel2017	ENSMUST00000029741_177	0.377426352885541	0.0797872340425532	32
Epidermis_SOX2_Sendoel2017	ENSMUST00000034745_167	0.377426352885541	0.0806451612903226	32
Epidermis_SOX2_Sendoel2017	ENSMUST00000028841_39	0.377575601363262	0.174129353233831	32
Epidermis_SOX2_Sendoel2017	ENSMUST00000108075_260	0.377575601363262	1.57142857142857	32
Epidermis_SOX2_Sendoel2017	ENSMUST00000020821_31	0.377935535011632	0.625	32
Epidermis_SOX2_Sendoel2017	ENSMUST00000090379_258	0.378391648234008	0.0884955752212389	32
Epidermis_SOX2_Sendoel2017	ENSMUST00000022563_67	0.378969536405855	0.78125	32
Epidermis_SOX2_Sendoel2017	ENSMUST00000100539_556	0.379558525669485	0.0163576881134133	32
Epidermis_SOX2_Sendoel2017	ENSMUST00000020408_190	0.380123477261213	0.102739726027397	32
Epidermis_SOX2_Sendoel2017	ENSMUST00000037968_27	0.383163194243723	2	32
Epidermis_SOX2_Sendoel2017	ENSMUST00000110375_209	0.385019825835917	0.656108597285068	32
Epidermis_SOX2_Sendoel2017	ENSMUST00000118771_39	0.385341574997614	0.151187904967603	32
Epidermis_SOX2_Sendoel2017	ENSMUST00000067786_178	0.401315203277409	0.128755364806867	32
Epidermis_SOX2_Sendoel2017	ENSMUST00000030731_90	0.408218337021346	0.235507246376812	32
Epidermis_SOX2_Sendoel2017	ENSMUST00000059052_187	0.411014122848105	0.236363636363636	32
Epidermis_SOX2_Sendoel2017	ENSMUST00000099529_131	0.411014122848105	0.258620689655172	32
Epidermis_SOX2_Sendoel2017	ENSMUST00000114321_428	0.412006052312831	0.050251256281407	32
Epidermis_SOX2_Sendoel2017	ENSMUST00000025193_1126	0.413898333714831	0.174029451137885	32
Epidermis_SOX2_Sendoel2017	ENSMUST00000025161_308	0.421807635057088	0.0638297872340426	32
Epidermis_SOX2_Sendoel2017	ENSMUST00000108505_55	0.424435786672594	0.428571428571429	32
Epidermis_SOX2_Sendoel2017	ENSMUST00000176716_51	0.425548424384991	0.787037037037037	32
Epidermis_SOX2_Sendoel2017	ENSMUST00000233400_148	0.427227180363763	0.0382293762575453	32
Epidermis_SOX2_Sendoel2017	ENSMUST00000183952_125	0.428003087603986	0.783132530120482	32
Epidermis_SOX2_Sendoel2017	ENSMUST00000068664_96	0.429237072700779	0.4	32
Epidermis_SOX2_Sendoel2017	ENSMUST00000063661_126	0.429993867450678	0.384615384615385	32
Epidermis_SOX2_Sendoel2017	ENSMUST00000222058_326	0.439088939269307	0.427215189873418	32
Epidermis_SOX2_Sendoel2017	ENSMUST00000053293_110	0.442294081435871	0.75	32
Epidermis_SOX2_Sendoel2017	ENSMUST00000039537_200	0.442997862276274	0.178571428571429	32
Epidermis_SOX2_Sendoel2017	ENSMUST00000036439_209	0.443917914088675	0.0324675324675325	32
Epidermis_SOX2_Sendoel2017	ENSMUST00000094130_100	0.443917914088675	0.181818181818182	32
Epidermis_SOX2_Sendoel2017	ENSMUST00000112745_191	0.446259016412653	0.217391304347826	32
Epidermis_SOX2_Sendoel2017	ENSMUST00000112858_135	0.446785098690826	0.0434782608695652	32
Epidermis_SOX2_Sendoel2017	ENSMUST00000041826_76	0.449286444291509	0.432862190812721	32
Epidermis_SOX2_Sendoel2017	ENSMUST00000111094_261	0.454057990301224	0.0524475524475525	33
Epidermis_SOX2_Sendoel2017	ENSMUST00000022947_49	0.461600334129547	1.37724550898204	33
Epidermis_SOX2_Sendoel2017	ENSMUST00000045329_671	0.462944716723349	0.202020202020202	33
Epidermis_SOX2_Sendoel2017	ENSMUST00000017759_87	0.46445006760064	0.406091370558376	33
Epidermis_SOX2_Sendoel2017	ENSMUST00000049138_84	0.476175716362951	0.123456790123457	33
Epidermis_SOX2_Sendoel2017	ENSMUST00000048655_162	0.484010387445087	0.103626943005181	33
Epidermis_SOX2_Sendoel2017	ENSMUST00000094499_256	0.488983222837875	0.0151057401812689	33
Epidermis_SOX2_Sendoel2017	ENSMUST00000057195_318	0.489858369640836	0.153256704980843	33
Epidermis_SOX2_Sendoel2017	ENSMUST00000006911_61	0.490803693831798	0.270018621973929	33
Epidermis_SOX2_Sendoel2017	ENSMUST00000069782_65	0.491532954557115	3.8	33
Epidermis_SOX2_Sendoel2017	ENSMUST00000110907_83	0.491980045285814	0.0980392156862745	33
Epidermis_SOX2_Sendoel2017	ENSMUST00000146243_37	0.492190220825728	0.32258064516129	33
Epidermis_SOX2_Sendoel2017	ENSMUST00000047627_847	0.492191229861441	0.0779510022271715	33
Epidermis_SOX2_Sendoel2017	ENSMUST00000000619_384	0.506063435271633	2.11309523809524	33
Epidermis_SOX2_Sendoel2017	ENSMUST00000022356_350	0.507549938027661	0.196629213483146	33
Epidermis_SOX2_Sendoel2017	ENSMUST00000006353_39	0.5086097679166	1.30434782608696	33
Epidermis_SOX2_Sendoel2017	ENSMUST00000053116_159	0.511325350885536	0.140845070422535	33
Epidermis_SOX2_Sendoel2017	ENSMUST00000069619_220	0.522523957081948	0.0641025641025641	33
Epidermis_SOX2_Sendoel2017	ENSMUST00000111855_140	0.532307854664225	0.5	33
Epidermis_SOX2_Sendoel2017	ENSMUST00000006377_112	0.537811062916642	0.08	33
Epidermis_SOX2_Sendoel2017	ENSMUST00000022725_18	0.538129845167558	0.0775193798449612	33
Epidermis_SOX2_Sendoel2017	ENSMUST00000162303_88	0.542680303285297	0.305343511450382	33
Epidermis_SOX2_Sendoel2017	ENSMUST00000009344_33	0.543780902038364	0.377358490566038	33
Epidermis_SOX2_Sendoel2017	ENSMUST00000025444_99	0.544584749342839	0.140845070422535	33
Epidermis_SOX2_Sendoel2017	ENSMUST00000033828_21	0.546259334259118	0.386266094420601	33
Epidermis_SOX2_Sendoel2017	ENSMUST00000079996_148	0.548052372296144	0.072463768115942	33
Epidermis_SOX2_Sendoel2017	ENSMUST00000139371_32	0.548052372296144	0.307692307692308	33
Epidermis_SOX2_Sendoel2017	ENSMUST00000188165_131	0.548078887118656	0.3	33
Epidermis_SOX2_Sendoel2017	ENSMUST00000050171_13	0.549940946833895	0.892857142857143	33
Epidermis_SOX2_Sendoel2017	ENSMUST00000071233_123	0.558343956382073	0.49618320610687	33
Epidermis_SOX2_Sendoel2017	ENSMUST00000004430_97	0.558507450559441	0.652173913043478	33
Epidermis_SOX2_Sendoel2017	ENSMUST00000040833_82	0.558507450559441	0.0460829493087558	33
Epidermis_SOX2_Sendoel2017	ENSMUST00000150352_84	0.558608324462123	0.597826086956522	33
Epidermis_SOX2_Sendoel2017	ENSMUST00000031434_196	0.560408698226215	0.294117647058823	33
Epidermis_SOX2_Sendoel2017	ENSMUST00000000594_11	0.561053783204408	0.585185185185185	33
Epidermis_SOX2_Sendoel2017	ENSMUST00000049281_273	0.563644088491666	0.171232876712329	33
Epidermis_SOX2_Sendoel2017	ENSMUST00000031599_249	0.564798029347024	0.0666666666666667	33
Epidermis_SOX2_Sendoel2017	ENSMUST00000064807_139	0.564798029347024	0.375	33
Epidermis_SOX2_Sendoel2017	ENSMUST00000021514_192	0.567948904205727	0.649717514124294	33
Epidermis_SOX2_Sendoel2017	ENSMUST00000108625_92	0.570440193288976	0.062111801242236	33
Epidermis_SOX2_Sendoel2017	ENSMUST00000055018_244	0.572209723797839	0.5	33
Epidermis_SOX2_Sendoel2017	ENSMUST00000090171_50	0.574114638294585	0.789473684210526	33
Epidermis_SOX2_Sendoel2017	ENSMUST00000033290_371	0.581972926605821	0.0373134328358209	33
Epidermis_SOX2_Sendoel2017	ENSMUST00000000430_188	0.583323780683204	5.26666666666667	33
Epidermis_SOX2_Sendoel2017	ENSMUST00000200948_128	0.584694561256606	0.0797872340425532	33
Epidermis_SOX2_Sendoel2017	ENSMUST00000019859_70	0.585616894472165	0.492957746478873	33
Epidermis_SOX2_Sendoel2017	ENSMUST00000111417_422	0.587748099212937	0.0824175824175824	33
Epidermis_SOX2_Sendoel2017	ENSMUST00000040177_84	0.590573860455366	0.263157894736842	33
Epidermis_SOX2_Sendoel2017	ENSMUST00000090024_94	0.596324679033197	1.53846153846154	33
Epidermis_SOX2_Sendoel2017	ENSMUST00000105600_430	0.600603461723222	0.0684931506849315	33
Epidermis_SOX2_Sendoel2017	ENSMUST00000053737_35	0.602384962121703	0.566037735849057	33
Epidermis_SOX2_Sendoel2017	ENSMUST00000050735_652	0.604372115200621	0.221674876847291	33
Epidermis_SOX2_Sendoel2017	ENSMUST00000056641_180	0.605835175543444	0.1953125	33
Epidermis_SOX2_Sendoel2017	ENSMUST00000076807_33	0.606247335726606	0.131048387096774	33
Epidermis_SOX2_Sendoel2017	ENSMUST00000084743_184	0.612768753391843	0.625	34
Epidermis_SOX2_Sendoel2017	ENSMUST00000030884_19	0.615780162906412	0.522388059701493	34
Epidermis_SOX2_Sendoel2017	ENSMUST00000107362_158	0.615976483776819	0.218120805369128	34
Epidermis_SOX2_Sendoel2017	ENSMUST00000115086_192	0.616194718368405	0.0517241379310345	34
Epidermis_SOX2_Sendoel2017	ENSMUST00000023614_122	0.616468352107523	2.3	34
Epidermis_SOX2_Sendoel2017	ENSMUST00000029331_42	0.618426947705966	0.666666666666667	34
Epidermis_SOX2_Sendoel2017	ENSMUST00000237796_140	0.618426947705966	0.0247524752475248	34
Epidermis_SOX2_Sendoel2017	ENSMUST00000013807_208	0.622915387977202	3.65384615384615	34
Epidermis_SOX2_Sendoel2017	ENSMUST00000040213_60	0.624396786827688	0.672043010752688	34
Epidermis_SOX2_Sendoel2017	ENSMUST00000021559_36	0.625939970348003	0.0531914893617021	34
Epidermis_SOX2_Sendoel2017	ENSMUST00000198393_98	0.626436027747907	0.210561497326203	34
Epidermis_SOX2_Sendoel2017	ENSMUST00000076891_201	0.628758730586846	0.119047619047619	34
Epidermis_SOX2_Sendoel2017	ENSMUST00000050850_105	0.644614702298212	0.240384615384615	34
Epidermis_SOX2_Sendoel2017	ENSMUST00000029315_71	0.646646187465696	0.205128205128205	34
Epidermis_SOX2_Sendoel2017	ENSMUST00000172732_19	0.647230332689148	0.212765957446809	34
Epidermis_SOX2_Sendoel2017	ENSMUST00000015239_153	0.64912461968645	0.747863247863248	34
Epidermis_SOX2_Sendoel2017	ENSMUST00000039174_204	0.651532261782324	0.375	34
Epidermis_SOX2_Sendoel2017	ENSMUST00000176233_111	0.655962796413257	0.117370892018779	34
Epidermis_SOX2_Sendoel2017	ENSMUST00000042919_82	0.65621291879366	0.0952380952380952	34
Epidermis_SOX2_Sendoel2017	ENSMUST00000026703_132	0.656498054034224	0.666666666666667	34
Epidermis_SOX2_Sendoel2017	ENSMUST00000034920_624	0.658441228634011	0.0254452926208651	34
Epidermis_SOX2_Sendoel2017	ENSMUST00000096430_389	0.658441228634011	0.0598802395209581	34
Epidermis_SOX2_Sendoel2017	ENSMUST00000112139_9	0.658441228634011	0.272727272727273	34
Epidermis_SOX2_Sendoel2017	ENSMUST00000022906_294	0.658691351014414	0.0111982082866741	34
Epidermis_SOX2_Sendoel2017	ENSMUST00000045329_796	0.658847007279983	0.0841346153846154	34
Epidermis_SOX2_Sendoel2017	ENSMUST00000087517_365	0.658847007279983	0.555555555555555	34
Epidermis_SOX2_Sendoel2017	ENSMUST00000102550_213	0.658847007279983	0.558882235528942	34
Epidermis_SOX2_Sendoel2017	ENSMUST00000112175_445	0.658847007279983	0.0399201596806387	34
Epidermis_SOX2_Sendoel2017	ENSMUST00000118808_103	0.668912367395331	0.551181102362205	34
Epidermis_SOX2_Sendoel2017	ENSMUST00000027886_81	0.67317146101543	0.0925925925925926	34
Epidermis_SOX2_Sendoel2017	ENSMUST00000034197_378	0.67432710347285	0.0343642611683849	34
Epidermis_SOX2_Sendoel2017	ENSMUST00000114812_193	0.67432710347285	0.402298850574713	34
Epidermis_SOX2_Sendoel2017	ENSMUST00000047835_167	0.67694056382252	0.401459854014599	34
Epidermis_SOX2_Sendoel2017	ENSMUST00000080435_266	0.682974383871247	1.17067833698031	34
Epidermis_SOX2_Sendoel2017	ENSMUST00000043150_588	0.685971206319185	0.076988879384089	34
Epidermis_SOX2_Sendoel2017	ENSMUST00000092955_107	0.685971206319185	5.78671328671329	34
Epidermis_SOX2_Sendoel2017	ENSMUST00000062213_143	0.690385158467602	0.148698884758364	34
Epidermis_SOX2_Sendoel2017	ENSMUST00000043082_199	0.693947355493451	0.120481927710843	34
Epidermis_SOX2_Sendoel2017	ENSMUST00000114526_111	0.693947355493451	1.50943396226415	34
Epidermis_SOX2_Sendoel2017	ENSMUST00000026917_63	0.694918494202749	0.615384615384615	34
Epidermis_SOX2_Sendoel2017	ENSMUST00000066157_514	0.69821436004344	1.75	34
Epidermis_SOX2_Sendoel2017	ENSMUST00000039601_149	0.700054596305005	0.0740740740740741	34
Epidermis_SOX2_Sendoel2017	ENSMUST00000027103_39	0.702600928949972	0.571428571428571	34
Epidermis_SOX2_Sendoel2017	ENSMUST00000046869_153	0.704763546095875	0.0837988826815643	34
Epidermis_SOX2_Sendoel2017	ENSMUST00000030950_303	0.707198509167759	0.0408163265306122	34
Epidermis_SOX2_Sendoel2017	ENSMUST00000078977_149	0.710939298495663	0.485008818342152	34
Epidermis_SOX2_Sendoel2017	ENSMUST00000098060_7	0.713417730716417	5.8	34
Epidermis_SOX2_Sendoel2017	ENSMUST00000079300_780	0.714165852576782	0.375	34
Epidermis_SOX2_Sendoel2017	ENSMUST00000032978_103	0.720370733831018	0.5	34
Epidermis_SOX2_Sendoel2017	ENSMUST00000100539_242	0.720370733831018	0.131375579598145	34
Epidermis_SOX2_Sendoel2017	ENSMUST00000037409_186	0.727290945162322	0.294117647058824	34
Epidermis_SOX2_Sendoel2017	ENSMUST00000167004_726	0.7280173742929	0.0833333333333333	34
Epidermis_SOX2_Sendoel2017	ENSMUST00000067549_166	0.730413415552925	0.0578034682080925	34
Epidermis_SOX2_Sendoel2017	ENSMUST00000060389_57	0.738935028903509	0.483870967741935	35
Epidermis_SOX2_Sendoel2017	ENSMUST00000084241_62	0.738935028903509	1.23287671232877	35
Epidermis_SOX2_Sendoel2017	ENSMUST00000101610_407	0.740695165398655	0.188679245283019	35
Epidermis_SOX2_Sendoel2017	ENSMUST00000065562_233	0.741342670999382	0.0909090909090909	35
Epidermis_SOX2_Sendoel2017	ENSMUST00000019997_137	0.741480816017231	0.595238095238095	35
Epidermis_SOX2_Sendoel2017	ENSMUST00000055390_166	0.743102807494528	1.0377358490566	35
Epidermis_SOX2_Sendoel2017	ENSMUST00000094471_415	0.74452196555027	0.0666666666666667	35
Epidermis_SOX2_Sendoel2017	ENSMUST00000023608_291	0.745742998069364	0.0798175598631699	35
Epidermis_SOX2_Sendoel2017	ENSMUST00000096240_317	0.748961497558664	0.00687285223367698	35
Epidermis_SOX2_Sendoel2017	ENSMUST00000050078_195	0.750090969496939	0.402930402930403	35
Epidermis_SOX2_Sendoel2017	ENSMUST00000089302_243	0.7502320547601	0.196850393700787	35
Epidermis_SOX2_Sendoel2017	ENSMUST00000101640_277	0.75504494423778	0.00802568218298555	35
Epidermis_SOX2_Sendoel2017	ENSMUST00000114590_65	0.755585569906386	0.75	35
Epidermis_SOX2_Sendoel2017	ENSMUST00000115808_242	0.755585569906386	0.247933884297521	35
Epidermis_SOX2_Sendoel2017	ENSMUST00000164664_62	0.758789190380395	0.147058823529412	35
Epidermis_SOX2_Sendoel2017	ENSMUST00000021832_60	0.759229321760679	0.4	35
Epidermis_SOX2_Sendoel2017	ENSMUST00000094053_43	0.763236789539163	1.23376623376623	35
Epidermis_SOX2_Sendoel2017	ENSMUST00000046656_306	0.763668449024036	0.133333333333333	35
Epidermis_SOX2_Sendoel2017	ENSMUST00000096242_55	0.76614688124479	0.25	35
Epidermis_SOX2_Sendoel2017	ENSMUST00000104902_78	0.768384214487893	0.211988304093567	35
Epidermis_SOX2_Sendoel2017	ENSMUST00000034960_298	0.77173876136247	0.0172117039586919	35
Epidermis_SOX2_Sendoel2017	ENSMUST00000028392_369	0.772814749118826	0.0929368029739777	35
Epidermis_SOX2_Sendoel2017	ENSMUST00000077273_249	0.773350006739794	0.418994413407821	35
Epidermis_SOX2_Sendoel2017	ENSMUST00000064099_500	0.774147645510066	0.757575757575758	35
Epidermis_SOX2_Sendoel2017	ENSMUST00000014812_13	0.77529318133958	0.136986301369863	35
Epidermis_SOX2_Sendoel2017	ENSMUST00000055984_366	0.775524699202171	0.0467289719626168	35
Epidermis_SOX2_Sendoel2017	ENSMUST00000113822_140	0.775828438960548	0.125	35
Epidermis_SOX2_Sendoel2017	ENSMUST00000070673_172	0.777256528229376	0.0274725274725275	35
Epidermis_SOX2_Sendoel2017	ENSMUST00000123853_67	0.779608055505537	2.8	35
Epidermis_SOX2_Sendoel2017	ENSMUST00000055518_441	0.785707201089237	0.0651465798045603	35
Epidermis_SOX2_Sendoel2017	ENSMUST00000026045_289	0.789467156303387	0.0487012987012987	35
Epidermis_SOX2_Sendoel2017	ENSMUST00000109832_66	0.791223241934044	0.141242937853107	35
Epidermis_SOX2_Sendoel2017	ENSMUST00000096253_38	0.794000642027272	0.518867924528302	35
Epidermis_SOX2_Sendoel2017	ENSMUST00000074840_214	0.795505992904562	0.186781609195402	35
Epidermis_SOX2_Sendoel2017	ENSMUST00000096069_259	0.79889853385496	0.170454545454545	35
Epidermis_SOX2_Sendoel2017	ENSMUST00000077909_424	0.799220283016656	0.533980582524272	35
Epidermis_SOX2_Sendoel2017	ENSMUST00000101206_119	0.799220283016656	1.36363636363636	35
Epidermis_SOX2_Sendoel2017	ENSMUST00000090511_43	0.799303572547464	1.46341463414634	35
Epidermis_SOX2_Sendoel2017	ENSMUST00000049169_22	0.801268181875012	0.101351351351351	35
Epidermis_SOX2_Sendoel2017	ENSMUST00000049064_2998	0.80351327517404	0.898876404494382	35
Epidermis_SOX2_Sendoel2017	ENSMUST00000086023_1297	0.80351327517404	1.71428571428571	35
Epidermis_SOX2_Sendoel2017	ENSMUST00000059078_110	0.805067471579345	0.136986301369863	35
Epidermis_SOX2_Sendoel2017	ENSMUST00000004094_92	0.809771323939783	1.59090909090909	35
Epidermis_SOX2_Sendoel2017	ENSMUST00000102738_88	0.81035736295814	0.192307692307692	35
Epidermis_SOX2_Sendoel2017	ENSMUST00000160075_73	0.811031384682994	0.19047619047619	35
Epidermis_SOX2_Sendoel2017	ENSMUST00000027695_289	0.811770446908318	0.204081632653061	35
Epidermis_SOX2_Sendoel2017	ENSMUST00000037534_449	0.812446077030945	0.0788834951456311	35
Epidermis_SOX2_Sendoel2017	ENSMUST00000027695_235	0.814248879129072	0.4	35
Epidermis_SOX2_Sendoel2017	ENSMUST00000025178_117	0.814498906914701	0.174129353233831	35
Epidermis_SOX2_Sendoel2017	ENSMUST00000097275_238	0.821584319401025	0.652173913043478	35
Epidermis_SOX2_Sendoel2017	ENSMUST00000071361_219	0.824281409596136	0.09375	35
Epidermis_SOX2_Sendoel2017	ENSMUST00000117721_267	0.827777041733874	0.125	35
Epidermis_SOX2_Sendoel2017	ENSMUST00000131446_59	0.829752740903184	0.172413793103448	35
Epidermis_SOX2_Sendoel2017	ENSMUST00000046950_87	0.838605863331584	0.857142857142857	36
Epidermis_SOX2_Sendoel2017	ENSMUST00000040506_395	0.839427132404034	0.0819672131147541	36
Epidermis_SOX2_Sendoel2017	ENSMUST00000029546_225	0.839761505789003	0.0138312586445367	36
Epidermis_SOX2_Sendoel2017	ENSMUST00000138564_269	0.84124605390642	0.658396946564886	36
Epidermis_SOX2_Sendoel2017	ENSMUST00000164342_215	0.84124605390642	0.0391236306729265	36
Epidermis_SOX2_Sendoel2017	ENSMUST00000060834_76	0.843044990594941	0.264705882352941	36
Epidermis_SOX2_Sendoel2017	ENSMUST00000102922_87	0.847753940385811	1.66666666666667	36
Epidermis_SOX2_Sendoel2017	ENSMUST00000037489_138	0.848972958906498	0.320388349514563	36
Epidermis_SOX2_Sendoel2017	ENSMUST00000037646_256	0.850232372606565	0.222222222222222	36
Epidermis_SOX2_Sendoel2017	ENSMUST00000066632_125	0.855957290461848	0.181818181818182	36
Epidermis_SOX2_Sendoel2017	ENSMUST00000067795_77	0.856658152791982	0.212765957446809	36
Epidermis_SOX2_Sendoel2017	ENSMUST00000026221_385	0.857717426956994	0.583333333333333	36
Epidermis_SOX2_Sendoel2017	ENSMUST00000039694_110	0.857717426956994	0.15625	36
Epidermis_SOX2_Sendoel2017	ENSMUST00000038369_79	0.858540894221982	0.434782608695652	36
Epidermis_SOX2_Sendoel2017	ENSMUST00000087210_355	0.860033955350821	0.038265306122449	36
Epidermis_SOX2_Sendoel2017	ENSMUST00000109331_133	0.860033955350821	0.705882352941177	36
Epidermis_SOX2_Sendoel2017	ENSMUST00000022470_191	0.863237107385628	0.321100917431193	36
Epidermis_SOX2_Sendoel2017	ENSMUST00000058754_120	0.863237107385628	0.114678899082569	36
Epidermis_SOX2_Sendoel2017	ENSMUST00000159009_333	0.863237107385628	0.0600600600600601	36
Epidermis_SOX2_Sendoel2017	ENSMUST00000055922_32	0.86480535066643	0.652173913043478	36
Epidermis_SOX2_Sendoel2017	ENSMUST00000054979_133	0.865083742660143	0.214285714285714	36
Epidermis_SOX2_Sendoel2017	ENSMUST00000021797_201	0.867113231055279	1.05	36
Epidermis_SOX2_Sendoel2017	ENSMUST00000048216_211	0.867212992762303	1.73913043478261	36
Epidermis_SOX2_Sendoel2017	ENSMUST00000225682_253	0.878955496163669	0.454545454545455	36
Epidermis_SOX2_Sendoel2017	ENSMUST00000028593_314	0.880109437019027	1	36
Epidermis_SOX2_Sendoel2017	ENSMUST00000013130_10	0.880482174649072	2.33333333333333	36
Epidermis_SOX2_Sendoel2017	ENSMUST00000038945_13	0.882587869239781	1.47058823529412	36
Epidermis_SOX2_Sendoel2017	ENSMUST00000106059_125	0.882622955011344	0.961538461538461	36
Epidermis_SOX2_Sendoel2017	ENSMUST00000030134_37	0.882889816744946	0.230125523012552	36
Epidermis_SOX2_Sendoel2017	ENSMUST00000051209_59	0.882998833950359	0.27027027027027	36
Epidermis_SOX2_Sendoel2017	ENSMUST00000042601_248	0.886300834977794	0.091743119266055	36
Epidermis_SOX2_Sendoel2017	ENSMUST00000056246_51	0.88806097147294	0.105263157894737	36
Epidermis_SOX2_Sendoel2017	ENSMUST00000028251_261	0.889563375863364	0.195652173913043	36
Epidermis_SOX2_Sendoel2017	ENSMUST00000020821_171	0.89181456087714	0.224719101123596	36
Epidermis_SOX2_Sendoel2017	ENSMUST00000063089_25	0.892270674099516	1.12244897959184	36
Epidermis_SOX2_Sendoel2017	ENSMUST00000075845_589	0.899279402658228	0.0898203592814371	36
Epidermis_SOX2_Sendoel2017	ENSMUST00000038719_108	0.905898619992	0.0716332378223496	36
Epidermis_SOX2_Sendoel2017	ENSMUST00000019677_103	0.908306262087874	0.735294117647059	36
Epidermis_SOX2_Sendoel2017	ENSMUST00000146673_160	0.910272705453274	0.15625	36
Epidermis_SOX2_Sendoel2017	ENSMUST00000063517_352	0.915750486560529	0.0520833333333333	36
Epidermis_SOX2_Sendoel2017	ENSMUST00000067744_249	0.915750486560529	0.346534653465347	36
Epidermis_SOX2_Sendoel2017	ENSMUST00000110634_84	0.917249365954238	1.04166666666667	36
Epidermis_SOX2_Sendoel2017	ENSMUST00000142739_652	0.927777359580339	0.0824175824175824	36
Epidermis_SOX2_Sendoel2017	ENSMUST00000042509_647	0.935041808243745	0.0485436893203884	36
Epidermis_SOX2_Sendoel2017	ENSMUST00000058286_28	0.935333832032754	0.964125560538117	36
Epidermis_SOX2_Sendoel2017	ENSMUST00000023359_100	0.935919089023173	0.09375	36
Epidermis_SOX2_Sendoel2017	ENSMUST00000055676_303	0.940258280816689	0.248447204968944	36
Epidermis_SOX2_Sendoel2017	ENSMUST00000102826_291	0.940258280816689	1	36
Epidermis_SOX2_Sendoel2017	ENSMUST00000043812_227	0.949576730939757	0.149253731343284	36
Epidermis_SOX2_Sendoel2017	ENSMUST00000115576_233	0.95322048279405	2.33766233766234	36
Epidermis_SOX2_Sendoel2017	ENSMUST00000125447_855	0.954168203156439	0.525	36
Epidermis_SOX2_Sendoel2017	ENSMUST00000138564_272	0.954168203156439	0.0323974082073434	36
Epidermis_SOX2_Sendoel2017	ENSMUST00000030434_29	0.960138042278161	0.131926121372032	36
Epidermis_SOX2_Sendoel2017	ENSMUST00000094378_29	0.960138042278161	1.08695652173913	36
Epidermis_SOX2_Sendoel2017	ENSMUST00000128941_281	0.961055237605123	0.833333333333333	37
Epidermis_SOX2_Sendoel2017	ENSMUST00000026221_393	0.961931080315187	0.087719298245614	37
Epidermis_SOX2_Sendoel2017	ENSMUST00000024260_113	0.964409512535941	0.116666666666667	37
Epidermis_SOX2_Sendoel2017	ENSMUST00000025186_254	0.964409512535941	0.008424599831508	37
Epidermis_SOX2_Sendoel2017	ENSMUST00000044331_141	0.964409512535941	0.5	37
Epidermis_SOX2_Sendoel2017	ENSMUST00000031311_57	0.967341167773165	0.3125	37
Epidermis_SOX2_Sendoel2017	ENSMUST00000043521_48	0.968840047166874	0.5	37
Epidermis_SOX2_Sendoel2017	ENSMUST00000099087_194	0.968840047166874	1.256038647343	37
Epidermis_SOX2_Sendoel2017	ENSMUST00000109563_155	0.968849044544335	0.818181818181818	37
Epidermis_SOX2_Sendoel2017	ENSMUST00000026476_227	0.971318479387629	0.107296137339056	37
Epidermis_SOX2_Sendoel2017	ENSMUST00000114594_533	0.974648574813288	0.218340611353712	37
Epidermis_SOX2_Sendoel2017	ENSMUST00000054418_163	0.977851726848094	0.102040816326531	37
Epidermis_SOX2_Sendoel2017	ENSMUST00000115808_331	0.977851726848094	0.14792899408284	37
Epidermis_SOX2_Sendoel2017	ENSMUST00000176828_51	0.979698362122609	0.050251256281407	37
Epidermis_SOX2_Sendoel2017	ENSMUST00000018877_150	0.982749945440328	0.153061224489796	37
Epidermis_SOX2_Sendoel2017	ENSMUST00000055921_57	0.982749945440328	0.0170842824601367	37
Epidermis_SOX2_Sendoel2017	ENSMUST00000108680_11	0.982749945440328	1.78571428571429	37
Epidermis_SOX2_Sendoel2017	ENSMUST00000110537_160	0.982749945440328	0.0223713646532438	37
Epidermis_SOX2_Sendoel2017	ENSMUST00000088419_436	0.983965183760848	0.0221631205673759	37
Epidermis_SOX2_Sendoel2017	ENSMUST00000068452_55	0.985228377661082	0.454545454545455	37
Epidermis_SOX2_Sendoel2017	ENSMUST00000048807_245	0.987018721717179	0.087719298245614	37
Epidermis_SOX2_Sendoel2017	ENSMUST00000115817_266	0.987018721717179	1.2	37
Epidermis_SOX2_Sendoel2017	ENSMUST00000036872_58	0.990154420206546	5.83333333333333	37
Epidermis_SOX2_Sendoel2017	ENSMUST00000209711_19	1.00296822651161	0.111856823266219	37
Epidermis_SOX2_Sendoel2017	ENSMUST00000077680_176	1.00412850855513	5.68181818181818	37
Epidermis_SOX2_Sendoel2017	ENSMUST00000147563_67	1.00412850855513	0.222222222222222	37
Epidermis_SOX2_Sendoel2017	ENSMUST00000044752_167	1.0069199022463	0.107913669064748	37
Epidermis_SOX2_Sendoel2017	ENSMUST00000222284_190	1.0069199022463	0.319148936170213	37
Epidermis_SOX2_Sendoel2017	ENSMUST00000067947_114	1.00818546310432	3.19047619047619	37
Epidermis_SOX2_Sendoel2017	ENSMUST00000003550_40	1.01020338705224	0.833333333333333	37
Epidermis_SOX2_Sendoel2017	ENSMUST00000022550_227	1.01254380641914	0.162337662337662	37
Epidermis_SOX2_Sendoel2017	ENSMUST00000067230_332	1.01268181927299	0.573212258796822	37
Epidermis_SOX2_Sendoel2017	ENSMUST00000022691_584	1.01349925289293	0.036231884057971	37
Epidermis_SOX2_Sendoel2017	ENSMUST00000001412_53	1.01626367014075	2.69230769230769	37
Epidermis_SOX2_Sendoel2017	ENSMUST00000063465_525	1.01764761152489	0.3125	37
Epidermis_SOX2_Sendoel2017	ENSMUST00000033809_16	1.01971388356249	0.27027027027027	37
Epidermis_SOX2_Sendoel2017	ENSMUST00000044163_25	1.01971388356249	0.136986301369863	37
Epidermis_SOX2_Sendoel2017	ENSMUST00000193258_10	1.01971388356249	0.111111111111111	37
Epidermis_SOX2_Sendoel2017	ENSMUST00000020929_83	1.01978518306097	0.131578947368421	37
Epidermis_SOX2_Sendoel2017	ENSMUST00000146444_451	1.02292088155034	0.093167701863354	37
Epidermis_SOX2_Sendoel2017	ENSMUST00000132696_10	1.02888479465399	0.326086956521739	37
Epidermis_SOX2_Sendoel2017	ENSMUST00000020107_258	1.03417776958271	0.0311526479750779	37
Epidermis_SOX2_Sendoel2017	ENSMUST00000191783_349	1.03642213992108	0.091743119266055	37
Epidermis_SOX2_Sendoel2017	ENSMUST00000028600_250	1.03679409599625	0.542168674698795	37
Epidermis_SOX2_Sendoel2017	ENSMUST00000048010_649	1.03828059875227	0.0961538461538461	37
Epidermis_SOX2_Sendoel2017	ENSMUST00000050916_640	1.03882978201696	0.0806451612903226	37
Epidermis_SOX2_Sendoel2017	ENSMUST00000076212_104	1.03882978201696	1.125	37
Epidermis_SOX2_Sendoel2017	ENSMUST00000032808_13	1.04477501014197	0.280373831775701	37
Epidermis_SOX2_Sendoel2017	ENSMUST00000045517_531	1.05586843824549	0.0492610837438424	37
Epidermis_SOX2_Sendoel2017	ENSMUST00000072452_65	1.05657252384294	0.148936170212766	37
Epidermis_SOX2_Sendoel2017	ENSMUST00000063091_496	1.06121931307122	0.3	37
Epidermis_SOX2_Sendoel2017	ENSMUST00000038563_8	1.07030451198359	0.655737704918033	37
Epidermis_SOX2_Sendoel2017	ENSMUST00000093299_71	1.0703470086482	2.32758620689655	37
Epidermis_SOX2_Sendoel2017	ENSMUST00000075941_175	1.07035606727897	0.294117647058824	38
Epidermis_SOX2_Sendoel2017	ENSMUST00000097014_108	1.07146015444101	0.416666666666667	38
Epidermis_SOX2_Sendoel2017	ENSMUST00000027315_291	1.07474363924695	0.197368421052632	38
Epidermis_SOX2_Sendoel2017	ENSMUST00000072237_122	1.07513459944662	0.253164556962025	38
Epidermis_SOX2_Sendoel2017	ENSMUST00000092074_209	1.07566985706759	0.0532859680284192	38
Epidermis_SOX2_Sendoel2017	ENSMUST00000008878_116	1.07698999498373	0.331325301204819	38
Epidermis_SOX2_Sendoel2017	ENSMUST00000081702_94	1.0792877152585	0.761904761904762	38
Epidermis_SOX2_Sendoel2017	ENSMUST00000099514_707	1.08265876063742	0.0110497237569061	38
Epidermis_SOX2_Sendoel2017	ENSMUST00000221142_70	1.08890414928471	0.0970873786407767	38
Epidermis_SOX2_Sendoel2017	ENSMUST00000165536_157	1.09123296742699	2.66666666666667	38
Epidermis_SOX2_Sendoel2017	ENSMUST00000030110_224	1.0950814538937	0.131578947368421	38
Epidermis_SOX2_Sendoel2017	ENSMUST00000221866_27	1.10633956075647	0.192307692307692	38
Epidermis_SOX2_Sendoel2017	ENSMUST00000002469_206	1.10782606351249	0.102040816326531	38
Epidermis_SOX2_Sendoel2017	ENSMUST00000051737_88	1.1083124535333	13.25	38
Epidermis_SOX2_Sendoel2017	ENSMUST00000070816_273	1.11494265539924	0.306122448979592	38
Epidermis_SOX2_Sendoel2017	ENSMUST00000023356_68	1.11750378479918	0.134575569358178	38
Epidermis_SOX2_Sendoel2017	ENSMUST00000070607_101	1.11971420140895	0.444444444444444	38
Epidermis_SOX2_Sendoel2017	ENSMUST00000080085_13	1.11971420140895	0.410958904109589	38
Epidermis_SOX2_Sendoel2017	ENSMUST00000043150_661	1.12236098620851	0.0217391304347826	38
Epidermis_SOX2_Sendoel2017	ENSMUST00000061179_138	1.12236098620851	0.246636771300448	38
Epidermis_SOX2_Sendoel2017	ENSMUST00000051698_277	1.12328113304518	0.0735294117647059	38
Epidermis_SOX2_Sendoel2017	ENSMUST00000069195_455	1.13711031122817	0.072992700729927	38
Epidermis_SOX2_Sendoel2017	ENSMUST00000030669_719	1.13712453630223	0.161290322580645	38
Epidermis_SOX2_Sendoel2017	ENSMUST00000045277_152	1.13975530194967	0.0968992248062015	38
Epidermis_SOX2_Sendoel2017	ENSMUST00000095214_35	1.14092110717357	1.00746268656716	38
[truncated: 9,166 more rows]
