# Supplementary material for: Determinants of genome-wide distribution and evolution of uORFs in eukaryotes
Source: Nat Commun. 2021 Feb 17;12:1076. doi: 10.1038/s41467-021-21394-y (PMC7889888; doi:10.1038/s41467-021-21394-y)
Supplement: Supplementary file 12 — Source Data [file 41467_2021_21394_MOESM12_ESM.zip › Source Data/S2_triplet_OEratio_in_5UTR_3UTR.txt]

species	region	triplet	OEratio	ci_low	ci_high	group
Absidia_repens	utr5	AAA	1.19482917820868	1.18554907557581	1.20441717138811	Fungi
Absidia_repens	utr5	AAC	0.977502470167971	0.965975664713835	0.988712563399339	Fungi
Absidia_repens	utr5	AAG	1.12524053880693	1.10486537553141	1.14620809630958	Fungi
Absidia_repens	utr5	AAT	0.746069581093417	0.739543535089483	0.752789828049622	Fungi
Absidia_repens	utr5	ACA	1.16533022306459	1.15205903708014	1.17865213688762	Fungi
Absidia_repens	utr5	ACC	0.987411233053583	0.972861231845648	1.00251256281407	Fungi
Absidia_repens	utr5	ACG	1.06460674157303	1.0401631726349	1.08937215424715	Fungi
Absidia_repens	utr5	ACT	0.85989502933004	0.851950244784282	0.869017160686427	Fungi
Absidia_repens	utr5	AGA	0.968902015288395	0.952356557377049	0.986560174067637	Fungi
Absidia_repens	utr5	AGC	1.13288288288288	1.11036846720341	1.15721598425348	Fungi
Absidia_repens	utr5	AGG	0.997392438070404	0.972354623450906	1.02514279971189	Fungi
Absidia_repens	utr5	AGT	0.932307692307692	0.916707079964941	0.94966814159292	Fungi
Absidia_repens	utr5	ATA	1.42318388387709	1.4058267909099	1.43899842088749	Fungi
Absidia_repens	utr5	ATC	1.02762852289666	1.01555153211454	1.04021517337212	Fungi
Absidia_repens	utr5	ATG	0.707723227103072	0.695046559660513	0.721079132218562	Fungi
Absidia_repens	utr5	ATT	0.852170494579434	0.846448961876005	0.857708764045628	Fungi
Absidia_repens	utr5	CAA	1.08457236393398	1.07271810456337	1.09616425230665	Fungi
Absidia_repens	utr5	CAC	0.973166980003418	0.960283329117126	0.98682842287695	Fungi
Absidia_repens	utr5	CAG	1.04044283777677	1.01744908611861	1.06621903218338	Fungi
Absidia_repens	utr5	CAT	0.914399666646824	0.905397699225363	0.923529685849001	Fungi
Absidia_repens	utr5	CCA	0.964618249534451	0.951469450889405	0.977749298999848	Fungi
Absidia_repens	utr5	CCC	1.09178638008554	1.0770171083021	1.10770223548686	Fungi
Absidia_repens	utr5	CCG	0.911081619110816	0.885520799742019	0.937201365187713	Fungi
Absidia_repens	utr5	CCT	0.977515192437542	0.966742960362337	0.987182044292609	Fungi
Absidia_repens	utr5	CGA	0.99953509995351	0.979493283067864	1.01992409867173	Fungi
Absidia_repens	utr5	CGC	1.02994385527137	1.00548112058465	1.05835029407523	Fungi
Absidia_repens	utr5	CGG	0.918819188191882	0.889285714285714	0.95311004784689	Fungi
Absidia_repens	utr5	CGT	1.0069073083779	0.986035348025311	1.0263456734045	Fungi
Absidia_repens	utr5	CTA	0.756196298744217	0.74632615994276	0.766456134768328	Fungi
Absidia_repens	utr5	CTC	1.16677745280511	1.15222150380234	1.18019229476232	Fungi
Absidia_repens	utr5	CTG	0.985594237695078	0.965878294629014	1.00542777041537	Fungi
Absidia_repens	utr5	CTT	1.01410077909767	1.00812792649527	1.02081483585421	Fungi
Absidia_repens	utr5	GAA	1.10048099097318	1.08201606633843	1.11869469989752	Fungi
Absidia_repens	utr5	GAC	1.03797988092794	1.014853472501	1.0615325666476	Fungi
Absidia_repens	utr5	GAG	0.776470588235294	0.752198968759478	0.800156433320297	Fungi
Absidia_repens	utr5	GAT	0.953127057274523	0.938302009073234	0.968816916488223	Fungi
Absidia_repens	utr5	GCA	1.01747689835275	0.997631486943633	1.03684749232344	Fungi
Absidia_repens	utr5	GCC	1.0014961101137	0.974374276751989	1.03079765937789	Fungi
Absidia_repens	utr5	GCG	1.17650462962963	1.13259052924791	1.22473568480978	Fungi
Absidia_repens	utr5	GCT	0.943719124911785	0.926390169768922	0.96205035971223	Fungi
Absidia_repens	utr5	GGA	1.02629193109701	1.00658011737507	1.04870995705371	Fungi
Absidia_repens	utr5	GGC	0.991623454327882	0.964687621265037	1.02180480486652	Fungi
Absidia_repens	utr5	GGG	0.96368501529052	0.938570364854803	0.99056974459725	Fungi
Absidia_repens	utr5	GGT	1.00300382304752	0.981823041967388	1.02540480178671	Fungi
Absidia_repens	utr5	GTA	1.21752837326608	1.1880578955194	1.24714747039828	Fungi
Absidia_repens	utr5	GTC	1.05261019703433	1.02917519016504	1.07756290289041	Fungi
Absidia_repens	utr5	GTG	1.29883243925529	1.25947628919607	1.33723196881092	Fungi
Absidia_repens	utr5	GTT	0.797117020324111	0.78745624567432	0.806504212338074	Fungi
Absidia_repens	utr5	TAA	0.629867101888552	0.624045322114455	0.636321747028835	Fungi
Absidia_repens	utr5	TAC	1.03817729550452	1.02681309277615	1.0493387431474	Fungi
Absidia_repens	utr5	TAG	0.924926686217009	0.90753449292877	0.944886607615415	Fungi
Absidia_repens	utr5	TAT	1.26687054846887	1.25810844157077	1.2765806469271	Fungi
Absidia_repens	utr5	TCA	0.917930978127639	0.909677401939745	0.926129493239529	Fungi
Absidia_repens	utr5	TCC	0.955137387680688	0.946570303929793	0.965200727075331	Fungi
Absidia_repens	utr5	TCG	0.940763978593836	0.923718064866824	0.958631064309891	Fungi
Absidia_repens	utr5	TCT	1.08419118921355	1.07694678013398	1.09050341653884	Fungi
Absidia_repens	utr5	TGA	1.01867881548975	1.0056217674837	1.03053644007501	Fungi
Absidia_repens	utr5	TGC	0.90355078447564	0.889293449771012	0.91872376154492	Fungi
Absidia_repens	utr5	TGG	1.0566793088917	1.03722317878398	1.0761918046331	Fungi
Absidia_repens	utr5	TGT	1.02317061095158	1.01233703093198	1.03464762853617	Fungi
Absidia_repens	utr5	TTA	0.862566844919786	0.856838598241535	0.868343710413025	Fungi
Absidia_repens	utr5	TTC	0.91527087905741	0.909569651930475	0.920427484463031	Fungi
Absidia_repens	utr5	TTG	1.08256083429896	1.07145865103585	1.09445214242961	Fungi
Absidia_repens	utr5	TTT	1.07148307159695	1.06850155909263	1.07476356612281	Fungi
Absidia_repens	utr3	AAA	1.52824413319729	1.51724382894501	1.53833738930012	Fungi
Absidia_repens	utr3	AAC	0.810548025928108	0.801996975383999	0.818994764060192	Fungi
Absidia_repens	utr3	AAG	0.694593027002642	0.686583184827391	0.702976464181008	Fungi
Absidia_repens	utr3	AAT	0.779337632444977	0.775457688778729	0.783407120153243	Fungi
Absidia_repens	utr3	ACA	1.19076524624661	1.18049426301854	1.2014139325228	Fungi
Absidia_repens	utr3	ACC	0.842749347005901	0.834594749952098	0.850609897500116	Fungi
Absidia_repens	utr3	ACG	1.02743142144638	1.00864200553284	1.04942307202472	Fungi
Absidia_repens	utr3	ACT	0.930641241353524	0.923354868387616	0.937971941863828	Fungi
Absidia_repens	utr3	AGA	0.903406102051552	0.893650166433319	0.913195269516898	Fungi
Absidia_repens	utr3	AGC	1.01098901098901	0.996243781936314	1.02716325057233	Fungi
Absidia_repens	utr3	AGG	0.747142079477409	0.733271003071991	0.759653935429416	Fungi
Absidia_repens	utr3	AGT	1.12695934059418	1.11893080032971	1.13515025599317	Fungi
Absidia_repens	utr3	ATA	1.19434018260854	1.18741595616768	1.20172812203303	Fungi
Absidia_repens	utr3	ATC	1.03701705482121	1.02844360882699	1.04497424412432	Fungi
Absidia_repens	utr3	ATG	0.935247713491919	0.925988950697785	0.944499057917588	Fungi
Absidia_repens	utr3	ATT	0.880341361360588	0.877034273518327	0.883722695708864	Fungi
Absidia_repens	utr3	CAA	1.0236602462639	1.01416941178867	1.03341080766996	Fungi
Absidia_repens	utr3	CAC	1.22369406208605	1.20982631558718	1.23701676758267	Fungi
Absidia_repens	utr3	CAG	0.640018876828693	0.631078351993001	0.649771583393023	Fungi
Absidia_repens	utr3	CAT	0.981050138176076	0.974722427196129	0.987385136699822	Fungi
Absidia_repens	utr3	CCA	0.777235573990484	0.770777169058416	0.783996833330428	Fungi
Absidia_repens	utr3	CCC	1.25443655723159	1.24389828116207	1.2644877576119	Fungi
Absidia_repens	utr3	CCG	0.852765058119056	0.834104934948601	0.870714536185364	Fungi
Absidia_repens	utr3	CCT	0.982144014518115	0.974782131835367	0.989778731040767	Fungi
Absidia_repens	utr3	CGA	0.966990291262136	0.949012041304892	0.984692448384386	Fungi
Absidia_repens	utr3	CGC	1.25356463878327	1.22303951403018	1.28598941953729	Fungi
Absidia_repens	utr3	CGG	0.989808917197452	0.960422734330941	1.02035456336179	Fungi
Absidia_repens	utr3	CGT	0.904037640879746	0.890973794888386	0.916375978127651	Fungi
Absidia_repens	utr3	CTA	0.667183248958226	0.661532078654467	0.67307324835232	Fungi
Absidia_repens	utr3	CTC	1.52495610734888	1.50651294287888	1.54283394234673	Fungi
Absidia_repens	utr3	CTG	0.899739068553807	0.887040508884827	0.912147944480739	Fungi
Absidia_repens	utr3	CTT	1.00712598663625	1.00122368438877	1.0135093956323	Fungi
Absidia_repens	utr3	GAA	1.159722694216	1.14585222045383	1.17473524050816	Fungi
Absidia_repens	utr3	GAC	1.08085005342515	1.06316948058962	1.10164569215876	Fungi
Absidia_repens	utr3	GAG	0.471485119483947	0.462198460775648	0.481368667629604	Fungi
Absidia_repens	utr3	GAT	1.02842222016822	1.01848938339354	1.03763302352312	Fungi
Absidia_repens	utr3	GCA	1.00111482720178	0.986904384271274	1.01699016006939	Fungi
Absidia_repens	utr3	GCC	0.843122489959839	0.828451986040374	0.857005265390344	Fungi
Absidia_repens	utr3	GCG	1.17566173942936	1.13885165791161	1.21019108280255	Fungi
Absidia_repens	utr3	GCT	1.05961158065096	1.045596804209	1.07312453617072	Fungi
Absidia_repens	utr3	GGA	1.08687440982059	1.06913481953291	1.10643060433468	Fungi
Absidia_repens	utr3	GGC	1.03507532956685	1.01034007352941	1.06105212355212	Fungi
Absidia_repens	utr3	GGG	1.04562737642586	1.02146099876187	1.06980765074562	Fungi
Absidia_repens	utr3	GGT	0.891077170418006	0.878626576274209	0.903611695596574	Fungi
Absidia_repens	utr3	GTA	1.09840213049268	1.08776826628279	1.11023502823591	Fungi
Absidia_repens	utr3	GTC	1.03843679639756	1.02369585595012	1.05515803062769	Fungi
Absidia_repens	utr3	GTG	1.10020545386627	1.08360927152318	1.11806547435453	Fungi
Absidia_repens	utr3	GTT	0.897876982462029	0.891418431395146	0.903895621174811	Fungi
Absidia_repens	utr3	TAA	0.532888920503623	0.530071500014404	0.536053809825609	Fungi
Absidia_repens	utr3	TAC	0.978441542210835	0.970916830599568	0.985804428816742	Fungi
Absidia_repens	utr3	TAG	1.50825340633104	1.49532710280374	1.52134670739923	Fungi
Absidia_repens	utr3	TAT	1.1295342544905	1.1258113853661	1.13316749705569	Fungi
Absidia_repens	utr3	TCA	1.02150442738211	1.01451921798694	1.02846539510425	Fungi
Absidia_repens	utr3	TCC	0.930374185729435	0.923962020879189	0.936760934076368	Fungi
Absidia_repens	utr3	TCG	1.01558473432323	0.999275537309829	1.03232566407005	Fungi
Absidia_repens	utr3	TCT	1.0402700350481	1.03394664858673	1.04644896505665	Fungi
Absidia_repens	utr3	TGA	1.04380677847659	1.03615531274015	1.05231292868961	Fungi
Absidia_repens	utr3	TGC	0.905173635719348	0.895022958964683	0.914965255390787	Fungi
Absidia_repens	utr3	TGG	1.14866797782943	1.13507067137809	1.1633344575248	Fungi
Absidia_repens	utr3	TGT	0.967612868342795	0.962718593363557	0.972953724078783	Fungi
Absidia_repens	utr3	TTA	0.961800543981415	0.957752334041751	0.965716097019652	Fungi
Absidia_repens	utr3	TTC	0.766617599265901	0.762128661594805	0.771278386087331	Fungi
Absidia_repens	utr3	TTG	1.04258628549975	1.03577882231013	1.05016420211548	Fungi
Absidia_repens	utr3	TTT	1.09442039831183	1.09137384315791	1.09714335921626	Fungi
Acanthochromis_polyacanthus	utr5	AAA	1.17904672736479	1.17445643846932	1.18376301718951	Multicellular_Animals_and_Plants
Acanthochromis_polyacanthus	utr5	AAC	1.00639931167068	1.00096206495643	1.01170415164413	Multicellular_Animals_and_Plants
Acanthochromis_polyacanthus	utr5	AAG	0.827310199125525	0.823547904516185	0.831155219213647	Multicellular_Animals_and_Plants
Acanthochromis_polyacanthus	utr5	AAT	0.945380974950658	0.940701457510055	0.950592519881069	Multicellular_Animals_and_Plants
Acanthochromis_polyacanthus	utr5	ACA	1.16879077992561	1.16351032040999	1.17465006251072	Multicellular_Animals_and_Plants
Acanthochromis_polyacanthus	utr5	ACC	0.963317443080378	0.957307292019147	0.969402638824448	Multicellular_Animals_and_Plants
Acanthochromis_polyacanthus	utr5	ACG	0.970538852718422	0.963126384865773	0.978136551748485	Multicellular_Animals_and_Plants
Acanthochromis_polyacanthus	utr5	ACT	0.859416411246687	0.855176576108368	0.863877960449181	Multicellular_Animals_and_Plants
Acanthochromis_polyacanthus	utr5	AGA	1.00971333297478	1.00560287106969	1.01456982274103	Multicellular_Animals_and_Plants
Acanthochromis_polyacanthus	utr5	AGC	1.14359382751508	1.13788900720655	1.14910170882261	Multicellular_Animals_and_Plants
Acanthochromis_polyacanthus	utr5	AGG	0.988057092921643	0.983160255927632	0.994067630937239	Multicellular_Animals_and_Plants
Acanthochromis_polyacanthus	utr5	AGT	0.852353912140158	0.848088579352389	0.856639868514728	Multicellular_Animals_and_Plants
Acanthochromis_polyacanthus	utr5	ATA	1.19863970930774	1.1903495177072	1.207303175388	Multicellular_Animals_and_Plants
Acanthochromis_polyacanthus	utr5	ATC	0.990293077973329	0.984144361494803	0.996876054631624	Multicellular_Animals_and_Plants
Acanthochromis_polyacanthus	utr5	ATG	0.896925156538898	0.891495374731673	0.901776543687197	Multicellular_Animals_and_Plants
Acanthochromis_polyacanthus	utr5	ATT	0.980647969817693	0.975679221126089	0.985789469322128	Multicellular_Animals_and_Plants
Acanthochromis_polyacanthus	utr5	CAA	0.734297097578348	0.731047873880088	0.737778423830396	Multicellular_Animals_and_Plants
Acanthochromis_polyacanthus	utr5	CAC	1.06111522068407	1.05548292969042	1.06677469926579	Multicellular_Animals_and_Plants
Acanthochromis_polyacanthus	utr5	CAG	1.22972756042746	1.2239870510531	1.23557981852886	Multicellular_Animals_and_Plants
Acanthochromis_polyacanthus	utr5	CAT	0.993516130312289	0.987488769393748	0.999409238236656	Multicellular_Animals_and_Plants
Acanthochromis_polyacanthus	utr5	CCA	0.931182925177236	0.92584313046172	0.936852733610283	Multicellular_Animals_and_Plants
Acanthochromis_polyacanthus	utr5	CCC	0.925640569746538	0.919643781560313	0.931696162258898	Multicellular_Animals_and_Plants
Acanthochromis_polyacanthus	utr5	CCG	1.24322264561786	1.23268493411318	1.25349385753431	Multicellular_Animals_and_Plants
Acanthochromis_polyacanthus	utr5	CCT	0.982339310220702	0.977243750666767	0.988113624920088	Multicellular_Animals_and_Plants
Acanthochromis_polyacanthus	utr5	CGA	0.736602425127194	0.731586313756954	0.741410458501816	Multicellular_Animals_and_Plants
Acanthochromis_polyacanthus	utr5	CGC	1.02579089299928	1.01899432902065	1.03356377092536	Multicellular_Animals_and_Plants
Acanthochromis_polyacanthus	utr5	CGG	1.28679295982803	1.27660311819802	1.29616547438281	Multicellular_Animals_and_Plants
Acanthochromis_polyacanthus	utr5	CGT	1.00954468761161	1.00214740633292	1.01671958721969	Multicellular_Animals_and_Plants
Acanthochromis_polyacanthus	utr5	CTA	0.789405452841102	0.784258555660462	0.794859320644302	Multicellular_Animals_and_Plants
Acanthochromis_polyacanthus	utr5	CTC	1.12511926303668	1.11933642379901	1.13081182818988	Multicellular_Animals_and_Plants
Acanthochromis_polyacanthus	utr5	CTG	1.26548118501355	1.25948851623468	1.27102225928626	Multicellular_Animals_and_Plants
Acanthochromis_polyacanthus	utr5	CTT	0.770771938007505	0.767290483714336	0.774203097078584	Multicellular_Animals_and_Plants
Acanthochromis_polyacanthus	utr5	GAA	0.97547397720708	0.971012969028726	0.980296259807889	Multicellular_Animals_and_Plants
Acanthochromis_polyacanthus	utr5	GAC	0.987266598492596	0.981797418312864	0.992842051698875	Multicellular_Animals_and_Plants
Acanthochromis_polyacanthus	utr5	GAG	1.09097516656572	1.0859315405964	1.09609095318985	Multicellular_Animals_and_Plants
Acanthochromis_polyacanthus	utr5	GAT	0.918829300140023	0.913171837835161	0.924636026139813	Multicellular_Animals_and_Plants
Acanthochromis_polyacanthus	utr5	GCA	0.957265509839923	0.952523399597481	0.962092892847884	Multicellular_Animals_and_Plants
Acanthochromis_polyacanthus	utr5	GCC	0.891493418066273	0.885830616174496	0.897246302324253	Multicellular_Animals_and_Plants
Acanthochromis_polyacanthus	utr5	GCG	1.01884584943967	1.01175390496411	1.02629932459327	Multicellular_Animals_and_Plants
Acanthochromis_polyacanthus	utr5	GCT	1.11978668215509	1.1141150350369	1.12569485083847	Multicellular_Animals_and_Plants
Acanthochromis_polyacanthus	utr5	GGA	1.25774709720393	1.25068351947518	1.2647431330642	Multicellular_Animals_and_Plants
Acanthochromis_polyacanthus	utr5	GGC	0.869436627292119	0.864076515440658	0.874802118967137	Multicellular_Animals_and_Plants
Acanthochromis_polyacanthus	utr5	GGG	0.935091200488438	0.929046249006574	0.941253291913835	Multicellular_Animals_and_Plants
Acanthochromis_polyacanthus	utr5	GGT	0.88302376276866	0.877427116031653	0.888338316726303	Multicellular_Animals_and_Plants
Acanthochromis_polyacanthus	utr5	GTA	0.936196924180603	0.92977690697778	0.942666848759082	Multicellular_Animals_and_Plants
Acanthochromis_polyacanthus	utr5	GTC	0.962153306414245	0.956722385380204	0.967681266518871	Multicellular_Animals_and_Plants
Acanthochromis_polyacanthus	utr5	GTG	1.11736157370274	1.11181376524243	1.12279628075098	Multicellular_Animals_and_Plants
Acanthochromis_polyacanthus	utr5	GTT	0.95759741176615	0.952946204028993	0.962163362489051	Multicellular_Animals_and_Plants
Acanthochromis_polyacanthus	utr5	TAA	1.1160315129289	1.10955876421715	1.12232604913114	Multicellular_Animals_and_Plants
Acanthochromis_polyacanthus	utr5	TAC	0.915436817560777	0.909060328182081	0.922093705020322	Multicellular_Animals_and_Plants
Acanthochromis_polyacanthus	utr5	TAG	0.774719481888696	0.769862907340966	0.779844571196825	Multicellular_Animals_and_Plants
Acanthochromis_polyacanthus	utr5	TAT	1.19671891350579	1.18806771436375	1.20541368517867	Multicellular_Animals_and_Plants
Acanthochromis_polyacanthus	utr5	TCA	0.931880559310129	0.927406457987193	0.935998615109534	Multicellular_Animals_and_Plants
Acanthochromis_polyacanthus	utr5	TCC	1.19585976738039	1.18871018466286	1.20285995604542	Multicellular_Animals_and_Plants
Acanthochromis_polyacanthus	utr5	TCG	0.803079730808715	0.797205489379048	0.809284832490017	Multicellular_Animals_and_Plants
Acanthochromis_polyacanthus	utr5	TCT	1.0321532850995	1.02715416064476	1.0373357673481	Multicellular_Animals_and_Plants
Acanthochromis_polyacanthus	utr5	TGA	0.939316262673189	0.93546631250068	0.943502243303372	Multicellular_Animals_and_Plants
Acanthochromis_polyacanthus	utr5	TGC	0.939756399031776	0.935359781733579	0.944255007974012	Multicellular_Animals_and_Plants
Acanthochromis_polyacanthus	utr5	TGG	0.907857214507832	0.902643437462488	0.912712247773433	Multicellular_Animals_and_Plants
Acanthochromis_polyacanthus	utr5	TGT	1.20338563462967	1.1981863232434	1.20863026560219	Multicellular_Animals_and_Plants
Acanthochromis_polyacanthus	utr5	TTA	1.07480371704912	1.06913424393535	1.08078090894494	Multicellular_Animals_and_Plants
Acanthochromis_polyacanthus	utr5	TTC	0.923732789153942	0.919365678185828	0.92812053323655	Multicellular_Animals_and_Plants
Acanthochromis_polyacanthus	utr5	TTG	0.754611209779039	0.751590663495798	0.757618018269298	Multicellular_Animals_and_Plants
Acanthochromis_polyacanthus	utr5	TTT	1.21147721164569	1.20684866859194	1.21631747153013	Multicellular_Animals_and_Plants
Acanthochromis_polyacanthus	utr3	AAA	1.18437941979537	1.18283476058172	1.18614067961846	Multicellular_Animals_and_Plants
Acanthochromis_polyacanthus	utr3	AAC	0.917927003645055	0.915908057094534	0.919829436115763	Multicellular_Animals_and_Plants
Acanthochromis_polyacanthus	utr3	AAG	0.853584492190075	0.851917410799743	0.855318122543639	Multicellular_Animals_and_Plants
Acanthochromis_polyacanthus	utr3	AAT	0.93300798112741	0.931299301131851	0.934590716929528	Multicellular_Animals_and_Plants
Acanthochromis_polyacanthus	utr3	ACA	1.11041546609985	1.10858015459618	1.1124321856038	Multicellular_Animals_and_Plants
Acanthochromis_polyacanthus	utr3	ACC	0.912038074128221	0.909653215510777	0.914590074130708	Multicellular_Animals_and_Plants
Acanthochromis_polyacanthus	utr3	ACG	1.08208139299453	1.07721983597008	1.08665330139766	Multicellular_Animals_and_Plants
Acanthochromis_polyacanthus	utr3	ACT	0.902460873805473	0.900719902926519	0.904069630737532	Multicellular_Animals_and_Plants
Acanthochromis_polyacanthus	utr3	AGA	1.05626687662205	1.05416291585418	1.0584955417168	Multicellular_Animals_and_Plants
Acanthochromis_polyacanthus	utr3	AGC	1.0995109600444	1.09654795678609	1.1025253911134	Multicellular_Animals_and_Plants
Acanthochromis_polyacanthus	utr3	AGG	1.02613974696455	1.02322650084584	1.02895403165827	Multicellular_Animals_and_Plants
Acanthochromis_polyacanthus	utr3	AGT	0.867956057082754	0.866204234533987	0.869563830500445	Multicellular_Animals_and_Plants
Acanthochromis_polyacanthus	utr3	ATA	1.14129960101511	1.13835807784414	1.14424069969619	Multicellular_Animals_and_Plants
Acanthochromis_polyacanthus	utr3	ATC	0.946626079654511	0.944113253031328	0.949236594160404	Multicellular_Animals_and_Plants
Acanthochromis_polyacanthus	utr3	ATG	1.02312680122916	1.02097494988071	1.02551665918887	Multicellular_Animals_and_Plants
Acanthochromis_polyacanthus	utr3	ATT	0.929511079083735	0.927848060916782	0.931193232789439	Multicellular_Animals_and_Plants
Acanthochromis_polyacanthus	utr3	CAA	0.747206061936582	0.745918403162719	0.748603028928235	Multicellular_Animals_and_Plants
Acanthochromis_polyacanthus	utr3	CAC	1.10256751045716	1.09964472890426	1.10572416531169	Multicellular_Animals_and_Plants
Acanthochromis_polyacanthus	utr3	CAG	1.31567386613875	1.31244426345102	1.31882061166197	Multicellular_Animals_and_Plants
Acanthochromis_polyacanthus	utr3	CAT	0.99866597232225	0.99649297217982	1.00076862542626	Multicellular_Animals_and_Plants
Acanthochromis_polyacanthus	utr3	CCA	0.957045033873424	0.95457315132279	0.959404186253342	Multicellular_Animals_and_Plants
Acanthochromis_polyacanthus	utr3	CCC	0.990282575591489	0.986586143880516	0.993871446214109	Multicellular_Animals_and_Plants
Acanthochromis_polyacanthus	utr3	CCG	1.13301577162738	1.12587742887133	1.13974599094973	Multicellular_Animals_and_Plants
Acanthochromis_polyacanthus	utr3	CCT	1.02025068700673	1.01764873582228	1.02282394491659	Multicellular_Animals_and_Plants
Acanthochromis_polyacanthus	utr3	CGA	0.849073863357474	0.845244665858943	0.852907136754704	Multicellular_Animals_and_Plants
Acanthochromis_polyacanthus	utr3	CGC	0.989021467244003	0.983270838405974	0.994980615959466	Multicellular_Animals_and_Plants
Acanthochromis_polyacanthus	utr3	CGG	1.16650709619284	1.159095471833	1.17417883657797	Multicellular_Animals_and_Plants
Acanthochromis_polyacanthus	utr3	CGT	1.04971639992246	1.04516018049807	1.05500753126061	Multicellular_Animals_and_Plants
Acanthochromis_polyacanthus	utr3	CTA	0.775889613677365	0.773697108659985	0.778038007399839	Multicellular_Animals_and_Plants
Acanthochromis_polyacanthus	utr3	CTC	1.12207333853862	1.11859826867396	1.12537224148876	Multicellular_Animals_and_Plants
Acanthochromis_polyacanthus	utr3	CTG	1.30516258353013	1.3021489910953	1.30827540976333	Multicellular_Animals_and_Plants
Acanthochromis_polyacanthus	utr3	CTT	0.83771641372727	0.836108371719184	0.839291916776423	Multicellular_Animals_and_Plants
Acanthochromis_polyacanthus	utr3	GAA	0.984434740732324	0.982275540608861	0.986655033550059	Multicellular_Animals_and_Plants
Acanthochromis_polyacanthus	utr3	GAC	1.02150174533313	1.01845586441899	1.02457701191265	Multicellular_Animals_and_Plants
Acanthochromis_polyacanthus	utr3	GAG	1.07384063361484	1.07057059860565	1.07668563158223	Multicellular_Animals_and_Plants
Acanthochromis_polyacanthus	utr3	GAT	0.94538621753881	0.942913980731352	0.947893357382408	Multicellular_Animals_and_Plants
Acanthochromis_polyacanthus	utr3	GCA	0.963457709301456	0.961082842675994	0.965711346036146	Multicellular_Animals_and_Plants
Acanthochromis_polyacanthus	utr3	GCC	0.978767516022518	0.975264054974771	0.982840371119272	Multicellular_Animals_and_Plants
Acanthochromis_polyacanthus	utr3	GCG	0.963867449986561	0.958127868071342	0.969776734102418	Multicellular_Animals_and_Plants
Acanthochromis_polyacanthus	utr3	GCT	1.0626288478845	1.05996315997811	1.06541696786725	Multicellular_Animals_and_Plants
Acanthochromis_polyacanthus	utr3	GGA	1.14794790844515	1.14424941797241	1.15118430821299	Multicellular_Animals_and_Plants
Acanthochromis_polyacanthus	utr3	GGC	0.940739096659638	0.937153523380835	0.944097718683053	Multicellular_Animals_and_Plants
Acanthochromis_polyacanthus	utr3	GGG	1.04002753462758	1.03612915502582	1.0442090267302	Multicellular_Animals_and_Plants
Acanthochromis_polyacanthus	utr3	GGT	0.874270343873121	0.871811157295217	0.876780162194032	Multicellular_Animals_and_Plants
Acanthochromis_polyacanthus	utr3	GTA	1.03202247670774	1.0290852086756	1.03502593371657	Multicellular_Animals_and_Plants
Acanthochromis_polyacanthus	utr3	GTC	1.00460118157454	1.00127266197017	1.00764184681554	Multicellular_Animals_and_Plants
Acanthochromis_polyacanthus	utr3	GTG	1.06810144992216	1.06550556734371	1.07076080421411	Multicellular_Animals_and_Plants
Acanthochromis_polyacanthus	utr3	GTT	0.929784906472889	0.92793645033337	0.931621228144932	Multicellular_Animals_and_Plants
Acanthochromis_polyacanthus	utr3	TAA	1.01099141090051	1.00879869602412	1.01285406734686	Multicellular_Animals_and_Plants
Acanthochromis_polyacanthus	utr3	TAC	0.988533269203289	0.985704903493263	0.991412219827528	Multicellular_Animals_and_Plants
Acanthochromis_polyacanthus	utr3	TAG	0.79238891176156	0.790213059841273	0.794530094782956	Multicellular_Animals_and_Plants
Acanthochromis_polyacanthus	utr3	TAT	1.1558550629381	1.15321942075715	1.15861675871619	Multicellular_Animals_and_Plants
Acanthochromis_polyacanthus	utr3	TCA	0.943014930780473	0.94133375922966	0.944590025391378	Multicellular_Animals_and_Plants
Acanthochromis_polyacanthus	utr3	TCC	1.10405662450647	1.10086495290619	1.10741099125628	Multicellular_Animals_and_Plants
Acanthochromis_polyacanthus	utr3	TCG	0.859631804090681	0.855637465943695	0.863550166147637	Multicellular_Animals_and_Plants
Acanthochromis_polyacanthus	utr3	TCT	1.04053711409839	1.03843926203209	1.04266794701022	Multicellular_Animals_and_Plants
Acanthochromis_polyacanthus	utr3	TGA	0.92168479001254	0.920273418433196	0.92309896334642	Multicellular_Animals_and_Plants
Acanthochromis_polyacanthus	utr3	TGC	0.954032071369726	0.952087540375342	0.955952722671075	Multicellular_Animals_and_Plants
Acanthochromis_polyacanthus	utr3	TGG	0.928052458352891	0.926042056386678	0.930090143863852	Multicellular_Animals_and_Plants
Acanthochromis_polyacanthus	utr3	TGT	1.14333646761676	1.14147658079597	1.14500005445071	Multicellular_Animals_and_Plants
Acanthochromis_polyacanthus	utr3	TTA	1.01290089684627	1.01085376903929	1.01481908251496	Multicellular_Animals_and_Plants
Acanthochromis_polyacanthus	utr3	TTC	0.962085293462518	0.960282348476567	0.963929221327231	Multicellular_Animals_and_Plants
Acanthochromis_polyacanthus	utr3	TTG	0.76851899202097	0.767324369309272	0.769840670750152	Multicellular_Animals_and_Plants
Acanthochromis_polyacanthus	utr3	TTT	1.1782172765932	1.17671219101371	1.17979581820291	Multicellular_Animals_and_Plants
Acaromyces_ingoldii	utr5	AAA	1.06381461675579	1.04964824120603	1.07870274736625	Fungi
Acaromyces_ingoldii	utr5	AAC	0.830714218500047	0.819379988862075	0.841404978566952	Fungi
Acaromyces_ingoldii	utr5	AAG	1.19085987125378	1.1761659449138	1.20530118506469	Fungi
Acaromyces_ingoldii	utr5	AAT	0.82940315498455	0.8137800081378	0.84648005377638	Fungi
Acaromyces_ingoldii	utr5	ACA	1.07089357254834	1.05753848800206	1.08583779105835	Fungi
Acaromyces_ingoldii	utr5	ACC	1.05369642776498	1.03955819222381	1.06773079748032	Fungi
Acaromyces_ingoldii	utr5	ACG	1.12338392355256	1.10760363289558	1.1376660341556	Fungi
Acaromyces_ingoldii	utr5	ACT	0.750897542115438	0.739257117740086	0.761487781141112	Fungi
Acaromyces_ingoldii	utr5	AGA	1.02929954646894	1.01801352794589	1.04091628006021	Fungi
Acaromyces_ingoldii	utr5	AGC	0.996407599309154	0.985578155056188	1.00740554481656	Fungi
Acaromyces_ingoldii	utr5	AGG	1.10385530699667	1.08953730368644	1.11790763476157	Fungi
Acaromyces_ingoldii	utr5	AGT	0.799666965543743	0.787159329470877	0.81215302508464	Fungi
Acaromyces_ingoldii	utr5	ATA	1.30279741776821	1.26695615129932	1.33733038813506	Fungi
Acaromyces_ingoldii	utr5	ATC	1.08978296478296	1.07599702824682	1.10620676038335	Fungi
Acaromyces_ingoldii	utr5	ATG	0.726542900150527	0.71353482260184	0.741553181773565	Fungi
Acaromyces_ingoldii	utr5	ATT	0.958822632301357	0.94158700918448	0.977160220393382	Fungi
Acaromyces_ingoldii	utr5	CAA	1.0731257763353	1.06133739131813	1.0852625223378	Fungi
Acaromyces_ingoldii	utr5	CAC	0.999868938401048	0.990391746086353	1.0100672418273	Fungi
Acaromyces_ingoldii	utr5	CAG	0.867094650205761	0.858530543060173	0.87600611986962	Fungi
Acaromyces_ingoldii	utr5	CAT	1.10351607679852	1.08741117271955	1.11997370567969	Fungi
Acaromyces_ingoldii	utr5	CCA	1.06231225448664	1.0492182403609	1.07598899202097	Fungi
Acaromyces_ingoldii	utr5	CCC	0.963113584474886	0.952102185765371	0.974234988452656	Fungi
Acaromyces_ingoldii	utr5	CCG	0.844125304442765	0.83217420102666	0.855335100566337	Fungi
Acaromyces_ingoldii	utr5	CCT	1.09005395945749	1.07708713100994	1.10195619523252	Fungi
Acaromyces_ingoldii	utr5	CGA	1.08535709153614	1.07263886842493	1.09798534299322	Fungi
Acaromyces_ingoldii	utr5	CGC	0.948130825944331	0.938527297892075	0.957493042333119	Fungi
Acaromyces_ingoldii	utr5	CGG	0.859110473457676	0.847354493610879	0.871195128989159	Fungi
Acaromyces_ingoldii	utr5	CGT	1.10572792362768	1.08870872987898	1.12329107555787	Fungi
Acaromyces_ingoldii	utr5	CTA	0.941253051261188	0.926028954415008	0.958250497017893	Fungi
Acaromyces_ingoldii	utr5	CTC	0.969228546662814	0.961955742484347	0.976992593797138	Fungi
Acaromyces_ingoldii	utr5	CTG	0.958934517203108	0.946889226100152	0.97036717062635	Fungi
Acaromyces_ingoldii	utr5	CTT	1.1058350384534	1.09402484992322	1.11806249108289	Fungi
Acaromyces_ingoldii	utr5	GAA	0.927676151761518	0.916265511227473	0.940340244527952	Fungi
Acaromyces_ingoldii	utr5	GAC	1.11397141360473	1.10160178494122	1.12696315755605	Fungi
Acaromyces_ingoldii	utr5	GAG	0.991896055187194	0.981835057014055	1.00217385787875	Fungi
Acaromyces_ingoldii	utr5	GAT	0.946147798742138	0.931132194079361	0.962164971119061	Fungi
Acaromyces_ingoldii	utr5	GCA	1.05081393579796	1.03950440306945	1.06384289564883	Fungi
Acaromyces_ingoldii	utr5	GCC	1.02144249512671	1.0086951834805	1.034113918305	Fungi
Acaromyces_ingoldii	utr5	GCG	0.972107802753913	0.96046511627907	0.984661845346897	Fungi
Acaromyces_ingoldii	utr5	GCT	0.966619872094837	0.955146125257928	0.979995255791887	Fungi
Acaromyces_ingoldii	utr5	GGA	0.96936666040218	0.956331897970251	0.982944259171034	Fungi
Acaromyces_ingoldii	utr5	GGC	1.03953798311861	1.02657918808115	1.05272865918809	Fungi
Acaromyces_ingoldii	utr5	GGG	0.99859402460457	0.984063664520077	1.01440736971774	Fungi
Acaromyces_ingoldii	utr5	GGT	0.999443339960239	0.980645362650739	1.01782077186901	Fungi
Acaromyces_ingoldii	utr5	GTA	1.1241848596541	1.09438935696	1.15466379335449	Fungi
Acaromyces_ingoldii	utr5	GTC	1.04807288016818	1.03439213209087	1.06252279304155	Fungi
Acaromyces_ingoldii	utr5	GTG	1.12945485279617	1.11006506991555	1.14920452916726	Fungi
Acaromyces_ingoldii	utr5	GTT	0.744643100859834	0.73155606507041	0.75693936230356	Fungi
Acaromyces_ingoldii	utr5	TAA	0.843550295857988	0.824232052312371	0.864010472854216	Fungi
Acaromyces_ingoldii	utr5	TAC	1.06414342629482	1.04295197188598	1.08687690742625	Fungi
Acaromyces_ingoldii	utr5	TAG	0.980859375	0.960959811711578	1.00159553250897	Fungi
Acaromyces_ingoldii	utr5	TAT	1.16303630363036	1.12948717948718	1.19946561832555	Fungi
Acaromyces_ingoldii	utr5	TCA	0.842209217264082	0.832282106982914	0.852437532277381	Fungi
Acaromyces_ingoldii	utr5	TCC	0.97704133925521	0.96582072640877	0.988051002199085	Fungi
Acaromyces_ingoldii	utr5	TCG	1.07134512033647	1.05782670637522	1.08460810597698	Fungi
Acaromyces_ingoldii	utr5	TCT	1.11567864806867	1.1034670301336	1.12869933632859	Fungi
Acaromyces_ingoldii	utr5	TGA	0.869320944303387	0.857599658921339	0.883508338480544	Fungi
Acaromyces_ingoldii	utr5	TGC	1.04033327021397	1.02672397682676	1.05420957068399	Fungi
Acaromyces_ingoldii	utr5	TGG	1.05006765899865	1.03190803252638	1.06887788483392	Fungi
Acaromyces_ingoldii	utr5	TGT	1.1023205879924	1.08185653324472	1.12395218908803	Fungi
Acaromyces_ingoldii	utr5	TTA	0.76666295760543	0.749727965179543	0.784028129427227	Fungi
Acaromyces_ingoldii	utr5	TTC	0.950859950859951	0.941666214543248	0.961853982115118	Fungi
Acaromyces_ingoldii	utr5	TTG	1.13518518518519	1.11733880154933	1.15375001102815	Fungi
Acaromyces_ingoldii	utr5	TTT	1.05951445086705	1.045522578761	1.07336520510917	Fungi
Acaromyces_ingoldii	utr3	AAA	1.0568857331572	1.04395481170524	1.07040722468434	Fungi
Acaromyces_ingoldii	utr3	AAC	0.757162480376766	0.746684212181393	0.767633461736451	Fungi
Acaromyces_ingoldii	utr3	AAG	1.09981866850876	1.08538328635857	1.11405823943462	Fungi
Acaromyces_ingoldii	utr3	AAT	1.0540109197816	1.04079876411368	1.06782628675493	Fungi
Acaromyces_ingoldii	utr3	ACA	1.14773761270577	1.13459576703785	1.16225498408444	Fungi
Acaromyces_ingoldii	utr3	ACC	0.996583021890016	0.981589284869137	1.01159765879038	Fungi
Acaromyces_ingoldii	utr3	ACG	1.07698449663983	1.05804334539369	1.09513225687502	Fungi
Acaromyces_ingoldii	utr3	ACT	0.807906902598438	0.797793003569447	0.818346594326636	Fungi
Acaromyces_ingoldii	utr3	AGA	1.12248988390122	1.10918660769839	1.13515591088403	Fungi
Acaromyces_ingoldii	utr3	AGC	0.9893864013267	0.977383868087581	1.00151503069931	Fungi
Acaromyces_ingoldii	utr3	AGG	1.05283802491924	1.03728120027279	1.06924428822496	Fungi
Acaromyces_ingoldii	utr3	AGT	0.80128080729672	0.790381049231321	0.81295530616263	Fungi
Acaromyces_ingoldii	utr3	ATA	1.06495682433303	1.04568132852022	1.0835371330785	Fungi
Acaromyces_ingoldii	utr3	ATC	0.940784379734052	0.930416833133573	0.951520011167915	Fungi
Acaromyces_ingoldii	utr3	ATG	1.07255705090696	1.05892329181462	1.08627050091115	Fungi
Acaromyces_ingoldii	utr3	ATT	0.959598300502124	0.947445094023743	0.972069246826318	Fungi
Acaromyces_ingoldii	utr3	CAA	1.08104719764012	1.06836041768017	1.09461076502906	Fungi
Acaromyces_ingoldii	utr3	CAC	0.996869176295192	0.984535873754422	1.00836977831398	Fungi
Acaromyces_ingoldii	utr3	CAG	0.860719513134581	0.850756013941952	0.871257018091079	Fungi
Acaromyces_ingoldii	utr3	CAT	1.04852941176471	1.03743386243386	1.05972344906676	Fungi
Acaromyces_ingoldii	utr3	CCA	0.950524859630564	0.938153810321218	0.962034594866156	Fungi
Acaromyces_ingoldii	utr3	CCC	1.05412348303658	1.04066007581952	1.06889667856076	Fungi
Acaromyces_ingoldii	utr3	CCG	0.90331255347757	0.886516314779271	0.917442582247052	Fungi
Acaromyces_ingoldii	utr3	CCT	1.04910622560099	1.03808620222282	1.06110093204812	Fungi
Acaromyces_ingoldii	utr3	CGA	1.06494031964394	1.04985777358952	1.08146976342849	Fungi
Acaromyces_ingoldii	utr3	CGC	0.965384800038408	0.952895460145958	0.978779640721478	Fungi
Acaromyces_ingoldii	utr3	CGG	0.935828095307703	0.919032016106747	0.952395120499851	Fungi
Acaromyces_ingoldii	utr3	CGT	1.02195262853842	1.00694444444444	1.0376644630717	Fungi
Acaromyces_ingoldii	utr3	CTA	0.867951385087047	0.85512405609493	0.880988236078619	Fungi
Acaromyces_ingoldii	utr3	CTC	1.03888624464541	1.02875053023519	1.04781712765996	Fungi
Acaromyces_ingoldii	utr3	CTG	0.872890113675508	0.862432781975359	0.883174548958854	Fungi
Acaromyces_ingoldii	utr3	CTT	1.12672270829759	1.11530465965037	1.13818132453736	Fungi
Acaromyces_ingoldii	utr3	GAA	1.02238836967809	1.00852249446857	1.03489958564494	Fungi
Acaromyces_ingoldii	utr3	GAC	1.0294976635514	1.0142911950892	1.0442407530383	Fungi
Acaromyces_ingoldii	utr3	GAG	1.0412644099556	1.02873263696749	1.05436396634219	Fungi
Acaromyces_ingoldii	utr3	GAT	0.904741526874358	0.892968014157737	0.91690519559372	Fungi
Acaromyces_ingoldii	utr3	GCA	1.04258350482824	1.0297865686811	1.05536626745907	Fungi
Acaromyces_ingoldii	utr3	GCC	1.05415653864852	1.04039669802155	1.06997732638897	Fungi
Acaromyces_ingoldii	utr3	GCG	0.958444963803226	0.94407636159461	0.973598649677619	Fungi
Acaromyces_ingoldii	utr3	GCT	0.944359784426686	0.932936042402178	0.955692762530585	Fungi
Acaromyces_ingoldii	utr3	GGA	0.99636563876652	0.982085914877565	1.01140584518123	Fungi
Acaromyces_ingoldii	utr3	GGC	1.06245990552283	1.04737265723813	1.07926859972926	Fungi
Acaromyces_ingoldii	utr3	GGG	1.03284046692607	1.0131259040996	1.05183071802187	Fungi
Acaromyces_ingoldii	utr3	GGT	0.888169014084507	0.873162305586037	0.904222140967457	Fungi
Acaromyces_ingoldii	utr3	GTA	1.46088216355441	1.43251775848461	1.49088220798423	Fungi
Acaromyces_ingoldii	utr3	GTC	1.02641071354534	1.0120972522598	1.0398185483871	Fungi
Acaromyces_ingoldii	utr3	GTG	0.952156941247122	0.93843175456552	0.967850239088412	Fungi
Acaromyces_ingoldii	utr3	GTT	0.74019914377796	0.729285643196004	0.75144240512356	Fungi
Acaromyces_ingoldii	utr3	TAA	0.743818506245221	0.731328320802005	0.756548990630641	Fungi
Acaromyces_ingoldii	utr3	TAC	1.29407155915383	1.2727932417376	1.31676853574276	Fungi
Acaromyces_ingoldii	utr3	TAG	1.00066720042701	0.983475409836066	1.01805593266359	Fungi
Acaromyces_ingoldii	utr3	TAT	0.977399204997161	0.961132004880487	0.993534980374048	Fungi
Acaromyces_ingoldii	utr3	TCA	0.90446716146198	0.895659819004274	0.913191135593076	Fungi
Acaromyces_ingoldii	utr3	TCC	0.924529509665856	0.915097074230067	0.934338206753784	Fungi
Acaromyces_ingoldii	utr3	TCG	1.04890475983103	1.03542257759436	1.06255514381507	Fungi
Acaromyces_ingoldii	utr3	TCT	1.11530815109344	1.10574680767922	1.12425111677102	Fungi
Acaromyces_ingoldii	utr3	TGA	0.843195053562442	0.833426603491679	0.852512997951948	Fungi
Acaromyces_ingoldii	utr3	TGC	0.992051436040555	0.981682164580857	1.0033603747327	Fungi
Acaromyces_ingoldii	utr3	TGG	0.968290713324361	0.953656008335079	0.98305909231278	Fungi
Acaromyces_ingoldii	utr3	TGT	1.2184	1.20461677486203	1.2359053635696	Fungi
Acaromyces_ingoldii	utr3	TTA	0.751688795713953	0.739035841062636	0.764605879669942	Fungi
Acaromyces_ingoldii	utr3	TTC	0.986756728007659	0.977394492706287	0.995655778833795	Fungi
Acaromyces_ingoldii	utr3	TTG	1.10355532559687	1.08890473177607	1.11668330846413	Fungi
Acaromyces_ingoldii	utr3	TTT	1.06281132304702	1.05188164527853	1.07383868482994	Fungi
Acidomyces_richmondensis	utr5	AAA	1.01326994039171	1.00139735571908	1.02498209924287	Fungi
Acidomyces_richmondensis	utr5	AAC	0.973741524553113	0.961374226358678	0.986353144895593	Fungi
Acidomyces_richmondensis	utr5	AAG	1.09064634787178	1.07575787025339	1.10634819806414	Fungi
Acidomyces_richmondensis	utr5	AAT	0.927991218441273	0.916651306016676	0.939336812358564	Fungi
Acidomyces_richmondensis	utr5	ACA	1.0297658130882	1.01692900409041	1.04269779123883	Fungi
Acidomyces_richmondensis	utr5	ACC	1.02732683982684	1.01424628261063	1.04160808707043	Fungi
Acidomyces_richmondensis	utr5	ACG	1.0255097110832	1.01133740390365	1.04120474835672	Fungi
Acidomyces_richmondensis	utr5	ACT	0.914422867117609	0.902483617342467	0.927664811691215	Fungi
Acidomyces_richmondensis	utr5	AGA	1.00942961317631	0.996769995096021	1.02276659936263	Fungi
Acidomyces_richmondensis	utr5	AGC	1.04474505723205	1.03055665219108	1.05804579298716	Fungi
Acidomyces_richmondensis	utr5	AGG	1.00220299822686	0.987816471198837	1.01845860669053	Fungi
Acidomyces_richmondensis	utr5	AGT	0.915739769150053	0.902295285359802	0.929689996804091	Fungi
Acidomyces_richmondensis	utr5	ATA	1.21894258838793	1.2006357810549	1.23727292930457	Fungi
Acidomyces_richmondensis	utr5	ATC	1.01046609894039	0.999609326643119	1.02196091709552	Fungi
Acidomyces_richmondensis	utr5	ATG	0.83325266214908	0.823159069174371	0.844219134080781	Fungi
Acidomyces_richmondensis	utr5	ATT	0.986443994130389	0.975196963260005	0.998585272688689	Fungi
Acidomyces_richmondensis	utr5	CAA	1.04139252634941	1.02961980548187	1.05255512388651	Fungi
Acidomyces_richmondensis	utr5	CAC	0.984607218683652	0.973242392444911	0.995575592297036	Fungi
Acidomyces_richmondensis	utr5	CAG	0.951377389733554	0.939425976540363	0.963271464988054	Fungi
Acidomyces_richmondensis	utr5	CAT	1.0112558492475	0.999560910742998	1.02264043560697	Fungi
Acidomyces_richmondensis	utr5	CCA	1.04195163223578	1.03018114262411	1.05489704795863	Fungi
Acidomyces_richmondensis	utr5	CCC	0.902707409753008	0.892173239497229	0.914141414141414	Fungi
Acidomyces_richmondensis	utr5	CCG	1.00791487116349	0.994701463715224	1.02294051887834	Fungi
Acidomyces_richmondensis	utr5	CCT	1.03430686960099	1.02094968948008	1.04784130688448	Fungi
Acidomyces_richmondensis	utr5	CGA	1.0233660130719	1.01064623750913	1.03580797942607	Fungi
Acidomyces_richmondensis	utr5	CGC	0.940349411846593	0.929480564155487	0.951006616922427	Fungi
Acidomyces_richmondensis	utr5	CGG	1.01878955696203	1.00330392989923	1.03247402403794	Fungi
Acidomyces_richmondensis	utr5	CGT	1.03519204523299	1.02124426577933	1.05066315753021	Fungi
Acidomyces_richmondensis	utr5	CTA	0.877156896354702	0.861890860094318	0.890905820019847	Fungi
Acidomyces_richmondensis	utr5	CTC	1.00206831714196	0.991012210996095	1.01286351873145	Fungi
Acidomyces_richmondensis	utr5	CTG	1.00585270687693	0.993169651098394	1.01961107448912	Fungi
Acidomyces_richmondensis	utr5	CTT	1.06849218141937	1.05557108905354	1.0806517114851	Fungi
Acidomyces_richmondensis	utr5	GAA	1.04369477911647	1.03044793636821	1.05719847286322	Fungi
Acidomyces_richmondensis	utr5	GAC	0.993757144113251	0.981329813905935	1.00758002937512	Fungi
Acidomyces_richmondensis	utr5	GAG	1.03729393748311	1.02455734495952	1.05237664391011	Fungi
Acidomyces_richmondensis	utr5	GAT	0.934042896307047	0.922880815806246	0.945246838025296	Fungi
Acidomyces_richmondensis	utr5	GCA	1.01885510446747	1.00644338546211	1.03108024479131	Fungi
Acidomyces_richmondensis	utr5	GCC	1.03757585500141	1.02468645816796	1.05122577860659	Fungi
Acidomyces_richmondensis	utr5	GCG	0.954579055441478	0.942040439164954	0.968179290609985	Fungi
Acidomyces_richmondensis	utr5	GCT	0.992608660721459	0.978924015529673	1.00619352631943	Fungi
Acidomyces_richmondensis	utr5	GGA	1.00078209013589	0.986779639777717	1.01507188894398	Fungi
Acidomyces_richmondensis	utr5	GGC	1.05635448499011	1.0426697953562	1.07040316576313	Fungi
Acidomyces_richmondensis	utr5	GGG	0.922503725782414	0.908441780193666	0.936353666376735	Fungi
Acidomyces_richmondensis	utr5	GGT	1.00693282333254	0.990825688073395	1.02345104923779	Fungi
Acidomyces_richmondensis	utr5	GTA	1.09586776859504	1.07486707860325	1.1171875	Fungi
Acidomyces_richmondensis	utr5	GTC	0.950093362756748	0.938774996750265	0.962510748065348	Fungi
Acidomyces_richmondensis	utr5	GTG	1.06591318263653	1.04963791579357	1.08182734108726	Fungi
Acidomyces_richmondensis	utr5	GTT	0.935920323217138	0.921713140958911	0.947585967432381	Fungi
Acidomyces_richmondensis	utr5	TAA	0.852909248805905	0.840141146278871	0.865787509056499	Fungi
Acidomyces_richmondensis	utr5	TAC	1.07660098522167	1.05809731299927	1.09384384384384	Fungi
Acidomyces_richmondensis	utr5	TAG	0.889942567116335	0.874409448818898	0.906160750713994	Fungi
Acidomyces_richmondensis	utr5	TAT	1.17237345810294	1.15529707639107	1.19112249114761	Fungi
Acidomyces_richmondensis	utr5	TCA	0.9265605875153	0.916881150643452	0.936660381805326	Fungi
Acidomyces_richmondensis	utr5	TCC	1.03268433260701	1.02020338794741	1.04436155296535	Fungi
Acidomyces_richmondensis	utr5	TCG	1.01187375517083	0.999922407414066	1.02506795178479	Fungi
Acidomyces_richmondensis	utr5	TCT	1.04422225204671	1.03230557200217	1.05570056937003	Fungi
Acidomyces_richmondensis	utr5	TGA	0.974739623814705	0.963504602979788	0.986782962434028	Fungi
Acidomyces_richmondensis	utr5	TGC	0.976680185399768	0.965490826369512	0.988421629327231	Fungi
Acidomyces_richmondensis	utr5	TGG	1.03815378610461	1.02435231788717	1.0542091820936	Fungi
Acidomyces_richmondensis	utr5	TGT	1.03456263899185	1.02028461051674	1.04787468676384	Fungi
Acidomyces_richmondensis	utr5	TTA	0.838284171167428	0.825255623721881	0.849493997968624	Fungi
Acidomyces_richmondensis	utr5	TTC	1.02836275106512	1.01709607512641	1.04039729186358	Fungi
Acidomyces_richmondensis	utr5	TTG	1.09678653404744	1.08442393524472	1.11012588138264	Fungi
Acidomyces_richmondensis	utr5	TTT	0.992530854303574	0.980865488183488	1.0033751541342	Fungi
Acidomyces_richmondensis	utr3	AAA	1.04078832480978	1.03058149300924	1.05109341932883	Fungi
Acidomyces_richmondensis	utr3	AAC	0.935496039230479	0.923098110812717	0.94663895457469	Fungi
Acidomyces_richmondensis	utr3	AAG	1.04308837090978	1.03157106871165	1.05418603642184	Fungi
Acidomyces_richmondensis	utr3	AAT	0.971184834123223	0.962200119500259	0.979543450151649	Fungi
Acidomyces_richmondensis	utr3	ACA	0.993860008186656	0.982000367373833	1.00524427270218	Fungi
Acidomyces_richmondensis	utr3	ACC	1.02458726712778	1.00873835631418	1.03944130158088	Fungi
Acidomyces_richmondensis	utr3	ACG	1.07149364660753	1.05574978739488	1.0870791982876	Fungi
Acidomyces_richmondensis	utr3	ACT	0.927835051546392	0.915989297800255	0.939457202505219	Fungi
Acidomyces_richmondensis	utr3	AGA	1.04075480798215	1.02982452477324	1.05172413793103	Fungi
Acidomyces_richmondensis	utr3	AGC	1.02974845060153	1.01794723944068	1.04267449736895	Fungi
Acidomyces_richmondensis	utr3	AGG	0.997260491523405	0.98385826925864	1.00989267025706	Fungi
Acidomyces_richmondensis	utr3	AGT	0.916507231958368	0.904256825247612	0.927652982184353	Fungi
Acidomyces_richmondensis	utr3	ATA	1.13854822671528	1.12489807146296	1.1526903658911	Fungi
Acidomyces_richmondensis	utr3	ATC	0.93075286133318	0.920587064110587	0.940982877344571	Fungi
Acidomyces_richmondensis	utr3	ATG	1.02366410326154	1.01321526602469	1.03433069449667	Fungi
Acidomyces_richmondensis	utr3	ATT	0.940868280231959	0.932619143527072	0.949478060463645	Fungi
Acidomyces_richmondensis	utr3	CAA	1.03852663587596	1.02869824292702	1.04939568872933	Fungi
Acidomyces_richmondensis	utr3	CAC	0.98948645369996	0.976688399679892	1.00304356291567	Fungi
Acidomyces_richmondensis	utr3	CAG	0.961851201776695	0.949771947913222	0.973674668213794	Fungi
Acidomyces_richmondensis	utr3	CAT	0.996225412014886	0.986466941197063	1.00590477212948	Fungi
Acidomyces_richmondensis	utr3	CCA	1.04002159161012	1.0266403542659	1.05326044513862	Fungi
Acidomyces_richmondensis	utr3	CCC	0.956240728968002	0.942162694011134	0.970954736295687	Fungi
Acidomyces_richmondensis	utr3	CCG	0.962198952879581	0.948392640126329	0.977241305966181	Fungi
Acidomyces_richmondensis	utr3	CCT	1.01421590404265	1.00052370820469	1.02838532692788	Fungi
Acidomyces_richmondensis	utr3	CGA	1.02469898116703	1.01204259025272	1.03848763784347	Fungi
Acidomyces_richmondensis	utr3	CGC	0.913250714966635	0.900529823961716	0.925766493894404	Fungi
Acidomyces_richmondensis	utr3	CGG	1.00924574209246	0.995583717357911	1.0252126179254	Fungi
Acidomyces_richmondensis	utr3	CGT	1.05043807719631	1.03431954318331	1.06471069679027	Fungi
Acidomyces_richmondensis	utr3	CTA	0.902700668109532	0.889474062415247	0.916066253181117	Fungi
Acidomyces_richmondensis	utr3	CTC	1.05560640732265	1.04193253300507	1.06948069637189	Fungi
Acidomyces_richmondensis	utr3	CTG	0.946348835611733	0.9351707283959	0.957930602878798	Fungi
Acidomyces_richmondensis	utr3	CTT	1.06343562874252	1.05162355836622	1.07585371317509	Fungi
Acidomyces_richmondensis	utr3	GAA	1.05328321910237	1.04142102379622	1.06470145365607	Fungi
Acidomyces_richmondensis	utr3	GAC	0.980502966939813	0.968035692579921	0.993781196301448	Fungi
Acidomyces_richmondensis	utr3	GAG	1.03624604190528	1.02389828251897	1.04818224100832	Fungi
Acidomyces_richmondensis	utr3	GAT	0.935602148316464	0.925893274663273	0.944823989569752	Fungi
Acidomyces_richmondensis	utr3	GCA	1.01618748489973	1.00597792696435	1.02698396711014	Fungi
Acidomyces_richmondensis	utr3	GCC	0.999560671294262	0.985361628410567	1.01355143933927	Fungi
Acidomyces_richmondensis	utr3	GCG	0.972725058852179	0.960713219126876	0.984877126654064	Fungi
Acidomyces_richmondensis	utr3	GCT	1.00412241475685	0.991985973728351	1.01634202444497	Fungi
Acidomyces_richmondensis	utr3	GGA	1.01012311901505	0.999659853009116	1.02130190404894	Fungi
Acidomyces_richmondensis	utr3	GGC	1.06440347600097	1.05091813006174	1.07886071781363	Fungi
Acidomyces_richmondensis	utr3	GGG	0.938399732172748	0.926531168782874	0.951219460463775	Fungi
Acidomyces_richmondensis	utr3	GGT	0.983015954709213	0.969705174934052	0.996175243393602	Fungi
Acidomyces_richmondensis	utr3	GTA	1.11889565088318	1.1020360425337	1.13729631864816	Fungi
Acidomyces_richmondensis	utr3	GTC	0.963384463137061	0.949985870566255	0.976357880880494	Fungi
Acidomyces_richmondensis	utr3	GTG	1.00669176076955	0.995382176580054	1.01992065635941	Fungi
Acidomyces_richmondensis	utr3	GTT	0.944426283099052	0.933187761641429	0.956055847692924	Fungi
Acidomyces_richmondensis	utr3	TAA	0.829386848135546	0.819202984905719	0.839236999783937	Fungi
Acidomyces_richmondensis	utr3	TAC	1.12933133060548	1.11210570206645	1.14746118161557	Fungi
Acidomyces_richmondensis	utr3	TAG	0.939541409092902	0.926576487959478	0.952446560992358	Fungi
Acidomyces_richmondensis	utr3	TAT	1.12338078748236	1.1112644137522	1.13709129087903	Fungi
Acidomyces_richmondensis	utr3	TCA	0.961342800402622	0.951992252165608	0.971413962873063	Fungi
Acidomyces_richmondensis	utr3	TCC	1.01537120671896	1.0027366926121	1.02865834937058	Fungi
Acidomyces_richmondensis	utr3	TCG	0.9930059239442	0.980747054304971	1.00464389700679	Fungi
Acidomyces_richmondensis	utr3	TCT	1.04522675245932	1.0343444733225	1.05686746460348	Fungi
Acidomyces_richmondensis	utr3	TGA	0.94194875814432	0.933715340164133	0.950282878178905	Fungi
Acidomyces_richmondensis	utr3	TGC	0.987282561029089	0.977364617490688	0.998938055191549	Fungi
Acidomyces_richmondensis	utr3	TGG	1.0439735267914	1.03214725007157	1.05539284513775	Fungi
Acidomyces_richmondensis	utr3	TGT	1.04795349963672	1.03634047508918	1.05898188937837	Fungi
Acidomyces_richmondensis	utr3	TTA	0.852563680642401	0.842197659297789	0.8622112760434	Fungi
Acidomyces_richmondensis	utr3	TTC	1.05164952509414	1.04065257681361	1.06330264802819	Fungi
Acidomyces_richmondensis	utr3	TTG	1.00763543227178	0.998035137767715	1.01766925871109	Fungi
Acidomyces_richmondensis	utr3	TTT	1.04988305337019	1.04133625780327	1.05920713917968	Fungi
Actinidia_chinensis	utr5	AAA	1.08145866791071	1.07780548218003	1.08546157663178	Multicellular_Animals_and_Plants
Actinidia_chinensis	utr5	AAC	1.01558162106039	1.01020691864214	1.02073664330667	Multicellular_Animals_and_Plants
Actinidia_chinensis	utr5	AAG	0.842391911518266	0.837968493873809	0.846911619868348	Multicellular_Animals_and_Plants
Actinidia_chinensis	utr5	AAT	0.99609790291489	0.991636148470359	1.0006930592551	Multicellular_Animals_and_Plants
Actinidia_chinensis	utr5	ACA	1.16770414685706	1.16140323758854	1.17460420187102	Multicellular_Animals_and_Plants
Actinidia_chinensis	utr5	ACC	1.1471075090827	1.13927023507056	1.1542550717678	Multicellular_Animals_and_Plants
Actinidia_chinensis	utr5	ACG	1.00341769413801	0.993360536467797	1.01354990457275	Multicellular_Animals_and_Plants
Actinidia_chinensis	utr5	ACT	0.750692233656623	0.747030913859665	0.754861941918006	Multicellular_Animals_and_Plants
Actinidia_chinensis	utr5	AGA	1.17729557222409	1.17316949170876	1.18152832501616	Multicellular_Animals_and_Plants
Actinidia_chinensis	utr5	AGC	0.954826177906166	0.948331139267431	0.960857860473625	Multicellular_Animals_and_Plants
Actinidia_chinensis	utr5	AGG	0.864742655234613	0.859096153374083	0.87039946677245	Multicellular_Animals_and_Plants
Actinidia_chinensis	utr5	AGT	0.80873589872744	0.804355254383399	0.813088764610726	Multicellular_Animals_and_Plants
Actinidia_chinensis	utr5	ATA	1.27667388443086	1.26853849869537	1.28565457987321	Multicellular_Animals_and_Plants
Actinidia_chinensis	utr5	ATC	0.881348901333529	0.877088287378212	0.885650839285906	Multicellular_Animals_and_Plants
Actinidia_chinensis	utr5	ATG	0.697189166530821	0.692223297390347	0.70235941902503	Multicellular_Animals_and_Plants
Actinidia_chinensis	utr5	ATT	1.10573001631321	1.10060521728933	1.11111775167278	Multicellular_Animals_and_Plants
Actinidia_chinensis	utr5	CAA	1.03260938536529	1.0281552617371	1.03757114869643	Multicellular_Animals_and_Plants
Actinidia_chinensis	utr5	CAC	1.18371208607736	1.17659315725372	1.19098325926396	Multicellular_Animals_and_Plants
Actinidia_chinensis	utr5	CAG	0.808588243412427	0.803730964131262	0.813827042901933	Multicellular_Animals_and_Plants
Actinidia_chinensis	utr5	CAT	0.941399781284174	0.936133027549659	0.946486350642415	Multicellular_Animals_and_Plants
Actinidia_chinensis	utr5	CCA	1.13464126119242	1.12776520384832	1.14104908288568	Multicellular_Animals_and_Plants
Actinidia_chinensis	utr5	CCC	1.1080273628368	1.10178193228296	1.11486733254796	Multicellular_Animals_and_Plants
Actinidia_chinensis	utr5	CCG	1.01916697382971	1.00977720788588	1.02915632754342	Multicellular_Animals_and_Plants
Actinidia_chinensis	utr5	CCT	0.789411464420532	0.78588344015083	0.793290851600017	Multicellular_Animals_and_Plants
Actinidia_chinensis	utr5	CGA	0.9621166885607	0.955007010295157	0.968401539121109	Multicellular_Animals_and_Plants
Actinidia_chinensis	utr5	CGC	1.08622198879552	1.07590580947086	1.09688211986679	Multicellular_Animals_and_Plants
Actinidia_chinensis	utr5	CGG	0.963619028502609	0.952858252224849	0.97383357907802	Multicellular_Animals_and_Plants
Actinidia_chinensis	utr5	CGT	0.99983495626341	0.990910924882911	1.00918076481694	Multicellular_Animals_and_Plants
Actinidia_chinensis	utr5	CTA	0.872368899000134	0.866862654768068	0.87787375670944	Multicellular_Animals_and_Plants
Actinidia_chinensis	utr5	CTC	1.27398909043214	1.27016568699585	1.27834010800508	Multicellular_Animals_and_Plants
Actinidia_chinensis	utr5	CTG	0.873054015198193	0.867492106217734	0.878612788446931	Multicellular_Animals_and_Plants
Actinidia_chinensis	utr5	CTT	0.781612862681401	0.778585644372727	0.784777778721556	Multicellular_Animals_and_Plants
Actinidia_chinensis	utr5	GAA	0.96669010076663	0.961647976096674	0.971511067104445	Multicellular_Animals_and_Plants
Actinidia_chinensis	utr5	GAC	0.680457888405204	0.675235201923828	0.685585901916707	Multicellular_Animals_and_Plants
Actinidia_chinensis	utr5	GAG	1.33013456699436	1.32299932805389	1.33726208213997	Multicellular_Animals_and_Plants
Actinidia_chinensis	utr5	GAT	0.911759235476985	0.906468086193013	0.917357695448901	Multicellular_Animals_and_Plants
Actinidia_chinensis	utr5	GCA	1.08120392762449	1.07239101755481	1.08929804592412	Multicellular_Animals_and_Plants
Actinidia_chinensis	utr5	GCC	1.04752967154292	1.0379589432977	1.05833896480662	Multicellular_Animals_and_Plants
Actinidia_chinensis	utr5	GCG	1.08606851940585	1.07352551569394	1.09890309678201	Multicellular_Animals_and_Plants
Actinidia_chinensis	utr5	GCT	0.875593838475935	0.869625828313657	0.881431380990883	Multicellular_Animals_and_Plants
Actinidia_chinensis	utr5	GGA	0.844379023119429	0.838743891726168	0.849610241683657	Multicellular_Animals_and_Plants
Actinidia_chinensis	utr5	GGC	0.970147219193021	0.960500966641587	0.9800791600633	Multicellular_Animals_and_Plants
Actinidia_chinensis	utr5	GGG	1.16065974343311	1.15011657378515	1.17186295371141	Multicellular_Animals_and_Plants
Actinidia_chinensis	utr5	GGT	1.11701181552535	1.10800252047889	1.12591643989115	Multicellular_Animals_and_Plants
Actinidia_chinensis	utr5	GTA	1.1401601020119	1.12868218141526	1.15154111503337	Multicellular_Animals_and_Plants
Actinidia_chinensis	utr5	GTC	0.668787750237359	0.664531982872349	0.672920523242608	Multicellular_Animals_and_Plants
Actinidia_chinensis	utr5	GTG	1.25519559393667	1.24370817471531	1.26634211851603	Multicellular_Animals_and_Plants
Actinidia_chinensis	utr5	GTT	1.08456073318249	1.07798295591271	1.09121976086386	Multicellular_Animals_and_Plants
Actinidia_chinensis	utr5	TAA	0.835692092527991	0.831035131278043	0.840615830268597	Multicellular_Animals_and_Plants
Actinidia_chinensis	utr5	TAC	1.05042552601669	1.04147469870908	1.05802200256883	Multicellular_Animals_and_Plants
Actinidia_chinensis	utr5	TAG	1.00801354972446	1.00022512904158	1.01576958397389	Multicellular_Animals_and_Plants
Actinidia_chinensis	utr5	TAT	1.16824796824797	1.16096314939334	1.17542358377546	Multicellular_Animals_and_Plants
Actinidia_chinensis	utr5	TCA	0.793452009109735	0.7902292726969	0.796527844131231	Multicellular_Animals_and_Plants
Actinidia_chinensis	utr5	TCC	0.834876036931152	0.831397916458832	0.838630062984054	Multicellular_Animals_and_Plants
Actinidia_chinensis	utr5	TCG	0.956899012387966	0.951129359721187	0.963157861470065	Multicellular_Animals_and_Plants
Actinidia_chinensis	utr5	TCT	1.25436309129266	1.25099703465033	1.25793192061972	Multicellular_Animals_and_Plants
Actinidia_chinensis	utr5	TGA	0.874271664281705	0.870312539350744	0.878655319831919	Multicellular_Animals_and_Plants
Actinidia_chinensis	utr5	TGC	1.01191625480901	1.00420396373724	1.0191862966841	Multicellular_Animals_and_Plants
Actinidia_chinensis	utr5	TGG	1.05829360239494	1.05086492880396	1.06657242888342	Multicellular_Animals_and_Plants
Actinidia_chinensis	utr5	TGT	1.11813396399146	1.11204636276942	1.12448374129739	Multicellular_Animals_and_Plants
Actinidia_chinensis	utr5	TTA	0.840506407430609	0.836192002548278	0.845206575159653	Multicellular_Animals_and_Plants
Actinidia_chinensis	utr5	TTC	0.921041801399259	0.917434301135248	0.924006953939734	Multicellular_Animals_and_Plants
Actinidia_chinensis	utr5	TTG	1.17605214550672	1.16980082091952	1.18284307930401	Multicellular_Animals_and_Plants
Actinidia_chinensis	utr5	TTT	1.06110035740954	1.0578245882333	1.06473600744911	Multicellular_Animals_and_Plants
Actinidia_chinensis	utr3	AAA	1.04346283322719	1.04080140809984	1.04633344346017	Multicellular_Animals_and_Plants
Actinidia_chinensis	utr3	AAC	0.993551704192463	0.988690222086497	0.998106142125425	Multicellular_Animals_and_Plants
Actinidia_chinensis	utr3	AAG	0.991505206299371	0.987332039258107	0.99509692641121	Multicellular_Animals_and_Plants
Actinidia_chinensis	utr3	AAT	0.964985108049619	0.962539686183254	0.967685781377677	Multicellular_Animals_and_Plants
Actinidia_chinensis	utr3	ACA	1.04217474684297	1.03751374622349	1.04737815195025	Multicellular_Animals_and_Plants
Actinidia_chinensis	utr3	ACC	1.01144976309191	1.00507777714621	1.0182171362871	Multicellular_Animals_and_Plants
Actinidia_chinensis	utr3	ACG	1.03034535297105	1.02084861579249	1.03885380437	Multicellular_Animals_and_Plants
Actinidia_chinensis	utr3	ACT	0.948093949996123	0.944169940050178	0.951675599519135	Multicellular_Animals_and_Plants
Actinidia_chinensis	utr3	AGA	1.10398937623184	1.09963970016524	1.10831655085402	Multicellular_Animals_and_Plants
Actinidia_chinensis	utr3	AGC	1.04063996448165	1.03427435400206	1.04744998382038	Multicellular_Animals_and_Plants
Actinidia_chinensis	utr3	AGG	0.957445524963201	0.952743136044288	0.961962740990729	Multicellular_Animals_and_Plants
Actinidia_chinensis	utr3	AGT	0.91564408738238	0.912060020565199	0.918937963955984	Multicellular_Animals_and_Plants
Actinidia_chinensis	utr3	ATA	1.11298557924515	1.10877764834038	1.11723408289474	Multicellular_Animals_and_Plants
Actinidia_chinensis	utr3	ATC	0.929863878935903	0.925419772682906	0.933946613201242	Multicellular_Animals_and_Plants
Actinidia_chinensis	utr3	ATG	1.0260238302854	1.02216527027177	1.02983646274985	Multicellular_Animals_and_Plants
Actinidia_chinensis	utr3	ATT	0.954507810492047	0.952147291693744	0.956855066115868	Multicellular_Animals_and_Plants
Actinidia_chinensis	utr3	CAA	1.01827620027271	1.01408692292742	1.02209901636746	Multicellular_Animals_and_Plants
Actinidia_chinensis	utr3	CAC	1.01623182721706	1.00943445090841	1.02330273813007	Multicellular_Animals_and_Plants
Actinidia_chinensis	utr3	CAG	0.921037502065092	0.915886265977378	0.926222081042438	Multicellular_Animals_and_Plants
Actinidia_chinensis	utr3	CAT	1.0208544117425	1.01721349678989	1.02480298518097	Multicellular_Animals_and_Plants
Actinidia_chinensis	utr3	CCA	1.03257462951145	1.02679304857214	1.03860017487829	Multicellular_Animals_and_Plants
Actinidia_chinensis	utr3	CCC	1.06874192586704	1.06028509071909	1.0766067828805	Multicellular_Animals_and_Plants
Actinidia_chinensis	utr3	CCG	1.04743841196629	1.03654615433016	1.05878456986741	Multicellular_Animals_and_Plants
Actinidia_chinensis	utr3	CCT	0.924649414308442	0.92015487101621	0.929233107370894	Multicellular_Animals_and_Plants
Actinidia_chinensis	utr3	CGA	1.07466892082277	1.06607143213667	1.08299602668886	Multicellular_Animals_and_Plants
Actinidia_chinensis	utr3	CGC	0.84374390005856	0.833412665799834	0.853954726570266	Multicellular_Animals_and_Plants
Actinidia_chinensis	utr3	CGG	1.07885994714987	1.06808834274203	1.08947191357113	Multicellular_Animals_and_Plants
Actinidia_chinensis	utr3	CGT	0.962482673295682	0.955679615626109	0.968999243996519	Multicellular_Animals_and_Plants
Actinidia_chinensis	utr3	CTA	0.968074026159126	0.963011697779949	0.973238396508206	Multicellular_Animals_and_Plants
Actinidia_chinensis	utr3	CTC	1.1901413167236	1.18371850814165	1.1977161837271	Multicellular_Animals_and_Plants
Actinidia_chinensis	utr3	CTG	0.905837680807439	0.901360536313888	0.910118372919628	Multicellular_Animals_and_Plants
Actinidia_chinensis	utr3	CTT	0.9944478205624	0.991149692070734	0.997788573919806	Multicellular_Animals_and_Plants
Actinidia_chinensis	utr3	GAA	1.08768797491897	1.08387367338985	1.09166834811377	Multicellular_Animals_and_Plants
Actinidia_chinensis	utr3	GAC	0.849652176752997	0.844110624549552	0.855323207901766	Multicellular_Animals_and_Plants
Actinidia_chinensis	utr3	GAG	1.08357745993452	1.07813507322448	1.08938450699345	Multicellular_Animals_and_Plants
Actinidia_chinensis	utr3	GAT	0.930517840014051	0.92729756092307	0.933773222823188	Multicellular_Animals_and_Plants
Actinidia_chinensis	utr3	GCA	1.06004151463971	1.05481862366825	1.06585429089966	Multicellular_Animals_and_Plants
Actinidia_chinensis	utr3	GCC	0.940165904699062	0.933061955243664	0.9471539383335	Multicellular_Animals_and_Plants
Actinidia_chinensis	utr3	GCG	0.852081868604015	0.843449540433092	0.860451288261043	Multicellular_Animals_and_Plants
Actinidia_chinensis	utr3	GCT	1.01900481647936	1.0143098713671	1.02354805589036	Multicellular_Animals_and_Plants
Actinidia_chinensis	utr3	GGA	1.05555555555556	1.0508200123762	1.06059188901846	Multicellular_Animals_and_Plants
Actinidia_chinensis	utr3	GGC	0.972145996244868	0.965034721546612	0.979522680969606	Multicellular_Animals_and_Plants
Actinidia_chinensis	utr3	GGG	0.986013723235557	0.980347909256658	0.992061871728679	Multicellular_Animals_and_Plants
Actinidia_chinensis	utr3	GGT	0.97495900117945	0.970903135236312	0.978892538233788	Multicellular_Animals_and_Plants
Actinidia_chinensis	utr3	GTA	1.18250992343076	1.17658884668752	1.18802121874367	Multicellular_Animals_and_Plants
Actinidia_chinensis	utr3	GTC	0.789425070803335	0.784983516416676	0.793713320141269	Multicellular_Animals_and_Plants
Actinidia_chinensis	utr3	GTG	0.979997730698783	0.975773905928094	0.984106282306527	Multicellular_Animals_and_Plants
Actinidia_chinensis	utr3	GTT	1.00376489969958	1.00085974884898	1.00684451302863	Multicellular_Animals_and_Plants
Actinidia_chinensis	utr3	TAA	0.866991058569536	0.864190075703095	0.869733487349789	Multicellular_Animals_and_Plants
Actinidia_chinensis	utr3	TAC	1.11062535040915	1.10499363687273	1.1170103576126	Multicellular_Animals_and_Plants
Actinidia_chinensis	utr3	TAG	0.994184444076953	0.989728456442317	0.998517858934773	Multicellular_Animals_and_Plants
Actinidia_chinensis	utr3	TAT	1.08130612912124	1.07792937441572	1.08449972858046	Multicellular_Animals_and_Plants
Actinidia_chinensis	utr3	TCA	0.923985081990402	0.920925244155157	0.927084736011498	Multicellular_Animals_and_Plants
Actinidia_chinensis	utr3	TCC	0.988465083833678	0.983646895159953	0.993506686594727	Multicellular_Animals_and_Plants
Actinidia_chinensis	utr3	TCG	1.03544952432955	1.02864421021227	1.04188458441896	Multicellular_Animals_and_Plants
Actinidia_chinensis	utr3	TCT	1.05917479274529	1.05590277562879	1.06202986837762	Multicellular_Animals_and_Plants
Actinidia_chinensis	utr3	TGA	0.892337873054358	0.889961626155113	0.895127252775081	Multicellular_Animals_and_Plants
Actinidia_chinensis	utr3	TGC	1.01691784762817	1.01266030004446	1.02121209031368	Multicellular_Animals_and_Plants
Actinidia_chinensis	utr3	TGG	1.01647961828161	1.01313871448014	1.0200911277866	Multicellular_Animals_and_Plants
Actinidia_chinensis	utr3	TGT	1.07151989858485	1.06883072780251	1.07413807841956	Multicellular_Animals_and_Plants
Actinidia_chinensis	utr3	TTA	0.856142657864575	0.85363595692752	0.858400603280359	Multicellular_Animals_and_Plants
Actinidia_chinensis	utr3	TTC	1.05917131523317	1.05603067325734	1.06282088969275	Multicellular_Animals_and_Plants
Actinidia_chinensis	utr3	TTG	1.03100863502768	1.02865209341339	1.03349301966272	Multicellular_Animals_and_Plants
Actinidia_chinensis	utr3	TTT	1.02881469510032	1.02711396116895	1.03062133270987	Multicellular_Animals_and_Plants
Acyrthosiphon_pisum	utr5	AAA	1.07465059039473	1.07244872307476	1.07716502260187	Multicellular_Animals_and_Plants
Acyrthosiphon_pisum	utr5	AAC	0.915310132615349	0.912067250562035	0.918935036815963	Multicellular_Animals_and_Plants
Acyrthosiphon_pisum	utr5	AAG	0.85706579345851	0.853245874084497	0.860708147031583	Multicellular_Animals_and_Plants
Acyrthosiphon_pisum	utr5	AAT	1.0135355001475	1.0111317731512	1.01594616751195	Multicellular_Animals_and_Plants
Acyrthosiphon_pisum	utr5	ACA	1.02643975279159	1.02319021660846	1.02971643340931	Multicellular_Animals_and_Plants
Acyrthosiphon_pisum	utr5	ACC	1.05831926386025	1.05341651574584	1.06396011574451	Multicellular_Animals_and_Plants
Acyrthosiphon_pisum	utr5	ACG	0.882644950776696	0.879317805636842	0.886279594342753	Multicellular_Animals_and_Plants
Acyrthosiphon_pisum	utr5	ACT	1.03655094102142	1.03245001226414	1.04077154222591	Multicellular_Animals_and_Plants
Acyrthosiphon_pisum	utr5	AGA	0.984453927399393	0.979767868752684	0.989096531579041	Multicellular_Animals_and_Plants
Acyrthosiphon_pisum	utr5	AGC	0.960278141477052	0.954128924225044	0.966024584473976	Multicellular_Animals_and_Plants
Acyrthosiphon_pisum	utr5	AGG	0.938776692280959	0.932439241533751	0.945237628906313	Multicellular_Animals_and_Plants
Acyrthosiphon_pisum	utr5	AGT	1.05707541353251	1.0531786599119	1.06122604174818	Multicellular_Animals_and_Plants
Acyrthosiphon_pisum	utr5	ATA	1.10691997063142	1.10432242442462	1.10964003228132	Multicellular_Animals_and_Plants
Acyrthosiphon_pisum	utr5	ATC	0.937909219514841	0.933967103749951	0.94200950207668	Multicellular_Animals_and_Plants
Acyrthosiphon_pisum	utr5	ATG	0.753548160827085	0.750631982231208	0.756591758328509	Multicellular_Animals_and_Plants
Acyrthosiphon_pisum	utr5	ATT	1.0404624479965	1.03821551955435	1.04296364243429	Multicellular_Animals_and_Plants
Acyrthosiphon_pisum	utr5	CAA	0.970187390597112	0.966711778786475	0.973995843201701	Multicellular_Animals_and_Plants
Acyrthosiphon_pisum	utr5	CAC	1.09387556175159	1.08822895982807	1.09925199586888	Multicellular_Animals_and_Plants
Acyrthosiphon_pisum	utr5	CAG	1.26102588686481	1.253085758131	1.27013908259206	Multicellular_Animals_and_Plants
Acyrthosiphon_pisum	utr5	CAT	0.860938845976502	0.857625066761617	0.864310276710336	Multicellular_Animals_and_Plants
Acyrthosiphon_pisum	utr5	CCA	0.988000470569782	0.983167716042277	0.99342905528623	Multicellular_Animals_and_Plants
Acyrthosiphon_pisum	utr5	CCC	0.862054031759126	0.856223886948378	0.86785374315258	Multicellular_Animals_and_Plants
Acyrthosiphon_pisum	utr5	CCG	1.16398847581925	1.15753134237003	1.17001094886555	Multicellular_Animals_and_Plants
Acyrthosiphon_pisum	utr5	CCT	0.937813917965767	0.932192869091627	0.944311975619101	Multicellular_Animals_and_Plants
Acyrthosiphon_pisum	utr5	CGA	1.04129609763413	1.03621578234315	1.04609966576055	Multicellular_Animals_and_Plants
Acyrthosiphon_pisum	utr5	CGC	1.00616183124834	1.00112555946927	1.01108707942837	Multicellular_Animals_and_Plants
Acyrthosiphon_pisum	utr5	CGG	1.0951491880086	1.08853351027372	1.10165152049384	Multicellular_Animals_and_Plants
Acyrthosiphon_pisum	utr5	CGT	0.91727533088173	0.913929156665971	0.920496773201984	Multicellular_Animals_and_Plants
Acyrthosiphon_pisum	utr5	CTA	0.977955622476499	0.973232413814161	0.982746032395818	Multicellular_Animals_and_Plants
Acyrthosiphon_pisum	utr5	CTC	1.08997874221645	1.08187591757091	1.09710485692334	Multicellular_Animals_and_Plants
Acyrthosiphon_pisum	utr5	CTG	1.31014949724562	1.30062362344009	1.31896585532402	Multicellular_Animals_and_Plants
Acyrthosiphon_pisum	utr5	CTT	0.819674670797831	0.81625189493367	0.823358908351696	Multicellular_Animals_and_Plants
Acyrthosiphon_pisum	utr5	GAA	0.980529016576078	0.976039247570078	0.98460216358734	Multicellular_Animals_and_Plants
Acyrthosiphon_pisum	utr5	GAC	1.12706744577597	1.12015394734391	1.13324240554387	Multicellular_Animals_and_Plants
Acyrthosiphon_pisum	utr5	GAG	1.07178514684024	1.06389711665749	1.08048339536208	Multicellular_Animals_and_Plants
Acyrthosiphon_pisum	utr5	GAT	0.915648943167476	0.911573414506809	0.9197623096198	Multicellular_Animals_and_Plants
Acyrthosiphon_pisum	utr5	GCA	0.947038910454979	0.942345596081678	0.951903935962563	Multicellular_Animals_and_Plants
Acyrthosiphon_pisum	utr5	GCC	1.16934422462239	1.16104635846759	1.17795798238419	Multicellular_Animals_and_Plants
Acyrthosiphon_pisum	utr5	GCG	0.942878194993884	0.93786645414698	0.948298779875811	Multicellular_Animals_and_Plants
Acyrthosiphon_pisum	utr5	GCT	1.00746444852073	1.00149804045115	1.01396597752246	Multicellular_Animals_and_Plants
Acyrthosiphon_pisum	utr5	GGA	0.966044938267397	0.959950823857034	0.972033544828248	Multicellular_Animals_and_Plants
Acyrthosiphon_pisum	utr5	GGC	1.11970985084374	1.11070365541742	1.12851765549382	Multicellular_Animals_and_Plants
Acyrthosiphon_pisum	utr5	GGG	0.902916682511313	0.895277584188356	0.910011312542358	Multicellular_Animals_and_Plants
Acyrthosiphon_pisum	utr5	GGT	1.01183070615156	1.00656750214622	1.01678056800178	Multicellular_Animals_and_Plants
Acyrthosiphon_pisum	utr5	GTA	0.918131866185333	0.914718897997418	0.921792801314743	Multicellular_Animals_and_Plants
Acyrthosiphon_pisum	utr5	GTC	1.12352453263574	1.11729220500082	1.12979887026529	Multicellular_Animals_and_Plants
Acyrthosiphon_pisum	utr5	GTG	1.19217530836977	1.18556631962589	1.19940539916047	Multicellular_Animals_and_Plants
Acyrthosiphon_pisum	utr5	GTT	0.915652287728352	0.912563541996341	0.918807838854952	Multicellular_Animals_and_Plants
Acyrthosiphon_pisum	utr5	TAA	0.943828610558094	0.941490120052814	0.94610424308986	Multicellular_Animals_and_Plants
Acyrthosiphon_pisum	utr5	TAC	0.968785515123707	0.965335309352994	0.972541572072284	Multicellular_Animals_and_Plants
Acyrthosiphon_pisum	utr5	TAG	0.957980362938619	0.953454572604523	0.96249084151423	Multicellular_Animals_and_Plants
Acyrthosiphon_pisum	utr5	TAT	1.09263665043294	1.0899314933523	1.09519743805552	Multicellular_Animals_and_Plants
Acyrthosiphon_pisum	utr5	TCA	1.00883901160909	1.00518907204546	1.01266755365817	Multicellular_Animals_and_Plants
Acyrthosiphon_pisum	utr5	TCC	0.912426780969206	0.907385712732476	0.917722959350316	Multicellular_Animals_and_Plants
Acyrthosiphon_pisum	utr5	TCG	1.06273517719339	1.05845984458701	1.06731942747141	Multicellular_Animals_and_Plants
Acyrthosiphon_pisum	utr5	TCT	0.98786419430103	0.98336442930673	0.992501151286101	Multicellular_Animals_and_Plants
Acyrthosiphon_pisum	utr5	TGA	0.99984426910299	0.995699827079802	1.00345734583422	Multicellular_Animals_and_Plants
Acyrthosiphon_pisum	utr5	TGC	0.955594265040868	0.950841649386808	0.960474499938048	Multicellular_Animals_and_Plants
Acyrthosiphon_pisum	utr5	TGG	1.02172715223898	1.01627769962188	1.02715962144355	Multicellular_Animals_and_Plants
Acyrthosiphon_pisum	utr5	TGT	1.01531876038169	1.01218000178828	1.01868003474131	Multicellular_Animals_and_Plants
Acyrthosiphon_pisum	utr5	TTA	0.949083371121332	0.946842650572757	0.951312501600744	Multicellular_Animals_and_Plants
Acyrthosiphon_pisum	utr5	TTC	0.947392979709796	0.943522762555978	0.951029160313446	Multicellular_Animals_and_Plants
Acyrthosiphon_pisum	utr5	TTG	0.997449138306477	0.993848543964838	1.00106862382724	Multicellular_Animals_and_Plants
Acyrthosiphon_pisum	utr5	TTT	1.06697361299783	1.06473239169191	1.06910212750047	Multicellular_Animals_and_Plants
Acyrthosiphon_pisum	utr3	AAA	1.06872697168561	1.06706422752673	1.07039471539094	Multicellular_Animals_and_Plants
Acyrthosiphon_pisum	utr3	AAC	0.917065172131084	0.914135775662327	0.919952298615957	Multicellular_Animals_and_Plants
Acyrthosiphon_pisum	utr3	AAG	0.933441857714796	0.929777313971259	0.937037234902488	Multicellular_Animals_and_Plants
Acyrthosiphon_pisum	utr3	AAT	0.974105574024731	0.972532061119417	0.975706043623615	Multicellular_Animals_and_Plants
Acyrthosiphon_pisum	utr3	ACA	1.00387931139186	1.00133250774954	1.00648334570935	Multicellular_Animals_and_Plants
Acyrthosiphon_pisum	utr3	ACC	1.03131310702952	1.02607094667623	1.03620847963396	Multicellular_Animals_and_Plants
Acyrthosiphon_pisum	utr3	ACG	0.938545336135698	0.933335541192207	0.943390612214536	Multicellular_Animals_and_Plants
Acyrthosiphon_pisum	utr3	ACT	1.00419869192177	1.00103538506912	1.00721700157751	Multicellular_Animals_and_Plants
Acyrthosiphon_pisum	utr3	AGA	1.01212653320236	1.00853205366965	1.01576489237291	Multicellular_Animals_and_Plants
Acyrthosiphon_pisum	utr3	AGC	1.01510990272713	1.0086523191501	1.02146326178913	Multicellular_Animals_and_Plants
Acyrthosiphon_pisum	utr3	AGG	1.02815547803802	1.02178749137198	1.03439678167773	Multicellular_Animals_and_Plants
Acyrthosiphon_pisum	utr3	AGT	0.974911136865414	0.971977759076022	0.977839095478056	Multicellular_Animals_and_Plants
Acyrthosiphon_pisum	utr3	ATA	1.04864999807966	1.04698122974864	1.050565109641	Multicellular_Animals_and_Plants
Acyrthosiphon_pisum	utr3	ATC	0.913611955050236	0.910015982129688	0.91728004732455	Multicellular_Animals_and_Plants
Acyrthosiphon_pisum	utr3	ATG	0.929214090535467	0.92623013440383	0.932235572699484	Multicellular_Animals_and_Plants
Acyrthosiphon_pisum	utr3	ATT	1.0024804483597	1.00082890188733	1.00417777080806	Multicellular_Animals_and_Plants
Acyrthosiphon_pisum	utr3	CAA	0.984293644740943	0.98099942084262	0.987338355564513	Multicellular_Animals_and_Plants
Acyrthosiphon_pisum	utr3	CAC	1.08618478596842	1.07984273297067	1.0928624033021	Multicellular_Animals_and_Plants
Acyrthosiphon_pisum	utr3	CAG	1.2131670481374	1.20426802678676	1.22131158322822	Multicellular_Animals_and_Plants
Acyrthosiphon_pisum	utr3	CAT	0.922395955161308	0.919292884733325	0.925376844639489	Multicellular_Animals_and_Plants
Acyrthosiphon_pisum	utr3	CCA	0.970931201066134	0.96623923476704	0.975481463084717	Multicellular_Animals_and_Plants
Acyrthosiphon_pisum	utr3	CCC	0.948939647077475	0.942193280755169	0.955758081949494	Multicellular_Animals_and_Plants
Acyrthosiphon_pisum	utr3	CCG	1.06325387297776	1.05406328233362	1.07214397090146	Multicellular_Animals_and_Plants
Acyrthosiphon_pisum	utr3	CCT	1.03511536382805	1.03011912883042	1.04090835673808	Multicellular_Animals_and_Plants
Acyrthosiphon_pisum	utr3	CGA	1.05586395766256	1.0493948062672	1.062093997208	Multicellular_Animals_and_Plants
Acyrthosiphon_pisum	utr3	CGC	1.03250806046085	1.02369565392717	1.04035604461436	Multicellular_Animals_and_Plants
Acyrthosiphon_pisum	utr3	CGG	1.09437541496728	1.08497208345577	1.10404968127878	Multicellular_Animals_and_Plants
Acyrthosiphon_pisum	utr3	CGT	0.899027865941073	0.894426456574017	0.903572246532931	Multicellular_Animals_and_Plants
Acyrthosiphon_pisum	utr3	CTA	0.99162664262877	0.987987041918705	0.995785332163879	Multicellular_Animals_and_Plants
Acyrthosiphon_pisum	utr3	CTC	1.1871189147772	1.17820510142823	1.19588319260218	Multicellular_Animals_and_Plants
Acyrthosiphon_pisum	utr3	CTG	1.21504503907802	1.20649060673921	1.22325295867297	Multicellular_Animals_and_Plants
Acyrthosiphon_pisum	utr3	CTT	0.870477873527726	0.867260320243515	0.873296180266511	Multicellular_Animals_and_Plants
Acyrthosiphon_pisum	utr3	GAA	1.00219990691414	0.998424169319737	1.00589662728916	Multicellular_Animals_and_Plants
Acyrthosiphon_pisum	utr3	GAC	1.14137378114843	1.13385471512423	1.14927401273674	Multicellular_Animals_and_Plants
Acyrthosiphon_pisum	utr3	GAG	1.14226785327666	1.1332900707953	1.15223338467551	Multicellular_Animals_and_Plants
Acyrthosiphon_pisum	utr3	GAT	0.8998876618102	0.896358369820561	0.903049842355987	Multicellular_Animals_and_Plants
Acyrthosiphon_pisum	utr3	GCA	0.947901513927051	0.943136858772372	0.952753893458921	Multicellular_Animals_and_Plants
Acyrthosiphon_pisum	utr3	GCC	1.12332268370607	1.11387942195417	1.13269952177773	Multicellular_Animals_and_Plants
Acyrthosiphon_pisum	utr3	GCG	0.999422228979778	0.990505868941662	1.00748579170984	Multicellular_Animals_and_Plants
Acyrthosiphon_pisum	utr3	GCT	0.993135131817743	0.986758690738924	0.999669500840368	Multicellular_Animals_and_Plants
Acyrthosiphon_pisum	utr3	GGA	0.962389436816798	0.956571837504842	0.968609635823978	Multicellular_Animals_and_Plants
Acyrthosiphon_pisum	utr3	GGC	1.14180358476475	1.13194014380233	1.15274508556524	Multicellular_Animals_and_Plants
Acyrthosiphon_pisum	utr3	GGG	1.00789254229211	0.998907108664097	1.01722605182018	Multicellular_Animals_and_Plants
Acyrthosiphon_pisum	utr3	GGT	0.966610855218153	0.961604956314988	0.970997941747192	Multicellular_Animals_and_Plants
Acyrthosiphon_pisum	utr3	GTA	1.00998365065134	1.00670737853694	1.01352250712432	Multicellular_Animals_and_Plants
Acyrthosiphon_pisum	utr3	GTC	1.11308000374127	1.10506360155715	1.12061703876181	Multicellular_Animals_and_Plants
Acyrthosiphon_pisum	utr3	GTG	1.08835763359965	1.08244184177004	1.0943942041109	Multicellular_Animals_and_Plants
Acyrthosiphon_pisum	utr3	GTT	0.926943140944713	0.9241154985264	0.929736269701406	Multicellular_Animals_and_Plants
Acyrthosiphon_pisum	utr3	TAA	0.932953564197237	0.931374447857015	0.934590267699392	Multicellular_Animals_and_Plants
Acyrthosiphon_pisum	utr3	TAC	1.0064827370259	1.00292264599811	1.00975451775896	Multicellular_Animals_and_Plants
Acyrthosiphon_pisum	utr3	TAG	0.936890832877711	0.93343692911031	0.940628661808286	Multicellular_Animals_and_Plants
Acyrthosiphon_pisum	utr3	TAT	1.07993429759708	1.07828235436059	1.08161880567126	Multicellular_Animals_and_Plants
Acyrthosiphon_pisum	utr3	TCA	1.03573275173211	1.03248584018839	1.03893385135119	Multicellular_Animals_and_Plants
Acyrthosiphon_pisum	utr3	TCC	0.925522204536711	0.920196969702652	0.930599105884566	Multicellular_Animals_and_Plants
Acyrthosiphon_pisum	utr3	TCG	1.03413445114351	1.02772934980088	1.04079443232035	Multicellular_Animals_and_Plants
Acyrthosiphon_pisum	utr3	TCT	0.979537309612185	0.97624912251189	0.983234230362265	Multicellular_Animals_and_Plants
Acyrthosiphon_pisum	utr3	TGA	0.986521161894896	0.983493251960682	0.989319483509352	Multicellular_Animals_and_Plants
Acyrthosiphon_pisum	utr3	TGC	0.917663144967811	0.913297933163042	0.922222504962085	Multicellular_Animals_and_Plants
Acyrthosiphon_pisum	utr3	TGG	0.939684998064025	0.935153074542268	0.944072068409274	Multicellular_Animals_and_Plants
Acyrthosiphon_pisum	utr3	TGT	1.05736581050769	1.05516766953751	1.0598236540517	Multicellular_Animals_and_Plants
Acyrthosiphon_pisum	utr3	TTA	0.95168816371583	0.950215782196297	0.953258004621153	Multicellular_Animals_and_Plants
Acyrthosiphon_pisum	utr3	TTC	0.982614076090267	0.979020107866106	0.985967869573889	Multicellular_Animals_and_Plants
Acyrthosiphon_pisum	utr3	TTG	0.971757585374423	0.968869392841229	0.974712246430401	Multicellular_Animals_and_Plants
Acyrthosiphon_pisum	utr3	TTT	1.0560222312555	1.05448596147835	1.0575110581597	Multicellular_Animals_and_Plants
Aedes_aegypti	utr5	AAA	1.04150966238404	1.03697375548158	1.04654632792996	Multicellular_Animals_and_Plants
Aedes_aegypti	utr5	AAC	1.03918384752907	1.03108235330495	1.04772543303135	Multicellular_Animals_and_Plants
Aedes_aegypti	utr5	AAG	0.91554328878559	0.908520860691834	0.922405049767372	Multicellular_Animals_and_Plants
Aedes_aegypti	utr5	AAT	0.962017580971184	0.956128020239172	0.968390668622533	Multicellular_Animals_and_Plants
Aedes_aegypti	utr5	ACA	1.02002126801364	1.01163579365787	1.02904060839062	Multicellular_Animals_and_Plants
Aedes_aegypti	utr5	ACC	1.07552066848136	1.06373320894938	1.08890014035852	Multicellular_Animals_and_Plants
Aedes_aegypti	utr5	ACG	0.928119108618939	0.918654792734493	0.937867499349721	Multicellular_Animals_and_Plants
Aedes_aegypti	utr5	ACT	0.984598602706283	0.973998029394649	0.994857758434051	Multicellular_Animals_and_Plants
Aedes_aegypti	utr5	AGA	0.919143450547877	0.911407776685921	0.926542251741689	Multicellular_Animals_and_Plants
Aedes_aegypti	utr5	AGC	1.04016512870325	1.02966222396367	1.05072983703311	Multicellular_Animals_and_Plants
Aedes_aegypti	utr5	AGG	0.865770156066868	0.856209040676793	0.876586216642022	Multicellular_Animals_and_Plants
Aedes_aegypti	utr5	AGT	1.12008741198099	1.11045580925099	1.1292553405409	Multicellular_Animals_and_Plants
Aedes_aegypti	utr5	ATA	1.12621740839411	1.11505444576449	1.13799646954987	Multicellular_Animals_and_Plants
Aedes_aegypti	utr5	ATC	1.17886624153985	1.16731118064695	1.18962527376324	Multicellular_Animals_and_Plants
Aedes_aegypti	utr5	ATG	0.596769851951548	0.591244484108804	0.602398882074373	Multicellular_Animals_and_Plants
Aedes_aegypti	utr5	ATT	1.07253076932535	1.06549437448774	1.07968677572456	Multicellular_Animals_and_Plants
Aedes_aegypti	utr5	CAA	0.936720096068501	0.930186739874608	0.943345258133698	Multicellular_Animals_and_Plants
Aedes_aegypti	utr5	CAC	0.99106344950849	0.980293261231281	1.00260582854712	Multicellular_Animals_and_Plants
Aedes_aegypti	utr5	CAG	1.1582912176981	1.14615694905419	1.1700635385825	Multicellular_Animals_and_Plants
Aedes_aegypti	utr5	CAT	0.971959684693517	0.962634972422901	0.981120050037756	Multicellular_Animals_and_Plants
Aedes_aegypti	utr5	CCA	1.03492176206538	1.02454792525781	1.04491618624028	Multicellular_Animals_and_Plants
Aedes_aegypti	utr5	CCC	0.95848382776673	0.945930791413009	0.971622277622821	Multicellular_Animals_and_Plants
Aedes_aegypti	utr5	CCG	1.04589568593075	1.03379131080579	1.0572871255481	Multicellular_Animals_and_Plants
Aedes_aegypti	utr5	CCT	0.92236507487991	0.911165387299372	0.934050604840152	Multicellular_Animals_and_Plants
Aedes_aegypti	utr5	CGA	1.01211945731304	1.00291007459628	1.02125226420922	Multicellular_Animals_and_Plants
Aedes_aegypti	utr5	CGC	0.972291508513177	0.961135931775483	0.983005317690916	Multicellular_Animals_and_Plants
Aedes_aegypti	utr5	CGG	1.19361044314669	1.17902752116131	1.20788640736704	Multicellular_Animals_and_Plants
Aedes_aegypti	utr5	CGT	0.893535596630698	0.886208073814152	0.901344773927544	Multicellular_Animals_and_Plants
Aedes_aegypti	utr5	CTA	1.07956252839023	1.0657449711194	1.09420985341356	Multicellular_Animals_and_Plants
Aedes_aegypti	utr5	CTC	0.972658860446872	0.960629017447199	0.983723137593704	Multicellular_Animals_and_Plants
Aedes_aegypti	utr5	CTG	1.18892053711562	1.17593284654746	1.20262421741668	Multicellular_Animals_and_Plants
Aedes_aegypti	utr5	CTT	0.848291990951961	0.841002581808749	0.855941415634103	Multicellular_Animals_and_Plants
Aedes_aegypti	utr5	GAA	1.09821691915806	1.09052592621683	1.10598953903151	Multicellular_Animals_and_Plants
Aedes_aegypti	utr5	GAC	0.858669635402171	0.849634143990571	0.868829352982342	Multicellular_Animals_and_Plants
Aedes_aegypti	utr5	GAG	0.915776986951364	0.906609796083258	0.925660582326837	Multicellular_Animals_and_Plants
Aedes_aegypti	utr5	GAT	1.03828773313614	1.02869364982941	1.04814938845165	Multicellular_Animals_and_Plants
Aedes_aegypti	utr5	GCA	1.05009625847493	1.04142065865467	1.05958838595521	Multicellular_Animals_and_Plants
Aedes_aegypti	utr5	GCC	0.902454242928453	0.891148079687821	0.914757554462403	Multicellular_Animals_and_Plants
Aedes_aegypti	utr5	GCG	0.907544511335981	0.897949665543786	0.917014177402613	Multicellular_Animals_and_Plants
Aedes_aegypti	utr5	GCT	1.12752378742168	1.11497258322923	1.13996612481028	Multicellular_Animals_and_Plants
Aedes_aegypti	utr5	GGA	1.17372213465436	1.16155827081021	1.1872241020728	Multicellular_Animals_and_Plants
Aedes_aegypti	utr5	GGC	0.904401650618982	0.892734229587709	0.917585900112227	Multicellular_Animals_and_Plants
Aedes_aegypti	utr5	GGG	0.874109914186599	0.861138591599964	0.88714907810618	Multicellular_Animals_and_Plants
Aedes_aegypti	utr5	GGT	0.974448509034475	0.963393934744459	0.984433618903634	Multicellular_Animals_and_Plants
Aedes_aegypti	utr5	GTA	0.953009906019812	0.942712383527156	0.963731634645022	Multicellular_Animals_and_Plants
Aedes_aegypti	utr5	GTC	0.768452306276921	0.760969266796835	0.776144619023484	Multicellular_Animals_and_Plants
Aedes_aegypti	utr5	GTG	1.34125300523264	1.32946171099007	1.35480184482266	Multicellular_Animals_and_Plants
Aedes_aegypti	utr5	GTT	0.94700863901822	0.940775749652269	0.953735506983684	Multicellular_Animals_and_Plants
Aedes_aegypti	utr5	TAA	0.880350584822393	0.87291532788641	0.887419845309711	Multicellular_Animals_and_Plants
Aedes_aegypti	utr5	TAC	1.09791105984878	1.08401872706567	1.11238251052151	Multicellular_Animals_and_Plants
Aedes_aegypti	utr5	TAG	1.07646904128802	1.06337839125051	1.0896909732236	Multicellular_Animals_and_Plants
Aedes_aegypti	utr5	TAT	1.05916132478632	1.04847078731153	1.0695898736681	Multicellular_Animals_and_Plants
Aedes_aegypti	utr5	TCA	0.927551608111795	0.921044908426783	0.933894298633143	Multicellular_Animals_and_Plants
Aedes_aegypti	utr5	TCC	1.04007565301845	1.02979767945036	1.05109134607313	Multicellular_Animals_and_Plants
Aedes_aegypti	utr5	TCG	1.09707330102644	1.08834292776777	1.10610655379001	Multicellular_Animals_and_Plants
Aedes_aegypti	utr5	TCT	0.962294255962378	0.953440819731125	0.970815797890028	Multicellular_Animals_and_Plants
Aedes_aegypti	utr5	TGA	0.966144991269482	0.959103522769039	0.973737854348319	Multicellular_Animals_and_Plants
Aedes_aegypti	utr5	TGC	1.04164481733963	1.03199411204433	1.05027317589002	Multicellular_Animals_and_Plants
Aedes_aegypti	utr5	TGG	1.04215301211484	1.02995445872583	1.05351897651126	Multicellular_Animals_and_Plants
Aedes_aegypti	utr5	TGT	0.987412672562061	0.980472613976503	0.994880217642508	Multicellular_Animals_and_Plants
Aedes_aegypti	utr5	TTA	0.900557112034264	0.893678895564362	0.907954545454546	Multicellular_Animals_and_Plants
Aedes_aegypti	utr5	TTC	1.04136832629319	1.03419036766491	1.04946697595739	Multicellular_Animals_and_Plants
Aedes_aegypti	utr5	TTG	0.966258374500913	0.959670503090378	0.973333269709651	Multicellular_Animals_and_Plants
Aedes_aegypti	utr5	TTT	1.04962867509919	1.04417525040682	1.05476272524245	Multicellular_Animals_and_Plants
Aedes_aegypti	utr3	AAA	1.03025532998449	1.02689466807798	1.03370988333428	Multicellular_Animals_and_Plants
Aedes_aegypti	utr3	AAC	1.03424362167443	1.02757860865307	1.04044359490358	Multicellular_Animals_and_Plants
Aedes_aegypti	utr3	AAG	0.929927570393863	0.924829178535336	0.935067979674834	Multicellular_Animals_and_Plants
Aedes_aegypti	utr3	AAT	0.978081782907173	0.974204495539467	0.981941994134238	Multicellular_Animals_and_Plants
Aedes_aegypti	utr3	ACA	1.03564439730061	1.03043980844388	1.04147278980376	Multicellular_Animals_and_Plants
Aedes_aegypti	utr3	ACC	0.997534236182239	0.988682004848286	1.00623924968287	Multicellular_Animals_and_Plants
Aedes_aegypti	utr3	ACG	0.942748721333113	0.935246381935374	0.950719487004144	Multicellular_Animals_and_Plants
Aedes_aegypti	utr3	ACT	0.996151212486128	0.989746639593385	1.00275777402891	Multicellular_Animals_and_Plants
Aedes_aegypti	utr3	AGA	0.966335147307187	0.961048837670442	0.971623099822217	Multicellular_Animals_and_Plants
Aedes_aegypti	utr3	AGC	1.09543200831473	1.08666698217171	1.10494407995085	Multicellular_Animals_and_Plants
Aedes_aegypti	utr3	AGG	1.00948795180723	1.00033578330784	1.01877139103597	Multicellular_Animals_and_Plants
Aedes_aegypti	utr3	AGT	0.975068347818991	0.969036828042699	0.981315943201453	Multicellular_Animals_and_Plants
Aedes_aegypti	utr3	ATA	1.05106276984391	1.04572193866224	1.05625312026745	Multicellular_Animals_and_Plants
Aedes_aegypti	utr3	ATC	1.02416154988584	1.01752921627809	1.03154952344167	Multicellular_Animals_and_Plants
Aedes_aegypti	utr3	ATG	0.957059996374841	0.951283668138006	0.962750204329832	Multicellular_Animals_and_Plants
Aedes_aegypti	utr3	ATT	0.975457099456917	0.971611897701626	0.979453503019983	Multicellular_Animals_and_Plants
Aedes_aegypti	utr3	CAA	0.988372923594632	0.982779227430758	0.993571076385953	Multicellular_Animals_and_Plants
Aedes_aegypti	utr3	CAC	1.02851232546113	1.01853938338625	1.03788838838012	Multicellular_Animals_and_Plants
Aedes_aegypti	utr3	CAG	1.05766732754495	1.0479939642376	1.06785804573453	Multicellular_Animals_and_Plants
Aedes_aegypti	utr3	CAT	0.965842477840206	0.959532173405763	0.972371335701111	Multicellular_Animals_and_Plants
Aedes_aegypti	utr3	CCA	1.02763279091188	1.01932101099671	1.03622469250893	Multicellular_Animals_and_Plants
Aedes_aegypti	utr3	CCC	0.981067561577914	0.969162444486145	0.993397758219142	Multicellular_Animals_and_Plants
Aedes_aegypti	utr3	CCG	1.0116144018583	0.999368940393552	1.02344463734398	Multicellular_Animals_and_Plants
Aedes_aegypti	utr3	CCT	0.96859497001855	0.959652946959012	0.978174804146123	Multicellular_Animals_and_Plants
Aedes_aegypti	utr3	CGA	1.06679300382118	1.05775465476427	1.07487485121831	Multicellular_Animals_and_Plants
Aedes_aegypti	utr3	CGC	0.922047201763346	0.911897979718764	0.932575716383013	Multicellular_Animals_and_Plants
Aedes_aegypti	utr3	CGG	1.04885701479157	1.03692609021257	1.06254966511522	Multicellular_Animals_and_Plants
Aedes_aegypti	utr3	CGT	0.94854699127858	0.940439237773146	0.956210326216097	Multicellular_Animals_and_Plants
Aedes_aegypti	utr3	CTA	1.03040569640242	1.02160099119891	1.03945003685634	Multicellular_Animals_and_Plants
Aedes_aegypti	utr3	CTC	1.02334449010719	1.012360063875	1.03332841353671	Multicellular_Animals_and_Plants
Aedes_aegypti	utr3	CTG	1.08884591527712	1.07817997064469	1.10000469977211	Multicellular_Animals_and_Plants
Aedes_aegypti	utr3	CTT	0.916467288177543	0.910606960300557	0.92261852234444	Multicellular_Animals_and_Plants
Aedes_aegypti	utr3	GAA	1.09401066068603	1.08820888036448	1.09987421228241	Multicellular_Animals_and_Plants
Aedes_aegypti	utr3	GAC	0.826838648197938	0.819558072832552	0.834451745968777	Multicellular_Animals_and_Plants
Aedes_aegypti	utr3	GAG	0.978988603988604	0.970036618168578	0.988142066458346	Multicellular_Animals_and_Plants
Aedes_aegypti	utr3	GAT	0.9958203125	0.989749878795144	1.00214537653176	Multicellular_Animals_and_Plants
Aedes_aegypti	utr3	GCA	1.02298328621442	1.01603282218407	1.03069914893083	Multicellular_Animals_and_Plants
Aedes_aegypti	utr3	GCC	0.926746959911561	0.915240553752713	0.938158022611682	Multicellular_Animals_and_Plants
Aedes_aegypti	utr3	GCG	0.952083229130196	0.941484290665654	0.962238398544131	Multicellular_Animals_and_Plants
Aedes_aegypti	utr3	GCT	1.05440809794946	1.04453456221198	1.06315396464158	Multicellular_Animals_and_Plants
Aedes_aegypti	utr3	GGA	1.09248254967275	1.08378916044782	1.10175993598698	Multicellular_Animals_and_Plants
Aedes_aegypti	utr3	GGC	0.95976599808978	0.946821525791288	0.971255887989634	Multicellular_Animals_and_Plants
Aedes_aegypti	utr3	GGG	0.967998261787255	0.956330947054666	0.979467489537449	Multicellular_Animals_and_Plants
Aedes_aegypti	utr3	GGT	0.942635091889915	0.934513531030044	0.950721921952938	Multicellular_Animals_and_Plants
Aedes_aegypti	utr3	GTA	1.08125255116916	1.07320150599185	1.0893728221973	Multicellular_Animals_and_Plants
Aedes_aegypti	utr3	GTC	0.812680740312319	0.804304506638142	0.819734594426082	Multicellular_Animals_and_Plants
Aedes_aegypti	utr3	GTG	1.05874028979526	1.04992961586194	1.06725111441308	Multicellular_Animals_and_Plants
Aedes_aegypti	utr3	GTT	0.995285888077859	0.989433777812865	1.00090141448159	Multicellular_Animals_and_Plants
Aedes_aegypti	utr3	TAA	0.896740531159972	0.892757103867901	0.900449879873878	Multicellular_Animals_and_Plants
Aedes_aegypti	utr3	TAC	1.05695890339832	1.0488412008875	1.06520045603232	Multicellular_Animals_and_Plants
Aedes_aegypti	utr3	TAG	1.0724739816015	1.06389194047738	1.08078493937055	Multicellular_Animals_and_Plants
Aedes_aegypti	utr3	TAT	1.05885302502829	1.05367304329727	1.06449606965767	Multicellular_Animals_and_Plants
Aedes_aegypti	utr3	TCA	0.933168316831683	0.927938064252279	0.938331642128238	Multicellular_Animals_and_Plants
Aedes_aegypti	utr3	TCC	1.06119885823026	1.05242199921681	1.07086003314393	Multicellular_Animals_and_Plants
Aedes_aegypti	utr3	TCG	1.08171923999262	1.07295116462042	1.09177445507754	Multicellular_Animals_and_Plants
Aedes_aegypti	utr3	TCT	0.987118031187924	0.981084207521039	0.99384624412513	Multicellular_Animals_and_Plants
Aedes_aegypti	utr3	TGA	0.949687186981724	0.944722657703222	0.954751056524036	Multicellular_Animals_and_Plants
Aedes_aegypti	utr3	TGC	0.97562582345191	0.968260076879529	0.982956199590008	Multicellular_Animals_and_Plants
Aedes_aegypti	utr3	TGG	0.978986645718775	0.970755621765568	0.986510922615293	Multicellular_Animals_and_Plants
Aedes_aegypti	utr3	TGT	1.07869578870242	1.07298568988001	1.08442847315302	Multicellular_Animals_and_Plants
Aedes_aegypti	utr3	TTA	0.904617974966238	0.900600656531558	0.90881032209865	Multicellular_Animals_and_Plants
Aedes_aegypti	utr3	TTC	1.06396886016451	1.0578115323691	1.07025906888865	Multicellular_Animals_and_Plants
Aedes_aegypti	utr3	TTG	0.968027933809018	0.962517241314246	0.973273667585159	Multicellular_Animals_and_Plants
Aedes_aegypti	utr3	TTT	1.05684595810823	1.05293480975772	1.06026201385899	Multicellular_Animals_and_Plants
Aegilops_tauschii	utr5	AAA	1.10003854081137	1.09580420514259	1.10464857024346	Multicellular_Animals_and_Plants
Aegilops_tauschii	utr5	AAC	0.945937539834289	0.941772851020065	0.950351921481041	Multicellular_Animals_and_Plants
Aegilops_tauschii	utr5	AAG	1.02355540843987	1.01960551910546	1.02810872547209	Multicellular_Animals_and_Plants
Aegilops_tauschii	utr5	AAT	0.907459039812416	0.903302554084343	0.911484348520946	Multicellular_Animals_and_Plants
Aegilops_tauschii	utr5	ACA	1.04495871753149	1.04004852640048	1.04941851961317	Multicellular_Animals_and_Plants
Aegilops_tauschii	utr5	ACC	1.05407973106296	1.04968725573073	1.05888819859247	Multicellular_Animals_and_Plants
Aegilops_tauschii	utr5	ACG	0.977979705820706	0.972916717134347	0.983450053529905	Multicellular_Animals_and_Plants
Aegilops_tauschii	utr5	ACT	0.911478924437888	0.907150917093346	0.916142748865622	Multicellular_Animals_and_Plants
Aegilops_tauschii	utr5	AGA	1.05136893900939	1.04693888796043	1.05588367671238	Multicellular_Animals_and_Plants
Aegilops_tauschii	utr5	AGC	0.990565471726414	0.98673939600854	0.994490966385803	Multicellular_Animals_and_Plants
Aegilops_tauschii	utr5	AGG	1.02663143113469	1.02178892404449	1.03118764992179	Multicellular_Animals_and_Plants
Aegilops_tauschii	utr5	AGT	0.911829954083475	0.907485704472961	0.916365634877268	Multicellular_Animals_and_Plants
Aegilops_tauschii	utr5	ATA	1.1069933639612	1.10092355245509	1.11304926754551	Multicellular_Animals_and_Plants
Aegilops_tauschii	utr5	ATC	1.01721363220087	1.01341565499311	1.02141051609555	Multicellular_Animals_and_Plants
Aegilops_tauschii	utr5	ATG	0.935314323552539	0.931120274680481	0.939650577835732	Multicellular_Animals_and_Plants
Aegilops_tauschii	utr5	ATT	0.969530311042738	0.965240995556738	0.974092638590195	Multicellular_Animals_and_Plants
Aegilops_tauschii	utr5	CAA	1.00719963705939	1.00352951049292	1.01109667812505	Multicellular_Animals_and_Plants
Aegilops_tauschii	utr5	CAC	1.07557726140607	1.07149730941731	1.07975071757006	Multicellular_Animals_and_Plants
Aegilops_tauschii	utr5	CAG	0.922506323275324	0.918882023482139	0.925842343621672	Multicellular_Animals_and_Plants
Aegilops_tauschii	utr5	CAT	0.996662059033997	0.992492284812949	1.00105512615644	Multicellular_Animals_and_Plants
Aegilops_tauschii	utr5	CCA	1.10004943366217	1.09627145544983	1.1041400938957	Multicellular_Animals_and_Plants
Aegilops_tauschii	utr5	CCC	0.862884422084716	0.860281415793116	0.865405600864746	Multicellular_Animals_and_Plants
Aegilops_tauschii	utr5	CCG	1.07369201440373	1.0701633391275	1.07767155421063	Multicellular_Animals_and_Plants
Aegilops_tauschii	utr5	CCT	1.00519199189406	1.00159292740927	1.00858518807027	Multicellular_Animals_and_Plants
Aegilops_tauschii	utr5	CGA	0.933785317199226	0.929715468255387	0.937459538928666	Multicellular_Animals_and_Plants
Aegilops_tauschii	utr5	CGC	0.998083965183631	0.994854595721938	1.00124573236686	Multicellular_Animals_and_Plants
Aegilops_tauschii	utr5	CGG	1.05171815341895	1.04747452005155	1.05629648169336	Multicellular_Animals_and_Plants
Aegilops_tauschii	utr5	CGT	1.01566093140088	1.01058221856385	1.02059589172381	Multicellular_Animals_and_Plants
Aegilops_tauschii	utr5	CTA	0.979885634028892	0.974714673921518	0.984863428028023	Multicellular_Animals_and_Plants
Aegilops_tauschii	utr5	CTC	1.06648727368617	1.06303315971348	1.06975229445074	Multicellular_Animals_and_Plants
Aegilops_tauschii	utr5	CTG	0.971124479034282	0.967466672240218	0.974803140996345	Multicellular_Animals_and_Plants
Aegilops_tauschii	utr5	CTT	0.953805869501779	0.950387641675709	0.957514424493918	Multicellular_Animals_and_Plants
Aegilops_tauschii	utr5	GAA	0.978130223947612	0.973829032484351	0.981896854601601	Multicellular_Animals_and_Plants
Aegilops_tauschii	utr5	GAC	0.89492739048232	0.89068072196905	0.898770185287774	Multicellular_Animals_and_Plants
Aegilops_tauschii	utr5	GAG	1.08902606133241	1.08475246363988	1.0933535050691	Multicellular_Animals_and_Plants
Aegilops_tauschii	utr5	GAT	1.02887223671493	1.02415551397228	1.03358808912276	Multicellular_Animals_and_Plants
Aegilops_tauschii	utr5	GCA	0.992384843982169	0.988323429443455	0.996332863845114	Multicellular_Animals_and_Plants
Aegilops_tauschii	utr5	GCC	1.02615356846765	1.0227275499128	1.02948901372684	Multicellular_Animals_and_Plants
Aegilops_tauschii	utr5	GCG	0.974954352033979	0.971254312048363	0.979089936097208	Multicellular_Animals_and_Plants
Aegilops_tauschii	utr5	GCT	1.00408059561297	1.00003795777945	1.00815838877716	Multicellular_Animals_and_Plants
Aegilops_tauschii	utr5	GGA	1.1041755369184	1.09957930348671	1.10931912522019	Multicellular_Animals_and_Plants
Aegilops_tauschii	utr5	GGC	1.01712992400157	1.01346181331911	1.02082390823669	Multicellular_Animals_and_Plants
Aegilops_tauschii	utr5	GGG	0.854957396444068	0.850972849895777	0.858617662203359	Multicellular_Animals_and_Plants
Aegilops_tauschii	utr5	GGT	1.03240104115509	1.02661429839416	1.03743261737154	Multicellular_Animals_and_Plants
Aegilops_tauschii	utr5	GTA	1.08631381472668	1.07955639067243	1.09309283589668	Multicellular_Animals_and_Plants
Aegilops_tauschii	utr5	GTC	0.870000745462	0.866359027940809	0.873738207949974	Multicellular_Animals_and_Plants
Aegilops_tauschii	utr5	GTG	1.09355486235063	1.08869378446004	1.0991477477548	Multicellular_Animals_and_Plants
Aegilops_tauschii	utr5	GTT	1.0065564738292	1.00161160288285	1.01165151875091	Multicellular_Animals_and_Plants
Aegilops_tauschii	utr5	TAA	0.863562323179699	0.858686389760394	0.867918600651264	Multicellular_Animals_and_Plants
Aegilops_tauschii	utr5	TAC	1.10354875150949	1.09733305289155	1.11032375493644	Multicellular_Animals_and_Plants
Aegilops_tauschii	utr5	TAG	0.966250258817034	0.961180659397395	0.971534726467867	Multicellular_Animals_and_Plants
Aegilops_tauschii	utr5	TAT	1.09017722447023	1.08409355622378	1.09650135054314	Multicellular_Animals_and_Plants
Aegilops_tauschii	utr5	TCA	0.861625113363352	0.858121854206517	0.865219295521463	Multicellular_Animals_and_Plants
Aegilops_tauschii	utr5	TCC	1.10956101681493	1.10589009109744	1.11339664813533	Multicellular_Animals_and_Plants
Aegilops_tauschii	utr5	TCG	0.949685989246826	0.945771164089907	0.953876789364197	Multicellular_Animals_and_Plants
Aegilops_tauschii	utr5	TCT	1.05411345181108	1.04981137975061	1.0585491871012	Multicellular_Animals_and_Plants
Aegilops_tauschii	utr5	TGA	0.914873695967301	0.910989957501585	0.918861082728954	Multicellular_Animals_and_Plants
Aegilops_tauschii	utr5	TGC	0.995466090630712	0.991495784736152	0.99948737820267	Multicellular_Animals_and_Plants
Aegilops_tauschii	utr5	TGG	1.06654532362589	1.06179817511217	1.07136901281673	Multicellular_Animals_and_Plants
Aegilops_tauschii	utr5	TGT	1.03698239401987	1.0319188272142	1.04159257063821	Multicellular_Animals_and_Plants
Aegilops_tauschii	utr5	TTA	0.863466209642606	0.859076923076923	0.868115339321319	Multicellular_Animals_and_Plants
Aegilops_tauschii	utr5	TTC	1.00760125466493	1.00375494837421	1.01126080540025	Multicellular_Animals_and_Plants
Aegilops_tauschii	utr5	TTG	1.0117164719812	1.00737251513863	1.0159272099245	Multicellular_Animals_and_Plants
Aegilops_tauschii	utr5	TTT	1.06589194618975	1.06177980023792	1.07014567565745	Multicellular_Animals_and_Plants
Aegilops_tauschii	utr3	AAA	1.07489250155212	1.07220453220071	1.07765277515492	Multicellular_Animals_and_Plants
Aegilops_tauschii	utr3	AAC	1.00053525231199	0.996599264583376	1.00411275296609	Multicellular_Animals_and_Plants
Aegilops_tauschii	utr3	AAG	1.02620688345957	1.02296333407609	1.02928007397222	Multicellular_Animals_and_Plants
Aegilops_tauschii	utr3	AAT	0.907173378053313	0.904776046989005	0.909344147659214	Multicellular_Animals_and_Plants
Aegilops_tauschii	utr3	ACA	1.03165643661829	1.02827188450621	1.03483707069227	Multicellular_Animals_and_Plants
Aegilops_tauschii	utr3	ACC	1.02078230387817	1.0159298601759	1.02456314553939	Multicellular_Animals_and_Plants
Aegilops_tauschii	utr3	ACG	0.976216476151357	0.971523202577887	0.980993829714621	Multicellular_Animals_and_Plants
Aegilops_tauschii	utr3	ACT	0.964760477850996	0.96185950621341	0.967750172899931	Multicellular_Animals_and_Plants
Aegilops_tauschii	utr3	AGA	1.05486871626948	1.0513409131786	1.05824243756671	Multicellular_Animals_and_Plants
Aegilops_tauschii	utr3	AGC	1.01697689753705	1.01349918986991	1.0205019507667	Multicellular_Animals_and_Plants
Aegilops_tauschii	utr3	AGG	1.00867828008415	1.00501857839116	1.01231583286727	Multicellular_Animals_and_Plants
Aegilops_tauschii	utr3	AGT	0.925037193678478	0.92233443352186	0.927628199947947	Multicellular_Animals_and_Plants
Aegilops_tauschii	utr3	ATA	1.05965967299103	1.0560893181679	1.0632546603899	Multicellular_Animals_and_Plants
Aegilops_tauschii	utr3	ATC	1.01325452406591	1.0099493354009	1.01676342491057	Multicellular_Animals_and_Plants
Aegilops_tauschii	utr3	ATG	1.04863896498854	1.04583019906608	1.05144115355661	Multicellular_Animals_and_Plants
Aegilops_tauschii	utr3	ATT	0.908487827406479	0.906170984293144	0.910722423099232	Multicellular_Animals_and_Plants
Aegilops_tauschii	utr3	CAA	0.996634314691576	0.993834497469591	0.999688803164955	Multicellular_Animals_and_Plants
Aegilops_tauschii	utr3	CAC	0.953627950204862	0.949969331588366	0.957364709098155	Multicellular_Animals_and_Plants
Aegilops_tauschii	utr3	CAG	0.992691480816794	0.989697707626963	0.99602109157926	Multicellular_Animals_and_Plants
Aegilops_tauschii	utr3	CAT	1.03761621381224	1.03453576466017	1.04053470884261	Multicellular_Animals_and_Plants
Aegilops_tauschii	utr3	CCA	1.03106592479985	1.02757196830562	1.03462137360062	Multicellular_Animals_and_Plants
Aegilops_tauschii	utr3	CCC	0.904575532429091	0.900664665975162	0.90870750517942	Multicellular_Animals_and_Plants
Aegilops_tauschii	utr3	CCG	1.103308932425	1.09787166181536	1.10881005283693	Multicellular_Animals_and_Plants
Aegilops_tauschii	utr3	CCT	0.975533503861062	0.972064364624613	0.978824634407576	Multicellular_Animals_and_Plants
Aegilops_tauschii	utr3	CGA	1.00334726551431	0.998314497349276	1.00752334664993	Multicellular_Animals_and_Plants
Aegilops_tauschii	utr3	CGC	0.927579972248567	0.923519889852268	0.93200917447558	Multicellular_Animals_and_Plants
Aegilops_tauschii	utr3	CGG	1.09607215477844	1.09039746041919	1.10131616111121	Multicellular_Animals_and_Plants
Aegilops_tauschii	utr3	CGT	0.980585563103265	0.976180976993647	0.98511127820092	Multicellular_Animals_and_Plants
Aegilops_tauschii	utr3	CTA	0.990327789387855	0.986423242904222	0.994206814405361	Multicellular_Animals_and_Plants
Aegilops_tauschii	utr3	CTC	1.02684149397885	1.02299455543956	1.0306414290478	Multicellular_Animals_and_Plants
Aegilops_tauschii	utr3	CTG	1.01218495630691	1.00900847511034	1.01525799344612	Multicellular_Animals_and_Plants
Aegilops_tauschii	utr3	CTT	0.976755162717895	0.974078816498321	0.97953333189039	Multicellular_Animals_and_Plants
Aegilops_tauschii	utr3	GAA	1.06429377461987	1.06101027640905	1.06755416558501	Multicellular_Animals_and_Plants
Aegilops_tauschii	utr3	GAC	0.891096152608347	0.887616644364331	0.894694181868769	Multicellular_Animals_and_Plants
Aegilops_tauschii	utr3	GAG	1.01201437562867	1.00866852770651	1.0154526272786	Multicellular_Animals_and_Plants
Aegilops_tauschii	utr3	GAT	0.998904265071812	0.996004018072403	1.00187419860551	Multicellular_Animals_and_Plants
Aegilops_tauschii	utr3	GCA	1.02476696962432	1.02176831867709	1.02799113484094	Multicellular_Animals_and_Plants
Aegilops_tauschii	utr3	GCC	1.00830435786395	1.00422194207942	1.01243379181477	Multicellular_Animals_and_Plants
Aegilops_tauschii	utr3	GCG	0.922461930519294	0.918571580805415	0.926152804844731	Multicellular_Animals_and_Plants
Aegilops_tauschii	utr3	GCT	1.01407496485493	1.01097260256624	1.0172534588654	Multicellular_Animals_and_Plants
Aegilops_tauschii	utr3	GGA	1.10955678183544	1.10553486818557	1.11336013945217	Multicellular_Animals_and_Plants
Aegilops_tauschii	utr3	GGC	1.02784328768951	1.0239386006363	1.0318889560334	Multicellular_Animals_and_Plants
Aegilops_tauschii	utr3	GGG	0.879166637988588	0.875826776431562	0.882428576634451	Multicellular_Animals_and_Plants
Aegilops_tauschii	utr3	GGT	0.969569827110929	0.966330647547372	0.972752287449419	Multicellular_Animals_and_Plants
Aegilops_tauschii	utr3	GTA	1.15417274248262	1.1494547010452	1.1581726326166	Multicellular_Animals_and_Plants
Aegilops_tauschii	utr3	GTC	0.872905263665517	0.869852636302298	0.875984691077442	Multicellular_Animals_and_Plants
Aegilops_tauschii	utr3	GTG	0.968739714304522	0.965790361497673	0.971562492359959	Multicellular_Animals_and_Plants
Aegilops_tauschii	utr3	GTT	1.01424557732178	1.01132959560399	1.0170283200425	Multicellular_Animals_and_Plants
Aegilops_tauschii	utr3	TAA	0.845449634595294	0.842799808891299	0.848157176243988	Multicellular_Animals_and_Plants
Aegilops_tauschii	utr3	TAC	1.16541939394814	1.16085243665005	1.17053317495825	Multicellular_Animals_and_Plants
Aegilops_tauschii	utr3	TAG	0.960407187026018	0.957001268528192	0.963990801178691	Multicellular_Animals_and_Plants
Aegilops_tauschii	utr3	TAT	1.07288708293043	1.06973706460577	1.07603765046472	Multicellular_Animals_and_Plants
Aegilops_tauschii	utr3	TCA	0.931251382202337	0.92896356270065	0.933745565239473	Multicellular_Animals_and_Plants
Aegilops_tauschii	utr3	TCC	1.0456363201149	1.04185528240128	1.04930003747226	Multicellular_Animals_and_Plants
Aegilops_tauschii	utr3	TCG	1.01645773115521	1.01229824595805	1.02064405068286	Multicellular_Animals_and_Plants
Aegilops_tauschii	utr3	TCT	1.03235824798979	1.02936155470517	1.03503286754088	Multicellular_Animals_and_Plants
Aegilops_tauschii	utr3	TGA	0.895453193219943	0.893266833901605	0.897532308401899	Multicellular_Animals_and_Plants
Aegilops_tauschii	utr3	TGC	1.00052519623886	0.998094467482553	1.00335959365205	Multicellular_Animals_and_Plants
Aegilops_tauschii	utr3	TGG	1.02838874405931	1.02579270596016	1.03123664012424	Multicellular_Animals_and_Plants
Aegilops_tauschii	utr3	TGT	1.0754226653052	1.0729316220453	1.07771311964958	Multicellular_Animals_and_Plants
Aegilops_tauschii	utr3	TTA	0.852001210866468	0.849621173019995	0.854416204688297	Multicellular_Animals_and_Plants
Aegilops_tauschii	utr3	TTC	1.05813015350572	1.0547452464767	1.06118053173849	Multicellular_Animals_and_Plants
Aegilops_tauschii	utr3	TTG	0.974552867202701	0.97229725763122	0.976821994985383	Multicellular_Animals_and_Plants
Aegilops_tauschii	utr3	TTT	1.0787183456311	1.07639578001776	1.08096023581059	Multicellular_Animals_and_Plants
Agaricus_bisporus	utr5	AAA	1.04179529802897	1.02189610994642	1.06299975769324	Fungi
Agaricus_bisporus	utr5	AAC	1.00163284348029	0.981917758099278	1.02238703801808	Fungi
Agaricus_bisporus	utr5	AAG	1.06761807679239	1.04039735099338	1.09439219784047	Fungi
Agaricus_bisporus	utr5	AAT	0.882777777777778	0.862883518870486	0.90258449304175	Fungi
Agaricus_bisporus	utr5	ACA	0.979058770547174	0.958976621085134	1.00046594837752	Fungi
Agaricus_bisporus	utr5	ACC	1.09207708779443	1.06805723530243	1.11524163568773	Fungi
Agaricus_bisporus	utr5	ACG	1.00275197798418	0.976541234998032	1.03112840466926	Fungi
Agaricus_bisporus	utr5	ACT	0.948832271762208	0.928517260365049	0.968579153549813	Fungi
Agaricus_bisporus	utr5	AGA	0.952034402911016	0.92927890475537	0.975924042048152	Fungi
Agaricus_bisporus	utr5	AGC	1.0040385212799	0.981766541870125	1.02798982188295	Fungi
Agaricus_bisporus	utr5	AGG	1.07522123893805	1.04141617361698	1.11185958133682	Fungi
Agaricus_bisporus	utr5	AGT	0.976610291471752	0.952280701754386	1.00371678470386	Fungi
Agaricus_bisporus	utr5	ATA	1.2940940136601	1.25967931169339	1.33322295577309	Fungi
Agaricus_bisporus	utr5	ATC	1.0312813314618	1.01179907633742	1.051533955571	Fungi
Agaricus_bisporus	utr5	ATG	0.69284332688588	0.672297297297297	0.714121950976385	Fungi
Agaricus_bisporus	utr5	ATT	0.970081378650072	0.950070323488045	0.991195891415994	Fungi
Agaricus_bisporus	utr5	CAA	1.01490433031219	0.996036805329064	1.0338530980714	Fungi
Agaricus_bisporus	utr5	CAC	0.934053156146179	0.919237701333573	0.94903754462063	Fungi
Agaricus_bisporus	utr5	CAG	1.03615788020977	1.01319802434482	1.06075911810623	Fungi
Agaricus_bisporus	utr5	CAT	1.02734864300626	1.00778210116732	1.04858299595142	Fungi
Agaricus_bisporus	utr5	CCA	1.07316620241411	1.05417250012541	1.09556060038768	Fungi
Agaricus_bisporus	utr5	CCC	0.932106598984772	0.917404693970749	0.948506860371267	Fungi
Agaricus_bisporus	utr5	CCG	0.937676254935138	0.917241379310345	0.961823559614981	Fungi
Agaricus_bisporus	utr5	CCT	0.992355237475602	0.975215990920789	1.00842975206612	Fungi
Agaricus_bisporus	utr5	CGA	1.02388978455225	1.00344728526286	1.04863404383068	Fungi
Agaricus_bisporus	utr5	CGC	1.00820810708423	0.987141444114738	1.02807107906258	Fungi
Agaricus_bisporus	utr5	CGG	0.905195989061076	0.877596111356606	0.932394366197183	Fungi
Agaricus_bisporus	utr5	CGT	1.01724396461239	0.993555946104277	1.04177704067138	Fungi
Agaricus_bisporus	utr5	CTA	0.927283304246655	0.903877914106081	0.950804515426714	Fungi
Agaricus_bisporus	utr5	CTC	0.990495918118679	0.977275254642779	1.00445139148459	Fungi
Agaricus_bisporus	utr5	CTG	1.04859126173949	1.02446808510638	1.07387789238918	Fungi
Agaricus_bisporus	utr5	CTT	1.02040816326531	1.00434717433668	1.03828079296758	Fungi
Agaricus_bisporus	utr5	GAA	1.04307594128909	1.01708889804998	1.07004909983633	Fungi
Agaricus_bisporus	utr5	GAC	1.06884272997033	1.04405797101449	1.0951740283827	Fungi
Agaricus_bisporus	utr5	GAG	0.979991833401388	0.952380952380952	1.00882723833544	Fungi
Agaricus_bisporus	utr5	GAT	0.903746992093503	0.879558380729341	0.92637291002308	Fungi
Agaricus_bisporus	utr5	GCA	1.00089259149063	0.976487663280116	1.02939151455806	Fungi
Agaricus_bisporus	utr5	GCC	1.04224576854273	1.01746372917786	1.0679789619143	Fungi
Agaricus_bisporus	utr5	GCG	1.00428449014567	0.972200620068228	1.03855824721142	Fungi
Agaricus_bisporus	utr5	GCT	0.997532894736842	0.974029884703662	1.02247822422029	Fungi
Agaricus_bisporus	utr5	GGA	1.03619909502262	1.00658234524895	1.06710158434296	Fungi
Agaricus_bisporus	utr5	GGC	1.02702702702703	1.00085275418011	1.05652981460591	Fungi
Agaricus_bisporus	utr5	GGG	0.88276299112801	0.850946854001222	0.916447368421053	Fungi
Agaricus_bisporus	utr5	GGT	1.03024243939015	0.999987870113172	1.06404398668009	Fungi
Agaricus_bisporus	utr5	GTA	1.03721424774056	1.00102616726526	1.07320158972455	Fungi
Agaricus_bisporus	utr5	GTC	0.979862350242162	0.959782276237024	1.00183739689076	Fungi
Agaricus_bisporus	utr5	GTG	1.01062355658199	0.980275758560052	1.04339532665713	Fungi
Agaricus_bisporus	utr5	GTT	0.996129800535874	0.972391746585295	1.0210636333814	Fungi
Agaricus_bisporus	utr5	TAA	0.865037194473964	0.84294097342078	0.890274246028491	Fungi
Agaricus_bisporus	utr5	TAC	1.0540872771973	1.02878652679569	1.08066383635662	Fungi
Agaricus_bisporus	utr5	TAG	0.868025230470645	0.838724800750117	0.89989939637827	Fungi
Agaricus_bisporus	utr5	TAT	1.18773946360153	1.15670660866173	1.22310996332464	Fungi
Agaricus_bisporus	utr5	TCA	0.961990212071778	0.944876843146759	0.978272139482994	Fungi
Agaricus_bisporus	utr5	TCC	0.988704708816195	0.972014911920162	1.00342788234287	Fungi
Agaricus_bisporus	utr5	TCG	1.03850931677019	1.01381259019415	1.06118977652816	Fungi
Agaricus_bisporus	utr5	TCT	1.02818505338078	1.01204988090234	1.04469192941857	Fungi
Agaricus_bisporus	utr5	TGA	1.00922595777952	0.986231872984826	1.03595505617978	Fungi
Agaricus_bisporus	utr5	TGC	0.974380630630631	0.952918502202643	0.995691856241774	Fungi
Agaricus_bisporus	utr5	TGG	1.10099637681159	1.06810193321617	1.1338751617906	Fungi
Agaricus_bisporus	utr5	TGT	0.968424479166667	0.944744363289933	0.991674930624422	Fungi
Agaricus_bisporus	utr5	TTA	0.834400731930467	0.814037384428857	0.854732895970009	Fungi
Agaricus_bisporus	utr5	TTC	1.00538897333149	0.991000500539698	1.02076318742985	Fungi
Agaricus_bisporus	utr5	TTG	1.15594810930168	1.13036437246964	1.18306755745138	Fungi
Agaricus_bisporus	utr5	TTT	0.996512918053574	0.980195742922736	1.01192679746978	Fungi
Agaricus_bisporus	utr3	AAA	1.07109277559244	1.05689421354205	1.08546690682282	Fungi
Agaricus_bisporus	utr3	AAC	0.939345274861025	0.924495670225926	0.953599197391523	Fungi
Agaricus_bisporus	utr3	AAG	0.980710939652797	0.963966373580983	0.998037016264722	Fungi
Agaricus_bisporus	utr3	AAT	0.990992299869243	0.980447820727969	1.00316199720568	Fungi
Agaricus_bisporus	utr3	ACA	1.0148707135723	0.99967205946655	1.02961334613079	Fungi
Agaricus_bisporus	utr3	ACC	1.03675577156744	1.01971915147894	1.0571513750634	Fungi
Agaricus_bisporus	utr3	ACG	0.98414442700157	0.966245376078915	1.0035216904114	Fungi
Agaricus_bisporus	utr3	ACT	0.975084375620409	0.961152247670627	0.98912745223908	Fungi
Agaricus_bisporus	utr3	AGA	1.0140350877193	0.996674467298928	1.03043750935155	Fungi
Agaricus_bisporus	utr3	AGC	0.993914101895323	0.974258674541186	1.01329551497961	Fungi
Agaricus_bisporus	utr3	AGG	1.02713458755427	1.00620237462343	1.04896590583693	Fungi
Agaricus_bisporus	utr3	AGT	0.977744807121662	0.96343945749598	0.991898205100744	Fungi
Agaricus_bisporus	utr3	ATA	1.15464671924547	1.13981403076479	1.17073613094833	Fungi
Agaricus_bisporus	utr3	ATC	0.95687675427405	0.94497514715363	0.970919871061841	Fungi
Agaricus_bisporus	utr3	ATG	1.03329683254248	1.01919949756081	1.04684463326746	Fungi
Agaricus_bisporus	utr3	ATT	0.906444235167496	0.897857035296752	0.91523581830037	Fungi
Agaricus_bisporus	utr3	CAA	1.03265853931328	1.01752259202116	1.04944603729836	Fungi
Agaricus_bisporus	utr3	CAC	0.949574241617882	0.934648590071405	0.965895249695493	Fungi
Agaricus_bisporus	utr3	CAG	0.963535031847134	0.944723304267726	0.982624228645664	Fungi
Agaricus_bisporus	utr3	CAT	1.02058659883952	1.00911464729125	1.03340456098415	Fungi
Agaricus_bisporus	utr3	CCA	1.00234030837004	0.98591740013541	1.01847124402884	Fungi
Agaricus_bisporus	utr3	CCC	1.04285714285714	1.0227886563133	1.06298711836455	Fungi
Agaricus_bisporus	utr3	CCG	0.944058641975309	0.923914838989811	0.964715158683225	Fungi
Agaricus_bisporus	utr3	CCT	0.996213017751479	0.981573631140301	1.01117117117117	Fungi
Agaricus_bisporus	utr3	CGA	1.02101675660324	1.00432670649984	1.03887472095594	Fungi
Agaricus_bisporus	utr3	CGC	1.03812534870746	1.01822758718186	1.06183748103692	Fungi
Agaricus_bisporus	utr3	CGG	0.972755417956656	0.949627241587749	0.993470665422984	Fungi
Agaricus_bisporus	utr3	CGT	0.965106171613063	0.950354609929078	0.980570275044158	Fungi
Agaricus_bisporus	utr3	CTA	0.872959300988733	0.85873750996658	0.887346287677596	Fungi
Agaricus_bisporus	utr3	CTC	1.02504668790509	1.00864498798782	1.04187427946148	Fungi
Agaricus_bisporus	utr3	CTG	0.979232150875617	0.963335173937051	0.994873374049806	Fungi
Agaricus_bisporus	utr3	CTT	1.07199546485261	1.05908523682926	1.08413358176867	Fungi
Agaricus_bisporus	utr3	GAA	1.09030289330922	1.07403098401813	1.10745352845118	Fungi
Agaricus_bisporus	utr3	GAC	0.992081447963801	0.975253769621318	1.00877429465958	Fungi
Agaricus_bisporus	utr3	GAG	1.03407880724175	1.01599022425178	1.0531453362256	Fungi
Agaricus_bisporus	utr3	GAT	0.920126730031683	0.908531477742584	0.931386614904211	Fungi
Agaricus_bisporus	utr3	GCA	1.00853121000995	0.991747092606639	1.02471494562568	Fungi
Agaricus_bisporus	utr3	GCC	0.966730769230769	0.945631369303192	0.987433644832277	Fungi
Agaricus_bisporus	utr3	GCG	0.984114758833157	0.963789535218107	1.0055135034109	Fungi
Agaricus_bisporus	utr3	GCT	1.02702702702703	1.01137956753311	1.04316294154074	Fungi
Agaricus_bisporus	utr3	GGA	1.10968597965502	1.09055346276442	1.12865920175139	Fungi
Agaricus_bisporus	utr3	GGC	1.02744776730848	1.00642054574639	1.05113710780128	Fungi
Agaricus_bisporus	utr3	GGG	0.986368260427263	0.966690262310446	1.00832471050702	Fungi
Agaricus_bisporus	utr3	GGT	0.888499865338002	0.874709584619005	0.902355382779618	Fungi
Agaricus_bisporus	utr3	GTA	1.22146171693736	1.20070361300145	1.24280347852773	Fungi
Agaricus_bisporus	utr3	GTC	0.944088103594336	0.928135252423402	0.959535545927263	Fungi
Agaricus_bisporus	utr3	GTG	0.899668874172185	0.885684637158333	0.913691927429254	Fungi
Agaricus_bisporus	utr3	GTT	0.959693186945405	0.949339899315816	0.972492898904402	Fungi
Agaricus_bisporus	utr3	TAA	0.836013437849944	0.825329441938622	0.847287196493546	Fungi
Agaricus_bisporus	utr3	TAC	1.09822573749466	1.08248766727858	1.11527492476643	Fungi
Agaricus_bisporus	utr3	TAG	1.00715416270972	0.991770573566085	1.0242113836318	Fungi
Agaricus_bisporus	utr3	TAT	1.05594341635926	1.04526640924311	1.06605273322981	Fungi
Agaricus_bisporus	utr3	TCA	0.983200266134398	0.971239496963336	0.995453014482991	Fungi
Agaricus_bisporus	utr3	TCC	0.965824020831073	0.952391141542741	0.979964773227653	Fungi
Agaricus_bisporus	utr3	TCG	1.0521387283237	1.03761807309273	1.06794806353006	Fungi
Agaricus_bisporus	utr3	TCT	1.00597388163379	0.99505290641748	1.01699438202247	Fungi
Agaricus_bisporus	utr3	TGA	0.920671364104188	0.910361240170502	0.931143130527386	Fungi
Agaricus_bisporus	utr3	TGC	0.964837958059733	0.952328684066788	0.979256635646124	Fungi
Agaricus_bisporus	utr3	TGG	1.00331239291833	0.989523487664752	1.0177267987487	Fungi
Agaricus_bisporus	utr3	TGT	1.09005847953216	1.08020219848633	1.10150790421406	Fungi
Agaricus_bisporus	utr3	TTA	0.822565187217026	0.812915194230882	0.831718238321192	Fungi
Agaricus_bisporus	utr3	TTC	1.04690259697782	1.03565483133561	1.05937644800424	Fungi
Agaricus_bisporus	utr3	TTG	1.04427333974976	1.0328087320726	1.05626947040498	Fungi
Agaricus_bisporus	utr3	TTT	1.04864024864025	1.04051501484137	1.05735811287901	Fungi
Allomyces_macrogynus	utr5	AAA	0.732036705719398	0.723887901244432	0.739764376530969	Fungi
Allomyces_macrogynus	utr5	AAC	1.07930444349367	1.07202807179434	1.08694782391919	Fungi
Allomyces_macrogynus	utr5	AAG	1.18381681534031	1.17001041305102	1.19880716766336	Fungi
Allomyces_macrogynus	utr5	AAT	0.943226020028139	0.930211678861905	0.95676829409061	Fungi
Allomyces_macrogynus	utr5	ACA	0.656960873521383	0.651661544777347	0.662680968203482	Fungi
Allomyces_macrogynus	utr5	ACC	1.32041648196002	1.31166486406369	1.32963156519467	Fungi
Allomyces_macrogynus	utr5	ACG	1.00849773776441	1.00196177868695	1.0155655994528	Fungi
Allomyces_macrogynus	utr5	ACT	0.903788105947027	0.894897272475357	0.912821434303891	Fungi
Allomyces_macrogynus	utr5	AGA	0.742936544696619	0.733500890845486	0.752944235112723	Fungi
Allomyces_macrogynus	utr5	AGC	1.10989236289083	1.10142327787108	1.11806918700663	Fungi
Allomyces_macrogynus	utr5	AGG	0.961072947333987	0.944188537761114	0.977161862527716	Fungi
Allomyces_macrogynus	utr5	AGT	1.05289125715413	1.03642544924721	1.07010866567378	Fungi
Allomyces_macrogynus	utr5	ATA	1.39434523809524	1.35959661914608	1.42836273096247	Fungi
Allomyces_macrogynus	utr5	ATC	1.19586964922073	1.18548248941533	1.20592071438236	Fungi
Allomyces_macrogynus	utr5	ATG	0.446198851020336	0.441145724440728	0.452016131191791	Fungi
Allomyces_macrogynus	utr5	ATT	1.1387278449561	1.123187961817	1.15586623763396	Fungi
Allomyces_macrogynus	utr5	CAA	1.33748114630468	1.32907515842054	1.34654245999299	Fungi
Allomyces_macrogynus	utr5	CAC	0.847495508129191	0.843809381138096	0.850664515213819	Fungi
Allomyces_macrogynus	utr5	CAG	1.01787121266385	1.01016347936115	1.02562159431273	Fungi
Allomyces_macrogynus	utr5	CAT	0.926015228426396	0.918091639310058	0.93471691305587	Fungi
Allomyces_macrogynus	utr5	CCA	1.26108468327206	1.25281219657879	1.27046778788322	Fungi
Allomyces_macrogynus	utr5	CCC	0.816536214309337	0.812255701680155	0.820486840506802	Fungi
Allomyces_macrogynus	utr5	CCG	1.04015424863792	1.0348633171233	1.04553319080546	Fungi
Allomyces_macrogynus	utr5	CCT	0.85859768550034	0.852769363911727	0.865289097445185	Fungi
Allomyces_macrogynus	utr5	CGA	1.20198877088548	1.19508889688499	1.2082282458229	Fungi
Allomyces_macrogynus	utr5	CGC	0.919702307018794	0.9167431591841	0.922586623030146	Fungi
Allomyces_macrogynus	utr5	CGG	0.966131843893415	0.958659422975773	0.973823801254887	Fungi
Allomyces_macrogynus	utr5	CGT	0.993417864010882	0.987043692295265	1.00053617023287	Fungi
Allomyces_macrogynus	utr5	CTA	0.810651629072682	0.797750661298179	0.825448675824141	Fungi
Allomyces_macrogynus	utr5	CTC	0.987677831298308	0.98310708632664	0.992292206814764	Fungi
Allomyces_macrogynus	utr5	CTG	1.12153371059521	1.11379564793683	1.12948523851547	Fungi
Allomyces_macrogynus	utr5	CTT	0.93278024310245	0.925173400642795	0.940515040245118	Fungi
Allomyces_macrogynus	utr5	GAA	0.687479293559979	0.680247578244484	0.694506841185883	Fungi
Allomyces_macrogynus	utr5	GAC	1.19652822392704	1.18928983054774	1.20379194971104	Fungi
Allomyces_macrogynus	utr5	GAG	0.8376587856318	0.827295592198859	0.847551957296468	Fungi
Allomyces_macrogynus	utr5	GAT	1.08150782361309	1.06753533499134	1.09624988960722	Fungi
Allomyces_macrogynus	utr5	GCA	1.12740536369801	1.12017525824688	1.13499651036475	Fungi
Allomyces_macrogynus	utr5	GCC	0.992286713403718	0.986783349341289	0.998065077188653	Fungi
Allomyces_macrogynus	utr5	GCG	0.849685172588213	0.844850341044482	0.854548301099563	Fungi
Allomyces_macrogynus	utr5	GCT	1.15579183327275	1.14658601047869	1.16582220562073	Fungi
Allomyces_macrogynus	utr5	GGA	0.887919722115013	0.875950205699426	0.89980189965132	Fungi
Allomyces_macrogynus	utr5	GGC	1.08349738142109	1.07523037228161	1.09169737778938	Fungi
Allomyces_macrogynus	utr5	GGG	0.859400689472288	0.845541521755579	0.873533351841919	Fungi
Allomyces_macrogynus	utr5	GGT	1.06564330438295	1.04827873962165	1.08325911933867	Fungi
Allomyces_macrogynus	utr5	GTA	1.1872027669693	1.16060249047712	1.21667275889188	Fungi
Allomyces_macrogynus	utr5	GTC	1.02113610955841	1.01313515921116	1.02817915834518	Fungi
Allomyces_macrogynus	utr5	GTG	0.929416874796395	0.91898856498631	0.939520881672125	Fungi
Allomyces_macrogynus	utr5	GTT	0.991924998289195	0.979909986192024	1.00422961143692	Fungi
Allomyces_macrogynus	utr5	TAA	0.808620334089503	0.790046342937739	0.827223915864092	Fungi
Allomyces_macrogynus	utr5	TAC	1.02107883817427	1.00664881286783	1.03639395998405	Fungi
Allomyces_macrogynus	utr5	TAG	0.861223458038423	0.840814160820824	0.884716758202521	Fungi
Allomyces_macrogynus	utr5	TAT	1.36235877652246	1.32226984307406	1.40057649133492	Fungi
Allomyces_macrogynus	utr5	TCA	0.801664772347396	0.794836100891585	0.8086390612355	Fungi
Allomyces_macrogynus	utr5	TCC	0.961482803530944	0.954873170614865	0.96832685798399	Fungi
Allomyces_macrogynus	utr5	TCG	1.13963266780168	1.13096647599202	1.14766075699786	Fungi
Allomyces_macrogynus	utr5	TCT	1.09829745556088	1.08690339564509	1.10872110207349	Fungi
Allomyces_macrogynus	utr5	TGA	0.787800022121447	0.778541866778889	0.796165884194053	Fungi
Allomyces_macrogynus	utr5	TGC	1.06664789741752	1.06013516564373	1.07301938772883	Fungi
Allomyces_macrogynus	utr5	TGG	1.20193755851345	1.18652819551516	1.21996364237316	Fungi
Allomyces_macrogynus	utr5	TGT	0.923925584078454	0.912278703173004	0.937104031858465	Fungi
Allomyces_macrogynus	utr5	TTA	0.806834757241092	0.787792472024415	0.828058169375535	Fungi
Allomyces_macrogynus	utr5	TTC	0.849149659863946	0.843068953348384	0.854879387185199	Fungi
Allomyces_macrogynus	utr5	TTG	1.281311089093	1.26702512045186	1.29452219718142	Fungi
Allomyces_macrogynus	utr5	TTT	1.00825335892514	0.996963370658569	1.02039792216706	Fungi
Allomyces_macrogynus	utr3	AAA	1.09749677997424	1.08617999728427	1.10999250961785	Fungi
Allomyces_macrogynus	utr3	AAC	0.94331139636411	0.932012708386312	0.95532532664643	Fungi
Allomyces_macrogynus	utr3	AAG	0.939210337401292	0.928145879061241	0.948664291235413	Fungi
Allomyces_macrogynus	utr3	AAT	1.00794421616237	0.99783048173167	1.01929082300796	Fungi
Allomyces_macrogynus	utr3	ACA	1.0619762165027	1.0494271685761	1.07605738748974	Fungi
Allomyces_macrogynus	utr3	ACC	1.12270608796971	1.1089751313208	1.13854430718615	Fungi
Allomyces_macrogynus	utr3	ACG	0.945809636227063	0.937457123621175	0.954479741400315	Fungi
Allomyces_macrogynus	utr3	ACT	0.891908121903618	0.879171291157973	0.903368052915685	Fungi
Allomyces_macrogynus	utr3	AGA	1.12394175414832	1.11188814117194	1.13774781466034	Fungi
Allomyces_macrogynus	utr3	AGC	0.991560374730287	0.980606126087191	1.00298514060275	Fungi
Allomyces_macrogynus	utr3	AGG	0.98939030949005	0.979286465245759	1.0002483815041	Fungi
Allomyces_macrogynus	utr3	AGT	0.892565605653865	0.882266534712981	0.902055398448866	Fungi
Allomyces_macrogynus	utr3	ATA	1.57572306991574	1.54959071007044	1.60478257214013	Fungi
Allomyces_macrogynus	utr3	ATC	0.973391996647811	0.963151075408137	0.983958521679623	Fungi
Allomyces_macrogynus	utr3	ATG	0.894568259213055	0.887176863583015	0.901529051987768	Fungi
Allomyces_macrogynus	utr3	ATT	0.949717722787949	0.942337660524603	0.957414555183425	Fungi
Allomyces_macrogynus	utr3	CAA	1.10975771216735	1.09912877456714	1.12179101121791	Fungi
Allomyces_macrogynus	utr3	CAC	0.975787455491646	0.9656796906659	0.986433971693947	Fungi
Allomyces_macrogynus	utr3	CAG	0.92405931711436	0.914693471904257	0.933967535160464	Fungi
Allomyces_macrogynus	utr3	CAT	0.972570532915361	0.963717157772121	0.98167543581129	Fungi
Allomyces_macrogynus	utr3	CCA	1.18496631603829	1.17310836860595	1.19921415948257	Fungi
Allomyces_macrogynus	utr3	CCC	0.998984283117716	0.988573242342485	1.00951331377729	Fungi
Allomyces_macrogynus	utr3	CCG	0.917001975272514	0.909315139050604	0.924340777148293	Fungi
Allomyces_macrogynus	utr3	CCT	0.932966775854001	0.921643009236654	0.943844227238634	Fungi
Allomyces_macrogynus	utr3	CGA	0.980780791722078	0.97225959428686	0.989090935813256	Fungi
Allomyces_macrogynus	utr3	CGC	1.06322968118545	1.0551154019416	1.07089427516061	Fungi
Allomyces_macrogynus	utr3	CGG	0.902430972388956	0.895043239289151	0.909254474228114	Fungi
Allomyces_macrogynus	utr3	CGT	1.04196297384661	1.03460475416903	1.04980022767679	Fungi
Allomyces_macrogynus	utr3	CTA	0.786657101865136	0.770945086156593	0.802676074894963	Fungi
Allomyces_macrogynus	utr3	CTC	1.18233241700148	1.16971757322176	1.19496846944923	Fungi
Allomyces_macrogynus	utr3	CTG	0.978390328427174	0.969675435869345	0.987140289305813	Fungi
Allomyces_macrogynus	utr3	CTT	0.943194161251596	0.935508929634593	0.95111635495072	Fungi
Allomyces_macrogynus	utr3	GAA	0.955569449206381	0.948126210046576	0.963520245008272	Fungi
Allomyces_macrogynus	utr3	GAC	0.998383502992704	0.9892148226387	1.00723182045075	Fungi
Allomyces_macrogynus	utr3	GAG	1.09803505045141	1.08931321706359	1.10566943464299	Fungi
Allomyces_macrogynus	utr3	GAT	0.95003181620282	0.942801116724275	0.957568187955712	Fungi
Allomyces_macrogynus	utr3	GCA	0.954461142446152	0.946576291293518	0.962590526802042	Fungi
Allomyces_macrogynus	utr3	GCC	0.985743143500893	0.977537818193375	0.994787899458796	Fungi
Allomyces_macrogynus	utr3	GCG	1.01607745214001	1.01049806588779	1.02223495449437	Fungi
Allomyces_macrogynus	utr3	GCT	1.04146871728803	1.03298355464464	1.05150410858117	Fungi
Allomyces_macrogynus	utr3	GGA	1.10562607204117	1.09659468374953	1.11430542181901	Fungi
Allomyces_macrogynus	utr3	GGC	0.952638352638353	0.944704265415697	0.960706837265029	Fungi
Allomyces_macrogynus	utr3	GGG	0.931306789107555	0.924871051632224	0.938275045283545	Fungi
Allomyces_macrogynus	utr3	GGT	1.03190079515335	1.02408091689109	1.04076761504678	Fungi
Allomyces_macrogynus	utr3	GTA	1.07268779852366	1.05726268937773	1.08847853577078	Fungi
Allomyces_macrogynus	utr3	GTC	1.05419860937779	1.04517699337949	1.06253369272237	Fungi
Allomyces_macrogynus	utr3	GTG	0.981712688364008	0.975764650945599	0.987948503373379	Fungi
Allomyces_macrogynus	utr3	GTT	0.963454990168337	0.957803188823325	0.969689071026382	Fungi
Allomyces_macrogynus	utr3	TAA	0.735278458098179	0.722807697038373	0.747213505031923	Fungi
Allomyces_macrogynus	utr3	TAC	1.14696849050165	1.12810156606185	1.16606915693304	Fungi
Allomyces_macrogynus	utr3	TAG	0.948275862068965	0.933498759305211	0.963627049180328	Fungi
Allomyces_macrogynus	utr3	TAT	1.16533637400228	1.14831460674157	1.1816053415036	Fungi
Allomyces_macrogynus	utr3	TCA	0.8715518859073	0.862966150015735	0.880269510871883	Fungi
Allomyces_macrogynus	utr3	TCC	0.940076766764507	0.931618787212953	0.949947296131855	Fungi
Allomyces_macrogynus	utr3	TCG	1.07574793125398	1.06802252096978	1.08292628936093	Fungi
Allomyces_macrogynus	utr3	TCT	1.07512467401748	1.06445673025745	1.08590573012939	Fungi
Allomyces_macrogynus	utr3	TGA	0.859916218581968	0.853406552494415	0.866772385987385	Fungi
Allomyces_macrogynus	utr3	TGC	0.973140385539595	0.966635968654877	0.97941766461233	Fungi
Allomyces_macrogynus	utr3	TGG	1.15645326942828	1.148227776031	1.16448858720837	Fungi
Allomyces_macrogynus	utr3	TGT	0.990967708919707	0.984291716728626	0.997477267722548	Fungi
Allomyces_macrogynus	utr3	TTA	0.679245283018868	0.670183468587898	0.687985644394034	Fungi
Allomyces_macrogynus	utr3	TTC	0.868089990141695	0.861838261072806	0.874306088636896	Fungi
Allomyces_macrogynus	utr3	TTG	1.08708021585283	1.08128793425183	1.09331382369128	Fungi
Allomyces_macrogynus	utr3	TTT	1.08503139938139	1.07968660156886	1.09038777988036	Fungi
Alternaria_alternata	utr5	AAA	0.973568281938326	0.964649420202563	0.983508926165932	Fungi
Alternaria_alternata	utr5	AAC	1.02076498918127	1.01204023040705	1.02924655696459	Fungi
Alternaria_alternata	utr5	AAG	1.14512932076384	1.13340080051486	1.15699290281299	Fungi
Alternaria_alternata	utr5	AAT	0.866916321748462	0.858028437662563	0.875140105098168	Fungi
Alternaria_alternata	utr5	ACA	1.02482718894009	1.01712187553821	1.03273930458002	Fungi
Alternaria_alternata	utr5	ACC	1.09304198972913	1.08361270786713	1.10162876311599	Fungi
Alternaria_alternata	utr5	ACG	0.970178926441352	0.961474270750344	0.979118921535493	Fungi
Alternaria_alternata	utr5	ACT	0.901846974551677	0.895074343949299	0.909522323139273	Fungi
Alternaria_alternata	utr5	AGA	0.998817729594682	0.989512834650628	1.0082436573827	Fungi
Alternaria_alternata	utr5	AGC	1.03484880977911	1.0266639008122	1.04354125705759	Fungi
Alternaria_alternata	utr5	AGG	1.01989307472336	1.00786337387886	1.0328014882011	Fungi
Alternaria_alternata	utr5	AGT	0.922973377206102	0.913402415363001	0.932744689292934	Fungi
Alternaria_alternata	utr5	ATA	1.1705716455147	1.15856064286347	1.18445387144041	Fungi
Alternaria_alternata	utr5	ATC	1.07675360440629	1.06896108073335	1.08491197372759	Fungi
Alternaria_alternata	utr5	ATG	0.864228391001184	0.856042621861297	0.87276544013605	Fungi
Alternaria_alternata	utr5	ATT	0.895360761310964	0.886955620727732	0.904158869842835	Fungi
Alternaria_alternata	utr5	CAA	1.1047850893876	1.09731881364077	1.11293248329153	Fungi
Alternaria_alternata	utr5	CAC	0.923654684985188	0.918338002560344	0.929225137278829	Fungi
Alternaria_alternata	utr5	CAG	0.913528591352859	0.906497125318882	0.920733123678407	Fungi
Alternaria_alternata	utr5	CAT	1.06488330666345	1.05674498873819	1.07272200547614	Fungi
Alternaria_alternata	utr5	CCA	1.08171651648126	1.07399312234074	1.09029641222571	Fungi
Alternaria_alternata	utr5	CCC	0.923412143484341	0.915579589224189	0.930498536367159	Fungi
Alternaria_alternata	utr5	CCG	0.933450960837712	0.925076096593971	0.942307115220239	Fungi
Alternaria_alternata	utr5	CCT	1.02798217781678	1.01927519509891	1.03627207458573	Fungi
Alternaria_alternata	utr5	CGA	1.05866486850978	1.0504004512336	1.0670633856796	Fungi
Alternaria_alternata	utr5	CGC	1.0126264037097	1.00568594023312	1.01969201081858	Fungi
Alternaria_alternata	utr5	CGG	0.896672963895886	0.887590255051686	0.906713858734225	Fungi
Alternaria_alternata	utr5	CGT	0.996825660283408	0.987868052607068	1.00607885550835	Fungi
Alternaria_alternata	utr5	CTA	0.969089689107582	0.9601560076231	0.978327012939215	Fungi
Alternaria_alternata	utr5	CTC	0.921876187821504	0.916115499047497	0.927778985601956	Fungi
Alternaria_alternata	utr5	CTG	1.00237470759198	0.994616494470103	1.01112086364116	Fungi
Alternaria_alternata	utr5	CTT	1.12013481543896	1.11088077572672	1.12921036296514	Fungi
Alternaria_alternata	utr5	GAA	1.03718662952646	1.02711928693343	1.04789053458083	Fungi
Alternaria_alternata	utr5	GAC	0.999175134040718	0.990775036365411	1.00848636221724	Fungi
Alternaria_alternata	utr5	GAG	0.987061821240383	0.976310403088958	0.997904151181228	Fungi
Alternaria_alternata	utr5	GAT	0.983146583394563	0.973446096485245	0.993319947710235	Fungi
Alternaria_alternata	utr5	GCA	0.97906468396909	0.971378084047526	0.986598351532864	Fungi
Alternaria_alternata	utr5	GCC	1.00527161011032	0.996640944481267	1.01473113325152	Fungi
Alternaria_alternata	utr5	GCG	1.02642984289142	1.01667110641796	1.0358526062774	Fungi
Alternaria_alternata	utr5	GCT	1.01363955119215	1.00493446495209	1.02256729510806	Fungi
Alternaria_alternata	utr5	GGA	0.989512463234202	0.977746333744813	1.00108807386879	Fungi
Alternaria_alternata	utr5	GGC	0.979073314901325	0.969642892971753	0.988830581098647	Fungi
Alternaria_alternata	utr5	GGG	0.990726429675425	0.977499218458113	1.00462543026689	Fungi
Alternaria_alternata	utr5	GGT	1.05338983050847	1.04096140280806	1.06653026202891	Fungi
Alternaria_alternata	utr5	GTA	1.12409662087375	1.10957048728878	1.13855183328937	Fungi
Alternaria_alternata	utr5	GTC	0.994897564746811	0.986015988568375	1.00397975891301	Fungi
Alternaria_alternata	utr5	GTG	0.952255695071716	0.942617363525714	0.962188455945038	Fungi
Alternaria_alternata	utr5	GTT	0.963027068609068	0.953170672513541	0.972756268219451	Fungi
Alternaria_alternata	utr5	TAA	0.799529095190044	0.790575401087304	0.808549237485118	Fungi
Alternaria_alternata	utr5	TAC	1.12124780589686	1.11065992752451	1.13264802262423	Fungi
Alternaria_alternata	utr5	TAG	0.984812150279776	0.973378854110164	0.996887837669613	Fungi
Alternaria_alternata	utr5	TAT	1.06586729755888	1.05480343158318	1.07774843384499	Fungi
Alternaria_alternata	utr5	TCA	0.922659135346513	0.916461497274636	0.929831595281329	Fungi
Alternaria_alternata	utr5	TCC	0.983296425181904	0.975611287234377	0.991421312591804	Fungi
Alternaria_alternata	utr5	TCG	1.0636698706367	1.05467385404182	1.07324898822328	Fungi
Alternaria_alternata	utr5	TCT	1.04949065040026	1.04124967034106	1.05763625172746	Fungi
Alternaria_alternata	utr5	TGA	0.946899722486849	0.938541752196404	0.955248203242521	Fungi
Alternaria_alternata	utr5	TGC	0.968727789623312	0.961704679755164	0.976392823418319	Fungi
Alternaria_alternata	utr5	TGG	1.09568763266674	1.08435616525444	1.10763201657919	Fungi
Alternaria_alternata	utr5	TGT	1.03391494488821	1.02467598806778	1.04341599508218	Fungi
Alternaria_alternata	utr5	TTA	0.771880160415192	0.763534536403236	0.780082569864516	Fungi
Alternaria_alternata	utr5	TTC	1.02705494538881	1.0194496087913	1.0345838061085	Fungi
Alternaria_alternata	utr5	TTG	1.15915469704474	1.14886479852731	1.17045928148704	Fungi
Alternaria_alternata	utr5	TTT	0.988084326306141	0.979853658219876	0.996641509433962	Fungi
Alternaria_alternata	utr3	AAA	1.03426752645503	1.02498663515088	1.04349929466521	Fungi
Alternaria_alternata	utr3	AAC	0.964564399155421	0.954832436313076	0.973681771846909	Fungi
Alternaria_alternata	utr3	AAG	1.1386606496658	1.12756810423239	1.1500687994496	Fungi
Alternaria_alternata	utr3	AAT	0.880647941958193	0.873151110802481	0.888016449980488	Fungi
Alternaria_alternata	utr3	ACA	1.0157077429512	1.0074877488929	1.02439464472592	Fungi
Alternaria_alternata	utr3	ACC	1.07704020380077	1.0652788095476	1.08880630040599	Fungi
Alternaria_alternata	utr3	ACG	1.04488678775815	1.03351529082846	1.05560303654919	Fungi
Alternaria_alternata	utr3	ACT	0.889886539874296	0.882323484214669	0.898173808001137	Fungi
Alternaria_alternata	utr3	AGA	1.03815054395766	1.0296311484747	1.04692461723927	Fungi
Alternaria_alternata	utr3	AGC	1.0601492310035	1.05007428347955	1.07056046588514	Fungi
Alternaria_alternata	utr3	AGG	0.999711635507281	0.990284490771873	1.00975973242654	Fungi
Alternaria_alternata	utr3	AGT	0.900239131767736	0.892051012534404	0.908804859504166	Fungi
Alternaria_alternata	utr3	ATA	1.12942073782666	1.11891032014317	1.14073258669781	Fungi
Alternaria_alternata	utr3	ATC	0.981022115959354	0.971979705389472	0.989973035863903	Fungi
Alternaria_alternata	utr3	ATG	1.0798331015299	1.07115756943071	1.08817391846015	Fungi
Alternaria_alternata	utr3	ATT	0.831997973208348	0.825356982131455	0.838398069948414	Fungi
Alternaria_alternata	utr3	CAA	1.09927069594228	1.0900093376069	1.10951557313584	Fungi
Alternaria_alternata	utr3	CAC	0.908443395266489	0.89999909274285	0.916822585382184	Fungi
Alternaria_alternata	utr3	CAG	0.882094324540368	0.8738517579981	0.889782120297978	Fungi
Alternaria_alternata	utr3	CAT	1.08457517613065	1.07601450103958	1.0932364869232	Fungi
Alternaria_alternata	utr3	CCA	1.069080821341	1.05763293310463	1.07905539527698	Fungi
Alternaria_alternata	utr3	CCC	0.973895431700548	0.96205823998103	0.986025670236197	Fungi
Alternaria_alternata	utr3	CCG	0.873797085510036	0.862413734033694	0.884626893715336	Fungi
Alternaria_alternata	utr3	CCT	1.03867251026765	1.02759328772858	1.0500488352684	Fungi
Alternaria_alternata	utr3	CGA	1.07644744238336	1.06556493373257	1.08689097390965	Fungi
Alternaria_alternata	utr3	CGC	0.955740329494397	0.945678182740325	0.96607563746845	Fungi
Alternaria_alternata	utr3	CGG	0.916686703534504	0.906871708873368	0.92733494578131	Fungi
Alternaria_alternata	utr3	CGT	1.02964617493274	1.0183749832116	1.03962070732957	Fungi
Alternaria_alternata	utr3	CTA	0.961440367667483	0.951326770276348	0.971424197581262	Fungi
Alternaria_alternata	utr3	CTC	0.951044698318926	0.94163590637402	0.960306329560868	Fungi
Alternaria_alternata	utr3	CTG	0.917500581801257	0.90945702666568	0.925436897761816	Fungi
Alternaria_alternata	utr3	CTT	1.15159970949123	1.14138933378544	1.16248761622899	Fungi
Alternaria_alternata	utr3	GAA	1.09692699158348	1.08751737996063	1.10680788957596	Fungi
Alternaria_alternata	utr3	GAC	0.936266580394694	0.927482848724791	0.945755754927037	Fungi
Alternaria_alternata	utr3	GAG	0.977428314360599	0.968746244004947	0.985992054370442	Fungi
Alternaria_alternata	utr3	GAT	0.987473144934721	0.979055468394771	0.994939714499325	Fungi
Alternaria_alternata	utr3	GCA	1.0021171235826	0.994160061656649	1.01034877600082	Fungi
Alternaria_alternata	utr3	GCC	0.948384069446888	0.937111957610014	0.959642945639126	Fungi
Alternaria_alternata	utr3	GCG	1.05381902507368	1.04288582903041	1.06389568330411	Fungi
Alternaria_alternata	utr3	GCT	0.988714146023468	0.979613091783978	0.997165718653146	Fungi
Alternaria_alternata	utr3	GGA	1.02250185694936	1.0134618674254	1.03224725060843	Fungi
Alternaria_alternata	utr3	GGC	1.03409874588133	1.02247056223759	1.04550284772086	Fungi
Alternaria_alternata	utr3	GGG	0.915469982617997	0.905801559236019	0.92564727577037	Fungi
Alternaria_alternata	utr3	GGT	1.01865768948105	1.00863849765258	1.02809015648179	Fungi
Alternaria_alternata	utr3	GTA	1.17782955242183	1.16459981279493	1.19000097874149	Fungi
Alternaria_alternata	utr3	GTC	0.955069384803146	0.946002970670505	0.964492841280239	Fungi
Alternaria_alternata	utr3	GTG	0.878055055312581	0.870441213976027	0.885573430202387	Fungi
Alternaria_alternata	utr3	GTT	1.0282554351943	1.01891607866687	1.03681736634716	Fungi
Alternaria_alternata	utr3	TAA	0.732833638874063	0.72534254519897	0.740376917026442	Fungi
Alternaria_alternata	utr3	TAC	1.21901553248941	1.20643326468569	1.23136980131125	Fungi
Alternaria_alternata	utr3	TAG	1.00755407497771	0.997858975863235	1.01840204211567	Fungi
Alternaria_alternata	utr3	TAT	1.04516104670921	1.0366656960059	1.05432362581586	Fungi
Alternaria_alternata	utr3	TCA	0.938592144815512	0.93139203183529	0.946344712739384	Fungi
Alternaria_alternata	utr3	TCC	0.995578947368421	0.984592962731626	1.00601636717789	Fungi
Alternaria_alternata	utr3	TCG	0.9905893101873	0.98064066805128	0.998760991022942	Fungi
Alternaria_alternata	utr3	TCT	1.08254797729525	1.07454912615524	1.09177578942299	Fungi
Alternaria_alternata	utr3	TGA	0.904590183974085	0.898029644079906	0.911191182378301	Fungi
Alternaria_alternata	utr3	TGC	0.951844770200411	0.94372476742145	0.960003714023743	Fungi
Alternaria_alternata	utr3	TGG	1.11426811426811	1.10499072715697	1.12400699834362	Fungi
Alternaria_alternata	utr3	TGT	1.05163567436844	1.04328232395279	1.05939966584087	Fungi
Alternaria_alternata	utr3	TTA	0.751813747591917	0.744966238513479	0.758529423927877	Fungi
Alternaria_alternata	utr3	TTC	1.09727612213517	1.08775517796108	1.10647173921069	Fungi
Alternaria_alternata	utr3	TTG	1.08588464271371	1.07815628496343	1.09396288045665	Fungi
Alternaria_alternata	utr3	TTT	1.01862873467444	1.01164290749068	1.02647991309557	Fungi
Amanita_muscaria	utr5	AAA	1.0013610251878	0.99323258178758	1.00994938843618	Fungi
Amanita_muscaria	utr5	AAC	1.00883392226148	1.0002777000859	1.0181171276405	Fungi
Amanita_muscaria	utr5	AAG	1.09685618729097	1.08648551948955	1.10827375447616	Fungi
Amanita_muscaria	utr5	AAT	0.904768290580279	0.896983970219555	0.91272859040947	Fungi
Amanita_muscaria	utr5	ACA	0.981689879294336	0.972980036645037	0.990521802103622	Fungi
Amanita_muscaria	utr5	ACC	1.03302112204913	1.02265940171799	1.04380030806522	Fungi
Amanita_muscaria	utr5	ACG	1.04738484319636	1.03604039537457	1.06022625833279	Fungi
Amanita_muscaria	utr5	ACT	0.958556422937017	0.949435370748582	0.96725866735404	Fungi
Amanita_muscaria	utr5	AGA	0.96905572555273	0.960075832540742	0.977653327651914	Fungi
Amanita_muscaria	utr5	AGC	1.01987310835164	1.00987581891073	1.03069223438069	Fungi
Amanita_muscaria	utr5	AGG	1.04488966318235	1.03366016404249	1.05736217725052	Fungi
Amanita_muscaria	utr5	AGT	0.973068198272117	0.963717777583918	0.98303183968014	Fungi
Amanita_muscaria	utr5	ATA	1.1423026822979	1.13084601598501	1.15560611500392	Fungi
Amanita_muscaria	utr5	ATC	1.00611467335749	0.998227001031714	1.01534629509451	Fungi
Amanita_muscaria	utr5	ATG	0.934223918575064	0.925353980767474	0.942699418007532	Fungi
Amanita_muscaria	utr5	ATT	0.947255113024758	0.938994775185812	0.955774816157538	Fungi
Amanita_muscaria	utr5	CAA	1.0571773636991	1.04841434901004	1.06622816175959	Fungi
Amanita_muscaria	utr5	CAC	0.922515273431679	0.915252984440256	0.930279733808666	Fungi
Amanita_muscaria	utr5	CAG	1.01156094581625	1.00155392687797	1.02105004739316	Fungi
Amanita_muscaria	utr5	CAT	1.00032647730983	0.992263682487136	1.00948127539627	Fungi
Amanita_muscaria	utr5	CCA	1.04759562169475	1.0371699231275	1.05757501451093	Fungi
Amanita_muscaria	utr5	CCC	0.917408330366679	0.908581509290937	0.92636195337635	Fungi
Amanita_muscaria	utr5	CCG	0.975488454706927	0.963621476196046	0.986533659862642	Fungi
Amanita_muscaria	utr5	CCT	1.02418213969938	1.01449243630137	1.03401603445679	Fungi
Amanita_muscaria	utr5	CGA	0.994461685366436	0.984589931458284	1.00385681702349	Fungi
Amanita_muscaria	utr5	CGC	0.98955751278941	0.979279749478079	0.999789523603995	Fungi
Amanita_muscaria	utr5	CGG	0.966901157324861	0.95540727975117	0.979832391039392	Fungi
Amanita_muscaria	utr5	CGT	1.03817111909597	1.02704519725259	1.04920931689032	Fungi
Amanita_muscaria	utr5	CTA	0.92589387136907	0.91524848245043	0.935766826390844	Fungi
Amanita_muscaria	utr5	CTC	0.987797587649893	0.980040698379304	0.995537976814491	Fungi
Amanita_muscaria	utr5	CTG	1.01079673964068	1.00147667706436	1.02046553408463	Fungi
Amanita_muscaria	utr5	CTT	1.05168871427027	1.04229535750424	1.06082751599767	Fungi
Amanita_muscaria	utr5	GAA	1.04182370820669	1.0331149780975	1.0512831260818	Fungi
Amanita_muscaria	utr5	GAC	1.02205543788562	1.01217510259918	1.03141237792433	Fungi
Amanita_muscaria	utr5	GAG	0.955713477758379	0.946471492130596	0.965568127755301	Fungi
Amanita_muscaria	utr5	GAT	0.978116782928048	0.968080861959756	0.987236767934655	Fungi
Amanita_muscaria	utr5	GCA	0.982313801244902	0.974282609227861	0.991337762287749	Fungi
Amanita_muscaria	utr5	GCC	1.03418327580448	1.02301874790898	1.04530587267087	Fungi
Amanita_muscaria	utr5	GCG	0.988405797101449	0.97707444760492	0.999574045151214	Fungi
Amanita_muscaria	utr5	GCT	1.01185528055923	1.00191398636475	1.02296819787986	Fungi
Amanita_muscaria	utr5	GGA	1.02842309507578	1.01806440058091	1.04004444226417	Fungi
Amanita_muscaria	utr5	GGC	1.02918192918193	1.01744067620153	1.04062210164553	Fungi
Amanita_muscaria	utr5	GGG	0.903985507246377	0.892418330550401	0.91508292806788	Fungi
Amanita_muscaria	utr5	GGT	1.02315702528098	1.01147695641206	1.03392819081943	Fungi
Amanita_muscaria	utr5	GTA	1.08976237497611	1.07693106753483	1.10425586510856	Fungi
Amanita_muscaria	utr5	GTC	0.963046457145383	0.95343748632445	0.972509108763942	Fungi
Amanita_muscaria	utr5	GTG	0.970041398231389	0.959858057353943	0.98054023805338	Fungi
Amanita_muscaria	utr5	GTT	1.00557237506033	0.995870816635362	1.01524214331358	Fungi
Amanita_muscaria	utr5	TAA	0.86326714801444	0.854908386712349	0.872369641110869	Fungi
Amanita_muscaria	utr5	TAC	1.07922370663588	1.0675440504677	1.09152883543382	Fungi
Amanita_muscaria	utr5	TAG	0.900992602895619	0.889906051248747	0.910841286656792	Fungi
Amanita_muscaria	utr5	TAT	1.15165049540531	1.13872951937878	1.16371993012389	Fungi
Amanita_muscaria	utr5	TCA	0.99391596425629	0.985944491507443	1.00127769367115	Fungi
Amanita_muscaria	utr5	TCC	1.02001751034702	1.01124238293541	1.02911151752894	Fungi
Amanita_muscaria	utr5	TCG	0.981689308919078	0.972234878015032	0.991102054016117	Fungi
Amanita_muscaria	utr5	TCT	1.00314652606514	0.995541331928975	1.01086794444854	Fungi
Amanita_muscaria	utr5	TGA	1.01797816801139	1.00971641622416	1.02606297939435	Fungi
Amanita_muscaria	utr5	TGC	0.969337205329689	0.960471222466005	0.978239788991893	Fungi
Amanita_muscaria	utr5	TGG	1.0553145889677	1.04512571981575	1.06598010146423	Fungi
Amanita_muscaria	utr5	TGT	0.972067729576072	0.963214552520605	0.980714077891849	Fungi
Amanita_muscaria	utr5	TTA	0.868889104869278	0.860150911264465	0.877462034308373	Fungi
Amanita_muscaria	utr5	TTC	1.03632750138468	1.02792057594317	1.04504643619551	Fungi
Amanita_muscaria	utr5	TTG	1.06900353571836	1.06001359040114	1.07785487024188	Fungi
Amanita_muscaria	utr5	TTT	0.995027445915402	0.987217683805863	1.00296257360665	Fungi
Amanita_muscaria	utr3	AAA	1.00770681581686	0.999837871976937	1.01500280862535	Fungi
Amanita_muscaria	utr3	AAC	0.996972955749393	0.988192889282799	1.00594783587188	Fungi
Amanita_muscaria	utr3	AAG	1.05758343112429	1.04802299652563	1.06820655875084	Fungi
Amanita_muscaria	utr3	AAT	0.952046426389737	0.944886902312427	0.959107909640158	Fungi
Amanita_muscaria	utr3	ACA	0.997148732481985	0.989504604650006	1.00526814583566	Fungi
Amanita_muscaria	utr3	ACC	1.02598377891259	1.01505142000953	1.03672919098648	Fungi
Amanita_muscaria	utr3	ACG	1.02093605596716	1.00985391488199	1.03172418830767	Fungi
Amanita_muscaria	utr3	ACT	0.962184711653598	0.954186776986133	0.970398180746887	Fungi
Amanita_muscaria	utr3	AGA	1.00302149912841	0.994657552269652	1.01113032170642	Fungi
Amanita_muscaria	utr3	AGC	1.01721945015165	1.0064835273874	1.02843986898446	Fungi
Amanita_muscaria	utr3	AGG	1.02086365841824	1.01024327784891	1.03227213257741	Fungi
Amanita_muscaria	utr3	AGT	0.959778702095869	0.951247894993311	0.968936705403207	Fungi
Amanita_muscaria	utr3	ATA	1.09474061464027	1.08541813614098	1.10362319429654	Fungi
Amanita_muscaria	utr3	ATC	0.986156798245614	0.977344157244419	0.994505684370573	Fungi
Amanita_muscaria	utr3	ATG	1.01536528797835	1.00709287836672	1.0241090095666	Fungi
Amanita_muscaria	utr3	ATT	0.923444041306168	0.916435217403046	0.930115537064628	Fungi
Amanita_muscaria	utr3	CAA	1.07730785152477	1.06893718979976	1.08664279084414	Fungi
Amanita_muscaria	utr3	CAC	0.901038006705885	0.892632667674437	0.909751580936125	Fungi
Amanita_muscaria	utr3	CAG	1.00803474484256	0.998922962208993	1.01758301017802	Fungi
Amanita_muscaria	utr3	CAT	0.998350194552529	0.990547608642275	1.00571421403883	Fungi
Amanita_muscaria	utr3	CCA	1.03663699991359	1.02736030828516	1.0459482256936	Fungi
Amanita_muscaria	utr3	CCC	0.928705385050457	0.919263186894945	0.939248974135881	Fungi
Amanita_muscaria	utr3	CCG	0.973902994896158	0.961950025523064	0.984874675184502	Fungi
Amanita_muscaria	utr3	CCT	1.03283652708777	1.02296025361954	1.04335274275015	Fungi
Amanita_muscaria	utr3	CGA	1.01526809619142	1.00496369744127	1.02494049467039	Fungi
Amanita_muscaria	utr3	CGC	0.976319943869497	0.96598263626253	0.987991799277555	Fungi
Amanita_muscaria	utr3	CGG	0.983408146300914	0.97193399287875	0.995834974764055	Fungi
Amanita_muscaria	utr3	CGT	1.01490932199247	1.0051243818427	1.02538648926621	Fungi
Amanita_muscaria	utr3	CTA	0.930525422129988	0.921006716500651	0.941182644246652	Fungi
Amanita_muscaria	utr3	CTC	0.978079996713027	0.969416843134061	0.987554449284381	Fungi
Amanita_muscaria	utr3	CTG	0.999181635909816	0.99046406074446	1.00854947959689	Fungi
Amanita_muscaria	utr3	CTT	1.06875895523676	1.05962645215122	1.0778616172625	Fungi
Amanita_muscaria	utr3	GAA	1.06974827689542	1.0603664015565	1.07925074496569	Fungi
Amanita_muscaria	utr3	GAC	0.983878313143274	0.974249183484573	0.993973998129742	Fungi
Amanita_muscaria	utr3	GAG	0.964092496632958	0.954223955915097	0.973448777772528	Fungi
Amanita_muscaria	utr3	GAT	0.974530359530008	0.966607348476918	0.982550349853116	Fungi
Amanita_muscaria	utr3	GCA	1.00086665841278	0.992510742786986	1.01054421130924	Fungi
Amanita_muscaria	utr3	GCC	0.998663538356449	0.987430276281382	1.00967608752768	Fungi
Amanita_muscaria	utr3	GCG	0.984018815583162	0.973212355269927	0.995061890263889	Fungi
Amanita_muscaria	utr3	GCT	1.00789467627224	0.997948951686418	1.01775788797226	Fungi
Amanita_muscaria	utr3	GGA	1.06760872213424	1.05707403739803	1.07878291032586	Fungi
Amanita_muscaria	utr3	GGC	1.01982460474308	1.00787199726563	1.03136471730845	Fungi
Amanita_muscaria	utr3	GGG	0.917038300104932	0.906746125026952	0.928487597090965	Fungi
Amanita_muscaria	utr3	GGT	0.976534017971759	0.967442049748131	0.987027680682169	Fungi
Amanita_muscaria	utr3	GTA	1.16969299887683	1.15750072650607	1.18119371737646	Fungi
Amanita_muscaria	utr3	GTC	0.967007121235219	0.958219770781677	0.976987848158082	Fungi
Amanita_muscaria	utr3	GTG	0.885076629131266	0.87723026992398	0.89328355147089	Fungi
Amanita_muscaria	utr3	GTT	0.998039565139904	0.989010503821378	1.00658052015048	Fungi
Amanita_muscaria	utr3	TAA	0.83541356540326	0.828203650990509	0.842653586869896	Fungi
Amanita_muscaria	utr3	TAC	1.12797625688974	1.11796860053766	1.13965175553897	Fungi
Amanita_muscaria	utr3	TAG	0.960324440535522	0.950477620565794	0.970376221980843	Fungi
Amanita_muscaria	utr3	TAT	1.07777594999178	1.06978468129991	1.08613862781293	Fungi
Amanita_muscaria	utr3	TCA	0.977108840406272	0.969935295510741	0.984267575627145	Fungi
Amanita_muscaria	utr3	TCC	1.03117000451739	1.02156678885006	1.04127204796246	Fungi
Amanita_muscaria	utr3	TCG	1.00856687172477	0.998866104419936	1.01868759917108	Fungi
Amanita_muscaria	utr3	TCT	1.00378976762741	0.996106459187099	1.0123743018867	Fungi
Amanita_muscaria	utr3	TGA	0.945067722573144	0.937492450073064	0.952853204904788	Fungi
Amanita_muscaria	utr3	TGC	0.990026672851676	0.98209124348949	0.99886895475819	Fungi
Amanita_muscaria	utr3	TGG	1.04782198009797	1.03775627086526	1.05788540461899	Fungi
Amanita_muscaria	utr3	TGT	1.03558945520638	1.02816011869555	1.0432224343526	Fungi
Amanita_muscaria	utr3	TTA	0.832360503092211	0.825961041199793	0.840154304751885	Fungi
Amanita_muscaria	utr3	TTC	1.05283819292747	1.04499420250691	1.06157966476096	Fungi
Amanita_muscaria	utr3	TTG	1.07265642906257	1.06431123371411	1.08066585642384	Fungi
Amanita_muscaria	utr3	TTT	1.0214288432992	1.0142356824309	1.02798982838106	Fungi
Amanita_thiersii	utr5	AAA	1.0484731692855	1.03179784172924	1.06521084337349	Fungi
Amanita_thiersii	utr5	AAC	0.988193323706787	0.971601087351397	1.00640138408305	Fungi
Amanita_thiersii	utr5	AAG	1.07869565217391	1.05731941189005	1.10144895365679	Fungi
Amanita_thiersii	utr5	AAT	0.89058524173028	0.8742678007169	0.906900215064908	Fungi
Amanita_thiersii	utr5	ACA	1.03399433427762	1.01592701407144	1.05272012786464	Fungi
Amanita_thiersii	utr5	ACC	0.999641126861654	0.981838369418669	1.01958738830247	Fungi
Amanita_thiersii	utr5	ACG	1.06061510898776	1.03556096529909	1.09091746711814	Fungi
Amanita_thiersii	utr5	ACT	0.939127656175108	0.92276295133438	0.955317999163	Fungi
Amanita_thiersii	utr5	AGA	0.963813272111075	0.944099378881988	0.984153740532153	Fungi
Amanita_thiersii	utr5	AGC	1.00344827586207	0.981917438434331	1.02567975830816	Fungi
Amanita_thiersii	utr5	AGG	1.07683352735739	1.05351575290785	1.10645933014354	Fungi
Amanita_thiersii	utr5	AGT	0.965675057208238	0.945970937172511	0.986211731713017	Fungi
Amanita_thiersii	utr5	ATA	1.20991926182238	1.18317166704264	1.23820371933262	Fungi
Amanita_thiersii	utr5	ATC	1.00739941421304	0.989847811845608	1.0252628854051	Fungi
Amanita_thiersii	utr5	ATG	0.861371379897785	0.844110788236706	0.881839982559407	Fungi
Amanita_thiersii	utr5	ATT	0.945751019128253	0.928567854957455	0.9634282200456	Fungi
Amanita_thiersii	utr5	CAA	1.04057929452251	1.02355430183357	1.05787557534831	Fungi
Amanita_thiersii	utr5	CAC	0.965211062590975	0.95	0.98077570172941	Fungi
Amanita_thiersii	utr5	CAG	1.00922509225092	0.987364620938628	1.02948557089084	Fungi
Amanita_thiersii	utr5	CAT	0.980529131985731	0.964191756796258	0.996224705527031	Fungi
Amanita_thiersii	utr5	CCA	1.02396021699819	1.00740169679359	1.04202209025491	Fungi
Amanita_thiersii	utr5	CCC	1.00138888888889	0.984673748103187	1.01948554393379	Fungi
Amanita_thiersii	utr5	CCG	0.907619888202412	0.883700945287883	0.933723772122973	Fungi
Amanita_thiersii	utr5	CCT	1.01109123434705	0.993943486610252	1.02719186970002	Fungi
Amanita_thiersii	utr5	CGA	1.0151325836457	0.992669019820798	1.03983276212688	Fungi
Amanita_thiersii	utr5	CGC	1.05501985252411	1.03103498451369	1.08108108108108	Fungi
Amanita_thiersii	utr5	CGG	0.883484162895928	0.859493218147302	0.90849166343544	Fungi
Amanita_thiersii	utr5	CGT	1.01275787187839	0.990443323599681	1.03811908736784	Fungi
Amanita_thiersii	utr5	CTA	0.901265297656088	0.881513078144258	0.919591316264279	Fungi
Amanita_thiersii	utr5	CTC	1.02256254383914	1.00957695759188	1.03760687309274	Fungi
Amanita_thiersii	utr5	CTG	0.990781640099866	0.972112304503486	1.01038489220962	Fungi
Amanita_thiersii	utr5	CTT	1.04076409263999	1.02545807935737	1.05639670636392	Fungi
Amanita_thiersii	utr5	GAA	1.05233410090015	1.0313910545753	1.07369219186348	Fungi
Amanita_thiersii	utr5	GAC	0.976313320825516	0.955243744335196	0.998081994725485	Fungi
Amanita_thiersii	utr5	GAG	1.04029099048685	1.01500808757789	1.06563485239324	Fungi
Amanita_thiersii	utr5	GAT	0.939332885605552	0.918563922942207	0.960408333762496	Fungi
Amanita_thiersii	utr5	GCA	0.977621763931549	0.957250268528464	0.997325395315525	Fungi
Amanita_thiersii	utr5	GCC	0.959339263024142	0.935789936849672	0.982823371669954	Fungi
Amanita_thiersii	utr5	GCG	1.08425196850394	1.05233996618297	1.11588330632091	Fungi
Amanita_thiersii	utr5	GCT	1.02003963884607	0.997630842127935	1.04090472418384	Fungi
Amanita_thiersii	utr5	GGA	1.04837144837145	1.02270806714395	1.07475241194106	Fungi
Amanita_thiersii	utr5	GGC	0.968350383631714	0.945668547701001	0.993456763803933	Fungi
Amanita_thiersii	utr5	GGG	0.976597974152986	0.950365819461086	1.00360738706725	Fungi
Amanita_thiersii	utr5	GGT	1.00087285423334	0.974780391045622	1.02259975178175	Fungi
Amanita_thiersii	utr5	GTA	1.08842297174111	1.05881570487951	1.11693171188026	Fungi
Amanita_thiersii	utr5	GTC	0.923957481602617	0.9039954800226	0.943243652147601	Fungi
Amanita_thiersii	utr5	GTG	1.06119791666667	1.03794550467712	1.08522693226986	Fungi
Amanita_thiersii	utr5	GTT	0.971405557792992	0.950719839181719	0.9901579449707	Fungi
Amanita_thiersii	utr5	TAA	0.817117308920588	0.799570840038958	0.83453831852923	Fungi
Amanita_thiersii	utr5	TAC	1.09945474372955	1.07644097565142	1.12272340046437	Fungi
Amanita_thiersii	utr5	TAG	0.836181496758987	0.815048822515795	0.857667404558814	Fungi
Amanita_thiersii	utr5	TAT	1.21264971632696	1.18916134349887	1.2360248447205	Fungi
Amanita_thiersii	utr5	TCA	0.969994957135653	0.956120838562961	0.985273402484313	Fungi
Amanita_thiersii	utr5	TCC	1.02405315614618	1.00771544396495	1.03925528579183	Fungi
Amanita_thiersii	utr5	TCG	0.971917560564059	0.950472643266307	0.993360351815125	Fungi
Amanita_thiersii	utr5	TCT	1.01851637541951	1.00444530674899	1.03299031388187	Fungi
Amanita_thiersii	utr5	TGA	1.0003812428517	0.982403594159491	1.0182432006364	Fungi
Amanita_thiersii	utr5	TGC	0.982507288629738	0.962454483328403	0.999380418032483	Fungi
Amanita_thiersii	utr5	TGG	1.02586421288237	1.00218658892128	1.04749268342232	Fungi
Amanita_thiersii	utr5	TGT	1.00336511497476	0.984951367223344	1.02132275283304	Fungi
Amanita_thiersii	utr5	TTA	0.861726208050389	0.845010615711253	0.879836412325347	Fungi
Amanita_thiersii	utr5	TTC	1.01714017374971	1.00300705311689	1.03218735201175	Fungi
Amanita_thiersii	utr5	TTG	1.08139230567914	1.06093803491955	1.10049715909091	Fungi
Amanita_thiersii	utr5	TTT	1.01409927755768	1.00011204288657	1.02896665878458	Fungi
Amanita_thiersii	utr3	AAA	1.07938874394335	1.06528846198059	1.09396801862314	Fungi
Amanita_thiersii	utr3	AAC	0.944140862173649	0.928907234723807	0.960232184759788	Fungi
Amanita_thiersii	utr3	AAG	1.02257921700082	1.00509447626981	1.03960905349794	Fungi
Amanita_thiersii	utr3	AAT	0.952279790707738	0.940913976300287	0.964540024466148	Fungi
Amanita_thiersii	utr3	ACA	1.031066414418	1.0176879172287	1.04490413723512	Fungi
Amanita_thiersii	utr3	ACC	0.982196697774587	0.964737239195888	0.998981450720833	Fungi
Amanita_thiersii	utr3	ACG	1.04292017649418	1.02100421655107	1.06383522828983	Fungi
Amanita_thiersii	utr3	ACT	0.949785516023215	0.937531134801235	0.963648140420226	Fungi
Amanita_thiersii	utr3	AGA	1.01184750733138	0.997340733032721	1.0275163787969	Fungi
Amanita_thiersii	utr3	AGC	1.00757175559077	0.989105492197527	1.02765804597701	Fungi
Amanita_thiersii	utr3	AGG	1.01607365792759	0.997544823254086	1.03316407489686	Fungi
Amanita_thiersii	utr3	AGT	0.969869794468955	0.955982180738227	0.983849928227968	Fungi
Amanita_thiersii	utr3	ATA	1.14486421656815	1.1299544898231	1.16047490551169	Fungi
Amanita_thiersii	utr3	ATC	0.970417779569621	0.9549668841329	0.984964155918557	Fungi
Amanita_thiersii	utr3	ATG	1.00827733158499	0.995710585950146	1.02023596532873	Fungi
Amanita_thiersii	utr3	ATT	0.906584234930448	0.896932849309287	0.916099206597114	Fungi
Amanita_thiersii	utr3	CAA	1.06704387744208	1.05209972579092	1.08323398721144	Fungi
Amanita_thiersii	utr3	CAC	0.957959081836327	0.943360298769664	0.974987303199594	Fungi
Amanita_thiersii	utr3	CAG	0.96872322193659	0.951732846920163	0.987623762376238	Fungi
Amanita_thiersii	utr3	CAT	0.992328218812542	0.979825072406191	1.00498693094726	Fungi
Amanita_thiersii	utr3	CCA	0.979387961557916	0.963787954206073	0.995248635468502	Fungi
Amanita_thiersii	utr3	CCC	1.07567049808429	1.05527756243099	1.09525357607282	Fungi
Amanita_thiersii	utr3	CCG	0.92703213610586	0.905459715289788	0.951370926021728	Fungi
Amanita_thiersii	utr3	CCT	0.98702411555882	0.971559912158356	1.0026112907237	Fungi
Amanita_thiersii	utr3	CGA	1.00713295026749	0.987172391023587	1.02853095912586	Fungi
Amanita_thiersii	utr3	CGC	1.05626528948084	1.03130950564288	1.08337166673636	Fungi
Amanita_thiersii	utr3	CGG	0.916622691292876	0.893742643795705	0.939433068098081	Fungi
Amanita_thiersii	utr3	CGT	1.0068716715341	0.988364249578415	1.02609441609258	Fungi
Amanita_thiersii	utr3	CTA	0.917124374466008	0.901824291886702	0.933308905498436	Fungi
Amanita_thiersii	utr3	CTC	1.07379720145678	1.05498727248188	1.09342875731945	Fungi
Amanita_thiersii	utr3	CTG	0.9692695791767	0.955135846690132	0.984512533521237	Fungi
Amanita_thiersii	utr3	CTT	1.0295705422609	1.01759366731504	1.04310416960035	Fungi
Amanita_thiersii	utr3	GAA	1.07814661134163	1.06210667052722	1.09481618464636	Fungi
Amanita_thiersii	utr3	GAC	0.955483490566038	0.938332368268674	0.972689075630252	Fungi
Amanita_thiersii	utr3	GAG	1.01551399159055	0.997433076640997	1.03504202456821	Fungi
Amanita_thiersii	utr3	GAT	0.955658566278035	0.942897202953888	0.96931990881459	Fungi
Amanita_thiersii	utr3	GCA	1.01423690205011	0.996642417459429	1.03127182712734	Fungi
Amanita_thiersii	utr3	GCC	0.947476405416496	0.928791946983639	0.970779903300399	Fungi
Amanita_thiersii	utr3	GCG	1.01688913102697	0.991494080384592	1.04274471190441	Fungi
Amanita_thiersii	utr3	GCT	1.01724881414403	1.00027915095706	1.03450166094745	Fungi
Amanita_thiersii	utr3	GGA	1.09780297661233	1.08004085887303	1.11760864938185	Fungi
Amanita_thiersii	utr3	GGC	0.975385273972603	0.955541226980358	0.995412844036697	Fungi
Amanita_thiersii	utr3	GGG	1.01468531468531	0.995365308843643	1.03495007132668	Fungi
Amanita_thiersii	utr3	GGT	0.91343934342139	0.899479418236462	0.928199113891061	Fungi
Amanita_thiersii	utr3	GTA	1.21158982696551	1.19165850468731	1.23103607975245	Fungi
Amanita_thiersii	utr3	GTC	0.911411309483402	0.895780304976298	0.927728909127343	Fungi
Amanita_thiersii	utr3	GTG	0.946583456737889	0.932185072434707	0.960914850209385	Fungi
Amanita_thiersii	utr3	GTT	0.950032289312238	0.937160330144169	0.961912545974663	Fungi
Amanita_thiersii	utr3	TAA	0.798353524486646	0.788214648563776	0.80952380952381	Fungi
Amanita_thiersii	utr3	TAC	1.12112801154657	1.10264249836209	1.13806248749715	Fungi
Amanita_thiersii	utr3	TAG	0.988159842131228	0.972206211587116	1.00501756146513	Fungi
Amanita_thiersii	utr3	TAT	1.08348331718123	1.0724165514737	1.09493404127689	Fungi
Amanita_thiersii	utr3	TCA	0.978071334214003	0.965821015259989	0.989839572192513	Fungi
Amanita_thiersii	utr3	TCC	0.989707994255625	0.974420002120866	1.00413736161998	Fungi
Amanita_thiersii	utr3	TCG	0.998435054773083	0.979692118699374	1.01935930551487	Fungi
Amanita_thiersii	utr3	TCT	1.04164252007617	1.02969519156406	1.05359898006393	Fungi
Amanita_thiersii	utr3	TGA	0.932338147006328	0.92201540436457	0.942973953749803	Fungi
Amanita_thiersii	utr3	TGC	0.983597021870638	0.969721298314027	0.997878549151862	Fungi
Amanita_thiersii	utr3	TGG	1.01187800963082	0.9973605174546	1.02515177797051	Fungi
Amanita_thiersii	utr3	TGT	1.06436177382397	1.05448178126163	1.07508692152301	Fungi
Amanita_thiersii	utr3	TTA	0.792352124003802	0.783416467866696	0.801791953595653	Fungi
Amanita_thiersii	utr3	TTC	1.03060577228037	1.01737433982792	1.04384837777064	Fungi
Amanita_thiersii	utr3	TTG	1.04342536582069	1.03194842263228	1.05479819417565	Fungi
Amanita_thiersii	utr3	TTT	1.08033578553053	1.07157965892278	1.08839423542544	Fungi
Amorphotheca_resinae	utr5	AAA	0.93752863907133	0.926908549326961	0.948981425829905	Fungi
Amorphotheca_resinae	utr5	AAC	1.05638977635783	1.04338496613693	1.068856208292	Fungi
Amorphotheca_resinae	utr5	AAG	1.11055995421158	1.09561453039714	1.12690234948783	Fungi
Amorphotheca_resinae	utr5	AAT	0.907693572250534	0.896051022084822	0.918873603914137	Fungi
Amorphotheca_resinae	utr5	ACA	1.07056071239906	1.05746903664168	1.08447988196553	Fungi
Amorphotheca_resinae	utr5	ACC	1.07139659803044	1.0582084658151	1.08541163977575	Fungi
Amorphotheca_resinae	utr5	ACG	1.04324770209757	1.02512440619382	1.05897445865568	Fungi
Amorphotheca_resinae	utr5	ACT	0.826733824099186	0.816295301653975	0.837309684507927	Fungi
Amorphotheca_resinae	utr5	AGA	1.01455628153172	1.00179051577879	1.02764513696909	Fungi
Amorphotheca_resinae	utr5	AGC	1.00657837031839	0.993935142180967	1.01936853512407	Fungi
Amorphotheca_resinae	utr5	AGG	1.03881949546902	1.02130682245719	1.05536859522639	Fungi
Amorphotheca_resinae	utr5	AGT	0.900358422939068	0.886374462629601	0.91511839708561	Fungi
Amorphotheca_resinae	utr5	ATA	1.29060620083295	1.27061141625451	1.31123648330983	Fungi
Amorphotheca_resinae	utr5	ATC	1.04091643237423	1.03000303359896	1.05256631467202	Fungi
Amorphotheca_resinae	utr5	ATG	0.698516067043878	0.687573395543856	0.709116476418328	Fungi
Amorphotheca_resinae	utr5	ATT	0.965104290586089	0.951892991239049	0.977039295542544	Fungi
Amorphotheca_resinae	utr5	CAA	1.14064724919094	1.129026316506	1.15318675566025	Fungi
Amorphotheca_resinae	utr5	CAC	0.88330825181841	0.874207406281174	0.892657139371934	Fungi
Amorphotheca_resinae	utr5	CAG	0.99791265253693	0.986036438925038	1.01089990830333	Fungi
Amorphotheca_resinae	utr5	CAT	0.973921698739217	0.964006568144499	0.983454419665068	Fungi
Amorphotheca_resinae	utr5	CCA	1.03527625986642	1.02475956373646	1.04730082489297	Fungi
Amorphotheca_resinae	utr5	CCC	0.966534626417156	0.956108976966097	0.97589366124243	Fungi
Amorphotheca_resinae	utr5	CCG	0.904448029499885	0.891746955099073	0.916586088183224	Fungi
Amorphotheca_resinae	utr5	CCT	1.05274273980639	1.04101490831509	1.06391556978537	Fungi
Amorphotheca_resinae	utr5	CGA	1.04348583877996	1.03108363238691	1.05702683615819	Fungi
Amorphotheca_resinae	utr5	CGC	1.00119873276822	0.989169720899837	1.01413923273901	Fungi
Amorphotheca_resinae	utr5	CGG	0.914955623261359	0.899463147990793	0.930743368436656	Fungi
Amorphotheca_resinae	utr5	CGT	1.01576824349102	0.999753370107254	1.03140126597989	Fungi
Amorphotheca_resinae	utr5	CTA	0.860394980056426	0.848345323741007	0.872712201836899	Fungi
Amorphotheca_resinae	utr5	CTC	0.981496308157637	0.972756127667078	0.989332595047733	Fungi
Amorphotheca_resinae	utr5	CTG	1.04776170504151	1.03473999420965	1.06129703485348	Fungi
Amorphotheca_resinae	utr5	CTT	1.08091753882251	1.06971869930125	1.09221703336983	Fungi
Amorphotheca_resinae	utr5	GAA	1.04001064584812	1.02597987948697	1.05384990527217	Fungi
Amorphotheca_resinae	utr5	GAC	0.950004520386945	0.937201773084436	0.962802278729794	Fungi
Amorphotheca_resinae	utr5	GAG	1.04734137181261	1.0322398396653	1.06310459245734	Fungi
Amorphotheca_resinae	utr5	GAT	0.974732179180039	0.961903466180154	0.987455324332183	Fungi
Amorphotheca_resinae	utr5	GCA	1.03391351157366	1.01945537339411	1.04859916832728	Fungi
Amorphotheca_resinae	utr5	GCC	0.984772007870648	0.972210785027903	0.998527495071771	Fungi
Amorphotheca_resinae	utr5	GCG	1.03703703703704	1.01879398268574	1.0551072883833	Fungi
Amorphotheca_resinae	utr5	GCT	0.970979977066243	0.958384119798015	0.985060335840429	Fungi
Amorphotheca_resinae	utr5	GGA	1.00563316809374	0.990786990786991	1.02105365507696	Fungi
Amorphotheca_resinae	utr5	GGC	0.969431250761174	0.953633180684136	0.984417511748702	Fungi
Amorphotheca_resinae	utr5	GGG	1.01086794700015	0.993125639900541	1.02910362649146	Fungi
Amorphotheca_resinae	utr5	GGT	1.03276602513122	1.01326466916355	1.05166828636216	Fungi
Amorphotheca_resinae	utr5	GTA	1.12989016973768	1.10628729875889	1.15196860959573	Fungi
Amorphotheca_resinae	utr5	GTC	0.970710909259431	0.958537070892662	0.984311449563789	Fungi
Amorphotheca_resinae	utr5	GTG	1.00180668473351	0.9838828922076	1.02353877687578	Fungi
Amorphotheca_resinae	utr5	GTT	0.951910329034591	0.93600379236786	0.966947131939067	Fungi
Amorphotheca_resinae	utr5	TAA	0.789946561747607	0.776584689989609	0.803207575897802	Fungi
Amorphotheca_resinae	utr5	TAC	1.19401778496362	1.17595541401274	1.21478444009059	Fungi
Amorphotheca_resinae	utr5	TAG	0.771175726927939	0.75786334992166	0.784958535887904	Fungi
Amorphotheca_resinae	utr5	TAT	1.20328748742033	1.18487117375028	1.22298335885714	Fungi
Amorphotheca_resinae	utr5	TCA	0.895111532985287	0.885298092972591	0.904279547662798	Fungi
Amorphotheca_resinae	utr5	TCC	0.99659749097426	0.987085820127598	1.00582471335175	Fungi
Amorphotheca_resinae	utr5	TCG	1.02642869401064	1.01312351518796	1.03936275819523	Fungi
Amorphotheca_resinae	utr5	TCT	1.08542898436474	1.07578634288378	1.09599872638506	Fungi
Amorphotheca_resinae	utr5	TGA	0.941491291727141	0.928935827441153	0.953864534509696	Fungi
Amorphotheca_resinae	utr5	TGC	1.01362120088955	1.00109361630083	1.02723742716418	Fungi
Amorphotheca_resinae	utr5	TGG	1.0245110821382	1.0074358974359	1.04272823779193	Fungi
Amorphotheca_resinae	utr5	TGT	1.05974842767296	1.04384083869431	1.07733923521456	Fungi
Amorphotheca_resinae	utr5	TTA	0.800315350827796	0.787455673758865	0.81304347826087	Fungi
Amorphotheca_resinae	utr5	TTC	1.00706830857585	0.997043640135968	1.01672662196385	Fungi
Amorphotheca_resinae	utr5	TTG	1.21495970119914	1.19811670515483	1.23203428685338	Fungi
Amorphotheca_resinae	utr5	TTT	0.965854674161982	0.954588947839537	0.976360938546859	Fungi
Amorphotheca_resinae	utr3	AAA	1.0736499593267	1.06267806267806	1.08506002991219	Fungi
Amorphotheca_resinae	utr3	AAC	0.937111909986461	0.92352782845351	0.950198825979928	Fungi
Amorphotheca_resinae	utr3	AAG	1.05254271628284	1.04121431577822	1.06469463041399	Fungi
Amorphotheca_resinae	utr3	AAT	0.93026457065771	0.921408918496623	0.939239880030798	Fungi
Amorphotheca_resinae	utr3	ACA	1.01416920668918	1.00113441841743	1.02737211048986	Fungi
Amorphotheca_resinae	utr3	ACC	1.07756813417191	1.06185645475204	1.09435537414661	Fungi
Amorphotheca_resinae	utr3	ACG	1.08176254589963	1.0637811292594	1.10048904398283	Fungi
Amorphotheca_resinae	utr3	ACT	0.871440261865794	0.860803492037831	0.882270091135046	Fungi
Amorphotheca_resinae	utr3	AGA	1.05746857643964	1.04560957280768	1.0689075431614	Fungi
Amorphotheca_resinae	utr3	AGC	1.03479680384913	1.02084233902069	1.04867446381033	Fungi
Amorphotheca_resinae	utr3	AGG	0.99502931430028	0.983676786513031	1.00613449493518	Fungi
Amorphotheca_resinae	utr3	AGT	0.894749197902809	0.883613278155803	0.906596891849033	Fungi
Amorphotheca_resinae	utr3	ATA	1.18385677256013	1.17086985035474	1.19787068254353	Fungi
Amorphotheca_resinae	utr3	ATC	0.948583822403674	0.937283328080681	0.959667504574071	Fungi
Amorphotheca_resinae	utr3	ATG	1.03203685845923	1.02174604858386	1.04214227752232	Fungi
Amorphotheca_resinae	utr3	ATT	0.860877961821288	0.853042198233562	0.868905696117913	Fungi
Amorphotheca_resinae	utr3	CAA	1.06530196019186	1.05214861235452	1.07862538934109	Fungi
Amorphotheca_resinae	utr3	CAC	0.936264415156507	0.922019255631436	0.951056118900318	Fungi
Amorphotheca_resinae	utr3	CAG	0.954581421110935	0.942277313369301	0.967056046204501	Fungi
Amorphotheca_resinae	utr3	CAT	1.0183796779602	1.00738357838344	1.02876627620291	Fungi
Amorphotheca_resinae	utr3	CCA	0.978284375563165	0.964723653811978	0.992231767501371	Fungi
Amorphotheca_resinae	utr3	CCC	1.02831783601014	1.01374472007958	1.04286885377654	Fungi
Amorphotheca_resinae	utr3	CCG	0.897934549356223	0.882773715890586	0.915117550574084	Fungi
Amorphotheca_resinae	utr3	CCT	1.05300815845731	1.03872853017503	1.06664545396291	Fungi
Amorphotheca_resinae	utr3	CGA	1.00355660936574	0.989381052447033	1.01885656970913	Fungi
Amorphotheca_resinae	utr3	CGC	0.933785400877543	0.917556449057849	0.951506755589577	Fungi
Amorphotheca_resinae	utr3	CGG	0.951274123040836	0.936584751367296	0.966434229232956	Fungi
Amorphotheca_resinae	utr3	CGT	1.10917812599936	1.09041750503018	1.12948501683611	Fungi
Amorphotheca_resinae	utr3	CTA	0.885924405678126	0.874556812426135	0.897748911934385	Fungi
Amorphotheca_resinae	utr3	CTC	1.03348249960045	1.02011157100574	1.04585787153003	Fungi
Amorphotheca_resinae	utr3	CTG	0.971012327231976	0.959181113054516	0.982466484490455	Fungi
Amorphotheca_resinae	utr3	CTT	1.08124792565549	1.06792106470858	1.09381059261784	Fungi
Amorphotheca_resinae	utr3	GAA	1.08569492360769	1.07372041412232	1.09766598826843	Fungi
Amorphotheca_resinae	utr3	GAC	0.89153859742095	0.879111308520691	0.903510793749538	Fungi
Amorphotheca_resinae	utr3	GAG	1.03060156394311	1.01992410589832	1.04202366000072	Fungi
Amorphotheca_resinae	utr3	GAT	0.966433709126154	0.95696196777041	0.975543191408835	Fungi
Amorphotheca_resinae	utr3	GCA	1.03863099921322	1.02539405743714	1.05095344907541	Fungi
Amorphotheca_resinae	utr3	GCC	0.904519896193772	0.89073697436935	0.918221734357848	Fungi
Amorphotheca_resinae	utr3	GCG	1.08803510153569	1.07205112501074	1.10362063112128	Fungi
Amorphotheca_resinae	utr3	GCT	0.970304726368159	0.95823553232855	0.983066866188864	Fungi
Amorphotheca_resinae	utr3	GGA	1.04543110856488	1.03493354431277	1.05632569656396	Fungi
Amorphotheca_resinae	utr3	GGC	1.02108204216408	1.00785348517992	1.03555535519935	Fungi
Amorphotheca_resinae	utr3	GGG	0.961760962628717	0.951086956521739	0.97176759410802	Fungi
Amorphotheca_resinae	utr3	GGT	0.972098635095393	0.958791525505669	0.983822376216088	Fungi
Amorphotheca_resinae	utr3	GTA	1.13896457765668	1.12284848932555	1.15513223224238	Fungi
Amorphotheca_resinae	utr3	GTC	0.932013201320132	0.918843543738961	0.944933078393881	Fungi
Amorphotheca_resinae	utr3	GTG	0.877372375861802	0.867029013243512	0.888735439169174	Fungi
Amorphotheca_resinae	utr3	GTT	1.05517042172155	1.04162731099476	1.0693793911007	Fungi
Amorphotheca_resinae	utr3	TAA	0.757935373177009	0.748887476160204	0.768041031733671	Fungi
Amorphotheca_resinae	utr3	TAC	1.25026325026325	1.23081631544913	1.2707165426562	Fungi
Amorphotheca_resinae	utr3	TAG	0.948070615118122	0.937325212568845	0.960140938119357	Fungi
Amorphotheca_resinae	utr3	TAT	1.09281488714031	1.08137600222788	1.10487195865513	Fungi
Amorphotheca_resinae	utr3	TCA	0.972605401204585	0.962322183775471	0.983435870067023	Fungi
Amorphotheca_resinae	utr3	TCC	0.991756287400092	0.980225906915763	1.00517431503944	Fungi
Amorphotheca_resinae	utr3	TCG	0.932983042751373	0.920795206509492	0.94577025414065	Fungi
Amorphotheca_resinae	utr3	TCT	1.08442880947973	1.07387431435163	1.09613567104077	Fungi
Amorphotheca_resinae	utr3	TGA	0.90236622164333	0.893345977471584	0.91171918588472	Fungi
Amorphotheca_resinae	utr3	TGC	0.986360093530787	0.973832343854006	0.998030358892663	Fungi
Amorphotheca_resinae	utr3	TGG	1.06848373797526	1.0579415779261	1.07975644721938	Fungi
Amorphotheca_resinae	utr3	TGT	1.06059763724809	1.04907710840475	1.07373201374	Fungi
Amorphotheca_resinae	utr3	TTA	0.791637045175467	0.78193424832429	0.801008372038275	Fungi
Amorphotheca_resinae	utr3	TTC	1.07479601087942	1.06295461932461	1.08711778200986	Fungi
Amorphotheca_resinae	utr3	TTG	1.07288358339722	1.06177569561671	1.0837450685119	Fungi
Amorphotheca_resinae	utr3	TTT	1.03895792352349	1.02947223800276	1.04816323369611	Fungi
Amphimedon_queenslandica	utr5	AAA	1.04556776556777	1.03776111570954	1.05411393963268	Multicellular_Animals_and_Plants
Amphimedon_queenslandica	utr5	AAC	0.880901030433741	0.869271169566996	0.893973219714104	Multicellular_Animals_and_Plants
Amphimedon_queenslandica	utr5	AAG	0.992498124531133	0.980361281286993	1.00418028945136	Multicellular_Animals_and_Plants
Amphimedon_queenslandica	utr5	AAT	0.995204336947456	0.984732824427481	1.00661339163475	Multicellular_Animals_and_Plants
Amphimedon_queenslandica	utr5	ACA	1.01110067457946	0.999831123870641	1.02245277275877	Multicellular_Animals_and_Plants
Amphimedon_queenslandica	utr5	ACC	0.922028648857917	0.905961252429807	0.937641486777507	Multicellular_Animals_and_Plants
Amphimedon_queenslandica	utr5	ACG	1.21514683153014	1.18402722871063	1.24519904654054	Multicellular_Animals_and_Plants
Amphimedon_queenslandica	utr5	ACT	0.967583057222173	0.95644649808246	0.978625124535821	Multicellular_Animals_and_Plants
Amphimedon_queenslandica	utr5	AGA	1.03673116249803	1.02559513851876	1.047693044458	Multicellular_Animals_and_Plants
Amphimedon_queenslandica	utr5	AGC	0.98931011681728	0.976495895007927	1.00301675977654	Multicellular_Animals_and_Plants
Amphimedon_queenslandica	utr5	AGG	0.993163455562461	0.979520782635879	1.00922066439308	Multicellular_Animals_and_Plants
Amphimedon_queenslandica	utr5	AGT	0.943568173852086	0.932371060823185	0.954863882238184	Multicellular_Animals_and_Plants
Amphimedon_queenslandica	utr5	ATA	1.07342483876302	1.06087443281993	1.08709441735734	Multicellular_Animals_and_Plants
Amphimedon_queenslandica	utr5	ATC	1.01130395067367	0.996394440350769	1.02702060244841	Multicellular_Animals_and_Plants
Amphimedon_queenslandica	utr5	ATG	0.707757704569607	0.697161370351276	0.717906429628192	Multicellular_Animals_and_Plants
Amphimedon_queenslandica	utr5	ATT	1.11883139739528	1.10659689946769	1.13149651146234	Multicellular_Animals_and_Plants
Amphimedon_queenslandica	utr5	CAA	0.945242957882163	0.933978068839476	0.957014333757286	Multicellular_Animals_and_Plants
Amphimedon_queenslandica	utr5	CAC	1.14387121308151	1.12699978768843	1.16304022116323	Multicellular_Animals_and_Plants
Amphimedon_queenslandica	utr5	CAG	0.959398496240602	0.945182684701892	0.974473528457147	Multicellular_Animals_and_Plants
Amphimedon_queenslandica	utr5	CAT	1.00080176388054	0.986949066272651	1.01504628747278	Multicellular_Animals_and_Plants
Amphimedon_queenslandica	utr5	CCA	1.04251572327044	1.02662880394895	1.05972119666152	Multicellular_Animals_and_Plants
Amphimedon_queenslandica	utr5	CCC	1.01720269259536	0.998165137614679	1.03678292357538	Multicellular_Animals_and_Plants
Amphimedon_queenslandica	utr5	CCG	0.923395445134576	0.895573337617092	0.953806672369547	Multicellular_Animals_and_Plants
Amphimedon_queenslandica	utr5	CCT	0.978025936599424	0.963905325443787	0.993904782823568	Multicellular_Animals_and_Plants
Amphimedon_queenslandica	utr5	CGA	0.80784554091327	0.787800449787434	0.828156048979335	Multicellular_Animals_and_Plants
Amphimedon_queenslandica	utr5	CGC	1.0601750547046	1.02974645991445	1.09246697607997	Multicellular_Animals_and_Plants
Amphimedon_queenslandica	utr5	CGG	0.869546979865772	0.841306399082801	0.896238651102464	Multicellular_Animals_and_Plants
Amphimedon_queenslandica	utr5	CGT	1.24863830413661	1.21866940611059	1.27896018516424	Multicellular_Animals_and_Plants
Amphimedon_queenslandica	utr5	CTA	0.955025946569287	0.941988289127277	0.968240861849332	Multicellular_Animals_and_Plants
Amphimedon_queenslandica	utr5	CTC	1.14066181743674	1.12384614996391	1.15643379250354	Multicellular_Animals_and_Plants
Amphimedon_queenslandica	utr5	CTG	1.0516881117343	1.03585074780452	1.06718297953069	Multicellular_Animals_and_Plants
Amphimedon_queenslandica	utr5	CTT	0.89919594997022	0.888673060580308	0.910111597555554	Multicellular_Animals_and_Plants
Amphimedon_queenslandica	utr5	GAA	0.988380671338989	0.975871801875626	1.00159097652317	Multicellular_Animals_and_Plants
Amphimedon_queenslandica	utr5	GAC	0.976363636363636	0.958461788090216	0.996289424860854	Multicellular_Animals_and_Plants
Amphimedon_queenslandica	utr5	GAG	1.12485193082208	1.10817741808432	1.14245153062759	Multicellular_Animals_and_Plants
Amphimedon_queenslandica	utr5	GAT	0.928490637174815	0.913677961909473	0.945367532741732	Multicellular_Animals_and_Plants
Amphimedon_queenslandica	utr5	GCA	0.945226014760147	0.932743896541326	0.9590527642821	Multicellular_Animals_and_Plants
Amphimedon_queenslandica	utr5	GCC	1.0970515970516	1.07439342289954	1.12045169385194	Multicellular_Animals_and_Plants
Amphimedon_queenslandica	utr5	GCG	1.05140898705255	1.0210798816568	1.08402041617589	Multicellular_Animals_and_Plants
Amphimedon_queenslandica	utr5	GCT	1.00067159167226	0.987403427195565	1.01452564684521	Multicellular_Animals_and_Plants
Amphimedon_queenslandica	utr5	GGA	1.03356112376614	1.01506338553318	1.05258681018717	Multicellular_Animals_and_Plants
Amphimedon_queenslandica	utr5	GGC	1.08950366151343	1.06650736758264	1.11259984004819	Multicellular_Animals_and_Plants
Amphimedon_queenslandica	utr5	GGG	0.963244107071514	0.944004776797295	0.982883117015476	Multicellular_Animals_and_Plants
Amphimedon_queenslandica	utr5	GGT	0.941768292682927	0.925265837951176	0.958873812175276	Multicellular_Animals_and_Plants
Amphimedon_queenslandica	utr5	GTA	0.957151335311573	0.942383597102965	0.972395144053516	Multicellular_Animals_and_Plants
Amphimedon_queenslandica	utr5	GTC	0.909675489756243	0.893901542983101	0.926301683804187	Multicellular_Animals_and_Plants
Amphimedon_queenslandica	utr5	GTG	1.28699696402041	1.26597640749648	1.30821178007807	Multicellular_Animals_and_Plants
Amphimedon_queenslandica	utr5	GTT	0.884332688588008	0.87177042616074	0.896562881473093	Multicellular_Animals_and_Plants
Amphimedon_queenslandica	utr5	TAA	1.00930546190155	0.99806461614887	1.02087723964834	Multicellular_Animals_and_Plants
Amphimedon_queenslandica	utr5	TAC	1.01992467500911	1.00155094249582	1.03578357737069	Multicellular_Animals_and_Plants
Amphimedon_queenslandica	utr5	TAG	0.953732809430255	0.939881558853923	0.967904336079833	Multicellular_Animals_and_Plants
Amphimedon_queenslandica	utr5	TAT	1.03152925307705	1.01881553119165	1.04483187778985	Multicellular_Animals_and_Plants
Amphimedon_queenslandica	utr5	TCA	1.00388429752066	0.992318862186786	1.0158074423136	Multicellular_Animals_and_Plants
Amphimedon_queenslandica	utr5	TCC	0.990612244897959	0.975214470837993	1.00677892277006	Multicellular_Animals_and_Plants
Amphimedon_queenslandica	utr5	TCG	0.817830012899527	0.797367262665856	0.836669159371838	Multicellular_Animals_and_Plants
Amphimedon_queenslandica	utr5	TCT	1.03577561534058	1.02506364161011	1.04572897083178	Multicellular_Animals_and_Plants
Amphimedon_queenslandica	utr5	TGA	0.996565147698649	0.984524059985386	1.00862382642029	Multicellular_Animals_and_Plants
Amphimedon_queenslandica	utr5	TGC	0.93979057591623	0.925474572299039	0.954095192075381	Multicellular_Animals_and_Plants
Amphimedon_queenslandica	utr5	TGG	1.07468605419696	1.0573477867877	1.09187240000403	Multicellular_Animals_and_Plants
Amphimedon_queenslandica	utr5	TGT	1.01218934401516	1.0012782275245	1.02450306152032	Multicellular_Animals_and_Plants
Amphimedon_queenslandica	utr5	TTA	0.990747134373705	0.979653147617097	1.00195705648927	Multicellular_Animals_and_Plants
Amphimedon_queenslandica	utr5	TTC	0.929323819232076	0.917939251552274	0.939949350992467	Multicellular_Animals_and_Plants
Amphimedon_queenslandica	utr5	TTG	1.00264048188794	0.990941582073181	1.01605485408479	Multicellular_Animals_and_Plants
Amphimedon_queenslandica	utr5	TTT	1.04758982227337	1.03837574774409	1.05648368312195	Multicellular_Animals_and_Plants
Amphimedon_queenslandica	utr3	AAA	0.988989484097116	0.985017723850627	0.993068987836854	Multicellular_Animals_and_Plants
Amphimedon_queenslandica	utr3	AAC	0.936920344668815	0.930566806909347	0.943611839268005	Multicellular_Animals_and_Plants
Amphimedon_queenslandica	utr3	AAG	0.891164954888498	0.884437448787946	0.898639809514682	Multicellular_Animals_and_Plants
Amphimedon_queenslandica	utr3	AAT	1.06717885619617	1.06310993750244	1.07178354742052	Multicellular_Animals_and_Plants
Amphimedon_queenslandica	utr3	ACA	1.02252991791119	1.01737712564491	1.02785727032453	Multicellular_Animals_and_Plants
Amphimedon_queenslandica	utr3	ACC	0.886186090822483	0.876609913928504	0.897069720119777	Multicellular_Animals_and_Plants
Amphimedon_queenslandica	utr3	ACG	1.07644203077429	1.05534043239755	1.09674714956405	Multicellular_Animals_and_Plants
Amphimedon_queenslandica	utr3	ACT	1.00408932912284	0.99835046399906	1.00947993408242	Multicellular_Animals_and_Plants
Amphimedon_queenslandica	utr3	AGA	1.00522208531362	0.998134905809466	1.01223192353312	Multicellular_Animals_and_Plants
Amphimedon_queenslandica	utr3	AGC	1.02931962406619	1.01854427814033	1.040438022188	Multicellular_Animals_and_Plants
Amphimedon_queenslandica	utr3	AGG	0.992953736654804	0.981633511058417	1.00540682726799	Multicellular_Animals_and_Plants
Amphimedon_queenslandica	utr3	AGT	0.980323621431365	0.974700486839891	0.985915060173955	Multicellular_Animals_and_Plants
Amphimedon_queenslandica	utr3	ATA	0.925829348099673	0.921975753996761	0.929395813888382	Multicellular_Animals_and_Plants
Amphimedon_queenslandica	utr3	ATC	0.885906040268456	0.879721162382061	0.892652042007311	Multicellular_Animals_and_Plants
Amphimedon_queenslandica	utr3	ATG	0.900324363835717	0.89486864540503	0.9060456682473	Multicellular_Animals_and_Plants
Amphimedon_queenslandica	utr3	ATT	1.13799944709154	1.13400600069195	1.14181591381761	Multicellular_Animals_and_Plants
Amphimedon_queenslandica	utr3	CAA	0.942414341601823	0.936154130305276	0.948167403677249	Multicellular_Animals_and_Plants
Amphimedon_queenslandica	utr3	CAC	1.16776677667767	1.15542654995691	1.18064969100401	Multicellular_Animals_and_Plants
Amphimedon_queenslandica	utr3	CAG	1.07514569062468	1.06367268497446	1.08765860179604	Multicellular_Animals_and_Plants
Amphimedon_queenslandica	utr3	CAT	0.954616244343062	0.949431934402421	0.960317463974502	Multicellular_Animals_and_Plants
Amphimedon_queenslandica	utr3	CCA	0.98455779129621	0.974924123657201	0.994383748316306	Multicellular_Animals_and_Plants
Amphimedon_queenslandica	utr3	CCC	1.08339709257842	1.06425489004829	1.10296480210311	Multicellular_Animals_and_Plants
Amphimedon_queenslandica	utr3	CCG	0.995123650296064	0.966173772626204	1.02513500421608	Multicellular_Animals_and_Plants
Amphimedon_queenslandica	utr3	CCT	0.977050952831464	0.967918584085015	0.986411126529755	Multicellular_Animals_and_Plants
Amphimedon_queenslandica	utr3	CGA	0.915010645848119	0.896553822349521	0.93373589415125	Multicellular_Animals_and_Plants
Amphimedon_queenslandica	utr3	CGC	0.886734379809172	0.861279063684128	0.916348600508906	Multicellular_Animals_and_Plants
Amphimedon_queenslandica	utr3	CGG	1.08868846298384	1.05230657464584	1.12330360604886	Multicellular_Animals_and_Plants
Amphimedon_queenslandica	utr3	CGT	1.08461816865726	1.06662490523596	1.10322485642762	Multicellular_Animals_and_Plants
Amphimedon_queenslandica	utr3	CTA	0.884204616503554	0.877386124723902	0.89076335627642	Multicellular_Animals_and_Plants
Amphimedon_queenslandica	utr3	CTC	1.42070586948796	1.40355236380872	1.43756768681561	Multicellular_Animals_and_Plants
Amphimedon_queenslandica	utr3	CTG	1.10690353422541	1.09490038335142	1.11822868392388	Multicellular_Animals_and_Plants
Amphimedon_queenslandica	utr3	CTT	0.886358267716535	0.881032616325626	0.891643184306985	Multicellular_Animals_and_Plants
Amphimedon_queenslandica	utr3	GAA	0.964368118227752	0.956405751932349	0.971350613915416	Multicellular_Animals_and_Plants
Amphimedon_queenslandica	utr3	GAC	1.1	1.08562752938247	1.11372265413126	Multicellular_Animals_and_Plants
Amphimedon_queenslandica	utr3	GAG	1.2407489685814	1.224963615485	1.25694444444444	Multicellular_Animals_and_Plants
Amphimedon_queenslandica	utr3	GAT	0.891409837771736	0.884996900185989	0.897657601006131	Multicellular_Animals_and_Plants
Amphimedon_queenslandica	utr3	GCA	0.941888820004133	0.934358343583436	0.949344875385207	Multicellular_Animals_and_Plants
Amphimedon_queenslandica	utr3	GCC	1.03106725146199	1.01376361088152	1.04896210015524	Multicellular_Animals_and_Plants
Amphimedon_queenslandica	utr3	GCG	0.95252774352651	0.924319473526772	0.981895312164857	Multicellular_Animals_and_Plants
Amphimedon_queenslandica	utr3	GCT	1.05664344854777	1.04746488093881	1.06598311751447	Multicellular_Animals_and_Plants
Amphimedon_queenslandica	utr3	GGA	1.10154346060114	1.08740383791734	1.11513574736748	Multicellular_Animals_and_Plants
Amphimedon_queenslandica	utr3	GGC	1.08606337271751	1.06574089018152	1.10642634140003	Multicellular_Animals_and_Plants
Amphimedon_queenslandica	utr3	GGG	1.05949757602468	1.04069264069264	1.08013389346932	Multicellular_Animals_and_Plants
Amphimedon_queenslandica	utr3	GGT	0.840593739916102	0.831257847887791	0.849808915327388	Multicellular_Animals_and_Plants
Amphimedon_queenslandica	utr3	GTA	0.99524184181934	0.987702060811125	1.00264210764701	Multicellular_Animals_and_Plants
Amphimedon_queenslandica	utr3	GTC	1.0513330920497	1.0376844555714	1.0660607163446	Multicellular_Animals_and_Plants
Amphimedon_queenslandica	utr3	GTG	1.18021044111696	1.16904396592243	1.19291442455777	Multicellular_Animals_and_Plants
Amphimedon_queenslandica	utr3	GTT	0.899551131928181	0.893985097662339	0.905364707707916	Multicellular_Animals_and_Plants
Amphimedon_queenslandica	utr3	TAA	1.05090806730749	1.04669424941708	1.05492267509201	Multicellular_Animals_and_Plants
Amphimedon_queenslandica	utr3	TAC	0.925667996614678	0.91950903151422	0.932182908113104	Multicellular_Animals_and_Plants
Amphimedon_queenslandica	utr3	TAG	0.9543853043221	0.947605317111306	0.961705893074078	Multicellular_Animals_and_Plants
Amphimedon_queenslandica	utr3	TAT	1.00270544470747	0.99914807041635	1.00631321541254	Multicellular_Animals_and_Plants
Amphimedon_queenslandica	utr3	TCA	1.01239062532321	1.00714013420098	1.01752688077033	Multicellular_Animals_and_Plants
Amphimedon_queenslandica	utr3	TCC	1.05584579355071	1.04479585242845	1.06758065446465	Multicellular_Animals_and_Plants
Amphimedon_queenslandica	utr3	TCG	0.948278622898319	0.930693069306931	0.965450343784771	Multicellular_Animals_and_Plants
Amphimedon_queenslandica	utr3	TCT	0.976454144715622	0.971315082762847	0.981499353196033	Multicellular_Animals_and_Plants
Amphimedon_queenslandica	utr3	TGA	0.976082523214604	0.971140487776531	0.980958473573776	Multicellular_Animals_and_Plants
Amphimedon_queenslandica	utr3	TGC	0.973549692956877	0.966482359091551	0.980242642696583	Multicellular_Animals_and_Plants
Amphimedon_queenslandica	utr3	TGG	0.969638797676181	0.960610178143791	0.978241341832763	Multicellular_Animals_and_Plants
Amphimedon_queenslandica	utr3	TGT	1.04111830198787	1.03725725231911	1.04487002513768	Multicellular_Animals_and_Plants
Amphimedon_queenslandica	utr3	TTA	1.1053730445509	1.1013447064574	1.10955643644064	Multicellular_Animals_and_Plants
Amphimedon_queenslandica	utr3	TTC	0.905855631266966	0.899863520295853	0.912193127255505	Multicellular_Animals_and_Plants
Amphimedon_queenslandica	utr3	TTG	0.973044502577753	0.96794725710866	0.977831414208188	Multicellular_Animals_and_Plants
Amphimedon_queenslandica	utr3	TTT	0.961963672066765	0.959113014289227	0.964730622421729	Multicellular_Animals_and_Plants
Amphiprion_ocellaris	utr5	AAA	1.17548583849723	1.16978511429716	1.1811041589653	Multicellular_Animals_and_Plants
Amphiprion_ocellaris	utr5	AAC	1.03884081999206	1.03304252249777	1.04508755683506	Multicellular_Animals_and_Plants
Amphiprion_ocellaris	utr5	AAG	0.817676486937187	0.813583413904685	0.821696186772493	Multicellular_Animals_and_Plants
Amphiprion_ocellaris	utr5	AAT	0.931769542093107	0.925433695105449	0.938150708311999	Multicellular_Animals_and_Plants
Amphiprion_ocellaris	utr5	ACA	1.16972207698186	1.16357077814106	1.17603671728098	Multicellular_Animals_and_Plants
Amphiprion_ocellaris	utr5	ACC	0.98685559377634	0.979467804404892	0.993647491395614	Multicellular_Animals_and_Plants
Amphiprion_ocellaris	utr5	ACG	0.962707291914623	0.955704881252375	0.970330141241564	Multicellular_Animals_and_Plants
Amphiprion_ocellaris	utr5	ACT	0.850328695918055	0.845559327072746	0.85496595200317	Multicellular_Animals_and_Plants
Amphiprion_ocellaris	utr5	AGA	0.992677959636827	0.98789348872977	0.997455749373348	Multicellular_Animals_and_Plants
Amphiprion_ocellaris	utr5	AGC	1.17290064934044	1.16681004144835	1.17972688373799	Multicellular_Animals_and_Plants
Amphiprion_ocellaris	utr5	AGG	0.968322745477144	0.962638198080232	0.973887528864351	Multicellular_Animals_and_Plants
Amphiprion_ocellaris	utr5	AGT	0.849288801831511	0.844436153681167	0.854284892430835	Multicellular_Animals_and_Plants
Amphiprion_ocellaris	utr5	ATA	1.21348354101127	1.20208780188863	1.22509306278589	Multicellular_Animals_and_Plants
Amphiprion_ocellaris	utr5	ATC	1.01809261758904	1.01061088607856	1.02560079598399	Multicellular_Animals_and_Plants
Amphiprion_ocellaris	utr5	ATG	0.850316644357206	0.844153161191333	0.856046021787874	Multicellular_Animals_and_Plants
Amphiprion_ocellaris	utr5	ATT	0.995978164326417	0.990216403956698	1.002391477061	Multicellular_Animals_and_Plants
Amphiprion_ocellaris	utr5	CAA	0.718321082538335	0.714812683489698	0.722102687802548	Multicellular_Animals_and_Plants
Amphiprion_ocellaris	utr5	CAC	1.02828650877361	1.02232423548192	1.03451829134874	Multicellular_Animals_and_Plants
Amphiprion_ocellaris	utr5	CAG	1.24232053010042	1.23601437879128	1.24869180226824	Multicellular_Animals_and_Plants
Amphiprion_ocellaris	utr5	CAT	1.00441196746174	0.996920971604516	1.01194727502347	Multicellular_Animals_and_Plants
Amphiprion_ocellaris	utr5	CCA	0.91967127727299	0.91450132888804	0.924791913090161	Multicellular_Animals_and_Plants
Amphiprion_ocellaris	utr5	CCC	0.87896347874851	0.873208671036153	0.885627881845653	Multicellular_Animals_and_Plants
Amphiprion_ocellaris	utr5	CCG	1.27101913585592	1.26053739648663	1.28092824175241	Multicellular_Animals_and_Plants
Amphiprion_ocellaris	utr5	CCT	0.987973799043608	0.981932580362766	0.994184439093503	Multicellular_Animals_and_Plants
Amphiprion_ocellaris	utr5	CGA	0.730834218403012	0.725718644703593	0.736075657015049	Multicellular_Animals_and_Plants
Amphiprion_ocellaris	utr5	CGC	0.994747977598009	0.987959521446291	1.00220684120774	Multicellular_Animals_and_Plants
Amphiprion_ocellaris	utr5	CGG	1.31942419567156	1.30880540056331	1.32926825790223	Multicellular_Animals_and_Plants
Amphiprion_ocellaris	utr5	CGT	1.00440805185943	0.996829967473475	1.01229713103621	Multicellular_Animals_and_Plants
Amphiprion_ocellaris	utr5	CTA	0.807577930009028	0.801027126678957	0.813866911419892	Multicellular_Animals_and_Plants
Amphiprion_ocellaris	utr5	CTC	1.09478373562287	1.08827795605487	1.10061576896205	Multicellular_Animals_and_Plants
Amphiprion_ocellaris	utr5	CTG	1.27590196854214	1.26946636154791	1.2827106564965	Multicellular_Animals_and_Plants
Amphiprion_ocellaris	utr5	CTT	0.757686044041634	0.753725290488311	0.761416840996741	Multicellular_Animals_and_Plants
Amphiprion_ocellaris	utr5	GAA	0.994750518582865	0.989261085211278	1.00014079491151	Multicellular_Animals_and_Plants
Amphiprion_ocellaris	utr5	GAC	0.991400771468435	0.98537142442809	0.997030039383961	Multicellular_Animals_and_Plants
Amphiprion_ocellaris	utr5	GAG	1.05718958739932	1.05195317161098	1.06229974588443	Multicellular_Animals_and_Plants
Amphiprion_ocellaris	utr5	GAT	0.926637054019201	0.919805618110703	0.933122269390297	Multicellular_Animals_and_Plants
Amphiprion_ocellaris	utr5	GCA	0.957580841607718	0.952241157210669	0.9628702321528	Multicellular_Animals_and_Plants
Amphiprion_ocellaris	utr5	GCC	0.886929460580913	0.880828961075959	0.892734426690618	Multicellular_Animals_and_Plants
Amphiprion_ocellaris	utr5	GCG	0.985844650427535	0.979367491828194	0.993125213762602	Multicellular_Animals_and_Plants
Amphiprion_ocellaris	utr5	GCT	1.15170131550925	1.14513388143146	1.1584413829583	Multicellular_Animals_and_Plants
Amphiprion_ocellaris	utr5	GGA	1.27650335824688	1.26896455449627	1.28539917891488	Multicellular_Animals_and_Plants
Amphiprion_ocellaris	utr5	GGC	0.870747593760372	0.865022258192978	0.876768008003847	Multicellular_Animals_and_Plants
Amphiprion_ocellaris	utr5	GGG	0.904003644727923	0.898221641716065	0.910184785837393	Multicellular_Animals_and_Plants
Amphiprion_ocellaris	utr5	GGT	0.897567736743271	0.891448642899884	0.903630049581494	Multicellular_Animals_and_Plants
Amphiprion_ocellaris	utr5	GTA	0.913678225591519	0.906056873026058	0.921651828054312	Multicellular_Animals_and_Plants
Amphiprion_ocellaris	utr5	GTC	0.967337187826227	0.961085367258374	0.973591691586519	Multicellular_Animals_and_Plants
Amphiprion_ocellaris	utr5	GTG	1.09604059535326	1.08960445276404	1.10232833619802	Multicellular_Animals_and_Plants
Amphiprion_ocellaris	utr5	GTT	0.982505396062903	0.97690813842692	0.987701250594463	Multicellular_Animals_and_Plants
Amphiprion_ocellaris	utr5	TAA	1.12894233648951	1.12093437121859	1.13748652246527	Multicellular_Animals_and_Plants
Amphiprion_ocellaris	utr5	TAC	0.903930261817746	0.896623806513486	0.911717495987159	Multicellular_Animals_and_Plants
Amphiprion_ocellaris	utr5	TAG	0.79834992109939	0.792451899358658	0.804136575060527	Multicellular_Animals_and_Plants
Amphiprion_ocellaris	utr5	TAT	1.20760305237116	1.19605777535048	1.21903241039152	Multicellular_Animals_and_Plants
Amphiprion_ocellaris	utr5	TCA	0.943099447955836	0.938261758617959	0.948137495138782	Multicellular_Animals_and_Plants
Amphiprion_ocellaris	utr5	TCC	1.23545901945719	1.22750560796302	1.24346808800793	Multicellular_Animals_and_Plants
Amphiprion_ocellaris	utr5	TCG	0.803845320209606	0.79821690032607	0.809991019798838	Multicellular_Animals_and_Plants
Amphiprion_ocellaris	utr5	TCT	1.00053460800654	0.995432075589763	1.00624793435478	Multicellular_Animals_and_Plants
Amphiprion_ocellaris	utr5	TGA	0.956188373584737	0.95095321562382	0.961338374985706	Multicellular_Animals_and_Plants
Amphiprion_ocellaris	utr5	TGC	0.927943964696434	0.922847258560348	0.933580337820841	Multicellular_Animals_and_Plants
Amphiprion_ocellaris	utr5	TGG	0.898781055178189	0.893688932559294	0.904250140423142	Multicellular_Animals_and_Plants
Amphiprion_ocellaris	utr5	TGT	1.21529299125327	1.20856598779976	1.22231620678835	Multicellular_Animals_and_Plants
Amphiprion_ocellaris	utr5	TTA	1.08754948449123	1.08061553091703	1.09452807110197	Multicellular_Animals_and_Plants
Amphiprion_ocellaris	utr5	TTC	0.926453948857208	0.921613627269132	0.93165269755226	Multicellular_Animals_and_Plants
Amphiprion_ocellaris	utr5	TTG	0.75712143928036	0.753514409962078	0.76088094656382	Multicellular_Animals_and_Plants
Amphiprion_ocellaris	utr5	TTT	1.21126679781822	1.20626401890378	1.21636729007113	Multicellular_Animals_and_Plants
Amphiprion_ocellaris	utr3	AAA	1.18278279028325	1.18093984707751	1.18468416215591	Multicellular_Animals_and_Plants
Amphiprion_ocellaris	utr3	AAC	0.921861814843917	0.919626230512917	0.924163865555701	Multicellular_Animals_and_Plants
Amphiprion_ocellaris	utr3	AAG	0.86079270311025	0.858773572578704	0.862627599712215	Multicellular_Animals_and_Plants
Amphiprion_ocellaris	utr3	AAT	0.928655519091525	0.926895928097741	0.930575178812113	Multicellular_Animals_and_Plants
Amphiprion_ocellaris	utr3	ACA	1.10486547683468	1.10271406398408	1.10711375077103	Multicellular_Animals_and_Plants
Amphiprion_ocellaris	utr3	ACC	0.911835662002484	0.908830919139823	0.914752928345332	Multicellular_Animals_and_Plants
Amphiprion_ocellaris	utr3	ACG	1.07924657882688	1.07311657033669	1.08504245090016	Multicellular_Animals_and_Plants
Amphiprion_ocellaris	utr3	ACT	0.911146462559231	0.909125635806199	0.913069442455865	Multicellular_Animals_and_Plants
Amphiprion_ocellaris	utr3	AGA	1.05761993597273	1.05503614753094	1.06001124164811	Multicellular_Animals_and_Plants
Amphiprion_ocellaris	utr3	AGC	1.09743240235896	1.09388178000546	1.10085726952488	Multicellular_Animals_and_Plants
Amphiprion_ocellaris	utr3	AGG	1.03712972471759	1.03364583214298	1.04054882871235	Multicellular_Animals_and_Plants
Amphiprion_ocellaris	utr3	AGT	0.865909962117796	0.863861121300514	0.867732453655863	Multicellular_Animals_and_Plants
Amphiprion_ocellaris	utr3	ATA	1.14581893572909	1.14249908108201	1.14898732345204	Multicellular_Animals_and_Plants
Amphiprion_ocellaris	utr3	ATC	0.948883074670399	0.94594347361794	0.951837442051563	Multicellular_Animals_and_Plants
Amphiprion_ocellaris	utr3	ATG	1.02237043776843	1.01983729032406	1.0246712045158	Multicellular_Animals_and_Plants
[truncated: 59,185 more rows]
