# Supplementary material for: Determinants of genome-wide distribution and evolution of uORFs in eukaryotes
Source: Nat Commun. 2021 Feb 17;12:1076. doi: 10.1038/s41467-021-21394-y (PMC7889888; doi:10.1038/s41467-021-21394-y)
Supplement: Supplementary file 12 — Source Data [file 41467_2021_21394_MOESM12_ESM.zip › Source Data/S3_uAUG_OEratio_distal_and_proximal.txt]

species	cutoff	region	oeratio	ci_low	ci_high	group
Absidia_repens	L=100	Distal	1.01195151101246	0.99030910609858	1.0349222978872	Fungi
Absidia_repens	L=100	Proximal	0.659305535377016	0.646715120421833	0.673393678587328	Fungi
Absidia_repens	L=150	Distal	1.02223946211533	0.995216515609265	1.05105723914676	Fungi
Absidia_repens	L=150	Proximal	0.733994589720469	0.721951219512195	0.747560555619332	Fungi
Absidia_repens	L=200	Distal	1.01815930664466	0.982467319122669	1.05563816472149	Fungi
Absidia_repens	L=200	Proximal	0.77537566650509	0.763530397302155	0.788448315379326	Fungi
Absidia_repens	L=250	Distal	1.01389854065323	0.968132579087938	1.06111020200367	Fungi
Absidia_repens	L=250	Proximal	0.797202797202797	0.78599761739563	0.809822901820438	Fungi
Acanthochromis_polyacanthus	L=100	Distal	0.9813043568079	0.974695907680691	0.988348383338188	Multicellular_Animals_and_Plants
Acanthochromis_polyacanthus	L=100	Proximal	0.650233666269587	0.641435697487499	0.658541112417249	Multicellular_Animals_and_Plants
Acanthochromis_polyacanthus	L=150	Distal	0.995608927704998	0.987813897007542	1.00293384849807	Multicellular_Animals_and_Plants
Acanthochromis_polyacanthus	L=150	Proximal	0.726319364836751	0.718237553281601	0.733893395195394	Multicellular_Animals_and_Plants
Acanthochromis_polyacanthus	L=200	Distal	1.00959830382213	1.00113361612178	1.01846927568068	Multicellular_Animals_and_Plants
Acanthochromis_polyacanthus	L=200	Proximal	0.766892626998075	0.759681092449863	0.773743582815455	Multicellular_Animals_and_Plants
Acanthochromis_polyacanthus	L=250	Distal	1.01935022719924	1.01035727539557	1.02960350741785	Multicellular_Animals_and_Plants
Acanthochromis_polyacanthus	L=250	Proximal	0.796553672316384	0.789676349756219	0.803295454221731	Multicellular_Animals_and_Plants
Acaromyces_ingoldii	L=100	Distal	0.911677052289352	0.887160558924334	0.935768463351386	Fungi
Acaromyces_ingoldii	L=100	Proximal	0.573612228479485	0.558631496474275	0.589102025640672	Fungi
Acaromyces_ingoldii	L=150	Distal	0.941925218774861	0.911119661408234	0.977300866694181	Fungi
Acaromyces_ingoldii	L=150	Proximal	0.639217284957195	0.625196246031469	0.653878231859883	Fungi
Acaromyces_ingoldii	L=200	Distal	0.962264150943396	0.922942206654991	1.00700636942675	Fungi
Acaromyces_ingoldii	L=200	Proximal	0.679307359307359	0.666154414355517	0.693109540636042	Fungi
Acaromyces_ingoldii	L=250	Distal	0.957635467980296	0.9109439797568	1.01780104712042	Fungi
Acaromyces_ingoldii	L=250	Proximal	0.707516977597377	0.694450297079769	0.720855419339189	Fungi
Acidomyces_richmondensis	L=100	Distal	0.961740203640852	0.942688643580826	0.98096373313821	Fungi
Acidomyces_richmondensis	L=100	Proximal	0.692307692307692	0.678429423459245	0.707745885524911	Fungi
Acidomyces_richmondensis	L=150	Distal	0.992184845395855	0.966882081224717	1.01719122846742	Fungi
Acidomyces_richmondensis	L=150	Proximal	0.745722344092761	0.732906246150055	0.75831981618807	Fungi
Acidomyces_richmondensis	L=200	Distal	1.01823185414517	0.986995665221741	1.05188343994314	Fungi
Acidomyces_richmondensis	L=200	Proximal	0.776910911966263	0.764496409128516	0.788383407466052	Fungi
Acidomyces_richmondensis	L=250	Distal	1.04362230811706	1.0031847133758	1.0875350643746	Fungi
Acidomyces_richmondensis	L=250	Proximal	0.797410942076916	0.786484654043211	0.809265461415088	Fungi
Actinidia_chinensis	L=100	Distal	0.954587326713315	0.951678021156855	0.957294961044837	Multicellular_Animals_and_Plants
Actinidia_chinensis	L=100	Proximal	0.687686255811181	0.681812138241577	0.693935730653339	Multicellular_Animals_and_Plants
Actinidia_chinensis	L=150	Distal	0.955880058845018	0.953006351807258	0.958677158923348	Multicellular_Animals_and_Plants
Actinidia_chinensis	L=150	Proximal	0.753934500550506	0.748438476119856	0.760236846115332	Multicellular_Animals_and_Plants
Actinidia_chinensis	L=200	Distal	0.956765090116585	0.953676666396151	0.959623528009047	Multicellular_Animals_and_Plants
Actinidia_chinensis	L=200	Proximal	0.788980408255959	0.783264323961066	0.794749416990487	Multicellular_Animals_and_Plants
Actinidia_chinensis	L=250	Distal	0.956821854691744	0.953575630188209	0.959796260266128	Multicellular_Animals_and_Plants
Actinidia_chinensis	L=250	Proximal	0.813007278630151	0.807215188557185	0.818280107455638	Multicellular_Animals_and_Plants
Acyrthosiphon_pisum	L=100	Distal	0.823550845656333	0.820365117560864	0.82659343189776	Multicellular_Animals_and_Plants
Acyrthosiphon_pisum	L=100	Proximal	0.64617304316562	0.641155183141478	0.651380449845432	Multicellular_Animals_and_Plants
Acyrthosiphon_pisum	L=150	Distal	0.83031890598344	0.8271704805314	0.833740190591474	Multicellular_Animals_and_Plants
Acyrthosiphon_pisum	L=150	Proximal	0.686397732584453	0.682050752738908	0.690337314757087	Multicellular_Animals_and_Plants
Acyrthosiphon_pisum	L=200	Distal	0.833629644336549	0.830086082385406	0.837280804323274	Multicellular_Animals_and_Plants
Acyrthosiphon_pisum	L=200	Proximal	0.711324743424704	0.707355979568534	0.714913750101264	Multicellular_Animals_and_Plants
Acyrthosiphon_pisum	L=250	Distal	0.836734587822002	0.832920352883604	0.84088199335805	Multicellular_Animals_and_Plants
Acyrthosiphon_pisum	L=250	Proximal	0.726356831256234	0.722643578877891	0.729849937159572	Multicellular_Animals_and_Plants
Aedes_aegypti	L=100	Distal	0.751454800062238	0.744892513750035	0.758370639989071	Multicellular_Animals_and_Plants
Aedes_aegypti	L=100	Proximal	0.397776967930029	0.391462425076549	0.404186281180713	Multicellular_Animals_and_Plants
Aedes_aegypti	L=150	Distal	0.774100667638432	0.766853584553826	0.781883055625737	Multicellular_Animals_and_Plants
Aedes_aegypti	L=150	Proximal	0.456863384414738	0.450632113487768	0.463238770294797	Multicellular_Animals_and_Plants
Aedes_aegypti	L=200	Distal	0.786191490681945	0.778252341309004	0.794526732971292	Multicellular_Animals_and_Plants
Aedes_aegypti	L=200	Proximal	0.501900137232133	0.496008951008097	0.507907173007049	Multicellular_Animals_and_Plants
Aedes_aegypti	L=250	Distal	0.795975378787879	0.786954466087136	0.805356909740478	Multicellular_Animals_and_Plants
Aedes_aegypti	L=250	Proximal	0.531882016088715	0.52630868861306	0.538392000717672	Multicellular_Animals_and_Plants
Aegilops_tauschii	L=100	Distal	1.02116386257208	1.01795540110049	1.024454695134	Multicellular_Animals_and_Plants
Aegilops_tauschii	L=100	Proximal	0.776371446371774	0.768579675990284	0.784137095659129	Multicellular_Animals_and_Plants
Aegilops_tauschii	L=150	Distal	1.02414419029651	1.02089708487679	1.02771126993356	Multicellular_Animals_and_Plants
Aegilops_tauschii	L=150	Proximal	0.839143965361718	0.832013666032965	0.845535438366872	Multicellular_Animals_and_Plants
Aegilops_tauschii	L=200	Distal	1.02218018444077	1.01854565622814	1.02578651358036	Multicellular_Animals_and_Plants
Aegilops_tauschii	L=200	Proximal	0.887018872555465	0.880465987789964	0.893276766435562	Multicellular_Animals_and_Plants
Aegilops_tauschii	L=250	Distal	1.01771705843693	1.01418917261784	1.02154981655475	Multicellular_Animals_and_Plants
Aegilops_tauschii	L=250	Proximal	0.921324553535619	0.915827571234617	0.927174965160489	Multicellular_Animals_and_Plants
Agaricus_bisporus	L=100	Distal	0.988365328679465	0.961782042300861	1.01706837076003	Fungi
Agaricus_bisporus	L=100	Proximal	0.683923705722071	0.663143989431968	0.706544686840253	Fungi
Agaricus_bisporus	L=150	Distal	0.997369409996242	0.96614488532945	1.02909101484117	Fungi
Agaricus_bisporus	L=150	Proximal	0.741179639105844	0.72193074501574	0.761904761904762	Fungi
Agaricus_bisporus	L=200	Distal	1.00801886792453	0.972247497725205	1.04397953077102	Fungi
Agaricus_bisporus	L=200	Proximal	0.768453220498355	0.74925509970204	0.788856110377114	Fungi
Agaricus_bisporus	L=250	Distal	1.01489117983963	0.9762950923541	1.05727923627685	Fungi
Agaricus_bisporus	L=250	Proximal	0.784711725329303	0.76617770304816	0.803804468038045	Fungi
Allomyces_macrogynus	L=100	Distal	0.738888502469222	0.729752009342584	0.749155058453911	Fungi
Allomyces_macrogynus	L=100	Proximal	0.317668488160291	0.311981037849764	0.322884235016771	Fungi
Allomyces_macrogynus	L=150	Distal	0.794785717399834	0.782401754502673	0.807568015345121	Fungi
Allomyces_macrogynus	L=150	Proximal	0.369965013007984	0.364471134619676	0.375421883072105	Fungi
Allomyces_macrogynus	L=200	Distal	0.835079382222702	0.820719668824965	0.849206065914514	Fungi
Allomyces_macrogynus	L=200	Proximal	0.412293179606199	0.406749365723592	0.418054456394461	Fungi
Allomyces_macrogynus	L=250	Distal	0.864471267383889	0.847348098803695	0.88123578975525	Fungi
Allomyces_macrogynus	L=250	Proximal	0.443510737628385	0.438190438223385	0.449415422045009	Fungi
Alternaria_alternata	L=100	Distal	1.06184871429642	1.04786371261428	1.07752201887033	Fungi
Alternaria_alternata	L=100	Proximal	0.585755045968509	0.576373670651787	0.595702836385912	Fungi
Alternaria_alternata	L=150	Distal	1.10421262737683	1.08573214096648	1.12417112299465	Fungi
Alternaria_alternata	L=150	Proximal	0.692209258562288	0.682751721078549	0.702574681029872	Fungi
Alternaria_alternata	L=200	Distal	1.1176425090881	1.09485871018825	1.14121442589806	Fungi
Alternaria_alternata	L=200	Proximal	0.763892288861689	0.754426179470868	0.773693671356846	Fungi
Alternaria_alternata	L=250	Distal	1.10976496244245	1.08069206764944	1.13647642679901	Fungi
Alternaria_alternata	L=250	Proximal	0.810230316014997	0.801089867751592	0.819317632498643	Fungi
Amanita_muscaria	L=100	Distal	1.01984530041409	1.00577707316791	1.03423686107964	Fungi
Amanita_muscaria	L=100	Proximal	0.8480466768138	0.834984597452335	0.860492752006658	Fungi
Amanita_muscaria	L=150	Distal	1.03197641455947	1.01471735979485	1.05068720091896	Fungi
Amanita_muscaria	L=150	Proximal	0.884425607287449	0.873591372183916	0.89484126984127	Fungi
Amanita_muscaria	L=200	Distal	1.03344084196232	1.01296994201379	1.05622470798978	Fungi
Amanita_muscaria	L=200	Proximal	0.907144954226386	0.896539717543036	0.916960175039356	Fungi
Amanita_muscaria	L=250	Distal	1.03993652472891	1.01001149491719	1.06559709481158	Fungi
Amanita_muscaria	L=250	Proximal	0.918927997312795	0.909260329778988	0.927994417495723	Fungi
Amanita_thiersii	L=100	Distal	1.01715976331361	0.989630184008463	1.04594650096213	Fungi
Amanita_thiersii	L=100	Proximal	0.72197906755471	0.698955435603618	0.746571164328303	Fungi
Amanita_thiersii	L=150	Distal	1.0489252814739	1.015850358343	1.08744787190017	Fungi
Amanita_thiersii	L=150	Proximal	0.777621985417835	0.757645098052609	0.798675115207373	Fungi
Amanita_thiersii	L=200	Distal	1.04882352941176	1.0056259782011	1.09589883065198	Fungi
Amanita_thiersii	L=200	Proximal	0.824321188210722	0.805250450572993	0.844317141872378	Fungi
Amanita_thiersii	L=250	Distal	1.05022026431718	0.998304055610226	1.10372925299197	Fungi
Amanita_thiersii	L=250	Proximal	0.850718685831622	0.832588096984556	0.869656482540749	Fungi
Amorphotheca_resinae	L=100	Distal	0.792822866680576	0.773765284409648	0.811458650309369	Fungi
Amorphotheca_resinae	L=100	Proximal	0.610808630772333	0.597907619423608	0.625700401262143	Fungi
Amorphotheca_resinae	L=150	Distal	0.831393519974835	0.806524210221161	0.856448476992871	Fungi
Amorphotheca_resinae	L=150	Proximal	0.636944613511869	0.625055995221741	0.650100947352073	Fungi
Amorphotheca_resinae	L=200	Distal	0.831449631449632	0.800747743164421	0.862836089190326	Fungi
Amorphotheca_resinae	L=200	Proximal	0.665673189063107	0.65406162464986	0.677621794174194	Fungi
Amorphotheca_resinae	L=250	Distal	0.846278317152104	0.805234795996921	0.891730605285592	Fungi
Amorphotheca_resinae	L=250	Proximal	0.679154433352907	0.667780982156518	0.689930804104032	Fungi
Amphimedon_queenslandica	L=100	Distal	0.966185096248475	0.953457565622074	0.979806266304988	Multicellular_Animals_and_Plants
Amphimedon_queenslandica	L=100	Proximal	0.648819599109132	0.639420544337138	0.658204510639452	Multicellular_Animals_and_Plants
Amphimedon_queenslandica	L=150	Distal	0.974482971499125	0.959569607043531	0.990379587995399	Multicellular_Animals_and_Plants
Amphimedon_queenslandica	L=150	Proximal	0.710015842281289	0.701055511235555	0.719464753611504	Multicellular_Animals_and_Plants
Amphimedon_queenslandica	L=200	Distal	0.976501305483029	0.959211087351686	0.995879349483088	Multicellular_Animals_and_Plants
Amphimedon_queenslandica	L=200	Proximal	0.742528594268848	0.73408606285175	0.751307788868512	Multicellular_Animals_and_Plants
Amphimedon_queenslandica	L=250	Distal	0.981386653661709	0.963449714930917	1.00184204849068	Multicellular_Animals_and_Plants
Amphimedon_queenslandica	L=250	Proximal	0.760634706279541	0.75250396278117	0.76929643351032	Multicellular_Animals_and_Plants
Amphiprion_ocellaris	L=100	Distal	0.952224099099099	0.944669007647872	0.960093105442623	Multicellular_Animals_and_Plants
Amphiprion_ocellaris	L=100	Proximal	0.63756571610642	0.628493265134014	0.646528744842471	Multicellular_Animals_and_Plants
Amphiprion_ocellaris	L=150	Distal	0.968968448075489	0.959497630111963	0.977468803395996	Multicellular_Animals_and_Plants
Amphiprion_ocellaris	L=150	Proximal	0.710036178480504	0.701914734381106	0.718378598219531	Multicellular_Animals_and_Plants
Amphiprion_ocellaris	L=200	Distal	0.979813664596273	0.969149839370966	0.990365992028155	Multicellular_Animals_and_Plants
Amphiprion_ocellaris	L=200	Proximal	0.753166137490635	0.745426924804988	0.760985438656092	Multicellular_Animals_and_Plants
Amphiprion_ocellaris	L=250	Distal	0.986904505281311	0.975600660593469	0.99874699872791	Multicellular_Animals_and_Plants
Amphiprion_ocellaris	L=250	Proximal	0.781254784286108	0.774259916459434	0.788011964563397	Multicellular_Animals_and_Plants
Amphiprion_percula	L=100	Distal	0.969047050394077	0.96174210572787	0.976934036967902	Multicellular_Animals_and_Plants
Amphiprion_percula	L=100	Proximal	0.646351601969687	0.638027902278897	0.655916438309492	Multicellular_Animals_and_Plants
Amphiprion_percula	L=150	Distal	0.981521088202584	0.97316714744462	0.990561048839503	Multicellular_Animals_and_Plants
Amphiprion_percula	L=150	Proximal	0.724688057040998	0.716891384034156	0.733090502551526	Multicellular_Animals_and_Plants
Amphiprion_percula	L=200	Distal	0.993021620972858	0.983025847795295	1.00298040139305	Multicellular_Animals_and_Plants
Amphiprion_percula	L=200	Proximal	0.766446149775073	0.7591201084008	0.774107333760958	Multicellular_Animals_and_Plants
Amphiprion_percula	L=250	Distal	1.00253206591673	0.992071275342704	1.01376869309173	Multicellular_Animals_and_Plants
Amphiprion_percula	L=250	Proximal	0.793889246330406	0.78720834656277	0.801047772539754	Multicellular_Animals_and_Plants
Anabas_testudineus	L=100	Distal	0.958361708337387	0.950638751122587	0.965195260735482	Multicellular_Animals_and_Plants
Anabas_testudineus	L=100	Proximal	0.649579338681276	0.641211348668328	0.658905561831109	Multicellular_Animals_and_Plants
Anabas_testudineus	L=150	Distal	0.970586530659557	0.962412107663264	0.97832913196767	Multicellular_Animals_and_Plants
Anabas_testudineus	L=150	Proximal	0.723068862616461	0.715199050066412	0.731820906533868	Multicellular_Animals_and_Plants
Anabas_testudineus	L=200	Distal	0.978520369213686	0.969636742970959	0.987153422909598	Multicellular_Animals_and_Plants
Anabas_testudineus	L=200	Proximal	0.765959756803706	0.758791168409335	0.773773943943889	Multicellular_Animals_and_Plants
Anabas_testudineus	L=250	Distal	0.988171368861024	0.978113257505629	0.998649360743179	Multicellular_Animals_and_Plants
Anabas_testudineus	L=250	Proximal	0.790764879488441	0.783992197262946	0.798326500082247	Multicellular_Animals_and_Plants
Anaeromyces_robustus	L=100	Distal	0.794456289978678	0.777704144728946	0.81335952848723	Fungi
Anaeromyces_robustus	L=100	Proximal	0.651271342586906	0.636494597839136	0.668604467871803	Fungi
Anaeromyces_robustus	L=150	Distal	0.827300613496933	0.806025014569418	0.853224505291131	Fungi
Anaeromyces_robustus	L=150	Proximal	0.669090909090909	0.655270655270655	0.682745825602969	Fungi
Anaeromyces_robustus	L=200	Distal	0.838680109990834	0.809734513274336	0.870195794053662	Fungi
Anaeromyces_robustus	L=200	Proximal	0.691453771289538	0.679770220622587	0.703875416992392	Fungi
Anaeromyces_robustus	L=250	Distal	0.84796573875803	0.80980215061093	0.889221556886228	Fungi
Anaeromyces_robustus	L=250	Proximal	0.705506458191706	0.693621529135379	0.717009810695039	Fungi
Anas_platyrhynchos_platyrhynchos	L=100	Distal	0.949497620306716	0.940781954591748	0.958708906635342	Multicellular_Animals_and_Plants
Anas_platyrhynchos_platyrhynchos	L=100	Proximal	0.755434782608696	0.741122698461139	0.770650500806105	Multicellular_Animals_and_Plants
Anas_platyrhynchos_platyrhynchos	L=150	Distal	0.962680729731776	0.953130425875822	0.972621440653445	Multicellular_Animals_and_Plants
Anas_platyrhynchos_platyrhynchos	L=150	Proximal	0.785330766892919	0.773189706762418	0.798763523956723	Multicellular_Animals_and_Plants
Anas_platyrhynchos_platyrhynchos	L=200	Distal	0.969663636889944	0.958722390366411	0.980622044236013	Multicellular_Animals_and_Plants
Anas_platyrhynchos_platyrhynchos	L=200	Proximal	0.812298517085751	0.80118759228383	0.824459763721398	Multicellular_Animals_and_Plants
Anas_platyrhynchos_platyrhynchos	L=250	Distal	0.972838026762533	0.960939041231012	0.985438931008148	Multicellular_Animals_and_Plants
Anas_platyrhynchos_platyrhynchos	L=250	Proximal	0.83307757885763	0.822780546948673	0.844570359832607	Multicellular_Animals_and_Plants
Anolis_carolinensis	L=100	Distal	1.00702643552382	0.999390563232458	1.01615621549369	Multicellular_Animals_and_Plants
Anolis_carolinensis	L=100	Proximal	0.739057387921125	0.72753861621424	0.751485235311175	Multicellular_Animals_and_Plants
Anolis_carolinensis	L=150	Distal	1.02061220068985	1.01186149474658	1.03010427177935	Multicellular_Animals_and_Plants
Anolis_carolinensis	L=150	Proximal	0.792748377433849	0.782782844466355	0.8033784520909	Multicellular_Animals_and_Plants
Anolis_carolinensis	L=200	Distal	1.03607609620292	1.02591689288271	1.04692812845236	Multicellular_Animals_and_Plants
Anolis_carolinensis	L=200	Proximal	0.819581112901227	0.810718370619366	0.828763346533661	Multicellular_Animals_and_Plants
Anolis_carolinensis	L=250	Distal	1.05038044212327	1.03947487137445	1.06229061821626	Multicellular_Animals_and_Plants
Anolis_carolinensis	L=250	Proximal	0.839388024932318	0.830790513916094	0.847912707136641	Multicellular_Animals_and_Plants
Anopheles_gambiae	L=100	Distal	0.511802748585287	0.504420953667131	0.518934426229508	Multicellular_Animals_and_Plants
Anopheles_gambiae	L=100	Proximal	0.314151776615259	0.308718424628039	0.319826253557756	Multicellular_Animals_and_Plants
Anopheles_gambiae	L=150	Distal	0.530281402936379	0.522395930112846	0.538853447092435	Multicellular_Animals_and_Plants
Anopheles_gambiae	L=150	Proximal	0.346731137302307	0.341637717121588	0.352339031630668	Multicellular_Animals_and_Plants
Anopheles_gambiae	L=200	Distal	0.531808891159939	0.521350903722906	0.541285536897262	Multicellular_Animals_and_Plants
Anopheles_gambiae	L=200	Proximal	0.376407326499748	0.370983769460086	0.38156886125543	Multicellular_Animals_and_Plants
Anopheles_gambiae	L=250	Distal	0.533693579148125	0.522483273689124	0.543986262645899	Multicellular_Animals_and_Plants
Anopheles_gambiae	L=250	Proximal	0.393316960631093	0.38814487314603	0.398329052960429	Multicellular_Animals_and_Plants
Anoplophora_glabripennis	L=100	Distal	0.893544636320572	0.884174955762489	0.90248652457437	Multicellular_Animals_and_Plants
Anoplophora_glabripennis	L=100	Proximal	0.736420008267879	0.725029049594934	0.748111767410901	Multicellular_Animals_and_Plants
Anoplophora_glabripennis	L=150	Distal	0.894221660877802	0.884122784424829	0.90503449405392	Multicellular_Animals_and_Plants
Anoplophora_glabripennis	L=150	Proximal	0.776432359523007	0.766305317967693	0.786193195927489	Multicellular_Animals_and_Plants
Anoplophora_glabripennis	L=200	Distal	0.898462706395901	0.887344931755915	0.910211033472783	Multicellular_Animals_and_Plants
Anoplophora_glabripennis	L=200	Proximal	0.792289354284689	0.782599888590672	0.801268216680471	Multicellular_Animals_and_Plants
Anoplophora_glabripennis	L=250	Distal	0.903945943928025	0.890089692692251	0.916369113509197	Multicellular_Animals_and_Plants
Anoplophora_glabripennis	L=250	Proximal	0.80081226613124	0.791741954112443	0.809235494030684	Multicellular_Animals_and_Plants
Anser_brachyrhynchus	L=100	Distal	0.951329267570608	0.940579351686934	0.962383947289608	Multicellular_Animals_and_Plants
Anser_brachyrhynchus	L=100	Proximal	0.764485981308411	0.748111430191509	0.782325937260903	Multicellular_Animals_and_Plants
Anser_brachyrhynchus	L=150	Distal	0.957894020814911	0.94567029469093	0.970371021173893	Multicellular_Animals_and_Plants
Anser_brachyrhynchus	L=150	Proximal	0.80602361682367	0.79142524939666	0.821726030454587	Multicellular_Animals_and_Plants
Anser_brachyrhynchus	L=200	Distal	0.96625430629502	0.95303920735804	0.980302208877212	Multicellular_Animals_and_Plants
Anser_brachyrhynchus	L=200	Proximal	0.825691950137334	0.812303023531949	0.839261458506703	Multicellular_Animals_and_Plants
Anser_brachyrhynchus	L=250	Distal	0.974257068015536	0.960118924428244	0.989450509127603	Multicellular_Animals_and_Plants
Anser_brachyrhynchus	L=250	Proximal	0.838943598925694	0.826292156132272	0.851994290338125	Multicellular_Animals_and_Plants
Aotus_nancymaae	L=100	Distal	0.921396502043825	0.90896620794172	0.934103260869565	Multicellular_Animals_and_Plants
Aotus_nancymaae	L=100	Proximal	0.665647817965699	0.651146566115462	0.679977102811844	Multicellular_Animals_and_Plants
Aotus_nancymaae	L=150	Distal	0.935342071611253	0.921857184211925	0.948686770428015	Multicellular_Animals_and_Plants
Aotus_nancymaae	L=150	Proximal	0.718915662650602	0.70581764307534	0.731797054170397	Multicellular_Animals_and_Plants
Aotus_nancymaae	L=200	Distal	0.951270781578445	0.936592341034005	0.9668929483631	Multicellular_Animals_and_Plants
Aotus_nancymaae	L=200	Proximal	0.74535001690903	0.733688415446072	0.758132678132678	Multicellular_Animals_and_Plants
Aotus_nancymaae	L=250	Distal	0.967254408060453	0.95026785337664	0.985764294049008	Multicellular_Animals_and_Plants
Aotus_nancymaae	L=250	Proximal	0.76344219545511	0.752627401693044	0.774177300201477	Multicellular_Animals_and_Plants
Aphanomyces_astaci	L=100	Distal	1.09147047472019	1.07242740352862	1.11120570534188	Protists
Aphanomyces_astaci	L=100	Proximal	0.583310344827586	0.572876098102831	0.593793878124123	Protists
Aphanomyces_astaci	L=150	Distal	1.11628268991283	1.09529828205725	1.1393435785811	Protists
Aphanomyces_astaci	L=150	Proximal	0.644568504303326	0.633365999720003	0.654313189570186	Protists
Aphanomyces_astaci	L=200	Distal	1.12208555167982	1.09730207674113	1.14693726279444	Protists
Aphanomyces_astaci	L=200	Proximal	0.689327485380117	0.678347549069983	0.6999276320847	Protists
Aphanomyces_astaci	L=250	Distal	1.12247529007306	1.09746746357706	1.15269832688839	Protists
Aphanomyces_astaci	L=250	Proximal	0.722179363548698	0.711136855149428	0.732565618129752	Protists
Aphanomyces_invadans	L=100	Distal	1.11253854059609	1.09412507896399	1.131881884335	Protists
Aphanomyces_invadans	L=100	Proximal	0.602043203618498	0.590841949778434	0.614062997136494	Protists
Aphanomyces_invadans	L=150	Distal	1.126599845798	1.10395472969655	1.14964594807238	Protists
Aphanomyces_invadans	L=150	Proximal	0.676703439325114	0.664201706363993	0.688046608757617	Protists
Aphanomyces_invadans	L=200	Distal	1.1340919435594	1.10915242165242	1.15953090096798	Protists
Aphanomyces_invadans	L=200	Proximal	0.723103448275862	0.711571089243298	0.734672427887423	Protists
Aphanomyces_invadans	L=250	Distal	1.1413344702622	1.1149521032903	1.16849175301044	Protists
Aphanomyces_invadans	L=250	Proximal	0.754236396168824	0.743127804812287	0.76568213933684	Protists
Apis_mellifera	L=100	Distal	0.84197167368902	0.83271412792449	0.850783342887077	Multicellular_Animals_and_Plants
Apis_mellifera	L=100	Proximal	0.620561134693032	0.610259569030905	0.631545674849858	Multicellular_Animals_and_Plants
Apis_mellifera	L=150	Distal	0.829927238215755	0.819246707742465	0.840402357765249	Multicellular_Animals_and_Plants
Apis_mellifera	L=150	Proximal	0.697990042411949	0.688714055938458	0.707940106007728	Multicellular_Animals_and_Plants
Apis_mellifera	L=200	Distal	0.82782417754774	0.815512978986403	0.839643652561247	Multicellular_Animals_and_Plants
Apis_mellifera	L=200	Proximal	0.724032034684169	0.715288518738846	0.732681532757092	Multicellular_Animals_and_Plants
Apis_mellifera	L=250	Distal	0.814049191310173	0.800790811523254	0.827033675418937	Multicellular_Animals_and_Plants
Apis_mellifera	L=250	Proximal	0.744222939030194	0.736163908144277	0.75222510098304	Multicellular_Animals_and_Plants
Apteryx_owenii	L=100	Distal	0.941748219159843	0.930042965013264	0.953946425651219	Multicellular_Animals_and_Plants
Apteryx_owenii	L=100	Proximal	0.862934996717006	0.84515986415064	0.880717038029821	Multicellular_Animals_and_Plants
Apteryx_owenii	L=150	Distal	0.936906134457123	0.923430792651268	0.95017680239661	Multicellular_Animals_and_Plants
Apteryx_owenii	L=150	Proximal	0.892480674631061	0.876965836311219	0.908659994812768	Multicellular_Animals_and_Plants
Apteryx_owenii	L=200	Distal	0.926455906821963	0.912017970797454	0.941540245434341	Multicellular_Animals_and_Plants
Apteryx_owenii	L=200	Proximal	0.911742495752313	0.896674487851634	0.925992057310079	Multicellular_Animals_and_Plants
Apteryx_owenii	L=250	Distal	0.916091495065883	0.899818187421035	0.932747510592144	Multicellular_Animals_and_Plants
Apteryx_owenii	L=250	Proximal	0.920816128248725	0.907734056987788	0.934441988677912	Multicellular_Animals_and_Plants
Apteryx_rowi	L=100	Distal	0.945583089337999	0.932923037900659	0.957482387523298	Multicellular_Animals_and_Plants
Apteryx_rowi	L=100	Proximal	0.874355784609917	0.855202263157208	0.894879000354678	Multicellular_Animals_and_Plants
Apteryx_rowi	L=150	Distal	0.932936676583086	0.919338053149231	0.94677822824118	Multicellular_Animals_and_Plants
Apteryx_rowi	L=150	Proximal	0.913250714966635	0.897104543581676	0.931181959564541	Multicellular_Animals_and_Plants
Apteryx_rowi	L=200	Distal	0.930379103567436	0.915670122686192	0.945570800310921	Multicellular_Animals_and_Plants
Apteryx_rowi	L=200	Proximal	0.919691632205034	0.905396745617893	0.935699853001522	Multicellular_Animals_and_Plants
Apteryx_rowi	L=250	Distal	0.918402143466082	0.90224664319621	0.935375837261225	Multicellular_Animals_and_Plants
Apteryx_rowi	L=250	Proximal	0.929784626160042	0.916068066790161	0.944086016725968	Multicellular_Animals_and_Plants
Arabidopsis_halleri	L=100	Distal	0.795365648363618	0.786095543590892	0.805455274769354	Multicellular_Animals_and_Plants
Arabidopsis_halleri	L=100	Proximal	0.635785386807649	0.629466284725843	0.641695847923962	Multicellular_Animals_and_Plants
Arabidopsis_halleri	L=150	Distal	0.78734810578985	0.776301485473859	0.799462911888518	Multicellular_Animals_and_Plants
Arabidopsis_halleri	L=150	Proximal	0.67194793241733	0.666121395589822	0.677696389232843	Multicellular_Animals_and_Plants
Arabidopsis_halleri	L=200	Distal	0.783861671469741	0.770649315790259	0.79884995285425	Multicellular_Animals_and_Plants
Arabidopsis_halleri	L=200	Proximal	0.6867033603708	0.681194309922577	0.692120324702389	Multicellular_Animals_and_Plants
Arabidopsis_halleri	L=250	Distal	0.780816154816996	0.765142588196494	0.796680497925311	Multicellular_Animals_and_Plants
Arabidopsis_halleri	L=250	Proximal	0.694484682654649	0.68917462892875	0.700006827290505	Multicellular_Animals_and_Plants
Arabidopsis_lyrata	L=100	Distal	0.777007109415641	0.760126037412586	0.793799822852082	Multicellular_Animals_and_Plants
Arabidopsis_lyrata	L=100	Proximal	0.572700296735905	0.562747842313972	0.5824498504643	Multicellular_Animals_and_Plants
Arabidopsis_lyrata	L=150	Distal	0.795141497620836	0.774768179599805	0.818720990201135	Multicellular_Animals_and_Plants
Arabidopsis_lyrata	L=150	Proximal	0.600842806742454	0.591448547304549	0.610110458752115	Multicellular_Animals_and_Plants
Arabidopsis_lyrata	L=200	Distal	0.809914407988588	0.784455958549223	0.836471790716305	Multicellular_Animals_and_Plants
Arabidopsis_lyrata	L=200	Proximal	0.617376042123739	0.60877466251298	0.627006744667435	Multicellular_Animals_and_Plants
Arabidopsis_lyrata	L=250	Distal	0.814576103123451	0.782744369409607	0.846918130388278	Multicellular_Animals_and_Plants
Arabidopsis_lyrata	L=250	Proximal	0.629146141215107	0.620434336421471	0.638157894736842	Multicellular_Animals_and_Plants
Arabidopsis_thaliana	L=100	Distal	0.944227159768898	0.937570604116148	0.950938741804027	Multicellular_Animals_and_Plants
Arabidopsis_thaliana	L=100	Proximal	0.56672308293191	0.560276727535999	0.573066657012431	Multicellular_Animals_and_Plants
Arabidopsis_thaliana	L=150	Distal	0.95748853762128	0.949508037934983	0.965223767250635	Multicellular_Animals_and_Plants
Arabidopsis_thaliana	L=150	Proximal	0.658588804766042	0.652614570754104	0.664797820026936	Multicellular_Animals_and_Plants
Arabidopsis_thaliana	L=200	Distal	0.952423828282016	0.942976626163478	0.961626498787334	Multicellular_Animals_and_Plants
Arabidopsis_thaliana	L=200	Proximal	0.718339536937733	0.712647260760527	0.724456120281196	Multicellular_Animals_and_Plants
Arabidopsis_thaliana	L=250	Distal	0.944565346417125	0.934397995929231	0.954805525169037	Multicellular_Animals_and_Plants
Arabidopsis_thaliana	L=250	Proximal	0.752739273927393	0.747328745354043	0.758379145238517	Multicellular_Animals_and_Plants
Armillaria_gallica	L=100	Distal	1.03266083985017	1.01992435268976	1.04634438673592	Fungi
Armillaria_gallica	L=100	Proximal	0.810478539008613	0.799813783544531	0.822742790388878	Fungi
Armillaria_gallica	L=150	Distal	1.03479532163743	1.02036746491496	1.05244375715581	Fungi
Armillaria_gallica	L=150	Proximal	0.867289325101578	0.857244934947752	0.877431340570523	Fungi
Armillaria_gallica	L=200	Distal	1.03949757869249	1.01868604478719	1.0626547029703	Fungi
Armillaria_gallica	L=200	Proximal	0.893018316963101	0.883248730964467	0.902361523562146	Fungi
Armillaria_gallica	L=250	Distal	1.03898659451482	1.01342962194325	1.06910319604655	Fungi
Armillaria_gallica	L=250	Proximal	0.908128965530958	0.899416909620991	0.916791410778092	Fungi
Armillaria_solidipes	L=100	Distal	1.02569799303858	1.012571236397	1.03963368863534	Fungi
Armillaria_solidipes	L=100	Proximal	0.769432835820896	0.757520542631102	0.780650905853065	Fungi
Armillaria_solidipes	L=150	Distal	1.02201774564574	1.0056046561759	1.03828177164478	Fungi
Armillaria_solidipes	L=150	Proximal	0.837549815498155	0.827556837654828	0.847937836222355	Fungi
Armillaria_solidipes	L=200	Distal	1.02761307809588	1.00613283242315	1.05003050904669	Fungi
Armillaria_solidipes	L=200	Proximal	0.865532463667477	0.8563545062282	0.875218647925117	Fungi
Armillaria_solidipes	L=250	Distal	1.0357732526142	1.00614808874632	1.06508959457834	Fungi
Armillaria_solidipes	L=250	Proximal	0.88037083259048	0.871975984460533	0.889851984168996	Fungi
Ascoidea_rubescens	L=100	Distal	0.695412844036697	0.678863868986694	0.714709051724138	Fungi
Ascoidea_rubescens	L=100	Proximal	0.459693730135799	0.447538677918425	0.472527472527473	Fungi
Ascoidea_rubescens	L=150	Distal	0.713586751975913	0.691712042028074	0.736883015934707	Fungi
Ascoidea_rubescens	L=150	Proximal	0.508445214378519	0.496403295965666	0.520274761799247	Fungi
Ascoidea_rubescens	L=200	Distal	0.7129372570794	0.687366167023555	0.741778477447681	Fungi
Ascoidea_rubescens	L=200	Proximal	0.540343190945601	0.529986302718866	0.552138370352408	Fungi
Ascoidea_rubescens	L=250	Distal	0.717817561807332	0.682887266828873	0.755851792006104	Fungi
Ascoidea_rubescens	L=250	Proximal	0.557248157248157	0.547031086062526	0.568518417941251	Fungi
Aspergillus_aculeatinus	L=100	Distal	0.85102354750917	0.835890283589028	0.866409466414887	Fungi
Aspergillus_aculeatinus	L=100	Proximal	0.574827109266943	0.564365275783284	0.586926895402453	Fungi
Aspergillus_aculeatinus	L=150	Distal	0.883176771989752	0.862839979976639	0.903243273929353	Fungi
Aspergillus_aculeatinus	L=150	Proximal	0.628766286644951	0.618872763887567	0.639705882352941	Fungi
Aspergillus_aculeatinus	L=200	Distal	0.900204185809086	0.874963563857828	0.925721784776903	Fungi
Aspergillus_aculeatinus	L=200	Proximal	0.66516414356183	0.655464297686892	0.674980581686373	Fungi
Aspergillus_aculeatinus	L=250	Distal	0.90080971659919	0.872206977655821	0.936063694401498	Fungi
Aspergillus_aculeatinus	L=250	Proximal	0.690613171839516	0.681431132357335	0.699671561606645	Fungi
Aspergillus_aculeatus	L=100	Distal	0.830385778429396	0.811276583363548	0.850101783318793	Fungi
Aspergillus_aculeatus	L=100	Proximal	0.547731888964116	0.534110915492958	0.562851129702746	Fungi
Aspergillus_aculeatus	L=150	Distal	0.869542686876538	0.845958004587734	0.893985708482342	Fungi
Aspergillus_aculeatus	L=150	Proximal	0.597693520285406	0.585307989486556	0.611135147057576	Fungi
Aspergillus_aculeatus	L=200	Distal	0.889607917776932	0.860124031578366	0.921166732361056	Fungi
Aspergillus_aculeatus	L=200	Proximal	0.63658906185425	0.624370866295999	0.649108020789437	Fungi
Aspergillus_aculeatus	L=250	Distal	0.91086186540732	0.875684571947448	0.951309360501857	Fungi
Aspergillus_aculeatus	L=250	Proximal	0.660930062248261	0.649274736737979	0.673090966721463	Fungi
Aspergillus_brasiliensis	L=100	Distal	0.91737482023794	0.900189543971957	0.934481736854897	Fungi
Aspergillus_brasiliensis	L=100	Proximal	0.613940389579911	0.602207634255547	0.62763915547025	Fungi
Aspergillus_brasiliensis	L=150	Distal	0.958947564844187	0.938283100770948	0.981666579114514	Fungi
Aspergillus_brasiliensis	L=150	Proximal	0.668433179723502	0.657001876905569	0.679311556023885	Fungi
Aspergillus_brasiliensis	L=200	Distal	0.970620538165843	0.943912631340036	0.998594622843382	Fungi
Aspergillus_brasiliensis	L=200	Proximal	0.712389380530973	0.701855804928438	0.722681121590172	Fungi
Aspergillus_brasiliensis	L=250	Distal	0.982935153583618	0.948929159802306	1.01901813356922	Fungi
Aspergillus_brasiliensis	L=250	Proximal	0.738583889173935	0.72836596236312	0.74831051810778	Fungi
Aspergillus_brunneoviolaceus	L=100	Distal	0.85848842487517	0.844300968462876	0.874768732654949	Fungi
Aspergillus_brunneoviolaceus	L=100	Proximal	0.586206896551724	0.574491838233076	0.596657381615599	Fungi
Aspergillus_brunneoviolaceus	L=150	Distal	0.905731032237056	0.886671634237989	0.925323730237277	Fungi
Aspergillus_brunneoviolaceus	L=150	Proximal	0.629922837959715	0.620285078522407	0.639991855019344	Fungi
Aspergillus_brunneoviolaceus	L=200	Distal	0.919632050351005	0.895568128241396	0.946455152998624	Fungi
Aspergillus_brunneoviolaceus	L=200	Proximal	0.67139282735613	0.662058302252232	0.680935292114896	Fungi
Aspergillus_brunneoviolaceus	L=250	Distal	0.920592705167173	0.891776007066488	0.952821006891534	Fungi
Aspergillus_brunneoviolaceus	L=250	Proximal	0.698610339077265	0.689539136795903	0.70797656602073	Fungi
Aspergillus_campestris	L=100	Distal	0.837721984078383	0.820635872825435	0.854465958775765	Fungi
Aspergillus_campestris	L=100	Proximal	0.557557732680196	0.54627808417002	0.569740470433652	Fungi
Aspergillus_campestris	L=150	Distal	0.890856763338499	0.867615351444588	0.913092806898117	Fungi
Aspergillus_campestris	L=150	Proximal	0.599301784328937	0.589166205884035	0.611560270353181	Fungi
Aspergillus_campestris	L=200	Distal	0.90123870103783	0.872326636422553	0.92988713201323	Fungi
Aspergillus_campestris	L=200	Proximal	0.644245303390196	0.634373878722641	0.654784276179163	Fungi
Aspergillus_campestris	L=250	Distal	0.928263214670982	0.892172109901503	0.967397414277684	Fungi
Aspergillus_campestris	L=250	Proximal	0.66730787727229	0.657942152678995	0.67714560387275	Fungi
Aspergillus_candidus	L=100	Distal	0.804323038024887	0.792411913530199	0.817253807579646	Fungi
Aspergillus_candidus	L=100	Proximal	0.537438566059555	0.52707123187661	0.548620333480891	Fungi
Aspergillus_candidus	L=150	Distal	0.838645418326693	0.822793262606554	0.854192169566952	Fungi
Aspergillus_candidus	L=150	Proximal	0.582242398648649	0.572686538491493	0.592248153587182	Fungi
Aspergillus_candidus	L=200	Distal	0.851244139920664	0.8324810439076	0.870078050848239	Fungi
Aspergillus_candidus	L=200	Proximal	0.620331588132635	0.611417746939793	0.630343656551819	Fungi
Aspergillus_candidus	L=250	Distal	0.85657959586003	0.834568820115126	0.879343275275427	Fungi
Aspergillus_candidus	L=250	Proximal	0.645395550061805	0.63668563741919	0.654652171953946	Fungi
Aspergillus_carbonarius	L=100	Distal	0.932528659456563	0.92494781486778	0.940152593188606	Fungi
Aspergillus_carbonarius	L=100	Proximal	0.553245116572149	0.543311788566319	0.564557613168724	Fungi
Aspergillus_carbonarius	L=150	Distal	0.950499945910025	0.942415276247623	0.958784309385031	Fungi
Aspergillus_carbonarius	L=150	Proximal	0.607309451564694	0.597965312660946	0.617463014379843	Fungi
Aspergillus_carbonarius	L=200	Distal	0.960363697592187	0.951899342602653	0.969079539247161	Fungi
Aspergillus_carbonarius	L=200	Proximal	0.652815307091215	0.644154758559065	0.661904224184051	Fungi
Aspergillus_carbonarius	L=250	Distal	0.968707830336628	0.959537300788807	0.978274180850525	Fungi
Aspergillus_carbonarius	L=250	Proximal	0.682407465397382	0.673589463418856	0.69141442984961	Fungi
Aspergillus_ellipticus	L=100	Distal	0.859784283513097	0.845632498421385	0.874912891986063	Fungi
Aspergillus_ellipticus	L=100	Proximal	0.612285255221851	0.60121359223301	0.623929471032746	Fungi
Aspergillus_ellipticus	L=150	Distal	0.896807345632213	0.878237914535555	0.916033161673916	Fungi
Aspergillus_ellipticus	L=150	Proximal	0.656254293958686	0.646392464168257	0.666671319593241	Fungi
Aspergillus_ellipticus	L=200	Distal	0.908268733850129	0.884499245093105	0.934095136858889	Fungi
Aspergillus_ellipticus	L=200	Proximal	0.691004313000616	0.681656732803781	0.700830732818047	Fungi
Aspergillus_ellipticus	L=250	Distal	0.922561741314357	0.888351471180975	0.95742832319722	Fungi
Aspergillus_ellipticus	L=250	Proximal	0.711134163208852	0.701955584226308	0.720249352104784	Fungi
Aspergillus_eucalypticola	L=100	Distal	0.852180890697541	0.83631219396953	0.868156219071059	Fungi
Aspergillus_eucalypticola	L=100	Proximal	0.569192317811102	0.557959007356497	0.579795590900412	Fungi
Aspergillus_eucalypticola	L=150	Distal	0.882016416549208	0.862214297292916	0.901834951826686	Fungi
Aspergillus_eucalypticola	L=150	Proximal	0.625619112362824	0.614864800374149	0.635055205047319	Fungi
Aspergillus_eucalypticola	L=200	Distal	0.909567824131901	0.883094833858841	0.935034251632329	Fungi
Aspergillus_eucalypticola	L=200	Proximal	0.658663205710578	0.649024963882001	0.667875752079915	Fungi
Aspergillus_eucalypticola	L=250	Distal	0.92552767821585	0.892464550071524	0.958350515463917	Fungi
Aspergillus_eucalypticola	L=250	Proximal	0.682949775654943	0.673730953821551	0.692066390558798	Fungi
Aspergillus_flavus	L=100	Distal	0.723268118616956	0.704622964379259	0.743678793514635	Fungi
Aspergillus_flavus	L=100	Proximal	0.428017718715393	0.417950797512841	0.439829302987198	Fungi
Aspergillus_flavus	L=150	Distal	0.746047763202153	0.723884433057824	0.770941953423705	Fungi
Aspergillus_flavus	L=150	Proximal	0.482135261590813	0.47140532644351	0.493899782135076	Fungi
Aspergillus_flavus	L=200	Distal	0.737846433439346	0.711656441717791	0.767485822306238	Fungi
Aspergillus_flavus	L=200	Proximal	0.52265253927658	0.512081618041883	0.534369323726764	Fungi
Aspergillus_flavus	L=250	Distal	0.740898058252427	0.712358337830545	0.774746192893401	Fungi
Aspergillus_flavus	L=250	Proximal	0.541652837703286	0.531161386650176	0.552751905165114	Fungi
Aspergillus_glaucus	L=100	Distal	0.881176470588235	0.8650178106763	0.899166410312202	Fungi
Aspergillus_glaucus	L=100	Proximal	0.616894331920239	0.604554546853362	0.629168501541295	Fungi
Aspergillus_glaucus	L=150	Distal	0.90173535791757	0.879969940887273	0.925016271786114	Fungi
Aspergillus_glaucus	L=150	Proximal	0.67399438727783	0.662148190695003	0.685217711760388	Fungi
Aspergillus_glaucus	L=200	Distal	0.918323033238684	0.891360386504758	0.949904543059287	Fungi
Aspergillus_glaucus	L=200	Proximal	0.705211406096362	0.694152404780283	0.71512969951989	Fungi
Aspergillus_glaucus	L=250	Distal	0.946515397082658	0.909173466872511	0.985931344963421	Fungi
Aspergillus_glaucus	L=250	Proximal	0.722025808732544	0.712513246780433	0.732514347202296	Fungi
Aspergillus_heteromorphus	L=100	Distal	0.85111767186841	0.833990556648058	0.866965727358325	Fungi
Aspergillus_heteromorphus	L=100	Proximal	0.617414248021108	0.605108742361035	0.63043288774079	Fungi
Aspergillus_heteromorphus	L=150	Distal	0.895944285129045	0.875500400320256	0.918328784379593	Fungi
Aspergillus_heteromorphus	L=150	Proximal	0.652219020172911	0.641271208532149	0.663228226468175	Fungi
Aspergillus_heteromorphus	L=200	Distal	0.919565217391304	0.893212669683258	0.949350347469922	Fungi
Aspergillus_heteromorphus	L=200	Proximal	0.684047596014318	0.673813607775872	0.693645020710763	Fungi
Aspergillus_heteromorphus	L=250	Distal	0.929	0.89584262484782	0.966713927080217	Fungi
Aspergillus_heteromorphus	L=250	Proximal	0.707093425605536	0.697438785326823	0.716703200350723	Fungi
Aspergillus_indologenus	L=100	Distal	0.862481473639636	0.848729822221991	0.877909482758621	Fungi
Aspergillus_indologenus	L=100	Proximal	0.572733118971061	0.56274485024643	0.584615283626374	Fungi
Aspergillus_indologenus	L=150	Distal	0.903068233857426	0.886418291741896	0.921940500864904	Fungi
Aspergillus_indologenus	L=150	Proximal	0.626311844077961	0.617117533007109	0.636876219333538	Fungi
Aspergillus_indologenus	L=200	Distal	0.923797555123958	0.900430393701664	0.94750965262276	Fungi
Aspergillus_indologenus	L=200	Proximal	0.666381122965501	0.657721035428312	0.67574957701488	Fungi
Aspergillus_indologenus	L=250	Distal	0.930858806404658	0.898805340829234	0.963828183873399	Fungi
Aspergillus_indologenus	L=250	Proximal	0.693915627267388	0.685457241686476	0.703519348183229	Fungi
Aspergillus_japonicus	L=100	Distal	0.844454463480613	0.829306900006088	0.859472466079116	Fungi
Aspergillus_japonicus	L=100	Proximal	0.574862360682154	0.564475987355	0.585724253991709	Fungi
Aspergillus_japonicus	L=150	Distal	0.893493039818712	0.874098882436076	0.912551300013639	Fungi
Aspergillus_japonicus	L=150	Proximal	0.616727487917941	0.607087378640777	0.626741505462564	Fungi
Aspergillus_japonicus	L=200	Distal	0.909507722007722	0.88453414691387	0.935705906814218	Fungi
Aspergillus_japonicus	L=200	Proximal	0.65741273100616	0.648409557641131	0.666777740753082	Fungi
Aspergillus_japonicus	L=250	Distal	0.931748466257669	0.900333456835865	0.965818759936407	Fungi
Aspergillus_japonicus	L=250	Proximal	0.681175269757947	0.672155855554476	0.689937822150674	Fungi
Aspergillus_lacticoffeatus	L=100	Distal	0.839193210624931	0.824827145414513	0.855027667118661	Fungi
Aspergillus_lacticoffeatus	L=100	Proximal	0.556269270298047	0.546504987015774	0.566161087866109	Fungi
Aspergillus_lacticoffeatus	L=150	Distal	0.886284447260057	0.867059188100403	0.905945062105642	Fungi
Aspergillus_lacticoffeatus	L=150	Proximal	0.602048558421851	0.593047942246024	0.612091408735898	Fungi
Aspergillus_lacticoffeatus	L=200	Distal	0.905379896177442	0.882875731271679	0.929511443262132	Fungi
Aspergillus_lacticoffeatus	L=200	Proximal	0.642342128199033	0.634051630588866	0.651689412559109	Fungi
Aspergillus_lacticoffeatus	L=250	Distal	0.929955290611028	0.901400312384323	0.96187751091072	Fungi
Aspergillus_lacticoffeatus	L=250	Proximal	0.66647855530474	0.658213738330779	0.675485585696693	Fungi
Aspergillus_luchuensis	L=100	Distal	0.928131416837782	0.910534423509895	0.945031023435146	Fungi
Aspergillus_luchuensis	L=100	Proximal	0.632080842584685	0.619989459760367	0.644746823268087	Fungi
Aspergillus_luchuensis	L=150	Distal	0.979694550503297	0.957749585385199	1.00070909413225	Fungi
Aspergillus_luchuensis	L=150	Proximal	0.678960603520537	0.667695343391697	0.690833397743598	Fungi
Aspergillus_luchuensis	L=200	Distal	0.990942028985507	0.963264381985019	1.01916422677668	Fungi
Aspergillus_luchuensis	L=200	Proximal	0.725111441307578	0.714001389961722	0.735788771150269	Fungi
Aspergillus_luchuensis	L=250	Distal	0.999593991067803	0.964724091652707	1.03445378151261	Fungi
Aspergillus_luchuensis	L=250	Proximal	0.752277150642273	0.741708739429039	0.762670728771621	Fungi
Aspergillus_neoniger	L=100	Distal	0.839107184375727	0.8244314044631	0.853698562089184	Fungi
Aspergillus_neoniger	L=100	Proximal	0.551226551226551	0.54135532079361	0.562595813333869	Fungi
Aspergillus_neoniger	L=150	Distal	0.877311492020603	0.858110340270895	0.895998620213867	Fungi
Aspergillus_neoniger	L=150	Proximal	0.604251601630751	0.59461124603294	0.614330934399819	Fungi
Aspergillus_neoniger	L=200	Distal	0.89119569396386	0.866002490660025	0.912838015227094	Fungi
Aspergillus_neoniger	L=200	Proximal	0.644724025974026	0.636101545607432	0.653907660137606	Fungi
Aspergillus_neoniger	L=250	Distal	0.911471321695761	0.876840495396887	0.943641820587571	Fungi
Aspergillus_neoniger	L=250	Proximal	0.667824702348641	0.659023178660134	0.676220872923682	Fungi
Aspergillus_nidulans	L=100	Distal	0.6119698771304	0.592473211116547	0.633825944170772	Fungi
Aspergillus_nidulans	L=100	Proximal	0.393292682926829	0.380526964528397	0.407679544915857	Fungi
Aspergillus_nidulans	L=150	Distal	0.651112316874661	0.625978090766823	0.676828494479618	Fungi
Aspergillus_nidulans	L=150	Proximal	0.419230122709699	0.407113882518099	0.43193626602009	Fungi
Aspergillus_nidulans	L=200	Distal	0.652492668621701	0.621931832078405	0.681470137825421	Fungi
Aspergillus_nidulans	L=200	Proximal	0.450912250217202	0.438588460644643	0.463534262684301	Fungi
Aspergillus_nidulans	L=250	Distal	0.652818991097923	0.616822429906542	0.6875	Fungi
Aspergillus_nidulans	L=250	Proximal	0.469645203679369	0.457732724559909	0.481544607549229	Fungi
Aspergillus_novofumigatus	L=100	Distal	0.893074119076549	0.877276266069157	0.909351644087527	Fungi
Aspergillus_novofumigatus	L=100	Proximal	0.585819874076102	0.574953906294604	0.597517093107263	Fungi
Aspergillus_novofumigatus	L=150	Distal	0.926284554115258	0.906738622769367	0.94683908045977	Fungi
Aspergillus_novofumigatus	L=150	Proximal	0.646243471273604	0.636018999510679	0.656740031897927	Fungi
Aspergillus_novofumigatus	L=200	Distal	0.932370472260431	0.907604844873662	0.958751524938266	Fungi
Aspergillus_novofumigatus	L=200	Proximal	0.691874765497978	0.682391495188186	0.701439989180005	Fungi
Aspergillus_novofumigatus	L=250	Distal	0.945753033547466	0.915996232317384	0.978581979320532	Fungi
Aspergillus_novofumigatus	L=250	Proximal	0.716736139289535	0.7077267147712	0.725979259336755	Fungi
Aspergillus_ochraceoroseus	L=100	Distal	0.845622895622896	0.828741131826431	0.865586765466138	Fungi
Aspergillus_ochraceoroseus	L=100	Proximal	0.607317073170732	0.593442932259522	0.62211118051218	Fungi
Aspergillus_ochraceoroseus	L=150	Distal	0.863538424706727	0.841179797225996	0.886251673853487	Fungi
Aspergillus_ochraceoroseus	L=150	Proximal	0.659380146728552	0.646696035242291	0.67246907924874	Fungi
Aspergillus_ochraceoroseus	L=200	Distal	0.890226628895184	0.861549006168609	0.918188458728999	Fungi
Aspergillus_ochraceoroseus	L=200	Proximal	0.684302253205527	0.671920694533998	0.696795211038189	Fungi
Aspergillus_ochraceoroseus	L=250	Distal	0.887472283813747	0.854322305229456	0.92491226043126	Fungi
Aspergillus_ochraceoroseus	L=250	Proximal	0.707974375966424	0.696354999823467	0.720473646793696	Fungi
Aspergillus_oryzae	L=100	Distal	0.823353293413174	0.812266773824059	0.83456989655215	Fungi
Aspergillus_oryzae	L=100	Proximal	0.502497985495568	0.492262029278381	0.513082112884647	Fungi
Aspergillus_oryzae	L=150	Distal	0.840156107282239	0.827781993409978	0.852474623967108	Fungi
Aspergillus_oryzae	L=150	Proximal	0.566048803378696	0.55618795118226	0.575981855079384	Fungi
Aspergillus_oryzae	L=200	Distal	0.846055729984301	0.832653376528696	0.859637273545194	Fungi
Aspergillus_oryzae	L=200	Proximal	0.609097918272938	0.599445607661901	0.618761595660836	Fungi
Aspergillus_oryzae	L=250	Distal	0.846658230760382	0.831826401446655	0.861826697892272	Fungi
Aspergillus_oryzae	L=250	Proximal	0.638514651397777	0.629763662146703	0.648010271770364	Fungi
Aspergillus_piperis	L=100	Distal	0.874613003095975	0.86082995180368	0.890046445196506	Fungi
Aspergillus_piperis	L=100	Proximal	0.557474835342364	0.547472090944316	0.567632544603315	Fungi
Aspergillus_piperis	L=150	Distal	0.919526627218935	0.901388843572928	0.938986993761235	Fungi
Aspergillus_piperis	L=150	Proximal	0.614578587699317	0.605037192519785	0.623613165680473	Fungi
Aspergillus_piperis	L=200	Distal	0.951878707976269	0.929209946321609	0.977006957678819	Fungi
Aspergillus_piperis	L=200	Proximal	0.654704097116844	0.645689913199641	0.662749615975423	Fungi
Aspergillus_piperis	L=250	Distal	0.988980716253444	0.957971981320881	1.02316550735222	Fungi
Aspergillus_piperis	L=250	Proximal	0.680356059073437	0.672149659727982	0.687964541425162	Fungi
Aspergillus_ruber	L=100	Distal	0.893545683151718	0.87676490747087	0.910336287846171	Fungi
Aspergillus_ruber	L=100	Proximal	0.598456893659846	0.586359901396878	0.612006861063465	Fungi
Aspergillus_ruber	L=150	Distal	0.918207395498392	0.897814414352455	0.940128292841013	Fungi
Aspergillus_ruber	L=150	Proximal	0.662450884086444	0.650391802290537	0.675648174528878	Fungi
Aspergillus_ruber	L=200	Distal	0.929014681398517	0.902640421761605	0.956976590088791	Fungi
Aspergillus_ruber	L=200	Proximal	0.702710966163881	0.690945804095069	0.713624061395474	Fungi
Aspergillus_ruber	L=250	Distal	0.93568665377176	0.901677539608574	0.972850678733032	Fungi
Aspergillus_ruber	L=250	Proximal	0.726474846181687	0.715468019363707	0.737358083364902	Fungi
Aspergillus_saccharolyticus	L=100	Distal	0.830061983471074	0.815115394369769	0.847353174773184	Fungi
Aspergillus_saccharolyticus	L=100	Proximal	0.555737704918033	0.545016077170418	0.56645906121829	Fungi
Aspergillus_saccharolyticus	L=150	Distal	0.878135198135198	0.858362840125592	0.900899177348384	Fungi
Aspergillus_saccharolyticus	L=150	Proximal	0.599274007259927	0.58954658586733	0.608783104257459	Fungi
Aspergillus_saccharolyticus	L=200	Distal	0.898672257162823	0.873154900123573	0.927595608707569	Fungi
Aspergillus_saccharolyticus	L=200	Proximal	0.638286134608312	0.628859885723603	0.647876808212786	Fungi
Aspergillus_saccharolyticus	L=250	Distal	0.881581870695401	0.848942565869	0.91894395553497	Fungi
Aspergillus_saccharolyticus	L=250	Proximal	0.669808228159318	0.660758137701737	0.678933377637481	Fungi
Aspergillus_sclerotiicarbonarius	L=100	Distal	0.861876565702574	0.84616868035584	0.876751998146647	Fungi
Aspergillus_sclerotiicarbonarius	L=100	Proximal	0.597520607516064	0.585772461186052	0.608062140436859	Fungi
Aspergillus_sclerotiicarbonarius	L=150	Distal	0.891484426772697	0.871974785490314	0.911261642675699	Fungi
Aspergillus_sclerotiicarbonarius	L=150	Proximal	0.649669951210179	0.639273274969406	0.659711091034496	Fungi
Aspergillus_sclerotiicarbonarius	L=200	Distal	0.885728668512459	0.861233480176212	0.911421911421911	Fungi
Aspergillus_sclerotiicarbonarius	L=200	Proximal	0.691465558574397	0.681766699955287	0.701160159549793	Fungi
Aspergillus_sclerotiicarbonarius	L=250	Distal	0.901556498888215	0.870074131876707	0.932703166171734	Fungi
Aspergillus_sclerotiicarbonarius	L=250	Proximal	0.709484050524513	0.700091542849095	0.718457722318475	Fungi
Aspergillus_sclerotioniger	L=100	Distal	0.908385406168111	0.893967233765042	0.923844105791579	Fungi
Aspergillus_sclerotioniger	L=100	Proximal	0.618241124074771	0.607339715247887	0.629617444798278	Fungi
Aspergillus_sclerotioniger	L=150	Distal	0.947849692813259	0.930562033377636	0.966354575216953	Fungi
Aspergillus_sclerotioniger	L=150	Proximal	0.670828551755795	0.660908104196816	0.681626313555567	Fungi
Aspergillus_sclerotioniger	L=200	Distal	0.973400886637112	0.950912812369497	1.0002169197397	Fungi
Aspergillus_sclerotioniger	L=200	Proximal	0.708966565349544	0.699610077984403	0.718967091650966	Fungi
Aspergillus_sclerotioniger	L=250	Distal	0.987068965517241	0.957835298659931	1.02126929674099	Fungi
Aspergillus_sclerotioniger	L=250	Proximal	0.737050855433431	0.727972910165328	0.746105386365067	Fungi
Aspergillus_steynii	L=100	Distal	0.9119804400978	0.895162308955412	0.928958346304713	Fungi
Aspergillus_steynii	L=100	Proximal	0.601640051791109	0.58951018638925	0.614733314223976	Fungi
Aspergillus_steynii	L=150	Distal	0.950635751682872	0.929764724170408	0.972837474526163	Fungi
Aspergillus_steynii	L=150	Proximal	0.659838907558543	0.648798909052764	0.670607911221705	Fungi
Aspergillus_steynii	L=200	Distal	0.962722394803728	0.934215754785492	0.991290946364443	Fungi
Aspergillus_steynii	L=200	Proximal	0.702978266702442	0.692749050334476	0.713841347398248	Fungi
Aspergillus_steynii	L=250	Distal	0.962913014160485	0.927252656868899	1.00327868852459	Fungi
Aspergillus_steynii	L=250	Proximal	0.730218417473398	0.72047679191664	0.740767794821849	Fungi
Aspergillus_sydowii	L=100	Distal	0.903873015873016	0.887409457555697	0.920116727367914	Fungi
Aspergillus_sydowii	L=100	Proximal	0.607250755287009	0.595223715433501	0.619874450670963	Fungi
Aspergillus_sydowii	L=150	Distal	0.927455557550727	0.906613539522821	0.947358767424798	Fungi
Aspergillus_sydowii	L=150	Proximal	0.671709531013616	0.660410010268849	0.68348134991119	Fungi
Aspergillus_sydowii	L=200	Distal	0.91996809359213	0.892897465177644	0.945872061235648	Fungi
Aspergillus_sydowii	L=200	Proximal	0.718734980294146	0.708183368062133	0.72996370683322	Fungi
Aspergillus_sydowii	L=250	Distal	0.927899686520376	0.894430958592279	0.963123644251627	Fungi
Aspergillus_sydowii	L=250	Proximal	0.740423001783742	0.730310132560882	0.751531924157091	Fungi
Aspergillus_taichungensis	L=100	Distal	0.856543363382033	0.844080257313524	0.868698253066886	Fungi
Aspergillus_taichungensis	L=100	Proximal	0.540052323408496	0.529884702711457	0.550270057565737	Fungi
Aspergillus_taichungensis	L=150	Distal	0.884991843393148	0.869826635935464	0.899018381715126	Fungi
Aspergillus_taichungensis	L=150	Proximal	0.602236853973122	0.593034048165698	0.612008735125424	Fungi
Aspergillus_taichungensis	L=200	Distal	0.904341926729986	0.885467178594678	0.922239249478516	Fungi
Aspergillus_taichungensis	L=200	Proximal	0.642590470557794	0.633942393074187	0.651482643931232	Fungi
Aspergillus_taichungensis	L=250	Distal	0.925214847321265	0.903232716302815	0.947042364236985	Fungi
Aspergillus_taichungensis	L=250	Proximal	0.667552674230146	0.659176749247807	0.676410694344085	Fungi
Aspergillus_tubingensis	L=100	Distal	0.933333333333333	0.91581946622157	0.951646811492642	Fungi
Aspergillus_tubingensis	L=100	Proximal	0.620202372644801	0.60696602356155	0.634141990724224	Fungi
Aspergillus_tubingensis	L=150	Distal	0.983817508286216	0.960406545458006	1.00800551346654	Fungi
Aspergillus_tubingensis	L=150	Proximal	0.672632647880173	0.661213743363218	0.685335894127956	Fungi
Aspergillus_tubingensis	L=200	Distal	1.01036269430052	0.982092893116956	1.04155848009614	Fungi
Aspergillus_tubingensis	L=200	Proximal	0.716907908537865	0.706166168596527	0.728448941963881	Fungi
Aspergillus_tubingensis	L=250	Distal	1.0009004952724	0.965661041245846	1.03831198402597	Fungi
Aspergillus_tubingensis	L=250	Proximal	0.753013165214167	0.742820559721968	0.764288654943245	Fungi
Aspergillus_uvarum	L=100	Distal	0.835788192331102	0.820994795543479	0.850594648166501	Fungi
Aspergillus_uvarum	L=100	Proximal	0.562390866353257	0.552008727723376	0.574112162347456	Fungi
Aspergillus_uvarum	L=150	Distal	0.867958059356673	0.848358520062533	0.888488668767822	Fungi
Aspergillus_uvarum	L=150	Proximal	0.614870925944384	0.605453894131445	0.62553393209778	Fungi
Aspergillus_uvarum	L=200	Distal	0.882955771305286	0.858641489640703	0.908435072142064	Fungi
Aspergillus_uvarum	L=200	Proximal	0.651071309005691	0.641989267167477	0.660636942675159	Fungi
Aspergillus_uvarum	L=250	Distal	0.88759187202767	0.853993344425957	0.918177955678794	Fungi
Aspergillus_uvarum	L=250	Proximal	0.674359358609321	0.66597479285409	0.683582809411416	Fungi
Aspergillus_vadensis	L=100	Distal	0.850008771416876	0.834634818557648	0.864826273203237	Fungi
Aspergillus_vadensis	L=100	Proximal	0.574401946208947	0.563434431146655	0.585320841897954	Fungi
Aspergillus_vadensis	L=150	Distal	0.889599461460788	0.869264923532314	0.909814586121283	Fungi
Aspergillus_vadensis	L=150	Proximal	0.622142357991415	0.613325460092511	0.632499321270987	Fungi
Aspergillus_vadensis	L=200	Distal	0.910791003285317	0.885063328442237	0.936103896103896	Fungi
Aspergillus_vadensis	L=200	Proximal	0.659445046246146	0.650925413768216	0.669267116988552	Fungi
Aspergillus_vadensis	L=250	Distal	0.919406575781876	0.888071262587142	0.954621149042465	Fungi
Aspergillus_vadensis	L=250	Proximal	0.685160427807487	0.676715308253909	0.69455032101777	Fungi
Aspergillus_versicolor	L=100	Distal	0.904261130838569	0.886698517816667	0.920609429259696	Fungi
Aspergillus_versicolor	L=100	Proximal	0.58247176713854	0.570316150132378	0.595352769276416	Fungi
Aspergillus_versicolor	L=150	Distal	0.932347140039448	0.911312361131863	0.956301840987255	Fungi
Aspergillus_versicolor	L=150	Proximal	0.650128715188392	0.638694102770433	0.662218898149279	Fungi
Aspergillus_versicolor	L=200	Distal	0.933274284027163	0.905724171030294	0.961082395865004	Fungi
Aspergillus_versicolor	L=200	Proximal	0.696562179079662	0.685532775050534	0.708521004683183	Fungi
Aspergillus_versicolor	L=250	Distal	0.96551724137931	0.92914798206278	1.00583744948361	Fungi
Aspergillus_versicolor	L=250	Proximal	0.716085989621942	0.705229096390328	0.727155185773936	Fungi
Aspergillus_violaceofuscus	L=100	Distal	0.850296176628972	0.83624394596985	0.866157065707805	Fungi
Aspergillus_violaceofuscus	L=100	Proximal	0.582837942620832	0.571754563894523	0.593667112026695	Fungi
Aspergillus_violaceofuscus	L=150	Distal	0.891847952310908	0.87298850792472	0.910819539925443	Fungi
Aspergillus_violaceofuscus	L=150	Proximal	0.629112426035503	0.619174852835322	0.639066741360698	Fungi
Aspergillus_violaceofuscus	L=200	Distal	0.916109702696474	0.892852129087325	0.941273975846555	Fungi
Aspergillus_violaceofuscus	L=200	Proximal	0.664669242292833	0.655416516029715	0.673755889369763	Fungi
Aspergillus_violaceofuscus	L=250	Distal	0.92606149341142	0.896201769378592	0.954356846473029	Fungi
Aspergillus_violaceofuscus	L=250	Proximal	0.691260368905534	0.682350949504302	0.700013291391609	Fungi
Aspergillus_wentii	L=100	Distal	0.90889552238806	0.892795880847171	0.925814435748211	Fungi
Aspergillus_wentii	L=100	Proximal	0.593215466436682	0.581513315485416	0.60469307467454	Fungi
Aspergillus_wentii	L=150	Distal	0.941156287527878	0.920315383324945	0.960938868453319	Fungi
Aspergillus_wentii	L=150	Proximal	0.658557135334387	0.64717282350232	0.669271112062507	Fungi
Aspergillus_wentii	L=200	Distal	0.96462445526788	0.939100704387919	0.988961892247043	Fungi
Aspergillus_wentii	L=200	Proximal	0.698179271708684	0.687644004560728	0.70784522541711	Fungi
Aspergillus_wentii	L=250	Distal	0.968523002421307	0.93454304738912	1.00378510633848	Fungi
Aspergillus_wentii	L=250	Proximal	0.726883561643836	0.716561517523685	0.736049810844893	Fungi
Astatotilapia_calliptera	L=100	Distal	0.966084858805165	0.960389723366004	0.972094253733385	Multicellular_Animals_and_Plants
Astatotilapia_calliptera	L=100	Proximal	0.607214086272722	0.599724788455748	0.614752679735546	Multicellular_Animals_and_Plants
Astatotilapia_calliptera	L=150	Distal	0.98066657048045	0.974531807685173	0.986933244155534	Multicellular_Animals_and_Plants
Astatotilapia_calliptera	L=150	Proximal	0.687882113183885	0.680019487796397	0.694909919451104	Multicellular_Animals_and_Plants
Astatotilapia_calliptera	L=200	Distal	0.992911781824229	0.985963025612499	0.999961795166618	Multicellular_Animals_and_Plants
Astatotilapia_calliptera	L=200	Proximal	0.735069518391189	0.728574325602854	0.74184096981867	Multicellular_Animals_and_Plants
Astatotilapia_calliptera	L=250	Distal	1.00480595068467	0.99688458591828	1.01228742140545	Multicellular_Animals_and_Plants
Astatotilapia_calliptera	L=250	Proximal	0.766481294236603	0.760558893650429	0.773146162029987	Multicellular_Animals_and_Plants
Astyanax_mexicanus	L=100	Distal	0.89519513218632	0.889886739859234	0.900744123131304	Multicellular_Animals_and_Plants
Astyanax_mexicanus	L=100	Proximal	0.560612813370474	0.554281803522716	0.567635524180072	Multicellular_Animals_and_Plants
Astyanax_mexicanus	L=150	Distal	0.912961964198577	0.90726760965986	0.919156242081366	Multicellular_Animals_and_Plants
Astyanax_mexicanus	L=150	Proximal	0.62701509297501	0.620834632863492	0.633367939400931	Multicellular_Animals_and_Plants
Astyanax_mexicanus	L=200	Distal	0.925705031993049	0.91976261278983	0.932669291792932	Multicellular_Animals_and_Plants
Astyanax_mexicanus	L=200	Proximal	0.673325499412456	0.667616729158641	0.679354168935997	Multicellular_Animals_and_Plants
Astyanax_mexicanus	L=250	Distal	0.938951917882226	0.932083192127625	0.946360435122362	Multicellular_Animals_and_Plants
Astyanax_mexicanus	L=250	Proximal	0.703052526773355	0.69766447112775	0.708630243024853	Multicellular_Animals_and_Plants
Aureobasidium_pullulans	L=100	Distal	0.981965859030837	0.963528299338106	1.00140390284992	Fungi
Aureobasidium_pullulans	L=100	Proximal	0.593552320707263	0.582060605154689	0.606258757589911	Fungi
Aureobasidium_pullulans	L=150	Distal	1.02532154340836	1.00097605956416	1.05109188298311	Fungi
Aureobasidium_pullulans	L=150	Proximal	0.669567182732512	0.658477832635495	0.680096418732782	Fungi
Aureobasidium_pullulans	L=200	Distal	1.06523736600306	1.03388822829964	1.09752441660487	Fungi
Aureobasidium_pullulans	L=200	Proximal	0.715070569290518	0.704722029681596	0.725518321764348	Fungi
Aureobasidium_pullulans	L=250	Distal	1.08725830441249	1.04528122020972	1.13334797607204	Fungi
Aureobasidium_pullulans	L=250	Proximal	0.748200220208351	0.737640410737286	0.758485090453254	Fungi
Aureobasidium_subglaciale	L=100	Distal	1.00486756432139	0.985612023772248	1.02225409084917	Fungi
Aureobasidium_subglaciale	L=100	Proximal	0.623453815261044	0.610215328495845	0.637693066053237	Fungi
Aureobasidium_subglaciale	L=150	Distal	1.04112048841803	1.01665789935122	1.0663969100607	Fungi
Aureobasidium_subglaciale	L=150	Proximal	0.70365184925913	0.691467864400756	0.715510235557217	Fungi
Aureobasidium_subglaciale	L=200	Distal	1.04409218063141	1.01685899806047	1.0722371562049	Fungi
Aureobasidium_subglaciale	L=200	Proximal	0.761822209380719	0.750116761221524	0.772538266769867	Fungi
Aureobasidium_subglaciale	L=250	Distal	1.04667788057191	1.01136721487998	1.08595113438045	Fungi
Aureobasidium_subglaciale	L=250	Proximal	0.794420345326189	0.783491317842463	0.80490526851002	Fungi
Babjeviella_inositovora	L=100	Distal	0.859937624043096	0.836447373864122	0.883741258741259	Fungi
Babjeviella_inositovora	L=100	Proximal	0.535714285714286	0.521464775565651	0.552802725301951	Fungi
Babjeviella_inositovora	L=150	Distal	0.896098562628337	0.866216752679635	0.926539278131635	Fungi
Babjeviella_inositovora	L=150	Proximal	0.595706214689266	0.581641659311562	0.610750695088044	Fungi
Babjeviella_inositovora	L=200	Distal	0.933251307290065	0.895500361564912	0.976206180923117	Fungi
Babjeviella_inositovora	L=200	Proximal	0.630563514804203	0.617814814641519	0.644855659580287	Fungi
Babjeviella_inositovora	L=250	Distal	1.00387221684414	0.946167883211679	1.064681724846	Fungi
Babjeviella_inositovora	L=250	Proximal	0.64859764988421	0.635887000138748	0.66344972802246	Fungi
Basidiobolus_meristosporus	L=100	Distal	0.844663180559828	0.819701492537313	0.869826889877889	Fungi
Basidiobolus_meristosporus	L=100	Proximal	0.491393670183232	0.481327048585932	0.502467389298675	Fungi
Basidiobolus_meristosporus	L=150	Distal	0.883024613042375	0.851272015655577	0.91723774380601	Fungi
Basidiobolus_meristosporus	L=150	Proximal	0.547643979057592	0.537355056509614	0.557913425125153	Fungi
Basidiobolus_meristosporus	L=200	Distal	0.886001676445935	0.846277021617294	0.936247481122257	Fungi
Basidiobolus_meristosporus	L=200	Proximal	0.582032558451129	0.571578947368421	0.592390563207419	Fungi
Basidiobolus_meristosporus	L=250	Distal	0.913105413105413	0.859220535504842	0.983128834355828	Fungi
Basidiobolus_meristosporus	L=250	Proximal	0.598478657194946	0.587942848496639	0.608929256748113	Fungi
Batrachochytrium_salamandrivorans	L=100	Distal	0.918669068415865	0.910467342920805	0.926292414374496	Fungi
Batrachochytrium_salamandrivorans	L=100	Proximal	0.411941494690443	0.404191322468398	0.420451330781632	Fungi
Batrachochytrium_salamandrivorans	L=150	Distal	0.942441132976908	0.933864859178214	0.950988053822365	Fungi
Batrachochytrium_salamandrivorans	L=150	Proximal	0.499051053330803	0.491494178751919	0.506647398843931	Fungi
Batrachochytrium_salamandrivorans	L=200	Distal	0.954637351528936	0.945004018299681	0.963730933466848	Fungi
Batrachochytrium_salamandrivorans	L=200	Proximal	0.565603644646925	0.557809349615565	0.573973547440081	Fungi
Batrachochytrium_salamandrivorans	L=250	Distal	0.96472288931894	0.954154420539595	0.974840878007061	Fungi
Batrachochytrium_salamandrivorans	L=250	Proximal	0.609308338720103	0.601528709977457	0.617695339761926	Fungi
Baudoinia_panamericana	L=100	Distal	1.06377607025247	1.04631264136989	1.08063203202533	Fungi
Baudoinia_panamericana	L=100	Proximal	0.730003953089999	0.716590889982603	0.74432602554758	Fungi
Baudoinia_panamericana	L=150	Distal	1.0801404853129	1.05735271136115	1.102133898029	Fungi
Baudoinia_panamericana	L=150	Proximal	0.811134534304331	0.799637258467512	0.824086896628934	Fungi
Baudoinia_panamericana	L=200	Distal	1.08223844282238	1.05402843601896	1.10922693266833	Fungi
Baudoinia_panamericana	L=200	Proximal	0.856881754609027	0.845723831914055	0.867707411281886	Fungi
Baudoinia_panamericana	L=250	Distal	1.1016548463357	1.0639066988832	1.13982878108439	Fungi
Baudoinia_panamericana	L=250	Proximal	0.878395083530534	0.867694851921436	0.889041411741996	Fungi
Beauveria_bassiana	L=100	Distal	0.69677318540511	0.687156272574043	0.707048283517006	Fungi
Beauveria_bassiana	L=100	Proximal	0.442952249770432	0.434325074141395	0.451081239041496	Fungi
Beauveria_bassiana	L=150	Distal	0.72841744736577	0.716573804079347	0.740503687925468	Fungi
Beauveria_bassiana	L=150	Proximal	0.47855725256709	0.471196960074426	0.486150070126227	Fungi
Beauveria_bassiana	L=200	Distal	0.741226378711917	0.726470958800554	0.754818249950091	Fungi
Beauveria_bassiana	L=200	Proximal	0.510559277599767	0.503624899657534	0.517762786215147	Fungi
Beauveria_bassiana	L=250	Distal	0.747328057436567	0.731278939805205	0.763591045311126	Fungi
Beauveria_bassiana	L=250	Proximal	0.532930238606073	0.525713259556892	0.539809022061245	Fungi
Beta_vulgaris	L=100	Distal	1.01205848595239	1.00902320879156	1.01511279058814	Multicellular_Animals_and_Plants
Beta_vulgaris	L=100	Proximal	0.816296116588976	0.808824160672801	0.824427240436943	Multicellular_Animals_and_Plants
Beta_vulgaris	L=150	Distal	1.01151106111736	1.00833446936893	1.01468599724297	Multicellular_Animals_and_Plants
Beta_vulgaris	L=150	Proximal	0.87175964791778	0.864393098577338	0.879298521565818	Multicellular_Animals_and_Plants
Beta_vulgaris	L=200	Distal	1.0100626591885	1.00679087509833	1.01319555583413	Multicellular_Animals_and_Plants
Beta_vulgaris	L=200	Proximal	0.904247465557577	0.897739032591893	0.911327726301979	Multicellular_Animals_and_Plants
Beta_vulgaris	L=250	Distal	1.00896839930507	1.00575450142606	1.01223503158524	Multicellular_Animals_and_Plants
Beta_vulgaris	L=250	Proximal	0.923141808523049	0.91700929497679	0.929825615894004	Multicellular_Animals_and_Plants
Bipolaris_maydis	L=100	Distal	0.857042624101035	0.833198332239114	0.885786802030457	Fungi
Bipolaris_maydis	L=100	Proximal	0.520578147966683	0.50728097397947	0.533517449158925	Fungi
Bipolaris_maydis	L=150	Distal	0.899220489977728	0.867335293564802	0.941142191142191	Fungi
Bipolaris_maydis	L=150	Proximal	0.574905091015283	0.562902387998532	0.587319818811935	Fungi
Bipolaris_maydis	L=200	Distal	0.924528301886792	0.876471966099529	0.976303992030172	Fungi
Bipolaris_maydis	L=200	Proximal	0.608180099673484	0.596192722371968	0.619572829131653	Fungi
Bipolaris_maydis	L=250	Distal	0.937031484257871	0.877808988764045	1.00160256410256	Fungi
Bipolaris_maydis	L=250	Proximal	0.629168661241423	0.617732188108303	0.641346779440469	Fungi
Bipolaris_sorokiniana	L=100	Distal	0.881061164333088	0.86424125891818	0.898271975957927	Fungi
Bipolaris_sorokiniana	L=100	Proximal	0.537124127119852	0.526543727298128	0.547742144100218	Fungi
Bipolaris_sorokiniana	L=150	Distal	0.922404126485759	0.900586267865843	0.94639292678858	Fungi
Bipolaris_sorokiniana	L=150	Proximal	0.603018302472439	0.593424302589517	0.613459858067994	Fungi
Bipolaris_sorokiniana	L=200	Distal	0.953513129879347	0.923351832442741	0.986064092331122	Fungi
Bipolaris_sorokiniana	L=200	Proximal	0.642782355351209	0.633866044173101	0.652677851247692	Fungi
Bipolaris_sorokiniana	L=250	Distal	0.970449172576832	0.929784824462061	1.01233045622688	Fungi
Bipolaris_sorokiniana	L=250	Proximal	0.669253953181124	0.660445199549382	0.678753873209949	Fungi
Blastomyces_dermatitidis	L=100	Distal	0.905747546222324	0.90026458351578	0.91191761284638	Fungi
Blastomyces_dermatitidis	L=100	Proximal	0.505881022393124	0.495947489217328	0.51538344101694	Fungi
Blastomyces_dermatitidis	L=150	Distal	0.924150575154508	0.917968262360569	0.930784817314766	Fungi
Blastomyces_dermatitidis	L=150	Proximal	0.558869214041628	0.550237039302646	0.567061794841991	Fungi
Blastomyces_dermatitidis	L=200	Distal	0.938807192148607	0.932175697783005	0.945898894280061	Fungi
Blastomyces_dermatitidis	L=200	Proximal	0.598739559147242	0.590740523115966	0.606660556064773	Fungi
Blastomyces_dermatitidis	L=250	Distal	0.949745634538705	0.942724563837773	0.957204118668367	Fungi
Blastomyces_dermatitidis	L=250	Proximal	0.632747131619821	0.625074242724213	0.639800192259223	Fungi
Blastomyces_gilchristii	L=100	Distal	0.908766555208937	0.902776070282515	0.91457522606358	Fungi
Blastomyces_gilchristii	L=100	Proximal	0.508978183307013	0.499942548546478	0.518844018864887	Fungi
Blastomyces_gilchristii	L=150	Distal	0.927443650689693	0.921064218127091	0.933832954829638	Fungi
Blastomyces_gilchristii	L=150	Proximal	0.560109179946213	0.551409643148575	0.569136363914454	Fungi
Blastomyces_gilchristii	L=200	Distal	0.941553364319534	0.934730977261873	0.948227637190445	Fungi
Blastomyces_gilchristii	L=200	Proximal	0.601596109483135	0.593491521879195	0.610002228477413	Fungi
Blastomyces_gilchristii	L=250	Distal	0.951301054403479	0.943995369341958	0.958160256953667	Fungi
Blastomyces_gilchristii	L=250	Proximal	0.637774266248737	0.630052640872554	0.645959408456506	Fungi
Blumeria_graminis	L=100	Distal	0.930131004366812	0.919856284413637	0.940791680644079	Fungi
Blumeria_graminis	L=100	Proximal	0.538386901152213	0.528450808182119	0.548769934478922	Fungi
Blumeria_graminis	L=150	Distal	0.963295078127614	0.951229263102944	0.97579989154013	Fungi
Blumeria_graminis	L=150	Proximal	0.60324846356453	0.593912205410124	0.612556471582007	Fungi
Blumeria_graminis	L=200	Distal	0.976702942361951	0.962580440136649	0.989871302841713	Fungi
Blumeria_graminis	L=200	Proximal	0.656997199684067	0.648429153799954	0.665748685328245	Fungi
Blumeria_graminis	L=250	Distal	0.981402967816535	0.965492071542157	0.996480277077285	Fungi
Blumeria_graminis	L=250	Proximal	0.694689988088521	0.685408548277355	0.703065641560881	Fungi
Bombus_terrestris	L=100	Distal	0.840081550897775	0.834217590245262	0.845389425073461	Multicellular_Animals_and_Plants
Bombus_terrestris	L=100	Proximal	0.645446617665379	0.636524607585528	0.654662623199394	Multicellular_Animals_and_Plants
Bombus_terrestris	L=150	Distal	0.829899435859701	0.823784280596322	0.835605753459052	Multicellular_Animals_and_Plants
Bombus_terrestris	L=150	Proximal	0.726049982644915	0.718596045231099	0.733948173188787	Multicellular_Animals_and_Plants
Bombus_terrestris	L=200	Distal	0.821556106128811	0.815174738008402	0.827708245441335	Multicellular_Animals_and_Plants
Bombus_terrestris	L=200	Proximal	0.759501965923984	0.752673287293148	0.766804646931571	Multicellular_Animals_and_Plants
Bombus_terrestris	L=250	Distal	0.816255488600852	0.80962541876444	0.822798690518755	Multicellular_Animals_and_Plants
Bombus_terrestris	L=250	Proximal	0.774735358458986	0.768113842949192	0.781403751679815	Multicellular_Animals_and_Plants
Bos_mutus	L=100	Distal	0.936831620884881	0.926196096926414	0.947262130982007	Multicellular_Animals_and_Plants
Bos_mutus	L=100	Proximal	0.705248226950355	0.691033040190965	0.718707425221976	Multicellular_Animals_and_Plants
Bos_mutus	L=150	Distal	0.949725861908744	0.937954579870687	0.962336726831021	Multicellular_Animals_and_Plants
Bos_mutus	L=150	Proximal	0.752353294612458	0.740631207456588	0.764919389734218	Multicellular_Animals_and_Plants
Bos_mutus	L=200	Distal	0.960393857006393	0.947649094313562	0.97355860997879	Multicellular_Animals_and_Plants
Bos_mutus	L=200	Proximal	0.780559881793858	0.77000653950095	0.792112109840411	Multicellular_Animals_and_Plants
Bos_mutus	L=250	Distal	0.978939089399633	0.96476647346074	0.995036807568036	Multicellular_Animals_and_Plants
Bos_mutus	L=250	Proximal	0.792578723404255	0.782692155765219	0.802882957445341	Multicellular_Animals_and_Plants
Bos_taurus	L=100	Distal	0.926282849116319	0.918152978498414	0.934592349209168	Multicellular_Animals_and_Plants
Bos_taurus	L=100	Proximal	0.663149590770141	0.651961580316092	0.673783557677375	Multicellular_Animals_and_Plants
Bos_taurus	L=150	Distal	0.940311868923448	0.931101268549718	0.949827346178273	Multicellular_Animals_and_Plants
Bos_taurus	L=150	Proximal	0.715338715338715	0.705139072939337	0.724803906401427	Multicellular_Animals_and_Plants
Bos_taurus	L=200	Distal	0.954867040741644	0.944543655581833	0.964897359474804	Multicellular_Animals_and_Plants
Bos_taurus	L=200	Proximal	0.743077442593426	0.73427098453376	0.752265899757706	Multicellular_Animals_and_Plants
Bos_taurus	L=250	Distal	0.961957144494099	0.950411878167273	0.97265670258371	Multicellular_Animals_and_Plants
Bos_taurus	L=250	Proximal	0.768265718131129	0.760404537307184	0.77708373596267	Multicellular_Animals_and_Plants
Botryobasidium_botryosum	L=100	Distal	0.955117710156382	0.939054174067495	0.971963690681374	Fungi
Botryobasidium_botryosum	L=100	Proximal	0.607923966563609	0.597454992530406	0.619342043863742	Fungi
Botryobasidium_botryosum	L=150	Distal	0.982735501173315	0.962405768196946	1.00428658909982	Fungi
Botryobasidium_botryosum	L=150	Proximal	0.68	0.670141000888011	0.690818364145609	Fungi
Botryobasidium_botryosum	L=200	Distal	0.986825109790752	0.961248112732763	1.0154173312068	Fungi
Botryobasidium_botryosum	L=200	Proximal	0.724967205946655	0.715786444092675	0.735363690124187	Fungi
Botryobasidium_botryosum	L=250	Distal	0.969353484466835	0.937474624441738	1.00610021786492	Fungi
Botryobasidium_botryosum	L=250	Proximal	0.753336401288541	0.744233473295209	0.763680046118038	Fungi
Botrytis_cinerea	L=100	Distal	0.846497445636184	0.839578618971697	0.852934894585812	Fungi
Botrytis_cinerea	L=100	Proximal	0.431268981909415	0.425231348117479	0.437421210441992	Fungi
Botrytis_cinerea	L=150	Distal	0.878966223132037	0.871051561783088	0.887282366796654	Fungi
Botrytis_cinerea	L=150	Proximal	0.50283136351888	0.497188214780662	0.50848323490381	Fungi
Botrytis_cinerea	L=200	Distal	0.894739861182814	0.885611789231434	0.903882557465714	Fungi
Botrytis_cinerea	L=200	Proximal	0.560248611979611	0.55443717575711	0.565900864948254	Fungi
Botrytis_cinerea	L=250	Distal	0.900634732179552	0.89014055266522	0.910493666868634	Fungi
Botrytis_cinerea	L=250	Proximal	0.602549662928685	0.596923211263825	0.607738899800625	Fungi
Brachypodium_distachyon	L=100	Distal	0.976228087496435	0.972615641623744	0.979575842042281	Multicellular_Animals_and_Plants
Brachypodium_distachyon	L=100	Proximal	0.665491912012196	0.658308867740868	0.673507541192524	Multicellular_Animals_and_Plants
Brachypodium_distachyon	L=150	Distal	0.980492130348038	0.976719278777942	0.983925750996079	Multicellular_Animals_and_Plants
Brachypodium_distachyon	L=150	Proximal	0.739099158919876	0.732547194710875	0.74663961167138	Multicellular_Animals_and_Plants
Brachypodium_distachyon	L=200	Distal	0.982379535769728	0.978565275496793	0.985995754031807	Multicellular_Animals_and_Plants
Brachypodium_distachyon	L=200	Proximal	0.783659767408909	0.777464136898567	0.790233635486876	Multicellular_Animals_and_Plants
Brachypodium_distachyon	L=250	Distal	0.980476741374014	0.976392087715821	0.984408500981964	Multicellular_Animals_and_Plants
Brachypodium_distachyon	L=250	Proximal	0.82059082246005	0.814513096138393	0.826528352037803	Multicellular_Animals_and_Plants
Brassica_napus	L=100	Distal	0.894588728199692	0.889244307294754	0.899425115998168	Multicellular_Animals_and_Plants
Brassica_napus	L=100	Proximal	0.676823377279686	0.670511821864375	0.682721169213977	Multicellular_Animals_and_Plants
Brassica_napus	L=150	Distal	0.885274340744475	0.879631829306697	0.890669717811381	Multicellular_Animals_and_Plants
Brassica_napus	L=150	Proximal	0.747054228598462	0.740980411521197	0.752894372252612	Multicellular_Animals_and_Plants
Brassica_napus	L=200	Distal	0.88229154986674	0.876387936943112	0.888261740755776	Multicellular_Animals_and_Plants
Brassica_napus	L=200	Proximal	0.77405316824472	0.768732787101651	0.779319106343116	Multicellular_Animals_and_Plants
Brassica_napus	L=250	Distal	0.879768025828052	0.872912139302105	0.885915656896074	Multicellular_Animals_and_Plants
Brassica_napus	L=250	Proximal	0.789583217050864	0.784459426540703	0.794672012416349	Multicellular_Animals_and_Plants
Cadophora_sp	L=100	Distal	0.896428874374417	0.883019545831497	0.91095987828583	Fungi
Cadophora_sp	L=100	Proximal	0.59057358826145	0.581671352620193	0.599369583415125	Fungi
Cadophora_sp	L=150	Distal	0.939352084379709	0.922324860298174	0.957142263121364	Fungi
Cadophora_sp	L=150	Proximal	0.645478070466459	0.637061970779497	0.65389747226414	Fungi
Cadophora_sp	L=200	Distal	0.966473988439306	0.944277108433735	0.990912682734097	Fungi
Cadophora_sp	L=200	Proximal	0.68331091683479	0.67547504293391	0.691173969729607	Fungi
Cadophora_sp	L=250	Distal	0.956969130028064	0.928874092009685	0.988724226804124	Fungi
Cadophora_sp	L=250	Proximal	0.713276836158192	0.705657486631683	0.72102483430834	Fungi
Calidris_pugnax	L=100	Distal	0.955486542443064	0.946858466202128	0.964270789803594	Multicellular_Animals_and_Plants
Calidris_pugnax	L=100	Proximal	0.800398318211994	0.786045892519036	0.814830041929843	Multicellular_Animals_and_Plants
Calidris_pugnax	L=150	Distal	0.954607154263813	0.944570526760725	0.964544099524202	Multicellular_Animals_and_Plants
Calidris_pugnax	L=150	Proximal	0.849309786380813	0.836979713900832	0.862212722980987	Multicellular_Animals_and_Plants
Calidris_pugnax	L=200	Distal	0.955782628889921	0.945676887602639	0.966559339030857	Multicellular_Animals_and_Plants
Calidris_pugnax	L=200	Proximal	0.869876303662382	0.858779654117605	0.882017955760768	Multicellular_Animals_and_Plants
Calidris_pugnax	L=250	Distal	0.954303412301674	0.94242326679545	0.965960653177061	Multicellular_Animals_and_Plants
Calidris_pugnax	L=250	Proximal	0.885200764818356	0.874918107141057	0.896057393918671	Multicellular_Animals_and_Plants
Calidris_pygmaea	L=100	Distal	0.963652404058227	0.953927977258734	0.972709067775951	Multicellular_Animals_and_Plants
Calidris_pygmaea	L=100	Proximal	0.826623288599702	0.80971713677753	0.84261434295979	Multicellular_Animals_and_Plants
Calidris_pygmaea	L=150	Distal	0.962249614791988	0.952416053561012	0.972341339298342	Multicellular_Animals_and_Plants
Calidris_pygmaea	L=150	Proximal	0.870580449990546	0.856252905625291	0.884044197409978	Multicellular_Animals_and_Plants
Calidris_pygmaea	L=200	Distal	0.962840577968698	0.951830860855763	0.974047286209202	Multicellular_Animals_and_Plants
Calidris_pygmaea	L=200	Proximal	0.889071242073853	0.877284672177606	0.901241873188659	Multicellular_Animals_and_Plants
Calidris_pygmaea	L=250	Distal	0.959539206332379	0.947252935092208	0.971802203858721	Multicellular_Animals_and_Plants
Calidris_pygmaea	L=250	Proximal	0.903357645875252	0.891640290448706	0.915387065944568	Multicellular_Animals_and_Plants
Callithrix_jacchus	L=100	Distal	0.908458933868696	0.897299489020527	0.91939871239299	Multicellular_Animals_and_Plants
Callithrix_jacchus	L=100	Proximal	0.623473665026426	0.610233586928408	0.640279993823666	Multicellular_Animals_and_Plants
Callithrix_jacchus	L=150	Distal	0.925505226480836	0.91372234701635	0.938389278579239	Multicellular_Animals_and_Plants
Callithrix_jacchus	L=150	Proximal	0.677101967799642	0.665448540446186	0.691506888643118	Multicellular_Animals_and_Plants
Callithrix_jacchus	L=200	Distal	0.941579634464752	0.928247811599478	0.956410394540007	Multicellular_Animals_and_Plants
Callithrix_jacchus	L=200	Proximal	0.709892104467077	0.698546101313991	0.721313323036176	Multicellular_Animals_and_Plants
Callithrix_jacchus	L=250	Distal	0.96537170263789	0.950597547469662	0.982913287006969	Multicellular_Animals_and_Plants
Callithrix_jacchus	L=250	Proximal	0.724642614023145	0.714005739043311	0.735415398299633	Multicellular_Animals_and_Plants
Calocera_cornea	L=100	Distal	0.992851768246802	0.976081864135125	1.01060129308969	Fungi
Calocera_cornea	L=100	Proximal	0.663245492371706	0.651048491676395	0.676285802170139	Fungi
Calocera_cornea	L=150	Distal	1.02806499261448	1.00632113536447	1.05135951661631	Fungi
Calocera_cornea	L=150	Proximal	0.729887410440123	0.718416280475519	0.741964264811843	Fungi
Calocera_cornea	L=200	Distal	1.05185604987249	1.02257544661919	1.08064833077388	Fungi
Calocera_cornea	L=200	Proximal	0.771350098703974	0.760578876100203	0.781824983253443	Fungi
Calocera_cornea	L=250	Distal	1.08091954022989	1.04302303656792	1.12007051060637	Fungi
Calocera_cornea	L=250	Proximal	0.795632784868522	0.785725132877753	0.806046124875613	Fungi
Calocera_viscosa	L=100	Distal	1.0171185805323	1.00024268787574	1.03522828436983	Fungi
Calocera_viscosa	L=100	Proximal	0.640942323314379	0.628518321826872	0.653777102610137	Fungi
Calocera_viscosa	L=150	Distal	1.04213923467036	1.02057033465171	1.0654273445859	Fungi
Calocera_viscosa	L=150	Proximal	0.724618780096308	0.713662894815496	0.736516611901223	Fungi
Calocera_viscosa	L=200	Distal	1.06715993170176	1.03963072316713	1.09875620797258	Fungi
Calocera_viscosa	L=200	Proximal	0.768207459796245	0.757241264835256	0.779562542720437	Fungi
Calocera_viscosa	L=250	Distal	1.09116279069767	1.05154639175258	1.13114754098361	Fungi
Calocera_viscosa	L=250	Proximal	0.795226225545736	0.785728812357616	0.806066940000536	Fungi
Candida_maltosa	L=100	Distal	1.01444350042481	0.996661101836394	1.03262313209249	Fungi
Candida_maltosa	L=100	Proximal	0.528438469493278	0.513826043237808	0.542182257059112	Fungi
Candida_maltosa	L=150	Distal	1.06071351038425	1.03971825890815	1.08145595933289	Fungi
Candida_maltosa	L=150	Proximal	0.591245791245791	0.578058059752731	0.604091822743379	Fungi
Candida_maltosa	L=200	Distal	1.08207934336525	1.05837096504432	1.1036070405525	Fungi
Candida_maltosa	L=200	Proximal	0.650486987066901	0.637753304999178	0.662978030919447	Fungi
Candida_maltosa	L=250	Distal	1.09043303121853	1.06490952006294	1.11514477417494	Fungi
Candida_maltosa	L=250	Proximal	0.698012874335293	0.685068379795427	0.711554921540656	Fungi
Canis_familiaris	L=100	Distal	0.936792496419165	0.927278922298371	0.946678977773472	Multicellular_Animals_and_Plants
Canis_familiaris	L=100	Proximal	0.739632167327804	0.726274787535411	0.754231289014737	Multicellular_Animals_and_Plants
Canis_familiaris	L=150	Distal	0.95092693565976	0.940516637005878	0.961572921577222	Multicellular_Animals_and_Plants
Canis_familiaris	L=150	Proximal	0.773627130315028	0.761178861788618	0.78608176982095	Multicellular_Animals_and_Plants
Canis_familiaris	L=200	Distal	0.960745261805332	0.948969263523954	0.973699246480237	Multicellular_Animals_and_Plants
Canis_familiaris	L=200	Proximal	0.796943913873936	0.786319924753418	0.807517783654345	Multicellular_Animals_and_Plants
Canis_familiaris	L=250	Distal	0.979381443298969	0.966116745338132	0.993005918069326	Multicellular_Animals_and_Plants
Canis_familiaris	L=250	Proximal	0.805534021110382	0.795756124429678	0.815556431004789	Multicellular_Animals_and_Plants
Canis_lupus_dingo	L=100	Distal	0.931679341727964	0.914567544662116	0.947157292369699	Multicellular_Animals_and_Plants
Canis_lupus_dingo	L=100	Proximal	0.751578947368421	0.729422066549913	0.773929807446636	Multicellular_Animals_and_Plants
Canis_lupus_dingo	L=150	Distal	0.940622470752704	0.921967402278956	0.959043357251903	Multicellular_Animals_and_Plants
Canis_lupus_dingo	L=150	Proximal	0.786122090469917	0.768071400603945	0.805766406518155	Multicellular_Animals_and_Plants
Canis_lupus_dingo	L=200	Distal	0.939325842696629	0.91961025719133	0.959223300970874	Multicellular_Animals_and_Plants
Canis_lupus_dingo	L=200	Proximal	0.816333872998741	0.799077310465659	0.833578251285819	Multicellular_Animals_and_Plants
Canis_lupus_dingo	L=250	Distal	0.941176470588235	0.920153556553574	0.962789110722816	Multicellular_Animals_and_Plants
Canis_lupus_dingo	L=250	Proximal	0.830625	0.814204156025164	0.84555768076062	Multicellular_Animals_and_Plants
Capra_hircus	L=100	Distal	0.959153497828297	0.949065131069104	0.968825186281122	Multicellular_Animals_and_Plants
Capra_hircus	L=100	Proximal	0.63975766755017	0.626239339364939	0.653768766444823	Multicellular_Animals_and_Plants
Capra_hircus	L=150	Distal	0.974906228538222	0.964309975440247	0.985369500213584	Multicellular_Animals_and_Plants
Capra_hircus	L=150	Proximal	0.700429184549356	0.687954473601012	0.712821338778496	Multicellular_Animals_and_Plants
Capra_hircus	L=200	Distal	0.988685181823682	0.977214281442497	1.0011043393952	Multicellular_Animals_and_Plants
Capra_hircus	L=200	Proximal	0.73730910331883	0.725971413090503	0.749004916373974	Multicellular_Animals_and_Plants
Capra_hircus	L=250	Distal	1.00142425400354	0.988750171491288	1.01478635381997	Multicellular_Animals_and_Plants
Capra_hircus	L=250	Proximal	0.763004945669831	0.752598004917382	0.773815625686461	Multicellular_Animals_and_Plants
Capsaspora_owczarzaki	L=100	Distal	0.989721262175143	0.9761798827256	1.00446657358458	Protists
Capsaspora_owczarzaki	L=100	Proximal	0.553525758129339	0.535903784931022	0.573212258796822	Protists
Capsaspora_owczarzaki	L=150	Distal	1.00248163589438	0.987283796433206	1.01845502218637	Protists
Capsaspora_owczarzaki	L=150	Proximal	0.641777310372026	0.625256147540984	0.66098470745131	Protists
Capsaspora_owczarzaki	L=200	Distal	1.00699453551913	0.990214990784574	1.02423583880569	Protists
Capsaspora_owczarzaki	L=200	Proximal	0.704362558238035	0.686902690506555	0.722733174343624	Protists
Capsaspora_owczarzaki	L=250	Distal	1.00490959166567	0.987523571653414	1.02316508168739	Protists
Capsaspora_owczarzaki	L=250	Proximal	0.750633369525878	0.7348095659876	0.769006159650351	Protists
Carlito_syrichta	L=100	Distal	0.950215191345818	0.934347477982386	0.966636886977204	Multicellular_Animals_and_Plants
Carlito_syrichta	L=100	Proximal	0.735723218007503	0.718348409153346	0.753959354542445	Multicellular_Animals_and_Plants
Carlito_syrichta	L=150	Distal	0.951417580851973	0.935421853824577	0.970082583400519	Multicellular_Animals_and_Plants
Carlito_syrichta	L=150	Proximal	0.787484316185696	0.771271999723503	0.803366426931416	Multicellular_Animals_and_Plants
Carlito_syrichta	L=200	Distal	0.956648389307745	0.937842525438747	0.975882607422686	Multicellular_Animals_and_Plants
Carlito_syrichta	L=200	Proximal	0.809048217474701	0.79459529686891	0.823933961342732	Multicellular_Animals_and_Plants
Carlito_syrichta	L=250	Distal	0.975476286988245	0.953635823261343	0.996898285513078	Multicellular_Animals_and_Plants
Carlito_syrichta	L=250	Proximal	0.814236726971739	0.800132464567181	0.828842166713309	Multicellular_Animals_and_Plants
Castor_canadensis	L=100	Distal	0.939542848633758	0.927523235857274	0.953026495405361	Multicellular_Animals_and_Plants
Castor_canadensis	L=100	Proximal	0.724269620011457	0.70857463104801	0.741117048818375	Multicellular_Animals_and_Plants
Castor_canadensis	L=150	Distal	0.953350970017637	0.9405756469122	0.968558361218246	Multicellular_Animals_and_Plants
Castor_canadensis	L=150	Proximal	0.763911620294599	0.749698835497256	0.779004026453591	Multicellular_Animals_and_Plants
Castor_canadensis	L=200	Distal	0.962614870509607	0.94737923946557	0.980015362575384	Multicellular_Animals_and_Plants
Castor_canadensis	L=200	Proximal	0.79081015719468	0.77797784158191	0.803715817080358	Multicellular_Animals_and_Plants
Castor_canadensis	L=250	Distal	0.97289603960396	0.955857989244926	0.99229992426155	Multicellular_Animals_and_Plants
Castor_canadensis	L=250	Proximal	0.807688674789837	0.795292049637161	0.819925208553073	Multicellular_Animals_and_Plants
Catenaria_anguillulae	L=100	Distal	1.03516765977334	1.01768310542669	1.05489062653479	Fungi
Catenaria_anguillulae	L=100	Proximal	0.835329054507137	0.821707398664726	0.847919097627382	Fungi
Catenaria_anguillulae	L=150	Distal	1.08533042846768	1.06180700796178	1.10950259836674	Fungi
Catenaria_anguillulae	L=150	Proximal	0.859916987844649	0.848407955378509	0.871225418876426	Fungi
Catenaria_anguillulae	L=200	Distal	1.09604190919674	1.06414241311105	1.12855858555589	Fungi
Catenaria_anguillulae	L=200	Proximal	0.887561038293498	0.876689725201498	0.89818091381813	Fungi
Catenaria_anguillulae	L=250	Distal	1.12028985507246	1.07756467595228	1.16242058171155	Fungi
Catenaria_anguillulae	L=250	Proximal	0.901364361230878	0.891517700665966	0.911269050082179	Fungi
Cavia_porcellus	L=100	Distal	0.909550850006191	0.900670650689701	0.918472523173496	Multicellular_Animals_and_Plants
Cavia_porcellus	L=100	Proximal	0.676580359225566	0.663117314380592	0.689120602045029	Multicellular_Animals_and_Plants
Cavia_porcellus	L=150	Distal	0.915789899643898	0.906762454160536	0.924583205236758	Multicellular_Animals_and_Plants
Cavia_porcellus	L=150	Proximal	0.732085429207553	0.720962149081135	0.743491933221394	Multicellular_Animals_and_Plants
Cavia_porcellus	L=200	Distal	0.928187501441786	0.9180003216971	0.937949104675409	Multicellular_Animals_and_Plants
Cavia_porcellus	L=200	Proximal	0.750840419220882	0.740926239104983	0.76107436359992	Multicellular_Animals_and_Plants
Cavia_porcellus	L=250	Distal	0.937626070783014	0.926581754167961	0.948485462801387	Multicellular_Animals_and_Plants
Cavia_porcellus	L=250	Proximal	0.766454591520748	0.75728433487288	0.776112850787986	Multicellular_Animals_and_Plants
Cebus_capucinus	L=100	Distal	0.948292591901474	0.94196390920861	0.954616772150264	Multicellular_Animals_and_Plants
Cebus_capucinus	L=100	Proximal	0.651476793248945	0.641067599318096	0.66263417786709	Multicellular_Animals_and_Plants
Cebus_capucinus	L=150	Distal	0.959480503618357	0.953202883229411	0.966420110002204	Multicellular_Animals_and_Plants
Cebus_capucinus	L=150	Proximal	0.704624376826543	0.69518199595998	0.714080387179724	Multicellular_Animals_and_Plants
Cebus_capucinus	L=200	Distal	0.968201560007091	0.961003827035587	0.975312493198784	Multicellular_Animals_and_Plants
Cebus_capucinus	L=200	Proximal	0.738514661846826	0.729712403858072	0.747491047500468	Multicellular_Animals_and_Plants
Cebus_capucinus	L=250	Distal	0.977676318635108	0.969798959669773	0.985112897192188	Multicellular_Animals_and_Plants
Cebus_capucinus	L=250	Proximal	0.757211538461538	0.749461303645179	0.765790560066052	Multicellular_Animals_and_Plants
Ceraceosorus_guamensis	L=100	Distal	0.807330195023537	0.793712448657449	0.821606084196659	Fungi
Ceraceosorus_guamensis	L=100	Proximal	0.448769853628153	0.440470732080086	0.45812204930932	Fungi
Ceraceosorus_guamensis	L=150	Distal	0.876314950589736	0.858649945533982	0.895877464559231	Fungi
Ceraceosorus_guamensis	L=150	Proximal	0.505621693121693	0.497071428958447	0.513834434860535	Fungi
Ceraceosorus_guamensis	L=200	Distal	0.926695319961796	0.902978129362494	0.951925435369144	Fungi
Ceraceosorus_guamensis	L=200	Proximal	0.555814370184555	0.548491405509227	0.564051277388854	Fungi
Ceraceosorus_guamensis	L=250	Distal	0.959097859327217	0.926839179180288	0.990926055746996	Fungi
Ceraceosorus_guamensis	L=250	Proximal	0.595363457760314	0.587605677499418	0.602995077185121	Fungi
Cercocebus_atys	L=100	Distal	0.958929828678714	0.953362613230854	0.964522600400808	Multicellular_Animals_and_Plants
Cercocebus_atys	L=100	Proximal	0.646455718578752	0.636662959908252	0.657970492983087	Multicellular_Animals_and_Plants
Cercocebus_atys	L=150	Distal	0.96832760553135	0.963027569225727	0.974163271813402	Multicellular_Animals_and_Plants
Cercocebus_atys	L=150	Proximal	0.704382567324408	0.695495061430981	0.713985408680598	Multicellular_Animals_and_Plants
Cercocebus_atys	L=200	Distal	0.976953604386147	0.970978518622949	0.982923080500209	Multicellular_Animals_and_Plants
Cercocebus_atys	L=200	Proximal	0.737130339539978	0.728902032157581	0.745833925590068	Multicellular_Animals_and_Plants
Cercocebus_atys	L=250	Distal	0.984494270735498	0.978344013898523	0.990839831757799	Multicellular_Animals_and_Plants
Cercocebus_atys	L=250	Proximal	0.759305210918114	0.751528845445391	0.766965733174125	Multicellular_Animals_and_Plants
Cercospora_beticola	L=100	Distal	0.846006389776358	0.83420787858621	0.858284241830013	Fungi
Cercospora_beticola	L=100	Proximal	0.551662495530926	0.54159037328669	0.562387809463642	Fungi
Cercospora_beticola	L=150	Distal	0.863456326870961	0.850157659911279	0.8781028145612	Fungi
Cercospora_beticola	L=150	Proximal	0.612917476585969	0.60347846133436	0.622382720064598	Fungi
Cercospora_beticola	L=200	Distal	0.866730453799891	0.851595314278424	0.882907845362332	Fungi
Cercospora_beticola	L=200	Proximal	0.653349519920539	0.643850341048541	0.662389974638222	Fungi
Cercospora_beticola	L=250	Distal	0.855527638190955	0.837340429736388	0.875004015253374	Fungi
Cercospora_beticola	L=250	Proximal	0.681752967262293	0.672973242650822	0.690764803636856	Fungi
Chinchilla_lanigera	L=100	Distal	0.927535082851027	0.920117292212023	0.934973183822516	Multicellular_Animals_and_Plants
Chinchilla_lanigera	L=100	Proximal	0.679210740439382	0.667531318644246	0.691954398153545	Multicellular_Animals_and_Plants
Chinchilla_lanigera	L=150	Distal	0.935108153078203	0.927063557406095	0.942730584750871	Multicellular_Animals_and_Plants
Chinchilla_lanigera	L=150	Proximal	0.735088470319635	0.724390072417915	0.745949605141934	Multicellular_Animals_and_Plants
Chinchilla_lanigera	L=200	Distal	0.946284721061604	0.937261266958064	0.954645889939209	Multicellular_Animals_and_Plants
Chinchilla_lanigera	L=200	Proximal	0.758548814151315	0.748343459914439	0.768419746076223	Multicellular_Animals_and_Plants
Chinchilla_lanigera	L=250	Distal	0.955623694952877	0.946099342293341	0.964826563878451	Multicellular_Animals_and_Plants
Chinchilla_lanigera	L=250	Proximal	0.776268695631563	0.767296982589973	0.785033780423055	Multicellular_Animals_and_Plants
Chlorocebus_sabaeus	L=100	Distal	0.90994922953594	0.898134893132556	0.921137656701301	Multicellular_Animals_and_Plants
Chlorocebus_sabaeus	L=100	Proximal	0.671877954989598	0.659611338036886	0.684523713948985	Multicellular_Animals_and_Plants
Chlorocebus_sabaeus	L=150	Distal	0.919669397520481	0.907495872986348	0.932653725192495	Multicellular_Animals_and_Plants
Chlorocebus_sabaeus	L=150	Proximal	0.725616974774611	0.714679726075316	0.737642884750242	Multicellular_Animals_and_Plants
Chlorocebus_sabaeus	L=200	Distal	0.931446262715613	0.917485149679468	0.946098019528433	Multicellular_Animals_and_Plants
Chlorocebus_sabaeus	L=200	Proximal	0.751466112389578	0.74171903993435	0.762503766194637	Multicellular_Animals_and_Plants
Chlorocebus_sabaeus	L=250	Distal	0.942047788950157	0.926025810325724	0.95916160051079	Multicellular_Animals_and_Plants
Chlorocebus_sabaeus	L=250	Proximal	0.769156440235772	0.759971039629562	0.778765910402786	Multicellular_Animals_and_Plants
Chrysemys_picta_bellii	L=100	Distal	0.922463699345165	0.915788878629708	0.929032258064516	Multicellular_Animals_and_Plants
Chrysemys_picta_bellii	L=100	Proximal	0.718808957427611	0.70834731085882	0.730679274073518	Multicellular_Animals_and_Plants
Chrysemys_picta_bellii	L=150	Distal	0.922596822108964	0.915460343280726	0.930076011204543	Multicellular_Animals_and_Plants
Chrysemys_picta_bellii	L=150	Proximal	0.781283634509715	0.772227362503692	0.790825688073395	Multicellular_Animals_and_Plants
Chrysemys_picta_bellii	L=200	Distal	0.920728052742816	0.912979491743053	0.928607788241283	Multicellular_Animals_and_Plants
Chrysemys_picta_bellii	L=200	Proximal	0.815258205592614	0.80666840049742	0.824511514344624	Multicellular_Animals_and_Plants
Chrysemys_picta_bellii	L=250	Distal	0.924733158194478	0.915699472439512	0.933603012843162	Multicellular_Animals_and_Plants
Chrysemys_picta_bellii	L=250	Proximal	0.828846437527659	0.820733986329621	0.837307205126295	Multicellular_Animals_and_Plants
Ciona_intestinalis	L=100	Distal	0.952898779793893	0.940176938155857	0.965165479581006	Multicellular_Animals_and_Plants
Ciona_intestinalis	L=100	Proximal	0.783500599633908	0.773926055240352	0.793164206332598	Multicellular_Animals_and_Plants
Ciona_intestinalis	L=150	Distal	0.96865926558497	0.953591942850057	0.982618149372166	Multicellular_Animals_and_Plants
Ciona_intestinalis	L=150	Proximal	0.809163366584791	0.800375842453587	0.817606240186395	Multicellular_Animals_and_Plants
Ciona_intestinalis	L=200	Distal	0.968916016728835	0.952867941307248	0.985743404276116	Multicellular_Animals_and_Plants
Ciona_intestinalis	L=200	Proximal	0.828826854813971	0.820841109326852	0.837341916460611	Multicellular_Animals_and_Plants
Ciona_intestinalis	L=250	Distal	0.980275841613525	0.961594413732907	1.00091990747926	Multicellular_Animals_and_Plants
Ciona_intestinalis	L=250	Proximal	0.837663770791116	0.830150262168412	0.845725490672711	Multicellular_Animals_and_Plants
Ciona_savignyi	L=100	Distal	0.915750323415265	0.897603036919334	0.935271700310078	Multicellular_Animals_and_Plants
Ciona_savignyi	L=100	Proximal	0.737748485170618	0.726311796025693	0.749864937871421	Multicellular_Animals_and_Plants
Ciona_savignyi	L=150	Distal	0.942899702085402	0.919612590799031	0.968148969525485	Multicellular_Animals_and_Plants
Ciona_savignyi	L=150	Proximal	0.761348897535668	0.750957887083396	0.772505642449646	Multicellular_Animals_and_Plants
Ciona_savignyi	L=200	Distal	0.954048964218456	0.923769841631641	0.986370716510903	Multicellular_Animals_and_Plants
Ciona_savignyi	L=200	Proximal	0.778387570534127	0.768460313069358	0.788937637104356	Multicellular_Animals_and_Plants
Ciona_savignyi	L=250	Distal	0.962585034013605	0.925340599455041	1.00178468708978	Multicellular_Animals_and_Plants
Ciona_savignyi	L=250	Proximal	0.788674332827077	0.779366965346579	0.798784060943452	Multicellular_Animals_and_Plants
Cladophialophora_immunda	L=100	Distal	0.857166757288051	0.848821087575316	0.865753135313531	Fungi
Cladophialophora_immunda	L=100	Proximal	0.582908423414236	0.573028272970379	0.593069101473335	Fungi
Cladophialophora_immunda	L=150	Distal	0.870356482175891	0.861350436971567	0.880528276500446	Fungi
Cladophialophora_immunda	L=150	Proximal	0.641685499744842	0.633280691845846	0.650701007987758	Fungi
Cladophialophora_immunda	L=200	Distal	0.881545319465082	0.871083260043196	0.892961426619064	Fungi
Cladophialophora_immunda	L=200	Proximal	0.673653049141504	0.664990261557187	0.682258023412519	Fungi
Cladophialophora_immunda	L=250	Distal	0.882777972641179	0.871284112427777	0.894960866797763	Fungi
Cladophialophora_immunda	L=250	Proximal	0.700313511846636	0.691882340396362	0.708470738406305	Fungi
Clohesyomyces_aquaticus	L=100	Distal	0.989210916014386	0.972325831043831	1.00505104782375	Fungi
Clohesyomyces_aquaticus	L=100	Proximal	0.639154966539824	0.62673498862909	0.651900428265525	Fungi
Clohesyomyces_aquaticus	L=150	Distal	1.02363413136894	1.00165189968464	1.04431283980288	Fungi
Clohesyomyces_aquaticus	L=150	Proximal	0.715009229895395	0.704176766735036	0.72681258089194	Fungi
Clohesyomyces_aquaticus	L=200	Distal	1.05046728971963	1.022044657623	1.07689267600405	Fungi
Clohesyomyces_aquaticus	L=200	Proximal	0.76021883548261	0.74961467324291	0.771555485047989	Fungi
Clohesyomyces_aquaticus	L=250	Distal	1.05145413870246	1.01841820151679	1.08713461000973	Fungi
Clohesyomyces_aquaticus	L=250	Proximal	0.792205085452272	0.781506471432831	0.802407998043766	Fungi
Coccidioides_immitis	L=100	Distal	0.854302103250478	0.843273441038804	0.866564908000209	Fungi
Coccidioides_immitis	L=100	Proximal	0.541695069302431	0.53032774729349	0.552967600521113	Fungi
Coccidioides_immitis	L=150	Distal	0.878759398496241	0.865500323984078	0.892607822967706	Fungi
Coccidioides_immitis	L=150	Proximal	0.597232982844494	0.586968345480257	0.607317409446847	Fungi
Coccidioides_immitis	L=200	Distal	0.889003318457489	0.875473994399401	0.904742356883536	Fungi
Coccidioides_immitis	L=200	Proximal	0.637809671816437	0.628949527183565	0.647157035525462	Fungi
Coccidioides_immitis	L=250	Distal	0.89044904768525	0.874158085450488	0.908388231373077	Fungi
Coccidioides_immitis	L=250	Proximal	0.668028191574564	0.659471853257432	0.676647508102167	Fungi
Coccidioides_posadasii	L=100	Distal	0.868684745287646	0.857212003872217	0.879469353007946	Fungi
Coccidioides_posadasii	L=100	Proximal	0.594092827004219	0.58310124550923	0.605159760600862	Fungi
Coccidioides_posadasii	L=150	Distal	0.893919180617119	0.880688201949453	0.906680285203591	Fungi
Coccidioides_posadasii	L=150	Proximal	0.638635665266824	0.628083438895339	0.649414901650358	Fungi
Coccidioides_posadasii	L=200	Distal	0.901584303850593	0.887791447013274	0.916391169883758	Fungi
Coccidioides_posadasii	L=200	Proximal	0.677182623365669	0.667054424594932	0.686627736664407	Fungi
Coccidioides_posadasii	L=250	Distal	0.908278547264952	0.891377814527015	0.924990005817752	Fungi
Coccidioides_posadasii	L=250	Proximal	0.701601594213595	0.691844840730491	0.710994764397906	Fungi
Colletotrichum_incanum	L=100	Distal	0.841002119197608	0.830796540880954	0.850908845251785	Fungi
Colletotrichum_incanum	L=100	Proximal	0.594825830107965	0.581780507364405	0.609476101022751	Fungi
Colletotrichum_incanum	L=150	Distal	0.853891432308699	0.842591666370873	0.86475172995054	Fungi
Colletotrichum_incanum	L=150	Proximal	0.635818713450292	0.622887424806646	0.648826063442926	Fungi
Colletotrichum_incanum	L=200	Distal	0.865371931110297	0.853052835382042	0.877401233845485	Fungi
Colletotrichum_incanum	L=200	Proximal	0.659595781038242	0.647647259620113	0.671105129212018	Fungi
Colletotrichum_incanum	L=250	Distal	0.868816326530612	0.856370984126601	0.881411517231956	Fungi
Colletotrichum_incanum	L=250	Proximal	0.684482235044033	0.673234402457176	0.695680801648152	Fungi
Colobus_angolensis_palliatus	L=100	Distal	0.904873935583269	0.895530999070718	0.914066747357142	Multicellular_Animals_and_Plants
Colobus_angolensis_palliatus	L=100	Proximal	0.703076747111975	0.6900480743595	0.715932914046122	Multicellular_Animals_and_Plants
Colobus_angolensis_palliatus	L=150	Distal	0.909380357580211	0.899812549149807	0.919243709753688	Multicellular_Animals_and_Plants
Colobus_angolensis_palliatus	L=150	Proximal	0.754150133614058	0.743493533450423	0.765997696989636	Multicellular_Animals_and_Plants
Colobus_angolensis_palliatus	L=200	Distal	0.911125209066267	0.90047751299944	0.921491254932498	Multicellular_Animals_and_Plants
Colobus_angolensis_palliatus	L=200	Proximal	0.783398184176394	0.773465274898715	0.793327641689105	Multicellular_Animals_and_Plants
Colobus_angolensis_palliatus	L=250	Distal	0.922152843762726	0.909494061713995	0.933750257714246	Multicellular_Animals_and_Plants
Colobus_angolensis_palliatus	L=250	Proximal	0.792931254508129	0.783926516831436	0.802191417882172	Multicellular_Animals_and_Plants
Conidiobolus_coronatus	L=100	Distal	0.667140825035562	0.638095238095238	0.697397769516729	Fungi
Conidiobolus_coronatus	L=100	Proximal	0.447575057736721	0.432198570488732	0.462309160305344	Fungi
Conidiobolus_coronatus	L=150	Distal	0.732491389207807	0.694232861806311	0.778048780487805	Fungi
Conidiobolus_coronatus	L=150	Proximal	0.469652109548483	0.45647071519141	0.484175585188577	Fungi
Conidiobolus_coronatus	L=200	Distal	0.798913043478261	0.744932432432433	0.859649122807018	Fungi
Conidiobolus_coronatus	L=200	Proximal	0.485269778219133	0.472290010550817	0.499157289024328	Fungi
Conidiobolus_coronatus	L=250	Distal	0.843478260869565	0.776	0.926751592356688	Fungi
Conidiobolus_coronatus	L=250	Proximal	0.500774713356058	0.487187217365089	0.51433027260141	Fungi
Coniella_lustricola	L=100	Distal	0.849045623836127	0.835241584611862	0.863727585410759	Fungi
Coniella_lustricola	L=100	Proximal	0.630671111755327	0.619183150704426	0.642880625297818	Fungi
Coniella_lustricola	L=150	Distal	0.890278951817413	0.871562100454732	0.909813407049067	Fungi
Coniella_lustricola	L=150	Proximal	0.666457745743236	0.656309391242179	0.677068547884293	Fungi
Coniella_lustricola	L=200	Distal	0.915687276443536	0.891087878072127	0.940929377789446	Fungi
Coniella_lustricola	L=200	Proximal	0.696621446470232	0.68682910206168	0.706574729567769	Fungi
Coniella_lustricola	L=250	Distal	0.934439498178875	0.9022967731851	0.967322999581064	Fungi
Coniella_lustricola	L=250	Proximal	0.71729277099178	0.707776099575312	0.726501711795829	Fungi
Coniochaeta_ligniaria	L=100	Distal	0.952293417366947	0.938490039488355	0.967293064280221	Fungi
Coniochaeta_ligniaria	L=100	Proximal	0.623534872925612	0.611678586980342	0.633984171044752	Fungi
Coniochaeta_ligniaria	L=150	Distal	0.990824534942182	0.973450234625833	1.00999682894564	Fungi
Coniochaeta_ligniaria	L=150	Proximal	0.692511377741001	0.682065920542458	0.703101535540485	Fungi
Coniochaeta_ligniaria	L=200	Distal	1.0100207978824	0.986878870871648	1.03647652308886	Fungi
Coniochaeta_ligniaria	L=200	Proximal	0.739686091053934	0.729423130602509	0.749417415540279	Fungi
Coniochaeta_ligniaria	L=250	Distal	1.01699503684765	0.985714285714286	1.04772234273319	Fungi
Coniochaeta_ligniaria	L=250	Proximal	0.770026921926413	0.761144999571261	0.779027804047664	Fungi
Corynespora_cassiicola	L=100	Distal	0.996031116050167	0.981610449754852	1.0105520869616	Fungi
Corynespora_cassiicola	L=100	Proximal	0.657916475447453	0.647515808491418	0.668472761693377	Fungi
Corynespora_cassiicola	L=150	Distal	1.03937282229965	1.01970994841058	1.05668353219703	Fungi
Corynespora_cassiicola	L=150	Proximal	0.723588709677419	0.71394233160158	0.733500579913039	Fungi
Corynespora_cassiicola	L=200	Distal	1.05115701746609	1.02736521030831	1.07703488372093	Fungi
Corynespora_cassiicola	L=200	Proximal	0.772242291859195	0.763835798570716	0.781366882012921	Fungi
Corynespora_cassiicola	L=250	Distal	1.04676674364896	1.01710366687471	1.08144381398331	Fungi
Corynespora_cassiicola	L=250	Proximal	0.803134671059199	0.794684651201843	0.812014176182852	Fungi
Coturnix_japonica	L=100	Distal	1.00075725306451	0.990765893194546	1.01153010372429	Multicellular_Animals_and_Plants
Coturnix_japonica	L=100	Proximal	0.729013130029648	0.712532238233821	0.746145076058072	Multicellular_Animals_and_Plants
Coturnix_japonica	L=150	Distal	1.01619737194958	1.00492597773697	1.02760603102289	Multicellular_Animals_and_Plants
Coturnix_japonica	L=150	Proximal	0.775313059033989	0.761234532483614	0.789341881198037	Multicellular_Animals_and_Plants
Coturnix_japonica	L=200	Distal	1.03021994760251	1.01823875226761	1.04331461714074	Multicellular_Animals_and_Plants
Coturnix_japonica	L=200	Proximal	0.804200414390657	0.792037881282435	0.817522301393732	Multicellular_Animals_and_Plants
Coturnix_japonica	L=250	Distal	1.04710585781331	1.03455382290307	1.06153520828928	Multicellular_Animals_and_Plants
Coturnix_japonica	L=250	Proximal	0.821315623023403	0.809475570794047	0.833975594091201	Multicellular_Animals_and_Plants
Cricetulus_griseus_crigri	L=100	Distal	0.97359946326736	0.965084959930835	0.981768794007161	Multicellular_Animals_and_Plants
Cricetulus_griseus_crigri	L=100	Proximal	0.755253249119398	0.741029850346054	0.768318299765229	Multicellular_Animals_and_Plants
Cricetulus_griseus_crigri	L=150	Distal	0.975218163273016	0.966346329315781	0.984369816472132	Multicellular_Animals_and_Plants
Cricetulus_griseus_crigri	L=150	Proximal	0.813673442962579	0.801528908314396	0.825902098269733	Multicellular_Animals_and_Plants
Cricetulus_griseus_crigri	L=200	Distal	0.979563252053225	0.97027561351676	0.989287964713295	Multicellular_Animals_and_Plants
Cricetulus_griseus_crigri	L=200	Proximal	0.839453340695748	0.82807925376183	0.850489510489511	Multicellular_Animals_and_Plants
Cricetulus_griseus_crigri	L=250	Distal	0.984106590530573	0.973267040173561	0.994375654360581	Multicellular_Animals_and_Plants
Cricetulus_griseus_crigri	L=250	Proximal	0.854811248752422	0.844547563805105	0.865232338058635	Multicellular_Animals_and_Plants
Crocodylus_porosus	L=100	Distal	0.954365555289038	0.942887611825345	0.966246634225713	Multicellular_Animals_and_Plants
Crocodylus_porosus	L=100	Proximal	0.79546818727491	0.78047703180212	0.812040441176471	Multicellular_Animals_and_Plants
Crocodylus_porosus	L=150	Distal	0.959840216848563	0.947138734426691	0.972816657027183	Multicellular_Animals_and_Plants
Crocodylus_porosus	L=150	Proximal	0.832975525976814	0.819168111558874	0.847811777045168	Multicellular_Animals_and_Plants
Crocodylus_porosus	L=200	Distal	0.966033244059006	0.952067722331736	0.979316021625628	Multicellular_Animals_and_Plants
Crocodylus_porosus	L=200	Proximal	0.851685393258427	0.839703112883571	0.864082777972641	Multicellular_Animals_and_Plants
Crocodylus_porosus	L=250	Distal	0.971620384498016	0.956146585119268	0.986674930275798	Multicellular_Animals_and_Plants
Crocodylus_porosus	L=250	Proximal	0.863808042657187	0.852256224871722	0.874823510881855	Multicellular_Animals_and_Plants
Cryptococcus_amylolentus	L=100	Distal	0.8733395696913	0.85416285452882	0.893055289841209	Fungi
Cryptococcus_amylolentus	L=100	Proximal	0.513230154767848	0.498541072251275	0.52863436123348	Fungi
Cryptococcus_amylolentus	L=150	Distal	0.881054291507096	0.859928980552105	0.903447120854244	Fungi
Cryptococcus_amylolentus	L=150	Proximal	0.587678936605317	0.57246015936255	0.602467259350494	Fungi
Cryptococcus_amylolentus	L=200	Distal	0.895844576362655	0.872765509989485	0.919680327982382	Fungi
Cryptococcus_amylolentus	L=200	Proximal	0.622174381054898	0.607650296203237	0.637265711135612	Fungi
Cryptococcus_amylolentus	L=250	Distal	0.889996783531682	0.863877614736185	0.915929459859813	Fungi
Cryptococcus_amylolentus	L=250	Proximal	0.657186485970605	0.641991422711169	0.67102583342266	Fungi
Cryptococcus_neoformans	L=100	Distal	0.852346104175635	0.838707627791721	0.865394071176477	Fungi
Cryptococcus_neoformans	L=100	Proximal	0.422253074176914	0.412672875820161	0.432635643161959	Fungi
Cryptococcus_neoformans	L=150	Distal	0.872247263361236	0.857005478862725	0.887802384338605	Fungi
Cryptococcus_neoformans	L=150	Proximal	0.498706043537829	0.489243658574831	0.509017740262666	Fungi
Cryptococcus_neoformans	L=200	Distal	0.885631834750911	0.867572775087226	0.90124692326418	Fungi
Cryptococcus_neoformans	L=200	Proximal	0.544539116963594	0.534802412823593	0.555	Fungi
Cryptococcus_neoformans	L=250	Distal	0.880042462845011	0.860549911116302	0.897833935018051	Fungi
Cryptococcus_neoformans	L=250	Proximal	0.58461006796452	0.575266379505781	0.595030469663705	Fungi
Cucumis_sativus	L=100	Distal	0.98348190129012	0.975202690681735	0.992271271960859	Multicellular_Animals_and_Plants
Cucumis_sativus	L=100	Proximal	0.672241904918843	0.660914011919782	0.682363223139632	Multicellular_Animals_and_Plants
Cucumis_sativus	L=150	Distal	0.978473963591363	0.969662154421102	0.987966089015922	Multicellular_Animals_and_Plants
Cucumis_sativus	L=150	Proximal	0.764686318972033	0.753993629272554	0.774310477315936	Multicellular_Animals_and_Plants
Cucumis_sativus	L=200	Distal	0.968445799507769	0.958620319776453	0.978045541219329	Multicellular_Animals_and_Plants
Cucumis_sativus	L=200	Proximal	0.815625156101703	0.806041360959963	0.824733936427601	Multicellular_Animals_and_Plants
Cucumis_sativus	L=250	Distal	0.959348262168911	0.948974498891938	0.969589143117216	Multicellular_Animals_and_Plants
Cucumis_sativus	L=250	Proximal	0.843945834611508	0.835053334489637	0.852465257105168	Multicellular_Animals_and_Plants
Culicoides_sonorensis	L=100	Distal	0.887000773573205	0.882500734664592	0.891934104287413	Multicellular_Animals_and_Plants
Culicoides_sonorensis	L=100	Proximal	0.481970748803667	0.475558703336093	0.488925505693647	Multicellular_Animals_and_Plants
Culicoides_sonorensis	L=150	Distal	0.897623438244618	0.892634355151933	0.902981242952298	Multicellular_Animals_and_Plants
Culicoides_sonorensis	L=150	Proximal	0.558667602701591	0.552527589868332	0.565112309888608	Multicellular_Animals_and_Plants
Culicoides_sonorensis	L=200	Distal	0.90228013029316	0.896822380530684	0.907293484280924	Multicellular_Animals_and_Plants
Culicoides_sonorensis	L=200	Proximal	0.61117866248284	0.605290170832682	0.617380313722072	Multicellular_Animals_and_Plants
Culicoides_sonorensis	L=250	Distal	0.909105242412298	0.903266233257617	0.914585545709847	Multicellular_Animals_and_Plants
Culicoides_sonorensis	L=250	Proximal	0.637003765556137	0.63132175251866	0.643250423303249	Multicellular_Animals_and_Plants
Cutaneotrichosporon_oleaginosum	L=100	Distal	0.91363517403821	0.890328421777469	0.938951983270463	Fungi
Cutaneotrichosporon_oleaginosum	L=100	Proximal	0.638325199075263	0.622487193296677	0.655850196953002	Fungi
Cutaneotrichosporon_oleaginosum	L=150	Distal	0.934261407579273	0.905199464223827	0.966806058544589	Fungi
Cutaneotrichosporon_oleaginosum	L=150	Proximal	0.694227769110765	0.679905080667109	0.710720702735077	Fungi
Cutaneotrichosporon_oleaginosum	L=200	Distal	0.956077015643803	0.919560185185185	1.00001573341305	Fungi
Cutaneotrichosporon_oleaginosum	L=200	Proximal	0.725004131548504	0.711704513653711	0.740546927751519	Fungi
Cutaneotrichosporon_oleaginosum	L=250	Distal	0.949554896142433	0.901387291378137	1.00946372239748	Fungi
Cutaneotrichosporon_oleaginosum	L=250	Proximal	0.748433303491495	0.734514570215259	0.762660645661569	Fungi
Cyanistes_caeruleus	L=100	Distal	0.887791456488765	0.879323597232898	0.895531681906207	Multicellular_Animals_and_Plants
Cyanistes_caeruleus	L=100	Proximal	0.802614978781971	0.788151818898525	0.81800594977177	Multicellular_Animals_and_Plants
Cyanistes_caeruleus	L=150	Distal	0.884968672060344	0.875821885714114	0.89401450284731	Multicellular_Animals_and_Plants
Cyanistes_caeruleus	L=150	Proximal	0.833924540470816	0.821733353723082	0.84551596172945	Multicellular_Animals_and_Plants
Cyanistes_caeruleus	L=200	Distal	0.878186836319409	0.86835553407242	0.88748745743802	Multicellular_Animals_and_Plants
Cyanistes_caeruleus	L=200	Proximal	0.853764263402818	0.842695392010974	0.864735383418426	Multicellular_Animals_and_Plants
Cyanistes_caeruleus	L=250	Distal	0.869360342306234	0.859348648952517	0.880186884113205	Multicellular_Animals_and_Plants
Cyanistes_caeruleus	L=250	Proximal	0.866211567404859	0.856358655652419	0.876626334964825	Multicellular_Animals_and_Plants
Cyberlindnera_jadinii	L=100	Distal	0.770902505282222	0.750955601293737	0.792675356921167	Fungi
Cyberlindnera_jadinii	L=100	Proximal	0.477638640429338	0.464613800653998	0.491117276475728	Fungi
Cyberlindnera_jadinii	L=150	Distal	0.801409070893879	0.776442230778255	0.829922821737594	Fungi
Cyberlindnera_jadinii	L=150	Proximal	0.53127132135547	0.519108227176516	0.543891407982584	Fungi
Cyberlindnera_jadinii	L=200	Distal	0.824197860962567	0.788363171355499	0.863445378151261	Fungi
Cyberlindnera_jadinii	L=200	Proximal	0.565377176015474	0.553808260704813	0.57732854695115	Fungi
Cyberlindnera_jadinii	L=250	Distal	0.85	0.80450605694298	0.903028378417391	Fungi
Cyberlindnera_jadinii	L=250	Proximal	0.587191089453533	0.575765461751443	0.599079363811096	Fungi
Cylindrobasidium_torrendii	L=100	Distal	1.0167121966897	0.994967762226765	1.03976992604766	Fungi
Cylindrobasidium_torrendii	L=100	Proximal	0.647780373831776	0.635070615099391	0.659826936735597	Fungi
Cylindrobasidium_torrendii	L=150	Distal	1.03750608865076	1.01185845857853	1.06874059207225	Fungi
Cylindrobasidium_torrendii	L=150	Proximal	0.725052960196232	0.712577491295498	0.737138614478659	Fungi
Cylindrobasidium_torrendii	L=200	Distal	1.03683806600153	1.00445163149041	1.07780370569816	Fungi
Cylindrobasidium_torrendii	L=200	Proximal	0.770061138708445	0.758537784563413	0.780957086597009	Fungi
Cylindrobasidium_torrendii	L=250	Distal	1.06441326530612	1.01954795357361	1.11719129139682	Fungi
Cylindrobasidium_torrendii	L=250	Proximal	0.790576371381379	0.778794256242493	0.801588368418617	Fungi
Cynoglossus_semilaevis	L=100	Distal	0.964982448675673	0.958011617414188	0.971806075850108	Multicellular_Animals_and_Plants
Cynoglossus_semilaevis	L=100	Proximal	0.609001697652271	0.60012567222399	0.618660340414614	Multicellular_Animals_and_Plants
Cynoglossus_semilaevis	L=150	Distal	0.979874334962325	0.971941148167119	0.98755577337872	Multicellular_Animals_and_Plants
Cynoglossus_semilaevis	L=150	Proximal	0.684486492647897	0.67581730424299	0.693103876130045	Multicellular_Animals_and_Plants
Cynoglossus_semilaevis	L=200	Distal	0.99325639408975	0.984852654675726	1.00177085594135	Multicellular_Animals_and_Plants
Cynoglossus_semilaevis	L=200	Proximal	0.72930034960393	0.720939846581551	0.737332961982388	Multicellular_Animals_and_Plants
Cynoglossus_semilaevis	L=250	Distal	1.00235700817096	0.993052215024838	1.01241192579667	Multicellular_Animals_and_Plants
Cynoglossus_semilaevis	L=250	Proximal	0.763417004345514	0.756215905489358	0.771580000741262	Multicellular_Animals_and_Plants
Cyprinodon_variegatus	L=100	Distal	0.984187961952764	0.975151510999154	0.993211678549137	Multicellular_Animals_and_Plants
Cyprinodon_variegatus	L=100	Proximal	0.673679030571446	0.665693128961329	0.682750451966835	Multicellular_Animals_and_Plants
Cyprinodon_variegatus	L=150	Distal	0.989448459784331	0.9797486715029	0.999962892002055	Multicellular_Animals_and_Plants
Cyprinodon_variegatus	L=150	Proximal	0.758280602225617	0.750614766712637	0.766543989924111	Multicellular_Animals_and_Plants
Cyprinodon_variegatus	L=200	Distal	0.991169923929261	0.980067067913216	1.00262520443687	Multicellular_Animals_and_Plants
Cyprinodon_variegatus	L=200	Proximal	0.801390040395844	0.794091941968187	0.809141175810544	Multicellular_Animals_and_Plants
Cyprinodon_variegatus	L=250	Distal	0.990367884663187	0.976771267467517	1.00340144085097	Multicellular_Animals_and_Plants
Cyprinodon_variegatus	L=250	Proximal	0.826906021590874	0.820232959022479	0.834023494792558	Multicellular_Animals_and_Plants
Cystoisospora_suis	L=100	Distal	1.20782564596039	1.20103069621777	1.21450692650627	Protists
Cystoisospora_suis	L=100	Proximal	0.864711680630853	0.84799163849795	0.882215217521111	Protists
Cystoisospora_suis	L=150	Distal	1.2149299349152	1.20797397675585	1.22205032185856	Protists
Cystoisospora_suis	L=150	Proximal	0.926384031391282	0.91160534036204	0.942144028316373	Protists
Cystoisospora_suis	L=200	Distal	1.22009726791589	1.21274076612225	1.22754268037543	Protists
Cystoisospora_suis	L=200	Proximal	0.966832174776564	0.952704025050558	0.981123582673132	Protists
Cystoisospora_suis	L=250	Distal	1.22264869484385	1.21488863173255	1.23006259898937	Protists
Cystoisospora_suis	L=250	Proximal	1.00251256281407	0.989806140044572	1.0148279108086	Protists
Dacryopinax_primogenitus	L=100	Distal	0.971957886211784	0.957316601979744	0.986643167822341	Fungi
Dacryopinax_primogenitus	L=100	Proximal	0.647860452439357	0.629664704207257	0.665644536856181	Fungi
Dacryopinax_primogenitus	L=150	Distal	0.99095674212315	0.973955576439152	1.00690918561742	Fungi
Dacryopinax_primogenitus	L=150	Proximal	0.693579866461222	0.677911646586345	0.710295711084695	Fungi
Dacryopinax_primogenitus	L=200	Distal	1	0.982727038961781	1.01683780392466	Fungi
Dacryopinax_primogenitus	L=200	Proximal	0.729478575116159	0.7145987862441	0.745253164556962	Fungi
Dacryopinax_primogenitus	L=250	Distal	1.00945017182131	0.990721645862683	1.02890042651936	Fungi
Dacryopinax_primogenitus	L=250	Proximal	0.750304506699147	0.736178905815261	0.765220361880287	Fungi
Daedalea_quercina	L=100	Distal	1.00577965798725	0.988973646898911	1.02402329531667	Fungi
Daedalea_quercina	L=100	Proximal	0.686512599556078	0.673407572953554	0.699120780494291	Fungi
Daedalea_quercina	L=150	Distal	1.03966005665722	1.01732061105071	1.06146059291396	Fungi
Daedalea_quercina	L=150	Proximal	0.752427651187386	0.739482617292233	0.763810267421433	Fungi
Daedalea_quercina	L=200	Distal	1.05305332964907	1.02418016541141	1.08390216154721	Fungi
Daedalea_quercina	L=200	Proximal	0.795670368582005	0.783872227320568	0.806641103043159	Fungi
Daedalea_quercina	L=250	Distal	1.05555555555556	1.01589686371118	1.09528346831825	Fungi
Daedalea_quercina	L=250	Proximal	0.821727220299885	0.810739687055477	0.832166798377132	Fungi
Daldinia_sp	L=100	Distal	0.946605374823197	0.92972910395925	0.964340070665438	Fungi
Daldinia_sp	L=100	Proximal	0.619394879751746	0.60622397029624	0.633349198794225	Fungi
Daldinia_sp	L=150	Distal	1.00720750921891	0.985077930008484	1.02965241306043	Fungi
Daldinia_sp	L=150	Proximal	0.671167903576809	0.658924071436398	0.683255746579603	Fungi
Daldinia_sp	L=200	Distal	1.04785643070788	1.01888598728816	1.07963044999583	Fungi
Daldinia_sp	L=200	Proximal	0.716550586510264	0.705113175218685	0.727353911771478	Fungi
Daldinia_sp	L=250	Distal	1.08438485804416	1.04761904761905	1.12612612612613	Fungi
Daldinia_sp	L=250	Proximal	0.748546980949306	0.737529875408115	0.758901626363914	Fungi
Danio_rerio	L=100	Distal	0.946174084630563	0.940450911943732	0.952896608988263	Multicellular_Animals_and_Plants
Danio_rerio	L=100	Proximal	0.676607542743397	0.670033554477846	0.68328666810252	Multicellular_Animals_and_Plants
Danio_rerio	L=150	Distal	0.950442197643121	0.943862423403835	0.958248243762664	Multicellular_Animals_and_Plants
Danio_rerio	L=150	Proximal	0.745155364673618	0.739054261507067	0.751631087217496	Multicellular_Animals_and_Plants
Danio_rerio	L=200	Distal	0.951417228838733	0.943739406648391	0.959974677800218	Multicellular_Animals_and_Plants
Danio_rerio	L=200	Proximal	0.780449265459515	0.775002305923414	0.786328427117251	Multicellular_Animals_and_Plants
Danio_rerio	L=250	Distal	0.949849024139269	0.940880810011688	0.959515232483241	Multicellular_Animals_and_Plants
Danio_rerio	L=250	Proximal	0.801770144317499	0.796337374402868	0.807017593634194	Multicellular_Animals_and_Plants
Daphnia_magna	L=100	Distal	0.981757111367692	0.978381618901793	0.984957825114723	Multicellular_Animals_and_Plants
Daphnia_magna	L=100	Proximal	0.710392946403777	0.703336509488513	0.717239687379526	Multicellular_Animals_and_Plants
Daphnia_magna	L=150	Distal	0.987356987155014	0.984020124124955	0.990708845355189	Multicellular_Animals_and_Plants
Daphnia_magna	L=150	Proximal	0.758837880900219	0.752375316333451	0.765145358414785	Multicellular_Animals_and_Plants
Daphnia_magna	L=200	Distal	0.991294854780586	0.987867437547073	0.994515459593689	Multicellular_Animals_and_Plants
Daphnia_magna	L=200	Proximal	0.788093806374023	0.782103791168461	0.793934532406424	Multicellular_Animals_and_Plants
Daphnia_magna	L=250	Distal	0.99345560007467	0.990023600042436	0.996829884971353	Multicellular_Animals_and_Plants
Daphnia_magna	L=250	Proximal	0.810662142710261	0.805113158674024	0.816229697565218	Multicellular_Animals_and_Plants
Dasypus_novemcinctus	L=100	Distal	0.932973675971195	0.922461819086706	0.942530413625304	Multicellular_Animals_and_Plants
Dasypus_novemcinctus	L=100	Proximal	0.745515120451051	0.731545543991123	0.76063224777419	Multicellular_Animals_and_Plants
Dasypus_novemcinctus	L=150	Distal	0.937443078324226	0.925380682137439	0.948239504029687	Multicellular_Animals_and_Plants
Dasypus_novemcinctus	L=150	Proximal	0.792689579923622	0.78069136587408	0.80558308441851	Multicellular_Animals_and_Plants
Dasypus_novemcinctus	L=200	Distal	0.948000674877678	0.935029837483068	0.960153657394591	Multicellular_Animals_and_Plants
Dasypus_novemcinctus	L=200	Proximal	0.810152358096069	0.799827685238369	0.820989019087626	Multicellular_Animals_and_Plants
Dasypus_novemcinctus	L=250	Distal	0.959730736867412	0.94544507205703	0.973900032121786	Multicellular_Animals_and_Plants
Dasypus_novemcinctus	L=250	Proximal	0.821145538738851	0.811383070032536	0.831403398363751	Multicellular_Animals_and_Plants
Dendroctonus_ponderosae	L=100	Distal	0.900766956596255	0.891749734888653	0.909420262426772	Multicellular_Animals_and_Plants
Dendroctonus_ponderosae	L=100	Proximal	0.606628940986257	0.595078548147913	0.619965465676352	Multicellular_Animals_and_Plants
Dendroctonus_ponderosae	L=150	Distal	0.908576726935559	0.899237290954746	0.917727409485166	Multicellular_Animals_and_Plants
Dendroctonus_ponderosae	L=150	Proximal	0.650949327297875	0.639370633041148	0.662955125352559	Multicellular_Animals_and_Plants
Dendroctonus_ponderosae	L=200	Distal	0.912844488188976	0.903067185978578	0.922379220236748	Multicellular_Animals_and_Plants
Dendroctonus_ponderosae	L=200	Proximal	0.676298066478384	0.665309546326425	0.687879792288145	Multicellular_Animals_and_Plants
Dendroctonus_ponderosae	L=250	Distal	0.916675281711982	0.90650602348052	0.927463165450506	Multicellular_Animals_and_Plants
Dendroctonus_ponderosae	L=250	Proximal	0.691582359296729	0.681077865453024	0.702976994251683	Multicellular_Animals_and_Plants
Dichomitus_squalens	L=100	Distal	1.04647700959312	1.02510926316727	1.06802835921675	Fungi
Dichomitus_squalens	L=100	Proximal	0.632254995242626	0.610746659620179	0.655673002207778	Fungi
Dichomitus_squalens	L=150	Distal	1.077416918429	1.05587964526441	1.1017677328416	Fungi
Dichomitus_squalens	L=150	Proximal	0.683970536653806	0.663265306122449	0.705250499552437	Fungi
Dichomitus_squalens	L=200	Distal	1.08598930481283	1.06191173394687	1.11241968261967	Fungi
Dichomitus_squalens	L=200	Proximal	0.742799539170507	0.723828234633736	0.764380293274254	Fungi
Dichomitus_squalens	L=250	Distal	1.09141207601636	1.06425526175355	1.11776299581178	Fungi
Dichomitus_squalens	L=250	Proximal	0.7820962888666	0.762960109099137	0.802010812617721	Fungi
Dioscorea_rotundata	L=100	Distal	1.03106115780564	1.02396587627511	1.03790777796767	Multicellular_Animals_and_Plants
Dioscorea_rotundata	L=100	Proximal	0.648464836627076	0.637249916457204	0.659284497444634	Multicellular_Animals_and_Plants
Dioscorea_rotundata	L=150	Distal	1.03890091518958	1.03175654785566	1.04619289559223	Multicellular_Animals_and_Plants
Dioscorea_rotundata	L=150	Proximal	0.733939818054584	0.723708384439028	0.743251263644079	Multicellular_Animals_and_Plants
Dioscorea_rotundata	L=200	Distal	1.04469280213099	1.03735222411334	1.05241297560657	Multicellular_Animals_and_Plants
Dioscorea_rotundata	L=200	Proximal	0.779327409740187	0.770271885187357	0.78864438585983	Multicellular_Animals_and_Plants
Dioscorea_rotundata	L=250	Distal	1.04858540947366	1.04098083746989	1.05645786931605	Multicellular_Animals_and_Plants
Dioscorea_rotundata	L=250	Proximal	0.809210844246847	0.800925045708211	0.818227239466454	Multicellular_Animals_and_Plants
Dipodomys_ordii	L=100	Distal	0.956776501027319	0.944697301267373	0.969024809439765	Multicellular_Animals_and_Plants
Dipodomys_ordii	L=100	Proximal	0.781379434539888	0.764446793516561	0.797610294117647	Multicellular_Animals_and_Plants
Dipodomys_ordii	L=150	Distal	0.965594280607685	0.952399840458703	0.979956466533648	Multicellular_Animals_and_Plants
Dipodomys_ordii	L=150	Proximal	0.81318242343542	0.798611224626571	0.827397464427125	Multicellular_Animals_and_Plants
Dipodomys_ordii	L=200	Distal	0.970840657636232	0.955526155098718	0.985724371979979	Multicellular_Animals_and_Plants
Dipodomys_ordii	L=200	Proximal	0.834081711846555	0.82075060004364	0.847382693591126	Multicellular_Animals_and_Plants
Dipodomys_ordii	L=250	Distal	0.981655164277709	0.965537247621258	0.998805658418308	Multicellular_Animals_and_Plants
Dipodomys_ordii	L=250	Proximal	0.840935787000783	0.827968388589052	0.852620087336245	Multicellular_Animals_and_Plants
Dothistroma_septosporum	L=100	Distal	0.955275695239502	0.9467442626551	0.964429530201342	Fungi
Dothistroma_septosporum	L=100	Proximal	0.636734197237939	0.625955065923846	0.648131806204503	Fungi
Dothistroma_septosporum	L=150	Distal	0.970202125442801	0.960711124316762	0.98013108411213	Fungi
Dothistroma_septosporum	L=150	Proximal	0.692008142313479	0.681096077752444	0.70246996489447	Fungi
Dothistroma_septosporum	L=200	Distal	0.979062485395149	0.968873174459839	0.989982739453168	Fungi
Dothistroma_septosporum	L=200	Proximal	0.730373461898252	0.720468766081892	0.739635538212377	Fungi
Dothistroma_septosporum	L=250	Distal	0.981972373247314	0.971283229617088	0.993637749179383	Fungi
Dothistroma_septosporum	L=250	Proximal	0.76049766718507	0.751149766052946	0.77007874015748	Fungi
Dromaius_novaehollandiae	L=100	Distal	0.940328737243904	0.931079233523789	0.949549994247714	Multicellular_Animals_and_Plants
Dromaius_novaehollandiae	L=100	Proximal	0.845057880676759	0.828999702446761	0.859895967538701	Multicellular_Animals_and_Plants
Dromaius_novaehollandiae	L=150	Distal	0.93418404683498	0.923622000065569	0.943898682816538	Multicellular_Animals_and_Plants
Dromaius_novaehollandiae	L=150	Proximal	0.88427554930018	0.871127578324645	0.897331373470841	Multicellular_Animals_and_Plants
Dromaius_novaehollandiae	L=200	Distal	0.928536730177579	0.917150930319347	0.939284739284739	Multicellular_Animals_and_Plants
Dromaius_novaehollandiae	L=200	Proximal	0.900895874019653	0.889126843296824	0.913441214233741	Multicellular_Animals_and_Plants
Dromaius_novaehollandiae	L=250	Distal	0.920403264522324	0.908853882728837	0.932493296022361	Multicellular_Animals_and_Plants
Dromaius_novaehollandiae	L=250	Proximal	0.911933161683569	0.901043559524428	0.922453817513069	Multicellular_Animals_and_Plants
Drosophila_ananassae	L=100	Distal	0.580020816263259	0.573829124150358	0.585821692535314	Multicellular_Animals_and_Plants
Drosophila_ananassae	L=100	Proximal	0.3732016319519	0.367881295839639	0.378128864054188	Multicellular_Animals_and_Plants
Drosophila_ananassae	L=150	Distal	0.587229127708723	0.58061726951637	0.593564024805495	Multicellular_Animals_and_Plants
Drosophila_ananassae	L=150	Proximal	0.415820009261025	0.410331670879918	0.420598469799619	Multicellular_Animals_and_Plants
Drosophila_ananassae	L=200	Distal	0.590892262125139	0.583446742538671	0.598569039497169	Multicellular_Animals_and_Plants
Drosophila_ananassae	L=200	Proximal	0.439465191332411	0.434771205758027	0.444444962518024	Multicellular_Animals_and_Plants
Drosophila_ananassae	L=250	Distal	0.587282101644979	0.578755184379417	0.595325994076606	Multicellular_Animals_and_Plants
Drosophila_ananassae	L=250	Proximal	0.457643141929385	0.452987401872733	0.462299101373424	Multicellular_Animals_and_Plants
Drosophila_erecta	L=100	Distal	0.58607068055887	0.579419165443489	0.593195665211809	Multicellular_Animals_and_Plants
Drosophila_erecta	L=100	Proximal	0.359149341374385	0.354202535608076	0.364706617056038	Multicellular_Animals_and_Plants
Drosophila_erecta	L=150	Distal	0.593315784212456	0.58579979964502	0.601514427259015	Multicellular_Animals_and_Plants
Drosophila_erecta	L=150	Proximal	0.405786530513008	0.400791256555032	0.410881971445672	Multicellular_Animals_and_Plants
Drosophila_erecta	L=200	Distal	0.593610698365528	0.585109845402767	0.602311751402965	Multicellular_Animals_and_Plants
Drosophila_erecta	L=200	Proximal	0.433779800382686	0.429141512329888	0.438611742590126	Multicellular_Animals_and_Plants
Drosophila_erecta	L=250	Distal	0.591888595242936	0.582356779786029	0.601984906440608	Multicellular_Animals_and_Plants
Drosophila_erecta	L=250	Proximal	0.451280153572172	0.446619453307758	0.455803186090434	Multicellular_Animals_and_Plants
Drosophila_grimshawi	L=100	Distal	0.606942828539733	0.600620380448243	0.613769034925351	Multicellular_Animals_and_Plants
Drosophila_grimshawi	L=100	Proximal	0.340659340659341	0.336152678377792	0.345314765547983	Multicellular_Animals_and_Plants
Drosophila_grimshawi	L=150	Distal	0.625077892404625	0.617508148056949	0.632969744985688	Multicellular_Animals_and_Plants
Drosophila_grimshawi	L=150	Proximal	0.386731894918418	0.382266373360987	0.391346649115779	Multicellular_Animals_and_Plants
Drosophila_grimshawi	L=200	Distal	0.631403362451166	0.6220377097388	0.640826873385013	Multicellular_Animals_and_Plants
Drosophila_grimshawi	L=200	Proximal	0.418407216246201	0.414092215959068	0.422937302982357	Multicellular_Animals_and_Plants
Drosophila_grimshawi	L=250	Distal	0.636514431051642	0.626670513497477	0.647470887150976	Multicellular_Animals_and_Plants
Drosophila_grimshawi	L=250	Proximal	0.438003639199376	0.433775260651306	0.442354454555299	Multicellular_Animals_and_Plants
Drosophila_melanogaster	L=100	Distal	0.647391315032808	0.642495740962732	0.652103282485879	Multicellular_Animals_and_Plants
Drosophila_melanogaster	L=100	Proximal	0.383581814835266	0.378628561565749	0.388444219391456	Multicellular_Animals_and_Plants
Drosophila_melanogaster	L=150	Distal	0.656487463357714	0.651628116876101	0.661952238253447	Multicellular_Animals_and_Plants
Drosophila_melanogaster	L=150	Proximal	0.435924417806652	0.431364959067187	0.440825900834992	Multicellular_Animals_and_Plants
Drosophila_melanogaster	L=200	Distal	0.661259261677057	0.655800323869996	0.667007430124971	Multicellular_Animals_and_Plants
Drosophila_melanogaster	L=200	Proximal	0.467928536206046	0.463758090907638	0.472645941790909	Multicellular_Animals_and_Plants
Drosophila_melanogaster	L=250	Distal	0.666293643688451	0.659991132131245	0.672744289752344	Multicellular_Animals_and_Plants
Drosophila_melanogaster	L=250	Proximal	0.488090110982276	0.483699399192357	0.492595025903618	Multicellular_Animals_and_Plants
Drosophila_mojavensis	L=100	Distal	0.634991575773699	0.628824335241842	0.640984212603958	Multicellular_Animals_and_Plants
Drosophila_mojavensis	L=100	Proximal	0.36815951891122	0.363250265442508	0.372849791089364	Multicellular_Animals_and_Plants
Drosophila_mojavensis	L=150	Distal	0.651693683136949	0.644875907769346	0.658278900530446	Multicellular_Animals_and_Plants
Drosophila_mojavensis	L=150	Proximal	0.415360015274099	0.410878215593022	0.41994066685246	Multicellular_Animals_and_Plants
Drosophila_mojavensis	L=200	Distal	0.661152250407016	0.653193586883205	0.669238753543486	Multicellular_Animals_and_Plants
Drosophila_mojavensis	L=200	Proximal	0.445980604311934	0.441696218256433	0.450459657874898	Multicellular_Animals_and_Plants
Drosophila_mojavensis	L=250	Distal	0.665319525132609	0.656568253092853	0.674391401125586	Multicellular_Animals_and_Plants
Drosophila_mojavensis	L=250	Proximal	0.46806093100877	0.464104270308523	0.472609480513195	Multicellular_Animals_and_Plants
Drosophila_pseudoobscura	L=100	Distal	0.686354241249341	0.681062466026302	0.691899400447366	Multicellular_Animals_and_Plants
Drosophila_pseudoobscura	L=100	Proximal	0.383318544809228	0.378746920489449	0.387861955859753	Multicellular_Animals_and_Plants
Drosophila_pseudoobscura	L=150	Distal	0.704826969735666	0.699069089987968	0.711094219662023	Multicellular_Animals_and_Plants
Drosophila_pseudoobscura	L=150	Proximal	0.434089651355838	0.429328312461687	0.438349917683653	Multicellular_Animals_and_Plants
Drosophila_pseudoobscura	L=200	Distal	0.714615785943206	0.708436699355883	0.721421624966846	Multicellular_Animals_and_Plants
Drosophila_pseudoobscura	L=200	Proximal	0.469273949331561	0.464569577584253	0.47341841477295	Multicellular_Animals_and_Plants
Drosophila_pseudoobscura	L=250	Distal	0.719478945774008	0.712172909156723	0.727353864764682	Multicellular_Animals_and_Plants
Drosophila_pseudoobscura	L=250	Proximal	0.495309203051453	0.490610143713595	0.499494220362786	Multicellular_Animals_and_Plants
Drosophila_simulans	L=100	Distal	0.713440252080472	0.708429104941614	0.718390541594591	Multicellular_Animals_and_Plants
Drosophila_simulans	L=100	Proximal	0.39199909975806	0.387571779634263	0.396461043164291	Multicellular_Animals_and_Plants
Drosophila_simulans	L=150	Distal	0.728446128355753	0.723058397862682	0.73437682513725	Multicellular_Animals_and_Plants
Drosophila_simulans	L=150	Proximal	0.449595062035253	0.445013485101807	0.454272433703976	Multicellular_Animals_and_Plants
Drosophila_simulans	L=200	Distal	0.7392024394732	0.733628532723368	0.745651251591006	Multicellular_Animals_and_Plants
Drosophila_simulans	L=200	Proximal	0.484276729559749	0.480140978717636	0.488771249845836	Multicellular_Animals_and_Plants
Drosophila_simulans	L=250	Distal	0.746619322384968	0.740678769625478	0.753422305564223	Multicellular_Animals_and_Plants
Drosophila_simulans	L=250	Proximal	0.509149526851548	0.505122749033423	0.513862631527413	Multicellular_Animals_and_Plants
Drosophila_virilis	L=100	Distal	0.645569404422923	0.639602406575428	0.65162635522431	Multicellular_Animals_and_Plants
Drosophila_virilis	L=100	Proximal	0.383913043478261	0.379039095113916	0.388987396141278	Multicellular_Animals_and_Plants
Drosophila_virilis	L=150	Distal	0.660242062505181	0.653685160866711	0.666876692284908	Multicellular_Animals_and_Plants
Drosophila_virilis	L=150	Proximal	0.431248238940547	0.426617731604346	0.435709896825529	Multicellular_Animals_and_Plants
Drosophila_virilis	L=200	Distal	0.666733117368552	0.659501282349911	0.673893551214499	Multicellular_Animals_and_Plants
Drosophila_virilis	L=200	Proximal	0.46266979476766	0.458358032154203	0.46717409242156	Multicellular_Animals_and_Plants
Drosophila_virilis	L=250	Distal	0.66925072303885	0.662006724473545	0.677558844171427	Multicellular_Animals_and_Plants
Drosophila_virilis	L=250	Proximal	0.484536621953985	0.480206064377831	0.48903207633534	Multicellular_Animals_and_Plants
Drosophila_willistoni	L=100	Distal	0.493553719008265	0.480210996928322	0.508861622358555	Multicellular_Animals_and_Plants
Drosophila_willistoni	L=100	Proximal	0.306854289605084	0.300602093542391	0.313078918117821	Multicellular_Animals_and_Plants
Drosophila_willistoni	L=150	Distal	0.533681462140992	0.514084507042254	0.555148157201445	Multicellular_Animals_and_Plants
Drosophila_willistoni	L=150	Proximal	0.326509027725315	0.320526844679455	0.33282124141861	Multicellular_Animals_and_Plants
Drosophila_willistoni	L=200	Distal	0.554922701383238	0.530728974144472	0.582905982905983	Multicellular_Animals_and_Plants
Drosophila_willistoni	L=200	Proximal	0.342368240930869	0.336835016835017	0.348621231604515	Multicellular_Animals_and_Plants
Drosophila_willistoni	L=250	Distal	0.557294927989981	0.526004728132388	0.593333333333333	Multicellular_Animals_and_Plants
Drosophila_willistoni	L=250	Proximal	0.353952556395837	0.348699857680025	0.360169561199557	Multicellular_Animals_and_Plants
Drosophila_yakuba	L=100	Distal	0.625948725940934	0.620426624402768	0.631251871288366	Multicellular_Animals_and_Plants
Drosophila_yakuba	L=100	Proximal	0.374248255953813	0.369579064115108	0.37929395128849	Multicellular_Animals_and_Plants
Drosophila_yakuba	L=150	Distal	0.634202396202246	0.628353162623196	0.639844609709232	Multicellular_Animals_and_Plants
Drosophila_yakuba	L=150	Proximal	0.427311483544989	0.423083322445816	0.431724848335681	Multicellular_Animals_and_Plants
Drosophila_yakuba	L=200	Distal	0.6372193088611	0.630687980906794	0.643597300123586	Multicellular_Animals_and_Plants
Drosophila_yakuba	L=200	Proximal	0.457809422814725	0.453548175892496	0.46227477585142	Multicellular_Animals_and_Plants
Drosophila_yakuba	L=250	Distal	0.640171801261997	0.633220611008325	0.647588907364695	Multicellular_Animals_and_Plants
Drosophila_yakuba	L=250	Proximal	0.476592324693591	0.472242638214424	0.481071255637554	Multicellular_Animals_and_Plants
Edhazardia_aedis	L=100	Distal	0.967413441955193	0.928338762214984	1.00849256900212	Fungi
Edhazardia_aedis	L=100	Proximal	0.684030157642221	0.658311345646438	0.713876967095851	Fungi
Edhazardia_aedis	L=150	Distal	0.983769161406673	0.9388782513285	1.03119092627599	Fungi
Edhazardia_aedis	L=150	Proximal	0.72986301369863	0.705125660062731	0.756818181818182	Fungi
Edhazardia_aedis	L=200	Distal	0.9837775202781	0.931917345846711	1.04171779141104	Fungi
Edhazardia_aedis	L=200	Proximal	0.760386473429952	0.736546560598971	0.784255107125062	Fungi
Edhazardia_aedis	L=250	Distal	1.0014598540146	0.93972602739726	1.06525874451648	Fungi
Edhazardia_aedis	L=250	Proximal	0.773030707610147	0.748053961520656	0.797896163254057	Fungi
Elaphomyces_granulatus	L=100	Distal	0.878988215004312	0.862617329920099	0.895854694594991	Fungi
Elaphomyces_granulatus	L=100	Proximal	0.589010989010989	0.573345252557667	0.608103727714749	Fungi
Elaphomyces_granulatus	L=150	Distal	0.898473216596222	0.879581151832461	0.917394023199077	Fungi
Elaphomyces_granulatus	L=150	Proximal	0.640883977900553	0.626170273780807	0.656611516645243	Fungi
Elaphomyces_granulatus	L=200	Distal	0.904360345536816	0.883286460425874	0.925299480742218	Fungi
Elaphomyces_granulatus	L=200	Proximal	0.681258290695471	0.666849068590853	0.696037715757171	Fungi
Elaphomyces_granulatus	L=250	Distal	0.90597667638484	0.882593105407037	0.929004291257419	Fungi
Elaphomyces_granulatus	L=250	Proximal	0.707434450713575	0.693393406825769	0.722913018963113	Fungi
Emiliania_huxleyi	L=100	Distal	0.950276243093923	0.930632736239417	0.969690248106507	Protists
Emiliania_huxleyi	L=100	Proximal	0.610279765777489	0.592545799115603	0.628902354193381	Protists
Emiliania_huxleyi	L=150	Distal	0.967592592592593	0.945506888751799	0.990526661604166	Protists
Emiliania_huxleyi	L=150	Proximal	0.656778558417903	0.63995131907557	0.674699439309796	Protists
Emiliania_huxleyi	L=200	Distal	0.969733656174334	0.947026796956745	0.995773247140726	Protists
Emiliania_huxleyi	L=200	Proximal	0.697315436241611	0.680556541104676	0.714920554826058	Protists
Emiliania_huxleyi	L=250	Distal	0.981547782979895	0.957807041117979	1.01078425116457	Protists
Emiliania_huxleyi	L=250	Proximal	0.716183574879227	0.700390253984971	0.733767104218439	Protists
Eptatretus_burgeri	L=100	Distal	0.94979979367383	0.943644924064987	0.955581386041598	Multicellular_Animals_and_Plants
Eptatretus_burgeri	L=100	Proximal	0.735769522365428	0.727147395552359	0.745469098305626	Multicellular_Animals_and_Plants
Eptatretus_burgeri	L=150	Distal	0.957553610151795	0.950491813244004	0.964155999591614	Multicellular_Animals_and_Plants
Eptatretus_burgeri	L=150	Proximal	0.786097377021705	0.777979703525084	0.794326541413072	Multicellular_Animals_and_Plants
Eptatretus_burgeri	L=200	Distal	0.962026198439242	0.954311317543341	0.969503621214577	Multicellular_Animals_and_Plants
Eptatretus_burgeri	L=200	Proximal	0.817546380977267	0.81018836960515	0.825038586128441	Multicellular_Animals_and_Plants
Eptatretus_burgeri	L=250	Distal	0.96577103119842	0.95722305547305	0.973621757276521	Multicellular_Animals_and_Plants
Eptatretus_burgeri	L=250	Proximal	0.837766066102872	0.830648019686674	0.844864998489302	Multicellular_Animals_and_Plants
Equus_asinus_asinus	L=100	Distal	0.930553842358456	0.914299565210804	0.94714672676311	Multicellular_Animals_and_Plants
Equus_asinus_asinus	L=100	Proximal	0.783903301886793	0.763203214695752	0.806020142925347	Multicellular_Animals_and_Plants
Equus_asinus_asinus	L=150	Distal	0.93217365882181	0.914252125417557	0.950517776560503	Multicellular_Animals_and_Plants
Equus_asinus_asinus	L=150	Proximal	0.822088525999141	0.803443931121378	0.841073214697897	Multicellular_Animals_and_Plants
Equus_asinus_asinus	L=200	Distal	0.938209982788296	0.918136608823443	0.95934530095037	Multicellular_Animals_and_Plants
Equus_asinus_asinus	L=200	Proximal	0.835516483516484	0.818460134084852	0.853141831238779	Multicellular_Animals_and_Plants
Equus_asinus_asinus	L=250	Distal	0.936918722199757	0.914536071284081	0.959435187916996	Multicellular_Animals_and_Plants
Equus_asinus_asinus	L=250	Proximal	0.85048869883934	0.833299042731078	0.865961747784171	Multicellular_Animals_and_Plants
Equus_caballus	L=100	Distal	0.964556034833564	0.955688094016517	0.974390543441733	Multicellular_Animals_and_Plants
Equus_caballus	L=100	Proximal	0.688828268730572	0.676087558880576	0.702328589909444	Multicellular_Animals_and_Plants
Equus_caballus	L=150	Distal	0.981415597790469	0.971676994452195	0.99219119734974	Multicellular_Animals_and_Plants
Equus_caballus	L=150	Proximal	0.736230054989633	0.725500908319675	0.747825290724293	Multicellular_Animals_and_Plants
Equus_caballus	L=200	Distal	0.996927886170098	0.985926941624991	1.00960646252934	Multicellular_Animals_and_Plants
Equus_caballus	L=200	Proximal	0.765328151986183	0.754573738563436	0.77605220383137	Multicellular_Animals_and_Plants
Equus_caballus	L=250	Distal	1.00746175848775	0.99526539437898	1.02176339637634	Multicellular_Animals_and_Plants
Equus_caballus	L=250	Proximal	0.789714774323582	0.779667149059334	0.799484323336688	Multicellular_Animals_and_Plants
Esox_lucius	L=100	Distal	0.976352215889264	0.971041813324017	0.981295218031505	Multicellular_Animals_and_Plants
Esox_lucius	L=100	Proximal	0.614304015549764	0.607036180552448	0.621806373001101	Multicellular_Animals_and_Plants
Esox_lucius	L=150	Distal	0.992907331739525	0.987055634044828	0.998563062890558	Multicellular_Animals_and_Plants
Esox_lucius	L=150	Proximal	0.690844304867738	0.68433182825	0.697799968889065	Multicellular_Animals_and_Plants
Esox_lucius	L=200	Distal	1.00523082537559	0.999090197406005	1.01138279916422	Multicellular_Animals_and_Plants
Esox_lucius	L=200	Proximal	0.740572201997573	0.734536768501138	0.747127789810717	Multicellular_Animals_and_Plants
Esox_lucius	L=250	Distal	1.01230500920453	1.00521200957561	1.01903147321904	Multicellular_Animals_and_Plants
Esox_lucius	L=250	Proximal	0.778900869967786	0.772951391198607	0.784957524153885	Multicellular_Animals_and_Plants
Exidia_glandulosa	L=100	Distal	1.05065620017172	1.03192386459463	1.06808645939189	Fungi
Exidia_glandulosa	L=100	Proximal	0.763317676709818	0.74983119513842	0.777391136947664	Fungi
Exidia_glandulosa	L=150	Distal	1.07850588562425	1.05494106980961	1.10378584505639	Fungi
Exidia_glandulosa	L=150	Proximal	0.81927396186994	0.807256819351518	0.831656132149461	Fungi
Exidia_glandulosa	L=200	Distal	1.08510638297872	1.05646242577734	1.11836225865319	Fungi
Exidia_glandulosa	L=200	Proximal	0.855528292066325	0.843670546138462	0.866746893108624	Fungi
Exidia_glandulosa	L=250	Distal	1.11095169775227	1.0719889247808	1.15744892874938	Fungi
Exidia_glandulosa	L=250	Proximal	0.872793670115642	0.861836393989983	0.883249668935358	Fungi
Exophiala_dermatitidis	L=100	Distal	0.913901304799314	0.906464414114191	0.921207524271845	Fungi
Exophiala_dermatitidis	L=100	Proximal	0.522923986631245	0.511310074953599	0.534515305340335	Fungi
Exophiala_dermatitidis	L=150	Distal	0.935206281040502	0.92743747770036	0.943075938968494	Fungi
Exophiala_dermatitidis	L=150	Proximal	0.57132834424696	0.560512330755045	0.5822228974705	Fungi
Exophiala_dermatitidis	L=200	Distal	0.948517217397507	0.939785027929408	0.956898203409681	Fungi
Exophiala_dermatitidis	L=200	Proximal	0.618868267005491	0.609382016572796	0.6297576416643	Fungi
Exophiala_dermatitidis	L=250	Distal	0.961520576610091	0.952183598404393	0.970434843824248	Fungi
Exophiala_dermatitidis	L=250	Proximal	0.648789318850419	0.640238796193255	0.658778834977855	Fungi
Exophiala_mesophila	L=100	Distal	0.780841276045582	0.770891928194549	0.790665459001545	Fungi
Exophiala_mesophila	L=100	Proximal	0.572326237496794	0.561030798240101	0.583324347550476	Fungi
Exophiala_mesophila	L=150	Distal	0.795630673850469	0.784679104097364	0.805925571502532	Fungi
Exophiala_mesophila	L=150	Proximal	0.612867647058824	0.602891946446776	0.623177570093458	Fungi
Exophiala_mesophila	L=200	Distal	0.809519516812404	0.796593630799255	0.821667124165065	Fungi
Exophiala_mesophila	L=200	Proximal	0.635115877896948	0.625353090394834	0.644299795707965	Fungi
Exophiala_mesophila	L=250	Distal	0.816007861978598	0.801652006007295	0.830337946321924	Fungi
Exophiala_mesophila	L=250	Proximal	0.653027823240589	0.644456863384836	0.661692639622951	Fungi
Exophiala_oligosperma	L=100	Distal	0.879328741876031	0.869669496810093	0.888813718028383	Fungi
Exophiala_oligosperma	L=100	Proximal	0.597901291512915	0.587332423355101	0.609140037593985	Fungi
Exophiala_oligosperma	L=150	Distal	0.902107429631562	0.891280657462686	0.912773252693297	Fungi
Exophiala_oligosperma	L=150	Proximal	0.644022754640203	0.635129933415779	0.654212308977176	Fungi
Exophiala_oligosperma	L=200	Distal	0.920540968374686	0.90825133606318	0.932582154386797	Fungi
Exophiala_oligosperma	L=200	Proximal	0.673441734417344	0.665371401413412	0.683025376385463	Fungi
Exophiala_oligosperma	L=250	Distal	0.935243645782742	0.922841607744393	0.948687999967156	Fungi
Exophiala_oligosperma	L=250	Proximal	0.694478889873044	0.686372920922089	0.703495344823977	Fungi
Exophiala_sideris	L=100	Distal	0.849092962987574	0.838671567340509	0.861342873850478	Fungi
Exophiala_sideris	L=100	Proximal	0.600629297284699	0.590104247170557	0.612188538390956	Fungi
Exophiala_sideris	L=150	Distal	0.866337048520908	0.854096054824738	0.880733007041264	Fungi
Exophiala_sideris	L=150	Proximal	0.649281805745554	0.640084962554945	0.659606485754055	Fungi
Exophiala_sideris	L=200	Distal	0.871932032724984	0.85779514762218	0.88776401047632	Fungi
Exophiala_sideris	L=200	Proximal	0.682537429929752	0.673456778238503	0.692014388489209	Fungi
Exophiala_sideris	L=250	Distal	0.877389156156547	0.862022713046589	0.89437305747553	Fungi
Exophiala_sideris	L=250	Proximal	0.701609108873624	0.693537310031455	0.710547507222851	Fungi
Exophiala_xenobiotica	L=100	Distal	0.876980334959513	0.867767155533216	0.886930027797629	Fungi
Exophiala_xenobiotica	L=100	Proximal	0.592348284960422	0.58204444732514	0.602888561286117	Fungi
Exophiala_xenobiotica	L=150	Distal	0.899773880095337	0.887728538244591	0.91102176694166	Fungi
Exophiala_xenobiotica	L=150	Proximal	0.642404059625753	0.632622784414773	0.65270412612609	Fungi
Exophiala_xenobiotica	L=200	Distal	0.9139951359717	0.901632491339545	0.92752972851694	Fungi
Exophiala_xenobiotica	L=200	Proximal	0.676291201661043	0.667370982200026	0.685499318479642	Fungi
Exophiala_xenobiotica	L=250	Distal	0.924244429737481	0.910622259993349	0.940137376384815	Fungi
Exophiala_xenobiotica	L=250	Proximal	0.699892332974443	0.691698331937915	0.708402638371093	Fungi
Exserohilum_turcica	L=100	Distal	0.854131534569983	0.826592956008201	0.882404181184669	Fungi
Exserohilum_turcica	L=100	Proximal	0.575205430510897	0.558247588006345	0.592352762626588	Fungi
Exserohilum_turcica	L=150	Distal	0.901734104046243	0.864532019704434	0.94040422646059	Fungi
Exserohilum_turcica	L=150	Proximal	0.616744957170489	0.602425084850979	0.633730834752981	Fungi
Exserohilum_turcica	L=200	Distal	0.931174089068826	0.882070949185043	0.983957219251337	Fungi
Exserohilum_turcica	L=200	Proximal	0.648674468593265	0.634724031759571	0.665364192578348	Fungi
Exserohilum_turcica	L=250	Distal	0.976271186440678	0.909952606635071	1.04922810692654	Fungi
Exserohilum_turcica	L=250	Proximal	0.667830641641205	0.653284301428792	0.683497227480609	Fungi
Felis_catus	L=100	Distal	0.9426520120546	0.935108784615035	0.950460185980973	Multicellular_Animals_and_Plants
Felis_catus	L=100	Proximal	0.666861484511981	0.654693596511361	0.679498326564156	Multicellular_Animals_and_Plants
Felis_catus	L=150	Distal	0.952417193342378	0.943611330351662	0.960974095132529	Multicellular_Animals_and_Plants
Felis_catus	L=150	Proximal	0.725248541615315	0.71409502390564	0.736322724068752	Multicellular_Animals_and_Plants
Felis_catus	L=200	Distal	0.966852460226644	0.957798084623232	0.976550011697498	Multicellular_Animals_and_Plants
Felis_catus	L=200	Proximal	0.745794819871313	0.73586851434096	0.75564483302943	Multicellular_Animals_and_Plants
Felis_catus	L=250	Distal	0.978685831622177	0.969250072700873	0.98912649849178	Multicellular_Animals_and_Plants
Felis_catus	L=250	Proximal	0.76321036889332	0.754225378132171	0.772322179250042	Multicellular_Animals_and_Plants
Fibularhizoctonia_sp	L=100	Distal	0.978171990853025	0.96592308745039	0.991095516514456	Fungi
Fibularhizoctonia_sp	L=100	Proximal	0.711352284639576	0.702767573758308	0.720551906782969	Fungi
Fibularhizoctonia_sp	L=150	Distal	0.992586316458377	0.97604665694647	1.00904664364407	Fungi
Fibularhizoctonia_sp	L=150	Proximal	0.767779664214299	0.760142036368221	0.775386711024375	Fungi
Fibularhizoctonia_sp	L=200	Distal	1.01675884028825	0.995724637086517	1.03728019559066	Fungi
Fibularhizoctonia_sp	L=200	Proximal	0.793654009806703	0.786040309399272	0.800958614752607	Fungi
Fibularhizoctonia_sp	L=250	Distal	1.04122855561704	1.01264119590153	1.07211031653323	Fungi
Fibularhizoctonia_sp	L=250	Proximal	0.809744007102693	0.802763775325897	0.816814687663259	Fungi
Ficedula_albicollis	L=100	Distal	0.884604012671595	0.87605530404992	0.893969451881859	Multicellular_Animals_and_Plants
Ficedula_albicollis	L=100	Proximal	0.829843231491017	0.815837507488167	0.84345441804611	Multicellular_Animals_and_Plants
Ficedula_albicollis	L=150	Distal	0.88705329541239	0.877354336871973	0.897329252138062	Multicellular_Animals_and_Plants
Ficedula_albicollis	L=150	Proximal	0.84154842942672	0.82897075456455	0.853378354495913	Multicellular_Animals_and_Plants
Ficedula_albicollis	L=200	Distal	0.890714967738202	0.879642131040503	0.901756996643017	Multicellular_Animals_and_Plants
Ficedula_albicollis	L=200	Proximal	0.846003898635478	0.835430937306791	0.857364322916231	Multicellular_Animals_and_Plants
Ficedula_albicollis	L=250	Distal	0.89159479113817	0.87942883832655	0.903302743490806	Multicellular_Animals_and_Plants
Ficedula_albicollis	L=250	Proximal	0.851673284174702	0.841931142761018	0.861199973042691	Multicellular_Animals_and_Plants
Folsomia_candida	L=100	Distal	0.946403851060003	0.94403589445678	0.948921444455518	Multicellular_Animals_and_Plants
Folsomia_candida	L=100	Proximal	0.453978025736394	0.448986883232334	0.458903325201653	Multicellular_Animals_and_Plants
Folsomia_candida	L=150	Distal	0.95111468743489	0.948662180287435	0.953588425447609	Multicellular_Animals_and_Plants
Folsomia_candida	L=150	Proximal	0.560385055615884	0.555217926089194	0.565832394304633	Multicellular_Animals_and_Plants
Folsomia_candida	L=200	Distal	0.953739086198329	0.951080466584304	0.956270727136799	Multicellular_Animals_and_Plants
Folsomia_candida	L=200	Proximal	0.628084873873053	0.623005684012276	0.633132390833258	Multicellular_Animals_and_Plants
Folsomia_candida	L=250	Distal	0.95505908239928	0.95251020744214	0.957678763070771	Multicellular_Animals_and_Plants
Folsomia_candida	L=250	Proximal	0.675317327096811	0.670396918937693	0.680193214689902	Multicellular_Animals_and_Plants
Fonticula_alba	L=100	Distal	1.05688232739904	1.02438921739862	1.09394487578512	Protists
Fonticula_alba	L=100	Proximal	0.531666666666667	0.50554675118859	0.558669001751314	Protists
Fonticula_alba	L=150	Distal	1.08661417322835	1.05074808695321	1.12623947550973	Protists
Fonticula_alba	L=150	Proximal	0.6270337922403	0.60251649854933	0.654057670653895	Protists
Fonticula_alba	L=200	Distal	1.10856079404467	1.07068498075224	1.15290322580645	Protists
Fonticula_alba	L=200	Proximal	0.679175475687104	0.65493558950574	0.703743256934746	Protists
Fonticula_alba	L=250	Distal	1.11591072714183	1.07192254495159	1.16191904047976	Protists
Fonticula_alba	L=250	Proximal	0.71996215704825	0.695612431444241	0.746819759810596	Protists
Fukomys_damarensis	L=100	Distal	0.922879489447306	0.914142008429222	0.931296414099298	Multicellular_Animals_and_Plants
Fukomys_damarensis	L=100	Proximal	0.723689956331878	0.710197369302096	0.736312163479295	Multicellular_Animals_and_Plants
Fukomys_damarensis	L=150	Distal	0.925719739144266	0.91700205714916	0.934939759036144	Multicellular_Animals_and_Plants
Fukomys_damarensis	L=150	Proximal	0.775105091078935	0.764158165467833	0.786928001264522	Multicellular_Animals_and_Plants
Fukomys_damarensis	L=200	Distal	0.935398048980149	0.925900499908841	0.945481290797095	Multicellular_Animals_and_Plants
Fukomys_damarensis	L=200	Proximal	0.79158986535037	0.78092831165629	0.802038490757154	Multicellular_Animals_and_Plants
Fukomys_damarensis	L=250	Distal	0.941530167945262	0.930865409130568	0.952243649393577	Multicellular_Animals_and_Plants
Fukomys_damarensis	L=250	Proximal	0.80582731889869	0.796164171555869	0.815374899078896	Multicellular_Animals_and_Plants
Fundulus_heteroclitus	L=100	Distal	0.998410359351612	0.990787151063778	1.00605649611823	Multicellular_Animals_and_Plants
Fundulus_heteroclitus	L=100	Proximal	0.656101426307449	0.646873901369053	0.665555310917498	Multicellular_Animals_and_Plants
Fundulus_heteroclitus	L=150	Distal	1.01353436855547	1.0051720062874	1.02200747927912	Multicellular_Animals_and_Plants
Fundulus_heteroclitus	L=150	Proximal	0.735330539150314	0.727053535373752	0.74415578155878	Multicellular_Animals_and_Plants
Fundulus_heteroclitus	L=200	Distal	1.02924147326424	1.02012456186742	1.03927112477984	Multicellular_Animals_and_Plants
Fundulus_heteroclitus	L=200	Proximal	0.77726534346584	0.769547880452767	0.784339586558001	Multicellular_Animals_and_Plants
Fundulus_heteroclitus	L=250	Distal	1.04360487691232	1.03337306317044	1.05512028948383	Multicellular_Animals_and_Plants
Fundulus_heteroclitus	L=250	Proximal	0.80580146920324	0.798727910356266	0.813437500742751	Multicellular_Animals_and_Plants
Fusarium_culmorum	L=100	Distal	0.618152085036795	0.6048	0.630841121495327	Fungi
Fusarium_culmorum	L=100	Proximal	0.415451107509454	0.405270092226614	0.427822361924366	Fungi
Fusarium_culmorum	L=150	Distal	0.63323782234957	0.618058330003995	0.647961507651873	Fungi
Fusarium_culmorum	L=150	Proximal	0.451298701298701	0.441705850517128	0.461609510318239	Fungi
Fusarium_culmorum	L=200	Distal	0.652140866480872	0.635551632397331	0.669097147758953	Fungi
Fusarium_culmorum	L=200	Proximal	0.467660843630166	0.458326373809921	0.477971755422689	Fungi
Fusarium_culmorum	L=250	Distal	0.666251556662516	0.646916565900846	0.685683159909964	Fungi
Fusarium_culmorum	L=250	Proximal	0.481332828474063	0.471928215827712	0.491042112500869	Fungi
Fusarium_graminearum	L=100	Distal	0.69206889219647	0.682747351176055	0.702859117215168	Fungi
Fusarium_graminearum	L=100	Proximal	0.406255370338546	0.397310924369748	0.415106432481552	Fungi
Fusarium_graminearum	L=150	Distal	0.711382541855323	0.699590714579725	0.723809319741374	Fungi
Fusarium_graminearum	L=150	Proximal	0.463604852686308	0.455151752698856	0.47208163419661	Fungi
Fusarium_graminearum	L=200	Distal	0.712809514525249	0.699668282725185	0.726745052826176	Fungi
Fusarium_graminearum	L=200	Proximal	0.507536671724836	0.499800757122933	0.515678762042055	Fungi
Fusarium_graminearum	L=250	Distal	0.716990213380395	0.70201068174678	0.731903046184081	Fungi
Fusarium_graminearum	L=250	Proximal	0.531781715595522	0.524110426382774	0.53953488372093	Fungi
Fusarium_oxysporum	L=100	Distal	0.911842181160953	0.905884409195231	0.918091626217997	Fungi
Fusarium_oxysporum	L=100	Proximal	0.532671159985811	0.52529118223749	0.540845232756866	Fungi
Fusarium_oxysporum	L=150	Distal	0.924975416833256	0.918237691619096	0.931472564542017	Fungi
Fusarium_oxysporum	L=150	Proximal	0.611769451868287	0.604724597840946	0.619586533747344	Fungi
Fusarium_oxysporum	L=200	Distal	0.9328692552269	0.926061976976974	0.940419156587596	Fungi
Fusarium_oxysporum	L=200	Proximal	0.659087211194273	0.652242170517672	0.666296570441648	Fungi
Fusarium_oxysporum	L=250	Distal	0.937088124649823	0.929941314383073	0.945132760032264	Fungi
Fusarium_oxysporum	L=250	Proximal	0.692210923576895	0.685787877974833	0.699423414389571	Fungi
Fusarium_verticillioides	L=100	Distal	0.783343691733996	0.769005491153142	0.797020342862924	Fungi
Fusarium_verticillioides	L=100	Proximal	0.526178010471204	0.513628620102215	0.539485676901312	Fungi
Fusarium_verticillioides	L=150	Distal	0.810105067985167	0.792826305562486	0.827105328542864	Fungi
Fusarium_verticillioides	L=150	Proximal	0.563291139240506	0.551913849921093	0.575431034482759	Fungi
Fusarium_verticillioides	L=200	Distal	0.812877263581489	0.793631490818608	0.831279792669962	Fungi
Fusarium_verticillioides	L=200	Proximal	0.603264535275867	0.592942237190154	0.615048188172838	Fungi
Fusarium_verticillioides	L=250	Distal	0.825026763411443	0.8038896390262	0.846473029045643	Fungi
Fusarium_verticillioides	L=250	Proximal	0.622338216976096	0.612062151259622	0.63426429694112	Fungi
Gaeumannomyces_graminis	L=100	Distal	0.835625433188633	0.828161915831678	0.843506478562058	Fungi
Gaeumannomyces_graminis	L=100	Proximal	0.414672091910005	0.406545798000123	0.422665353334208	Fungi
Gaeumannomyces_graminis	L=150	Distal	0.862263636172847	0.854105990965427	0.870798185748803	Fungi
Gaeumannomyces_graminis	L=150	Proximal	0.488068324541573	0.480661992533206	0.496050277320954	Fungi
Gaeumannomyces_graminis	L=200	Distal	0.877869030129332	0.868352310424635	0.887600981353074	Fungi
Gaeumannomyces_graminis	L=200	Proximal	0.542771485676216	0.535914564154177	0.550472972972973	Fungi
Gaeumannomyces_graminis	L=250	Distal	0.89036051879534	0.879722958673221	0.901509239203772	Fungi
Gaeumannomyces_graminis	L=250	Proximal	0.578785637056849	0.572173553498171	0.586361657908618	Fungi
Galerina_marginata	L=100	Distal	1.01693881994339	1.00195207756827	1.03226890087717	Fungi
Galerina_marginata	L=100	Proximal	0.700379388176536	0.689350378022466	0.712526871213602	Fungi
Galerina_marginata	L=150	Distal	1.03363601483566	1.01595522355226	1.05304303639135	Fungi
Galerina_marginata	L=150	Proximal	0.773554071337218	0.762982689747004	0.784594928635517	Fungi
Galerina_marginata	L=200	Distal	1.02863285449037	1.00611737717454	1.05281582724459	Fungi
Galerina_marginata	L=200	Proximal	0.81683006049048	0.807559454104893	0.826907993966817	Fungi
Galerina_marginata	L=250	Distal	1.0225917791026	0.992372223321813	1.05708725267596	Fungi
Galerina_marginata	L=250	Proximal	0.839747701518067	0.830906989720766	0.848916159397383	Fungi
Gallus_gallus	L=100	Distal	0.951815818166569	0.942879694250582	0.962636700815805	Multicellular_Animals_and_Plants
Gallus_gallus	L=100	Proximal	0.778305963699222	0.764102863264408	0.791648351648352	Multicellular_Animals_and_Plants
Gallus_gallus	L=150	Distal	0.957346204994336	0.94694418427338	0.968658270997065	Multicellular_Animals_and_Plants
Gallus_gallus	L=150	Proximal	0.817883382835704	0.806160222803456	0.828834965683032	Multicellular_Animals_and_Plants
Gallus_gallus	L=200	Distal	0.956792078067878	0.94581577962646	0.969435001801029	Multicellular_Animals_and_Plants
Gallus_gallus	L=200	Proximal	0.844051855617692	0.833292814715944	0.85453671043256	Multicellular_Animals_and_Plants
Gallus_gallus	L=250	Distal	0.958305402869017	0.946689137510305	0.971330925842254	Multicellular_Animals_and_Plants
Gallus_gallus	L=250	Proximal	0.858172019357677	0.848327197163363	0.86795826792128	Multicellular_Animals_and_Plants
Gambusia_affinis	L=100	Distal	0.992224493359491	0.985149835068988	0.9998162863449	Multicellular_Animals_and_Plants
Gambusia_affinis	L=100	Proximal	0.649947430267797	0.640441221281004	0.658957199761098	Multicellular_Animals_and_Plants
Gambusia_affinis	L=150	Distal	1.00532030664313	0.997335185448421	1.01383039174322	Multicellular_Animals_and_Plants
Gambusia_affinis	L=150	Proximal	0.733407079646018	0.725716565118411	0.742153528221467	Multicellular_Animals_and_Plants
Gambusia_affinis	L=200	Distal	1.01996344113879	1.01046411564783	1.02883433667814	Multicellular_Animals_and_Plants
Gambusia_affinis	L=200	Proximal	0.776399475248676	0.769257980471568	0.783992823096884	Multicellular_Animals_and_Plants
Gambusia_affinis	L=250	Distal	1.03425983544216	1.0239569018775	1.04404300129646	Multicellular_Animals_and_Plants
Gambusia_affinis	L=250	Proximal	0.804454963107337	0.797812449734599	0.81182615928	Multicellular_Animals_and_Plants
Gasterosteus_aculeatus	L=100	Distal	0.977356049169722	0.96118769883351	0.993100123534906	Multicellular_Animals_and_Plants
Gasterosteus_aculeatus	L=100	Proximal	0.74036470509652	0.726343381389253	0.7543240585411	Multicellular_Animals_and_Plants
Gasterosteus_aculeatus	L=150	Distal	0.987858960378044	0.968903530351324	1.00831107153458	Multicellular_Animals_and_Plants
Gasterosteus_aculeatus	L=150	Proximal	0.790168411470187	0.777002245369392	0.803540432885293	Multicellular_Animals_and_Plants
Gasterosteus_aculeatus	L=200	Distal	1.00626590953593	0.983159636695826	1.02924609075751	Multicellular_Animals_and_Plants
Gasterosteus_aculeatus	L=200	Proximal	0.812373964903248	0.800793434288965	0.824226172467607	Multicellular_Animals_and_Plants
Gasterosteus_aculeatus	L=250	Distal	1.01186083289404	0.985616266904577	1.03927394302808	Multicellular_Animals_and_Plants
Gasterosteus_aculeatus	L=250	Proximal	0.830370570315814	0.819153913748046	0.841239239861005	Multicellular_Animals_and_Plants
Gelatoporia_subvermispora	L=100	Distal	0.997720123517359	0.986474918678308	1.00957979438704	Fungi
Gelatoporia_subvermispora	L=100	Proximal	0.593591370558376	0.58159776188996	0.607376327418367	Fungi
Gelatoporia_subvermispora	L=150	Distal	1.01804910418049	1.00510677048359	1.02987351458937	Fungi
Gelatoporia_subvermispora	L=150	Proximal	0.664485216781582	0.65348622719737	0.677469319671155	Fungi
Gelatoporia_subvermispora	L=200	Distal	1.02964307320024	1.01603599704502	1.04313983865654	Fungi
Gelatoporia_subvermispora	L=200	Proximal	0.712349831811629	0.70169459433873	0.724475483464228	Fungi
Gelatoporia_subvermispora	L=250	Distal	1.03468603161042	1.02003474232774	1.04875984213614	Fungi
Gelatoporia_subvermispora	L=250	Proximal	0.747913608723003	0.737611180388824	0.759415513214401	Fungi
Gloeophyllum_trabeum	L=100	Distal	0.854373115036622	0.828312152128737	0.885673131678558	Fungi
Gloeophyllum_trabeum	L=100	Proximal	0.548736462093863	0.531077602059581	0.565830721003135	Fungi
Gloeophyllum_trabeum	L=150	Distal	0.856110776640578	0.824814025318658	0.890991400241232	Fungi
Gloeophyllum_trabeum	L=150	Proximal	0.609422492401216	0.592467827962709	0.626371652387163	Fungi
Gloeophyllum_trabeum	L=200	Distal	0.856439704675964	0.818181818181818	0.896907216494845	Fungi
Gloeophyllum_trabeum	L=200	Proximal	0.63870276065398	0.622680951136661	0.653951701427003	Fungi
Gloeophyllum_trabeum	L=250	Distal	0.898360655737705	0.852697095435685	0.945914844649022	Fungi
Gloeophyllum_trabeum	L=250	Proximal	0.645441030723489	0.629379077071756	0.659999113244953	Fungi
Glycine_max	L=100	Distal	0.982796166518925	0.980296197249067	0.985429957135095	Multicellular_Animals_and_Plants
Glycine_max	L=100	Proximal	0.695225439012814	0.690232636161492	0.701121917598407	Multicellular_Animals_and_Plants
Glycine_max	L=150	Distal	0.983170411083401	0.980476553260563	0.985981448265704	Multicellular_Animals_and_Plants
Glycine_max	L=150	Proximal	0.777742649383497	0.772942596878547	0.78259236258353	Multicellular_Animals_and_Plants
Glycine_max	L=200	Distal	0.979700501739764	0.976904541184757	0.982671684423894	Multicellular_Animals_and_Plants
Glycine_max	L=200	Proximal	0.828273142561627	0.823816601495316	0.832660452879685	Multicellular_Animals_and_Plants
Glycine_max	L=250	Distal	0.97446655206843	0.971618733370452	0.977576248973069	Multicellular_Animals_and_Plants
Glycine_max	L=250	Proximal	0.862140475916772	0.857930609724486	0.866215342481322	Multicellular_Animals_and_Plants
Gonapodya_prolifera	L=100	Distal	0.883227561196736	0.863499379542634	0.902877214444923	Fungi
Gonapodya_prolifera	L=100	Proximal	0.650421743205248	0.637369701979152	0.664011577147094	Fungi
Gonapodya_prolifera	L=150	Distal	0.900083033490174	0.877495952509444	0.926502325515139	Fungi
Gonapodya_prolifera	L=150	Proximal	0.69645330282411	0.684619732982914	0.708787841647261	Fungi
Gonapodya_prolifera	L=200	Distal	0.910729991204925	0.880143644882651	0.942659793579809	Fungi
Gonapodya_prolifera	L=200	Proximal	0.72210700953961	0.711481631892031	0.734140318419132	Fungi
Gonapodya_prolifera	L=250	Distal	0.913294797687861	0.874725350772478	0.955404383975812	Fungi
Gonapodya_prolifera	L=250	Proximal	0.73791662710094	0.727347605420242	0.749300935300357	Fungi
Gopherus_agassizii	L=100	Distal	0.904358262695972	0.895921406230986	0.913056649500151	Multicellular_Animals_and_Plants
Gopherus_agassizii	L=100	Proximal	0.720727407682316	0.7093399932883	0.733106832767082	Multicellular_Animals_and_Plants
Gopherus_agassizii	L=150	Distal	0.906820840457122	0.897172382403314	0.916305047065482	Multicellular_Animals_and_Plants
Gopherus_agassizii	L=150	Proximal	0.770519813366629	0.761214112163033	0.780368653473056	Multicellular_Animals_and_Plants
Gopherus_agassizii	L=200	Distal	0.908051582141309	0.897544725940644	0.919010140697551	Multicellular_Animals_and_Plants
Gopherus_agassizii	L=200	Proximal	0.796428947645634	0.787428022407928	0.805512494739478	Multicellular_Animals_and_Plants
Gopherus_agassizii	L=250	Distal	0.909919360125877	0.897965521591869	0.922194222913992	Multicellular_Animals_and_Plants
Gopherus_agassizii	L=250	Proximal	0.811440677966102	0.803112333558638	0.82020321684057	Multicellular_Animals_and_Plants
Gorilla_gorilla	L=100	Distal	0.914219446922391	0.90587985715801	0.922581940317184	Multicellular_Animals_and_Plants
Gorilla_gorilla	L=100	Proximal	0.680118570908524	0.668057815249679	0.691524097325222	Multicellular_Animals_and_Plants
Gorilla_gorilla	L=150	Distal	0.921326424870466	0.912770970540375	0.930778894472362	Multicellular_Animals_and_Plants
Gorilla_gorilla	L=150	Proximal	0.734635012203239	0.724875119042841	0.744552466475275	Multicellular_Animals_and_Plants
Gorilla_gorilla	L=200	Distal	0.927443735303997	0.917972831765935	0.937659949689379	Multicellular_Animals_and_Plants
Gorilla_gorilla	L=200	Proximal	0.763550901410127	0.75434987067952	0.773632706825276	Multicellular_Animals_and_Plants
Gorilla_gorilla	L=250	Distal	0.937240807298867	0.926532023433881	0.948148313890233	Multicellular_Animals_and_Plants
Gorilla_gorilla	L=250	Proximal	0.77760736196319	0.768996449521652	0.786983978330777	Multicellular_Animals_and_Plants
Gossypium_raimondii	L=100	Distal	1.01363671235679	1.00972459118394	1.01767740225213	Multicellular_Animals_and_Plants
Gossypium_raimondii	L=100	Proximal	0.732950790121973	0.725992615687684	0.739617367684296	Multicellular_Animals_and_Plants
Gossypium_raimondii	L=150	Distal	1.0128114129098	1.00863637636124	1.0170071615601	Multicellular_Animals_and_Plants
Gossypium_raimondii	L=150	Proximal	0.819026525338818	0.812844994114787	0.8253729701406	Multicellular_Animals_and_Plants
Gossypium_raimondii	L=200	Distal	1.00623465824623	1.00182816754888	1.01055550615254	Multicellular_Animals_and_Plants
Gossypium_raimondii	L=200	Proximal	0.8727959697733	0.86708746197369	0.878939320210827	Multicellular_Animals_and_Plants
Gossypium_raimondii	L=250	Distal	0.997115918377568	0.992586348052958	1.00171137923581	Multicellular_Animals_and_Plants
Gossypium_raimondii	L=250	Proximal	0.908266460684604	0.903329476750782	0.914007032539621	Multicellular_Animals_and_Plants
Gymnopus_luxurians	L=100	Distal	1.02175986129172	1.00067073636665	1.04543277333286	Fungi
Gymnopus_luxurians	L=100	Proximal	0.73993185987595	0.724671780151522	0.756125104335445	Fungi
Gymnopus_luxurians	L=150	Distal	1.0462962962963	1.01980446227125	1.07621182959979	Fungi
Gymnopus_luxurians	L=150	Proximal	0.797053794554781	0.784361945502377	0.811682332180325	Fungi
Gymnopus_luxurians	L=200	Distal	1.0509277536518	1.0171952617501	1.0869853714309	Fungi
Gymnopus_luxurians	L=200	Proximal	0.833538014960366	0.820795839952507	0.847831024301613	Fungi
Gymnopus_luxurians	L=250	Distal	1.06675143038779	1.02317073170732	1.11420982735724	Fungi
Gymnopus_luxurians	L=250	Proximal	0.852072199253807	0.840208709832182	0.865424006554691	Fungi
Hanseniaspora_valbyensis	L=100	Distal	0.87987987987988	0.844867358708189	0.915625	Fungi
Hanseniaspora_valbyensis	L=100	Proximal	0.481481481481482	0.463291711546389	0.500574712643678	Fungi
Hanseniaspora_valbyensis	L=150	Distal	0.929775280898876	0.885026737967914	0.976425182526611	Fungi
Hanseniaspora_valbyensis	L=150	Proximal	0.558419958419958	0.541095890410959	0.576401034345862	Fungi
Hanseniaspora_valbyensis	L=200	Distal	0.960118168389956	0.902715089229915	1.02689679687191	Fungi
Hanseniaspora_valbyensis	L=200	Proximal	0.603112144517975	0.584604715672677	0.620765832106038	Fungi
Hanseniaspora_valbyensis	L=250	Distal	1.00717703349282	0.925274725274725	1.09642554853832	Fungi
Hanseniaspora_valbyensis	L=250	Proximal	0.627046496398166	0.609479555382277	0.644347240915209	Fungi
Haplochromis_burtoni	L=100	Distal	0.967055067837191	0.96099573281159	0.97305140978504	Multicellular_Animals_and_Plants
Haplochromis_burtoni	L=100	Proximal	0.615071628380097	0.606856406868116	0.622694538407077	Multicellular_Animals_and_Plants
Haplochromis_burtoni	L=150	Distal	0.982498258989114	0.975842390104877	0.989152916387602	Multicellular_Animals_and_Plants
Haplochromis_burtoni	L=150	Proximal	0.692961353406798	0.685142771645931	0.700216330343394	Multicellular_Animals_and_Plants
Haplochromis_burtoni	L=200	Distal	0.994886375692249	0.987943582201508	1.00220477355383	Multicellular_Animals_and_Plants
Haplochromis_burtoni	L=200	Proximal	0.739786628948042	0.732739508898797	0.746900826446281	Multicellular_Animals_and_Plants
Haplochromis_burtoni	L=250	Distal	1.00880456349206	1.00137743251012	1.01733407199999	Multicellular_Animals_and_Plants
Haplochromis_burtoni	L=250	Proximal	0.769230769230769	0.762761769770781	0.775536904110572	Multicellular_Animals_and_Plants
Hebeloma_cylindrosporum	L=100	Distal	1.02379445639792	1.0059694067902	1.04374193548387	Fungi
Hebeloma_cylindrosporum	L=100	Proximal	0.750201172548569	0.737147084902943	0.763279317422909	Fungi
Hebeloma_cylindrosporum	L=150	Distal	1.03245630881506	1.00881493331332	1.05744029032401	Fungi
Hebeloma_cylindrosporum	L=150	Proximal	0.81107892195593	0.799212811280155	0.822855412485332	Fungi
Hebeloma_cylindrosporum	L=200	Distal	1.02645820805773	0.995908722952721	1.05894942539431	Fungi
Hebeloma_cylindrosporum	L=200	Proximal	0.84376647834275	0.832538961388878	0.854907647687376	Fungi
Hebeloma_cylindrosporum	L=250	Distal	1.0270137524558	0.986309123713164	1.07066052227343	Fungi
Hebeloma_cylindrosporum	L=250	Proximal	0.859987639909359	0.848853109575184	0.870815276814474	Fungi
Helianthus_annuus	L=100	Distal	0.922852617179062	0.919165927288184	0.926468371956361	Multicellular_Animals_and_Plants
Helianthus_annuus	L=100	Proximal	0.726850621652238	0.720551851880094	0.733533705331782	Multicellular_Animals_and_Plants
Helianthus_annuus	L=150	Distal	0.918103963353914	0.913924592200455	0.921990056875854	Multicellular_Animals_and_Plants
Helianthus_annuus	L=150	Proximal	0.792344497607656	0.786881268197994	0.797999873889937	Multicellular_Animals_and_Plants
Helianthus_annuus	L=200	Distal	0.912358746897992	0.908178630633924	0.916319365280023	Multicellular_Animals_and_Plants
Helianthus_annuus	L=200	Proximal	0.826110870362346	0.820870123987575	0.831278825995807	Multicellular_Animals_and_Plants
Helianthus_annuus	L=250	Distal	0.908816316482185	0.904414179310163	0.91317462831906	Multicellular_Animals_and_Plants
Helianthus_annuus	L=250	Proximal	0.842803647610149	0.837832350005976	0.847660737558087	Multicellular_Animals_and_Plants
Heliconius_melpomene	L=100	Distal	0.881554259202402	0.873859951100906	0.889721344480817	Multicellular_Animals_and_Plants
Heliconius_melpomene	L=100	Proximal	0.673775051708152	0.66415449835139	0.683130890033426	Multicellular_Animals_and_Plants
Heliconius_melpomene	L=150	Distal	0.892744876147366	0.883779839239202	0.901588255648948	Multicellular_Animals_and_Plants
Heliconius_melpomene	L=150	Proximal	0.718291054739653	0.710194963444354	0.725820783806538	Multicellular_Animals_and_Plants
Heliconius_melpomene	L=200	Distal	0.895743118336752	0.886425204427615	0.905628687629535	Multicellular_Animals_and_Plants
Heliconius_melpomene	L=200	Proximal	0.746147813738581	0.738553459845194	0.753385301025622	Multicellular_Animals_and_Plants
Heliconius_melpomene	L=250	Distal	0.903552387228179	0.892852386040413	0.914453740754214	Multicellular_Animals_and_Plants
Heliconius_melpomene	L=250	Proximal	0.758218252776944	0.751422514782997	0.765052565415686	Multicellular_Animals_and_Plants
Hesseltinella_vesiculosa	L=100	Distal	1.08920286798819	1.06450399575435	1.11387873494431	Fungi
Hesseltinella_vesiculosa	L=100	Proximal	0.837725118483412	0.819539878153949	0.856565499929734	Fungi
Hesseltinella_vesiculosa	L=150	Distal	1.10386320455985	1.0703018859235	1.13366775339637	Fungi
Hesseltinella_vesiculosa	L=150	Proximal	0.889245351804594	0.87337933207535	0.907440476190476	Fungi
Hesseltinella_vesiculosa	L=200	Distal	1.1055900621118	1.06052120446611	1.14572605561277	Fungi
Hesseltinella_vesiculosa	L=200	Proximal	0.919645088727818	0.904045724394431	0.936980754906767	Fungi
Hesseltinella_vesiculosa	L=250	Distal	1.11111111111111	1.05590062111801	1.16938950988822	Fungi
Hesseltinella_vesiculosa	L=250	Proximal	0.935289434777664	0.919596781858538	0.951741696562898	Fungi
Heterobasidion_irregulare	L=100	Distal	1.00411616739081	0.982101419696826	1.02738083400113	Fungi
Heterobasidion_irregulare	L=100	Proximal	0.676545300592718	0.654381654381654	0.700270598932942	Fungi
Heterobasidion_irregulare	L=150	Distal	1.02668148971651	1.00161331869145	1.05482581382067	Fungi
Heterobasidion_irregulare	L=150	Proximal	0.731357552581262	0.711181351244567	0.753706957421304	Fungi
Heterobasidion_irregulare	L=200	Distal	1.05053547523427	1.01981806367771	1.07980736154111	Fungi
Heterobasidion_irregulare	L=200	Proximal	0.761421319796954	0.742767787333855	0.782107574094402	Fungi
Heterobasidion_irregulare	L=250	Distal	1.04691259021652	1.01437451437451	1.08115942028986	Fungi
Heterobasidion_irregulare	L=250	Proximal	0.796510257014855	0.779054548809105	0.81653372008702	Fungi
Heterocephalus_glaber_male	L=100	Distal	0.930062876164218	0.921633190922941	0.938396624472574	Multicellular_Animals_and_Plants
Heterocephalus_glaber_male	L=100	Proximal	0.695812354169225	0.682732859380648	0.710292089758054	Multicellular_Animals_and_Plants
Heterocephalus_glaber_male	L=150	Distal	0.937573840466481	0.929282054914182	0.946958068976932	Multicellular_Animals_and_Plants
Heterocephalus_glaber_male	L=150	Proximal	0.748884311706145	0.73798896737786	0.760967910019861	Multicellular_Animals_and_Plants
Heterocephalus_glaber_male	L=200	Distal	0.946037646143539	0.93634396780462	0.955809947183291	Multicellular_Animals_and_Plants
Heterocephalus_glaber_male	L=200	Proximal	0.775525423728814	0.766070298451988	0.786349051950663	Multicellular_Animals_and_Plants
Heterocephalus_glaber_male	L=250	Distal	0.953709606237434	0.943895967124524	0.964637640905715	Multicellular_Animals_and_Plants
Heterocephalus_glaber_male	L=250	Proximal	0.793119213624414	0.784023501497091	0.802478326926941	Multicellular_Animals_and_Plants
Hippocampus_comes	L=100	Distal	1.00796645702306	0.997251750064817	1.01994195473848	Multicellular_Animals_and_Plants
Hippocampus_comes	L=100	Proximal	0.640125668842963	0.62952592449551	0.650438946528332	Multicellular_Animals_and_Plants
Hippocampus_comes	L=150	Distal	1.02928452579035	1.01696587098047	1.04345537904115	Multicellular_Animals_and_Plants
Hippocampus_comes	L=150	Proximal	0.722401685393258	0.712396121883657	0.731547311099614	Multicellular_Animals_and_Plants
Hippocampus_comes	L=200	Distal	1.0428450465707	1.02838582003248	1.05817560078702	Multicellular_Animals_and_Plants
Hippocampus_comes	L=200	Proximal	0.769706691109074	0.761071822046499	0.778993384701906	Multicellular_Animals_and_Plants
Hippocampus_comes	L=250	Distal	1.05844857389801	1.04112369520804	1.07730371673631	Multicellular_Animals_and_Plants
Hippocampus_comes	L=250	Proximal	0.797650293713286	0.789224403382461	0.806052339092654	Multicellular_Animals_and_Plants
Homo_sapiens	L=100	Distal	0.883822072390854	0.87679290477859	0.891104137287742	Multicellular_Animals_and_Plants
Homo_sapiens	L=100	Proximal	0.692893594333156	0.68157383092144	0.703178293225426	Multicellular_Animals_and_Plants
Homo_sapiens	L=150	Distal	0.886348092420232	0.878248923624283	0.894192116157677	Multicellular_Animals_and_Plants
Homo_sapiens	L=150	Proximal	0.742794878779624	0.733128013754888	0.751891931389999	Multicellular_Animals_and_Plants
Homo_sapiens	L=200	Distal	0.887229377911757	0.87894933315234	0.89563671038515	Multicellular_Animals_and_Plants
Homo_sapiens	L=200	Proximal	0.769578379326986	0.760963166536882	0.778043912175649	Multicellular_Animals_and_Plants
Homo_sapiens	L=250	Distal	0.88781849638251	0.879073389137629	0.897059992054033	Multicellular_Animals_and_Plants
Homo_sapiens	L=250	Proximal	0.785555597394284	0.777851623926525	0.793323186412125	Multicellular_Animals_and_Plants
Hordeum_vulgare	L=100	Distal	1.03168571257465	1.02783020914692	1.03523208373242	Multicellular_Animals_and_Plants
Hordeum_vulgare	L=100	Proximal	0.77661207778915	0.768907125827335	0.784992582383577	Multicellular_Animals_and_Plants
Hordeum_vulgare	L=150	Distal	1.03625842880142	1.03211008508059	1.04009304234475	Multicellular_Animals_and_Plants
Hordeum_vulgare	L=150	Proximal	0.835804308842472	0.828519477105365	0.84306908022748	Multicellular_Animals_and_Plants
Hordeum_vulgare	L=200	Distal	1.03589471714589	1.03146853146853	1.03989086734011	Multicellular_Animals_and_Plants
Hordeum_vulgare	L=200	Proximal	0.880865500305726	0.87463682467996	0.887096293618365	Multicellular_Animals_and_Plants
Hordeum_vulgare	L=250	Distal	1.03378360393931	1.02939269064731	1.03787904093208	Multicellular_Animals_and_Plants
Hordeum_vulgare	L=250	Proximal	0.911772694723153	0.905858551496408	0.917580597064378	Multicellular_Animals_and_Plants
Hydnomerulius_pinastri	L=100	Distal	0.998923573735199	0.971975831527681	1.02401412433275	Fungi
Hydnomerulius_pinastri	L=100	Proximal	0.650459921156373	0.632183908045977	0.672097759674134	Fungi
Hydnomerulius_pinastri	L=150	Distal	1.00188608072425	0.970742493740977	1.03346303501946	Fungi
Hydnomerulius_pinastri	L=150	Proximal	0.738686131386861	0.72079344258403	0.759189797449362	Fungi
Hydnomerulius_pinastri	L=200	Distal	1.01434087148373	0.976620066117019	1.05689655172414	Fungi
Hydnomerulius_pinastri	L=200	Proximal	0.778305221694778	0.762358900287888	0.796238892333127	Fungi
Hydnomerulius_pinastri	L=250	Distal	1.02744425385935	0.979558462796402	1.08320712493501	Fungi
Hydnomerulius_pinastri	L=250	Proximal	0.802858418937026	0.787592008412198	0.819930851403498	Fungi
Hypholoma_sublateritium	L=100	Distal	0.991190351337179	0.975234753895367	1.00724714909944	Fungi
Hypholoma_sublateritium	L=100	Proximal	0.674046161092793	0.662421414126218	0.685921767291094	Fungi
Hypholoma_sublateritium	L=150	Distal	1.02412213740458	1.00298293224482	1.04518541601745	Fungi
Hypholoma_sublateritium	L=150	Proximal	0.737736342249717	0.726965197195857	0.749363324387055	Fungi
Hypholoma_sublateritium	L=200	Distal	1.02080443828017	0.994146780729401	1.04743833017078	Fungi
Hypholoma_sublateritium	L=200	Proximal	0.785328467153285	0.775361953286586	0.795904704485517	Fungi
Hypholoma_sublateritium	L=250	Distal	1.02058823529412	0.984737630918491	1.05592483762683	Fungi
Hypholoma_sublateritium	L=250	Proximal	0.810021558763964	0.800813795776012	0.820477867644261	Fungi
Hyphopichia_burtonii	L=100	Distal	0.711646586345382	0.689494163424125	0.7359033192479	Fungi
Hyphopichia_burtonii	L=100	Proximal	0.514868603042877	0.500167954316426	0.530653337966304	Fungi
Hyphopichia_burtonii	L=150	Distal	0.746788990825688	0.716538783175129	0.779693486590038	Fungi
Hyphopichia_burtonii	L=150	Proximal	0.544290288153682	0.531246541363663	0.559214358651032	Fungi
Hyphopichia_burtonii	L=200	Distal	0.781663516068053	0.741039426523297	0.823725690380737	Fungi
Hyphopichia_burtonii	L=200	Proximal	0.562904717853839	0.55104651294416	0.575965167595452	Fungi
Hyphopichia_burtonii	L=250	Distal	0.793674698795181	0.742227386359635	0.851407568964821	Fungi
Hyphopichia_burtonii	L=250	Proximal	0.579360033905488	0.566984653670676	0.592422453114335	Fungi
Hypoxylon_sp	L=100	Distal	0.911413682971928	0.896393429975119	0.927686003439043	Fungi
Hypoxylon_sp	L=100	Proximal	0.605248769819574	0.592449876572943	0.616973028330181	Fungi
Hypoxylon_sp	L=150	Distal	0.958704453441296	0.93968253968254	0.979970203608674	Fungi
Hypoxylon_sp	L=150	Proximal	0.659876788553259	0.649226227136307	0.670401776700989	Fungi
Hypoxylon_sp	L=200	Distal	0.987919463087248	0.963345053872835	1.01682994222557	Fungi
Hypoxylon_sp	L=200	Proximal	0.701062340443054	0.690876702490053	0.711197624050226	Fungi
Hypoxylon_sp	L=250	Distal	1.02135093167702	0.987584808986234	1.05620232838218	Fungi
Hypoxylon_sp	L=250	Proximal	0.727046419680773	0.716756622149079	0.73631914578081	Fungi
Ictalurus_punctatus	L=100	Distal	0.950668923017976	0.944770704936851	0.956349720974996	Multicellular_Animals_and_Plants
Ictalurus_punctatus	L=100	Proximal	0.616635237755466	0.60918306079369	0.624209194432729	Multicellular_Animals_and_Plants
Ictalurus_punctatus	L=150	Distal	0.96457472011892	0.957855448908825	0.971080013412656	Multicellular_Animals_and_Plants
Ictalurus_punctatus	L=150	Proximal	0.693915581105075	0.686988689714228	0.700579852649627	Multicellular_Animals_and_Plants
Ictalurus_punctatus	L=200	Distal	0.974774715875039	0.967150631186386	0.982495678284229	Multicellular_Animals_and_Plants
Ictalurus_punctatus	L=200	Proximal	0.739912039582188	0.733778894520306	0.746478092068774	Multicellular_Animals_and_Plants
Ictalurus_punctatus	L=250	Distal	0.988204996137008	0.979851153122809	0.996391288457381	Multicellular_Animals_and_Plants
Ictalurus_punctatus	L=250	Proximal	0.766210739614995	0.7601709270887	0.772150151007276	Multicellular_Animals_and_Plants
Ictidomys_tridecemlineatus	L=100	Distal	0.89106444267113	0.88249269199594	0.900192693381572	Multicellular_Animals_and_Plants
Ictidomys_tridecemlineatus	L=100	Proximal	0.662154410921188	0.650289261552154	0.674929840972872	Multicellular_Animals_and_Plants
Ictidomys_tridecemlineatus	L=150	Distal	0.902462742260114	0.893028376801313	0.91284864317102	Multicellular_Animals_and_Plants
Ictidomys_tridecemlineatus	L=150	Proximal	0.708360442420299	0.697468174511182	0.718887086856582	Multicellular_Animals_and_Plants
Ictidomys_tridecemlineatus	L=200	Distal	0.91424819435325	0.903399100753265	0.925110190696012	Multicellular_Animals_and_Plants
Ictidomys_tridecemlineatus	L=200	Proximal	0.732894993815507	0.722963134210226	0.742123833427544	Multicellular_Animals_and_Plants
Ictidomys_tridecemlineatus	L=250	Distal	0.929071537290715	0.916902000841194	0.941398556748412	Multicellular_Animals_and_Plants
Ictidomys_tridecemlineatus	L=250	Proximal	0.745563775935918	0.736711922167867	0.754419613896789	Multicellular_Animals_and_Plants
Jaapia_argillacea	L=100	Distal	0.981483375959079	0.967037176098236	0.999270909280283	Fungi
Jaapia_argillacea	L=100	Proximal	0.640352811466373	0.630206623788456	0.651413189771198	Fungi
Jaapia_argillacea	L=150	Distal	1.00293475807058	0.982887231241773	1.02524259895306	Fungi
Jaapia_argillacea	L=150	Proximal	0.716699475065617	0.707070911411815	0.726411172998587	Fungi
Jaapia_argillacea	L=200	Distal	1.01075020228875	0.986901879786231	1.04195091724808	Fungi
Jaapia_argillacea	L=200	Proximal	0.759955904643792	0.750236787109259	0.768911707604418	Fungi
Jaapia_argillacea	L=250	Distal	1.01778955336866	0.983531606331325	1.05329129046789	Fungi
Jaapia_argillacea	L=250	Proximal	0.784898437982342	0.775607382698763	0.794264650755967	Fungi
Jaculus_jaculus	L=100	Distal	1.02286874154263	1.00611937268943	1.04118457300275	Multicellular_Animals_and_Plants
Jaculus_jaculus	L=100	Proximal	0.804204581110762	0.78402581809561	0.827047652852959	Multicellular_Animals_and_Plants
Jaculus_jaculus	L=150	Distal	1.02353858144973	1.00503974009176	1.04388332227076	Multicellular_Animals_and_Plants
Jaculus_jaculus	L=150	Proximal	0.854294294294294	0.835909309951693	0.875220743420769	Multicellular_Animals_and_Plants
Jaculus_jaculus	L=200	Distal	1.02063492063492	1.0008560977508	1.04213938411669	Multicellular_Animals_and_Plants
Jaculus_jaculus	L=200	Proximal	0.883251833740831	0.864924181963288	0.902748854643898	Multicellular_Animals_and_Plants
Jaculus_jaculus	L=250	Distal	1.01947285601888	0.998074330829964	1.04306701549608	Multicellular_Animals_and_Plants
Jaculus_jaculus	L=250	Proximal	0.898653566229985	0.881488124718344	0.917863398361821	Multicellular_Animals_and_Plants
Jaminaea_rosea	L=100	Distal	0.896035242290749	0.873711340206186	0.921195652173913	Fungi
Jaminaea_rosea	L=100	Proximal	0.564015965612527	0.548681685471285	0.580044205873066	Fungi
Jaminaea_rosea	L=150	Distal	0.93974358974359	0.909429280397022	0.971729692108839	Fungi
Jaminaea_rosea	L=150	Proximal	0.622165664044424	0.60822999191364	0.638266308250108	Fungi
Jaminaea_rosea	L=200	Distal	0.963154492566257	0.924891371818746	1.00677376307032	Fungi
Jaminaea_rosea	L=200	Proximal	0.664190774042221	0.650580841562122	0.679195878452321	Fungi
Jaminaea_rosea	L=250	Distal	0.98043254376931	0.931484063501382	1.0381679389313	Fungi
Jaminaea_rosea	L=250	Proximal	0.691375373265414	0.678617764578601	0.70524995520516	Fungi
Junco_hyemalis	L=100	Distal	0.909603315571344	0.900117178345442	0.919160626957147	Multicellular_Animals_and_Plants
Junco_hyemalis	L=100	Proximal	0.727663494012895	0.713095609723074	0.743066088203826	Multicellular_Animals_and_Plants
Junco_hyemalis	L=150	Distal	0.915265341777681	0.905181141519596	0.925578037674074	Multicellular_Animals_and_Plants
Junco_hyemalis	L=150	Proximal	0.771048109965636	0.757541787450445	0.785049079234741	Multicellular_Animals_and_Plants
Junco_hyemalis	L=200	Distal	0.923621201592015	0.912492471312972	0.935383670453201	Multicellular_Animals_and_Plants
Junco_hyemalis	L=200	Proximal	0.790370433160973	0.778553863753074	0.802547770700637	Multicellular_Animals_and_Plants
Junco_hyemalis	L=250	Distal	0.931768158473955	0.919951539560633	0.944659327581077	Multicellular_Animals_and_Plants
Junco_hyemalis	L=250	Proximal	0.803200228587756	0.792270361203837	0.81419556189559	Multicellular_Animals_and_Plants
Kockovaella_imperatae	L=100	Distal	0.844972067039106	0.827633378932969	0.863822951990005	Fungi
Kockovaella_imperatae	L=100	Proximal	0.549651278644968	0.538820292851271	0.561969439728353	Fungi
Kockovaella_imperatae	L=150	Distal	0.887776606954689	0.864318643763505	0.91502114459099	Fungi
Kockovaella_imperatae	L=150	Proximal	0.600993273401647	0.591068436574524	0.612037810620393	Fungi
Kockovaella_imperatae	L=200	Distal	0.944285129045473	0.912139769096071	0.980444283754612	Fungi
Kockovaella_imperatae	L=200	Proximal	0.62802191898571	0.617992080820042	0.638384434123259	Fungi
Kockovaella_imperatae	L=250	Distal	0.956550802139038	0.917307692307692	1.0021183844255	Fungi
Kockovaella_imperatae	L=250	Proximal	0.65538431525556	0.645809304113802	0.664655257691166	Fungi
Komagataella_pastoris	L=100	Distal	0.96468085106383	0.934835723343058	0.996921723834653	Fungi
Komagataella_pastoris	L=100	Proximal	0.43598233995585	0.419766206163656	0.456120092378753	Fungi
Komagataella_pastoris	L=150	Distal	1.01013874066169	0.973264781491003	1.04875346260388	Fungi
Komagataella_pastoris	L=150	Proximal	0.509186351706037	0.492802709568163	0.527891156462585	Fungi
Komagataella_pastoris	L=200	Distal	1.04960317460317	1.00697969543147	1.09376615320997	Fungi
Komagataella_pastoris	L=200	Proximal	0.555345674348319	0.538461538461538	0.574454366048575	Fungi
Komagataella_pastoris	L=250	Distal	1.06133979015335	1.00996524644304	1.11252115059222	Fungi
Komagataella_pastoris	L=250	Proximal	0.596779719081877	0.579888649395395	0.615983026874116	Fungi
Komagataella_phaffii	L=100	Distal	0.96907574704656	0.942221771775576	0.999283410963812	Fungi
Komagataella_phaffii	L=100	Proximal	0.450643776824034	0.431338028169014	0.469971386095881	Fungi
Komagataella_phaffii	L=150	Distal	1.00835073068894	0.976142116591385	1.04274611398964	Fungi
Komagataella_phaffii	L=150	Proximal	0.524846190250828	0.504779244424215	0.544702169722123	Fungi
Komagataella_phaffii	L=200	Distal	1.02920792079208	0.99329917225069	1.06671455508665	Fungi
Komagataella_phaffii	L=200	Proximal	0.58148893360161	0.562032652346827	0.60058811916167	Fungi
Komagataella_phaffii	L=250	Distal	1.034282393957	0.99384430703089	1.07423053711527	Fungi
Komagataella_phaffii	L=250	Proximal	0.6262118491921	0.605971108659584	0.645686782673084	Fungi
Kryptolebias_marmoratus	L=100	Distal	0.995693807014562	0.986858407607677	1.00409110128333	Multicellular_Animals_and_Plants
Kryptolebias_marmoratus	L=100	Proximal	0.665256294652147	0.655969797074092	0.674759655127533	Multicellular_Animals_and_Plants
Kryptolebias_marmoratus	L=150	Distal	1.00842033202122	0.998168730867812	1.01786559516858	Multicellular_Animals_and_Plants
Kryptolebias_marmoratus	L=150	Proximal	0.745098039215686	0.736576145656535	0.753551696921863	Multicellular_Animals_and_Plants
Kryptolebias_marmoratus	L=200	Distal	1.0176605028049	1.00702843344165	1.02925215311859	Multicellular_Animals_and_Plants
Kryptolebias_marmoratus	L=200	Proximal	0.789264413518887	0.781554887757879	0.797314326218792	Multicellular_Animals_and_Plants
Kryptolebias_marmoratus	L=250	Distal	1.02715736040609	1.01463918507951	1.03945271414794	Multicellular_Animals_and_Plants
Kryptolebias_marmoratus	L=250	Proximal	0.81599893429247	0.808913165307721	0.823681083270722	Multicellular_Animals_and_Plants
Labrus_bergylta	L=100	Distal	0.983891008174387	0.976758277429128	0.991173296118951	Multicellular_Animals_and_Plants
Labrus_bergylta	L=100	Proximal	0.630907776244002	0.622597876888048	0.639781362485002	Multicellular_Animals_and_Plants
Labrus_bergylta	L=150	Distal	0.998285787386465	0.989776394703081	1.00611837452755	Multicellular_Animals_and_Plants
Labrus_bergylta	L=150	Proximal	0.714363636363636	0.706652293213939	0.722310695630792	Multicellular_Animals_and_Plants
Labrus_bergylta	L=200	Distal	1.00853485064011	0.999939234854287	1.01777743162614	Multicellular_Animals_and_Plants
Labrus_bergylta	L=200	Proximal	0.763247482399073	0.755583904802992	0.770791914802852	Multicellular_Animals_and_Plants
Labrus_bergylta	L=250	Distal	1.01974087841496	1.0108387196019	1.02981266856185	Multicellular_Animals_and_Plants
Labrus_bergylta	L=250	Proximal	0.793039415358812	0.786209998953324	0.799650881328342	Multicellular_Animals_and_Plants
Laccaria_amethystina	L=100	Distal	1.03057312631781	1.0143358778986	1.04662254233989	Fungi
Laccaria_amethystina	L=100	Proximal	0.806429414077861	0.793020108275329	0.819894152394565	Fungi
Laccaria_amethystina	L=150	Distal	1.03443895553987	1.01509343804211	1.05605187319885	Fungi
Laccaria_amethystina	L=150	Proximal	0.859286083807553	0.848498780378785	0.871460184867683	Fungi
Laccaria_amethystina	L=200	Distal	1.04177433247201	1.01446312401382	1.06846879675793	Fungi
Laccaria_amethystina	L=200	Proximal	0.88408792034567	0.874125441149155	0.896097899235004	Fungi
Laccaria_amethystina	L=250	Distal	1.0484596746279	1.01575271837091	1.08295569320427	Fungi
Laccaria_amethystina	L=250	Proximal	0.89866275461265	0.888577701034638	0.909703619508907	Fungi
Laetiporus_sulphureus	L=100	Distal	0.999030890369473	0.980143390687628	1.01664514498627	Fungi
Laetiporus_sulphureus	L=100	Proximal	0.668864097363083	0.656790738204905	0.680952119747418	Fungi
Laetiporus_sulphureus	L=150	Distal	1.01786358715265	0.995574537929696	1.04020874247411	Fungi
Laetiporus_sulphureus	L=150	Proximal	0.743690144831816	0.732795187835712	0.755127311571449	Fungi
Laetiporus_sulphureus	L=200	Distal	1.04167840045058	1.01314708299096	1.07249255213505	Fungi
Laetiporus_sulphureus	L=200	Proximal	0.780208871063813	0.76930305403289	0.790921789396141	Fungi
Laetiporus_sulphureus	L=250	Distal	1.07467532467532	1.03712987623375	1.11663995951758	Fungi
Laetiporus_sulphureus	L=250	Proximal	0.801000714796283	0.791209567097657	0.811558516801854	Fungi
Latimeria_chalumnae	L=100	Distal	0.874534395775378	0.865068565825174	0.883787305921061	Multicellular_Animals_and_Plants
Latimeria_chalumnae	L=100	Proximal	0.635390000522439	0.624780065806879	0.646096962356166	Multicellular_Animals_and_Plants
Latimeria_chalumnae	L=150	Distal	0.885648547598504	0.875277130350747	0.895541486481378	Multicellular_Animals_and_Plants
Latimeria_chalumnae	L=150	Proximal	0.689160943565243	0.679471775462252	0.698918727607555	Multicellular_Animals_and_Plants
Latimeria_chalumnae	L=200	Distal	0.894393375903445	0.882134119544191	0.906285551763368	Multicellular_Animals_and_Plants
Latimeria_chalumnae	L=200	Proximal	0.718635662665175	0.709175627347097	0.72745749534358	Multicellular_Animals_and_Plants
Latimeria_chalumnae	L=250	Distal	0.898845660538692	0.885286284252524	0.912185248579592	Multicellular_Animals_and_Plants
Latimeria_chalumnae	L=250	Proximal	0.739342201738766	0.730387363475975	0.748238655110319	Multicellular_Animals_and_Plants
Leersia_perrieri	L=100	Distal	0.913690789704695	0.905393180236604	0.922043868041529	Multicellular_Animals_and_Plants
Leersia_perrieri	L=100	Proximal	0.531724004389079	0.521258791259203	0.542548357141446	Multicellular_Animals_and_Plants
Leersia_perrieri	L=150	Distal	0.94332832397374	0.934896654980295	0.952595846645367	Multicellular_Animals_and_Plants
Leersia_perrieri	L=150	Proximal	0.57457503198684	0.565682922440166	0.58413353216358	Multicellular_Animals_and_Plants
Leersia_perrieri	L=200	Distal	0.965078800542379	0.955246473876266	0.975334698448464	Multicellular_Animals_and_Plants
Leersia_perrieri	L=200	Proximal	0.614129643117262	0.605483967097634	0.623438077634011	Multicellular_Animals_and_Plants
Leersia_perrieri	L=250	Distal	0.979981123640157	0.969575442140261	0.99140784889674	Multicellular_Animals_and_Plants
Leersia_perrieri	L=250	Proximal	0.647130115914106	0.638028313578783	0.655379642757668	Multicellular_Animals_and_Plants
Lepeophtheirus_salmonis	L=100	Distal	0.992634584350561	0.983355229851958	1.00326524381637	Multicellular_Animals_and_Plants
Lepeophtheirus_salmonis	L=100	Proximal	0.664602683178535	0.651628710402498	0.678512029741344	Multicellular_Animals_and_Plants
Lepeophtheirus_salmonis	L=150	Distal	1.00497119494518	0.994569890248332	1.01625796630953	Multicellular_Animals_and_Plants
Lepeophtheirus_salmonis	L=150	Proximal	0.728642682797411	0.716922225528738	0.741394623107303	Multicellular_Animals_and_Plants
Lepeophtheirus_salmonis	L=200	Distal	1.01371499818172	1.00277377720621	1.02511163645915	Multicellular_Animals_and_Plants
Lepeophtheirus_salmonis	L=200	Proximal	0.767797624134689	0.757429175440039	0.779529540386468	Multicellular_Animals_and_Plants
Lepeophtheirus_salmonis	L=250	Distal	1.01628739748181	1.00404992289597	1.02876520112254	Multicellular_Animals_and_Plants
Lepeophtheirus_salmonis	L=250	Proximal	0.799545254510782	0.789697207879586	0.81108630952381	Multicellular_Animals_and_Plants
Lepidothrix_coronata	L=100	Distal	0.89706034038164	0.882675327311479	0.911828768685177	Multicellular_Animals_and_Plants
Lepidothrix_coronata	L=100	Proximal	0.782922886754778	0.765953488372093	0.800349922239502	Multicellular_Animals_and_Plants
Lepidothrix_coronata	L=150	Distal	0.890114824555777	0.875788942186317	0.907642947550195	Multicellular_Animals_and_Plants
Lepidothrix_coronata	L=150	Proximal	0.82084235524202	0.805041786546102	0.836798632868129	Multicellular_Animals_and_Plants
Lepidothrix_coronata	L=200	Distal	0.890228426395939	0.874003761081759	0.909566084141346	Multicellular_Animals_and_Plants
Lepidothrix_coronata	L=200	Proximal	0.832697421667245	0.818595135258013	0.847094801223242	Multicellular_Animals_and_Plants
Lepidothrix_coronata	L=250	Distal	0.888607594936709	0.868973200470384	0.9089686701627	Multicellular_Animals_and_Plants
Lepidothrix_coronata	L=250	Proximal	0.84065206316862	0.827748796147673	0.854052375530483	Multicellular_Animals_and_Plants
Lepisosteus_oculatus	L=100	Distal	0.923670954049147	0.916147473315385	0.930548882668971	Multicellular_Animals_and_Plants
Lepisosteus_oculatus	L=100	Proximal	0.639235181644359	0.629978235676531	0.650431811858824	Multicellular_Animals_and_Plants
Lepisosteus_oculatus	L=150	Distal	0.934708108591352	0.926040877061032	0.9426600558846	Multicellular_Animals_and_Plants
Lepisosteus_oculatus	L=150	Proximal	0.703729541185941	0.695735213173025	0.713494868049151	Multicellular_Animals_and_Plants
Lepisosteus_oculatus	L=200	Distal	0.9432811901195	0.93358608258487	0.952239433263667	Multicellular_Animals_and_Plants
Lepisosteus_oculatus	L=200	Proximal	0.741111347668725	0.733696282198012	0.749408772237645	Multicellular_Animals_and_Plants
Lepisosteus_oculatus	L=250	Distal	0.951077841861987	0.940534483769905	0.961065103676898	Multicellular_Animals_and_Plants
Lepisosteus_oculatus	L=250	Proximal	0.765174452133795	0.758393223796378	0.77297623523179	Multicellular_Animals_and_Plants
Leptomonas_pyrrhocoris	L=100	Distal	0.537887355801855	0.530832453216623	0.544663307375172	Protists
Leptomonas_pyrrhocoris	L=100	Proximal	0.279222972972973	0.273223140495868	0.28539364640884	Protists
Leptomonas_pyrrhocoris	L=150	Distal	0.561499950917836	0.552905411610047	0.568891953626686	Protists
Leptomonas_pyrrhocoris	L=150	Proximal	0.310809186004569	0.305012949776108	0.316792127378622	Protists
Leptomonas_pyrrhocoris	L=200	Distal	0.57873425314937	0.569507934223974	0.587679890352547	Protists
Leptomonas_pyrrhocoris	L=200	Proximal	0.335735852732054	0.330171623152243	0.341795591957343	Protists
Leptomonas_pyrrhocoris	L=250	Distal	0.594284256187803	0.584292589510832	0.60404990954813	Protists
Leptomonas_pyrrhocoris	L=250	Proximal	0.352692892115482	0.347497733529622	0.358474296329028	Protists
Leucosporidium_creatinivorum	L=100	Distal	0.967475192943771	0.929038405547762	1.00863518153996	Fungi
Leucosporidium_creatinivorum	L=100	Proximal	0.549805230940456	0.527777777777778	0.576429404900817	Fungi
Leucosporidium_creatinivorum	L=150	Distal	0.983857949959645	0.936953555850195	1.03394898110647	Fungi
Leucosporidium_creatinivorum	L=150	Proximal	0.642225031605563	0.621520768336698	0.667257741437625	Fungi
Leucosporidium_creatinivorum	L=200	Distal	0.959309494451295	0.90252602882747	1.01969265048003	Fungi
Leucosporidium_creatinivorum	L=200	Proximal	0.70228734810579	0.681339447473583	0.726439246203754	Fungi
Leucosporidium_creatinivorum	L=250	Distal	0.961165048543689	0.883928571428571	1.03991596638655	Fungi
Leucosporidium_creatinivorum	L=250	Proximal	0.726567550096962	0.706468365270543	0.748341780474205	Fungi
Lichtheimia_ramosa	L=100	Distal	1.14103219213081	1.1048985650668	1.18087230132604	Fungi
Lichtheimia_ramosa	L=100	Proximal	0.656357388316151	0.631404958677686	0.680532668240324	Fungi
Lichtheimia_ramosa	L=150	Distal	1.16218034993271	1.11997405966278	1.2128021910497	Fungi
Lichtheimia_ramosa	L=150	Proximal	0.744647284201037	0.720453554295682	0.76981325504724	Fungi
Lichtheimia_ramosa	L=200	Distal	1.17162872154116	1.12531539108495	1.23434581055836	Fungi
Lichtheimia_ramosa	L=200	Proximal	0.796332422941865	0.772813328284741	0.820016271758455	Fungi
Lichtheimia_ramosa	L=250	Distal	1.12965050732807	1.07510729613734	1.1942789034565	Fungi
Lichtheimia_ramosa	L=250	Proximal	0.843356395245698	0.820496889049974	0.868477059527398	Fungi
Lipomyces_starkeyi	L=100	Distal	0.82086767221272	0.806683908726596	0.839138607290603	Fungi
Lipomyces_starkeyi	L=100	Proximal	0.572033898305085	0.56063122923588	0.584415584415584	Fungi
Lipomyces_starkeyi	L=150	Distal	0.85314846909301	0.833596748701739	0.875934921736448	Fungi
Lipomyces_starkeyi	L=150	Proximal	0.62025	0.609131447546503	0.631382054854656	Fungi
Lipomyces_starkeyi	L=200	Distal	0.847251962883655	0.821446181261408	0.876338132152086	Fungi
Lipomyces_starkeyi	L=200	Proximal	0.659421431196514	0.649026847284913	0.669440010233478	Fungi
Lipomyces_starkeyi	L=250	Distal	0.845884413309983	0.811310190369541	0.886252083365189	Fungi
Lipomyces_starkeyi	L=250	Proximal	0.679012345679012	0.669729482272618	0.688353874080443	Fungi
Lobosporangium_transversale	L=100	Distal	0.905549189720085	0.887388164147561	0.924465240641711	Fungi
Lobosporangium_transversale	L=100	Proximal	0.544672960215779	0.534047379969504	0.556304047451995	Fungi
Lobosporangium_transversale	L=150	Distal	0.970906467900938	0.945219187621795	0.998022738507168	Fungi
Lobosporangium_transversale	L=150	Proximal	0.599011156186613	0.589657593011466	0.610071013557134	Fungi
Lobosporangium_transversale	L=200	Distal	0.985729967069155	0.954972040304499	1.02122820318423	Fungi
Lobosporangium_transversale	L=200	Proximal	0.65187969924812	0.641607772450722	0.662050458302766	Fungi
Lobosporangium_transversale	L=250	Distal	0.987224157955865	0.947589916528477	1.03280680437424	Fungi
Lobosporangium_transversale	L=250	Proximal	0.684332913477376	0.67472296522736	0.694631920318451	Fungi
Lonchura_striata_domestica	L=100	Distal	0.895948338714717	0.886435156500581	0.905521343228591	Multicellular_Animals_and_Plants
Lonchura_striata_domestica	L=100	Proximal	0.815329378707462	0.797520251028775	0.832350597609562	Multicellular_Animals_and_Plants
Lonchura_striata_domestica	L=150	Distal	0.890135208876493	0.879732622644082	0.901173809425157	Multicellular_Animals_and_Plants
Lonchura_striata_domestica	L=150	Proximal	0.849342105263158	0.834338647134856	0.864704355616085	Multicellular_Animals_and_Plants
Lonchura_striata_domestica	L=200	Distal	0.89441962702971	0.883021060479312	0.906764431025807	Multicellular_Animals_and_Plants
Lonchura_striata_domestica	L=200	Proximal	0.852414871438499	0.839722745165155	0.865040693407734	Multicellular_Animals_and_Plants
Lonchura_striata_domestica	L=250	Distal	0.895376926280716	0.88258296538516	0.909088986948074	Multicellular_Animals_and_Plants
Lonchura_striata_domestica	L=250	Proximal	0.858329352100254	0.847091251994777	0.870326689248358	Multicellular_Animals_and_Plants
Lucilia_cuprina	L=100	Distal	0.724953295970109	0.718984782053437	0.73035248568279	Multicellular_Animals_and_Plants
Lucilia_cuprina	L=100	Proximal	0.358743015327831	0.352650675267083	0.364937238930115	Multicellular_Animals_and_Plants
Lucilia_cuprina	L=150	Distal	0.742966255929827	0.736330559255804	0.748957671500164	Multicellular_Animals_and_Plants
Lucilia_cuprina	L=150	Proximal	0.420296199022397	0.414549157103769	0.426143350895134	Multicellular_Animals_and_Plants
Lucilia_cuprina	L=200	Distal	0.756002381109862	0.748869202590249	0.762360850802713	Multicellular_Animals_and_Plants
Lucilia_cuprina	L=200	Proximal	0.459351268617178	0.453476259038797	0.46526811947427	Multicellular_Animals_and_Plants
Lucilia_cuprina	L=250	Distal	0.762757842226956	0.755724392206096	0.769555039000328	Multicellular_Animals_and_Plants
Lucilia_cuprina	L=250	Proximal	0.491500556511181	0.485507246376812	0.49726860566446	Multicellular_Animals_and_Plants
Macaca_fascicularis	L=100	Distal	0.958565815049433	0.95326037074636	0.963582071508872	Multicellular_Animals_and_Plants
Macaca_fascicularis	L=100	Proximal	0.650707476595563	0.640171587181428	0.661715321565738	Multicellular_Animals_and_Plants
Macaca_fascicularis	L=150	Distal	0.968269520651191	0.96263792914829	0.974143899108204	Multicellular_Animals_and_Plants
Macaca_fascicularis	L=150	Proximal	0.706649282920469	0.698043703834879	0.71680407816074	Multicellular_Animals_and_Plants
Macaca_fascicularis	L=200	Distal	0.975328254174096	0.969325944064957	0.981613508442777	Multicellular_Animals_and_Plants
Macaca_fascicularis	L=200	Proximal	0.742679330283538	0.734641654884729	0.751704037982419	Multicellular_Animals_and_Plants
Macaca_fascicularis	L=250	Distal	0.983768831982186	0.97750953650449	0.990664725011223	Multicellular_Animals_and_Plants
Macaca_fascicularis	L=250	Proximal	0.761997279968914	0.75478161465916	0.770712909441233	Multicellular_Animals_and_Plants
Macaca_mulatta	L=100	Distal	0.962548682502368	0.957061387274324	0.968213039620586	Multicellular_Animals_and_Plants
Macaca_mulatta	L=100	Proximal	0.720503261882572	0.709518292053368	0.732726755757748	Multicellular_Animals_and_Plants
Macaca_mulatta	L=150	Distal	0.967371219973861	0.962311160724793	0.973631291673597	Multicellular_Animals_and_Plants
Macaca_mulatta	L=150	Proximal	0.772971921405875	0.762632297029925	0.783180026281209	Multicellular_Animals_and_Plants
Macaca_mulatta	L=200	Distal	0.972875023051821	0.967144382980759	0.97903841444448	Multicellular_Animals_and_Plants
Macaca_mulatta	L=200	Proximal	0.797543197920383	0.788259979194007	0.806090368979405	Multicellular_Animals_and_Plants
Macaca_mulatta	L=250	Distal	0.975790830040875	0.969839970043946	0.982338102133095	Multicellular_Animals_and_Plants
Macaca_mulatta	L=250	Proximal	0.81857839363613	0.809537656295435	0.827140046607656	Multicellular_Animals_and_Plants
Macaca_nemestrina	L=100	Distal	0.956140781866719	0.950535705127318	0.961908626012526	Multicellular_Animals_and_Plants
Macaca_nemestrina	L=100	Proximal	0.648071321387589	0.63759343648707	0.65888898860271	Multicellular_Animals_and_Plants
Macaca_nemestrina	L=150	Distal	0.967660714285714	0.9618202326764	0.973992973065515	Multicellular_Animals_and_Plants
Macaca_nemestrina	L=150	Proximal	0.703678848148374	0.693982108931846	0.713694563601515	Multicellular_Animals_and_Plants
Macaca_nemestrina	L=200	Distal	0.975306241493292	0.969049718857735	0.982051039831705	Multicellular_Animals_and_Plants
Macaca_nemestrina	L=200	Proximal	0.742722153288155	0.73296111486574	0.751364784633786	Multicellular_Animals_and_Plants
Macaca_nemestrina	L=250	Distal	0.98276408339142	0.975981196519342	0.99004307379999	Multicellular_Animals_and_Plants
Macaca_nemestrina	L=250	Proximal	0.766552192316908	0.757566638811083	0.775065157397257	Multicellular_Animals_and_Plants
Magnaporthe_oryzae	L=100	Distal	0.77312191891693	0.765098545347972	0.78050139275766	Fungi
Magnaporthe_oryzae	L=100	Proximal	0.36922394186498	0.362486759375996	0.376386497360601	Fungi
Magnaporthe_oryzae	L=150	Distal	0.808596778361616	0.800115921769853	0.817152631785122	Fungi
Magnaporthe_oryzae	L=150	Proximal	0.42904468412943	0.422918395127591	0.435250695099815	Fungi
Magnaporthe_oryzae	L=200	Distal	0.82983225026447	0.819914265627236	0.839995257721182	Fungi
Magnaporthe_oryzae	L=200	Proximal	0.481286692759296	0.475068702359196	0.487337431632658	Fungi
Magnaporthe_oryzae	L=250	Distal	0.841969367994836	0.831522274573894	0.85283055877104	Fungi
Magnaporthe_oryzae	L=250	Proximal	0.521850362867436	0.515684655866268	0.527914920925	Fungi
Magnaporthe_poae	L=100	Distal	0.915222204984274	0.907577880901033	0.922916976299159	Fungi
Magnaporthe_poae	L=100	Proximal	0.416621621621622	0.407587230343633	0.425477592732517	Fungi
Magnaporthe_poae	L=150	Distal	0.943009532102816	0.935226280839304	0.951641174596748	Fungi
Magnaporthe_poae	L=150	Proximal	0.486362787222118	0.478184606624974	0.495106697062117	Fungi
Magnaporthe_poae	L=200	Distal	0.96020684223143	0.951505911916391	0.9695701787752	Fungi
Magnaporthe_poae	L=200	Proximal	0.548436699128652	0.540131246845028	0.5567127930593	Fungi
Magnaporthe_poae	L=250	Distal	0.970792349212917	0.961694675261765	0.980809626823769	Fungi
Magnaporthe_poae	L=250	Proximal	0.597363488307777	0.589550937473938	0.605462241144648	Fungi
Malassezia_sympodialis	L=100	Distal	0.968253968253968	0.914137801845986	1.03072196620584	Fungi
Malassezia_sympodialis	L=100	Proximal	0.648924122310306	0.616129032258065	0.684587813620072	Fungi
Malassezia_sympodialis	L=150	Distal	1.01372549019608	0.94684309326496	1.09302325581395	Fungi
Malassezia_sympodialis	L=150	Proximal	0.680711610486891	0.650253795755909	0.714145383104126	Fungi
Malassezia_sympodialis	L=200	Distal	1.06153846153846	0.978723404255319	1.15	Fungi
Malassezia_sympodialis	L=200	Proximal	0.699831365935919	0.669354838709677	0.734513274336283	Fungi
Malassezia_sympodialis	L=250	Distal	1.02941176470588	0.940298507462687	1.125	Fungi
Malassezia_sympodialis	L=250	Proximal	0.730345911949686	0.701118846814211	0.765254638686958	Fungi
Manacus_vitellinus	L=100	Distal	0.903036560754682	0.893263154229606	0.913287307437636	Multicellular_Animals_and_Plants
Manacus_vitellinus	L=100	Proximal	0.817453046266606	0.80246653344688	0.831937155994044	Multicellular_Animals_and_Plants
Manacus_vitellinus	L=150	Distal	0.899859511098623	0.890245410966425	0.910865914200674	Multicellular_Animals_and_Plants
Manacus_vitellinus	L=150	Proximal	0.846238621984571	0.834015540237468	0.858112582781457	Multicellular_Animals_and_Plants
Manacus_vitellinus	L=200	Distal	0.895124257158293	0.883902373966391	0.907565902088326	Multicellular_Animals_and_Plants
Manacus_vitellinus	L=200	Proximal	0.861607142857143	0.850440642820114	0.872549818080277	Multicellular_Animals_and_Plants
Manacus_vitellinus	L=250	Distal	0.891571161505324	0.879768688768492	0.90592996366039	Multicellular_Animals_and_Plants
Manacus_vitellinus	L=250	Proximal	0.86860943577025	0.85820537060577	0.879164764947513	Multicellular_Animals_and_Plants
Mandrillus_leucophaeus	L=100	Distal	0.916233003189525	0.906718885789013	0.925518092157557	Multicellular_Animals_and_Plants
Mandrillus_leucophaeus	L=100	Proximal	0.698673770776626	0.685920269728594	0.711910515491902	Multicellular_Animals_and_Plants
Mandrillus_leucophaeus	L=150	Distal	0.91851559999015	0.908156855488627	0.929202492654193	Multicellular_Animals_and_Plants
Mandrillus_leucophaeus	L=150	Proximal	0.758104327793319	0.746482382035489	0.770145373924636	Multicellular_Animals_and_Plants
Mandrillus_leucophaeus	L=200	Distal	0.920666126980456	0.908945595707027	0.932911466572918	Multicellular_Animals_and_Plants
Mandrillus_leucophaeus	L=200	Proximal	0.787315400843882	0.777067970672874	0.798155326827964	Multicellular_Animals_and_Plants
Mandrillus_leucophaeus	L=250	Distal	0.930959647338081	0.918310688314903	0.944540012385605	Multicellular_Animals_and_Plants
Mandrillus_leucophaeus	L=250	Proximal	0.798069323698769	0.788893988708163	0.808060600258074	Multicellular_Animals_and_Plants
Manihot_esculenta	L=100	Distal	0.94186201496143	0.937689390130347	0.946070753855548	Multicellular_Animals_and_Plants
Manihot_esculenta	L=100	Proximal	0.691319481067398	0.683689360694538	0.698825907650579	Multicellular_Animals_and_Plants
Manihot_esculenta	L=150	Distal	0.941468577010746	0.937271853186407	0.946021298090098	Multicellular_Animals_and_Plants
Manihot_esculenta	L=150	Proximal	0.764240625517875	0.757224743252926	0.771625337019474	Multicellular_Animals_and_Plants
Manihot_esculenta	L=200	Distal	0.938702028629138	0.934071909195949	0.943434482613208	Multicellular_Animals_and_Plants
Manihot_esculenta	L=200	Proximal	0.805689845274012	0.799460902507392	0.81241394308362	Multicellular_Animals_and_Plants
Manihot_esculenta	L=250	Distal	0.936248200026182	0.93141372506886	0.940775597922612	Multicellular_Animals_and_Plants
[truncated: 1,825 more rows]
