# Supplementary material for: Determinants of genome-wide distribution and evolution of uORFs in eukaryotes
Source: Nat Commun. 2021 Feb 17;12:1076. doi: 10.1038/s41467-021-21394-y (PMC7889888; doi:10.1038/s41467-021-21394-y)
Supplement: Supplementary file 12 — Source Data [file 41467_2021_21394_MOESM12_ESM.zip › Source Data/S4_uAUG_OEratio_by_uORF_type.txt]

species	type	oeratio	ci_low	ci_high	group
Absidia_repens	Non-overlapping	0.832510342986788	0.808439496636902	0.856180129977971	Fungi
Absidia_repens	N-terminal extension	0.0615097856477167	0.0578427291251287	0.0654761904761905	Fungi
Absidia_repens	oORF	0.81314072693383	0.779714030384272	0.847910592808552	Fungi
Acanthochromis_polyacanthus	Non-overlapping	0.988910041957008	0.982030311832205	0.995665376561397	Multicellular_Animals_and_Plants
Acanthochromis_polyacanthus	N-terminal extension	0.000579710144927536	0.000559123852922471	0.000601331950269848	Multicellular_Animals_and_Plants
Acanthochromis_polyacanthus	oORF	0.619334017896435	0.603830792939099	0.635176151557663	Multicellular_Animals_and_Plants
Acaromyces_ingoldii	Non-overlapping	0.88195991091314	0.853448275862069	0.910958116301615	Fungi
Acaromyces_ingoldii	N-terminal extension	0.406478578892372	0.382874015748032	0.43464901254225	Fungi
Acaromyces_ingoldii	oORF	0.631270010672359	0.603871823994079	0.660165459897599	Fungi
Acidomyces_richmondensis	Non-overlapping	0.955006724538452	0.936907760585342	0.972491113615	Fungi
Acidomyces_richmondensis	N-terminal extension	0.208571428571429	0.1974140116623	0.219879518072289	Fungi
Acidomyces_richmondensis	oORF	0.792170818505338	0.763112787110045	0.823537028644364	Fungi
Actinidia_chinensis	Non-overlapping	0.830117252931323	0.822835776536943	0.838121524069484	Multicellular_Animals_and_Plants
Actinidia_chinensis	N-terminal extension	0.0591446769790719	0.0574331787055445	0.0611768304519438	Multicellular_Animals_and_Plants
Actinidia_chinensis	oORF	0.563071087868513	0.552174207073781	0.575677366854779	Multicellular_Animals_and_Plants
Acyrthosiphon_pisum	Non-overlapping	0.802242031334414	0.798832105793678	0.805791402431745	Multicellular_Animals_and_Plants
Acyrthosiphon_pisum	N-terminal extension	0.00544959128065395	0.00531441794206546	0.00560145637865845	Multicellular_Animals_and_Plants
Acyrthosiphon_pisum	oORF	0.719252724442138	0.707194401924339	0.733059059535548	Multicellular_Animals_and_Plants
Aedes_aegypti	Non-overlapping	0.6833179454784	0.675926893954415	0.691212017317166	Multicellular_Animals_and_Plants
Aedes_aegypti	N-terminal extension	0.016802016241949	0.016008537886873	0.0176683647928384	Multicellular_Animals_and_Plants
Aedes_aegypti	oORF	0.391602634467618	0.380226617195462	0.405746415598632	Multicellular_Animals_and_Plants
Aegilops_tauschii	Non-overlapping	0.997810583460302	0.992358222829193	1.00337389170458	Multicellular_Animals_and_Plants
Aegilops_tauschii	N-terminal extension	0.00064143681847338	0.000624899918372448	0.000659089879262973	Multicellular_Animals_and_Plants
Aegilops_tauschii	oORF	1.01214015997401	0.993462072648508	1.03238845437848	Multicellular_Animals_and_Plants
Agaricus_bisporus	Non-overlapping	0.853033707865169	0.809036658141518	0.899526066350711	Fungi
Agaricus_bisporus	N-terminal extension	0.202429149797571	0.185168039996297	0.221741781695216	Fungi
Agaricus_bisporus	oORF	0.758691206543967	0.718296224588577	0.804794056237967	Fungi
Allomyces_macrogynus	Non-overlapping	0.65807646959744	0.642598684210526	0.673975107599686	Fungi
Allomyces_macrogynus	N-terminal extension	0.0451401528940663	0.0434325744308231	0.0469172704742806	Fungi
Allomyces_macrogynus	oORF	0.41803800345486	0.407841050204009	0.428847902627836	Fungi
Alternaria_alternata	Non-overlapping	1.025974858902	1.0134272618712	1.04120359673131	Fungi
Alternaria_alternata	N-terminal extension	0.169858451290591	0.162741070182087	0.177624919731386	Fungi
Alternaria_alternata	oORF	0.686343795468718	0.667880258899676	0.706461275139067	Fungi
Amanita_muscaria	Non-overlapping	1.00757811044164	0.994419760881926	1.0210234783156	Fungi
Amanita_muscaria	N-terminal extension	0.323123123123123	0.309189479128752	0.337092731829574	Fungi
Amanita_muscaria	oORF	1.00401525798033	0.976366884352945	1.0328430031134	Fungi
Amanita_thiersii	Non-overlapping	0.925007944073721	0.897072419106318	0.954113405440839	Fungi
Amanita_thiersii	N-terminal extension	0.585271317829457	0.532604382522817	0.643923240938166	Fungi
Amanita_thiersii	oORF	0.808551992225462	0.758432087511395	0.859504132231405	Fungi
Amorphotheca_resinae	Non-overlapping	0.842114280818984	0.821768934960709	0.861234377532559	Fungi
Amorphotheca_resinae	N-terminal extension	0.138279932546374	0.130778891967863	0.146559428060769	Fungi
Amorphotheca_resinae	oORF	0.624839948783611	0.600479891716741	0.651557128075036	Fungi
Amphimedon_queenslandica	Non-overlapping	0.905982905982906	0.885112474249981	0.927321668909825	Multicellular_Animals_and_Plants
Amphimedon_queenslandica	N-terminal extension	0	0	0	Multicellular_Animals_and_Plants
Amphimedon_queenslandica	oORF	0.667029774872912	0.644103750843699	0.692684766214178	Multicellular_Animals_and_Plants
Amphiprion_ocellaris	Non-overlapping	0.9825	0.973795998695567	0.990671617465328	Multicellular_Animals_and_Plants
Amphiprion_ocellaris	N-terminal extension	0	0	0	Multicellular_Animals_and_Plants
Amphiprion_ocellaris	oORF	0.562295337595509	0.547687213796979	0.576872315408058	Multicellular_Animals_and_Plants
Amphiprion_percula	Non-overlapping	0.975300281569662	0.96802037639734	0.982832869804456	Multicellular_Animals_and_Plants
Amphiprion_percula	N-terminal extension	0	0	0	Multicellular_Animals_and_Plants
Amphiprion_percula	oORF	0.629564662733217	0.613708169951151	0.646050752948588	Multicellular_Animals_and_Plants
Anabas_testudineus	Non-overlapping	0.97353933581957	0.966252261991493	0.980656979354684	Multicellular_Animals_and_Plants
Anabas_testudineus	N-terminal extension	0	0	0	Multicellular_Animals_and_Plants
Anabas_testudineus	oORF	0.590315650305735	0.574639141258753	0.606148024334162	Multicellular_Animals_and_Plants
Anaeromyces_robustus	Non-overlapping	0.719306626629359	0.707470390618969	0.731439040385289	Fungi
Anaeromyces_robustus	N-terminal extension	0.673170731707317	0.610619469026549	0.743935309973046	Fungi
Anaeromyces_robustus	oORF	0.818980667838313	0.766426358926565	0.874843554443054	Fungi
Anas_platyrhynchos_platyrhynchos	Non-overlapping	0.948067529351272	0.938894022220548	0.957381674054939	Multicellular_Animals_and_Plants
Anas_platyrhynchos_platyrhynchos	N-terminal extension	0.205070422535211	0.195171646492674	0.21563981042654	Multicellular_Animals_and_Plants
Anas_platyrhynchos_platyrhynchos	oORF	0.928972487366648	0.895261929723697	0.962478184991274	Multicellular_Animals_and_Plants
Anolis_carolinensis	Non-overlapping	0.967181060674428	0.958730201328273	0.975545372553987	Multicellular_Animals_and_Plants
Anolis_carolinensis	N-terminal extension	0.572936298529966	0.550525172039116	0.59748427672956	Multicellular_Animals_and_Plants
Anolis_carolinensis	oORF	0.894907495708564	0.869528958816907	0.919648369740981	Multicellular_Animals_and_Plants
Anopheles_gambiae	Non-overlapping	0.504977667760857	0.496819434407287	0.513575490233637	Multicellular_Animals_and_Plants
Anopheles_gambiae	N-terminal extension	0.127569099929128	0.12088447138228	0.135239204342681	Multicellular_Animals_and_Plants
Anopheles_gambiae	oORF	0.276738439816449	0.267120954003407	0.287920381200709	Multicellular_Animals_and_Plants
Anoplophora_glabripennis	Non-overlapping	0.899675618808264	0.88822594279878	0.910720624778133	Multicellular_Animals_and_Plants
Anoplophora_glabripennis	N-terminal extension	0.0019404915912031	0.00184269524891742	0.00205061603923512	Multicellular_Animals_and_Plants
Anoplophora_glabripennis	oORF	0.647422043840692	0.625778679657717	0.671045368362947	Multicellular_Animals_and_Plants
Anser_brachyrhynchus	Non-overlapping	0.979633286318759	0.968212745848336	0.99177660466159	Multicellular_Animals_and_Plants
Anser_brachyrhynchus	N-terminal extension	0.036426116838488	0.0343709468223087	0.0385181416813532	Multicellular_Animals_and_Plants
Anser_brachyrhynchus	oORF	0.886640370433888	0.856520406557268	0.92156862745098	Multicellular_Animals_and_Plants
Aotus_nancymaae	Non-overlapping	0.931773160731561	0.916607564074385	0.946112826269997	Multicellular_Animals_and_Plants
Aotus_nancymaae	N-terminal extension	0	0	0	Multicellular_Animals_and_Plants
Aotus_nancymaae	oORF	0.697736862293824	0.673186347529214	0.727018385291767	Multicellular_Animals_and_Plants
Aphanomyces_astaci	Non-overlapping	0.75	0.714259947332347	0.790750614029833	Protists
Aphanomyces_astaci	N-terminal extension	0.0121654501216545	0.0115382396492375	0.012920174853033	Protists
Aphanomyces_astaci	oORF	0.525363081456535	0.506488367609907	0.544984115547113	Protists
Aphanomyces_invadans	Non-overlapping	0.804100227790433	0.75911937851133	0.859926918392205	Protists
Aphanomyces_invadans	N-terminal extension	0.0178491744756805	0.0168918918918919	0.0188323917137476	Protists
Aphanomyces_invadans	oORF	0.590866290018832	0.568368375168416	0.614608584931071	Protists
Apis_mellifera	Non-overlapping	0.858321244702335	0.848873223192108	0.868476568458437	Multicellular_Animals_and_Plants
Apis_mellifera	N-terminal extension	0	0	0	Multicellular_Animals_and_Plants
Apis_mellifera	oORF	0.520305589063128	0.499031054463416	0.541876046901173	Multicellular_Animals_and_Plants
Apteryx_owenii	Non-overlapping	0.990993968437578	0.975986850135486	1.00578827209281	Multicellular_Animals_and_Plants
Apteryx_owenii	N-terminal extension	0.0427536231884058	0.040437963708641	0.0453157702720866	Multicellular_Animals_and_Plants
Apteryx_owenii	oORF	1.00252343186734	0.966959605705792	1.04118307749906	Multicellular_Animals_and_Plants
Apteryx_rowi	Non-overlapping	1.00692402541971	0.990663537404174	1.02303663407841	Multicellular_Animals_and_Plants
Apteryx_rowi	N-terminal extension	0.0576194086429113	0.0545977011494253	0.0610441767068273	Multicellular_Animals_and_Plants
Apteryx_rowi	oORF	0.991106906338694	0.955133523582024	1.0294912489313	Multicellular_Animals_and_Plants
Arabidopsis_halleri	Non-overlapping	0.750234192037471	0.739495701327762	0.76061245507347	Multicellular_Animals_and_Plants
Arabidopsis_halleri	N-terminal extension	0.497415554754177	0.482056837972752	0.513654419066534	Multicellular_Animals_and_Plants
Arabidopsis_halleri	oORF	0.524993903925872	0.513653999278308	0.537108644131221	Multicellular_Animals_and_Plants
Arabidopsis_lyrata	Non-overlapping	0.616129032258065	0.558438710620569	0.692028985507246	Multicellular_Animals_and_Plants
Arabidopsis_lyrata	N-terminal extension	0.46606334841629	0.435195943804796	0.500810372771475	Multicellular_Animals_and_Plants
Arabidopsis_lyrata	oORF	0.543478260869565	0.518433179723502	0.570583262890955	Multicellular_Animals_and_Plants
Arabidopsis_thaliana	Non-overlapping	0.882343818656466	0.874788987299198	0.88959017664373	Multicellular_Animals_and_Plants
Arabidopsis_thaliana	N-terminal extension	0.00421440800737521	0.00408363801101306	0.00437759492198989	Multicellular_Animals_and_Plants
Arabidopsis_thaliana	oORF	0.542667551426676	0.53014219453457	0.556402231596136	Multicellular_Animals_and_Plants
Armillaria_gallica	Non-overlapping	0.995618665540541	0.983160490094636	1.00704789364088	Fungi
Armillaria_gallica	N-terminal extension	0.292099464903997	0.281297362837223	0.303468798796589	Fungi
Armillaria_gallica	oORF	1.03022151898734	1.00524158374569	1.05732809892863	Fungi
Armillaria_solidipes	Non-overlapping	0.988409711970349	0.975691429988838	1.00223103737664	Fungi
Armillaria_solidipes	N-terminal extension	0.264767932489451	0.254387594804142	0.276634827332844	Fungi
Armillaria_solidipes	oORF	0.955089820359282	0.929383638529233	0.980837229492037	Fungi
Ascoidea_rubescens	Non-overlapping	0.615228986573478	0.60139696694564	0.629120078240345	Fungi
Ascoidea_rubescens	N-terminal extension	0.343383584589615	0.315372485673628	0.374771480804388	Fungi
Ascoidea_rubescens	oORF	0.559001208215868	0.528158295281583	0.594190800316788	Fungi
Aspergillus_aculeatinus	Non-overlapping	0.864072864072864	0.850926923433151	0.878598751761627	Fungi
Aspergillus_aculeatinus	N-terminal extension	0.151441659929938	0.144473007712082	0.158938899022893	Fungi
Aspergillus_aculeatinus	oORF	0.627750939345142	0.607524577602888	0.649181237857341	Fungi
Aspergillus_aculeatus	Non-overlapping	0.830858214788182	0.813424955234845	0.850675618900524	Fungi
Aspergillus_aculeatus	N-terminal extension	0.346850733390854	0.325506072874494	0.36982520699172	Fungi
Aspergillus_aculeatus	oORF	0.531933133304758	0.511320327146124	0.554760840411265	Fungi
Aspergillus_brasiliensis	Non-overlapping	0.914258595233073	0.898339641607146	0.931249328606725	Fungi
Aspergillus_brasiliensis	N-terminal extension	0.159180977542933	0.150811157522567	0.167713425772891	Fungi
Aspergillus_brasiliensis	oORF	0.666995073891626	0.643944197844008	0.691757493188011	Fungi
Aspergillus_brunneoviolaceus	Non-overlapping	0.875202438792036	0.860125456417938	0.890560514154018	Fungi
Aspergillus_brunneoviolaceus	N-terminal extension	0.175026680896478	0.167089058977853	0.183756075015056	Fungi
Aspergillus_brunneoviolaceus	oORF	0.622317024396747	0.601391393970626	0.642806978889822	Fungi
Aspergillus_campestris	Non-overlapping	0.853338334583646	0.837215293132688	0.869102913882407	Fungi
Aspergillus_campestris	N-terminal extension	0.149222065063649	0.141321456079837	0.158055394295773	Fungi
Aspergillus_campestris	oORF	0.572789835892006	0.550164829111618	0.596252755326965	Fungi
Aspergillus_candidus	Non-overlapping	0.849442970822281	0.83499990874033	0.864025987691461	Fungi
Aspergillus_candidus	N-terminal extension	0.0275614140203715	0.026210079484915	0.0290771175726928	Fungi
Aspergillus_candidus	oORF	0.551713859910581	0.534045008655511	0.569547223803443	Fungi
Aspergillus_carbonarius	Non-overlapping	0.873604876240682	0.859686878143478	0.886270577421242	Fungi
Aspergillus_carbonarius	N-terminal extension	0.277506775067751	0.264189886480908	0.291405805350029	Fungi
Aspergillus_carbonarius	oORF	0.565593724641601	0.547238942685161	0.584241408214585	Fungi
Aspergillus_ellipticus	Non-overlapping	0.908616187989556	0.892741296931695	0.924872035347121	Fungi
Aspergillus_ellipticus	N-terminal extension	0.176525384257103	0.168744434550312	0.185060852793613	Fungi
Aspergillus_ellipticus	oORF	0.627872070199746	0.609774558339547	0.649088673772664	Fungi
Aspergillus_eucalypticola	Non-overlapping	0.869959771727945	0.856492195181483	0.884361990218666	Fungi
Aspergillus_eucalypticola	N-terminal extension	0.141220357047695	0.134654471544715	0.148459383753501	Fungi
Aspergillus_eucalypticola	oORF	0.582295255764644	0.56405648267009	0.602743484224966	Fungi
Aspergillus_flavus	Non-overlapping	0.735730053610848	0.713668448543526	0.756736593712242	Fungi
Aspergillus_flavus	N-terminal extension	0.0135869565217391	0.0126422250316056	0.0147058823529412	Fungi
Aspergillus_flavus	oORF	0.407133243606999	0.388811233752671	0.428167020523708	Fungi
Aspergillus_glaucus	Non-overlapping	0.860573560270459	0.845200237004131	0.876732502761316	Fungi
Aspergillus_glaucus	N-terminal extension	0.214644651830581	0.203259631889329	0.227212280101828	Fungi
Aspergillus_glaucus	oORF	0.685592618878637	0.658256743980034	0.713184876198562	Fungi
Aspergillus_heteromorphus	Non-overlapping	0.881339119652821	0.864820143447236	0.898725814659927	Fungi
Aspergillus_heteromorphus	N-terminal extension	0.182448036951501	0.173719437610808	0.191407847116011	Fungi
Aspergillus_heteromorphus	oORF	0.681654417062977	0.661904128854402	0.70555945046913	Fungi
Aspergillus_indologenus	Non-overlapping	0.876328243593178	0.862234834673895	0.890403035753574	Fungi
Aspergillus_indologenus	N-terminal extension	0.162662662662663	0.15527950310559	0.170246202200105	Fungi
Aspergillus_indologenus	oORF	0.612189054726368	0.59186041617816	0.63248522230789	Fungi
Aspergillus_japonicus	Non-overlapping	0.870417043130914	0.855007473841555	0.885976079033094	Fungi
Aspergillus_japonicus	N-terminal extension	0.151656314699793	0.144546811213478	0.15958605664488	Fungi
Aspergillus_japonicus	oORF	0.600929272070212	0.582578937819458	0.621467041290986	Fungi
Aspergillus_lacticoffeatus	Non-overlapping	0.862266276188331	0.847108398271081	0.877004857483274	Fungi
Aspergillus_lacticoffeatus	N-terminal extension	0.132075471698113	0.126126126126126	0.138692056852736	Fungi
Aspergillus_lacticoffeatus	oORF	0.55128538042067	0.53395036500022	0.569474248927039	Fungi
Aspergillus_luchuensis	Non-overlapping	0.915797605252994	0.901171836954792	0.931084162291779	Fungi
Aspergillus_luchuensis	N-terminal extension	0.190707561494078	0.181188690132718	0.201676354410867	Fungi
Aspergillus_luchuensis	oORF	0.703871748336358	0.680210464776381	0.729010025062657	Fungi
Aspergillus_neoniger	Non-overlapping	0.858172848875818	0.843764574200168	0.872496491591877	Fungi
Aspergillus_neoniger	N-terminal extension	0.13135593220339	0.125314233018785	0.13854748603352	Fungi
Aspergillus_neoniger	oORF	0.559768299104792	0.54275538989801	0.57835389491152	Fungi
Aspergillus_nidulans	Non-overlapping	0.652654867256637	0.625322928949007	0.678550891316849	Fungi
Aspergillus_nidulans	N-terminal extension	0.0143149284253579	0.0130841121495327	0.0157312208551042	Fungi
Aspergillus_nidulans	oORF	0.36493374108053	0.344230769230769	0.387445887445887	Fungi
Aspergillus_novofumigatus	Non-overlapping	0.874554808072814	0.860591900311527	0.888275566392905	Fungi
Aspergillus_novofumigatus	N-terminal extension	0.219873150105708	0.208829350850521	0.23185082565009	Fungi
Aspergillus_novofumigatus	oORF	0.618345864661654	0.595075288890818	0.641903230590311	Fungi
Aspergillus_ochraceoroseus	Non-overlapping	0.854041013268999	0.837539432176656	0.872407643835335	Fungi
Aspergillus_ochraceoroseus	N-terminal extension	0.202307009760426	0.189837846839158	0.214891611687088	Fungi
Aspergillus_ochraceoroseus	oORF	0.6215859030837	0.59636517328825	0.648735632183908	Fungi
Aspergillus_oryzae	Non-overlapping	0.820359955005624	0.806030028569692	0.835684759037352	Fungi
Aspergillus_oryzae	N-terminal extension	0.0410742496050553	0.0389221556886228	0.0436983970251476	Fungi
Aspergillus_oryzae	oORF	0.540932236584411	0.520935496039231	0.561838893409276	Fungi
Aspergillus_piperis	Non-overlapping	0.875201083735501	0.86170210548911	0.888900354502439	Fungi
Aspergillus_piperis	N-terminal extension	0.144382308083376	0.137931034482759	0.151549513734175	Fungi
Aspergillus_piperis	oORF	0.59075990911386	0.572407045009785	0.610169491525424	Fungi
Aspergillus_ruber	Non-overlapping	0.859059670557434	0.844499493300304	0.87306470656711	Fungi
Aspergillus_ruber	N-terminal extension	0.217624521072797	0.205946337926033	0.230894308943089	Fungi
Aspergillus_ruber	oORF	0.681904042312051	0.658032646439606	0.71035724475841	Fungi
Aspergillus_saccharolyticus	Non-overlapping	0.84266837853742	0.828093786142362	0.85786562900797	Fungi
Aspergillus_saccharolyticus	N-terminal extension	0.174579769979357	0.165453249675102	0.184194150591164	Fungi
Aspergillus_saccharolyticus	oORF	0.582111436950147	0.562797258312601	0.601893614924536	Fungi
Aspergillus_sclerotiicarbonarius	Non-overlapping	0.920805766762121	0.904988354037267	0.937002296032436	Fungi
Aspergillus_sclerotiicarbonarius	N-terminal extension	0.12841399137518	0.12259835315645	0.134946311005929	Fungi
Aspergillus_sclerotiicarbonarius	oORF	0.6004309312904	0.580955634956944	0.620028553946563	Fungi
Aspergillus_sclerotioniger	Non-overlapping	0.933064100360887	0.918460126617074	0.948634901360403	Fungi
Aspergillus_sclerotioniger	N-terminal extension	0.160731472569779	0.153420378727851	0.167925690368154	Fungi
Aspergillus_sclerotioniger	oORF	0.658203592814371	0.63847212783383	0.679025692029232	Fungi
Aspergillus_steynii	Non-overlapping	0.945339376399279	0.92875287351697	0.961673596471493	Fungi
Aspergillus_steynii	N-terminal extension	0.142545057345713	0.135653123010356	0.149401107628901	Fungi
Aspergillus_steynii	oORF	0.628354567633505	0.610156553326182	0.650032599779864	Fungi
Aspergillus_sydowii	Non-overlapping	0.876285479226656	0.860359450726979	0.891231758433415	Fungi
Aspergillus_sydowii	N-terminal extension	0.160628844839371	0.152397010424604	0.169923534409516	Fungi
Aspergillus_sydowii	oORF	0.733725820016821	0.706048024862214	0.763956390384868	Fungi
Aspergillus_taichungensis	Non-overlapping	0.866358686685365	0.853257502665922	0.880154207173986	Fungi
Aspergillus_taichungensis	N-terminal extension	0.0284960422163588	0.0271217086676461	0.0299837587973181	Fungi
Aspergillus_taichungensis	oORF	0.594580373585898	0.576078713764075	0.617321888294785	Fungi
Aspergillus_tubingensis	Non-overlapping	0.926777542136399	0.910214563104135	0.943203860058673	Fungi
Aspergillus_tubingensis	N-terminal extension	0.165919282511211	0.157112526539278	0.175632911392405	Fungi
Aspergillus_tubingensis	oORF	0.672828096118299	0.648379052369077	0.696790742637276	Fungi
Aspergillus_uvarum	Non-overlapping	0.851031321619557	0.836417968720671	0.866348504369331	Fungi
Aspergillus_uvarum	N-terminal extension	0.174005305039788	0.16582406471183	0.183038267832978	Fungi
Aspergillus_uvarum	oORF	0.591769220590181	0.573333333333333	0.611601556356376	Fungi
Aspergillus_vadensis	Non-overlapping	0.873924679793539	0.85922375716568	0.888629709273366	Fungi
Aspergillus_vadensis	N-terminal extension	0.13940724478595	0.132843451314706	0.146735990756788	Fungi
Aspergillus_vadensis	oORF	0.578559738134206	0.56081438392385	0.59848051975536	Fungi
Aspergillus_versicolor	Non-overlapping	0.872804625286353	0.857556270096463	0.88880495669006	Fungi
Aspergillus_versicolor	N-terminal extension	0.143344709897611	0.135219973921862	0.151187904967603	Fungi
Aspergillus_versicolor	oORF	0.695652173913044	0.670756381411761	0.723975576306572	Fungi
Aspergillus_violaceofuscus	Non-overlapping	0.871897082804856	0.859055610104436	0.886845221365745	Fungi
Aspergillus_violaceofuscus	N-terminal extension	0.153266331658291	0.146915379150058	0.161290322580645	Fungi
Aspergillus_violaceofuscus	oORF	0.619309654827414	0.5990733235746	0.639636264999548	Fungi
Aspergillus_wentii	Non-overlapping	0.879446640316206	0.865756749683274	0.894260512584958	Fungi
Aspergillus_wentii	N-terminal extension	0.185209003215434	0.175171826531233	0.195386702849389	Fungi
Aspergillus_wentii	oORF	0.669208770257388	0.644228783811687	0.692768855007031	Fungi
Astatotilapia_calliptera	Non-overlapping	0.957656851465178	0.951895531512655	0.963280468638377	Multicellular_Animals_and_Plants
Astatotilapia_calliptera	N-terminal extension	0	0	0	Multicellular_Animals_and_Plants
Astatotilapia_calliptera	oORF	0.625307658896771	0.610368779191781	0.641567450738642	Multicellular_Animals_and_Plants
Astyanax_mexicanus	Non-overlapping	0.877615013806337	0.8726148163832	0.8827699003871	Multicellular_Animals_and_Plants
Astyanax_mexicanus	N-terminal extension	0	0	0	Multicellular_Animals_and_Plants
Astyanax_mexicanus	oORF	0.630813953488372	0.61518031661718	0.646849101228041	Multicellular_Animals_and_Plants
Aureobasidium_pullulans	Non-overlapping	0.95592841163311	0.939425418130053	0.973905908563842	Fungi
Aureobasidium_pullulans	N-terminal extension	0.120073891625616	0.113965109143508	0.126295336787565	Fungi
Aureobasidium_pullulans	oORF	0.701442160171832	0.676531518200651	0.725950507704888	Fungi
Aureobasidium_subglaciale	Non-overlapping	0.97116085372202	0.954363851218277	0.987105615433049	Fungi
Aureobasidium_subglaciale	N-terminal extension	0.15862524785195	0.150564617314931	0.168305895965918	Fungi
Aureobasidium_subglaciale	oORF	0.749171636845593	0.720746567209378	0.77778446667068	Fungi
Babjeviella_inositovora	Non-overlapping	0.782652546646495	0.761713118324428	0.802481902792141	Fungi
Babjeviella_inositovora	N-terminal extension	0.329704510108865	0.302846326916896	0.359322033898305	Fungi
Babjeviella_inositovora	oORF	0.590214067278288	0.559420289855073	0.62565848123835	Fungi
Basidiobolus_meristosporus	Non-overlapping	0.63398025195778	0.614719257846997	0.65425158116655	Fungi
Basidiobolus_meristosporus	N-terminal extension	0.286170212765957	0.269	0.30672748004561	Fungi
Basidiobolus_meristosporus	oORF	0.491697911087306	0.471973367951569	0.513429997623009	Fungi
Batrachochytrium_salamandrivorans	Non-overlapping	0.798920285645949	0.788972870832771	0.809906477312089	Fungi
Batrachochytrium_salamandrivorans	N-terminal extension	0.0524054982817869	0.0492332526230831	0.0559633027522936	Fungi
Batrachochytrium_salamandrivorans	oORF	0.640425531914894	0.613534447615165	0.667998224589436	Fungi
Baudoinia_panamericana	Non-overlapping	1.05182445536963	1.03716354450197	1.06913870607626	Fungi
Baudoinia_panamericana	N-terminal extension	0.166844349680171	0.15864166244298	0.175647806506825	Fungi
Baudoinia_panamericana	oORF	0.87252276379218	0.843364137609692	0.901512898026384	Fungi
Beauveria_bassiana	Non-overlapping	0.733543377967818	0.719693310627869	0.746910786610831	Fungi
Beauveria_bassiana	N-terminal extension	0.00846262341325811	0.00811889673214406	0.00886710427468319	Fungi
Beauveria_bassiana	oORF	0.48772504091653	0.473227806103641	0.502045728038508	Fungi
Beta_vulgaris	Non-overlapping	0.864481645076278	0.855997449281967	0.872905813125445	Multicellular_Animals_and_Plants
Beta_vulgaris	N-terminal extension	0.815198107628622	0.788841201716738	0.842610350017956	Multicellular_Animals_and_Plants
Beta_vulgaris	oORF	0.6418720657277	0.626788586000767	0.657504189240977	Multicellular_Animals_and_Plants
Bipolaris_maydis	Non-overlapping	0.826575672420715	0.798062015503876	0.857211253239522	Fungi
Bipolaris_maydis	N-terminal extension	0.206666666666667	0.193548387096774	0.22196366240043	Fungi
Bipolaris_maydis	oORF	0.49862258953168	0.477824709609293	0.521020740079736	Fungi
Bipolaris_sorokiniana	Non-overlapping	0.8929510783798	0.875098674141736	0.910187667560322	Fungi
Bipolaris_sorokiniana	N-terminal extension	0.140772532188841	0.134204388919955	0.148014440433213	Fungi
Bipolaris_sorokiniana	oORF	0.569645390070922	0.551496841527053	0.589033360467589	Fungi
Blastomyces_dermatitidis	Non-overlapping	0.863542122937655	0.856116571046428	0.871046296794033	Fungi
Blastomyces_dermatitidis	N-terminal extension	0.0416666666666667	0.0395816440125892	0.043956043956044	Fungi
Blastomyces_dermatitidis	oORF	0.603660280240206	0.582658257545438	0.628662045757425	Fungi
Blastomyces_gilchristii	Non-overlapping	0.8639882160196	0.856303098106456	0.871653885988363	Fungi
Blastomyces_gilchristii	N-terminal extension	0.0344827586206897	0.0327669731508552	0.0365015182743593	Fungi
Blastomyces_gilchristii	oORF	0.606310822766146	0.5837509405034	0.629328354211465	Fungi
Blumeria_graminis	Non-overlapping	0.884664802358098	0.872529123128731	0.897486768683424	Fungi
Blumeria_graminis	N-terminal extension	0.0115332428765265	0.010911249819483	0.0122126436781609	Fungi
Blumeria_graminis	oORF	0.588712402838797	0.567977111370139	0.611238793663047	Fungi
Bombus_terrestris	Non-overlapping	0.874176881774896	0.867497192936819	0.880915267798522	Multicellular_Animals_and_Plants
Bombus_terrestris	N-terminal extension	0.011054813450023	0.010563264048591	0.0115497058434293	Multicellular_Animals_and_Plants
Bombus_terrestris	oORF	0.555630478759272	0.540445999125492	0.575157924126619	Multicellular_Animals_and_Plants
Bos_mutus	Non-overlapping	0.96066141356256	0.949383517196626	0.973034906939517	Multicellular_Animals_and_Plants
Bos_mutus	N-terminal extension	0.0995397008055236	0.0949493009151905	0.104664529009619	Multicellular_Animals_and_Plants
Bos_mutus	oORF	0.767143063375199	0.741971516336219	0.794337690680658	Multicellular_Animals_and_Plants
Bos_taurus	Non-overlapping	0.967947712418301	0.957230484833207	0.978642419116092	Multicellular_Animals_and_Plants
Bos_taurus	N-terminal extension	0.1188	0.114186851211073	0.12375	Multicellular_Animals_and_Plants
Bos_taurus	oORF	0.638079935730066	0.620750293083236	0.655321782178218	Multicellular_Animals_and_Plants
Botryobasidium_botryosum	Non-overlapping	0.883787207093097	0.870188785134145	0.900525925208918	Fungi
Botryobasidium_botryosum	N-terminal extension	0.245353159851301	0.234768399639844	0.256559766763848	Fungi
Botryobasidium_botryosum	oORF	0.795220243673852	0.770838064955712	0.820996613449444	Fungi
Botrytis_cinerea	Non-overlapping	0.818301982714794	0.81068966038268	0.826198542244123	Fungi
Botrytis_cinerea	N-terminal extension	0.101790101790102	0.0975765681648035	0.106227106227106	Fungi
Botrytis_cinerea	oORF	0.501134578460464	0.487353590222373	0.514705223245099	Fungi
Brachypodium_distachyon	Non-overlapping	0.912806539509537	0.905792161995129	0.920117781538673	Multicellular_Animals_and_Plants
Brachypodium_distachyon	N-terminal extension	0.12812248186946	0.124290969850646	0.132142801489723	Multicellular_Animals_and_Plants
Brachypodium_distachyon	oORF	0.644646691890786	0.631535184494128	0.657359976016371	Multicellular_Animals_and_Plants
Brassica_napus	Non-overlapping	0.777455917524548	0.769983926791501	0.784648264354021	Multicellular_Animals_and_Plants
Brassica_napus	N-terminal extension	0.40965250965251	0.397974493623406	0.421701112877583	Multicellular_Animals_and_Plants
Brassica_napus	oORF	0.460531535105117	0.451969703236732	0.469566404364015	Multicellular_Animals_and_Plants
Cadophora_sp	Non-overlapping	0.863739216518173	0.850745229140549	0.876194096897814	Fungi
Cadophora_sp	N-terminal extension	0.18745275888133	0.180036297640653	0.195356348096654	Fungi
Cadophora_sp	oORF	0.704747349317031	0.686197916666667	0.723482285568598	Fungi
Calidris_pugnax	Non-overlapping	0.991931974155536	0.982198277755264	1.00091376028403	Multicellular_Animals_and_Plants
Calidris_pugnax	N-terminal extension	0.0440476190476191	0.042251510681829	0.0460199004975124	Multicellular_Animals_and_Plants
Calidris_pugnax	oORF	0.916410510659395	0.892597582588456	0.944222232438866	Multicellular_Animals_and_Plants
Calidris_pygmaea	Non-overlapping	1.02938613153367	1.0187093635278	1.04094847797668	Multicellular_Animals_and_Plants
Calidris_pygmaea	N-terminal extension	0.0421335723890632	0.0403949248503991	0.0441107461285781	Multicellular_Animals_and_Plants
Calidris_pygmaea	oORF	0.869409259051676	0.843768018189532	0.897477435778755	Multicellular_Animals_and_Plants
Callithrix_jacchus	Non-overlapping	0.935483870967742	0.923663196940101	0.947605539313919	Multicellular_Animals_and_Plants
Callithrix_jacchus	N-terminal extension	0	0	0	Multicellular_Animals_and_Plants
Callithrix_jacchus	oORF	0.70715206185567	0.68188348956594	0.733384007551015	Multicellular_Animals_and_Plants
Calocera_cornea	Non-overlapping	0.961040417063737	0.943948904305693	0.978653324161788	Fungi
Calocera_cornea	N-terminal extension	0.214662194537614	0.205313871289284	0.225012556504269	Fungi
Calocera_cornea	oORF	0.880607814761216	0.852439878589774	0.908672332906084	Fungi
Calocera_viscosa	Non-overlapping	0.977937120794264	0.959615504312316	0.994837840870834	Fungi
Calocera_viscosa	N-terminal extension	0.197458455522972	0.18895943686346	0.207073295745771	Fungi
Calocera_viscosa	oORF	0.8372264568478	0.80974548308274	0.865536766247879	Fungi
Candida_maltosa	Non-overlapping	0.838109992254067	0.816593501968529	0.859196124882542	Fungi
Candida_maltosa	N-terminal extension	0.558365758754864	0.513416815742397	0.611972919665227	Fungi
Candida_maltosa	oORF	0.664136622390892	0.625544558879382	0.709939148073022	Fungi
Canis_familiaris	Non-overlapping	0.976632980034508	0.966664918202367	0.987538009072329	Multicellular_Animals_and_Plants
Canis_familiaris	N-terminal extension	0.115469369766417	0.110594020746932	0.12073732718894	Multicellular_Animals_and_Plants
Canis_familiaris	oORF	0.805580159433127	0.783540902751978	0.830034565760504	Multicellular_Animals_and_Plants
Canis_lupus_dingo	Non-overlapping	1.02611887618241	0.995343741440701	1.05732511874541	Multicellular_Animals_and_Plants
Canis_lupus_dingo	N-terminal extension	0.0817610062893082	0.0758459743290549	0.0879596738725938	Multicellular_Animals_and_Plants
Canis_lupus_dingo	oORF	0.748575047498417	0.709483793517407	0.785395106231001	Multicellular_Animals_and_Plants
Capra_hircus	Non-overlapping	0.955844759470137	0.945256480970767	0.96640264662276	Multicellular_Animals_and_Plants
Capra_hircus	N-terminal extension	0.395785876993166	0.377922784121805	0.417668269230769	Multicellular_Animals_and_Plants
Capra_hircus	oORF	0.665995397008055	0.642694040157967	0.687351543942993	Multicellular_Animals_and_Plants
Capsaspora_owczarzaki	Non-overlapping	0.916458072590738	0.889185722634163	0.945448676565526	Protists
Capsaspora_owczarzaki	N-terminal extension	0.0335820895522388	0.0305071818990721	0.037037037037037	Protists
Capsaspora_owczarzaki	oORF	0.834406623735051	0.787993310310375	0.8900883218842	Protists
Carlito_syrichta	Non-overlapping	0.901777777777778	0.878545139640615	0.925638686131387	Multicellular_Animals_and_Plants
Carlito_syrichta	N-terminal extension	0.763738844527947	0.718832891246684	0.813813813813814	Multicellular_Animals_and_Plants
Carlito_syrichta	oORF	0.673829990448902	0.645463798446953	0.704091816367266	Multicellular_Animals_and_Plants
Castor_canadensis	Non-overlapping	0.981796315530531	0.965591397849462	0.998559983097871	Multicellular_Animals_and_Plants
Castor_canadensis	N-terminal extension	0.0875613747954174	0.0823710546574288	0.0934518220921854	Multicellular_Animals_and_Plants
Castor_canadensis	oORF	0.73111658456486	0.702834423496217	0.759496369897334	Multicellular_Animals_and_Plants
Catenaria_anguillulae	Non-overlapping	1.08369333563735	1.06245764626158	1.10553856369304	Fungi
Catenaria_anguillulae	N-terminal extension	0.243755535872454	0.234408272431475	0.253696670231203	Fungi
Catenaria_anguillulae	oORF	1.01661710687423	0.990283735373422	1.04494786048184	Fungi
Cavia_porcellus	Non-overlapping	0.907137866790871	0.895304120978968	0.919020226879616	Multicellular_Animals_and_Plants
Cavia_porcellus	N-terminal extension	0.515938069216758	0.493032060138597	0.540553435114504	Multicellular_Animals_and_Plants
Cavia_porcellus	oORF	0.643667621776504	0.624958269346331	0.664151657422628	Multicellular_Animals_and_Plants
Cebus_capucinus	Non-overlapping	0.931075261619475	0.921799063356013	0.941644786799642	Multicellular_Animals_and_Plants
Cebus_capucinus	N-terminal extension	0.41781090623774	0.400673432341682	0.436654366543665	Multicellular_Animals_and_Plants
Cebus_capucinus	oORF	0.619061670109177	0.602060435618561	0.637431638646952	Multicellular_Animals_and_Plants
Ceraceosorus_guamensis	Non-overlapping	0.808085198869811	0.794187775852356	0.823203808258607	Fungi
Ceraceosorus_guamensis	N-terminal extension	0.176271186440678	0.168284789644013	0.184399498473892	Fungi
Ceraceosorus_guamensis	oORF	0.56087383406971	0.542105075859124	0.577906763532439	Fungi
Cercocebus_atys	Non-overlapping	0.935546417945375	0.926195598212808	0.944835898699817	Multicellular_Animals_and_Plants
Cercocebus_atys	N-terminal extension	0.400146038700256	0.384426517011575	0.418324602333992	Multicellular_Animals_and_Plants
Cercocebus_atys	oORF	0.640467921769329	0.622266816432177	0.659390289800527	Multicellular_Animals_and_Plants
Cercospora_beticola	Non-overlapping	0.963505959286995	0.945945945945946	0.980571060541005	Fungi
Cercospora_beticola	N-terminal extension	0.0182546749777382	0.0174468085106383	0.0190964136003726	Fungi
Cercospora_beticola	oORF	0.575750834260289	0.559446606139213	0.593850390087196	Fungi
Chinchilla_lanigera	Non-overlapping	0.912641754057736	0.903932945438113	0.920422589994025	Multicellular_Animals_and_Plants
Chinchilla_lanigera	N-terminal extension	0.612878787878788	0.588995467865528	0.639532011185881	Multicellular_Animals_and_Plants
Chinchilla_lanigera	oORF	0.672469867993113	0.655288448094257	0.692065367198267	Multicellular_Animals_and_Plants
Chlorocebus_sabaeus	Non-overlapping	0.959069257682418	0.943831411266905	0.973560006675253	Multicellular_Animals_and_Plants
Chlorocebus_sabaeus	N-terminal extension	0.0418006430868167	0.0398961676662021	0.0438202247191011	Multicellular_Animals_and_Plants
Chlorocebus_sabaeus	oORF	0.696399785061795	0.67376301321792	0.719800055540128	Multicellular_Animals_and_Plants
Chrysemys_picta_bellii	Non-overlapping	0.957375121543089	0.950518078152037	0.964093560659754	Multicellular_Animals_and_Plants
Chrysemys_picta_bellii	N-terminal extension	0.0325253145136545	0.0313331362695832	0.0337042925278219	Multicellular_Animals_and_Plants
Chrysemys_picta_bellii	oORF	0.750575241601473	0.731485807187039	0.770429853566368	Multicellular_Animals_and_Plants
Ciona_intestinalis	Non-overlapping	0.847463516330785	0.83412597815934	0.861234515588689	Multicellular_Animals_and_Plants
Ciona_intestinalis	N-terminal extension	0.313888888888889	0.300795244063398	0.328170377541142	Multicellular_Animals_and_Plants
Ciona_intestinalis	oORF	0.881052273500397	0.856104010577347	0.906868037278462	Multicellular_Animals_and_Plants
Ciona_savignyi	Non-overlapping	0.787483266398929	0.770212765957447	0.806097978759849	Multicellular_Animals_and_Plants
Ciona_savignyi	N-terminal extension	0.309623430962343	0.293645938393876	0.325763967863825	Multicellular_Animals_and_Plants
Ciona_savignyi	oORF	0.888659793814433	0.859129077001022	0.918992874784556	Multicellular_Animals_and_Plants
Cladophialophora_immunda	Non-overlapping	0.902374670184697	0.890240429226345	0.914901853407986	Fungi
Cladophialophora_immunda	N-terminal extension	0.0288032454361055	0.0276911076443058	0.0300595899617905	Fungi
Cladophialophora_immunda	oORF	0.604107360715738	0.58657163587544	0.622462929305098	Fungi
Clohesyomyces_aquaticus	Non-overlapping	0.983321046811648	0.966226005070627	1.00056258790436	Fungi
Clohesyomyces_aquaticus	N-terminal extension	0.0408866995073892	0.0389671361502347	0.0429384376616658	Fungi
Clohesyomyces_aquaticus	oORF	0.822445972495089	0.798136331408893	0.847424389071287	Fungi
Coccidioides_immitis	Non-overlapping	0.858685590867016	0.844613050075873	0.87460716530484	Fungi
Coccidioides_immitis	N-terminal extension	0.093974175035868	0.0883314790465595	0.0992443038693915	Fungi
Coccidioides_immitis	oORF	0.522372159090909	0.504108086805288	0.542409129877672	Fungi
Coccidioides_posadasii	Non-overlapping	0.867114459471726	0.852792240688626	0.881517025006921	Fungi
Coccidioides_posadasii	N-terminal extension	0.195602231703315	0.185551283448265	0.206231941729096	Fungi
Coccidioides_posadasii	oORF	0.601368970013038	0.579455249252126	0.623943185661143	Fungi
Colletotrichum_incanum	Non-overlapping	0.859731021451595	0.843969329052567	0.875202959962435	Fungi
Colletotrichum_incanum	N-terminal extension	0.0139318885448916	0.0132059206544267	0.01482732346218	Fungi
Colletotrichum_incanum	oORF	0.599149594124468	0.575978001356335	0.622246309176126	Fungi
Colobus_angolensis_palliatus	Non-overlapping	0.897294100251368	0.886053031187945	0.908339769726797	Multicellular_Animals_and_Plants
Colobus_angolensis_palliatus	N-terminal extension	0.538322813345356	0.515315976305823	0.562689978557459	Multicellular_Animals_and_Plants
Colobus_angolensis_palliatus	oORF	0.688417249943554	0.668347216133275	0.710726752486903	Multicellular_Animals_and_Plants
Conidiobolus_coronatus	Non-overlapping	0.451970443349754	0.434062684801892	0.47052036090322	Fungi
Conidiobolus_coronatus	N-terminal extension	0.506276150627615	0.449814126394052	0.57345971563981	Fungi
Conidiobolus_coronatus	oORF	0.438631790744467	0.404452690166976	0.481236203090508	Fungi
Coniella_lustricola	Non-overlapping	0.858622790981109	0.8443867359169	0.873798449612403	Fungi
Coniella_lustricola	N-terminal extension	0.0268935236004391	0.0256001671847653	0.0282746682054241	Fungi
Coniella_lustricola	oORF	0.813377374071016	0.786929775505313	0.842600513259196	Fungi
Coniochaeta_ligniaria	Non-overlapping	0.9495841995842	0.93555059336029	0.963752825923135	Fungi
Coniochaeta_ligniaria	N-terminal extension	0.154056517775752	0.147084421235857	0.161492612190781	Fungi
Coniochaeta_ligniaria	oORF	0.713470319634703	0.691364033583699	0.736680810938237	Fungi
Corynespora_cassiicola	Non-overlapping	1.00116462286771	0.986962291611091	1.01507258456623	Fungi
Corynespora_cassiicola	N-terminal extension	0.161301253812267	0.155300527728159	0.167605633802817	Fungi
Corynespora_cassiicola	oORF	0.778002018163471	0.758858267716535	0.797727184545545	Fungi
Coturnix_japonica	Non-overlapping	1.00135080372822	0.991041676646973	1.01224627274982	Multicellular_Animals_and_Plants
Coturnix_japonica	N-terminal extension	0.0640809443507589	0.0604325699745547	0.0682974172792466	Multicellular_Animals_and_Plants
Coturnix_japonica	oORF	0.918160297598918	0.88120024991683	0.960730367395324	Multicellular_Animals_and_Plants
Cricetulus_griseus_crigri	Non-overlapping	0.934071492805755	0.923480430427788	0.946253334434136	Multicellular_Animals_and_Plants
Cricetulus_griseus_crigri	N-terminal extension	0.863738738738739	0.820759764579989	0.910399264084037	Multicellular_Animals_and_Plants
Cricetulus_griseus_crigri	oORF	0.712147380541163	0.688163668351843	0.738066825775656	Multicellular_Animals_and_Plants
Crocodylus_porosus	Non-overlapping	1.00242326332795	0.988706754038281	1.01514157414429	Multicellular_Animals_and_Plants
Crocodylus_porosus	N-terminal extension	0.0295159386068477	0.0280741156653565	0.0309794141792779	Multicellular_Animals_and_Plants
Crocodylus_porosus	oORF	0.91037527593819	0.878187974247769	0.942126104173012	Multicellular_Animals_and_Plants
Cryptococcus_amylolentus	Non-overlapping	0.754500818330606	0.718614212505602	0.792794342096778	Fungi
Cryptococcus_amylolentus	N-terminal extension	0.0444839857651246	0.041250721887633	0.0483558994197292	Fungi
Cryptococcus_amylolentus	oORF	0.537020517395183	0.509295488674097	0.569011555093457	Fungi
Cryptococcus_neoformans	Non-overlapping	0.704162694629806	0.68246562264209	0.727284661710891	Fungi
Cryptococcus_neoformans	N-terminal extension	0.0431893687707641	0.0404984423676012	0.046319665073191	Fungi
Cryptococcus_neoformans	oORF	0.455703211517165	0.437300743889479	0.476555827386036	Fungi
Cucumis_sativus	Non-overlapping	0.948445303689383	0.934071927663769	0.963662145322772	Multicellular_Animals_and_Plants
Cucumis_sativus	N-terminal extension	0.0449844881075491	0.0430256422937118	0.0471800433839479	Multicellular_Animals_and_Plants
Cucumis_sativus	oORF	0.545871559633028	0.528624576600589	0.562799282706797	Multicellular_Animals_and_Plants
Culicoides_sonorensis	Non-overlapping	0.737454197865222	0.730010319734348	0.744512956399189	Multicellular_Animals_and_Plants
Culicoides_sonorensis	N-terminal extension	0	0	0	Multicellular_Animals_and_Plants
Culicoides_sonorensis	oORF	0.444068838352797	0.428907473230386	0.46077806122449	Multicellular_Animals_and_Plants
Cutaneotrichosporon_oleaginosum	Non-overlapping	1	0.967830986830353	1.03436306837904	Fungi
Cutaneotrichosporon_oleaginosum	N-terminal extension	0.273182957393484	0.257470178339436	0.289124668435013	Fungi
Cutaneotrichosporon_oleaginosum	oORF	0.718238993710692	0.690155315162869	0.748369903559454	Fungi
Cyanistes_caeruleus	Non-overlapping	0.9117583674552	0.903590210339372	0.920872752965838	Multicellular_Animals_and_Plants
Cyanistes_caeruleus	N-terminal extension	0.0799623706491063	0.0763358778625954	0.0839112515116365	Multicellular_Animals_and_Plants
Cyanistes_caeruleus	oORF	0.946652597021925	0.915834845735027	0.978672598015745	Multicellular_Animals_and_Plants
Cyberlindnera_jadinii	Non-overlapping	0.708896396396396	0.689103112321344	0.728819936901213	Fungi
Cyberlindnera_jadinii	N-terminal extension	0.264	0.242647058823529	0.287468966418398	Fungi
Cyberlindnera_jadinii	oORF	0.506082725060827	0.47816091954023	0.534715825103366	Fungi
Cylindrobasidium_torrendii	Non-overlapping	0.9502	0.926301423279392	0.974764054164957	Fungi
Cylindrobasidium_torrendii	N-terminal extension	0.230769230769231	0.218827930174564	0.242068965517241	Fungi
Cylindrobasidium_torrendii	oORF	0.789412737799835	0.763996733961992	0.818251185281081	Fungi
Cynoglossus_semilaevis	Non-overlapping	0.952518179111073	0.945459226117405	0.959070255087928	Multicellular_Animals_and_Plants
Cynoglossus_semilaevis	N-terminal extension	0.00169563374311149	0.00162800162800163	0.00177306929376434	Multicellular_Animals_and_Plants
Cynoglossus_semilaevis	oORF	0.669877970456005	0.64903546981954	0.691037384261176	Multicellular_Animals_and_Plants
Cyprinodon_variegatus	Non-overlapping	1.01123560143514	1.0022442960724	1.02087437249793	Multicellular_Animals_and_Plants
Cyprinodon_variegatus	N-terminal extension	0	0	0	Multicellular_Animals_and_Plants
Cyprinodon_variegatus	oORF	0.602917601795447	0.588668023164814	0.618789075353735	Multicellular_Animals_and_Plants
Cystoisospora_suis	Non-overlapping	1.19554696844236	1.18743951728972	1.20414404062494	Protists
Cystoisospora_suis	N-terminal extension	0.147865853658537	0.14126213592233	0.155204138777034	Protists
Cystoisospora_suis	oORF	1.19607343192249	1.15998293779094	1.23546530768117	Protists
Dacryopinax_primogenitus	Non-overlapping	0.799182839632278	0.772184005605835	0.829525334238065	Fungi
Dacryopinax_primogenitus	N-terminal extension	0.452586206896552	0.418312805019754	0.489891135303266	Fungi
Dacryopinax_primogenitus	oORF	0.743272727272727	0.706765097422244	0.783757357311298	Fungi
Daedalea_quercina	Non-overlapping	0.968065452626023	0.949762041625885	0.98443635114426	Fungi
Daedalea_quercina	N-terminal extension	0.262968669748331	0.2514703896072	0.275416890801506	Fungi
Daedalea_quercina	oORF	0.850893088273363	0.823587629899213	0.881233243967829	Fungi
Daldinia_sp	Non-overlapping	0.916221673771595	0.902646534174177	0.931059719970725	Fungi
Daldinia_sp	N-terminal extension	0.244865718799368	0.231166458492571	0.259202742532244	Fungi
Daldinia_sp	oORF	0.597893063009342	0.573607932875667	0.623032311516156	Fungi
Danio_rerio	Non-overlapping	0.974184947279118	0.966593131993836	0.982160912854908	Multicellular_Animals_and_Plants
Danio_rerio	N-terminal extension	0.0985814879069293	0.0955489614243323	0.101835355633098	Multicellular_Animals_and_Plants
Danio_rerio	oORF	0.548626884162709	0.538230140482726	0.560077361080736	Multicellular_Animals_and_Plants
Daphnia_magna	Non-overlapping	0.918638072076056	0.912054262289684	0.92488555287485	Multicellular_Animals_and_Plants
Daphnia_magna	N-terminal extension	0.0900946372239748	0.0871794871794872	0.093235831809872	Multicellular_Animals_and_Plants
Daphnia_magna	oORF	0.809812910420022	0.790897897816137	0.828285388417184	Multicellular_Animals_and_Plants
Dasypus_novemcinctus	Non-overlapping	0.957423550186395	0.946098844866435	0.969304505997497	Multicellular_Animals_and_Plants
Dasypus_novemcinctus	N-terminal extension	0.270475227502528	0.258329309512313	0.283372396350587	Multicellular_Animals_and_Plants
Dasypus_novemcinctus	oORF	0.80126742712294	0.776272247837378	0.825973347269402	Multicellular_Animals_and_Plants
Dendroctonus_ponderosae	Non-overlapping	0.825204061317938	0.804678589628479	0.845581860280093	Multicellular_Animals_and_Plants
Dendroctonus_ponderosae	N-terminal extension	0.0404411764705882	0.0376712328767123	0.0437100566243915	Multicellular_Animals_and_Plants
Dendroctonus_ponderosae	oORF	0.476470588235294	0.453527435610302	0.500015432575079	Multicellular_Animals_and_Plants
Dichomitus_squalens	Non-overlapping	0.941811637672465	0.90175468826283	0.984943538268507	Fungi
Dichomitus_squalens	N-terminal extension	0.337320574162679	0.305840247275094	0.375	Fungi
Dichomitus_squalens	oORF	0.709599027946537	0.660633484162896	0.756476683937824	Fungi
Dioscorea_rotundata	Non-overlapping	0.97861138532412	0.965770984979241	0.991994663108739	Multicellular_Animals_and_Plants
Dioscorea_rotundata	N-terminal extension	0	0	0	Multicellular_Animals_and_Plants
Dioscorea_rotundata	oORF	0.709319748276895	0.685888148362793	0.734642571714554	Multicellular_Animals_and_Plants
Dipodomys_ordii	Non-overlapping	0.851390043409994	0.832238638877227	0.872094948415082	Multicellular_Animals_and_Plants
Dipodomys_ordii	N-terminal extension	1.18918918918919	1.1240670790679	1.25	Multicellular_Animals_and_Plants
Dipodomys_ordii	oORF	0.586861891571033	0.562792330389078	0.607040523945968	Multicellular_Animals_and_Plants
Dothistroma_septosporum	Non-overlapping	0.938755380200861	0.924404807893953	0.953903908008273	Fungi
Dothistroma_septosporum	N-terminal extension	0.127140633108459	0.120984667045258	0.134173055859803	Fungi
Dothistroma_septosporum	oORF	0.727914270778881	0.705063291139241	0.753114880441323	Fungi
Dromaius_novaehollandiae	Non-overlapping	0.988544132566791	0.976978239935161	0.9982924226254	Multicellular_Animals_and_Plants
Dromaius_novaehollandiae	N-terminal extension	0.0452468007312614	0.0433829973707274	0.0474137931034483	Multicellular_Animals_and_Plants
Dromaius_novaehollandiae	oORF	0.927423948957503	0.897860136774763	0.955174841586482	Multicellular_Animals_and_Plants
Drosophila_ananassae	Non-overlapping	0.58344169917642	0.575295626157572	0.592128778477776	Multicellular_Animals_and_Plants
Drosophila_ananassae	N-terminal extension	0.000465766185374942	0.000446428571428571	0.00048733537201964	Multicellular_Animals_and_Plants
Drosophila_ananassae	oORF	0.34518230654932	0.335553691368381	0.355461393596987	Multicellular_Animals_and_Plants
Drosophila_erecta	Non-overlapping	0.602369707515121	0.592547915282764	0.61133920706698	Multicellular_Animals_and_Plants
Drosophila_erecta	N-terminal extension	0	0	0	Multicellular_Animals_and_Plants
Drosophila_erecta	oORF	0.310854503464203	0.302330935574985	0.321242966843478	Multicellular_Animals_and_Plants
Drosophila_grimshawi	Non-overlapping	0.549458324121158	0.541150238217592	0.558622549901097	Multicellular_Animals_and_Plants
Drosophila_grimshawi	N-terminal extension	0.00402010050251256	0.00382953770299542	0.00420615412926037	Multicellular_Animals_and_Plants
Drosophila_grimshawi	oORF	0.353872381880175	0.342686658687154	0.365075376884422	Multicellular_Animals_and_Plants
Drosophila_melanogaster	Non-overlapping	0.585660841490289	0.578720085683793	0.5920637654955	Multicellular_Animals_and_Plants
Drosophila_melanogaster	N-terminal extension	0.167324388318863	0.160727824109174	0.17477328936521	Multicellular_Animals_and_Plants
Drosophila_melanogaster	oORF	0.303237129485179	0.294560574345763	0.311748195669607	Multicellular_Animals_and_Plants
Drosophila_mojavensis	Non-overlapping	0.590376592948168	0.583638518108415	0.597616706195407	Multicellular_Animals_and_Plants
Drosophila_mojavensis	N-terminal extension	0.000459347726228755	0.000439174352217831	0.000481701369236142	Multicellular_Animals_and_Plants
Drosophila_mojavensis	oORF	0.368099522381428	0.357033198485248	0.378658470398026	Multicellular_Animals_and_Plants
Drosophila_pseudoobscura	Non-overlapping	0.61859553170631	0.611588502809512	0.626287188903501	Multicellular_Animals_and_Plants
Drosophila_pseudoobscura	N-terminal extension	0.000388048117966628	0.000373552484124019	0.000404702644731783	Multicellular_Animals_and_Plants
Drosophila_pseudoobscura	oORF	0.391205458680819	0.380947107598178	0.402260767881505	Multicellular_Animals_and_Plants
Drosophila_simulans	Non-overlapping	0.637593142955593	0.630877317098638	0.644731369188522	Multicellular_Animals_and_Plants
Drosophila_simulans	N-terminal extension	0.000358937544867193	0.000344940583984409	0.00037397157816006	Multicellular_Animals_and_Plants
Drosophila_simulans	oORF	0.353742700407008	0.344528944136846	0.363454545454545	Multicellular_Animals_and_Plants
Drosophila_virilis	Non-overlapping	0.606786313603914	0.599504581149074	0.61484900404779	Multicellular_Animals_and_Plants
Drosophila_virilis	N-terminal extension	0	0	0	Multicellular_Animals_and_Plants
Drosophila_virilis	oORF	0.387000532765051	0.375590738461857	0.39877031181379	Multicellular_Animals_and_Plants
Drosophila_willistoni	Non-overlapping	0.441959120709603	0.425547716301522	0.456755679553607	Multicellular_Animals_and_Plants
Drosophila_willistoni	N-terminal extension	0	0	0	Multicellular_Animals_and_Plants
Drosophila_willistoni	oORF	0.387134502923977	0.370448091101132	0.404651660324883	Multicellular_Animals_and_Plants
Drosophila_yakuba	Non-overlapping	0.620517873761428	0.612470956935214	0.627666614061172	Multicellular_Animals_and_Plants
Drosophila_yakuba	N-terminal extension	0	0	0	Multicellular_Animals_and_Plants
Drosophila_yakuba	oORF	0.334330031769763	0.32509392561364	0.343317165378508	Multicellular_Animals_and_Plants
Edhazardia_aedis	Non-overlapping	0.836559139784946	0.796315250767656	0.879145714447144	Fungi
Edhazardia_aedis	N-terminal extension	0	0	0	Fungi
Edhazardia_aedis	oORF	0.754437869822485	0.68733153638814	0.836134109353226	Fungi
Elaphomyces_granulatus	Non-overlapping	0.869803756066681	0.85023875578841	0.891445625493355	Fungi
Elaphomyces_granulatus	N-terminal extension	0.0490998363338789	0.0448413736407459	0.0534783189981728	Fungi
Elaphomyces_granulatus	oORF	0.678453947368421	0.637557959814529	0.721800564316805	Fungi
Emiliania_huxleyi	Non-overlapping	0.684343434343434	0.621559633027523	0.74867048829339	Protists
Emiliania_huxleyi	N-terminal extension	0.330593607305936	0.305743243243243	0.357001972386588	Protists
Emiliania_huxleyi	oORF	0.528089887640449	0.50088809946714	0.556775833559565	Protists
Eptatretus_burgeri	Non-overlapping	0.941266942228203	0.935690024012572	0.947139715279342	Multicellular_Animals_and_Plants
Eptatretus_burgeri	N-terminal extension	0	0	0	Multicellular_Animals_and_Plants
Eptatretus_burgeri	oORF	1.02521121094274	1	1.05086632897821	Multicellular_Animals_and_Plants
Equus_asinus_asinus	Non-overlapping	1.03416498089458	1.0083278544817	1.06062701705855	Multicellular_Animals_and_Plants
Equus_asinus_asinus	N-terminal extension	0.0941597139451728	0.0879732739420935	0.101285297605692	Multicellular_Animals_and_Plants
Equus_asinus_asinus	oORF	0.72488038277512	0.692561534835217	0.763717134800485	Multicellular_Animals_and_Plants
Equus_caballus	Non-overlapping	0.970923756481659	0.961066685930076	0.98079575679152	Multicellular_Animals_and_Plants
Equus_caballus	N-terminal extension	0.103045685279188	0.0982575024201355	0.108151305274374	Multicellular_Animals_and_Plants
Equus_caballus	oORF	0.795923566878981	0.771920287616906	0.82189438236242	Multicellular_Animals_and_Plants
Esox_lucius	Non-overlapping	0.962541833828757	0.957347585865762	0.967176215673717	Multicellular_Animals_and_Plants
Esox_lucius	N-terminal extension	0.00411373260738052	0.00397381954184198	0.00426385753699523	Multicellular_Animals_and_Plants
Esox_lucius	oORF	0.631438774892561	0.617203238660399	0.647230718642007	Multicellular_Animals_and_Plants
Exidia_glandulosa	Non-overlapping	0.987087768277787	0.965358361774744	1.01126206649982	Fungi
Exidia_glandulosa	N-terminal extension	0.302537099090474	0.28977201086645	0.316162033041934	Fungi
Exidia_glandulosa	oORF	0.98641765704584	0.957149497243518	1.01727135156768	Fungi
Exophiala_dermatitidis	Non-overlapping	0.879789049170157	0.870025385966392	0.889264002863873	Fungi
Exophiala_dermatitidis	N-terminal extension	0.0268700072621641	0.0253929037128543	0.02861562258314	Fungi
Exophiala_dermatitidis	oORF	0.572664983772088	0.550237783802982	0.595207976086733	Fungi
Exophiala_mesophila	Non-overlapping	0.854586315964708	0.840864697523761	0.86759225614548	Fungi
Exophiala_mesophila	N-terminal extension	0.01417004048583	0.0135069946936807	0.0148856990962254	Fungi
Exophiala_mesophila	oORF	0.462784810126582	0.44835790144956	0.477658740527829	Fungi
Exophiala_oligosperma	Non-overlapping	0.880575539568345	0.867168894112603	0.893001120554029	Fungi
Exophiala_oligosperma	N-terminal extension	0.0289046653144016	0.0275892111663702	0.0302070774652552	Fungi
Exophiala_oligosperma	oORF	0.589489718202589	0.570656180879823	0.60898129388855	Fungi
Exophiala_sideris	Non-overlapping	0.914526908195568	0.900662939885079	0.92907121911564	Fungi
Exophiala_sideris	N-terminal extension	0.0269461077844311	0.0257265364459266	0.0283167278447824	Fungi
Exophiala_sideris	oORF	0.549260466282276	0.531663845766527	0.567774704095052	Fungi
Exophiala_xenobiotica	Non-overlapping	0.917832924541913	0.905616058082426	0.930933622596158	Fungi
Exophiala_xenobiotica	N-terminal extension	0.0274418604651163	0.0262105730786317	0.0287948852475018	Fungi
Exophiala_xenobiotica	oORF	0.587906976744186	0.570909152500268	0.607403936832874	Fungi
Exserohilum_turcica	Non-overlapping	0.861290322580645	0.82448759022658	0.896976483762598	Fungi
Exserohilum_turcica	N-terminal extension	0.277777777777778	0.26	0.299091222822961	Fungi
Exserohilum_turcica	oORF	0.579281183932347	0.55278156049831	0.608888888888889	Fungi
Felis_catus	Non-overlapping	0.962831110842937	0.95015935727141	0.975249014865259	Multicellular_Animals_and_Plants
Felis_catus	N-terminal extension	0.331739961759082	0.317471209158175	0.346488928829976	Multicellular_Animals_and_Plants
Felis_catus	oORF	0.641062455132807	0.62243700700503	0.661481481481482	Multicellular_Animals_and_Plants
Fibularhizoctonia_sp	Non-overlapping	0.926477721571617	0.913749122216508	0.940228341168569	Fungi
Fibularhizoctonia_sp	N-terminal extension	0.277534246575343	0.268273305084746	0.286970870898519	Fungi
Fibularhizoctonia_sp	oORF	0.877185735921795	0.858275433532825	0.897965799497528	Fungi
Ficedula_albicollis	Non-overlapping	0.911931818181818	0.899942527034878	0.925017250018811	Multicellular_Animals_and_Plants
Ficedula_albicollis	N-terminal extension	0.422131147540984	0.404626800523789	0.442487380517667	Multicellular_Animals_and_Plants
Ficedula_albicollis	oORF	0.851137146795314	0.825534759358289	0.878175386201625	Multicellular_Animals_and_Plants
Folsomia_candida	Non-overlapping	0.855109884927372	0.850616408673996	0.859762675296656	Multicellular_Animals_and_Plants
Folsomia_candida	N-terminal extension	0.0676215856095936	0.0650849631292081	0.0703152060962937	Multicellular_Animals_and_Plants
Folsomia_candida	oORF	0.372078026761245	0.361922832657734	0.381361533377396	Multicellular_Animals_and_Plants
Fonticula_alba	Non-overlapping	0.875894988066826	0.801310043668122	0.965789473684211	Protists
Fonticula_alba	N-terminal extension	0.150537634408602	0.136585365853659	0.167164179104478	Protists
Fonticula_alba	oORF	0.66712141882674	0.621346886912325	0.718061674008811	Protists
Fukomys_damarensis	Non-overlapping	0.868021125242509	0.857116630281648	0.878675467786809	Multicellular_Animals_and_Plants
Fukomys_damarensis	N-terminal extension	0.964785335262904	0.923361034164358	1.01112234580384	Multicellular_Animals_and_Plants
Fukomys_damarensis	oORF	0.700097370983447	0.679411538893121	0.722799213365251	Multicellular_Animals_and_Plants
Fundulus_heteroclitus	Non-overlapping	1.00669882379906	0.999668949535495	1.01431940196828	Multicellular_Animals_and_Plants
Fundulus_heteroclitus	N-terminal extension	0.000310269934843314	0.000298683552243487	0.000321962684524864	Multicellular_Animals_and_Plants
Fundulus_heteroclitus	oORF	0.661495063469676	0.644029264347999	0.680921769009268	Multicellular_Animals_and_Plants
Fusarium_culmorum	Non-overlapping	0.651472471190781	0.633616019725782	0.670713621893105	Fungi
Fusarium_culmorum	N-terminal extension	0	0	0	Fungi
Fusarium_culmorum	oORF	0.395555555555556	0.37826350941105	0.416722408026756	Fungi
Fusarium_graminearum	Non-overlapping	0.723190978385716	0.711159484650671	0.735716675784341	Fungi
Fusarium_graminearum	N-terminal extension	0.0800604229607251	0.0757129336976125	0.0850790593145517	Fungi
Fusarium_graminearum	oORF	0.414370811615786	0.400204956716378	0.431562621170997	Fungi
Fusarium_oxysporum	Non-overlapping	0.902449340562156	0.893107716134826	0.911635982625702	Fungi
Fusarium_oxysporum	N-terminal extension	0.0408017179670723	0.0392420096039655	0.0425381070542361	Fungi
Fusarium_oxysporum	oORF	0.600142045454545	0.584166158977882	0.616001457991617	Fungi
Fusarium_verticillioides	Non-overlapping	0.653106884979152	0.636345620293302	0.669519753543336	Fungi
Fusarium_verticillioides	N-terminal extension	0.374108053007136	0.34919124643197	0.400655021834061	Fungi
Fusarium_verticillioides	oORF	0.576727642276423	0.552311435523114	0.606627471940139	Fungi
Gaeumannomyces_graminis	Non-overlapping	0.856792045999042	0.845797839239284	0.868233898145633	Fungi
Gaeumannomyces_graminis	N-terminal extension	0.021523178807947	0.0206511055291349	0.0225013251982388	Fungi
Gaeumannomyces_graminis	oORF	0.512978986402967	0.497403116260487	0.527545167082453	Fungi
Galerina_marginata	Non-overlapping	0.971097423187666	0.957447764224355	0.985429738571156	Fungi
Galerina_marginata	N-terminal extension	0.25	0.239470517448857	0.260020252833763	Fungi
Galerina_marginata	oORF	0.854031413612565	0.82884915372225	0.879836891444352	Fungi
Gallus_gallus	Non-overlapping	1.0310135450724	1.01452339369427	1.04854894677215	Multicellular_Animals_and_Plants
Gallus_gallus	N-terminal extension	0.105395864851236	0.100625902744343	0.110759284039269	Multicellular_Animals_and_Plants
Gallus_gallus	oORF	0.789115646258503	0.765948080850075	0.814569665602507	Multicellular_Animals_and_Plants
Gambusia_affinis	Non-overlapping	0.992082365268097	0.985447173602187	0.998955961387085	Multicellular_Animals_and_Plants
Gambusia_affinis	N-terminal extension	0	0	0	Multicellular_Animals_and_Plants
Gambusia_affinis	oORF	0.652902635989639	0.636701337295691	0.669011198326301	Multicellular_Animals_and_Plants
Gasterosteus_aculeatus	Non-overlapping	0.991921599788107	0.972853617352903	1.01079622132254	Multicellular_Animals_and_Plants
Gasterosteus_aculeatus	N-terminal extension	0.505467041549516	0.480118694362018	0.531546181770397	Multicellular_Animals_and_Plants
Gasterosteus_aculeatus	oORF	0.61075747931254	0.59009840098401	0.633129603510422	Multicellular_Animals_and_Plants
Gelatoporia_subvermispora	Non-overlapping	0.892882436260623	0.873681703012322	0.912103961403334	Fungi
Gelatoporia_subvermispora	N-terminal extension	0.268740031897927	0.253765060240964	0.285109983079526	Fungi
Gelatoporia_subvermispora	oORF	0.685140562248996	0.657418111753372	0.714106320636249	Fungi
Gloeophyllum_trabeum	Non-overlapping	0.746941896024465	0.711049653390586	0.785385558391447	Fungi
Gloeophyllum_trabeum	N-terminal extension	0.144761904761905	0.132635253054101	0.15866388308977	Fungi
Gloeophyllum_trabeum	oORF	0.607946385830541	0.574141048824593	0.648621041879469	Fungi
Glycine_max	Non-overlapping	0.926780006983053	0.922117287841914	0.931812339192783	Multicellular_Animals_and_Plants
Glycine_max	N-terminal extension	0.104793171372292	0.102386451116243	0.107460274710477	Multicellular_Animals_and_Plants
Glycine_max	oORF	0.598147418210485	0.588592742952079	0.608420662246345	Multicellular_Animals_and_Plants
Gonapodya_prolifera	Non-overlapping	0.809058284865735	0.788646767549441	0.832018325273607	Fungi
Gonapodya_prolifera	N-terminal extension	0.236698499317872	0.224301481876505	0.249820014398848	Fungi
Gonapodya_prolifera	oORF	0.809722222222222	0.783338931810548	0.840686031525726	Fungi
Gopherus_agassizii	Non-overlapping	0.95054139779066	0.939830435158751	0.960524847009882	Multicellular_Animals_and_Plants
Gopherus_agassizii	N-terminal extension	0.0287968441814596	0.0275987221413584	0.0299551698314509	Multicellular_Animals_and_Plants
Gopherus_agassizii	oORF	0.774586939417781	0.754109975967293	0.796359959555106	Multicellular_Animals_and_Plants
Gorilla_gorilla	Non-overlapping	0.930064308681672	0.917188674326675	0.942008335968986	Multicellular_Animals_and_Plants
Gorilla_gorilla	N-terminal extension	0.357523575235752	0.343171979535616	0.373611542540087	Multicellular_Animals_and_Plants
Gorilla_gorilla	oORF	0.639909669472388	0.621278334487724	0.657875991325408	Multicellular_Animals_and_Plants
Gossypium_raimondii	Non-overlapping	0.946775869150298	0.940446921073062	0.953743473962983	Multicellular_Animals_and_Plants
Gossypium_raimondii	N-terminal extension	0.156055734190782	0.151129840877716	0.160813788456972	Multicellular_Animals_and_Plants
Gossypium_raimondii	oORF	0.657586720578847	0.643614237621752	0.671755559239221	Multicellular_Animals_and_Plants
Gymnopus_luxurians	Non-overlapping	0.962758403029825	0.943113309630546	0.983239323126511	Fungi
Gymnopus_luxurians	N-terminal extension	0.308615516502357	0.290082794464253	0.32937624373842	Fungi
Gymnopus_luxurians	oORF	0.905006418485237	0.867870332375872	0.944206966595609	Fungi
Hanseniaspora_valbyensis	Non-overlapping	0.659129692832765	0.638693675072344	0.680916703393566	Fungi
Hanseniaspora_valbyensis	N-terminal extension	0.72020725388601	0.628888134826377	0.832459949094176	Fungi
Hanseniaspora_valbyensis	oORF	0.520987654320988	0.475225225225225	0.578082191780822	Fungi
Haplochromis_burtoni	Non-overlapping	0.96233289345344	0.956800643476599	0.967998620648858	Multicellular_Animals_and_Plants
Haplochromis_burtoni	N-terminal extension	0.000281293952180028	0.000271515941379708	0.000291802537223061	Multicellular_Animals_and_Plants
Haplochromis_burtoni	oORF	0.617740906190172	0.602987946470285	0.633240779775836	Multicellular_Animals_and_Plants
Hebeloma_cylindrosporum	Non-overlapping	0.988304093567251	0.969639015060961	1.00707635009311	Fungi
Hebeloma_cylindrosporum	N-terminal extension	0.25279403938265	0.241484494153533	0.265214963707426	Fungi
Hebeloma_cylindrosporum	oORF	0.895822174611677	0.86656908589267	0.923274380861033	Fungi
Helianthus_annuus	Non-overlapping	0.866660204056903	0.859741724075341	0.873482333300155	Multicellular_Animals_and_Plants
Helianthus_annuus	N-terminal extension	0.121139705882353	0.117781104086146	0.124527588813303	Multicellular_Animals_and_Plants
Helianthus_annuus	oORF	0.616285554935862	0.605088493051293	0.628558155850189	Multicellular_Animals_and_Plants
Heliconius_melpomene	Non-overlapping	0.844039979428929	0.835167849975995	0.852910839545979	Multicellular_Animals_and_Plants
Heliconius_melpomene	N-terminal extension	0.0353623188405797	0.0335164835164835	0.0372405372405372	Multicellular_Animals_and_Plants
Heliconius_melpomene	oORF	0.593272171253823	0.574733539364804	0.611825082248041	Multicellular_Animals_and_Plants
Hesseltinella_vesiculosa	Non-overlapping	0.860165593376265	0.829995228637055	0.893892135422268	Fungi
Hesseltinella_vesiculosa	N-terminal extension	0.631448104412679	0.589310054812795	0.677333333333333	Fungi
Hesseltinella_vesiculosa	oORF	0.877972465581978	0.83610196510779	0.920603674540682	Fungi
Heterobasidion_irregulare	Non-overlapping	0.85320045994634	0.814757878554958	0.900485436893204	Fungi
Heterobasidion_irregulare	N-terminal extension	0.26879271070615	0.244306418219462	0.297247937527552	Fungi
Heterobasidion_irregulare	oORF	0.751157407407407	0.706163973668462	0.802249760499397	Fungi
Heterocephalus_glaber_male	Non-overlapping	0.903443912854375	0.89417984759143	0.912319649270611	Multicellular_Animals_and_Plants
Heterocephalus_glaber_male	N-terminal extension	0.625630676084763	0.595295247239558	0.655755043761072	Multicellular_Animals_and_Plants
Heterocephalus_glaber_male	oORF	0.716904276985743	0.69564787766874	0.740862541847815	Multicellular_Animals_and_Plants
Hippocampus_comes	Non-overlapping	1.04179970972424	1.0297816053862	1.05602462193936	Multicellular_Animals_and_Plants
Hippocampus_comes	N-terminal extension	0	0	0	Multicellular_Animals_and_Plants
Hippocampus_comes	oORF	0.589359742054353	0.571706238166251	0.607704957936795	Multicellular_Animals_and_Plants
Homo_sapiens	Non-overlapping	0.947567878729732	0.93700377472158	0.959490163076411	Multicellular_Animals_and_Plants
Homo_sapiens	N-terminal extension	0.149122807017544	0.144024656553779	0.154354326147873	Multicellular_Animals_and_Plants
Homo_sapiens	oORF	0.592995169082126	0.579351032448378	0.608054241905897	Multicellular_Animals_and_Plants
Hordeum_vulgare	Non-overlapping	1.00778178665119	1.00116800256961	1.01385469334529	Multicellular_Animals_and_Plants
Hordeum_vulgare	N-terminal extension	0	0	0	Multicellular_Animals_and_Plants
Hordeum_vulgare	oORF	1.03731011814871	1.01698310398885	1.05846867854577	Multicellular_Animals_and_Plants
Hydnomerulius_pinastri	Non-overlapping	0.938250054549422	0.914110788101679	0.961108627626285	Fungi
Hydnomerulius_pinastri	N-terminal extension	0.376712328767123	0.350742937312671	0.408011869436202	Fungi
Hydnomerulius_pinastri	oORF	0.77087646652864	0.733396802468731	0.81713272005706	Fungi
Hypholoma_sublateritium	Non-overlapping	0.942220240748997	0.927576687251197	0.956815624879742	Fungi
Hypholoma_sublateritium	N-terminal extension	0.248299319727891	0.238114653836745	0.260584658141996	Fungi
Hypholoma_sublateritium	oORF	0.851528384279476	0.825294937132982	0.878400360369379	Fungi
Hyphopichia_burtonii	Non-overlapping	0.604483007953724	0.585839297132996	0.623647892577397	Fungi
Hyphopichia_burtonii	N-terminal extension	0.369158878504673	0.336170212765957	0.406169665809769	Fungi
Hyphopichia_burtonii	oORF	0.49592549476135	0.464052287581699	0.53052710233818	Fungi
Hypoxylon_sp	Non-overlapping	0.893476394849785	0.879725492516121	0.908452210037572	Fungi
Hypoxylon_sp	N-terminal extension	0.235141279636246	0.221399957187854	0.248630642696475	Fungi
Hypoxylon_sp	oORF	0.587077730403411	0.564303841364417	0.610301826643596	Fungi
Ictalurus_punctatus	Non-overlapping	0.94197875594595	0.936590538108459	0.947590811903605	Multicellular_Animals_and_Plants
Ictalurus_punctatus	N-terminal extension	0.00190502109130494	0.00183917709961771	0.00197349873132224	Multicellular_Animals_and_Plants
Ictalurus_punctatus	oORF	0.615594701625017	0.601138803323065	0.631817210291557	Multicellular_Animals_and_Plants
Ictidomys_tridecemlineatus	Non-overlapping	0.896503691321911	0.885184573912087	0.907759965472399	Multicellular_Animals_and_Plants
Ictidomys_tridecemlineatus	N-terminal extension	0.462467644521139	0.444444444444444	0.484202443596287	Multicellular_Animals_and_Plants
Ictidomys_tridecemlineatus	oORF	0.597994331807282	0.581134833662601	0.615854377269742	Multicellular_Animals_and_Plants
Jaapia_argillacea	Non-overlapping	0.941202732264833	0.926838168217479	0.957585007131242	Fungi
Jaapia_argillacea	N-terminal extension	0.184622261957979	0.176416565216463	0.192365914436759	Fungi
Jaapia_argillacea	oORF	0.800719748088169	0.778312199387844	0.825411546487364	Fungi
Jaculus_jaculus	Non-overlapping	0.959121103730199	0.921905697445973	0.998948895009247	Multicellular_Animals_and_Plants
Jaculus_jaculus	N-terminal extension	1.26099290780142	1.17120084315921	1.35106382978723	Multicellular_Animals_and_Plants
Jaculus_jaculus	oORF	0.631821675634128	0.602639296187683	0.662929956853099	Multicellular_Animals_and_Plants
Jaminaea_rosea	Non-overlapping	0.960381511371974	0.926389540078379	0.996972524229326	Fungi
Jaminaea_rosea	N-terminal extension	0.241397021058038	0.225961538461538	0.258241758241758	Fungi
Jaminaea_rosea	oORF	0.606882168925965	0.581701877787634	0.63433242506812	Fungi
Junco_hyemalis	Non-overlapping	0.977134146341463	0.965094113883041	0.9882239581541	Multicellular_Animals_and_Plants
Junco_hyemalis	N-terminal extension	0.0323222277473894	0.0308049572285017	0.0339784890027314	Multicellular_Animals_and_Plants
Junco_hyemalis	oORF	0.773744405768275	0.749870483488151	0.797549942977229	Multicellular_Animals_and_Plants
Kockovaella_imperatae	Non-overlapping	0.849696048632219	0.832607352141831	0.86871739493546	Fungi
Kockovaella_imperatae	N-terminal extension	0.0380886426592798	0.0360413492570567	0.0403817914831131	Fungi
Kockovaella_imperatae	oORF	0.633941093969145	0.609780775716695	0.65722153054826	Fungi
Komagataella_pastoris	Non-overlapping	0.657317073170732	0.618101545253863	0.7	Fungi
Komagataella_pastoris	N-terminal extension	0	0	0	Fungi
Komagataella_pastoris	oORF	0.453307392996109	0.416071428571429	0.495744680851064	Fungi
Komagataella_phaffii	Non-overlapping	0.692225772097977	0.654582074521652	0.73282787000761	Fungi
Komagataella_phaffii	N-terminal extension	0.0133333333333333	0.0117176057025681	0.0153080750095675	Fungi
Komagataella_phaffii	oORF	0.450765864332604	0.415322580645161	0.496385542168675	Fungi
Kryptolebias_marmoratus	Non-overlapping	1.03641397889695	1.02701917058947	1.04591590140164	Multicellular_Animals_and_Plants
Kryptolebias_marmoratus	N-terminal extension	0.00032916392363397	0.0003170526783025	0.000341532970739163	Multicellular_Animals_and_Plants
Kryptolebias_marmoratus	oORF	0.557892993208547	0.544455221467831	0.572696588136271	Multicellular_Animals_and_Plants
Labrus_bergylta	Non-overlapping	0.978948792793489	0.97236809514392	0.986154655034759	Multicellular_Animals_and_Plants
Labrus_bergylta	N-terminal extension	0	0	0	Multicellular_Animals_and_Plants
Labrus_bergylta	oORF	0.657165861513688	0.640551241352519	0.674771307751768	Multicellular_Animals_and_Plants
Laccaria_amethystina	Non-overlapping	1.0195894328027	1.00377729505338	1.03536672307949	Fungi
Laccaria_amethystina	N-terminal extension	0.288839285714286	0.276377616403247	0.302481328673781	Fungi
Laccaria_amethystina	oORF	0.928874972042049	0.900862793585718	0.958469403062579	Fungi
Laetiporus_sulphureus	Non-overlapping	0.958064341127326	0.94135958763546	0.976669975693859	Fungi
Laetiporus_sulphureus	N-terminal extension	0.225114854517611	0.215014443997513	0.235955056179775	Fungi
Laetiporus_sulphureus	oORF	0.834275436793423	0.809115318244965	0.863569571606194	Fungi
Latimeria_chalumnae	Non-overlapping	0.847085581296943	0.837822602900075	0.856834074335639	Multicellular_Animals_and_Plants
Latimeria_chalumnae	N-terminal extension	0.319043452901721	0.303884668268496	0.334966319657073	Multicellular_Animals_and_Plants
Latimeria_chalumnae	oORF	0.638775510204082	0.617009293156857	0.663547297808871	Multicellular_Animals_and_Plants
Leersia_perrieri	Non-overlapping	0.839173541209415	0.82597562224726	0.850964222741113	Multicellular_Animals_and_Plants
Leersia_perrieri	N-terminal extension	0	0	0	Multicellular_Animals_and_Plants
Leersia_perrieri	oORF	0.625715064015255	0.604473684210526	0.648870056497175	Multicellular_Animals_and_Plants
Lepeophtheirus_salmonis	Non-overlapping	0.886402883099332	0.874905745320614	0.898761785495419	Multicellular_Animals_and_Plants
Lepeophtheirus_salmonis	N-terminal extension	0.0398633257403189	0.0369978858350951	0.0427899015832264	Multicellular_Animals_and_Plants
Lepeophtheirus_salmonis	oORF	0.852330151600225	0.811330839123463	0.893479892287997	Multicellular_Animals_and_Plants
Lepidothrix_coronata	Non-overlapping	1.01116333725029	0.988124515554875	1.03529175857229	Multicellular_Animals_and_Plants
Lepidothrix_coronata	N-terminal extension	0.0495272399819901	0.0466091820088558	0.0526819923371648	Multicellular_Animals_and_Plants
Lepidothrix_coronata	oORF	0.835209365150833	0.803030303030303	0.871311311781491	Multicellular_Animals_and_Plants
Lepisosteus_oculatus	Non-overlapping	0.894105918397121	0.886902504279725	0.900635779642927	Multicellular_Animals_and_Plants
Lepisosteus_oculatus	N-terminal extension	0.486210804684549	0.466304347826087	0.506892477353289	Multicellular_Animals_and_Plants
Lepisosteus_oculatus	oORF	0.613106610622851	0.596243978799801	0.629836260236802	Multicellular_Animals_and_Plants
Leptomonas_pyrrhocoris	Non-overlapping	0.389769126301494	0.382324698464152	0.397416332264979	Protists
Leptomonas_pyrrhocoris	N-terminal extension	0.366539923954373	0.346507072123075	0.38965238480194	Protists
Leptomonas_pyrrhocoris	oORF	0.297457465111833	0.285816625490214	0.30996015936255	Protists
Leucosporidium_creatinivorum	Non-overlapping	0.839243498817967	0.800751879699248	0.886779491663024	Fungi
Leucosporidium_creatinivorum	N-terminal extension	0.0916496945010183	0.0841121495327103	0.10022271714922	Fungi
Leucosporidium_creatinivorum	oORF	0.788100208768267	0.743110236220472	0.838888888888889	Fungi
Lichtheimia_ramosa	Non-overlapping	0.829875518672199	0.749063670411985	0.947867298578199	Fungi
Lichtheimia_ramosa	N-terminal extension	0.00497512437810945	0.0043859649122807	0.00568262537292229	Fungi
Lichtheimia_ramosa	oORF	0.569343065693431	0.52	0.622340425531915	Fungi
Lipomyces_starkeyi	Non-overlapping	0.772361571225745	0.758626500213538	0.78603487668536	Fungi
Lipomyces_starkeyi	N-terminal extension	0.245378151260504	0.2301024428684	0.259786476868327	Fungi
Lipomyces_starkeyi	oORF	0.65702479338843	0.629696735675884	0.684467116520841	Fungi
Lobosporangium_transversale	Non-overlapping	0.833101099241369	0.816416325292065	0.851696944036657	Fungi
Lobosporangium_transversale	N-terminal extension	0.0727421332243564	0.0687245419972587	0.0769230769230769	Fungi
Lobosporangium_transversale	oORF	0.684103811841038	0.658958634428343	0.711814345991561	Fungi
Lonchura_striata_domestica	Non-overlapping	1.01663362923382	1.00186426930411	1.03121127548578	Multicellular_Animals_and_Plants
Lonchura_striata_domestica	N-terminal extension	0.0227140361094933	0.0215946843853821	0.0239410681399632	Multicellular_Animals_and_Plants
Lonchura_striata_domestica	oORF	0.761309090909091	0.736954746416603	0.787547303244833	Multicellular_Animals_and_Plants
Lucilia_cuprina	Non-overlapping	0.595719322639917	0.589569495332247	0.602180116912095	Multicellular_Animals_and_Plants
Lucilia_cuprina	N-terminal extension	0	0	0	Multicellular_Animals_and_Plants
Lucilia_cuprina	oORF	0.348407937240425	0.333915658654165	0.365976320604952	Multicellular_Animals_and_Plants
Macaca_fascicularis	Non-overlapping	0.930177241117296	0.921365227919762	0.939035717442165	Multicellular_Animals_and_Plants
Macaca_fascicularis	N-terminal extension	0.421891989851395	0.405995762157637	0.437927369520029	Multicellular_Animals_and_Plants
Macaca_fascicularis	oORF	0.664011585807386	0.644636886481167	0.680648917465752	Multicellular_Animals_and_Plants
Macaca_mulatta	Non-overlapping	0.900703214167372	0.891935248651014	0.910186769848947	Multicellular_Animals_and_Plants
Macaca_mulatta	N-terminal extension	0.690476190476191	0.663165442530184	0.719209751996637	Multicellular_Animals_and_Plants
Macaca_mulatta	oORF	0.70160233800262	0.681740288481311	0.722949117341641	Multicellular_Animals_and_Plants
Macaca_nemestrina	Non-overlapping	0.935538536744338	0.92740391837605	0.944437361977571	Multicellular_Animals_and_Plants
Macaca_nemestrina	N-terminal extension	0.381939564300773	0.367602299628001	0.397440585009141	Multicellular_Animals_and_Plants
Macaca_nemestrina	oORF	0.65279971915043	0.634206027429965	0.670697343089915	Multicellular_Animals_and_Plants
Magnaporthe_oryzae	Non-overlapping	0.762226479782192	0.753563951749576	0.771366869951107	Fungi
Magnaporthe_oryzae	N-terminal extension	0.00380228136882129	0.00362807677917484	0.00398813529748997	Fungi
Magnaporthe_oryzae	oORF	0.398962508842254	0.386299164959104	0.411683840436015	Fungi
Magnaporthe_poae	Non-overlapping	0.901657814260422	0.89080532119161	0.91188898459702	Fungi
Magnaporthe_poae	N-terminal extension	0	0	0	Fungi
Magnaporthe_poae	oORF	0.55736160188457	0.540673327963163	0.576370280146163	Fungi
Malassezia_sympodialis	Non-overlapping	0.801204819277108	0.692708333333333	0.936619718309859	Fungi
Malassezia_sympodialis	N-terminal extension	0.0217391304347826	0.0185185185185185	0.0258620689655172	Fungi
Malassezia_sympodialis	oORF	0.758241758241758	0.680865060439109	0.841548937900193	Fungi
Manacus_vitellinus	Non-overlapping	0.934972067039106	0.923211436436126	0.946182211876181	Multicellular_Animals_and_Plants
Manacus_vitellinus	N-terminal extension	0.0627286983795086	0.0596125186289121	0.0658625941629276	Multicellular_Animals_and_Plants
Manacus_vitellinus	oORF	0.984064785788924	0.95390634397098	1.01673414304993	Multicellular_Animals_and_Plants
Mandrillus_leucophaeus	Non-overlapping	0.90307356850563	0.892120253584754	0.914741792844295	Multicellular_Animals_and_Plants
Mandrillus_leucophaeus	N-terminal extension	0.589648798521257	0.564352056612119	0.617917675544794	Multicellular_Animals_and_Plants
Mandrillus_leucophaeus	oORF	0.682473268247327	0.661850069318425	0.704926200037215	Multicellular_Animals_and_Plants
Manihot_esculenta	Non-overlapping	0.873126545692917	0.864420779374023	0.881427103966166	Multicellular_Animals_and_Plants
Manihot_esculenta	N-terminal extension	0.0988783943329398	0.0955498035524561	0.102259632628454	Multicellular_Animals_and_Plants
Manihot_esculenta	oORF	0.572264482153306	0.559804812432475	0.587389592303274	Multicellular_Animals_and_Plants
Mastacembelus_armatus	Non-overlapping	0.973319517106006	0.967556207475124	0.979435366964	Multicellular_Animals_and_Plants
Mastacembelus_armatus	N-terminal extension	0	0	0	Multicellular_Animals_and_Plants
Mastacembelus_armatus	oORF	0.621480227727343	0.605184297273	0.637370354151626	Multicellular_Animals_and_Plants
Mayetiola_destructor	Non-overlapping	0.728195216235806	0.721137454365645	0.735963372758489	Multicellular_Animals_and_Plants
Mayetiola_destructor	N-terminal extension	0	0	0	Multicellular_Animals_and_Plants
Mayetiola_destructor	oORF	0.547297297297297	0.531303263251524	0.563929999261596	Multicellular_Animals_and_Plants
Maylandia_zebra	Non-overlapping	0.960913020607003	0.953556289019657	0.968332815716797	Multicellular_Animals_and_Plants
Maylandia_zebra	N-terminal extension	0	0	0	Multicellular_Animals_and_Plants
Maylandia_zebra	oORF	0.549279538904899	0.537349830668551	0.563076536754334	Multicellular_Animals_and_Plants
Medicago_truncatula	Non-overlapping	0.921352138238742	0.912074307461533	0.930007995923796	Multicellular_Animals_and_Plants
Medicago_truncatula	N-terminal extension	0.0487565445026178	0.047091916151105	0.0507670423087079	Multicellular_Animals_and_Plants
Medicago_truncatula	oORF	0.482825980791144	0.47154213036566	0.495746210031924	Multicellular_Animals_and_Plants
Megaselia_scalaris	Non-overlapping	0.776283441793203	0.754780652418448	0.797622585438336	Multicellular_Animals_and_Plants
Megaselia_scalaris	N-terminal extension	0	0	0	Multicellular_Animals_and_Plants
Megaselia_scalaris	oORF	1.09719789842382	1.03897180762852	1.16666666666667	Multicellular_Animals_and_Plants
Meira_miltonrushii	Non-overlapping	0.927588813303099	0.909700781681449	0.945895428917176	Fungi
Meira_miltonrushii	N-terminal extension	0.218487394957983	0.205623901581722	0.232610154327891	Fungi
Meira_miltonrushii	oORF	0.628530397319292	0.602569986232217	0.658475426278837	Fungi
Meliniomyces_bicolor	Non-overlapping	0.908890155292777	0.895932701473384	0.922564655990542	Fungi
Meliniomyces_bicolor	N-terminal extension	0.147742818057456	0.14226437462952	0.153783563873068	Fungi
Meliniomyces_bicolor	oORF	0.818289318092235	0.795398489470836	0.841512168180828	Fungi
Meliniomyces_variabilis	Non-overlapping	0.9004911381593	0.887414268703934	0.913040654161765	Fungi
Meliniomyces_variabilis	N-terminal extension	0.148869836321122	0.142695716326893	0.154782767248453	Fungi
Meliniomyces_variabilis	oORF	0.743020055053087	0.723250127989818	0.764832673878505	Fungi
Melitaea_cinxia	Non-overlapping	0.868021746954858	0.859632880366726	0.876710127167166	Multicellular_Animals_and_Plants
Melitaea_cinxia	N-terminal extension	0.0171617161716172	0.0163006849422423	0.0181564245810056	Multicellular_Animals_and_Plants
Melitaea_cinxia	oORF	0.711896798853321	0.686841680687764	0.74031136137794	Multicellular_Animals_and_Plants
Melopsittacus_undulatus	Non-overlapping	1.00031875332035	0.986102600896235	1.01371224914265	Multicellular_Animals_and_Plants
Melopsittacus_undulatus	N-terminal extension	0.0542099192618224	0.0514779370490546	0.0573870573870574	Multicellular_Animals_and_Plants
Melopsittacus_undulatus	oORF	0.940735400144196	0.90988968075759	0.973157616032339	Multicellular_Animals_and_Plants
Meriones_unguiculatus	Non-overlapping	1.00990634980783	0.992548966405176	1.02755042465769	Multicellular_Animals_and_Plants
Meriones_unguiculatus	N-terminal extension	0.0520833333333333	0.0495049504950495	0.0549814841766523	Multicellular_Animals_and_Plants
Meriones_unguiculatus	oORF	0.679644389944819	0.656494991893753	0.703820695566596	Multicellular_Animals_and_Plants
Mesocricetus_auratus	Non-overlapping	0.910231167505287	0.892463892463893	0.929692126069291	Multicellular_Animals_and_Plants
Mesocricetus_auratus	N-terminal extension	0.723360655737705	0.684550743374273	0.762968299711816	Multicellular_Animals_and_Plants
Mesocricetus_auratus	oORF	0.549586776859504	0.531645569620253	0.569801586947402	Multicellular_Animals_and_Plants
Metschnikowia_bicuspidata	Non-overlapping	0.823995306541508	0.802325000178517	0.846849562858004	Fungi
Metschnikowia_bicuspidata	N-terminal extension	0.237354085603113	0.216696269982238	0.263513148658135	Fungi
Metschnikowia_bicuspidata	oORF	0.734615384615385	0.690106812998216	0.781985670419652	Fungi
Microbotryum_violaceum	Non-overlapping	0.571841851494696	0.548819990745025	0.595979899497487	Fungi
Microbotryum_violaceum	N-terminal extension	0.00701754385964912	0.00656437187166653	0.00750938673341677	Fungi
Microbotryum_violaceum	oORF	0.394988066825776	0.37677859988617	0.413491567770144	Fungi
Microcebus_murinus	Non-overlapping	0.959332151851507	0.949236388471646	0.970467270319011	Multicellular_Animals_and_Plants
Microcebus_murinus	N-terminal extension	0.408958938199917	0.391724521518032	0.42573402417962	Multicellular_Animals_and_Plants
Microcebus_murinus	oORF	0.646058091286307	0.627190332326284	0.665391724270559	Multicellular_Animals_and_Plants
Microdochium_bolleyi	Non-overlapping	0.734581313722213	0.717190961272504	0.751413709239653	Fungi
Microdochium_bolleyi	N-terminal extension	0.0236260914227016	0.0225933202357564	0.0248115535538505	Fungi
Microdochium_bolleyi	oORF	0.511573774731669	0.49572692413724	0.52732604638763	Fungi
Microtus_ochrogaster	Non-overlapping	0.919827818132903	0.903421852292245	0.939414754774007	Multicellular_Animals_and_Plants
Microtus_ochrogaster	N-terminal extension	0.52378223495702	0.498364231188659	0.548290341931614	Multicellular_Animals_and_Plants
Microtus_ochrogaster	oORF	0.534722222222222	0.517208807662975	0.553127806046094	Multicellular_Animals_and_Plants
Mixia_osmundae	Non-overlapping	0.98718496369073	0.95614398014067	1.02529974822258	Fungi
Mixia_osmundae	N-terminal extension	0.226973684210526	0.209090909090909	0.250022646978893	Fungi
Mixia_osmundae	oORF	0.765246449456976	0.727532663516143	0.814946619217082	Fungi
Mnemiopsis_leidyi	Non-overlapping	1.21629901960784	1.16694346056054	1.26920187343148	Multicellular_Animals_and_Plants
Mnemiopsis_leidyi	N-terminal extension	0.497076023391813	0.456968773800457	0.547210300429185	Multicellular_Animals_and_Plants
Mnemiopsis_leidyi	oORF	0.815369261477046	0.770736539232565	0.86272439281943	Multicellular_Animals_and_Plants
Monodelphis_domestica	Non-overlapping	0.950497017892644	0.942649414664202	0.958610906429671	Multicellular_Animals_and_Plants
Monodelphis_domestica	N-terminal extension	0.00362976406533575	0.0034842902065313	0.00378075407139954	Multicellular_Animals_and_Plants
Monodelphis_domestica	oORF	0.786741941358587	0.765546847657063	0.808387015283567	Multicellular_Animals_and_Plants
Monopterus_albus	Non-overlapping	0.967214968062857	0.961057719535638	0.973506542765029	Multicellular_Animals_and_Plants
Monopterus_albus	N-terminal extension	0.000399680255795364	0.000382844727749543	0.000415973377703827	Multicellular_Animals_and_Plants
Monopterus_albus	oORF	0.696696696696697	0.675859390172849	0.719309215115828	Multicellular_Animals_and_Plants
Mortierella_elongata	Non-overlapping	0.857738022301189	0.834719564037896	0.880946388119809	Fungi
Mortierella_elongata	N-terminal extension	0.309500489715965	0.290174471992654	0.330198537095089	Fungi
Mortierella_elongata	oORF	0.830123456790123	0.798574821852732	0.86695290037262	Fungi
Mus_caroli	Non-overlapping	0.943402985074627	0.93172032470471	0.957467757718607	Multicellular_Animals_and_Plants
Mus_caroli	N-terminal extension	0.193976683937824	0.187477504264409	0.201413932531376	Multicellular_Animals_and_Plants
Mus_caroli	oORF	0.554761130971726	0.541041671619084	0.56815014207914	Multicellular_Animals_and_Plants
Mus_musculus	Non-overlapping	0.946336346029697	0.936959754554416	0.956838443250697	Multicellular_Animals_and_Plants
Mus_musculus	N-terminal extension	0.180602883355177	0.174738937744498	0.187178668695115	Multicellular_Animals_and_Plants
Mus_musculus	oORF	0.568105657401932	0.555148900104018	0.580820040508268	Multicellular_Animals_and_Plants
Mus_pahari	Non-overlapping	0.9517822342365	0.939672293942403	0.963902979408829	Multicellular_Animals_and_Plants
Mus_pahari	N-terminal extension	0.232160473528445	0.22398121857204	0.241367521367521	Multicellular_Animals_and_Plants
Mus_pahari	oORF	0.566440509680622	0.551829759793648	0.580467103896489	Multicellular_Animals_and_Plants
Mus_spicilegus	Non-overlapping	0.965051043870137	0.956339787869927	0.973739442185477	Multicellular_Animals_and_Plants
Mus_spicilegus	N-terminal extension	0.0664518727345952	0.0636574074074074	0.0692121351943708	Multicellular_Animals_and_Plants
Mus_spicilegus	oORF	0.728888888888889	0.70870163032803	0.750587696852441	Multicellular_Animals_and_Plants
Mus_spretus	Non-overlapping	0.953759477359226	0.942039388293031	0.966182401612632	Multicellular_Animals_and_Plants
Mus_spretus	N-terminal extension	0.169540692989525	0.163658991910392	0.175860916081578	Multicellular_Animals_and_Plants
Mus_spretus	oORF	0.568932038834952	0.555711412551713	0.583377233189121	Multicellular_Animals_and_Plants
Mustela_putorius_furo	Non-overlapping	0.954874632178035	0.945790523595023	0.964100629960203	Multicellular_Animals_and_Plants
Mustela_putorius_furo	N-terminal extension	0.223548130469372	0.214994118265893	0.233582709891937	Multicellular_Animals_and_Plants
Mustela_putorius_furo	oORF	0.802839432113577	0.780062268980625	0.826131687242798	Multicellular_Animals_and_Plants
Mycosphaerella_eumusae	Non-overlapping	0.970867005886461	0.956737398639764	0.986216681868856	Fungi
Mycosphaerella_eumusae	N-terminal extension	0.0226283724978242	0.0213114754098361	0.0242311276794035	Fungi
Mycosphaerella_eumusae	oORF	0.703607127335941	0.671784232365145	0.732247851650837	Fungi
Nadsonia_fulvescens	Non-overlapping	0.491008174386921	0.473201859194874	0.511350737797957	Fungi
Nadsonia_fulvescens	N-terminal extension	0.237654320987654	0.212707182320442	0.265540132770066	Fungi
Nadsonia_fulvescens	oORF	0.425595238095238	0.395013984323746	0.457636610928874	Fungi
Naematelia_encephala	Non-overlapping	0.782193158953722	0.765130391996064	0.798391237378059	Fungi
Naematelia_encephala	N-terminal extension	0.0413739266198283	0.0392004585714022	0.0438741721854305	Fungi
Naematelia_encephala	oORF	0.528339278636544	0.508003048780488	0.548791156763655	Fungi
Nannochloropsis_gaditana	Non-overlapping	1.11200051642889	1.09642925338935	1.12558992026581	Protists
Nannochloropsis_gaditana	N-terminal extension	0.0649122807017544	0.0619065545656084	0.0687317141132216	Protists
Nannochloropsis_gaditana	oORF	0.941003815673613	0.906917865376727	0.97535746881655	Protists
Nannospalax_galili	Non-overlapping	0.910127680674352	0.893296021413797	0.927374407523075	Multicellular_Animals_and_Plants
Nannospalax_galili	N-terminal extension	0.685217391304348	0.652678078409718	0.718115402724829	Multicellular_Animals_and_Plants
Nannospalax_galili	oORF	0.591689913375422	0.572760478105769	0.612094563294071	Multicellular_Animals_and_Plants
Neocallimastix_californiae	Non-overlapping	0.734378638515874	0.725479783989372	0.743790770029029	Fungi
Neocallimastix_californiae	N-terminal extension	0.606870229007634	0.563829787234043	0.652553096891139	Fungi
Neocallimastix_californiae	oORF	1.06575682382134	1.01652293537269	1.11632742572167	Fungi
Neolecta_irregularis	Non-overlapping	0.849038912330052	0.818346136466335	0.880847286567201	Fungi
Neolecta_irregularis	N-terminal extension	0.0353200883002208	0.0321931589537223	0.0389318085041669	Fungi
Neolecta_irregularis	oORF	0.681521739130435	0.63914373088685	0.72906976744186	Fungi
Neolentinus_lepideus	Non-overlapping	0.946653161137841	0.932405777340835	0.960932914629914	Fungi
Neolentinus_lepideus	N-terminal extension	0.284496537027171	0.271469059390211	0.298829026707145	Fungi
Neolentinus_lepideus	oORF	0.879903601553086	0.850634222107171	0.911006376490158	Fungi
Neovison_vison	Non-overlapping	0.969553805774278	0.950827372966155	0.987703835908542	Multicellular_Animals_and_Plants
Neovison_vison	N-terminal extension	0.111111111111111	0.104310344827586	0.11839530332681	Multicellular_Animals_and_Plants
Neovison_vison	oORF	0.707854846118512	0.680045454043976	0.735912129894938	Multicellular_Animals_and_Plants
Neurospora_crassa	Non-overlapping	0.783463873976943	0.775241051854722	0.791545291572521	Fungi
Neurospora_crassa	N-terminal extension	0.0418294644909216	0.0399122807017544	0.0439199787639663	Fungi
Neurospora_crassa	oORF	0.409922267946959	0.398265225093153	0.421783109856504	Fungi
Neurospora_tetrasperma	Non-overlapping	0.60448769937821	0.580477673935618	0.630569655950367	Fungi
Neurospora_tetrasperma	N-terminal extension	0.0367278797996661	0.0338461538461538	0.0397111913357401	Fungi
Neurospora_tetrasperma	oORF	0.416319733555371	0.394011032308905	0.440917107583774	Fungi
Nicotiana_attenuata	Non-overlapping	0.772876771278394	0.763141920602161	0.784036145987131	Multicellular_Animals_and_Plants
Nicotiana_attenuata	N-terminal extension	0.0270466773302312	0.0261603375527426	0.0280038241781405	Multicellular_Animals_and_Plants
Nicotiana_attenuata	oORF	0.535545023696682	0.523072930730359	0.548386385194009	Multicellular_Animals_and_Plants
Nomascus_leucogenys	Non-overlapping	0.904732886451351	0.892935604320333	0.917152858809802	Multicellular_Animals_and_Plants
Nomascus_leucogenys	N-terminal extension	0.536330371144799	0.511714317776586	0.562515419830587	Multicellular_Animals_and_Plants
Nomascus_leucogenys	oORF	0.664310028803352	0.643414637239176	0.686236720562081	Multicellular_Animals_and_Plants
Numida_meleagris	Non-overlapping	0.994736002552241	0.98327569351736	1.00640163537576	Multicellular_Animals_and_Plants
Numida_meleagris	N-terminal extension	0.0404777704047777	0.0383159812188879	0.0427792485579536	Multicellular_Animals_and_Plants
Numida_meleagris	oORF	0.906524987547734	0.8708064528991	0.93881375895183	Multicellular_Animals_and_Plants
Octodon_degus	Non-overlapping	0.90578734858681	0.872882913068384	0.94083109076294	Multicellular_Animals_and_Plants
Octodon_degus	N-terminal extension	1.24453551912568	1.16347381864623	1.33773861967695	Multicellular_Animals_and_Plants
Octodon_degus	oORF	0.665925925925926	0.63354474982382	0.702892885066458	Multicellular_Animals_and_Plants
Octopus_bimaculoides	Non-overlapping	0.897292428626017	0.892311565341805	0.902428906273322	Multicellular_Animals_and_Plants
Octopus_bimaculoides	N-terminal extension	0.070798755186722	0.0684206239309278	0.0733476625470177	Multicellular_Animals_and_Plants
Octopus_bimaculoides	oORF	0.865000644080897	0.846458802100075	0.884626405077215	Multicellular_Animals_and_Plants
Ogataea_polymorpha	Non-overlapping	0.603071948261924	0.575162390855997	0.633276740237691	Fungi
Ogataea_polymorpha	N-terminal extension	0.637820512820513	0.580132643393339	0.718476396786714	Fungi
Ogataea_polymorpha	oORF	0.635483870967742	0.591569385533576	0.688841295511168	Fungi
Oidiodendron_maius	Non-overlapping	0.802944862155389	0.778317643486183	0.828652025962059	Fungi
Oidiodendron_maius	N-terminal extension	0.251275510204082	0.234516829856254	0.270242463733324	Fungi
Oidiodendron_maius	oORF	0.718129404228059	0.682683231326695	0.752854264607119	Fungi
Orchesella_cincta	Non-overlapping	0.848843740471491	0.841504060836986	0.856363877744642	Multicellular_Animals_and_Plants
Orchesella_cincta	N-terminal extension	0.0511363636363636	0.0487432608749169	0.0538336052202284	Multicellular_Animals_and_Plants
Orchesella_cincta	oORF	0.458530510585305	0.444037095548775	0.472657252888318	Multicellular_Animals_and_Plants
Oreochromis_niloticus	Non-overlapping	0.945722942048604	0.938582082748892	0.952848473105406	Multicellular_Animals_and_Plants
Oreochromis_niloticus	N-terminal extension	0.398623063683305	0.382556987115956	0.414908768441136	Multicellular_Animals_and_Plants
Oreochromis_niloticus	oORF	0.58480041833711	0.57027999813023	0.602442090141857	Multicellular_Animals_and_Plants
Ornithorhynchus_anatinus	Non-overlapping	0.979148884282404	0.959484769822232	0.998507833872171	Multicellular_Animals_and_Plants
Ornithorhynchus_anatinus	N-terminal extension	0.0036231884057971	0.00345325160637865	0.00377974864671499	Multicellular_Animals_and_Plants
Ornithorhynchus_anatinus	oORF	1.02050947093403	0.990095245337541	1.05255357419546	Multicellular_Animals_and_Plants
Oryctolagus_cuniculus	Non-overlapping	0.947604350382128	0.934279809376489	0.961094134307222	Multicellular_Animals_and_Plants
Oryctolagus_cuniculus	N-terminal extension	0.000577034045008656	0.00055005500550055	0.000607911974346115	Multicellular_Animals_and_Plants
Oryctolagus_cuniculus	oORF	0.802894356005789	0.774860335195531	0.830545138810919	Multicellular_Animals_and_Plants
Oryza_barthii	Non-overlapping	0.806998158379374	0.791822770476202	0.822138836772983	Multicellular_Animals_and_Plants
Oryza_barthii	N-terminal extension	0	0	0	Multicellular_Animals_and_Plants
Oryza_barthii	oORF	0.689278867423684	0.665987475331818	0.712940153600927	Multicellular_Animals_and_Plants
Oryza_glumipatula	Non-overlapping	0.892225854712695	0.881331904767769	0.903341809292325	Multicellular_Animals_and_Plants
Oryza_glumipatula	N-terminal extension	0	0	0	Multicellular_Animals_and_Plants
Oryza_glumipatula	oORF	0.690031861629495	0.669459762310873	0.711236218625381	Multicellular_Animals_and_Plants
Oryza_meridionalis	Non-overlapping	0.906188292780883	0.897535556178015	0.914948420948588	Multicellular_Animals_and_Plants
Oryza_meridionalis	N-terminal extension	0	0	0	Multicellular_Animals_and_Plants
Oryza_meridionalis	oORF	0.630219333874899	0.614641102836318	0.647363150867824	Multicellular_Animals_and_Plants
Oryza_nivara	Non-overlapping	0.871892240452819	0.860667549565829	0.884445704235077	Multicellular_Animals_and_Plants
Oryza_nivara	N-terminal extension	0	0	0	Multicellular_Animals_and_Plants
Oryza_nivara	oORF	0.641457631349058	0.622720829648296	0.661859387071852	Multicellular_Animals_and_Plants
Oryza_punctata	Non-overlapping	0.833403097530347	0.818415373548453	0.849586221426876	Multicellular_Animals_and_Plants
Oryza_punctata	N-terminal extension	0	0	0	Multicellular_Animals_and_Plants
Oryza_punctata	oORF	0.629069234296194	0.607608390782539	0.649836593567944	Multicellular_Animals_and_Plants
Oryza_rufipogon	Non-overlapping	0.851764511191097	0.837864235715449	0.864971147321963	Multicellular_Animals_and_Plants
Oryza_rufipogon	N-terminal extension	0	0	0	Multicellular_Animals_and_Plants
Oryza_rufipogon	oORF	0.63488016318205	0.615723196567776	0.656130804550755	Multicellular_Animals_and_Plants
Oryza_sativa	Non-overlapping	0.903730936819172	0.891110212288178	0.915833557565597	Multicellular_Animals_and_Plants
Oryza_sativa	N-terminal extension	0.00502114164904863	0.0048543379257925	0.00519416613130305	Multicellular_Animals_and_Plants
Oryza_sativa	oORF	0.594738950460676	0.58191415002515	0.607399528153936	Multicellular_Animals_and_Plants
Oryzias_latipes	Non-overlapping	1.02218008572476	1.0158334534157	1.0288374718738	Multicellular_Animals_and_Plants
Oryzias_latipes	N-terminal extension	0.00144592249855408	0.00139662853870756	0.001504234419892	Multicellular_Animals_and_Plants
Oryzias_latipes	oORF	0.698493931861383	0.680867439656217	0.715872605547001	Multicellular_Animals_and_Plants
Oryzias_melastigma	Non-overlapping	1.02355813152416	1.01724822477578	1.02969619788777	Multicellular_Animals_and_Plants
Oryzias_melastigma	N-terminal extension	0.000267451190157796	0.000257931390250193	0.000278088696389713	Multicellular_Animals_and_Plants
Oryzias_melastigma	oORF	0.661971830985916	0.646811100855821	0.677578433377114	Multicellular_Animals_and_Plants
Ovis_aries	Non-overlapping	0.93800539083558	0.922861400722355	0.954336933161241	Multicellular_Animals_and_Plants
Ovis_aries	N-terminal extension	0.914983164983165	0.864069952305247	0.975784914383178	Multicellular_Animals_and_Plants
Ovis_aries	oORF	0.734497816593887	0.706418454237146	0.766645016465548	Multicellular_Animals_and_Plants
Pan_paniscus	Non-overlapping	0.905027339809948	0.893639215706831	0.915132320575447	Multicellular_Animals_and_Plants
Pan_paniscus	N-terminal extension	0.444584382871537	0.427016129032258	0.463269792316021	Multicellular_Animals_and_Plants
Pan_paniscus	oORF	0.650723725613594	0.633061224489796	0.670278796652928	Multicellular_Animals_and_Plants
Pan_troglodytes	Non-overlapping	0.932864081086788	0.925214632872722	0.941093265032376	Multicellular_Animals_and_Plants
Pan_troglodytes	N-terminal extension	0.395304568527919	0.380338977877153	0.411088841049497	Multicellular_Animals_and_Plants
Pan_troglodytes	oORF	0.633771582448915	0.618387802258097	0.651525205688022	Multicellular_Animals_and_Plants
Panicum_hallii_fil2	Non-overlapping	0.930706075533662	0.923236746072492	0.938481379206305	Multicellular_Animals_and_Plants
Panicum_hallii_fil2	N-terminal extension	0.0704672897196262	0.0686950223441038	0.0726260480930846	Multicellular_Animals_and_Plants
Panicum_hallii_fil2	oORF	0.632699619771863	0.620256172508748	0.646717466764154	Multicellular_Animals_and_Plants
Panthera_pardus	Non-overlapping	0.922058823529412	0.906371622372957	0.938517382030461	Multicellular_Animals_and_Plants
Panthera_pardus	N-terminal extension	0.63525641025641	0.603900060938452	0.667351302210475	Multicellular_Animals_and_Plants
Panthera_pardus	oORF	0.57524115755627	0.555413261306572	0.595147996906162	Multicellular_Animals_and_Plants
Panthera_tigris_altaica	Non-overlapping	0.884671727260621	0.868252516010979	0.901482227853942	Multicellular_Animals_and_Plants
Panthera_tigris_altaica	N-terminal extension	0.625524769101595	0.590332805071315	0.665802761517494	Multicellular_Animals_and_Plants
Panthera_tigris_altaica	oORF	0.707027942421677	0.679130956374986	0.73342922078635	Multicellular_Animals_and_Plants
Paramormyrops_kingsleyae	Non-overlapping	0.968071746753862	0.963129614323242	0.973028940028621	Multicellular_Animals_and_Plants
Paramormyrops_kingsleyae	N-terminal extension	0	0	0	Multicellular_Animals_and_Plants
Paramormyrops_kingsleyae	oORF	0.666578826009619	0.650422183009183	0.682832018464404	Multicellular_Animals_and_Plants
Paraphaeosphaeria_sporulosa	Non-overlapping	0.989596979271018	0.974945006557458	1.00500860854594	Fungi
Paraphaeosphaeria_sporulosa	N-terminal extension	0.154606563859233	0.148385688940333	0.161637040099215	Fungi
Paraphaeosphaeria_sporulosa	oORF	0.698916256157635	0.679498661404878	0.718892981824999	Fungi
Parus_major	Non-overlapping	0.94876734810375	0.940178645609607	0.957861030367865	Multicellular_Animals_and_Plants
Parus_major	N-terminal extension	0.0506003430531732	0.0483998318310928	0.0531059080322686	Multicellular_Animals_and_Plants
Parus_major	oORF	0.821788548144971	0.797004991680532	0.845934788847436	Multicellular_Animals_and_Plants
Paxillus_rubicundulus	Non-overlapping	0.932849808491565	0.918626113474039	0.945185515467535	Fungi
Paxillus_rubicundulus	N-terminal extension	0.315901814300961	0.302401847103174	0.328458243636122	Fungi
Paxillus_rubicundulus	oORF	0.868760757314974	0.844059134306363	0.896745466860614	Fungi
Pelodiscus_sinensis	Non-overlapping	0.927382124494038	0.918042018626814	0.937332761312522	Multicellular_Animals_and_Plants
Pelodiscus_sinensis	N-terminal extension	0.277969018932874	0.266498901620239	0.290997544989752	Multicellular_Animals_and_Plants
Pelodiscus_sinensis	oORF	0.901372212692967	0.876193850594776	0.928655448726799	Multicellular_Animals_and_Plants
Penicilliopsis_zonata	Non-overlapping	0.808620173600718	0.794401317337097	0.824161073825503	Fungi
Penicilliopsis_zonata	N-terminal extension	0.265611990008326	0.249408729305526	0.283052351375333	Fungi
Penicilliopsis_zonata	oORF	0.660840615896796	0.634185303514377	0.689834926151173	Fungi
Penicillium_brasilianum	Non-overlapping	0.888507873482832	0.874653827276745	0.903389776079347	Fungi
Penicillium_brasilianum	N-terminal extension	0.0292072322670376	0.0276679841897233	0.030996881861289	Fungi
Penicillium_brasilianum	oORF	0.520249221183801	0.500666222518321	0.541631380745599	Fungi
Penicillium_chrysogenum	Non-overlapping	0.805054151624549	0.78637348564641	0.822403059021055	Fungi
Penicillium_chrysogenum	N-terminal extension	0.0282555282555283	0.0262257696693273	0.0305039787798409	Fungi
Penicillium_chrysogenum	oORF	0.488753799392097	0.465547191661841	0.514724711907811	Fungi
Penicillium_coprophilum	Non-overlapping	0.902353212596609	0.891503789389709	0.91309809895252	Fungi
Penicillium_coprophilum	N-terminal extension	0.0181337363052512	0.0171184022824536	0.0193552289360673	Fungi
Penicillium_coprophilum	oORF	0.532564197990324	0.512903225806452	0.554651162790698	Fungi
Penicillium_decumbens	Non-overlapping	0.932894023439129	0.919430617269742	0.947483458856819	Fungi
Penicillium_decumbens	N-terminal extension	0.0216165413533835	0.0203180212014134	0.0231854838709677	Fungi
Penicillium_decumbens	oORF	0.55944055944056	0.536187039912423	0.583090379008746	Fungi
Penicillium_flavigenum	Non-overlapping	0.885605894798278	0.874312610513503	0.898321798123655	Fungi
Penicillium_flavigenum	N-terminal extension	0.0285071267816954	0.0268921835745374	0.0303769135457053	Fungi
Penicillium_flavigenum	oORF	0.529194382852919	0.509241560796935	0.551198529624034	Fungi
Penicillium_nalgiovense	Non-overlapping	0.869742480342805	0.857289896109062	0.883453523186112	Fungi
Penicillium_nalgiovense	N-terminal extension	0.0247191011235955	0.0233207307162291	0.0261697065820777	Fungi
Penicillium_nalgiovense	oORF	0.565828402366864	0.543710021321962	0.58960673616062	Fungi
Penicillium_polonicum	Non-overlapping	0.885034467422726	0.873252261295507	0.898825654923216	Fungi
Penicillium_polonicum	N-terminal extension	0.0160951714485654	0.0152519893899204	0.0170499823940399	Fungi
Penicillium_polonicum	oORF	0.534142114384749	0.514696058784235	0.553127720097991	Fungi
Penicillium_roqueforti	Non-overlapping	0.822980720672548	0.812861902379698	0.833907753620353	Fungi
Penicillium_roqueforti	N-terminal extension	0.266636891469406	0.254801536491677	0.277548553562919	Fungi
Penicillium_roqueforti	oORF	0.559565987599646	0.543204303502238	0.577078980120805	Fungi
Penicillium_steckii	Non-overlapping	0.872760522330486	0.862044392012317	0.883595595329186	Fungi
Penicillium_steckii	N-terminal extension	0.015625	0.0147599206654264	0.0165061898211829	Fungi
Penicillium_steckii	oORF	0.496469833119384	0.47732181425486	0.515670963924699	Fungi
Penicillium_vulpinum	Non-overlapping	0.849318443094104	0.836880006473016	0.862207661752508	Fungi
Penicillium_vulpinum	N-terminal extension	0.0171875	0.0161527165932452	0.0183337152857351	Fungi
Penicillium_vulpinum	oORF	0.479150579150579	0.460649028869443	0.5012166924141	Fungi
Peniophora_sp	Non-overlapping	0.999071561205542	0.984584416201407	1.01516690856314	Fungi
Peniophora_sp	N-terminal extension	0.232109751575825	0.222613395921125	0.241892635992156	Fungi
Peniophora_sp	oORF	0.89950453398149	0.875997469057406	0.924667736572521	Fungi
Periconia_macrospinosa	Non-overlapping	0.957720523088918	0.943310277662878	0.971598784063393	Fungi
Periconia_macrospinosa	N-terminal extension	0.170652614511553	0.16362223085892	0.178314273612876	Fungi
Periconia_macrospinosa	oORF	0.72463476070529	0.704269486878183	0.744675343501175	Fungi
Pezoloma_ericae	Non-overlapping	0.901079573022805	0.889051123282015	0.912257325705093	Fungi
Pezoloma_ericae	N-terminal extension	0.192554043234588	0.184854249534021	0.200583819849875	Fungi
Pezoloma_ericae	oORF	0.727656579873329	0.707108699156413	0.748512127902708	Fungi
Phanerochaete_carnosa	Non-overlapping	0.947179378829495	0.921854195690954	0.97308443672672	Fungi
Phanerochaete_carnosa	N-terminal extension	0.465413533834586	0.440256045519203	0.493630255786599	Fungi
Phanerochaete_carnosa	oORF	0.856598016781083	0.826023795075486	0.888466939615103	Fungi
Phascolarctos_cinereus	Non-overlapping	0.961897934257342	0.954191461215147	0.969700051995538	Multicellular_Animals_and_Plants
Phascolarctos_cinereus	N-terminal extension	0.117306897976043	0.112518695337804	0.123156981786644	Multicellular_Animals_and_Plants
Phascolarctos_cinereus	oORF	0.79925187032419	0.776185671039354	0.82355460385439	Multicellular_Animals_and_Plants
Phaseolus_vulgaris	Non-overlapping	0.917018491004575	0.908874200572548	0.925665928416732	Multicellular_Animals_and_Plants
Phaseolus_vulgaris	N-terminal extension	0.0603199580382901	0.0583308500453332	0.0623669617798989	Multicellular_Animals_and_Plants
Phaseolus_vulgaris	oORF	0.535299491060942	0.522344821438804	0.548982869379015	Multicellular_Animals_and_Plants
Phialocephala_scopiformis	Non-overlapping	0.910756770437864	0.899597751005623	0.92120219138805	Fungi
Phialocephala_scopiformis	N-terminal extension	0.179570815450644	0.17271984214133	0.186522584211559	Fungi
Phialocephala_scopiformis	oORF	0.768964921375497	0.751178463966644	0.790412035577423	Fungi
Phialophora_americana	Non-overlapping	0.926951172625913	0.914640507585649	0.938928436401164	Fungi
Phialophora_americana	N-terminal extension	0.0355797404771871	0.0340405082047637	0.037232120369255	Fungi
Phialophora_americana	oORF	0.615384615384615	0.596088171375349	0.633502274485198	Fungi
Phlebiopsis_gigantea	Non-overlapping	0.941344778254649	0.916041979010495	0.964597229348384	Fungi
Phlebiopsis_gigantea	N-terminal extension	0.17338003502627	0.163768325717003	0.184014869888476	Fungi
Phlebiopsis_gigantea	oORF	0.871195412439347	0.835448392554992	0.908474108487908	Fungi
Physcomitrella_patens	Non-overlapping	0.904490605653979	0.901442051354622	0.907651792364073	Multicellular_Animals_and_Plants
Physcomitrella_patens	N-terminal extension	0.0328349457637057	0.0320400042338577	0.0336661877250675	Multicellular_Animals_and_Plants
Physcomitrella_patens	oORF	0.581812848342623	0.571584190800878	0.591003833449792	Multicellular_Animals_and_Plants
Phytomonas_sp	Non-overlapping	0.505795574288725	0.479988000299993	0.533333333333333	Protists
Phytomonas_sp	N-terminal extension	0.383177570093458	0.333333333333333	0.445652173913043	Protists
Phytomonas_sp	oORF	0.395833333333333	0.363057324840764	0.434010152284264	Protists
Phytophthora_parasitica	Non-overlapping	0.892857142857143	0.869282893978907	0.917329796640141	Protists
Phytophthora_parasitica	N-terminal extension	0.0286475682878081	0.0272151898734177	0.0301548063605603	Protists
Phytophthora_parasitica	oORF	0.60927378111149	0.588003027212004	0.62989072964399	Protists
Pichia_membranifaciens	Non-overlapping	0.734474327628362	0.708139836401782	0.763221077503525	Fungi
Pichia_membranifaciens	N-terminal extension	0.386699507389163	0.351230425055928	0.431318681318681	Fungi
Pichia_membranifaciens	oORF	0.567931456548348	0.529076396807298	0.609724047306176	Fungi
Piliocolobus_tephrosceles	Non-overlapping	0.967488936599045	0.957543457191116	0.977563109289085	Multicellular_Animals_and_Plants
Piliocolobus_tephrosceles	N-terminal extension	0.0948163584266736	0.090591207177611	0.0995637248868283	Multicellular_Animals_and_Plants
Piliocolobus_tephrosceles	oORF	0.755341323606045	0.730590155051947	0.779096876490705	Multicellular_Animals_and_Plants
Piloderma_croceum	Non-overlapping	0.936260511906945	0.924848610320377	0.948010366625197	Fungi
Piloderma_croceum	N-terminal extension	0.328997704667177	0.316453367284609	0.342367591324564	Fungi
Piloderma_croceum	oORF	0.887272170317047	0.86630776132795	0.908563362609787	Fungi
Piromyces_finnis	Non-overlapping	0.763147208121827	0.751624837516248	0.775114264133823	Fungi
Piromyces_finnis	N-terminal extension	0.632958801498127	0.578767123287671	0.689795918367347	Fungi
Piromyces_finnis	oORF	0.967052537845058	0.911073825503356	1.02358679516483	Fungi
Pisolithus_microcarpus	Non-overlapping	1.00399305555556	0.98795381405609	1.02038610753931	Fungi
Pisolithus_microcarpus	N-terminal extension	0.335750853242321	0.320962479608483	0.350869371377619	Fungi
Pisolithus_microcarpus	oORF	1.0147391070468	0.983714272304876	1.04521855728367	Fungi
Pisolithus_tinctorius	Non-overlapping	0.983712740535782	0.971132356592997	0.997133154533966	Fungi
Pisolithus_tinctorius	N-terminal extension	0.312744053958111	0.300887978142077	0.325452530476542	Fungi
Pisolithus_tinctorius	oORF	0.98427729140611	0.956913697119184	1.01045951237854	Fungi
Plasmodium_falciparum	Non-overlapping	0.977941176470588	0.925727212087816	1.03909632475015	Protists
Plasmodium_falciparum	N-terminal extension	0.010989010989011	0.00956937799043062	0.0126582278481013	Protists
Plasmodium_falciparum	oORF	1.06989247311828	0.973105134474328	1.18100890207715	Protists
Plasmodium_vivax	Non-overlapping	1.07007409267864	1.05119340243831	1.08784394080117	Protists
Plasmodium_vivax	N-terminal extension	0.0441501103752759	0.0398406374501992	0.0493857645533675	Protists
Plasmodium_vivax	oORF	0.764140875133404	0.714570858283433	0.815512970187078	Protists
Plasmodium_yoelii	Non-overlapping	1.03761184575184	1.02901364597423	1.04706666120654	Protists
Plasmodium_yoelii	N-terminal extension	0.0748440748440749	0.0681818181818182	0.0825782773253814	Protists
Plasmodium_yoelii	oORF	0.930635838150289	0.875793291024479	0.991786447638604	Protists
Pneumocystis_carinii	Non-overlapping	0.824601366742597	0.758909853249476	0.898263027295285	Fungi
Pneumocystis_carinii	N-terminal extension	0	0	0	Fungi
Pneumocystis_carinii	oORF	0.694312796208531	0.639703072976366	0.763020833333333	Fungi
Pneumocystis_murina	Non-overlapping	0.84828349944629	0.786447638603696	0.920673076923077	Fungi
Pneumocystis_murina	N-terminal extension	0.0686274509803922	0.0569105691056911	0.0843373493975904	Fungi
Pneumocystis_murina	oORF	0.697201017811705	0.617117117117117	0.805882352941176	Fungi
Poecilia_formosa	Non-overlapping	0.993582974575583	0.986210528172297	1.00065649676149	Multicellular_Animals_and_Plants
Poecilia_formosa	N-terminal extension	0.292039800995025	0.282687214062124	0.302034358337782	Multicellular_Animals_and_Plants
Poecilia_formosa	oORF	0.631711620872196	0.617697806260784	0.646803568259909	Multicellular_Animals_and_Plants
Poecilia_latipinna	Non-overlapping	1.01827621137937	1.00856285541389	1.0291807401356	Multicellular_Animals_and_Plants
Poecilia_latipinna	N-terminal extension	0	0	0	Multicellular_Animals_and_Plants
Poecilia_latipinna	oORF	0.585079093629756	0.568662282752101	0.603794396646812	Multicellular_Animals_and_Plants
Poecilia_mexicana	Non-overlapping	1.00725442004281	1.00076754132243	1.01383099857406	Multicellular_Animals_and_Plants
Poecilia_mexicana	N-terminal extension	0	0	0	Multicellular_Animals_and_Plants
Poecilia_mexicana	oORF	0.628257686676428	0.612385427481706	0.643137901445974	Multicellular_Animals_and_Plants
Pogona_vitticeps	Non-overlapping	0.988118361780386	0.981340896369609	0.995111221403871	Multicellular_Animals_and_Plants
Pogona_vitticeps	N-terminal extension	0.0895700636942675	0.0860412424355408	0.093439508300543	Multicellular_Animals_and_Plants
Pogona_vitticeps	oORF	0.950437898089172	0.923588746723919	0.980704258618388	Multicellular_Animals_and_Plants
Pongo_abelii	Non-overlapping	0.943384401114206	0.9318338148301	0.956781676575023	Multicellular_Animals_and_Plants
Pongo_abelii	N-terminal extension	0	0	0	Multicellular_Animals_and_Plants
Pongo_abelii	oORF	0.734787878787879	0.712673407006819	0.756993006993007	Multicellular_Animals_and_Plants
Populus_trichocarpa	Non-overlapping	0.905131484813667	0.898198375536889	0.911753642423154	Multicellular_Animals_and_Plants
Populus_trichocarpa	N-terminal extension	0.111217412102368	0.107713690062543	0.114758852164685	Multicellular_Animals_and_Plants
Populus_trichocarpa	oORF	0.642206206444696	0.627221482132158	0.655679883240088	Multicellular_Animals_and_Plants
Propithecus_coquereli	Non-overlapping	0.936197440585009	0.914452038588769	0.957733308397232	Multicellular_Animals_and_Plants
Propithecus_coquereli	N-terminal extension	0.491004497751124	0.461918194640339	0.519017432646593	Multicellular_Animals_and_Plants
Propithecus_coquereli	oORF	0.570889894419306	0.548938561664944	0.590489376846498	Multicellular_Animals_and_Plants
Protomyces_lactucaedebilis	Non-overlapping	0.946304735486428	0.923786635461144	0.970736639921951	Fungi
Protomyces_lactucaedebilis	N-terminal extension	0.0399352401511063	0.0370741482965932	0.0427745664739884	Fungi
Protomyces_lactucaedebilis	oORF	0.829827915869981	0.791558103178739	0.868993135011442	Fungi
Prunus_persica	Non-overlapping	0.89654992613192	0.890358733461552	0.902953859780716	Multicellular_Animals_and_Plants
Prunus_persica	N-terminal extension	0.136363636363636	0.131858918579023	0.140879478827362	Multicellular_Animals_and_Plants
Prunus_persica	oORF	0.65947430364849	0.644143568782731	0.674657854954582	Multicellular_Animals_and_Plants
Pseudocercospora_fijiensis	Non-overlapping	0.866854636591479	0.84026723352566	0.894904510098805	Fungi
Pseudocercospora_fijiensis	N-terminal extension	0.0935064935064935	0.0872700827247659	0.100558659217877	Fungi
Pseudocercospora_fijiensis	oORF	0.742355237475602	0.709136109384711	0.783129429125414	Fungi
Pseudocercospora_musae	Non-overlapping	0.995827024631634	0.984088752645792	1.00950883498053	Fungi
Pseudocercospora_musae	N-terminal extension	0.0252100840336134	0.0235797563425178	0.026893099927787	Fungi
Pseudocercospora_musae	oORF	0.766976744186047	0.732238010657194	0.804400053659191	Fungi
Pseudogymnoascus_destructans	Non-overlapping	0.800890496730207	0.788043354249857	0.81414811008067	Fungi
Pseudogymnoascus_destructans	N-terminal extension	0.0255701451278507	0.0242301206594522	0.0271464993855353	Fungi
Pseudogymnoascus_destructans	oORF	0.568804159445407	0.549734931283134	0.591569859137159	Fungi
Pseudogymnoascus_verrucosus	Non-overlapping	0.853610212424448	0.844059949186778	0.863857868020305	Fungi
Pseudogymnoascus_verrucosus	N-terminal extension	0.0198863636363636	0.019012697766008	0.0207615022429837	Fungi
Pseudogymnoascus_verrucosus	oORF	0.491845899314583	0.477841561423651	0.508056640625	Fungi
Pseudomassariella_vexata	Non-overlapping	0.907201379905132	0.893253680138926	0.921749036102348	Fungi
Pseudomassariella_vexata	N-terminal extension	0.0263459335624284	0.024999660330702	0.0277945619335347	Fungi
Pseudomassariella_vexata	oORF	0.700688073394495	0.678135405105438	0.724797781715464	Fungi
Pseudomicrostroma_glucosiphilum	Non-overlapping	0.770978491366253	0.748529411764706	0.793824079850281	Fungi
Pseudomicrostroma_glucosiphilum	N-terminal extension	0.216441207075963	0.201936846193054	0.231117531042529	Fungi
Pseudomicrostroma_glucosiphilum	oORF	0.502111932418163	0.482007095793208	0.524544953116382	Fungi
Pseudonitzschia_multistriata	Non-overlapping	0.722877852992272	0.713850485976775	0.731955495504512	Protists
Pseudonitzschia_multistriata	N-terminal extension	0.694752968211413	0.667893961708395	0.726777379354554	Protists
Pseudonitzschia_multistriata	oORF	0.558461538461538	0.542996578224042	0.574256348904236	Protists
Puccinia_graminis	Non-overlapping	0.725460979698268	0.709342560553633	0.742615551075077	Fungi
Puccinia_graminis	N-terminal extension	0.0570902394106814	0.0537716007892283	0.0610251236496961	Fungi
Puccinia_graminis	oORF	0.500479386385427	0.480436258211479	0.523577276545594	Fungi
Puccinia_striiformis	Non-overlapping	0.636132777072374	0.622249822569198	0.65125348189415	Fungi
Puccinia_striiformis	N-terminal extension	0.0585774058577406	0.0554675118858954	0.0621697233447311	Fungi
Puccinia_striiformis	oORF	0.396853146853147	0.381348368874749	0.413107519421286	Fungi
Pundamilia_nyererei	Non-overlapping	0.961534500514933	0.950469750319084	0.972354573810528	Multicellular_Animals_and_Plants
Pundamilia_nyererei	N-terminal extension	0	0	0	Multicellular_Animals_and_Plants
Pundamilia_nyererei	oORF	0.541110517885745	0.522685370224726	0.560719225449516	Multicellular_Animals_and_Plants
Pygocentrus_nattereri	Non-overlapping	1.01015576599699	1.00201808263494	1.01800262555709	Multicellular_Animals_and_Plants
Pygocentrus_nattereri	N-terminal extension	0	0	0	Multicellular_Animals_and_Plants
Pygocentrus_nattereri	oORF	0.592403628117914	0.578386605783866	0.607119125341777	Multicellular_Animals_and_Plants
Pyrenochaeta_sp	Non-overlapping	0.986267651250162	0.971850111938929	1.00046159481831	Fungi
Pyrenochaeta_sp	N-terminal extension	0.143379663496708	0.137931034482759	0.149562662749549	Fungi
Pyrenochaeta_sp	oORF	0.652213352685051	0.634483610644146	0.671335200746965	Fungi
Rattus_norvegicus	Non-overlapping	0.954809843400447	0.939341184652732	0.969121183290607	Multicellular_Animals_and_Plants
Rattus_norvegicus	N-terminal extension	0.0864933958244568	0.0830605564648118	0.0901040857542333	Multicellular_Animals_and_Plants
Rattus_norvegicus	oORF	0.603785691369907	0.587632245877155	0.619758507135017	Multicellular_Animals_and_Plants
Rhinopithecus_bieti	Non-overlapping	0.929705856373112	0.920872121509064	0.938011329000888	Multicellular_Animals_and_Plants
Rhinopithecus_bieti	N-terminal extension	0.387193973634652	0.37030699818989	0.404405979543666	Multicellular_Animals_and_Plants
Rhinopithecus_bieti	oORF	0.674705605275554	0.656823184152605	0.694810265962349	Multicellular_Animals_and_Plants
Rhinopithecus_roxellana	Non-overlapping	0.912782791445172	0.901690020012792	0.925482577086989	Multicellular_Animals_and_Plants
Rhinopithecus_roxellana	N-terminal extension	0.275686274509804	0.264778441083972	0.288593772450174	Multicellular_Animals_and_Plants
Rhinopithecus_roxellana	oORF	0.647417010410528	0.63093415007657	0.664800947986789	Multicellular_Animals_and_Plants
Rhizoclosmatium_globosum	Non-overlapping	0.811551818680314	0.793693355499544	0.830846096988183	Fungi
Rhizoclosmatium_globosum	N-terminal extension	0.32295719844358	0.307407407407407	0.34087408877785	Fungi
Rhizoclosmatium_globosum	oORF	0.880650406504065	0.851304621188305	0.913630229419703	Fungi
Rhizophagus_irregularis	Non-overlapping	0.92594354139272	0.915212335566795	0.93777759517397	Fungi
Rhizophagus_irregularis	N-terminal extension	0.274972557628979	0.261892315734448	0.289260969976905	Fungi
Rhizophagus_irregularis	oORF	1.08756006406834	1.05108359133127	1.1232423490488	Fungi
Rhizopogon_vinicolor	Non-overlapping	0.98195594438369	0.967520972831525	0.99785680266709	Fungi
Rhizopogon_vinicolor	N-terminal extension	0.247775175644028	0.237108088119944	0.260206591244466	Fungi
Rhizopogon_vinicolor	oORF	0.844815424406301	0.819384264538198	0.872516224600684	Fungi
Rhizopus_microsporus	Non-overlapping	1.0012070006035	0.977794804544182	1.02493345758017	Fungi
Rhizopus_microsporus	N-terminal extension	0.470059880239521	0.434887988643053	0.511400651465798	Fungi
Rhizopus_microsporus	oORF	1.02730627306273	0.972050068958293	1.08667226136341	Fungi
Rhodotorula_graminis	Non-overlapping	0.48	0.333333333333333	0.75	Fungi
Rhodotorula_graminis	N-terminal extension	0.255813953488372	0.2	0.344018764659891	Fungi
Rhodotorula_graminis	oORF	0.714285714285714	0.594059405940594	0.869565217391304	Fungi
Rhodotorula_taiwanensis	Non-overlapping	0.677198975234842	0.644178631628115	0.713771377137714	Fungi
Rhodotorula_taiwanensis	N-terminal extension	0.0406320541760722	0.037037037037037	0.0450056257032129	Fungi
Rhodotorula_taiwanensis	oORF	0.451724137931035	0.422115410434736	0.481632402953522	Fungi
Saccharomyces_cerevisiae	Non-overlapping	0.424829337990157	0.412323479788291	0.437974124174502	Fungi
Saccharomyces_cerevisiae	N-terminal extension	0.0591304347826087	0.0545746388443018	0.0645161290322581	Fungi
Saccharomyces_cerevisiae	oORF	0.313675213675214	0.298373983739837	0.332435064199823	Fungi
Saimiri_boliviensis_boliviensis	Non-overlapping	0.920498108290947	0.91012125288454	0.932059229829549	Multicellular_Animals_and_Plants
Saimiri_boliviensis_boliviensis	N-terminal extension	0.343188174190971	0.329241766560305	0.358521671988147	Multicellular_Animals_and_Plants
Saimiri_boliviensis_boliviensis	oORF	0.675870348139256	0.657195247104829	0.696925933567155	Multicellular_Animals_and_Plants
Saitoella_complicata	Non-overlapping	0.873500545256271	0.838743455497382	0.912820512820513	Fungi
Saitoella_complicata	N-terminal extension	0.174418604651163	0.161042944785276	0.189873417721519	Fungi
Saitoella_complicata	oORF	0.700507614213198	0.665594855305466	0.743952020485635	Fungi
Salpingoeca_rosetta	Non-overlapping	0.589107576166082	0.572889355007866	0.605934553521908	Protists
Salpingoeca_rosetta	N-terminal extension	0.130165289256198	0.123689075767739	0.136959002880487	Protists
Salpingoeca_rosetta	oORF	0.532514450867052	0.51233924226625	0.552065094242455	Protists
Salvator_merianae	Non-overlapping	0.956771851438146	0.948687082369115	0.964503229602271	Multicellular_Animals_and_Plants
Salvator_merianae	N-terminal extension	0.0342730790491984	0.032990422135509	0.035852311606704	Multicellular_Animals_and_Plants
Salvator_merianae	oORF	0.735997047153271	0.715843512443794	0.757045094298433	Multicellular_Animals_and_Plants
Saprolegnia_diclina	Non-overlapping	0.678449258836944	0.634988394119687	0.723844282238443	Protists
Saprolegnia_diclina	N-terminal extension	0.019873532068654	0.0188030170295506	0.0210330074810583	Protists
Saprolegnia_diclina	oORF	0.508056872037915	0.488822516843173	0.529906080079091	Protists
Saprolegnia_parasitica	Non-overlapping	0.561752988047809	0.5	0.632286995515695	Protists
Saprolegnia_parasitica	N-terminal extension	0.00968992248062015	0.00889679715302491	0.0105047534009139	Protists
Saprolegnia_parasitica	oORF	0.385964912280702	0.364522417153996	0.409638554216867	Protists
Sarcophilus_harrisii	Non-overlapping	0.911671924290221	0.898420802760005	0.92422296340198	Multicellular_Animals_and_Plants
Sarcophilus_harrisii	N-terminal extension	0.510416666666667	0.482461538461539	0.53810120283464	Multicellular_Animals_and_Plants
Sarcophilus_harrisii	oORF	0.819715514389679	0.791686967356491	0.851553707506078	Multicellular_Animals_and_Plants
Schistosoma_mansoni	Non-overlapping	0.917381137957911	0.885961610839292	0.946531428743755	Multicellular_Animals_and_Plants
Schistosoma_mansoni	N-terminal extension	0.0916230366492147	0.0835222527144732	0.100864553314121	Multicellular_Animals_and_Plants
Schistosoma_mansoni	oORF	0.70703125	0.658980582524272	0.760557462007143	Multicellular_Animals_and_Plants
Schizopora_paradoxa	Non-overlapping	1.01792423293676	1.00115473441109	1.03304472158233	Fungi
Schizopora_paradoxa	N-terminal extension	0.260659340659341	0.249786754562399	0.272897755381447	Fungi
Schizopora_paradoxa	oORF	0.969832402234637	0.941421459637097	1.00000576040185	Fungi
Schizosaccharomyces_cryophilus	Non-overlapping	0.731710615280595	0.717258748674443	0.746141568331386	Fungi
Schizosaccharomyces_cryophilus	N-terminal extension	0.0112	0.0103092783505155	0.0121956531207805	Fungi
Schizosaccharomyces_cryophilus	oORF	0.4515625	0.428140219625563	0.476917364577747	Fungi
Schizosaccharomyces_japonicus	Non-overlapping	0.727434891188013	0.710945297483885	0.743485612969977	Fungi
Schizosaccharomyces_japonicus	N-terminal extension	0.0439189189189189	0.0404968653868619	0.0478843408996731	Fungi
Schizosaccharomyces_japonicus	oORF	0.458504519309778	0.432223082881487	0.485639686684073	Fungi
Schizosaccharomyces_octosporus	Non-overlapping	0.770999422299249	0.757518567605382	0.784599601997654	Fungi
Schizosaccharomyces_octosporus	N-terminal extension	0.0172413793103448	0.0158045977011494	0.0188695428424393	Fungi
Schizosaccharomyces_octosporus	oORF	0.449010654490107	0.425378514780101	0.476190476190476	Fungi
Schizosaccharomyces_pombe	Non-overlapping	0.686910994764398	0.675356466732631	0.70035794886699	Fungi
Schizosaccharomyces_pombe	N-terminal extension	0.0935828877005348	0.0864197530864198	0.101452951193884	Fungi
Schizosaccharomyces_pombe	oORF	0.479139504563233	0.457082445857496	0.503450519718479	Fungi
Scleroderma_citrinum	Non-overlapping	0.98616497829233	0.973485714285714	0.998189477878232	Fungi
Scleroderma_citrinum	N-terminal extension	0.326523663602315	0.314323172730252	0.339832918434784	Fungi
Scleroderma_citrinum	oORF	0.975676601575882	0.949796359058374	1.00106767663897	Fungi
Scleropages_formosus	Non-overlapping	0.983178685766998	0.976552727730032	0.988884891611889	Multicellular_Animals_and_Plants
Scleropages_formosus	N-terminal extension	0	0	0	Multicellular_Animals_and_Plants
Scleropages_formosus	oORF	0.682905484247375	0.665056818181818	0.700164498280245	Multicellular_Animals_and_Plants
Scophthalmus_maximus	Non-overlapping	0.957169711121039	0.951098621514261	0.963463888134673	Multicellular_Animals_and_Plants
Scophthalmus_maximus	N-terminal extension	0.000820120284308365	0.000792602377807133	0.000852763308437382	Multicellular_Animals_and_Plants
Scophthalmus_maximus	oORF	0.65270167163765	0.63717772925025	0.669372134628449	Multicellular_Animals_and_Plants
Serendipita_vermifera	Non-overlapping	0.842854631745474	0.823883161512027	0.862879534278992	Fungi
Serendipita_vermifera	N-terminal extension	0.284916201117318	0.27109634551495	0.300890503143495	Fungi
Serendipita_vermifera	oORF	0.860181311018131	0.829522528581036	0.892870068765834	Fungi
Serinus_canaria	Non-overlapping	0.926585293242036	0.914712278845589	0.938715373862007	Multicellular_Animals_and_Plants
Serinus_canaria	N-terminal extension	0.0386199794026777	0.0366923105147931	0.0405630146432483	Multicellular_Animals_and_Plants
Serinus_canaria	oORF	0.906009244992296	0.876510850796885	0.934569536423841	Multicellular_Animals_and_Plants
Seriola_dumerili	Non-overlapping	0.9718109262892	0.965643261515923	0.978325560256674	Multicellular_Animals_and_Plants
Seriola_dumerili	N-terminal extension	0	0	0	Multicellular_Animals_and_Plants
Seriola_dumerili	oORF	0.586022304832714	0.571486575648379	0.602329997669238	Multicellular_Animals_and_Plants
Seriola_lalandi_dorsalis	Non-overlapping	0.963577768115201	0.955753312492112	0.971630368832931	Multicellular_Animals_and_Plants
Seriola_lalandi_dorsalis	N-terminal extension	0	0	0	Multicellular_Animals_and_Plants
Seriola_lalandi_dorsalis	oORF	0.539880444064902	0.525170294068782	0.554080228573432	Multicellular_Animals_and_Plants
Serpula_lacrymans	Non-overlapping	0.895304019507591	0.877695567182422	0.915246059826311	Fungi
Serpula_lacrymans	N-terminal extension	0.252218934911243	0.239126242527305	0.267671415675654	Fungi
Serpula_lacrymans	oORF	0.838876570583888	0.807829181494662	0.873076923076923	Fungi
Setaria_italica	Non-overlapping	0.944535928143713	0.93142899320933	0.957653487136677	Multicellular_Animals_and_Plants
Setaria_italica	N-terminal extension	0.0695684523809524	0.0668806609382963	0.0723964382500968	Multicellular_Animals_and_Plants
Setaria_italica	oORF	0.670261066969353	0.652122896544743	0.688362152710317	Multicellular_Animals_and_Plants
Sistotremastrum_niveocremeum	Non-overlapping	0.93818065342729	0.918030731619404	0.958611012244464	Fungi
Sistotremastrum_niveocremeum	N-terminal extension	0.232539682539683	0.218979466003998	0.247471441542262	Fungi
Sistotremastrum_niveocremeum	oORF	0.880239520958084	0.84515139900345	0.91799456697093	Fungi
Sistotremastrum_suecicum	Non-overlapping	0.952649091374456	0.939578678985699	0.96709654509393	Fungi
Sistotremastrum_suecicum	N-terminal extension	0.225733634311512	0.215827338129496	0.237219784129996	Fungi
Sistotremastrum_suecicum	oORF	0.911223203026482	0.882074694368321	0.940157039793389	Fungi
Solanum_lycopersicum	Non-overlapping	0.862706913339825	0.855521511453524	0.868927209570458	Multicellular_Animals_and_Plants
Solanum_lycopersicum	N-terminal extension	0.0299823633156966	0.0288524367580044	0.0312505744590893	Multicellular_Animals_and_Plants
Solanum_lycopersicum	oORF	0.548728258019404	0.534204670674478	0.56335247666906	Multicellular_Animals_and_Plants
Solanum_tuberosum	Non-overlapping	0.819970933753179	0.812125810229091	0.82761486968626	Multicellular_Animals_and_Plants
Solanum_tuberosum	N-terminal extension	0.824661246612466	0.796180010465725	0.853337072349972	Multicellular_Animals_and_Plants
Solanum_tuberosum	oORF	0.629904273965215	0.614894611117326	0.644509358284159	Multicellular_Animals_and_Plants
Solenopsis_invicta	Non-overlapping	0.842031795269484	0.83337170926395	0.850640448117827	Multicellular_Animals_and_Plants
Solenopsis_invicta	N-terminal extension	0.00118577075098814	0.00113122171945701	0.00123610667600614	Multicellular_Animals_and_Plants
Solenopsis_invicta	oORF	0.53031941031941	0.514784798775049	0.547817258883249	Multicellular_Animals_and_Plants
Sordaria_macrospora	Non-overlapping	0.609185626196045	0.594518600754302	0.626096077885041	Fungi
Sordaria_macrospora	N-terminal extension	0.079646017699115	0.0745839184180843	0.0850840336134454	Fungi
Sordaria_macrospora	oORF	0.301335972290945	0.287807183364839	0.315062469282703	Fungi
Sorghum_bicolor	Non-overlapping	0.906359896108672	0.899185652432924	0.913922702576484	Multicellular_Animals_and_Plants
Sorghum_bicolor	N-terminal extension	0.120299309286262	0.116779348494161	0.123888559573207	Multicellular_Animals_and_Plants
Sorghum_bicolor	oORF	0.63309773336583	0.621551389972292	0.644821765465197	Multicellular_Animals_and_Plants
Spathaspora_passalidarum	Non-overlapping	0.563817980022198	0.534160511027576	0.598368620984128	Fungi
Spathaspora_passalidarum	N-terminal extension	0.481409001956947	0.43006993006993	0.556561085972851	Fungi
Spathaspora_passalidarum	oORF	0.410748560460653	0.377425044091711	0.448637316561845	Fungi
Sphaeroforma_arctica	Non-overlapping	0.727116564417178	0.715089461601349	0.740194853859605	Protists
Sphaeroforma_arctica	N-terminal extension	0.00546661460367044	0.00517368810051737	0.00579026821349546	Protists
Sphaeroforma_arctica	oORF	0.562327959103421	0.541461567588035	0.584879036381112	Protists
Sphaerulina_musiva	Non-overlapping	0.859078143069552	0.840471957329885	0.878526778171989	Fungi
Sphaerulina_musiva	N-terminal extension	0.107086614173228	0.101190476190476	0.113619749785919	Fungi
Sphaerulina_musiva	oORF	0.623464130003964	0.599689290037266	0.647331762672456	Fungi
Sphenodon_punctatus	Non-overlapping	0.959968756102324	0.937447857323335	0.9832	Multicellular_Animals_and_Plants
Sphenodon_punctatus	N-terminal extension	0.0674656014203285	0.0632792822797194	0.0719016083254494	Multicellular_Animals_and_Plants
Sphenodon_punctatus	oORF	0.804964539007092	0.775066420546089	0.838799076212471	Multicellular_Animals_and_Plants
Spizellomyces_punctatus	Non-overlapping	0.833710041976106	0.815025252525252	0.851172546223993	Fungi
Spizellomyces_punctatus	N-terminal extension	0.0421133231240429	0.0398543504646655	0.0444624090541633	Fungi
Spizellomyces_punctatus	oORF	0.527547169811321	0.508715112259379	0.547596431614097	Fungi
Stagonospora_sp	Non-overlapping	0.973216725881388	0.959898106856391	0.988139070653955	Fungi
Stagonospora_sp	N-terminal extension	0.162486368593239	0.156784342610617	0.169897377423033	Fungi
Stagonospora_sp	oORF	0.615972348553757	0.598756863334542	0.634676663542643	Fungi
Stegastes_partitus	Non-overlapping	1.00554590404918	0.996852749931482	1.01531592844752	Multicellular_Animals_and_Plants
Stegastes_partitus	N-terminal extension	0.000368731563421829	0.000354352332524229	0.000384175798845552	Multicellular_Animals_and_Plants
Stegastes_partitus	oORF	0.559933097937186	0.543470418470418	0.576769383174529	Multicellular_Animals_and_Plants
Strigamia_maritima	Non-overlapping	0.96184405440589	0.952099533437014	0.971486087622813	Multicellular_Animals_and_Plants
Strigamia_maritima	N-terminal extension	0.0201822916666667	0.0191591600871433	0.0212474297464016	Multicellular_Animals_and_Plants
Strigamia_maritima	oORF	0.760396673064619	0.732060363412381	0.78552544613351	Multicellular_Animals_and_Plants
Suhomyces_tanzawaensis	Non-overlapping	0.819412347309343	0.793459236111666	0.843643779741672	Fungi
Suhomyces_tanzawaensis	N-terminal extension	0.182027649769585	0.165263323047958	0.201530612244898	Fungi
Suhomyces_tanzawaensis	oORF	0.682954545454546	0.638665285194336	0.732926829268293	Fungi
Suillus_luteus	Non-overlapping	0.954466325753454	0.942316988022987	0.966240775415795	Fungi
Suillus_luteus	N-terminal extension	0.300603217158177	0.288053949903661	0.313417190775681	Fungi
Suillus_luteus	oORF	0.87623513649305	0.852672750977836	0.89990067036752	Fungi
Sus_scrofa	Non-overlapping	0.955890832212185	0.947362656463176	0.964486651890649	Multicellular_Animals_and_Plants
Sus_scrofa	N-terminal extension	0.155808341951051	0.149618093196845	0.162181557229996	Multicellular_Animals_and_Plants
Sus_scrofa	oORF	0.743355195029341	0.72313633310947	0.763527258384042	Multicellular_Animals_and_Plants
Syncephalastrum_racemosum	Non-overlapping	0.928688974218321	0.903638171106797	0.955148095909732	Fungi
Syncephalastrum_racemosum	N-terminal extension	0.101178781925344	0.0950162588501188	0.107966457023061	Fungi
Syncephalastrum_racemosum	oORF	0.883663972569189	0.844174075807206	0.922290388548057	Fungi
Takifugu_rubripes	Non-overlapping	0.967772425702081	0.95883071708803	0.977637654161736	Multicellular_Animals_and_Plants
Takifugu_rubripes	N-terminal extension	0.0017259978425027	0.00165289256198347	0.00181077410593029	Multicellular_Animals_and_Plants
Takifugu_rubripes	oORF	0.582173913043478	0.563196635120925	0.600451796254463	Multicellular_Animals_and_Plants
Talaromyces_marneffei	Non-overlapping	0.891867273910215	0.883531353906418	0.899982191408709	Fungi
Talaromyces_marneffei	N-terminal extension	0.392216878006122	0.375313807531381	0.410531012940652	Fungi
Talaromyces_marneffei	oORF	0.604407359863072	0.586099585062241	0.622932745314223	Fungi
Talaromyces_stipitatus	Non-overlapping	0.745129134571817	0.726040551428792	0.764181740029508	Fungi
Talaromyces_stipitatus	N-terminal extension	0.0275449101796407	0.0257847533632287	0.0295250320924262	Fungi
Talaromyces_stipitatus	oORF	0.491580502215657	0.468990008596271	0.51709939557793	Fungi
Teleopsis_dalmanni	Non-overlapping	0.745961528903027	0.737820166166855	0.753754206217669	Multicellular_Animals_and_Plants
Teleopsis_dalmanni	N-terminal extension	0.00120772946859903	0.00114939225884314	0.00126986142637185	Multicellular_Animals_and_Plants
Teleopsis_dalmanni	oORF	0.588151927437642	0.568177928683402	0.607613469985359	Multicellular_Animals_and_Plants
Testicularia_cyperi	Non-overlapping	0.664848993288591	0.650474346960691	0.678413468397774	Fungi
Testicularia_cyperi	N-terminal extension	0.179004037685061	0.169318905155952	0.189054726368159	Fungi
Testicularia_cyperi	oORF	0.469332429684853	0.453058554138044	0.487337151100907	Fungi
Tetranychus_urticae	Non-overlapping	0.675755673154543	0.664834122386308	0.686281654217526	Multicellular_Animals_and_Plants
Tetranychus_urticae	N-terminal extension	0.330195023537324	0.311741083474865	0.348233124700793	Multicellular_Animals_and_Plants
Tetranychus_urticae	oORF	0.399282920469361	0.386063881754148	0.413571910871033	Multicellular_Animals_and_Plants
Thecamonas_trahens	Non-overlapping	0.592592592592593	0.525547445255475	0.669767441860465	Protists
Thecamonas_trahens	N-terminal extension	0	0	0	Protists
Thecamonas_trahens	oORF	0.93719806763285	0.864142538975501	1.02652291818242	Protists
Theobroma_cacao	Non-overlapping	0.997861968699222	0.992056057313234	1.00318176988944	Multicellular_Animals_and_Plants
Theobroma_cacao	N-terminal extension	0.0926737633061991	0.0897509109009961	0.0954228208834133	Multicellular_Animals_and_Plants
Theobroma_cacao	oORF	0.829855704349632	0.813297216181501	0.846286381236453	Multicellular_Animals_and_Plants
Thermothelomyces_thermophila	Non-overlapping	0.818397283966434	0.803810170941784	0.835144578195118	Fungi
Thermothelomyces_thermophila	N-terminal extension	0.443649373881932	0.424161226874947	0.467924528301887	Fungi
Thermothelomyces_thermophila	oORF	0.509504565184853	0.491623339110341	0.528087621588917	Fungi
Theropithecus_gelada	Non-overlapping	0.969317723052079	0.949631182391678	0.990375360923965	Multicellular_Animals_and_Plants
Theropithecus_gelada	N-terminal extension	0.0261669024045262	0.0247819025133538	0.0275302740006325	Multicellular_Animals_and_Plants
Theropithecus_gelada	oORF	0.590140845070423	0.567741061296387	0.613251127434389	Multicellular_Animals_and_Plants
Thielavia_terrestris	Non-overlapping	0.856437836127808	0.83865911196062	0.873634139887311	Fungi
Thielavia_terrestris	N-terminal extension	0.464571124134257	0.441072331815883	0.486349312585404	Fungi
Thielavia_terrestris	oORF	0.55922018961143	0.542894921054678	0.578293289146645	Fungi
Tilletiaria_anomala	Non-overlapping	0.904109589041096	0.886636956701765	0.923109347009027	Fungi
Tilletiaria_anomala	N-terminal extension	0.252364066193853	0.240427927927928	0.266545982303095	Fungi
Tilletiaria_anomala	oORF	0.672933452700686	0.648724845730067	0.695129469790382	Fungi
Tilletiopsis_washingtonensis	Non-overlapping	1.03084832904884	0.987684729064039	1.08088074260011	Fungi
Tilletiopsis_washingtonensis	N-terminal extension	0.189988623435722	0.178609625668449	0.203907203907204	Fungi
Tilletiopsis_washingtonensis	oORF	0.843373493975904	0.806363137685134	0.886610373944512	Fungi
Tolypocladium_capitatum	Non-overlapping	0.899176496772758	0.865837976853836	0.934330878016628	Fungi
Tolypocladium_capitatum	N-terminal extension	0.0440456769983687	0.0405390188056004	0.0482164382338497	Fungi
Tolypocladium_capitatum	oORF	0.561677631578947	0.531093874535876	0.594947735191638	Fungi
Tolypocladium_ophioglossoides	Non-overlapping	0.87471383975026	0.852872840170047	0.897904249182849	Fungi
Tolypocladium_ophioglossoides	N-terminal extension	0.0297555791710946	0.0279162512462612	0.031927023945268	Fungi
Tolypocladium_ophioglossoides	oORF	0.540511727078891	0.516023969160698	0.566797093348239	Fungi
Tolypocladium_paradoxum	Non-overlapping	0.870625	0.834631515877771	0.912261169960215	Fungi
Tolypocladium_paradoxum	N-terminal extension	0.0378486055776892	0.034608378870674	0.0416689511486375	Fungi
Tolypocladium_paradoxum	oORF	0.522388059701493	0.49249530956848	0.555570253181301	Fungi
Torrubiella_hemipterigena	Non-overlapping	0.787054732291112	0.777383409507954	0.79752380952381	Fungi
Torrubiella_hemipterigena	N-terminal extension	0.0297752808988764	0.0284030010718114	0.0313424009461857	Fungi
Torrubiella_hemipterigena	oORF	0.414127423822715	0.4000535188654	0.428858290304073	Fungi
Tortispora_caseinolytica	Non-overlapping	0.719567404426559	0.701741476575914	0.738517930549371	Fungi
Tortispora_caseinolytica	N-terminal extension	0.158986175115207	0.144050104384134	0.175583688529805	Fungi
Tortispora_caseinolytica	oORF	0.545251396648045	0.510994764397906	0.5851494349351	Fungi
Toxoplasma_gondii	Non-overlapping	1.05400549208394	1.0438490464679	1.06371058450195	Protists
Toxoplasma_gondii	N-terminal extension	0.00282885431400283	0.00268271826428128	0.00300978179082017	Protists
Toxoplasma_gondii	oORF	0.912860154602951	0.878281300180862	0.948530015790579	Protists
Trametes_coccinea	Non-overlapping	0.973002159827214	0.956983536909187	0.991531812104171	Fungi
Trametes_coccinea	N-terminal extension	0.211970074812968	0.201895441913494	0.22170057381325	Fungi
Trametes_coccinea	oORF	0.806475903614458	0.782132424537488	0.833679294239751	Fungi
Tribolium_castaneum	Non-overlapping	0.885816235504014	0.875796529446784	0.896544948071985	Multicellular_Animals_and_Plants
Tribolium_castaneum	N-terminal extension	0.424494649227111	0.409075283602613	0.443845835060091	Multicellular_Animals_and_Plants
Tribolium_castaneum	oORF	0.519609718767936	0.506508522621312	0.534861509073544	Multicellular_Animals_and_Plants
Trichoderma_asperellum	Non-overlapping	0.861827799000882	0.846155399693598	0.876828969319357	Fungi
Trichoderma_asperellum	N-terminal extension	0.134146341463415	0.127163546450018	0.141838891077761	Fungi
Trichoderma_asperellum	oORF	0.659831932773109	0.637337662337662	0.683263864112984	Fungi
Trichoderma_atroviride	Non-overlapping	0.778950735764555	0.755976404843216	0.803630363036304	Fungi
Trichoderma_atroviride	N-terminal extension	0.151236749116608	0.140419947506562	0.164110429447853	Fungi
Trichoderma_atroviride	oORF	0.514505417686124	0.488379423035451	0.54158465019592	Fungi
Trichoderma_harzianum	Non-overlapping	0.92541307889225	0.908600169655633	0.943421965729334	Fungi
Trichoderma_harzianum	N-terminal extension	0.128712871287129	0.12218045112782	0.135793871866295	Fungi
Trichoderma_harzianum	oORF	0.701179554390564	0.675926437725539	0.726908346708107	Fungi
Trichoderma_longibrachiatum	Non-overlapping	0.95287421741605	0.936141422105172	0.969876028270189	Fungi
Trichoderma_longibrachiatum	N-terminal extension	0.138533178114086	0.131129476584022	0.146371463714637	Fungi
Trichoderma_longibrachiatum	oORF	0.763884850247165	0.741043723554302	0.791038708803204	Fungi
Trichophyton_rubrum	Non-overlapping	0.933891430050919	0.92015306122449	0.947633215765863	Fungi
Trichophyton_rubrum	N-terminal extension	0.0301003344481605	0.0276497695852535	0.0330882352941177	Fungi
Trichophyton_rubrum	oORF	0.895850973751058	0.840332797204186	0.957487725966651	Fungi
Trifolium_pratense	Non-overlapping	0.936021921725144	0.92950664510786	0.942780942780943	Multicellular_Animals_and_Plants
Trifolium_pratense	N-terminal extension	0.288833045390294	0.281924413903059	0.296758889453683	Multicellular_Animals_and_Plants
Trifolium_pratense	oORF	0.73137820762811	0.71854130827085	0.744035103031842	Multicellular_Animals_and_Plants
Triticum_aestivum	Non-overlapping	0.83382740984461	0.825353268514704	0.842528672258618	Multicellular_Animals_and_Plants
Triticum_aestivum	N-terminal extension	0.217863666955101	0.213833095059474	0.222311063801608	Multicellular_Animals_and_Plants
Triticum_aestivum	oORF	0.379122497055359	0.374145006011747	0.384444073962561	Multicellular_Animals_and_Plants
Triticum_dicoccoides	Non-overlapping	0.974594194233498	0.968002832729369	0.980889477267297	Multicellular_Animals_and_Plants
Triticum_dicoccoides	N-terminal extension	0	0	0	Multicellular_Animals_and_Plants
Triticum_dicoccoides	oORF	1.05013172463823	1.0327386875237	1.07052987414346	Multicellular_Animals_and_Plants
Tuber_borchii	Non-overlapping	0.847850566337683	0.832138759138086	0.86416710831457	Fungi
Tuber_borchii	N-terminal extension	0.0662251655629139	0.06227480983942	0.0704225352112676	Fungi
Tuber_borchii	oORF	0.782894736842105	0.74942926867669	0.820689655172414	Fungi
Tuber_magnatum	Non-overlapping	0.679351656095842	0.658914397518818	0.700848797688071	Fungi
Tuber_magnatum	N-terminal extension	0.574324324324324	0.53040053040053	0.628465804066543	Fungi
Tuber_magnatum	oORF	0.626677852348993	0.592857142857143	0.664605529482417	Fungi
Tuber_melanosporum	Non-overlapping	0.679524739583333	0.664486196990315	0.694450219978543	Fungi
Tuber_melanosporum	N-terminal extension	0.62696335078534	0.582707338584593	0.681365576102418	Fungi
Tuber_melanosporum	oORF	0.509829619921363	0.48352263016423	0.536931279007574	Fungi
Tulasnella_calospora	Non-overlapping	0.886631016042781	0.852442159383033	0.923689744982521	Fungi
Tulasnella_calospora	N-terminal extension	0.257352941176471	0.241379310344828	0.276315789473684	Fungi
Tulasnella_calospora	oORF	0.915563957151859	0.873722188815394	0.963527851458886	Fungi
Urocitellus_parryii	Non-overlapping	0.951396253092966	0.936986647113475	0.967384687269043	Multicellular_Animals_and_Plants
Urocitellus_parryii	N-terminal extension	0.0432399512789281	0.0411588237851625	0.0454545454545455	Multicellular_Animals_and_Plants
Urocitellus_parryii	oORF	0.62530487804878	0.604827413338052	0.64680931582018	Multicellular_Animals_and_Plants
Ursus_americanus	Non-overlapping	0.968219868138381	0.950262103663635	0.989259682558905	Multicellular_Animals_and_Plants
Ursus_americanus	N-terminal extension	0.129547471162378	0.121768140116764	0.137735849056604	Multicellular_Animals_and_Plants
Ursus_americanus	oORF	0.833703868385949	0.799573560767591	0.86845761926818	Multicellular_Animals_and_Plants
Ursus_maritimus	Non-overlapping	0.955483561315095	0.94431836205887	0.967324112190404	Multicellular_Animals_and_Plants
Ursus_maritimus	N-terminal extension	0.144083384426732	0.137024241629131	0.151612903225806	Multicellular_Animals_and_Plants
Ursus_maritimus	oORF	0.960319901568748	0.926388878585788	0.990804433548346	Multicellular_Animals_and_Plants
Ustilaginomycotina_sp	Non-overlapping	0.834731543624161	0.813240702901512	0.85683991840645	Fungi
Ustilaginomycotina_sp	N-terminal extension	0.208221626452189	0.196786385422605	0.221698898641737	Fungi
Ustilaginomycotina_sp	oORF	0.696859353664087	0.668259840027935	0.72974261201144	Fungi
Valsa_mali	Non-overlapping	0.79380066762041	0.781353780149784	0.80735279852556	Fungi
Valsa_mali	N-terminal extension	0.0371935756551141	0.0348094381044679	0.0396762776437702	Fungi
Valsa_mali	oORF	0.474619289340102	0.45387890494635	0.494066359893437	Fungi
Verruconis_gallopava	Non-overlapping	0.914479127491538	0.90205927415316	0.928095145401318	Fungi
Verruconis_gallopava	N-terminal extension	0.0287057658995298	0.0274487997065818	0.0300993798489841	Fungi
Verruconis_gallopava	oORF	0.578545006165228	0.558970693352395	0.595737657044547	Fungi
Verticillium_dahliae	Non-overlapping	0.928559355456646	0.917290261896082	0.939463033688651	Fungi
Verticillium_dahliae	N-terminal extension	0.00168406871000337	0.00161809679455025	0.00175132882074274	Fungi
Verticillium_dahliae	oORF	0.663351314902225	0.645505249343832	0.682688595977602	Fungi
Verticillium_longisporum	Non-overlapping	0.947337684644452	0.938087325088742	0.957535553416279	Fungi
Verticillium_longisporum	N-terminal extension	0.0240782543265613	0.0230963551064598	0.0251681151441268	Fungi
Verticillium_longisporum	oORF	0.618334892422825	0.600799854571896	0.635705286644419	Fungi
Vigna_radiata	Non-overlapping	0.922901119402985	0.91251508887303	0.934497342253099	Multicellular_Animals_and_Plants
Vigna_radiata	N-terminal extension	0.000926354793886058	0.000884173297966401	0.000971357107298534	Multicellular_Animals_and_Plants
Vigna_radiata	oORF	0.608807082945014	0.58995851325036	0.628279804519142	Multicellular_Animals_and_Plants
Vitis_vinifera	Non-overlapping	0.84515700282439	0.8324333169694	0.859002150882622	Multicellular_Animals_and_Plants
Vitis_vinifera	N-terminal extension	0.825439266615737	0.793318649045521	0.861316486976624	Multicellular_Animals_and_Plants
Vitis_vinifera	oORF	0.639930755914599	0.623731609806853	0.658821665668302	Multicellular_Animals_and_Plants
Vulpes_vulpes	Non-overlapping	0.984084963249034	0.975304850287295	0.992711829394443	Multicellular_Animals_and_Plants
Vulpes_vulpes	N-terminal extension	0.0631672597864769	0.0603484912877178	0.0662630222004457	Multicellular_Animals_and_Plants
Vulpes_vulpes	oORF	0.882549587697794	0.856216216216216	0.909722660938783	Multicellular_Animals_and_Plants
Wallemia_mellicola	Non-overlapping	0.769690927218345	0.729661397414995	0.813487881981033	Fungi
Wallemia_mellicola	N-terminal extension	0.185654008438819	0.163568773234201	0.21256038647343	Fungi
Wallemia_mellicola	oORF	0.742424242424242	0.681874658317181	0.810874704491726	Fungi
Wolfiporia_cocos	Non-overlapping	0.823624595469256	0.802653735899212	0.846122335088667	Fungi
Wolfiporia_cocos	N-terminal extension	0.224921277552857	0.211505922165821	0.239693192713327	Fungi
Wolfiporia_cocos	oORF	0.659574468085106	0.633478260869565	0.688897031879809	Fungi
Xenopus_tropicalis	Non-overlapping	0.835465587044535	0.817850348763475	0.853153849652099	Multicellular_Animals_and_Plants
Xenopus_tropicalis	N-terminal extension	0.545304777594728	0.513955203602345	0.580192813321648	Multicellular_Animals_and_Plants
Xenopus_tropicalis	oORF	0.464696223316913	0.44813491552934	0.483559200760367	Multicellular_Animals_and_Plants
Xiphophorus_maculatus	Non-overlapping	0.989406401583362	0.983439093993754	0.995578191731402	Multicellular_Animals_and_Plants
Xiphophorus_maculatus	N-terminal extension	0.000276701715550636	0.0002665209685372	0.000287108814240597	Multicellular_Animals_and_Plants
Xiphophorus_maculatus	oORF	0.625279329608939	0.609526143457158	0.639941680543743	Multicellular_Animals_and_Plants
Xylona_heveae	Non-overlapping	0.787378444084279	0.774203187250996	0.800205893707374	Fungi
Xylona_heveae	N-terminal extension	0.145225464190981	0.137909319899244	0.153471504406174	Fungi
Xylona_heveae	oORF	0.554643912044634	0.533287052011265	0.57483482002398	Fungi
Zea_mays	Non-overlapping	0.887579734286759	0.878688603715301	0.897278714582319	Multicellular_Animals_and_Plants
Zea_mays	N-terminal extension	0	0	0	Multicellular_Animals_and_Plants
Zea_mays	oORF	0.743291592128801	0.728146965643577	0.758646464243023	Multicellular_Animals_and_Plants
Zonotrichia_albicollis	Non-overlapping	0.939780545153705	0.929297321967744	0.949582965318421	Multicellular_Animals_and_Plants
Zonotrichia_albicollis	N-terminal extension	0.0638406537282942	0.06103515625	0.0670609852599954	Multicellular_Animals_and_Plants
Zonotrichia_albicollis	oORF	0.865984654731458	0.837698925662261	0.896241397564849	Multicellular_Animals_and_Plants
Zymoseptoria_tritici	Non-overlapping	0.882501579279848	0.844619105199516	0.926392572944297	Fungi
Zymoseptoria_tritici	N-terminal extension	0.0431309904153355	0.0399393513553493	0.0471204188481675	Fungi
Zymoseptoria_tritici	oORF	0.559322033898305	0.529816513761468	0.591309541585785	Fungi
