# Supplementary material for: Determinants of genome-wide distribution and evolution of uORFs in eukaryotes
Source: Nat Commun. 2021 Feb 17;12:1076. doi: 10.1038/s41467-021-21394-y (PMC7889888; doi:10.1038/s41467-021-21394-y)
Supplement: Supplementary file 12 — Source Data [file 41467_2021_21394_MOESM12_ESM.zip › Source Data/S5a_num_uorf_vs_gene_expression.txt]

species	gene_id	level	num_uorf
A. thaliana	AT1G01050	56.7	0
A. thaliana	AT1G01080	180	4
A. thaliana	AT1G01090	123	0
A. thaliana	AT1G01100	2498	0
A. thaliana	AT1G01150	1.27	0
A. thaliana	AT1G01170	63.3	0
A. thaliana	AT1G01200	10.2	3
A. thaliana	AT1G01220	3.77	7
A. thaliana	AT1G01260	1.8	3
A. thaliana	AT1G01300	25	2
A. thaliana	AT1G01320	65.1	0
A. thaliana	AT1G01350	2.18	2
A. thaliana	AT1G01370	28	2
A. thaliana	AT1G01470	135	0
A. thaliana	AT1G01490	5.34	10
A. thaliana	AT1G01500	9.31	0
A. thaliana	AT1G01510	3.15	1
A. thaliana	AT1G01540	1.78	3
A. thaliana	AT1G01550	1.45	1
A. thaliana	AT1G01560	11.8	0
A. thaliana	AT1G01610	8.45	0
A. thaliana	AT1G01620	246	4
A. thaliana	AT1G01630	1.55	4
A. thaliana	AT1G01710	7.49	0
A. thaliana	AT1G01730	5.09	5
A. thaliana	AT1G01740	8.31	6
A. thaliana	AT1G01750	4.4	10
A. thaliana	AT1G01780	2.37	1
A. thaliana	AT1G01790	24.4	4
A. thaliana	AT1G01800	228	2
A. thaliana	AT1G01810	1.38	0
A. thaliana	AT1G01820	17.6	1
A. thaliana	AT1G01900	81.2	2
A. thaliana	AT1G01910	48.3	1
A. thaliana	AT1G01920	2.86	1
A. thaliana	AT1G01940	6.89	3
A. thaliana	AT1G01950	1.18	1
A. thaliana	AT1G01960	30.4	1
A. thaliana	AT1G01980	1.12	1
A. thaliana	AT1G02050	8.83	3
A. thaliana	AT1G02080	38.9	0
A. thaliana	AT1G02090	17	0
A. thaliana	AT1G02100	2.9	0
A. thaliana	AT1G02120	4.21	0
A. thaliana	AT1G02130	58.7	0
A. thaliana	AT1G02140	57.8	0
A. thaliana	AT1G02145	1.34	0
A. thaliana	AT1G02150	6.93	0
A. thaliana	AT1G02160	2.57	0
A. thaliana	AT1G02170	7.44	2
A. thaliana	AT1G02180	8.13	0
A. thaliana	AT1G02190	1.01	1
A. thaliana	AT1G02205	3.58	9
A. thaliana	AT1G02280	119	0
A. thaliana	AT1G02290	1.17	2
A. thaliana	AT1G02300	1.78	1
A. thaliana	AT1G02305	11.3	0
A. thaliana	AT1G02330	3.88	0
A. thaliana	AT1G02335	29.4	0
A. thaliana	AT1G02360	2.08	1
A. thaliana	AT1G02370	4.01	1
A. thaliana	AT1G02410	4.56	2
A. thaliana	AT1G02475	3.15	0
A. thaliana	AT1G02490	1.77	3
A. thaliana	AT1G02500	275	0
A. thaliana	AT1G02520	3	0
A. thaliana	AT1G02530	3.22	1
A. thaliana	AT1G02560	127	0
A. thaliana	AT1G02640	5.61	2
A. thaliana	AT1G02690	24.5	0
A. thaliana	AT1G02700	3.16	5
A. thaliana	AT1G02780	3038	0
A. thaliana	AT1G02790	4.4	2
A. thaliana	AT1G02800	2.57	0
A. thaliana	AT1G02810	1.1	4
A. thaliana	AT1G02813	8.01	0
A. thaliana	AT1G02816	98.2	1
A. thaliana	AT1G02840	28.7	0
A. thaliana	AT1G02870	10.8	0
A. thaliana	AT1G02880	10.2	3
A. thaliana	AT1G02890	3.31	1
A. thaliana	AT1G02900	3.52	1
A. thaliana	AT1G02910	7.04	0
A. thaliana	AT1G02920	137	3
A. thaliana	AT1G02930	229	0
A. thaliana	AT1G02940	10.7	0
A. thaliana	AT1G02950	15	1
A. thaliana	AT1G03000	3.4	1
A. thaliana	AT1G03030	6.31	1
A. thaliana	AT1G03040	1.19	1
A. thaliana	AT1G03060	1.76	2
A. thaliana	AT1G03080	1.15	7
A. thaliana	AT1G03090	26.3	2
A. thaliana	AT1G03110	6.12	0
A. thaliana	AT1G03130	269	1
A. thaliana	AT1G03140	5.76	0
A. thaliana	AT1G03150	3.38	0
A. thaliana	AT1G03160	23.3	0
A. thaliana	AT1G03190	1.38	1
A. thaliana	AT1G03210	3.16	0
A. thaliana	AT1G03220	232	4
A. thaliana	AT1G03230	117	3
A. thaliana	AT1G03280	2.36	6
A. thaliana	AT1G03310	5.69	6
A. thaliana	AT1G03330	91.8	0
A. thaliana	AT1G03350	6.59	1
A. thaliana	AT1G03360	1.63	0
A. thaliana	AT1G03440	1.17	3
A. thaliana	AT1G03475	177	0
A. thaliana	AT1G03530	2.79	2
A. thaliana	AT1G03600	519	6
A. thaliana	AT1G03630	145	1
A. thaliana	AT1G03680	456	0
A. thaliana	AT1G03760	1.74	0
A. thaliana	AT1G03830	1.67	0
A. thaliana	AT1G03860	227	3
A. thaliana	AT1G03870	113	1
A. thaliana	AT1G03880	1667	0
A. thaliana	AT1G03890	387	0
A. thaliana	AT1G03900	2.14	1
A. thaliana	AT1G03905	2.12	6
A. thaliana	AT1G03910	4.17	0
A. thaliana	AT1G03920	1.48	2
A. thaliana	AT1G03930	1.26	12
A. thaliana	AT1G04040	19.2	0
A. thaliana	AT1G04080	117	0
A. thaliana	AT1G04120	2.66	3
A. thaliana	AT1G04130	8.9	0
A. thaliana	AT1G04170	71.4	1
A. thaliana	AT1G04190	14.9	3
A. thaliana	AT1G04200	5.19	1
A. thaliana	AT1G04260	12.5	3
A. thaliana	AT1G04270	429	0
A. thaliana	AT1G04280	1.94	14
A. thaliana	AT1G04290	1.43	2
A. thaliana	AT1G04340	2.92	0
A. thaliana	AT1G04350	2.5	6
A. thaliana	AT1G04380	2.66	0
A. thaliana	AT1G04400	3.6	9
A. thaliana	AT1G04410	1986	2
A. thaliana	AT1G04420	140	1
A. thaliana	AT1G04430	23.5	5
A. thaliana	AT1G04440	1.91	8
A. thaliana	AT1G04480	166	2
A. thaliana	AT1G04510	26.5	0
A. thaliana	AT1G04520	2.32	4
A. thaliana	AT1G04530	6.55	2
A. thaliana	AT1G04560	313	0
A. thaliana	AT1G04580	12.8	3
A. thaliana	AT1G04590	4.74	0
A. thaliana	AT1G04620	6.99	0
A. thaliana	AT1G04630	39.6	0
A. thaliana	AT1G04640	15.5	7
A. thaliana	AT1G04660	3.32	9
A. thaliana	AT1G04670	2.04	0
A. thaliana	AT1G04680	3.38	0
A. thaliana	AT1G04690	330	1
A. thaliana	AT1G04710	45.6	0
A. thaliana	AT1G04730	1.68	0
A. thaliana	AT1G04750	58.9	2
A. thaliana	AT1G04760	16	0
A. thaliana	AT1G04780	4.97	5
A. thaliana	AT1G04810	34.3	0
A. thaliana	AT1G04820	272	1
A. thaliana	AT1G04830	1.04	0
A. thaliana	AT1G04850	130	2
A. thaliana	AT1G04860	8.37	2
A. thaliana	AT1G04870	40.5	1
A. thaliana	AT1G04900	5.6	1
A. thaliana	AT1G04910	6.97	4
A. thaliana	AT1G04920	1.36	0
A. thaliana	AT1G04950	9.64	6
A. thaliana	AT1G04970	2.5	7
A. thaliana	AT1G04980	20.4	1
A. thaliana	AT1G04990	1.29	3
A. thaliana	AT1G05010	44.5	4
A. thaliana	AT1G05060	1.93	0
A. thaliana	AT1G05070	8.6	1
A. thaliana	AT1G05140	3.07	3
A. thaliana	AT1G05150	12.6	3
A. thaliana	AT1G05180	67.2	0
A. thaliana	AT1G05190	381	1
A. thaliana	AT1G05205	8.01	0
A. thaliana	AT1G05240	4.32	16
A. thaliana	AT1G05250	4.32	4
A. thaliana	AT1G05260	93.4	0
A. thaliana	AT1G05270	10.8	5
A. thaliana	AT1G05320	19.7	2
A. thaliana	AT1G05350	50.5	2
A. thaliana	AT1G05385	4.28	0
A. thaliana	AT1G05430	3.1	4
A. thaliana	AT1G05460	5.71	1
A. thaliana	AT1G05500	18.9	0
A. thaliana	AT1G05510	77.8	0
A. thaliana	AT1G05520	102	5
A. thaliana	AT1G05560	17.6	9
A. thaliana	AT1G05590	3.42	6
A. thaliana	AT1G05620	20.8	6
A. thaliana	AT1G05710	3.24	16
A. thaliana	AT1G05720	3.84	0
A. thaliana	AT1G05730	9.39	4
A. thaliana	AT1G05760	1.2	2
A. thaliana	AT1G05805	8.02	2
A. thaliana	AT1G05810	11	0
A. thaliana	AT1G05850	5.55	2
A. thaliana	AT1G05890	23.7	0
A. thaliana	AT1G05910	8.09	1
A. thaliana	AT1G05940	5.4	0
A. thaliana	AT1G05950	3.77	1
A. thaliana	AT1G05960	1.59	5
A. thaliana	AT1G06000	53	0
A. thaliana	AT1G06010	5.87	0
A. thaliana	AT1G06020	20.7	4
A. thaliana	AT1G06030	25	0
A. thaliana	AT1G06060	12	0
A. thaliana	AT1G06070	11.4	3
A. thaliana	AT1G06110	4.03	11
A. thaliana	AT1G06130	67.1	2
A. thaliana	AT1G06190	16	7
A. thaliana	AT1G06200	34.1	1
A. thaliana	AT1G06210	25.3	0
A. thaliana	AT1G06220	52.8	3
A. thaliana	AT1G06230	14.5	6
A. thaliana	AT1G06260	9.51	0
A. thaliana	AT1G06290	55.9	2
A. thaliana	AT1G06310	11.9	2
A. thaliana	AT1G06390	2.09	0
A. thaliana	AT1G06400	103	0
A. thaliana	AT1G06410	91.9	2
A. thaliana	AT1G06430	129	14
A. thaliana	AT1G06460	17.3	1
A. thaliana	AT1G06530	263	0
A. thaliana	AT1G06550	63.7	5
A. thaliana	AT1G06560	3.64	0
A. thaliana	AT1G06570	11.3	0
A. thaliana	AT1G06620	3.81	0
A. thaliana	AT1G06650	10	3
A. thaliana	AT1G06670	5.87	1
A. thaliana	AT1G06680	5944	4
A. thaliana	AT1G06690	164	0
A. thaliana	AT1G06700	42.1	5
A. thaliana	AT1G06720	10.1	2
A. thaliana	AT1G06760	39.8	2
A. thaliana	AT1G06820	2.15	15
A. thaliana	AT1G06840	3.21	7
A. thaliana	AT1G06890	33.4	4
A. thaliana	AT1G06900	41.9	0
A. thaliana	AT1G06923	1.34	0
A. thaliana	AT1G06950	474	1
A. thaliana	AT1G06960	5.67	0
A. thaliana	AT1G07020	1.74	4
A. thaliana	AT1G07040	42.5	4
A. thaliana	AT1G07070	57.7	0
A. thaliana	AT1G07080	32.5	1
A. thaliana	AT1G07090	5.23	0
A. thaliana	AT1G07110	29.6	1
A. thaliana	AT1G07140	515	1
A. thaliana	AT1G07170	3.21	2
A. thaliana	AT1G07180	8.28	2
A. thaliana	AT1G07210	16.6	0
A. thaliana	AT1G07230	1.35	3
A. thaliana	AT1G07240	2.83	5
A. thaliana	AT1G07250	3.71	3
A. thaliana	AT1G07260	2.87	4
A. thaliana	AT1G07310	1.6	2
A. thaliana	AT1G07320	1277	3
A. thaliana	AT1G07360	12.7	0
A. thaliana	AT1G07370	47.3	1
A. thaliana	AT1G07380	2.09	4
A. thaliana	AT1G07400	6.35	0
A. thaliana	AT1G07410	36.8	0
A. thaliana	AT1G07440	16.9	3
A. thaliana	AT1G07450	1.87	0
A. thaliana	AT1G07470	1.3	4
A. thaliana	AT1G07480	1.57	2
A. thaliana	AT1G07485	1.24	2
A. thaliana	AT1G07510	7.81	9
A. thaliana	AT1G07570	1.16	4
A. thaliana	AT1G07615	2.07	0
A. thaliana	AT1G07645	28.9	3
A. thaliana	AT1G07650	1.41	4
A. thaliana	AT1G07660	1035	0
A. thaliana	AT1G07670	37.6	3
A. thaliana	AT1G07700	13.2	9
A. thaliana	AT1G07705	2.13	1
A. thaliana	AT1G07720	1.32	2
A. thaliana	AT1G07750	115	0
A. thaliana	AT1G07770	196	3
A. thaliana	AT1G07780	2.31	4
A. thaliana	AT1G07790	502	0
A. thaliana	AT1G07810	34.3	0
A. thaliana	AT1G07820	1017	2
A. thaliana	AT1G07830	39.3	1
A. thaliana	AT1G07840	3.13	0
A. thaliana	AT1G07890	5412	4
A. thaliana	AT1G07910	2.12	0
A. thaliana	AT1G07920	2829	3
A. thaliana	AT1G07930	2098	0
A. thaliana	AT1G07940	1955	6
A. thaliana	AT1G07960	18.4	6
A. thaliana	AT1G07970	1.47	3
A. thaliana	AT1G07985	10.3	5
A. thaliana	AT1G07990	13.2	4
A. thaliana	AT1G08040	3.44	2
A. thaliana	AT1G08050	2.9	2
A. thaliana	AT1G08110	177	0
A. thaliana	AT1G08125	1.7	1
A. thaliana	AT1G08130	19.5	0
A. thaliana	AT1G08160	8.68	0
A. thaliana	AT1G08170	3.7	0
A. thaliana	AT1G08190	6.35	0
A. thaliana	AT1G08200	72.1	2
A. thaliana	AT1G08220	10.9	0
A. thaliana	AT1G08260	5.54	36
A. thaliana	AT1G08315	1.41	0
A. thaliana	AT1G08360	137	0
A. thaliana	AT1G08370	20.2	5
A. thaliana	AT1G08380	398	1
A. thaliana	AT1G08390	1.09	1
A. thaliana	AT1G08410	15.7	0
A. thaliana	AT1G08420	14.2	8
A. thaliana	AT1G08450	56.7	2
A. thaliana	AT1G08460	1.13	5
A. thaliana	AT1G08470	37.7	0
A. thaliana	AT1G08480	108	1
A. thaliana	AT1G08490	46.5	1
A. thaliana	AT1G08520	153	2
A. thaliana	AT1G08530	2.29	2
A. thaliana	AT1G08550	45.2	5
A. thaliana	AT1G08570	2.06	3
A. thaliana	AT1G08630	9.18	10
A. thaliana	AT1G08640	38.2	4
A. thaliana	AT1G08660	4.2	2
A. thaliana	AT1G08680	20.4	0
A. thaliana	AT1G08720	1.58	0
A. thaliana	AT1G08750	2.32	0
A. thaliana	AT1G08770	5.39	2
A. thaliana	AT1G08780	10.7	0
A. thaliana	AT1G08800	2.18	7
A. thaliana	AT1G08820	17.1	7
A. thaliana	AT1G08830	331	0
A. thaliana	AT1G08845	2.31	1
A. thaliana	AT1G08880	63.2	7
A. thaliana	AT1G08930	3.39	2
A. thaliana	AT1G08970	34.4	7
A. thaliana	AT1G08980	55.3	2
A. thaliana	AT1G09010	32.3	1
A. thaliana	AT1G09020	18.1	4
A. thaliana	AT1G09070	19.3	1
A. thaliana	AT1G09080	50.6	0
A. thaliana	AT1G09100	38.3	1
A. thaliana	AT1G09130	234	0
A. thaliana	AT1G09140	1.9	0
A. thaliana	AT1G09150	29.4	5
A. thaliana	AT1G09160	8.77	1
A. thaliana	AT1G09180	28.6	0
A. thaliana	AT1G09200	144	1
A. thaliana	AT1G09210	186	5
A. thaliana	AT1G09270	52.6	0
A. thaliana	AT1G09290	6.49	0
A. thaliana	AT1G09300	6.42	13
A. thaliana	AT1G09310	193	1
A. thaliana	AT1G09330	21.4	0
A. thaliana	AT1G09340	1960	12
A. thaliana	AT1G09390	1.39	1
A. thaliana	AT1G09400	1.06	2
A. thaliana	AT1G09430	63.3	0
A. thaliana	AT1G09480	30.1	1
A. thaliana	AT1G09490	15.8	6
A. thaliana	AT1G09500	42.8	12
A. thaliana	AT1G09510	3.06	0
A. thaliana	AT1G09520	1.16	0
A. thaliana	AT1G09550	6.7	0
A. thaliana	AT1G09560	186	2
A. thaliana	AT1G09570	1.7	6
A. thaliana	AT1G09580	1.17	2
A. thaliana	AT1G09590	263	1
A. thaliana	AT1G09620	269	0
A. thaliana	AT1G09630	75.8	3
A. thaliana	AT1G09640	410	2
A. thaliana	AT1G09690	263	0
A. thaliana	AT1G09730	2.92	0
A. thaliana	AT1G09740	35.1	1
A. thaliana	AT1G09750	75	0
A. thaliana	AT1G09760	90.4	2
A. thaliana	AT1G09770	29.2	0
A. thaliana	AT1G09780	376	0
A. thaliana	AT1G09795	49.8	0
A. thaliana	AT1G09800	1.26	4
A. thaliana	AT1G09830	32.8	0
A. thaliana	AT1G09840	4.37	14
A. thaliana	AT1G09850	5.94	1
A. thaliana	AT1G09870	27.8	0
A. thaliana	AT1G09880	5.82	0
A. thaliana	AT1G09920	2	0
A. thaliana	AT1G10060	2.04	2
A. thaliana	AT1G10130	3.31	2
A. thaliana	AT1G10140	14.2	0
A. thaliana	AT1G10170	1.95	0
A. thaliana	AT1G10180	1.64	0
A. thaliana	AT1G10200	38	6
A. thaliana	AT1G10270	20.4	0
A. thaliana	AT1G10290	54.3	2
A. thaliana	AT1G10310	11.5	3
A. thaliana	AT1G10360	9.13	1
A. thaliana	AT1G10370	411	0
A. thaliana	AT1G10380	1.69	3
A. thaliana	AT1G10390	62.9	0
A. thaliana	AT1G10430	16.1	0
A. thaliana	AT1G10490	7.05	0
A. thaliana	AT1G10500	1.55	2
A. thaliana	AT1G10510	13.2	1
A. thaliana	AT1G10520	1.05	0
A. thaliana	AT1G10522	12.1	5
A. thaliana	AT1G10540	2.87	0
A. thaliana	AT1G10580	6.53	0
A. thaliana	AT1G10585	14.4	1
A. thaliana	AT1G10590	150	3
A. thaliana	AT1G10630	295	2
A. thaliana	AT1G10670	63.3	4
A. thaliana	AT1G10680	1.52	1
A. thaliana	AT1G10700	6.58	0
A. thaliana	AT1G10730	1.55	2
A. thaliana	AT1G10760	156	3
A. thaliana	AT1G10790	6.17	0
A. thaliana	AT1G10830	20.3	0
A. thaliana	AT1G10840	137	1
A. thaliana	AT1G10850	3.51	14
A. thaliana	AT1G10865	3.89	1
A. thaliana	AT1G10940	14.9	3
A. thaliana	AT1G10950	43.6	0
A. thaliana	AT1G10960	519	2
A. thaliana	AT1G10970	1.74	4
A. thaliana	AT1G10990	15.3	1
A. thaliana	AT1G11090	3.56	0
A. thaliana	AT1G11190	2.8	1
A. thaliana	AT1G11260	69.2	0
A. thaliana	AT1G11310	2.5	4
A. thaliana	AT1G11330	2.42	7
A. thaliana	AT1G11360	90.1	1
A. thaliana	AT1G11400	1.86	2
A. thaliana	AT1G11430	91.7	0
A. thaliana	AT1G11475	7.04	0
A. thaliana	AT1G11480	3.92	0
A. thaliana	AT1G11530	3.61	2
A. thaliana	AT1G11545	1.23	0
A. thaliana	AT1G11580	213	2
A. thaliana	AT1G11650	116	0
A. thaliana	AT1G11655	4.33	0
A. thaliana	AT1G11660	23.1	6
A. thaliana	AT1G11680	24.4	1
A. thaliana	AT1G11700	2.43	4
A. thaliana	AT1G11720	9.93	3
A. thaliana	AT1G11750	58.6	0
A. thaliana	AT1G11770	5.69	1
A. thaliana	AT1G11780	1.26	0
A. thaliana	AT1G11790	4.41	5
A. thaliana	AT1G11820	16.4	7
A. thaliana	AT1G11840	816	5
A. thaliana	AT1G11860	1276	4
A. thaliana	AT1G11870	18.1	0
A. thaliana	AT1G11890	62.6	0
A. thaliana	AT1G11905	1.72	1
A. thaliana	AT1G11910	485	15
A. thaliana	AT1G11930	39.7	1
A. thaliana	AT1G12000	186	1
A. thaliana	AT1G12010	14.9	0
A. thaliana	AT1G12040	1.18	3
A. thaliana	AT1G12050	28.4	0
A. thaliana	AT1G12064	5.22	0
A. thaliana	AT1G12080	758	0
A. thaliana	AT1G12090	1.2	4
A. thaliana	AT1G12140	7.4	0
A. thaliana	AT1G12180	1.26	0
A. thaliana	AT1G12200	3.4	0
A. thaliana	AT1G12230	83.9	0
A. thaliana	AT1G12240	57.9	0
A. thaliana	AT1G12250	141	3
A. thaliana	AT1G12270	97	0
A. thaliana	AT1G12310	167	2
A. thaliana	AT1G12350	6.31	4
A. thaliana	AT1G12360	8.23	0
A. thaliana	AT1G12370	2.78	0
A. thaliana	AT1G12380	3.02	6
A. thaliana	AT1G12410	119	0
A. thaliana	AT1G12430	3.05	1
A. thaliana	AT1G12440	2.98	3
A. thaliana	AT1G12460	1.1	9
A. thaliana	AT1G12470	8.54	0
A. thaliana	AT1G12500	1.35	0
A. thaliana	AT1G12520	29.4	0
A. thaliana	AT1G12550	17.4	1
A. thaliana	AT1G12570	18.4	5
A. thaliana	AT1G12640	3.19	1
A. thaliana	AT1G12650	1.09	1
A. thaliana	AT1G12760	1.22	1
A. thaliana	AT1G12770	5.71	10
A. thaliana	AT1G12780	62.5	4
A. thaliana	AT1G12800	58.9	1
A. thaliana	AT1G12830	2.74	2
A. thaliana	AT1G12840	452	9
A. thaliana	AT1G12900	1632	0
A. thaliana	AT1G12910	3.17	1
A. thaliana	AT1G12920	9.54	0
A. thaliana	AT1G12930	3.09	1
A. thaliana	AT1G12970	1.62	2
A. thaliana	AT1G13000	1	3
A. thaliana	AT1G13020	24.4	1
A. thaliana	AT1G13030	5.35	0
A. thaliana	AT1G13060	123	6
A. thaliana	AT1G13080	2.59	2
A. thaliana	AT1G13090	8.24	1
A. thaliana	AT1G13100	2.77	1
A. thaliana	AT1G13110	9.84	3
A. thaliana	AT1G13160	1.3	0
A. thaliana	AT1G13190	3.49	1
A. thaliana	AT1G13210	1.34	1
A. thaliana	AT1G13220	11.9	1
A. thaliana	AT1G13270	44.8	1
A. thaliana	AT1G13280	101	3
A. thaliana	AT1G13320	49.2	2
A. thaliana	AT1G13330	2.76	0
A. thaliana	AT1G13340	1.13	1
A. thaliana	AT1G13360	1.9	6
A. thaliana	AT1G13370	86.8	0
A. thaliana	AT1G13420	2.28	3
A. thaliana	AT1G13440	3353	2
A. thaliana	AT1G13470	4.11	0
A. thaliana	AT1G13560	3.55	0
A. thaliana	AT1G13590	1	0
A. thaliana	AT1G13690	23.6	0
A. thaliana	AT1G13700	3.38	5
A. thaliana	AT1G13730	5.71	0
A. thaliana	AT1G13750	2.01	1
A. thaliana	AT1G13810	2.41	0
A. thaliana	AT1G13870	3.32	0
A. thaliana	AT1G13900	17	0
A. thaliana	AT1G13930	1279	0
A. thaliana	AT1G13950	44	0
A. thaliana	AT1G13980	8.08	2
A. thaliana	AT1G14000	12.3	1
A. thaliana	AT1G14010	4.35	0
A. thaliana	AT1G14030	6.93	1
A. thaliana	AT1G14060	9.08	0
A. thaliana	AT1G14080	1.88	0
A. thaliana	AT1G14120	4.58	0
A. thaliana	AT1G14130	6.58	2
A. thaliana	AT1G14140	1.56	0
A. thaliana	AT1G14150	20.7	1
A. thaliana	AT1G14170	8.81	0
A. thaliana	AT1G14210	10.7	0
A. thaliana	AT1G14220	3.07	1
A. thaliana	AT1G14240	4.5	3
A. thaliana	AT1G14250	2.15	0
A. thaliana	AT1G14270	3.57	6
A. thaliana	AT1G14300	2.86	0
A. thaliana	AT1G14310	2.76	0
A. thaliana	AT1G14320	206	0
A. thaliana	AT1G14345	10.9	1
A. thaliana	AT1G14360	9.78	0
A. thaliana	AT1G14380	16.5	2
A. thaliana	AT1G14400	12	2
A. thaliana	AT1G14410	35	0
A. thaliana	AT1G14450	14	0
A. thaliana	AT1G14510	31.6	3
A. thaliana	AT1G14520	16.8	4
A. thaliana	AT1G14540	1.71	0
A. thaliana	AT1G14570	15.9	0
A. thaliana	AT1G14580	2.06	4
A. thaliana	AT1G14610	159	0
A. thaliana	AT1G14620	19.8	2
A. thaliana	AT1G14640	1.55	0
A. thaliana	AT1G14650	40.8	5
A. thaliana	AT1G14670	15.6	0
A. thaliana	AT1G14710	10.1	5
A. thaliana	AT1G14730	2.41	0
A. thaliana	AT1G14810	413	3
A. thaliana	AT1G14820	6.95	5
A. thaliana	AT1G14830	58.2	0
A. thaliana	AT1G14840	4.1	1
A. thaliana	AT1G14850	59.9	0
A. thaliana	AT1G14870	17.5	7
A. thaliana	AT1G14880	37.6	5
A. thaliana	AT1G14900	38.7	2
A. thaliana	AT1G14910	8.02	1
A. thaliana	AT1G14930	223	0
A. thaliana	AT1G14940	107	0
A. thaliana	AT1G14950	314	1
A. thaliana	AT1G14960	11.1	0
A. thaliana	AT1G14980	388	5
A. thaliana	AT1G15000	3.11	6
A. thaliana	AT1G15060	1.63	2
A. thaliana	AT1G15120	15.1	3
A. thaliana	AT1G15130	69.1	0
A. thaliana	AT1G15140	364	2
A. thaliana	AT1G15200	15.4	1
A. thaliana	AT1G15210	18.6	2
A. thaliana	AT1G15220	2.18	0
A. thaliana	AT1G15230	34	0
A. thaliana	AT1G15240	1.56	4
A. thaliana	AT1G15250	39.8	2
A. thaliana	AT1G15270	129	0
A. thaliana	AT1G15280	13.7	0
A. thaliana	AT1G15290	3.23	2
A. thaliana	AT1G15310	1.41	3
A. thaliana	AT1G15330	12.9	0
A. thaliana	AT1G15340	267	1
A. thaliana	AT1G15390	31.7	1
A. thaliana	AT1G15400	78.9	5
A. thaliana	AT1G15415	6	3
A. thaliana	AT1G15420	18	0
A. thaliana	AT1G15440	13.4	0
A. thaliana	AT1G15470	3.49	0
A. thaliana	AT1G15480	12.9	0
A. thaliana	AT1G15500	78.1	0
A. thaliana	AT1G15520	5.79	1
A. thaliana	AT1G15690	1069	0
A. thaliana	AT1G15710	8.9	4
A. thaliana	AT1G15730	7.71	2
A. thaliana	AT1G15750	36	4
A. thaliana	AT1G15780	2.54	1
A. thaliana	AT1G15790	46.8	0
A. thaliana	AT1G15810	1.91	6
A. thaliana	AT1G15820	1551	0
A. thaliana	AT1G15860	6.12	0
A. thaliana	AT1G15870	1.27	0
A. thaliana	AT1G15880	4	0
A. thaliana	AT1G15910	13.2	0
A. thaliana	AT1G15930	632	3
A. thaliana	AT1G15940	23.9	6
A. thaliana	AT1G15950	41.1	1
A. thaliana	AT1G15980	17.8	2
A. thaliana	AT1G16000	3.5	0
A. thaliana	AT1G16020	4.16	3
A. thaliana	AT1G16030	183	1
A. thaliana	AT1G16080	350	1
A. thaliana	AT1G16170	1.29	4
A. thaliana	AT1G16190	13	10
A. thaliana	AT1G16210	15.5	2
A. thaliana	AT1G16240	25.7	1
A. thaliana	AT1G16270	2.03	6
A. thaliana	AT1G16280	1.12	2
A. thaliana	AT1G16300	37.6	1
A. thaliana	AT1G16340	26.5	4
A. thaliana	AT1G16350	35.2	0
A. thaliana	AT1G16360	1.93	0
A. thaliana	AT1G16410	1.87	3
A. thaliana	AT1G16460	61	0
A. thaliana	AT1G16470	111	1
A. thaliana	AT1G16520	11	3
A. thaliana	AT1G16610	36.7	0
A. thaliana	AT1G16670	7.25	1
A. thaliana	AT1G16700	29.4	3
A. thaliana	AT1G16720	62.3	4
A. thaliana	AT1G16740	2.99	1
A. thaliana	AT1G16770	5.9	1
A. thaliana	AT1G16780	1.2	4
A. thaliana	AT1G16790	13.2	2
A. thaliana	AT1G16800	1.89	0
A. thaliana	AT1G16810	13.2	3
A. thaliana	AT1G16820	16.1	15
A. thaliana	AT1G16850	5.34	3
A. thaliana	AT1G16860	9.69	1
A. thaliana	AT1G16870	12.4	1
A. thaliana	AT1G16880	803	3
A. thaliana	AT1G16890	135	0
A. thaliana	AT1G16900	3.4	3
A. thaliana	AT1G16920	61.6	0
A. thaliana	AT1G16970	1.23	0
A. thaliana	AT1G17020	3.78	0
A. thaliana	AT1G17030	1.25	2
A. thaliana	AT1G17050	44.8	1
A. thaliana	AT1G17070	1.66	0
A. thaliana	AT1G17100	142	1
A. thaliana	AT1G17130	10.7	1
A. thaliana	AT1G17160	47.2	3
A. thaliana	AT1G17170	37.9	4
A. thaliana	AT1G17180	21.8	3
A. thaliana	AT1G17190	28.2	1
A. thaliana	AT1G17200	7.28	0
A. thaliana	AT1G17210	7.78	0
A. thaliana	AT1G17220	153	4
A. thaliana	AT1G17290	205	3
A. thaliana	AT1G17330	3.64	0
A. thaliana	AT1G17370	9.52	1
A. thaliana	AT1G17440	1.36	2
A. thaliana	AT1G17470	12.8	1
A. thaliana	AT1G17490	17.8	1
A. thaliana	AT1G17530	2.2	1
A. thaliana	AT1G17550	1.15	4
A. thaliana	AT1G17580	2.11	0
A. thaliana	AT1G17620	17.3	3
A. thaliana	AT1G17650	270	4
A. thaliana	AT1G17690	1.43	1
A. thaliana	AT1G17710	11.2	0
A. thaliana	AT1G17720	19.1	6
A. thaliana	AT1G17730	8.48	1
A. thaliana	AT1G17745	80.2	3
A. thaliana	AT1G17790	1.24	1
A. thaliana	AT1G17810	79.7	0
A. thaliana	AT1G17840	16.7	3
A. thaliana	AT1G17860	141	2
A. thaliana	AT1G17870	1.37	0
A. thaliana	AT1G17880	358	0
A. thaliana	AT1G17890	87.4	3
A. thaliana	AT1G17940	2.45	0
A. thaliana	AT1G17980	1	1
A. thaliana	AT1G17990	1.23	9
A. thaliana	AT1G18020	1.23	0
A. thaliana	AT1G18060	18.6	5
A. thaliana	AT1G18070	97.3	1
A. thaliana	AT1G18080	780	0
A. thaliana	AT1G18100	56.1	0
A. thaliana	AT1G18150	10	3
A. thaliana	AT1G18170	48	2
A. thaliana	AT1G18180	2.07	0
A. thaliana	AT1G18200	10.7	6
A. thaliana	AT1G18210	270	0
A. thaliana	AT1G18250	2.56	2
A. thaliana	AT1G18260	4.9	1
A. thaliana	AT1G18270	69.3	2
A. thaliana	AT1G18280	7.78	4
A. thaliana	AT1G18440	1.9	0
A. thaliana	AT1G18450	43.8	0
A. thaliana	AT1G18490	7.92	6
A. thaliana	AT1G18500	33.8	3
A. thaliana	AT1G18540	324	0
A. thaliana	AT1G18580	2.62	2
A. thaliana	AT1G18590	7.9	0
A. thaliana	AT1G18600	2.03	2
A. thaliana	AT1G18610	1.08	1
A. thaliana	AT1G18630	15.1	0
A. thaliana	AT1G18640	30.9	0
A. thaliana	AT1G18660	2	2
A. thaliana	AT1G18700	5.11	0
A. thaliana	AT1G18720	4.3	9
A. thaliana	AT1G18730	6.51	0
A. thaliana	AT1G18800	17.5	0
A. thaliana	AT1G18840	7.89	7
A. thaliana	AT1G18850	5.11	0
A. thaliana	AT1G18890	1.59	4
A. thaliana	AT1G18950	2.31	1
A. thaliana	AT1G18970	23.1	3
A. thaliana	AT1G18980	37.4	1
A. thaliana	AT1G19000	1.5	0
A. thaliana	AT1G19020	3.32	2
A. thaliana	AT1G19110	5.07	0
A. thaliana	AT1G19120	7.95	1
A. thaliana	AT1G19130	20.3	1
A. thaliana	AT1G19140	30.6	1
A. thaliana	AT1G19150	4.31	2
A. thaliana	AT1G19190	5.23	0
A. thaliana	AT1G19320	3.45	0
A. thaliana	AT1G19350	6.36	0
A. thaliana	AT1G19360	16.4	2
A. thaliana	AT1G19370	1.27	2
A. thaliana	AT1G19430	1.27	1
A. thaliana	AT1G19440	1.03	4
A. thaliana	AT1G19450	5.46	5
A. thaliana	AT1G19520	13.9	0
A. thaliana	AT1G19530	11.4	5
A. thaliana	AT1G19550	48.7	5
A. thaliana	AT1G19570	779	1
A. thaliana	AT1G19580	39.4	2
A. thaliana	AT1G19640	21.2	4
A. thaliana	AT1G19670	101	2
A. thaliana	AT1G19730	13.5	0
A. thaliana	AT1G19740	6.06	2
A. thaliana	AT1G19770	1.03	0
A. thaliana	AT1G19800	6.92	3
A. thaliana	AT1G19835	3.02	3
A. thaliana	AT1G19870	62.1	6
A. thaliana	AT1G19880	13.5	0
A. thaliana	AT1G19890	68.2	0
A. thaliana	AT1G19900	10.2	0
A. thaliana	AT1G19910	52.1	2
A. thaliana	AT1G19920	36.9	1
A. thaliana	AT1G19940	5.95	12
A. thaliana	AT1G19970	1.64	2
A. thaliana	AT1G19990	16.5	0
A. thaliana	AT1G20010	233	9
A. thaliana	AT1G20020	1555	10
A. thaliana	AT1G20050	38.3	0
A. thaliana	AT1G20060	1.42	0
A. thaliana	AT1G20090	5.96	2
A. thaliana	AT1G20110	32.6	0
A. thaliana	AT1G20130	30.1	1
A. thaliana	AT1G20140	7.16	0
A. thaliana	AT1G20160	5.99	1
A. thaliana	AT1G20190	10.9	1
A. thaliana	AT1G20200	101	0
A. thaliana	AT1G20220	85.5	1
A. thaliana	AT1G20225	63.8	0
A. thaliana	AT1G20260	380	3
A. thaliana	AT1G20270	4.26	1
A. thaliana	AT1G20330	58.5	0
A. thaliana	AT1G20340	5332	0
A. thaliana	AT1G20370	7.97	0
A. thaliana	AT1G20430	9.32	0
A. thaliana	AT1G20440	486	17
A. thaliana	AT1G20450	266	6
A. thaliana	AT1G20480	1.23	0
A. thaliana	AT1G20500	6.4	0
A. thaliana	AT1G20510	5.07	0
A. thaliana	AT1G20540	1.15	0
A. thaliana	AT1G20560	1.78	2
A. thaliana	AT1G20575	13.1	0
A. thaliana	AT1G20580	24.4	0
A. thaliana	AT1G20620	1986	13
A. thaliana	AT1G20630	175	0
A. thaliana	AT1G20670	1.77	0
A. thaliana	AT1G20680	3.28	0
A. thaliana	AT1G20693	66.8	0
A. thaliana	AT1G20696	140	5
A. thaliana	AT1G20730	4.77	0
A. thaliana	AT1G20760	25.3	0
A. thaliana	AT1G20770	5.45	1
A. thaliana	AT1G20780	4.39	10
A. thaliana	AT1G20810	15.1	1
A. thaliana	AT1G20840	8.93	1
A. thaliana	AT1G20850	4.54	0
A. thaliana	AT1G20880	2.6	7
A. thaliana	AT1G20900	1.54	8
A. thaliana	AT1G20910	1.31	0
A. thaliana	AT1G20920	7.18	0
A. thaliana	AT1G20950	68.1	1
A. thaliana	AT1G20960	74	0
A. thaliana	AT1G20970	28	0
A. thaliana	AT1G21065	5.28	5
A. thaliana	AT1G21080	27.2	4
A. thaliana	AT1G21100	3.03	2
A. thaliana	AT1G21110	1.86	1
A. thaliana	AT1G21120	1.62	0
A. thaliana	AT1G21130	4.58	2
A. thaliana	AT1G21170	2.27	1
A. thaliana	AT1G21190	10.3	0
A. thaliana	AT1G21210	1.14	15
A. thaliana	AT1G21230	1.08	1
A. thaliana	AT1G21240	1.29	1
A. thaliana	AT1G21250	2.95	3
A. thaliana	AT1G21280	1.2	0
A. thaliana	AT1G21310	1.45	0
A. thaliana	AT1G21350	49.6	2
A. thaliana	AT1G21370	2.72	6
A. thaliana	AT1G21380	20	3
A. thaliana	AT1G21440	74.3	2
A. thaliana	AT1G21480	3.33	1
A. thaliana	AT1G21500	16.5	3
A. thaliana	AT1G21600	7.3	0
A. thaliana	AT1G21630	20.9	3
A. thaliana	AT1G21640	4.96	7
A. thaliana	AT1G21650	2.34	1
A. thaliana	AT1G21660	3.56	0
A. thaliana	AT1G21670	21	1
A. thaliana	AT1G21680	34.9	2
A. thaliana	AT1G21690	16.2	1
A. thaliana	AT1G21700	9.22	2
A. thaliana	AT1G21720	68.6	0
A. thaliana	AT1G21750	575	2
A. thaliana	AT1G21770	17.3	0
A. thaliana	AT1G21880	67.7	0
A. thaliana	AT1G21900	1.87	0
A. thaliana	AT1G21910	3.19	0
A. thaliana	AT1G21970	4.32	1
A. thaliana	AT1G22170	3.53	0
A. thaliana	AT1G22180	1.38	12
A. thaliana	AT1G22200	11.5	2
A. thaliana	AT1G22270	22.6	0
A. thaliana	AT1G22280	57.1	0
A. thaliana	AT1G22300	1008	0
A. thaliana	AT1G22330	5.79	2
A. thaliana	AT1G22360	9.1	1
A. thaliana	AT1G22410	86	2
A. thaliana	AT1G22430	3.67	0
A. thaliana	AT1G22440	19.2	2
A. thaliana	AT1G22450	294	1
A. thaliana	AT1G22510	9.07	2
A. thaliana	AT1G22520	16.4	7
A. thaliana	AT1G22530	343	0
A. thaliana	AT1G22610	1.21	1
A. thaliana	AT1G22620	1.67	2
A. thaliana	AT1G22630	3.07	6
A. thaliana	AT1G22650	4.68	3
A. thaliana	AT1G22660	7.54	0
A. thaliana	AT1G22690	5.04	7
A. thaliana	AT1G22700	48.3	2
A. thaliana	AT1G22710	18.9	1
A. thaliana	AT1G22730	12.7	2
A. thaliana	AT1G22740	42.2	0
A. thaliana	AT1G22750	8.47	0
A. thaliana	AT1G22760	2.85	1
A. thaliana	AT1G22770	2.2	4
A. thaliana	AT1G22780	711	1
A. thaliana	AT1G22800	6.71	2
A. thaliana	AT1G22840	133	0
A. thaliana	AT1G22850	3.64	1
A. thaliana	AT1G22860	3.62	2
A. thaliana	AT1G22870	3.48	1
A. thaliana	AT1G22880	5.6	3
A. thaliana	AT1G22920	54.6	0
A. thaliana	AT1G22940	9.51	1
A. thaliana	AT1G22950	2.15	1
A. thaliana	AT1G22970	9.27	2
A. thaliana	AT1G23010	6.48	2
A. thaliana	AT1G23080	3.54	0
A. thaliana	AT1G23100	78.2	0
A. thaliana	AT1G23120	2.36	1
A. thaliana	AT1G23130	25	1
A. thaliana	AT1G23140	8.54	0
A. thaliana	AT1G23170	5.8	1
A. thaliana	AT1G23180	24.7	1
A. thaliana	AT1G23190	352	0
A. thaliana	AT1G23200	9.94	1
A. thaliana	AT1G23220	1.53	2
A. thaliana	AT1G23230	3.75	0
A. thaliana	AT1G23240	28.3	6
A. thaliana	AT1G23260	4.3	4
A. thaliana	AT1G23280	24	0
A. thaliana	AT1G23290	181	0
A. thaliana	AT1G23310	577	2
A. thaliana	AT1G23410	3675	1
A. thaliana	AT1G23440	45.2	0
A. thaliana	AT1G23490	299	1
A. thaliana	AT1G23670	1.74	0
A. thaliana	AT1G23730	45.7	7
A. thaliana	AT1G23740	694	2
A. thaliana	AT1G23750	14	1
A. thaliana	AT1G23800	55.7	0
A. thaliana	AT1G23820	147	1
A. thaliana	AT1G23860	86.4	7
A. thaliana	AT1G23870	3.53	0
A. thaliana	AT1G23880	10.1	5
A. thaliana	AT1G23900	56.4	12
A. thaliana	AT1G24010	1.41	0
A. thaliana	AT1G24020	144	0
A. thaliana	AT1G24050	61.3	0
A. thaliana	AT1G24090	3.51	0
A. thaliana	AT1G24095	17.8	1
A. thaliana	AT1G24100	26.3	0
A. thaliana	AT1G24120	2.1	1
A. thaliana	AT1G24147	1.38	5
A. thaliana	AT1G24160	4.84	2
A. thaliana	AT1G24180	202	0
A. thaliana	AT1G24190	3.62	0
A. thaliana	AT1G24260	3.02	5
A. thaliana	AT1G24267	9.51	1
A. thaliana	AT1G24280	13.6	0
A. thaliana	AT1G24290	1.38	1
A. thaliana	AT1G24300	9.64	0
A. thaliana	AT1G24310	15.9	3
A. thaliana	AT1G24340	1.65	1
A. thaliana	AT1G24360	547	1
A. thaliana	AT1G24400	1.33	3
A. thaliana	AT1G24450	8.66	0
A. thaliana	AT1G24460	14.4	0
A. thaliana	AT1G24490	3.87	0
A. thaliana	AT1G24510	218	2
A. thaliana	AT1G24540	5.08	0
A. thaliana	AT1G24560	7.65	0
A. thaliana	AT1G24610	4.72	1
A. thaliana	AT1G24620	1.04	2
A. thaliana	AT1G24706	5.69	1
A. thaliana	AT1G24764	4.96	0
A. thaliana	AT1G25220	2.9	0
A. thaliana	AT1G25230	1.37	5
A. thaliana	AT1G25260	13.4	0
A. thaliana	AT1G25350	41.1	0
A. thaliana	AT1G25375	2.74	0
A. thaliana	AT1G25380	1.25	2
A. thaliana	AT1G25450	2.57	3
A. thaliana	AT1G25490	66.8	0
A. thaliana	AT1G25510	1.38	2
A. thaliana	AT1G25520	13.6	1
A. thaliana	AT1G25540	1.65	1
A. thaliana	AT1G25570	1.26	2
A. thaliana	AT1G25580	1.64	2
A. thaliana	AT1G26090	5.89	0
A. thaliana	AT1G26110	68	5
A. thaliana	AT1G26160	6.94	0
A. thaliana	AT1G26170	6.1	0
A. thaliana	AT1G26210	1.16	8
A. thaliana	AT1G26220	8.99	0
A. thaliana	AT1G26230	6.02	0
A. thaliana	AT1G26300	9.73	0
A. thaliana	AT1G26320	5.98	3
A. thaliana	AT1G26340	39.3	0
A. thaliana	AT1G26450	1.6	0
A. thaliana	AT1G26460	36.2	1
A. thaliana	AT1G26470	1.86	0
A. thaliana	AT1G26480	66.4	0
A. thaliana	AT1G26540	1.28	0
A. thaliana	AT1G26550	38.4	0
A. thaliana	AT1G26560	10.1	3
A. thaliana	AT1G26570	31.4	3
A. thaliana	AT1G26630	621	0
A. thaliana	AT1G26640	3	3
A. thaliana	AT1G26660	1.23	2
A. thaliana	AT1G26665	3.66	4
A. thaliana	AT1G26670	1.81	1
A. thaliana	AT1G26690	5	0
A. thaliana	AT1G26770	3.69	0
A. thaliana	AT1G26820	1.2	1
A. thaliana	AT1G26830	5.23	1
A. thaliana	AT1G26850	71.3	3
A. thaliana	AT1G26880	302	11
A. thaliana	AT1G26910	133	3
A. thaliana	AT1G26940	6.47	0
A. thaliana	AT1G27020	17.7	4
A. thaliana	AT1G27030	17	2
A. thaliana	AT1G27045	1.01	6
A. thaliana	AT1G27090	84.8	0
A. thaliana	AT1G27100	1.55	1
A. thaliana	AT1G27130	99.2	0
A. thaliana	AT1G27140	2.1	1
A. thaliana	AT1G27150	4.35	4
A. thaliana	AT1G27190	7.42	2
A. thaliana	AT1G27300	7.93	3
A. thaliana	AT1G27310	51	0
A. thaliana	AT1G27385	7.78	2
A. thaliana	AT1G27390	66	6
A. thaliana	AT1G27400	265	1
A. thaliana	AT1G27430	3.01	2
A. thaliana	AT1G27435	6.44	0
A. thaliana	AT1G27450	307	4
A. thaliana	AT1G27460	1.06	3
A. thaliana	AT1G27480	2.11	4
A. thaliana	AT1G27500	2.63	3
A. thaliana	AT1G27530	16.2	1
A. thaliana	AT1G27540	5.03	0
A. thaliana	AT1G27595	4.23	0
A. thaliana	AT1G27650	13.5	1
A. thaliana	AT1G27680	13.8	1
A. thaliana	AT1G27695	3.51	0
A. thaliana	AT1G27710	3.17	0
A. thaliana	AT1G27750	1.49	1
A. thaliana	AT1G27752	1.21	2
A. thaliana	AT1G27770	17.1	0
A. thaliana	AT1G27900	4.75	2
A. thaliana	AT1G27930	11.5	10
A. thaliana	AT1G27950	53.8	2
A. thaliana	AT1G27970	205	1
A. thaliana	AT1G27980	5.53	1
A. thaliana	AT1G27990	26.2	0
A. thaliana	AT1G28060	19.6	2
A. thaliana	AT1G28100	1.82	7
A. thaliana	AT1G28110	13.9	0
A. thaliana	AT1G28120	8.02	1
A. thaliana	AT1G28130	26.1	1
A. thaliana	AT1G28140	2	1
A. thaliana	AT1G28180	1.67	7
A. thaliana	AT1G28200	49	0
A. thaliana	AT1G28230	6.55	5
A. thaliana	AT1G28280	5.29	0
A. thaliana	AT1G28290	518	4
A. thaliana	AT1G28305	1.23	0
A. thaliana	AT1G28330	19.9	3
A. thaliana	AT1G28350	10	3
A. thaliana	AT1G28370	2.64	0
A. thaliana	AT1G28400	2.38	0
A. thaliana	AT1G28420	1.46	2
A. thaliana	AT1G28440	1.43	1
A. thaliana	AT1G28490	6.26	2
A. thaliana	AT1G28510	4.06	1
A. thaliana	AT1G28540	10.6	1
A. thaliana	AT1G28550	24.6	0
A. thaliana	AT1G28570	1.01	0
A. thaliana	AT1G28580	3.24	2
A. thaliana	AT1G28600	10	1
A. thaliana	AT1G28610	1.07	1
A. thaliana	AT1G28680	16.5	0
A. thaliana	AT1G28960	11.8	1
A. thaliana	AT1G29030	4.46	0
A. thaliana	AT1G29040	6.8	0
A. thaliana	AT1G29050	14.5	4
A. thaliana	AT1G29060	1.61	1
A. thaliana	AT1G29120	1.71	6
A. thaliana	AT1G29140	4.79	0
A. thaliana	AT1G29150	104	0
A. thaliana	AT1G29220	2.62	0
A. thaliana	AT1G29250	170	1
A. thaliana	AT1G29260	3.29	1
A. thaliana	AT1G29310	20.5	2
A. thaliana	AT1G29320	11.1	0
A. thaliana	AT1G29330	1.55	1
A. thaliana	AT1G29350	10.6	0
A. thaliana	AT1G29370	10.8	0
A. thaliana	AT1G29380	1.24	12
A. thaliana	AT1G29390	3.72	7
A. thaliana	AT1G29400	5.78	3
A. thaliana	AT1G29470	54.7	3
A. thaliana	AT1G29530	3.82	0
A. thaliana	AT1G29660	179	1
A. thaliana	AT1G29670	155	1
A. thaliana	AT1G29680	8.16	0
A. thaliana	AT1G29690	2.4	2
A. thaliana	AT1G29700	48.5	7
A. thaliana	AT1G29790	9.43	4
A. thaliana	AT1G29810	3.43	1
A. thaliana	AT1G29840	1.5	1
A. thaliana	AT1G29850	21.8	8
A. thaliana	AT1G29880	243	4
A. thaliana	AT1G29900	375	1
A. thaliana	AT1G29910	789	4
A. thaliana	AT1G29920	789	0
A. thaliana	AT1G29930	854	1
A. thaliana	AT1G29940	7.8	0
A. thaliana	AT1G29965	112	0
A. thaliana	AT1G29970	82.9	0
A. thaliana	AT1G29980	6.27	5
A. thaliana	AT1G29990	48.8	0
A. thaliana	AT1G30000	5.82	1
A. thaliana	AT1G30070	17.7	1
A. thaliana	AT1G30110	10.9	1
A. thaliana	AT1G30120	15.6	2
A. thaliana	AT1G30230	1251	1
A. thaliana	AT1G30240	5.04	3
A. thaliana	AT1G30270	1.85	6
A. thaliana	AT1G30300	1.47	0
A. thaliana	AT1G30350	5.84	0
A. thaliana	AT1G30360	197	0
A. thaliana	AT1G30380	106	1
A. thaliana	AT1G30400	20.3	8
A. thaliana	AT1G30440	4.25	12
A. thaliana	AT1G30450	7.18	0
A. thaliana	AT1G30460	2.56	0
A. thaliana	AT1G30470	16.2	0
A. thaliana	AT1G30480	5.29	2
A. thaliana	AT1G30490	1.38	2
A. thaliana	AT1G30510	76.4	0
A. thaliana	AT1G30530	55.6	2
A. thaliana	AT1G30540	2.11	1
A. thaliana	AT1G30570	1.2	3
A. thaliana	AT1G30580	241	0
A. thaliana	AT1G30600	3.95	3
A. thaliana	AT1G30620	6.84	2
A. thaliana	AT1G30630	156	3
A. thaliana	AT1G30660	1.91	0
A. thaliana	AT1G30680	7.51	3
A. thaliana	AT1G30690	213	0
A. thaliana	AT1G30700	3.42	2
A. thaliana	AT1G30710	1.18	0
A. thaliana	AT1G30720	3.45	1
A. thaliana	AT1G30730	3.49	1
A. thaliana	AT1G30760	2.14	0
A. thaliana	AT1G30820	5.64	1
A. thaliana	AT1G30870	2.16	0
A. thaliana	AT1G30880	4.88	0
A. thaliana	AT1G30890	5.06	1
A. thaliana	AT1G30910	5.32	0
A. thaliana	AT1G30960	3.95	0
A. thaliana	AT1G31010	3.56	0
A. thaliana	AT1G31020	1.72	0
A. thaliana	AT1G31070	10.8	2
A. thaliana	AT1G31130	15.3	2
A. thaliana	AT1G31160	32	3
A. thaliana	AT1G31180	245	0
A. thaliana	AT1G31190	80.5	1
A. thaliana	AT1G31220	7.75	0
A. thaliana	AT1G31230	93	0
A. thaliana	AT1G31280	4.32	0
A. thaliana	AT1G31320	1.66	0
A. thaliana	AT1G31330	1297	1
A. thaliana	AT1G31340	2884	1
A. thaliana	AT1G31440	12	1
A. thaliana	AT1G31500	1.08	0
A. thaliana	AT1G31550	2.23	0
A. thaliana	AT1G31690	1.67	2
A. thaliana	AT1G31730	36.3	1
A. thaliana	AT1G31760	58.4	11
A. thaliana	AT1G31780	13.1	1
A. thaliana	AT1G31800	10.2	0
A. thaliana	AT1G31810	1.71	6
A. thaliana	AT1G31812	376	3
A. thaliana	AT1G31817	15.2	4
A. thaliana	AT1G31830	1.9	4
A. thaliana	AT1G31850	12.7	14
A. thaliana	AT1G31860	67.4	20
A. thaliana	AT1G31870	11.7	0
A. thaliana	AT1G31910	24.9	10
A. thaliana	AT1G31930	1.23	12
A. thaliana	AT1G31970	11.1	3
A. thaliana	AT1G32050	40.4	0
A. thaliana	AT1G32060	1604	5
A. thaliana	AT1G32070	33.1	2
A. thaliana	AT1G32080	172	3
A. thaliana	AT1G32090	3.29	0
A. thaliana	AT1G32100	3.08	0
A. thaliana	AT1G32130	7.64	0
A. thaliana	AT1G32150	1.66	1
A. thaliana	AT1G32160	5.51	0
A. thaliana	AT1G32190	1.06	2
A. thaliana	AT1G32200	36.5	1
A. thaliana	AT1G32220	230	0
A. thaliana	AT1G32240	15.3	1
A. thaliana	AT1G32360	1.59	3
A. thaliana	AT1G32380	9.04	14
A. thaliana	AT1G32400	36.1	5
A. thaliana	AT1G32410	7.68	2
A. thaliana	AT1G32440	29.3	1
A. thaliana	AT1G32460	2.58	0
A. thaliana	AT1G32470	459	1
A. thaliana	AT1G32490	7.54	0
A. thaliana	AT1G32500	9.03	1
A. thaliana	AT1G32520	1.37	0
A. thaliana	AT1G32550	1.81	2
A. thaliana	AT1G32560	48.9	0
A. thaliana	AT1G32580	4.73	8
A. thaliana	AT1G32730	2.09	0
A. thaliana	AT1G32790	4.35	1
A. thaliana	AT1G32900	15	2
A. thaliana	AT1G32990	205	1
A. thaliana	AT1G33040	27.4	0
A. thaliana	AT1G33050	2.61	1
A. thaliana	AT1G33120	633	0
A. thaliana	AT1G33140	599	1
A. thaliana	AT1G33170	6.13	2
A. thaliana	AT1G33230	1.54	6
A. thaliana	AT1G33240	3.41	3
A. thaliana	AT1G33265	2.63	0
A. thaliana	AT1G33270	1.91	2
A. thaliana	AT1G33320	6.43	0
A. thaliana	AT1G33330	1.92	0
A. thaliana	AT1G33360	2.31	2
A. thaliana	AT1G33390	3.07	6
A. thaliana	AT1G33410	12.1	0
A. thaliana	AT1G33470	1.22	1
A. thaliana	AT1G33490	22.8	0
A. thaliana	AT1G33520	7.99	1
A. thaliana	AT1G33590	187	0
A. thaliana	AT1G33600	14.4	4
A. thaliana	AT1G33610	2.04	4
A. thaliana	AT1G33680	17.4	0
A. thaliana	AT1G33750	1.05	5
A. thaliana	AT1G33780	6.93	0
A. thaliana	AT1G33790	6.53	0
A. thaliana	AT1G33800	1.98	5
A. thaliana	AT1G33810	59.6	1
A. thaliana	AT1G33811	12.6	1
A. thaliana	AT1G33970	4.18	0
A. thaliana	AT1G33980	8.54	1
A. thaliana	AT1G33990	2.17	4
A. thaliana	AT1G34000	117	0
A. thaliana	AT1G34020	1.62	1
A. thaliana	AT1G34030	711	0
A. thaliana	AT1G34130	9.74	1
A. thaliana	AT1G34210	5.3	3
A. thaliana	AT1G34220	18.1	0
A. thaliana	AT1G34300	1.16	0
A. thaliana	AT1G34320	1.08	3
A. thaliana	AT1G34360	16.6	13
A. thaliana	AT1G34430	110	0
A. thaliana	AT1G34570	3.14	1
A. thaliana	AT1G34750	8.45	4
A. thaliana	AT1G34760	59.4	0
A. thaliana	AT1G34770	4.99	1
A. thaliana	AT1G35140	3.12	0
A. thaliana	AT1G35160	643	0
A. thaliana	AT1G35180	1.85	2
A. thaliana	AT1G35190	1.46	1
A. thaliana	AT1G35220	7.87	3
A. thaliana	AT1G35310	6.95	0
A. thaliana	AT1G35340	1.17	0
A. thaliana	AT1G35420	19.6	1
A. thaliana	AT1G35470	7.94	0
A. thaliana	AT1G35550	1.95	7
A. thaliana	AT1G35580	78.8	0
A. thaliana	AT1G35620	50.4	0
A. thaliana	AT1G35660	2.44	1
A. thaliana	AT1G35670	5.25	0
A. thaliana	AT1G35680	170	0
A. thaliana	AT1G35720	1007	0
A. thaliana	AT1G35780	20.9	18
A. thaliana	AT1G36050	6.67	2
A. thaliana	AT1G36160	45.9	5
A. thaliana	AT1G36180	8.62	0
A. thaliana	AT1G36280	23.7	1
A. thaliana	AT1G36310	20.6	3
A. thaliana	AT1G36390	26.9	0
A. thaliana	AT1G36730	18.3	2
A. thaliana	AT1G36980	2.75	3
A. thaliana	AT1G37130	97.2	1
A. thaliana	AT1G41830	65.4	1
A. thaliana	AT1G41880	289	1
A. thaliana	AT1G42440	9.31	0
A. thaliana	AT1G42470	1.03	5
A. thaliana	AT1G42480	24	3
A. thaliana	AT1G42550	63.7	1
A. thaliana	AT1G42960	82.6	0
A. thaliana	AT1G42970	2287	4
A. thaliana	AT1G43130	6.57	8
A. thaliana	AT1G43170	1668	0
A. thaliana	AT1G43190	34.8	1
A. thaliana	AT1G43560	25.2	1
A. thaliana	AT1G43620	4.16	7
A. thaliana	AT1G43670	465	8
A. thaliana	AT1G43690	21.8	3
A. thaliana	AT1G43700	3.56	0
A. thaliana	AT1G43710	4.38	0
A. thaliana	AT1G43800	30.5	0
A. thaliana	AT1G43850	2.32	4
A. thaliana	AT1G43860	6.2	0
A. thaliana	AT1G43890	89.6	0
A. thaliana	AT1G43900	1.51	0
A. thaliana	AT1G43910	5.4	0
A. thaliana	AT1G44130	1.61	1
A. thaliana	AT1G44170	60.1	1
A. thaliana	AT1G44542	7.91	2
A. thaliana	AT1G44575	1893	0
A. thaliana	AT1G44770	2.24	1
A. thaliana	AT1G44790	25.6	1
A. thaliana	AT1G44800	1.59	0
A. thaliana	AT1G44820	7.31	0
A. thaliana	AT1G44835	35.2	4
A. thaliana	AT1G44900	28.2	0
A. thaliana	AT1G44910	30.2	0
A. thaliana	AT1G44920	10.3	0
A. thaliana	AT1G44960	12.8	0
A. thaliana	AT1G44970	3.47	1
A. thaliana	AT1G45000	81.7	2
A. thaliana	AT1G45015	10.1	1
A. thaliana	AT1G45110	2.07	1
A. thaliana	AT1G45130	3.39	5
A. thaliana	AT1G45145	214	0
A. thaliana	AT1G45170	6.61	1
A. thaliana	AT1G45201	31.6	0
A. thaliana	AT1G45207	2.01	1
A. thaliana	AT1G45230	2.63	2
A. thaliana	AT1G45332	10.4	3
A. thaliana	AT1G45474	17.2	0
A. thaliana	AT1G45688	8.03	0
A. thaliana	AT1G46768	2.29	3
A. thaliana	AT1G47128	478	0
A. thaliana	AT1G47200	458	1
A. thaliana	AT1G47240	1.08	0
A. thaliana	AT1G47250	50.7	0
A. thaliana	AT1G47260	293	0
A. thaliana	AT1G47278	2.52	0
A. thaliana	AT1G47290	3.73	1
A. thaliana	AT1G47330	3.54	2
A. thaliana	AT1G47420	149	0
A. thaliana	AT1G47480	5.08	1
A. thaliana	AT1G47490	8.12	0
A. thaliana	AT1G47500	2.92	0
A. thaliana	AT1G47530	9.45	7
A. thaliana	AT1G47540	46.1	0
A. thaliana	AT1G47550	17.2	0
A. thaliana	AT1G47560	1.32	4
A. thaliana	AT1G47600	29.1	0
A. thaliana	AT1G47640	8.14	0
A. thaliana	AT1G47670	1.39	2
A. thaliana	AT1G47710	29.1	0
A. thaliana	AT1G47750	6.46	1
A. thaliana	AT1G47820	22.3	0
A. thaliana	AT1G47830	12.1	0
A. thaliana	AT1G47840	4.08	0
A. thaliana	AT1G47900	2.67	4
A. thaliana	AT1G47960	15.2	0
A. thaliana	AT1G47970	91.6	1
A. thaliana	AT1G47980	47.6	0
A. thaliana	AT1G48030	616	3
A. thaliana	AT1G48050	3.64	0
A. thaliana	AT1G48090	5.27	2
A. thaliana	AT1G48110	2.37	5
A. thaliana	AT1G48130	125	1
A. thaliana	AT1G48160	31.3	3
A. thaliana	AT1G48170	22.2	0
A. thaliana	AT1G48200	8.05	0
A. thaliana	AT1G48210	17.7	16
A. thaliana	AT1G48240	9.01	8
A. thaliana	AT1G48320	16.8	0
A. thaliana	AT1G48350	217	0
A. thaliana	AT1G48380	1.86	0
A. thaliana	AT1G48410	49	0
A. thaliana	AT1G48420	35.8	0
A. thaliana	AT1G48440	26.5	2
A. thaliana	AT1G48460	3.83	8
A. thaliana	AT1G48470	159	0
A. thaliana	AT1G48480	15.4	2
A. thaliana	AT1G48520	66.1	3
A. thaliana	AT1G48570	6.36	0
A. thaliana	AT1G48600	65.4	1
A. thaliana	AT1G48605	1.59	1
A. thaliana	AT1G48610	182	1
A. thaliana	AT1G48620	150	0
A. thaliana	AT1G48630	52.2	0
A. thaliana	AT1G48640	1.65	1
A. thaliana	AT1G48650	1.86	1
A. thaliana	AT1G48760	2.35	1
A. thaliana	AT1G48790	37	2
A. thaliana	AT1G48830	913	0
A. thaliana	AT1G48850	202	1
A. thaliana	AT1G48860	21.2	5
A. thaliana	AT1G48900	16.4	1
A. thaliana	AT1G48920	194	0
A. thaliana	AT1G48950	6.4	1
A. thaliana	AT1G48970	1.17	2
A. thaliana	AT1G48990	9.46	0
A. thaliana	AT1G49040	14.8	1
A. thaliana	AT1G49140	45.2	9
A. thaliana	AT1G49240	281	1
A. thaliana	AT1G49245	5.89	5
A. thaliana	AT1G49300	86.6	1
A. thaliana	AT1G49340	23.6	3
A. thaliana	AT1G49350	2.03	0
A. thaliana	AT1G49400	16.9	1
A. thaliana	AT1G49410	26.8	0
A. thaliana	AT1G49430	12.2	0
A. thaliana	AT1G49480	15.3	9
A. thaliana	AT1G49490	3.46	0
A. thaliana	AT1G49500	1.25	2
A. thaliana	AT1G49540	7.83	0
A. thaliana	AT1G49580	1.67	3
A. thaliana	AT1G49590	1.66	0
A. thaliana	AT1G49600	16.4	0
A. thaliana	AT1G49630	22.3	0
A. thaliana	AT1G49660	40.3	1
A. thaliana	AT1G49670	72.3	0
A. thaliana	AT1G49710	1.4	2
A. thaliana	AT1G49730	2.27	6
A. thaliana	AT1G49740	9.52	6
A. thaliana	AT1G49750	101	3
A. thaliana	AT1G49760	148	0
A. thaliana	AT1G49820	21.4	1
A. thaliana	AT1G49880	1.28	0
A. thaliana	AT1G49950	4.83	3
A. thaliana	AT1G49970	77.3	1
A. thaliana	AT1G49975	3.83	2
A. thaliana	AT1G50010	272	0
A. thaliana	AT1G50020	1.84	1
A. thaliana	AT1G50030	8.16	2
A. thaliana	AT1G50110	11	0
A. thaliana	AT1G50120	1.26	4
A. thaliana	AT1G50140	3.86	2
A. thaliana	AT1G50170	5.47	1
A. thaliana	AT1G50200	252	4
A. thaliana	AT1G50240	5.82	0
A. thaliana	AT1G50250	115	2
A. thaliana	AT1G50310	9.09	0
A. thaliana	AT1G50320	37	1
A. thaliana	AT1G50370	10.5	7
A. thaliana	AT1G50380	101	0
A. thaliana	AT1G50400	1.76	0
A. thaliana	AT1G50430	34.7	0
A. thaliana	AT1G50450	21	1
A. thaliana	AT1G50460	3.49	4
A. thaliana	AT1G50480	299	4
A. thaliana	AT1G50490	2.59	0
A. thaliana	AT1G50500	25.3	5
A. thaliana	AT1G50510	46.8	0
A. thaliana	AT1G50560	1.36	0
A. thaliana	AT1G50570	29.9	3
A. thaliana	AT1G50575	7.53	4
A. thaliana	AT1G50600	7.96	2
A. thaliana	AT1G50620	4.82	0
A. thaliana	AT1G50670	31.9	0
A. thaliana	AT1G50700	9.09	1
A. thaliana	AT1G50710	2.1	1
A. thaliana	AT1G50840	1.77	1
A. thaliana	AT1G50900	148	1
A. thaliana	AT1G50910	1.03	0
A. thaliana	AT1G50920	13.5	1
A. thaliana	AT1G50940	47.4	0
A. thaliana	AT1G51010	2.61	4
A. thaliana	AT1G51020	7.11	4
A. thaliana	AT1G51030	1.67	0
A. thaliana	AT1G51060	152	1
A. thaliana	AT1G51100	9.41	0
A. thaliana	AT1G51110	73.1	1
A. thaliana	AT1G51140	3.84	0
A. thaliana	AT1G51160	12	4
A. thaliana	AT1G51350	1.28	1
A. thaliana	AT1G51360	9.42	0
A. thaliana	AT1G51380	20.4	3
A. thaliana	AT1G51390	18.1	0
A. thaliana	AT1G51400	47.4	0
A. thaliana	AT1G51410	6.81	2
A. thaliana	AT1G51420	5.11	2
A. thaliana	AT1G51450	6.53	0
A. thaliana	AT1G51470	25	0
A. thaliana	AT1G51500	8.91	4
A. thaliana	AT1G51510	101	0
A. thaliana	AT1G51540	2.24	2
A. thaliana	AT1G51560	10.7	0
A. thaliana	AT1G51570	12.8	8
A. thaliana	AT1G51580	7.04	0
A. thaliana	AT1G51590	10.6	1
A. thaliana	AT1G51600	1.18	2
A. thaliana	AT1G51610	9.11	3
A. thaliana	AT1G51630	23.3	0
A. thaliana	AT1G51650	55	1
A. thaliana	AT1G51680	31.1	4
A. thaliana	AT1G51690	33.3	25
A. thaliana	AT1G51710	125	3
A. thaliana	AT1G51720	1.17	2
A. thaliana	AT1G51730	9.06	0
A. thaliana	AT1G51740	10.3	5
A. thaliana	AT1G51745	1.35	3
A. thaliana	AT1G51760	56.5	2
A. thaliana	AT1G51780	4.03	3
A. thaliana	AT1G51800	1.43	0
A. thaliana	AT1G51805	18.1	3
A. thaliana	AT1G51830	1.55	2
A. thaliana	AT1G51840	1.74	13
A. thaliana	AT1G51850	1.94	2
A. thaliana	AT1G51980	439	0
A. thaliana	AT1G52000	153	3
A. thaliana	AT1G52030	130	10
A. thaliana	AT1G52040	77.1	0
A. thaliana	AT1G52050	3.16	5
A. thaliana	AT1G52060	10.3	3
A. thaliana	AT1G52070	8.74	0
A. thaliana	AT1G52100	4.56	6
A. thaliana	AT1G52120	9.64	3
A. thaliana	AT1G52160	6.73	0
A. thaliana	AT1G52190	3.96	1
A. thaliana	AT1G52200	60.9	2
A. thaliana	AT1G52220	93.6	0
A. thaliana	AT1G52230	120	1
A. thaliana	AT1G52260	3.37	1
A. thaliana	AT1G52280	65	0
A. thaliana	AT1G52290	6.89	2
A. thaliana	AT1G52300	59.5	0
A. thaliana	AT1G52320	5.44	2
A. thaliana	AT1G52330	1.04	2
A. thaliana	AT1G52340	16.3	1
A. thaliana	AT1G52360	39	0
A. thaliana	AT1G52370	3.42	8
A. thaliana	AT1G52380	106	6
A. thaliana	AT1G52400	569	3
A. thaliana	AT1G52410	186	4
A. thaliana	AT1G52500	18.5	0
A. thaliana	AT1G52510	225	0
A. thaliana	AT1G52540	5.56	5
A. thaliana	AT1G52560	15.4	0
A. thaliana	AT1G52570	24.6	4
A. thaliana	AT1G52600	15.2	0
A. thaliana	AT1G52620	1.23	0
A. thaliana	AT1G52670	72.2	0
A. thaliana	AT1G52680	27.9	0
A. thaliana	AT1G52690	113	0
A. thaliana	AT1G52695	3.68	0
A. thaliana	AT1G52730	17	1
A. thaliana	AT1G52740	94	0
A. thaliana	AT1G52760	59.9	5
A. thaliana	AT1G52780	10.1	1
A. thaliana	AT1G52930	2.27	0
A. thaliana	AT1G52980	7.46	0
A. thaliana	AT1G53000	103	0
A. thaliana	AT1G53030	2.93	0
A. thaliana	AT1G53050	1.85	9
A. thaliana	AT1G53070	17.6	1
A. thaliana	AT1G53120	10	0
A. thaliana	AT1G53165	2.34	1
A. thaliana	AT1G53210	71.6	4
A. thaliana	AT1G53240	1421	3
A. thaliana	AT1G53260	43.1	6
A. thaliana	AT1G53280	70.9	0
A. thaliana	AT1G53310	279	0
A. thaliana	AT1G53345	3.42	0
A. thaliana	AT1G53400	2.4	3
A. thaliana	AT1G53430	10.2	7
A. thaliana	AT1G53440	5.21	0
A. thaliana	AT1G53460	1.53	6
A. thaliana	AT1G53500	32.1	1
A. thaliana	AT1G53520	39.6	0
A. thaliana	AT1G53570	1.43	2
A. thaliana	AT1G53580	124	2
A. thaliana	AT1G53590	3.49	3
A. thaliana	AT1G53625	3.86	3
A. thaliana	AT1G53645	8.85	2
A. thaliana	AT1G53670	6.47	0
A. thaliana	AT1G53720	2.47	0
A. thaliana	AT1G53730	3.12	3
A. thaliana	AT1G53750	124	0
A. thaliana	AT1G53760	26.1	2
A. thaliana	AT1G53780	2.07	18
A. thaliana	AT1G53830	10	0
A. thaliana	AT1G53840	14.2	3
A. thaliana	AT1G53850	167	0
A. thaliana	AT1G54000	140	1
A. thaliana	AT1G54010	132	0
A. thaliana	AT1G54020	20.9	0
A. thaliana	AT1G54030	8.52	0
A. thaliana	AT1G54040	41.2	8
A. thaliana	AT1G54050	3.15	4
A. thaliana	AT1G54060	3.56	1
A. thaliana	AT1G54080	23.6	1
A. thaliana	AT1G54090	10.5	0
A. thaliana	AT1G54100	219	0
A. thaliana	AT1G54140	2.35	0
A. thaliana	AT1G54170	2.06	1
A. thaliana	AT1G54215	1.12	2
A. thaliana	AT1G54220	21.4	0
A. thaliana	AT1G54250	3.14	0
A. thaliana	AT1G54270	248	1
A. thaliana	AT1G54290	12.8	1
A. thaliana	AT1G54320	28.1	0
A. thaliana	AT1G54340	32.7	1
A. thaliana	AT1G54350	2.45	2
A. thaliana	AT1G54410	119	0
A. thaliana	AT1G54450	1.04	1
A. thaliana	AT1G54460	1.87	1
A. thaliana	AT1G54490	2.66	7
A. thaliana	AT1G54500	52.5	4
A. thaliana	AT1G54520	49.4	1
A. thaliana	AT1G54570	24.4	3
A. thaliana	AT1G54580	185	0
A. thaliana	AT1G54610	2.12	2
A. thaliana	AT1G54630	319	0
A. thaliana	AT1G54690	63.9	0
A. thaliana	AT1G54770	1.16	0
A. thaliana	AT1G54780	664	1
A. thaliana	AT1G54790	3.42	2
A. thaliana	AT1G54830	36.3	7
A. thaliana	AT1G54850	3.66	0
A. thaliana	AT1G54860	36.8	0
A. thaliana	AT1G54870	393	3
A. thaliana	AT1G54990	18.1	0
A. thaliana	AT1G55020	65.7	1
A. thaliana	AT1G55040	1.23	0
A. thaliana	AT1G55090	10	1
A. thaliana	AT1G55120	2.66	6
A. thaliana	AT1G55130	4.33	0
A. thaliana	AT1G55150	10.4	0
A. thaliana	AT1G55160	36.2	13
A. thaliana	AT1G55170	2.31	1
A. thaliana	AT1G55190	8.07	0
A. thaliana	AT1G55210	21.1	2
A. thaliana	AT1G55260	26.3	0
A. thaliana	AT1G55265	2.54	0
A. thaliana	AT1G55290	1.11	0
A. thaliana	AT1G55310	10	23
A. thaliana	AT1G55320	1.55	4
A. thaliana	AT1G55325	1.09	5
A. thaliana	AT1G55340	1.07	0
A. thaliana	AT1G55450	11.4	2
A. thaliana	AT1G55460	4.67	3
A. thaliana	AT1G55480	742	4
A. thaliana	AT1G55490	504	4
A. thaliana	AT1G55500	2.41	1
A. thaliana	AT1G55510	2.22	0
A. thaliana	AT1G55540	11.6	0
A. thaliana	AT1G55570	14.3	0
A. thaliana	AT1G55670	118	0
A. thaliana	AT1G55805	9.7	0
A. thaliana	AT1G55810	1.53	11
A. thaliana	AT1G55820	2.8	0
A. thaliana	AT1G55840	1.86	7
A. thaliana	AT1G55850	4.15	3
A. thaliana	AT1G55860	6.04	1
A. thaliana	AT1G55890	44.1	1
A. thaliana	AT1G55900	27.5	0
A. thaliana	AT1G56050	16.6	0
A. thaliana	AT1G56070	2477	13
A. thaliana	AT1G56080	3.3	2
A. thaliana	AT1G56100	30.2	0
A. thaliana	AT1G56110	225	0
A. thaliana	AT1G56140	1.71	1
A. thaliana	AT1G56170	7.48	2
A. thaliana	AT1G56190	787	5
A. thaliana	AT1G56200	4.87	0
A. thaliana	AT1G56220	6.91	5
A. thaliana	AT1G56260	3.86	1
A. thaliana	AT1G56280	2.09	4
A. thaliana	AT1G56290	3.52	0
A. thaliana	AT1G56330	183	0
A. thaliana	AT1G56340	495	0
A. thaliana	AT1G56420	2.37	1
A. thaliana	AT1G56440	3.05	1
A. thaliana	AT1G56450	196	1
A. thaliana	AT1G56460	2.06	1
A. thaliana	AT1G56500	92.2	4
A. thaliana	AT1G56560	4.2	3
A. thaliana	AT1G56580	107	2
A. thaliana	AT1G56600	5.29	0
A. thaliana	AT1G56660	2.78	0
A. thaliana	AT1G56680	1.95	0
A. thaliana	AT1G56700	47.1	7
A. thaliana	AT1G57610	1.08	3
A. thaliana	AT1G57620	1.35	1
A. thaliana	AT1G57660	289	2
A. thaliana	AT1G57720	597	8
A. thaliana	AT1G57750	4.31	0
A. thaliana	AT1G57770	49.8	1
A. thaliana	AT1G57860	289	0
A. thaliana	AT1G57870	2.01	8
A. thaliana	AT1G57990	19.6	1
A. thaliana	AT1G58025	4.27	0
A. thaliana	AT1G58060	1.22	1
A. thaliana	AT1G58080	90.8	2
A. thaliana	AT1G58100	5.2	3
A. thaliana	AT1G58110	3.57	0
A. thaliana	AT1G58220	3.32	2
A. thaliana	AT1G58230	1.27	4
A. thaliana	AT1G58270	20.7	1
A. thaliana	AT1G58280	17	0
A. thaliana	AT1G58290	5.27	3
A. thaliana	AT1G58360	4.11	4
A. thaliana	AT1G58380	171	2
A. thaliana	AT1G58684	171	1
A. thaliana	AT1G58983	171	0
A. thaliana	AT1G59171	1.25	9
A. thaliana	AT1G59359	171	1
A. thaliana	AT1G59600	4.24	0
A. thaliana	AT1G59610	94.7	4
A. thaliana	AT1G59660	3.84	0
A. thaliana	AT1G59670	4.36	0
A. thaliana	AT1G59700	78.5	2
A. thaliana	AT1G59710	12.2	2
A. thaliana	AT1G59760	6.72	0
A. thaliana	AT1G59820	3.83	1
A. thaliana	AT1G59830	13.4	1
A. thaliana	AT1G59840	1.99	1
A. thaliana	AT1G59860	7.71	0
A. thaliana	AT1G59870	86.7	1
A. thaliana	AT1G59900	106	2
A. thaliana	AT1G59910	1.81	3
A. thaliana	AT1G59960	25.4	1
A. thaliana	AT1G59990	16.5	5
A. thaliana	AT1G60000	9.89	0
A. thaliana	AT1G60070	18.3	2
A. thaliana	AT1G60080	4.51	1
A. thaliana	AT1G60110	1	0
A. thaliana	AT1G60140	2.25	16
A. thaliana	AT1G60170	3.62	0
A. thaliana	AT1G60200	28.3	31
A. thaliana	AT1G60420	75.7	0
A. thaliana	AT1G60430	1.37	1
A. thaliana	AT1G60440	1.01	5
A. thaliana	AT1G60490	1.74	2
A. thaliana	AT1G60550	24.9	2
A. thaliana	AT1G60620	2.61	5
A. thaliana	AT1G60640	10.4	0
A. thaliana	AT1G60650	14.8	20
A. thaliana	AT1G60660	10.5	6
A. thaliana	AT1G60680	14.9	0
A. thaliana	AT1G60690	12.2	0
A. thaliana	AT1G60710	60.6	2
A. thaliana	AT1G60730	13.3	0
A. thaliana	AT1G60740	9.39	2
A. thaliana	AT1G60770	19.2	0
A. thaliana	AT1G60780	22	3
A. thaliana	AT1G60810	15.1	0
A. thaliana	AT1G60850	8.46	0
A. thaliana	AT1G60900	10.9	0
A. thaliana	AT1G60940	19.6	1
A. thaliana	AT1G60950	2185	0
A. thaliana	AT1G60970	8.4	1
A. thaliana	AT1G60986	2.03	0
A. thaliana	AT1G60990	4.57	1
A. thaliana	AT1G60995	1.58	1
A. thaliana	AT1G61000	2.94	1
A. thaliana	AT1G61010	12.5	0
A. thaliana	AT1G61040	3.16	1
A. thaliana	AT1G61065	1.05	3
A. thaliana	AT1G61150	45.4	1
A. thaliana	AT1G61250	102	1
A. thaliana	AT1G61400	1.04	17
A. thaliana	AT1G61520	2952	0
A. thaliana	AT1G61570	110	0
A. thaliana	AT1G61580	128	0
A. thaliana	AT1G61620	4.46	1
A. thaliana	AT1G61670	1.18	5
A. thaliana	AT1G61690	4.6	0
A. thaliana	AT1G61720	105	0
A. thaliana	AT1G61730	47	0
A. thaliana	AT1G61770	19.9	0
A. thaliana	AT1G61790	47.7	0
A. thaliana	AT1G61820	2.26	10
A. thaliana	AT1G61850	1.5	7
A. thaliana	AT1G61870	10.8	1
A. thaliana	AT1G61890	1.13	0
A. thaliana	AT1G61900	14.9	2
A. thaliana	AT1G61950	5.47	0
A. thaliana	AT1G61980	5.24	2
A. thaliana	AT1G61990	13.9	3
A. thaliana	AT1G62000	1.78	3
A. thaliana	AT1G62010	2.26	0
A. thaliana	AT1G62020	77.2	1
A. thaliana	AT1G62040	1.82	4
A. thaliana	AT1G62060	2.24	0
A. thaliana	AT1G62070	1.46	0
A. thaliana	AT1G62080	4.54	0
A. thaliana	AT1G62110	1.67	5
A. thaliana	AT1G62180	19.4	5
A. thaliana	AT1G62225	1.7	0
A. thaliana	AT1G62290	109	0
A. thaliana	AT1G62330	3.55	0
A. thaliana	AT1G62340	10.9	0
A. thaliana	AT1G62380	372	7
A. thaliana	AT1G62390	45.6	1
A. thaliana	AT1G62430	4.46	1
A. thaliana	AT1G62480	873	0
A. thaliana	AT1G62500	1.05	4
A. thaliana	AT1G62570	5.05	9
A. thaliana	AT1G62630	1.12	0
A. thaliana	AT1G62640	79.2	1
A. thaliana	AT1G62660	69.6	12
A. thaliana	AT1G62710	15.4	0
A. thaliana	AT1G62730	1.93	1
A. thaliana	AT1G62740	87.9	0
A. thaliana	AT1G62750	786	0
A. thaliana	AT1G62780	138	0
A. thaliana	AT1G62790	1.47	1
A. thaliana	AT1G62800	13.5	3
A. thaliana	AT1G62810	3.99	6
A. thaliana	AT1G62820	82.8	0
A. thaliana	AT1G62830	5.42	0
A. thaliana	AT1G62850	6.58	0
A. thaliana	AT1G62940	18	0
A. thaliana	AT1G63000	186	5
A. thaliana	AT1G63010	4.42	4
A. thaliana	AT1G63020	2.03	0
A. thaliana	AT1G63050	1.54	1
A. thaliana	AT1G63110	1.77	1
A. thaliana	AT1G63120	3.56	2
A. thaliana	AT1G63130	1.39	7
A. thaliana	AT1G63160	20.2	3
A. thaliana	AT1G63180	4.1	0
A. thaliana	AT1G63220	35	1
A. thaliana	AT1G63270	1.85	6
A. thaliana	AT1G63290	54.2	10
A. thaliana	AT1G63310	1.8	0
A. thaliana	AT1G63460	17.5	0
A. thaliana	AT1G63470	1.34	1
A. thaliana	AT1G63500	31.1	7
A. thaliana	AT1G63610	27.8	1
A. thaliana	AT1G63640	3.73	1
A. thaliana	AT1G63660	88.3	1
A. thaliana	AT1G63680	5.56	1
A. thaliana	AT1G63770	674	0
A. thaliana	AT1G63780	12.9	0
A. thaliana	AT1G63810	10.3	4
A. thaliana	AT1G63830	14.4	0
A. thaliana	AT1G63930	1.49	1
A. thaliana	AT1G63940	828	0
A. thaliana	AT1G63970	42.9	1
A. thaliana	AT1G63980	2.72	0
A. thaliana	AT1G64040	7.92	1
A. thaliana	AT1G64090	22.7	3
A. thaliana	AT1G64110	3.59	4
A. thaliana	AT1G64160	2.24	0
A. thaliana	AT1G64190	119	0
A. thaliana	AT1G64200	61.9	0
A. thaliana	AT1G64230	81.2	0
A. thaliana	AT1G64300	1.19	3
A. thaliana	AT1G64330	13	2
A. thaliana	AT1G64350	2.19	0
A. thaliana	AT1G64355	1.97	1
A. thaliana	AT1G64370	9.59	2
A. thaliana	AT1G64385	2.4	4
A. thaliana	AT1G64390	1.49	4
A. thaliana	AT1G64400	5.8	2
A. thaliana	AT1G64440	5.17	0
A. thaliana	AT1G64490	5.14	0
A. thaliana	AT1G64500	10.5	3
A. thaliana	AT1G64510	35.6	1
A. thaliana	AT1G64520	281	1
A. thaliana	AT1G64550	20.8	0
A. thaliana	AT1G64600	12.4	0
A. thaliana	AT1G64640	1.49	7
A. thaliana	AT1G64650	17.8	2
A. thaliana	AT1G64660	6.63	0
A. thaliana	AT1G64680	4.6	4
A. thaliana	AT1G64710	4.98	2
A. thaliana	AT1G64740	125	0
A. thaliana	AT1G64750	65.4	0
A. thaliana	AT1G64760	31.5	0
A. thaliana	AT1G64770	41.7	9
A. thaliana	AT1G64790	57.2	1
A. thaliana	AT1G64850	3.68	1
A. thaliana	AT1G64860	7.72	7
A. thaliana	AT1G64880	24.8	2
A. thaliana	AT1G64900	1.6	3
A. thaliana	AT1G64960	2.73	0
A. thaliana	AT1G64970	3.39	2
A. thaliana	AT1G64980	11.9	7
A. thaliana	AT1G65000	2.75	1
A. thaliana	AT1G65010	14.1	3
A. thaliana	AT1G65020	5.86	0
A. thaliana	AT1G65030	16.3	0
A. thaliana	AT1G65040	2.18	11
A. thaliana	AT1G65060	1.48	0
A. thaliana	AT1G65090	48.2	1
A. thaliana	AT1G65150	10.4	0
A. thaliana	AT1G65220	19	2
A. thaliana	AT1G65230	12	1
A. thaliana	AT1G65240	1.67	1
A. thaliana	AT1G65260	576	5
A. thaliana	AT1G65270	95	0
A. thaliana	AT1G65280	1.05	4
A. thaliana	AT1G65290	129	0
A. thaliana	AT1G65310	3.34	2
A. thaliana	AT1G65320	1.15	4
A. thaliana	AT1G65410	8.05	2
A. thaliana	AT1G65440	33	1
A. thaliana	AT1G65450	4.02	30
A. thaliana	AT1G65480	24.9	0
A. thaliana	AT1G65520	1.16	5
A. thaliana	AT1G65540	13.6	4
A. thaliana	AT1G65560	11	13
A. thaliana	AT1G65580	1.57	0
A. thaliana	AT1G65590	22.3	3
A. thaliana	AT1G65650	46	0
A. thaliana	AT1G65700	17.5	2
A. thaliana	AT1G65820	21.5	0
A. thaliana	AT1G65880	2.6	0
A. thaliana	AT1G65900	1.58	1
A. thaliana	AT1G65930	1251	0
A. thaliana	AT1G65960	67.8	60
A. thaliana	AT1G65970	25.9	0
A. thaliana	AT1G65980	508	0
A. thaliana	AT1G66070	34.1	1
A. thaliana	AT1G66080	10.3	2
A. thaliana	AT1G66100	1.33	7
A. thaliana	AT1G66120	1.34	0
A. thaliana	AT1G66130	2.44	1
A. thaliana	AT1G66150	3.04	2
A. thaliana	AT1G66200	334	0
A. thaliana	AT1G66240	218	1
A. thaliana	AT1G66250	48.5	0
A. thaliana	AT1G66260	22.5	0
A. thaliana	AT1G66270	143	3
A. thaliana	AT1G66280	119	3
A. thaliana	AT1G66410	370	22
A. thaliana	AT1G66430	94	0
A. thaliana	AT1G66520	2.53	0
A. thaliana	AT1G66530	21.2	0
A. thaliana	AT1G66580	160	0
A. thaliana	AT1G66670	277	2
A. thaliana	AT1G66680	35.9	1
A. thaliana	AT1G66700	1.07	0
A. thaliana	AT1G66740	9.44	1
A. thaliana	AT1G66750	2.87	4
A. thaliana	AT1G66760	1.21	2
A. thaliana	AT1G66800	3.13	0
A. thaliana	AT1G66820	93.4	3
A. thaliana	AT1G66850	7.58	4
A. thaliana	AT1G66940	9.42	4
A. thaliana	AT1G66950	2.86	1
A. thaliana	AT1G66970	259	6
A. thaliana	AT1G66980	15.4	6
A. thaliana	AT1G67090	5015	5
A. thaliana	AT1G67120	10.7	0
A. thaliana	AT1G67140	8.08	1
A. thaliana	AT1G67148	2.4	0
A. thaliana	AT1G67230	95.6	0
A. thaliana	AT1G67280	274	0
A. thaliana	AT1G67290	11.1	0
A. thaliana	AT1G67320	2.8	1
A. thaliana	AT1G67325	1.43	8
A. thaliana	AT1G67330	4.14	2
A. thaliana	AT1G67350	6.06	0
A. thaliana	AT1G67360	55.6	2
A. thaliana	AT1G67430	249	0
A. thaliana	AT1G67470	1.17	0
A. thaliana	AT1G67490	6.48	0
A. thaliana	AT1G67520	1.51	7
A. thaliana	AT1G67550	3.54	3
A. thaliana	AT1G67560	6.47	0
A. thaliana	AT1G67580	2.77	0
A. thaliana	AT1G67590	1.47	5
A. thaliana	AT1G67630	13.6	0
A. thaliana	AT1G67650	1.79	0
A. thaliana	AT1G67680	51.5	11
A. thaliana	AT1G67700	201	1
A. thaliana	AT1G67720	1.41	3
A. thaliana	AT1G67730	83.1	2
A. thaliana	AT1G67740	56	0
A. thaliana	AT1G67750	4.4	1
A. thaliana	AT1G67760	29.4	1
A. thaliana	AT1G67830	25.1	0
A. thaliana	AT1G67850	1	4
A. thaliana	AT1G67900	2.66	69
A. thaliana	AT1G67910	2.48	13
A. thaliana	AT1G67930	14.7	2
A. thaliana	AT1G67940	1.28	0
A. thaliana	AT1G67950	9.49	4
A. thaliana	AT1G67980	1.01	0
A. thaliana	AT1G67990	8.97	0
A. thaliana	AT1G68010	2336	3
A. thaliana	AT1G68020	2.15	5
A. thaliana	AT1G68060	7.43	2
A. thaliana	AT1G68070	5.64	1
A. thaliana	AT1G68100	5.71	3
A. thaliana	AT1G68185	5	0
A. thaliana	AT1G68220	1.25	2
A. thaliana	AT1G68230	2.11	1
A. thaliana	AT1G68260	1.05	0
A. thaliana	AT1G68290	2.15	0
A. thaliana	AT1G68300	17.2	0
A. thaliana	AT1G68310	12.3	0
A. thaliana	AT1G68330	1.21	2
A. thaliana	AT1G68360	1.04	2
A. thaliana	AT1G68370	4.9	0
A. thaliana	AT1G68530	19.5	1
A. thaliana	AT1G68540	5.69	2
A. thaliana	AT1G68560	151	0
A. thaliana	AT1G68590	347	4
[truncated: 36,975 more rows]
