# Supplementary material for: Determinants of genome-wide distribution and evolution of uORFs in eukaryotes
Source: Nat Commun. 2021 Feb 17;12:1076. doi: 10.1038/s41467-021-21394-y (PMC7889888; doi:10.1038/s41467-021-21394-y)
Supplement: Supplementary file 12 — Source Data [file 41467_2021_21394_MOESM12_ESM.zip › Source Data/S5c_uORF_OEratio_by_gene_expression_level.txt]

species	level_bin	median_level	oeratio	ci_lower	ci_upper
H. sapiens	1	1.1979056934	0.84321223709369	0.791705937794534	0.905544147843943
H. sapiens	2	1.31403871105	0.910815939278937	0.849557522123894	0.977596741344195
H. sapiens	3	1.4362143265	0.87611496531219	0.820037105751391	0.942480942480942
H. sapiens	4	1.680682501475	0.812173913043478	0.763040725460561	0.868029739776952
H. sapiens	5	2.01359307525	0.911764705882353	0.859581473939604	0.976377952755906
H. sapiens	6	2.3723381325	0.837113402061856	0.786821705426357	0.898279772111289
H. sapiens	7	2.708857202	0.860510805500982	0.802197802197802	0.920216397920059
H. sapiens	8	3.22299730055	0.821078431372549	0.761320379523891	0.893333333333333
H. sapiens	9	3.81724347785	0.839506172839506	0.784184514003295	0.894778889985432
H. sapiens	10	4.61138467925	0.861141011840689	0.804828973843059	0.92378752886836
H. sapiens	11	5.5663179309	0.831978319783198	0.773299748110831	0.905604719764012
H. sapiens	12	6.70032726075	0.881395348837209	0.820346320346321	0.945137157107232
H. sapiens	13	8.34185684265	0.790588235294118	0.733624454148472	0.854961832061069
H. sapiens	14	10.33403799785	0.820823244552058	0.763513513513514	0.894459102902375
H. sapiens	15	13.30351795755	0.767726161369193	0.715261958997722	0.835106382978723
H. sapiens	16	17.43491055995	0.798982188295165	0.742316784869976	0.865013774104683
H. sapiens	17	24.96035837165	0.745205479452055	0.693877551020408	0.811940298507463
H. sapiens	18	35.27647711965	0.668810289389068	0.617164898746384	0.734982332155477
H. sapiens	19	60.6602926413	0.740837696335079	0.688564476885645	0.801699716713881
H. sapiens	20	171.2940388703	0.649214659685864	0.600447914775135	0.704595496839264
M. musculus	1	1.09	0.826568265682657	0.772413793103448	0.881933166002264
M. musculus	2	1.27	0.863560732113145	0.813479623824451	0.91858407079646
M. musculus	3	1.54	0.803468208092486	0.751351351351351	0.858024691358025
M. musculus	4	1.86	0.824723247232472	0.776007985764507	0.88519233625427
M. musculus	5	2.34	0.852517985611511	0.800675675675676	0.911538461538461
M. musculus	6	3.04	0.760233918128655	0.711678832116788	0.815899581589958
M. musculus	7	3.98	0.768085106382979	0.717693836978131	0.824247959358411
M. musculus	8	5.46	0.806451612903226	0.753295668549906	0.865800865800866
M. musculus	9	7.53	0.815298507462687	0.761324041811847	0.870517928286853
M. musculus	10	10.4	0.769076305220884	0.718574108818011	0.823655913978495
M. musculus	11	14.2	0.745019920318725	0.695167286245353	0.804344319587075
M. musculus	12	19.6	0.7818853974122	0.734343127468426	0.839327347586686
M. musculus	13	27.8	0.723112128146453	0.672304664645498	0.782226622934588
M. musculus	14	38.4	0.836104513064133	0.780444542985422	0.900313319265938
M. musculus	15	51	0.729268292682927	0.673423423423424	0.784776902887139
M. musculus	16	69.5	0.731829573934837	0.67906976744186	0.793478260869565
M. musculus	17	97.2	0.758706467661692	0.69954128440367	0.822102425876011
M. musculus	18	148	0.731645569620253	0.673659673659674	0.793956043956044
M. musculus	19	263	0.698765432098765	0.647560208226074	0.750663129973475
M. musculus	20	730	0.744949494949495	0.689252336448598	0.808219178082192
D. melanogaster	1	1.21728153600148	0.528809218950064	0.504273504273504	0.559620596205962
D. melanogaster	2	1.9923701061783	0.508495145631068	0.483833718244804	0.539948453608247
D. melanogaster	3	2.9444081620627	0.550158394931362	0.52518837730904	0.580194326122665
D. melanogaster	4	4.12177605431237	0.644302449414271	0.614197609197736	0.674470457079153
D. melanogaster	5	5.35199557230721	0.59656652360515	0.569074486323277	0.626161382960752
D. melanogaster	6	6.71567118335867	0.561256544502618	0.533864541832669	0.590324623475316
D. melanogaster	7	8.211309119293	0.605154639175258	0.576054955839058	0.633926401900699
D. melanogaster	8	10.0798447810046	0.537590113285273	0.513274336283186	0.566175872447735
D. melanogaster	9	12.0278983595688	0.580051150895141	0.552631578947369	0.607066381156317
D. melanogaster	10	14.406312031187	0.534246575342466	0.509534936308133	0.562099836469969
D. melanogaster	11	17.3160075893266	0.497821350762527	0.473575129533679	0.524699331209277
D. melanogaster	12	20.7316625790777	0.535331905781585	0.51071218814637	0.561813534088036
D. melanogaster	13	25.2706097920501	0.503695881731785	0.479879275653924	0.530619055564826
D. melanogaster	14	31.4094751626266	0.437284234752589	0.416210295728368	0.460606060606061
D. melanogaster	15	38.7034247217386	0.459353574926543	0.44037558685446	0.48252269862908
D. melanogaster	16	50.0665935428655	0.437100213219616	0.414969256850788	0.461711711711712
D. melanogaster	17	67.6554890477703	0.429009193054137	0.409356725146199	0.451612903225806
D. melanogaster	18	96.8523833137901	0.414452709883103	0.395136778115502	0.436241610738255
D. melanogaster	19	163.401705480713	0.395876288659794	0.377581120943953	0.416034669555796
D. melanogaster	20	466.540270025198	0.417079207920792	0.395539906103286	0.442257217847769
A. thaliana	1	1.12	0.792535675082327	0.748186528497409	0.834682080924856
A. thaliana	2	1.39	0.843089030988687	0.800934579439252	0.887163561076605
A. thaliana	3	1.75	0.760780287474333	0.721501424015968	0.798491379310345
A. thaliana	4	2.18	0.745744680851064	0.710935321112548	0.787662574791427
A. thaliana	5	2.8	0.835570469798658	0.792972585653247	0.880896226415094
A. thaliana	6	3.51	0.787325456498389	0.745676500508647	0.831089316590606
A. thaliana	7	4.37	0.843322818086225	0.798009950248756	0.888175198648911
A. thaliana	8	5.6	0.775641025641026	0.735562310030395	0.818512359423885
A. thaliana	9	7.17	0.774577954319762	0.737920105957759	0.81419624217119
A. thaliana	10	9.19	0.720476706392199	0.685549341511817	0.766129032258065
A. thaliana	11	11.4	0.759036144578313	0.719626168224299	0.799354057327412
A. thaliana	12	14.9	0.777124532335649	0.738802367826021	0.81685393258427
A. thaliana	13	19.5	0.701199563794984	0.665631469979296	0.738253107150033
A. thaliana	14	26.3	0.693512304250559	0.658156630662668	0.737217598097503
A. thaliana	15	36.6	0.739504843918192	0.701718546513113	0.78070399727265
A. thaliana	16	53.8	0.723628691983122	0.68529756999076	0.763070077864294
A. thaliana	17	79.8	0.739176346356917	0.701385235840786	0.778642936596218
A. thaliana	18	133	0.721040189125296	0.685374006348136	0.763454317897372
A. thaliana	19	247	0.728402032749859	0.69206008583691	0.771531100478469
A. thaliana	20	695	0.804851157662624	0.766786586486699	0.851808634772462
S. cerevisiae	1	1.25	0.820809248554913	0.761394101876676	0.89589905362776
S. cerevisiae	2	1.73	0.661654135338346	0.618266978922717	0.719346049046322
S. cerevisiae	3	2.795	0.485611510791367	0.442622950819672	0.54
S. cerevisiae	4	4.69	0.551181102362205	0.503551838863412	0.606060606060606
S. cerevisiae	5	6.975	0.427350427350427	0.387596899224806	0.478468899521531
S. cerevisiae	6	9.25	0.453389830508475	0.411538461538462	0.507109004739337
S. cerevisiae	7	12.3	0.355648535564854	0.32319391634981	0.395348837209302
S. cerevisiae	8	16.2	0.321266968325792	0.287449392712551	0.358585858585859
S. cerevisiae	9	20.6	0.328767123287671	0.295081967213115	0.36734693877551
S. cerevisiae	10	25.9	0.35978835978836	0.322274881516588	0.407185628742515
S. cerevisiae	11	32	0.346938775510204	0.311926605504587	0.390804597701149
S. cerevisiae	12	40.45	0.224852071005917	0.2	0.258503401360544
S. cerevisiae	13	50.9	0.192513368983957	0.172228202368138	0.216867469879518
S. cerevisiae	14	63.55	0.147368421052632	0.131455399061033	0.166666666666667
S. cerevisiae	15	80.5	0.140449438202247	0.125	0.16025641025641
S. cerevisiae	16	111	0.134615384615385	0.119982859591487	0.153284671532847
S. cerevisiae	17	162	0.0733333333333333	0.0654761904761905	0.0846153846153846
S. cerevisiae	18	254	0.165644171779141	0.147540983606557	0.188811188811189
S. cerevisiae	19	515.5	0.208860759493671	0.184357541899441	0.235714285714286
S. cerevisiae	20	1538.5	0.401869158878505	0.352459016393443	0.477777777777778
