# Supplementary material for: Determinants of genome-wide distribution and evolution of uORFs in eukaryotes
Source: Nat Commun. 2021 Feb 17;12:1076. doi: 10.1038/s41467-021-21394-y (PMC7889888; doi:10.1038/s41467-021-21394-y)
Supplement: Supplementary file 12 — Source Data [file 41467_2021_21394_MOESM12_ESM.zip › Source Data/S7_fly_uAUG_age_all.txt]

uorf_id	chrom_position	age
FBtr0005088_89	2L__8366126	droSim1,droSec1
FBtr0006151_1039	2L__14617384	droFic2
FBtr0006151_1048	2L__14617393	droYak3,droEre2
FBtr0006151_1060	2L__14617405	droWil2
FBtr0006151_1117	2L__14617462	droFic2
FBtr0006151_1132	2L__14617477	droKik2
FBtr0006151_1142	2L__14617487	droSim1,droSec1
FBtr0006151_2	2L__14615553	dm6
FBtr0006151_995	2L__14617340	droFic2
FBtr0070000_135	X__19961823	droFic2
FBtr0070000_78	X__19961766	droWil2
FBtr0070026_24	X__20169958	dm6
FBtr0070026_78	X__20169904	pseudoobscura_subgroup
FBtr0070028_236	X__20159637	droEug2
FBtr0070028_388	X__20159485	droSim1,droSec1
FBtr0070028_394	X__20159479	droRho2
FBtr0070028_60	X__20159813	Drosophila_subgenus
FBtr0070034_183	X__20013553	droYak3,droEre2
FBtr0070034_247	X__20013489	Drosophila_subgenus
FBtr0070034_255	X__20013481	Drosophila_subgenus
FBtr0070034_306	X__20013430	droYak3,droEre2
FBtr0070034_421	X__20013315	droFic2
FBtr0070034_454	X__20013282	pseudoobscura_subgroup
FBtr0070034_552	X__20013184	pseudoobscura_subgroup
FBtr0070034_598	X__20013138	droFic2
FBtr0070035_40	X__20002057	droSim1,droSec1
FBtr0070040_59	3L__23339384	droSim1,droSec1
FBtr0070042_34	3L__23099673	triCas2
FBtr0070043_34	3L__23099673	triCas2
FBtr0070044_34	3L__23099673	triCas2
FBtr0070045_35	3L__23126059	pseudoobscura_subgroup
FBtr0070045_53	3L__23126077	dm6
FBtr0070046_40	3L__23150460	droYak3,droEre2
FBtr0070046_96	3L__23150404	droYak3,droEre2
FBtr0070058_61	X__21605204	dm6
FBtr0070059_61	X__21605204	dm6
FBtr0070060_61	X__21605204	dm6
FBtr0070061_129	X__21604808	droSim1,droSec1
FBtr0070061_142	X__21604795	droSim1,droSec1
FBtr0070061_166	X__21604771	droFic2
FBtr0070061_19	X__21604918	droSim1,droSec1
FBtr0070063_114	X__246091	droSim1,droSec1
FBtr0070063_135	X__246112	suzukii_subgroup
FBtr0070063_301	X__246278	droYak3,droEre2
FBtr0070063_328	X__246305	droFic2
FBtr0070063_390	X__246367	dm6
FBtr0070063_598	X__246575	droSim1,droSec1
FBtr0070063_620	X__246597	dm6
FBtr0070063_637	X__246614	droKik2
FBtr0070063_731	X__246708	droSim1,droSec1
FBtr0070063_75	X__246052	droRho2
FBtr0070063_776	X__246753	droYak3,droEre2
FBtr0070063_796	X__246773	droFic2
FBtr0070064_30	X__255703	dm6
FBtr0070064_38	X__255711	pseudoobscura_subgroup
FBtr0070064_52	X__255725	droFic2
FBtr0070065_30	X__255703	dm6
FBtr0070065_38	X__255711	pseudoobscura_subgroup
FBtr0070065_52	X__255725	droFic2
FBtr0070066_100	X__343736	pseudoobscura_subgroup
FBtr0070067_124	X__343736	pseudoobscura_subgroup
FBtr0070068_103	X__343143	pseudoobscura_subgroup
FBtr0070068_150	X__343736	pseudoobscura_subgroup
FBtr0070069_20	X__307703	droFic2
FBtr0070069_222	X__308102	droSim1,droSec1
FBtr0070075_71	X__460817	droYak3,droEre2
FBtr0070076_104	X__477471	dm6
FBtr0070079_96	X__487973	droFic2
FBtr0070080_126	X__495025	droFic2
FBtr0070080_92	X__494991	droYak3,droEre2
FBtr0070081_246	X__499924	pseudoobscura_subgroup
FBtr0070084_102	X__496547	droFic2
FBtr0070084_106	X__496551	droFic2
FBtr0070084_113	X__496558	dm6
FBtr0070085_102	X__496547	droFic2
FBtr0070085_106	X__496551	droFic2
FBtr0070085_113	X__496558	dm6
FBtr0070086_246	X__499924	pseudoobscura_subgroup
FBtr0070087_246	X__499924	pseudoobscura_subgroup
FBtr0070088_71	X__509505	droYak3,droEre2
FBtr0070090_229	X__529621	Drosophila_subgenus
FBtr0070090_235	X__529615	Drosophila_subgenus
FBtr0070091_146	X__523081	droYak3,droEre2
FBtr0070093_115	X__492909	pseudoobscura_subgroup
FBtr0070093_263	X__492761	droYak3,droEre2
FBtr0070093_28	X__492996	droRho2
FBtr0070093_93	X__492931	pseudoobscura_subgroup
FBtr0070098_63	X__476517	Drosophila_subgenus
FBtr0070098_72	X__476508	droRho2
FBtr0070098_89	X__476491	Drosophila_subgenus
FBtr0070101_14	X__334788	droFic2
FBtr0070102_14	X__334788	droFic2
FBtr0070103_138	X__294825	droYak3,droEre2
FBtr0070103_238	X__290499	droYak3,droEre2
FBtr0070103_308	X__290429	droSim1,droSec1
FBtr0070106_331	X__259669	musDom2
FBtr0070110_11	X__591052	musDom2
FBtr0070110_147	X__591188	pseudoobscura_subgroup
FBtr0070110_29	X__591070	Drosophila_subgenus
FBtr0070116_4	X__625545	droSim1,droSec1
FBtr0070117_4	X__625545	droSim1,droSec1
FBtr0070118_4	X__625545	droSim1,droSec1
FBtr0070120_112	X__636001	droRho2
FBtr0070120_346	X__636235	droFic2
FBtr0070120_56	X__635945	droFic2
FBtr0070120_86	X__635975	droFic2
FBtr0070121_125	X__644885	droRho2
FBtr0070123_106	X__656219	dm6
FBtr0070124_106	X__656219	dm6
FBtr0070124_500	X__656613	droEug2
FBtr0070124_537	X__656650	dm6
FBtr0070130_173	X__687006	droSim1,droSec1
FBtr0070130_181	X__687014	droSim1,droSec1
FBtr0070130_303	X__687582	droFic2
FBtr0070130_312	X__687591	droFic2
FBtr0070130_92	X__686925	droYak3,droEre2
FBtr0070131_173	X__687006	droSim1,droSec1
FBtr0070131_181	X__687014	droSim1,droSec1
FBtr0070131_303	X__687582	droFic2
FBtr0070131_312	X__687591	droFic2
FBtr0070131_92	X__686925	droYak3,droEre2
FBtr0070132_173	X__687006	droSim1,droSec1
FBtr0070132_181	X__687014	droSim1,droSec1
FBtr0070132_251	X__687582	droFic2
FBtr0070132_260	X__687591	droFic2
FBtr0070132_92	X__686925	droYak3,droEre2
FBtr0070133_173	X__687006	droSim1,droSec1
FBtr0070133_186	X__687582	droFic2
FBtr0070133_195	X__687591	droFic2
FBtr0070133_92	X__686925	droYak3,droEre2
FBtr0070137_102	X__759695	Drosophila_subgenus
FBtr0070137_119	X__759712	droEug2
FBtr0070137_156	X__759749	dm6
FBtr0070138_174	X__770199	droFic2
FBtr0070139_87	X__784832	droYak3,droEre2
FBtr0070140_116	X__793262	droSim1,droSec1
FBtr0070141_119	X__806194	droEug2
FBtr0070146_208	X__801272	droTak2
FBtr0070146_242	X__801238	droTak2
FBtr0070146_36	X__801444	droYak3,droEre2
FBtr0070146_470	X__801010	droFic2
FBtr0070151_241	X__655793	pseudoobscura_subgroup
FBtr0070151_247	X__655787	droSim1,droSec1
FBtr0070151_380	X__655654	pseudoobscura_subgroup
FBtr0070151_429	X__655605	pseudoobscura_subgroup
FBtr0070151_529	X__655505	pseudoobscura_subgroup
FBtr0070158_116	X__629301	dm6
FBtr0070167_168	X__935399	droRho2
FBtr0070167_489	X__935720	droFic2
FBtr0070169_130	X__935987	droSim1,droSec1
FBtr0070169_156	X__936013	droEug2
FBtr0070169_233	X__936090	droYak3,droEre2
FBtr0070169_325	X__936182	droYak3,droEre2
FBtr0070169_365	X__936222	droRho2
FBtr0070169_382	X__936239	suzukii_subgroup
FBtr0070169_5	X__935862	droYak3,droEre2
FBtr0070170_24	X__941098	droTak2
FBtr0070174_15	X__1030772	droFic2
FBtr0070176_19	X__1033334	droYak3,droEre2
FBtr0070176_49	X__1033364	droEug2
FBtr0070176_57	X__1033372	Drosophila_subgenus
FBtr0070176_87	X__1040982	droFic2
FBtr0070177_19	X__1033334	droYak3,droEre2
FBtr0070177_49	X__1033364	droEug2
FBtr0070177_57	X__1033372	Drosophila_subgenus
FBtr0070177_87	X__1033402	Drosophila_subgenus
FBtr0070178_19	X__1033334	droYak3,droEre2
FBtr0070178_49	X__1033364	droEug2
FBtr0070178_57	X__1033372	Drosophila_subgenus
FBtr0070178_87	X__1033402	Drosophila_subgenus
FBtr0070181_1034	X__1081406	droYak3,droEre2
FBtr0070181_1075	X__1081365	droYak3,droEre2
FBtr0070181_1080	X__1081360	droRho2
FBtr0070181_1147	X__1081293	Drosophila_subgenus
FBtr0070181_1179	X__1081261	droTak2
FBtr0070181_1189	X__1081251	droRho2
FBtr0070181_1366	X__1081074	Drosophila_subgenus
FBtr0070181_188	X__1082252	droRho2
FBtr0070181_231	X__1082209	droSim1,droSec1
FBtr0070181_234	X__1082206	suzukii_subgroup
FBtr0070181_271	X__1082169	droYak3,droEre2
FBtr0070181_326	X__1082114	droSim1,droSec1
FBtr0070181_382	X__1082058	droSim1,droSec1
FBtr0070181_429	X__1082011	droYak3,droEre2
FBtr0070181_472	X__1081968	pseudoobscura_subgroup
FBtr0070181_521	X__1081919	pseudoobscura_subgroup
FBtr0070181_56	X__1082384	droYak3,droEre2
FBtr0070181_611	X__1081829	Drosophila_subgenus
FBtr0070181_703	X__1081737	droFic2
FBtr0070181_791	X__1081649	droRho2
FBtr0070181_839	X__1081601	Drosophila_subgenus
FBtr0070181_89	X__1082351	droYak3,droEre2
FBtr0070181_914	X__1081526	Drosophila_subgenus
FBtr0070181_936	X__1081504	Drosophila_subgenus
FBtr0070181_962	X__1081478	droYak3,droEre2
FBtr0070182_108	X__1030449	Drosophila_subgenus
FBtr0070182_126	X__1030431	droSim1,droSec1
FBtr0070183_27	X__1026677	dm6
FBtr0070184_19	X__1011625	droRho2
FBtr0070184_24	X__1011620	droSim1,droSec1
FBtr0070199_78	X__1181697	suzukii_subgroup
FBtr0070200_102	X__1184879	droYak3,droEre2
FBtr0070200_177	X__1184954	droWil2
FBtr0070201_182	X__1191586	droYak3,droEre2
FBtr0070201_264	X__1191668	Drosophila_subgenus
FBtr0070203_1	X__1203777	droYak3,droEre2
FBtr0070206_295	X__1287584	pseudoobscura_subgroup
FBtr0070206_342	X__1287631	droSim1,droSec1
FBtr0070206_383	X__1287672	Drosophila_subgenus
FBtr0070206_409	X__1287698	Drosophila_subgenus
FBtr0070206_415	X__1287704	Drosophila_subgenus
FBtr0070206_429	X__1287718	pseudoobscura_subgroup
FBtr0070206_493	X__1287782	droFic2
FBtr0070206_525	X__1287814	droEug2
FBtr0070206_542	X__1287831	droSim1,droSec1
FBtr0070206_561	X__1287850	dm6
FBtr0070206_566	X__1287855	droYak3,droEre2
FBtr0070209_191	X__1342296	droSim1,droSec1
FBtr0070209_217	X__1342322	ananassae_subgroup
FBtr0070209_23	X__1342128	Drosophila_subgenus
FBtr0070209_247	X__1342352	Drosophila_subgenus
FBtr0070209_97	X__1342202	droFic2
FBtr0070216_40	X__1375575	pseudoobscura_subgroup
FBtr0070217_40	X__1375575	pseudoobscura_subgroup
FBtr0070218_40	X__1375575	pseudoobscura_subgroup
FBtr0070222_128	X__1388695	dm6
FBtr0070222_351	X__1389018	suzukii_subgroup
FBtr0070222_359	X__1389026	droSim1,droSec1
FBtr0070225_130	X__1393183	Drosophila_subgenus
FBtr0070225_78	X__1393131	droFic2
FBtr0070235_141	X__1353841	droFic2
FBtr0070235_248	X__1353734	Drosophila_subgenus
FBtr0070235_272	X__1353710	droRho2
FBtr0070235_42	X__1353940	Drosophila_subgenus
FBtr0070238_26	X__1338197	Drosophila_subgenus
FBtr0070238_44	X__1338179	Drosophila_subgenus
FBtr0070239_143	X__1322220	droYak3,droEre2
FBtr0070244_1016	X__1251990	droFic2
FBtr0070244_1025	X__1251981	pseudoobscura_subgroup
FBtr0070244_1128	X__1251878	droYak3,droEre2
FBtr0070244_1250	X__1251756	Drosophila_subgenus
FBtr0070244_139	X__1275146	droFic2
FBtr0070244_400	X__1274885	droYak3,droEre2
FBtr0070244_521	X__1274764	ananassae_subgroup
FBtr0070244_659	X__1274626	Drosophila_subgenus
FBtr0070244_816	X__1274469	droYak3,droEre2
FBtr0070244_915	X__1252091	droYak3,droEre2
FBtr0070244_921	X__1252085	droFic2
FBtr0070245_72	X__1239813	droFic2
FBtr0070249_175	X__1234879	droFic2
FBtr0070249_178	X__1234876	droRho2
FBtr0070249_571	X__1234009	droFic2
FBtr0070250_26	X__1215131	dm6
FBtr0070250_53	X__1215104	dm6
FBtr0070253_53	X__1466801	pseudoobscura_subgroup
FBtr0070255_41	X__1470706	droYak3,droEre2
FBtr0070259_271	X__1478822	Drosophila_subgenus
FBtr0070260_18	X__1513087	droYak3,droEre2
FBtr0070260_242	X__1513311	Drosophila_subgenus
FBtr0070260_46	X__1513115	droEug2
FBtr0070261_122	X__1610633	Drosophila_subgenus
FBtr0070261_172	X__1610683	droEle2
FBtr0070262_403	X__1612743	pseudoobscura_subgroup
FBtr0070262_416	X__1612756	pseudoobscura_subgroup
FBtr0070262_426	X__1612766	droFic2
FBtr0070263_403	X__1612743	pseudoobscura_subgroup
FBtr0070263_416	X__1612756	pseudoobscura_subgroup
FBtr0070263_426	X__1612766	droFic2
FBtr0070265_403	X__1612743	pseudoobscura_subgroup
FBtr0070265_416	X__1612756	pseudoobscura_subgroup
FBtr0070265_426	X__1612766	droFic2
FBtr0070266_403	X__1612743	pseudoobscura_subgroup
FBtr0070266_416	X__1612756	pseudoobscura_subgroup
FBtr0070266_426	X__1612766	droFic2
FBtr0070270_124	X__1669693	droTak2
FBtr0070270_210	X__1669779	droFic2
FBtr0070270_246	X__1669815	droSim1,droSec1
FBtr0070270_264	X__1669833	droFic2
FBtr0070270_270	X__1669839	droYak3,droEre2
FBtr0070277_216	X__1753850	droFic2
FBtr0070277_377	X__1750458	droFic2
FBtr0070277_388	X__1750447	droFic2
FBtr0070278_1	X__1710182	droYak3,droEre2
FBtr0070279_122	X__1695768	Drosophila_subgenus
FBtr0070279_203	X__1695687	Drosophila_subgenus
FBtr0070279_23	X__1695867	Drosophila_subgenus
FBtr0070279_291	X__1695599	droFic2
FBtr0070279_5	X__1695885	droFic2
FBtr0070283_121	X__1669177	droFic2
FBtr0070284_133	X__1604780	droSim1,droSec1
FBtr0070284_164	X__1604749	droEle2
FBtr0070284_235	X__1584198	ananassae_subgroup
FBtr0070284_30	X__1618126	droKik2
FBtr0070284_352	X__1558732	pseudoobscura_subgroup
FBtr0070284_387	X__1558697	droTak2
FBtr0070284_466	X__1558618	pseudoobscura_subgroup
FBtr0070284_672	X__1558412	droYak3,droEre2
FBtr0070284_681	X__1558403	droWil2
FBtr0070284_842	X__1558242	pseudoobscura_subgroup
FBtr0070284_92	X__1618064	ananassae_subgroup
FBtr0070284_98	X__1618058	dm6
FBtr0070288_366	X__1507443	pseudoobscura_subgroup
FBtr0070288_382	X__1502500	pseudoobscura_subgroup
FBtr0070288_531	X__1502351	pseudoobscura_subgroup
FBtr0070289_60	X__1483233	dm6
FBtr0070289_74	X__1483219	droSim1,droSec1
FBtr0070289_81	X__1483212	pseudoobscura_subgroup
FBtr0070290_90	X__1483324	suzukii_subgroup
FBtr0070293_159	X__1476816	droYak3,droEre2
FBtr0070293_347	X__1476628	pseudoobscura_subgroup
FBtr0070294_159	X__1476816	droYak3,droEre2
FBtr0070294_347	X__1476628	pseudoobscura_subgroup
FBtr0070294_729	X__1474883	pseudoobscura_subgroup
FBtr0070295_115	X__1469703	anoGam1
FBtr0070295_52	X__1469766	pseudoobscura_subgroup
FBtr0070295_80	X__1469738	pseudoobscura_subgroup
FBtr0070299_126	X__1773850	droSim1,droSec1
FBtr0070299_234	X__1773958	droRho2
FBtr0070299_333	X__1774057	droYak3,droEre2
FBtr0070299_75	X__1773799	droRho2
FBtr0070299_80	X__1773804	droRho2
FBtr0070299_85	X__1773809	droRho2
FBtr0070299_94	X__1773818	dm6
FBtr0070300_126	X__1773850	droSim1,droSec1
FBtr0070300_234	X__1773958	droRho2
FBtr0070300_333	X__1774057	droYak3,droEre2
FBtr0070300_75	X__1773799	droRho2
FBtr0070300_80	X__1773804	droRho2
FBtr0070300_85	X__1773809	droRho2
FBtr0070300_94	X__1773818	dm6
FBtr0070308_29	X__1865937	droSim1,droSec1
FBtr0070311_15	X__1873867	droYak3,droEre2
FBtr0070312_51	X__1877367	suzukii_subgroup
FBtr0070313_133	X__1880414	suzukii_subgroup
FBtr0070313_197	X__1880478	dm6
FBtr0070313_203	X__1880484	droTak2
FBtr0070313_81	X__1880362	droRho2
FBtr0070313_88	X__1880369	droRho2
FBtr0070314_28	X__1890283	Drosophila_subgenus
FBtr0070316_127	X__1909046	droWil2
FBtr0070316_337	X__1909256	droFic2
FBtr0070316_97	X__1909016	droSim1,droSec1
FBtr0070317_223	X__1923203	pseudoobscura_subgroup
FBtr0070317_286	X__1923266	droSim1,droSec1
FBtr0070317_84	X__1923064	Drosophila_subgenus
FBtr0070318_30	X__1927712	droFic2
FBtr0070319_30	X__1927712	droFic2
FBtr0070326_120	X__2014367	Drosophila_subgenus
FBtr0070330_112	X__2072524	droRho2
FBtr0070330_132	X__2072544	droSim1,droSec1
FBtr0070330_253	X__2072665	droFic2
FBtr0070330_418	X__2073238	droTak2
FBtr0070330_482	X__2073302	droRho2
FBtr0070330_530	X__2073350	droYak3,droEre2
FBtr0070330_596	X__2073416	droEug2
FBtr0070330_657	X__2073477	droYak3,droEre2
FBtr0070330_764	X__2073584	droRho2
FBtr0070335_118	X__2071719	droFic2
FBtr0070335_152	X__2071685	droFic2
FBtr0070335_5	X__2071832	droSim1,droSec1
FBtr0070336_115	X__2071685	droFic2
FBtr0070336_81	X__2071719	droFic2
FBtr0070339_114	X__2065029	droYak3,droEre2
FBtr0070339_3	X__2065140	droKik2
FBtr0070339_95	X__2065048	Drosophila_subgenus
FBtr0070340_107	X__2061809	droRho2
FBtr0070340_130	X__2061786	droFic2
FBtr0070340_305	X__2060834	droFic2
FBtr0070340_329	X__2060810	Drosophila_subgenus
FBtr0070343_29	X__2042283	droFic2
FBtr0070343_45	X__2042267	droFic2
FBtr0070343_75	X__2042237	pseudoobscura_subgroup
FBtr0070343_78	X__2042234	pseudoobscura_subgroup
FBtr0070343_83	X__2042229	droYak3,droEre2
FBtr0070344_29	X__2042283	droFic2
FBtr0070344_45	X__2042267	droFic2
FBtr0070344_75	X__2042237	pseudoobscura_subgroup
FBtr0070344_78	X__2042234	pseudoobscura_subgroup
FBtr0070344_83	X__2042229	droYak3,droEre2
FBtr0070345_29	X__2042283	droFic2
FBtr0070345_45	X__2042267	droFic2
FBtr0070345_75	X__2042237	pseudoobscura_subgroup
FBtr0070345_78	X__2042234	pseudoobscura_subgroup
FBtr0070345_83	X__2042229	droYak3,droEre2
FBtr0070346_158	X__2041155	Drosophila_subgenus
FBtr0070346_164	X__2041149	Drosophila_subgenus
FBtr0070346_34	X__2041279	musDom2
FBtr0070347_43	X__2009322	droYak3,droEre2
FBtr0070349_5	X__1940036	droYak3,droEre2
FBtr0070352_122	X__1908706	droEug2
FBtr0070352_131	X__1908697	droFic2
FBtr0070352_164	X__1908664	Drosophila_subgenus
FBtr0070352_179	X__1908649	Drosophila_subgenus
FBtr0070352_272	X__1908556	droTak2
FBtr0070352_331	X__1908497	droYak3,droEre2
FBtr0070352_433	X__1908395	droWil2
FBtr0070352_51	X__1908777	droYak3,droEre2
FBtr0070352_532	X__1907764	droFic2
FBtr0070352_617	X__1907679	Drosophila_subgenus
FBtr0070352_631	X__1907665	Drosophila_subgenus
FBtr0070352_91	X__1908737	Drosophila_subgenus
FBtr0070353_8	X__1908263	Drosophila_subgenus
FBtr0070354_154	X__1907968	droYak3,droEre2
FBtr0070354_358	X__1907764	droFic2
FBtr0070354_443	X__1907679	Drosophila_subgenus
FBtr0070354_457	X__1907665	Drosophila_subgenus
FBtr0070354_77	X__1908045	droSim1,droSec1
FBtr0070354_86	X__1908036	dm6
FBtr0070355_127	X__1903051	droWil2
FBtr0070355_159	X__1903019	Drosophila_subgenus
FBtr0070355_184	X__1902994	Drosophila_subgenus
FBtr0070355_271	X__1902907	dm6
FBtr0070356_39	X__1901873	droYak3,droEre2
FBtr0070356_66	X__1901846	droFic2
FBtr0070362_49	X__1889902	Drosophila_subgenus
FBtr0070363_49	X__1889902	Drosophila_subgenus
FBtr0070365_4	X__1877267	droRho2
FBtr0070367_87	X__1868975	droSim1,droSec1
FBtr0070369_78	X__1865758	droEle2
FBtr0070370_78	X__1865758	droEle2
FBtr0070379_348	X__2102636	Drosophila_subgenus
FBtr0070379_381	X__2102669	pseudoobscura_subgroup
FBtr0070379_484	X__2102772	dm6
FBtr0070379_547	X__2102835	droFic2
FBtr0070380_32	X__2108280	droFic2
FBtr0070381_60	X__2141548	droRho2
FBtr0070381_64	X__2141552	droYak3,droEre2
FBtr0070382_183	X__2141963	droYak3,droEre2
FBtr0070382_60	X__2141548	droRho2
FBtr0070382_64	X__2141552	droYak3,droEre2
FBtr0070383_220	X__2142906	droYak3,droEre2
FBtr0070383_92	X__2142778	droFic2
FBtr0070383_96	X__2142782	droYak3,droEre2
FBtr0070389_37	X__2181247	droFic2
FBtr0070390_54	X__2184940	dm6
FBtr0070393_470	X__2198642	pseudoobscura_subgroup
FBtr0070401_435	X__2340732	droFic2
FBtr0070401_461	X__2340758	droFic2
FBtr0070401_54	X__2340351	droTak2
FBtr0070401_551	X__2340848	pseudoobscura_subgroup
FBtr0070402_125	X__2349571	Drosophila_subgenus
FBtr0070403_154	X__2354115	droYak3,droEre2
FBtr0070403_164	X__2354105	pseudoobscura_subgroup
FBtr0070403_204	X__2354065	droYak3,droEre2
FBtr0070403_220	X__2354049	ananassae_subgroup
FBtr0070403_224	X__2354045	droYak3,droEre2
FBtr0070403_228	X__2354041	droYak3,droEre2
FBtr0070403_254	X__2354015	droYak3,droEre2
FBtr0070403_413	X__2353856	droRho2
FBtr0070403_445	X__2353824	droRho2
FBtr0070403_548	X__2353721	ananassae_subgroup
FBtr0070403_608	X__2349571	Drosophila_subgenus
FBtr0070404_138	X__2349571	Drosophila_subgenus
FBtr0070405_1	X__2344649	droSim1,droSec1
FBtr0070405_73	X__2344577	pseudoobscura_subgroup
FBtr0070406_1332	X__2333327	droFic2
FBtr0070406_419	X__2334240	droRho2
FBtr0070406_721	X__2333938	pseudoobscura_subgroup
FBtr0070407_11	X__2325774	droSim1,droSec1
FBtr0070407_7	X__2325778	Drosophila_subgenus
FBtr0070408_167	X__2293245	droYak3,droEre2
FBtr0070408_558	X__2292854	dm6
FBtr0070412_10	X__2270752	pseudoobscura_subgroup
FBtr0070412_190	X__2269578	Drosophila_subgenus
FBtr0070412_385	X__2269383	droFic2
FBtr0070412_69	X__2269699	droYak3,droEre2
FBtr0070414_242	X__2262274	pseudoobscura_subgroup
FBtr0070414_350	X__2262166	droFic2
FBtr0070414_376	X__2262140	Drosophila_subgenus
FBtr0070414_44	X__2262472	droFic2
FBtr0070414_62	X__2262454	droFic2
FBtr0070415_228	X__2258657	Drosophila_subgenus
FBtr0070415_275	X__2258610	droTak2
FBtr0070415_280	X__2258605	droFic2
FBtr0070415_299	X__2258586	droFic2
FBtr0070415_321	X__2258564	droFic2
FBtr0070418_14	X__2249970	dm6
FBtr0070419_62	X__2241974	pseudoobscura_subgroup
FBtr0070422_10	X__2208669	ananassae_subgroup
FBtr0070422_49	X__2208630	droFic2
FBtr0070426_12	X__2175304	droFic2
FBtr0070427_47	X__2162134	droYak3,droEre2
FBtr0070429_305	X__2158679	droFic2
FBtr0070429_308	X__2158676	droTak2
FBtr0070429_393	X__2158591	droRho2
FBtr0070429_405	X__2158579	droFic2
FBtr0070429_540	X__2158444	droSim1,droSec1
FBtr0070429_566	X__2158418	droFic2
FBtr0070429_628	X__2158356	droFic2
FBtr0070429_678	X__2158306	droFic2
FBtr0070431_16	X__2149632	pseudoobscura_subgroup
FBtr0070431_27	X__2149621	triCas2
FBtr0070432_320	X__2136303	droYak3,droEre2
FBtr0070432_326	X__2136297	droRho2
FBtr0070432_347	X__2136276	Drosophila_subgenus
FBtr0070432_372	X__2136251	droFic2
FBtr0070432_388	X__2136235	Drosophila_subgenus
FBtr0070432_451	X__2136172	Drosophila_subgenus
FBtr0070432_527	X__2136096	Drosophila_subgenus
FBtr0070432_67	X__2136556	Drosophila_subgenus
FBtr0070433_26	X__2121767	droFic2
FBtr0070433_56	X__2121737	droYak3,droEre2
FBtr0070433_62	X__2121731	Drosophila_subgenus
FBtr0070435_126	X__2447894	dm6
FBtr0070435_146	X__2447914	suzukii_subgroup
FBtr0070435_232	X__2448000	droFic2
FBtr0070435_302	X__2448070	droYak3,droEre2
FBtr0070435_352	X__2448120	droFic2
FBtr0070435_45	X__2447813	droRho2
FBtr0070435_61	X__2447829	droSim1,droSec1
FBtr0070439_1002	X__2589504	droFic2
FBtr0070439_1007	X__2595728	droFic2
FBtr0070439_1041	X__2595762	droFic2
FBtr0070439_124	X__2588626	droKik2
FBtr0070439_135	X__2588637	droFic2
FBtr0070439_607	X__2589109	pseudoobscura_subgroup
FBtr0070439_993	X__2589495	droFic2
FBtr0070440_226	X__2592346	dm6
FBtr0070440_231	X__2595728	droFic2
FBtr0070440_265	X__2595762	droFic2
FBtr0070442_271	X__2620069	droYak3,droEre2
FBtr0070442_294	X__2620092	droFic2
FBtr0070442_320	X__2620118	droFic2
FBtr0070445_76	X__2619663	droTak2
FBtr0070445_96	X__2619643	droFic2
FBtr0070447_85	X__2608792	pseudoobscura_subgroup
FBtr0070447_9	X__2608868	droSim1,droSec1
FBtr0070448_180	X__2603873	droEle2
FBtr0070448_51	X__2604002	droRho2
FBtr0070457_230	X__2456685	droWil2
FBtr0070458_125	X__2447768	droYak3,droEre2
FBtr0070458_16	X__2447877	droSim1,droSec1
FBtr0070458_178	X__2447715	droEle2
FBtr0070458_184	X__2447709	droRho2
FBtr0070461_92	X__2425764	dm6
FBtr0070467_231	X__2641593	droYak3,droEre2
FBtr0070467_343	X__2641705	pseudoobscura_subgroup
FBtr0070467_349	X__2641711	pseudoobscura_subgroup
FBtr0070468_190	X__2641705	pseudoobscura_subgroup
FBtr0070468_196	X__2641711	pseudoobscura_subgroup
FBtr0070468_78	X__2641593	droYak3,droEre2
FBtr0070469_231	X__2641593	droYak3,droEre2
FBtr0070469_343	X__2641705	pseudoobscura_subgroup
FBtr0070469_349	X__2641711	pseudoobscura_subgroup
FBtr0070470_133	X__2641593	droYak3,droEre2
FBtr0070470_245	X__2641705	pseudoobscura_subgroup
FBtr0070470_251	X__2641711	pseudoobscura_subgroup
FBtr0070470_92	X__2637516	droYak3,droEre2
FBtr0070471_195	X__2658960	droRho2
FBtr0070471_222	X__2658987	droEug2
FBtr0070471_304	X__2659069	droFic2
FBtr0070471_38	X__2658803	Drosophila_subgenus
FBtr0070471_386	X__2659151	Drosophila_subgenus
FBtr0070472_156	X__2641705	pseudoobscura_subgroup
FBtr0070472_162	X__2641711	pseudoobscura_subgroup
FBtr0070472_44	X__2641593	droYak3,droEre2
FBtr0070473_114	X__2641593	droYak3,droEre2
FBtr0070473_226	X__2641705	pseudoobscura_subgroup
FBtr0070473_232	X__2641711	pseudoobscura_subgroup
FBtr0070474_324	X__2641169	dm6
FBtr0070474_330	X__2641175	droYak3,droEre2
FBtr0070474_441	X__2641286	droYak3,droEre2
FBtr0070474_509	X__2641354	droFic2
FBtr0070474_520	X__2641593	droYak3,droEre2
FBtr0070474_632	X__2641705	pseudoobscura_subgroup
FBtr0070474_638	X__2641711	pseudoobscura_subgroup
FBtr0070475_310	X__2643326	droTak2
FBtr0070476_195	X__2645187	droWil2
FBtr0070479_83	X__2704653	musDom2
FBtr0070482_193	X__2714271	droYak3,droEre2
FBtr0070485_22	X__2724307	droRho2
FBtr0070485_28	X__2724313	dm6
FBtr0070489_38	X__2809918	droRho2
FBtr0070491_82	X__2789861	droYak3,droEre2
FBtr0070492_5	X__2789861	droYak3,droEre2
FBtr0070493_5	X__2789861	droYak3,droEre2
FBtr0070494_208	X__2743869	droFic2
FBtr0070494_21	X__2744056	droFic2
FBtr0070494_217	X__2743860	droEug2
FBtr0070494_284	X__2743793	dm6
FBtr0070494_70	X__2744007	droWil2
FBtr0070494_80	X__2743997	droSim1,droSec1
FBtr0070494_90	X__2743987	droYak3,droEre2
FBtr0070495_118	X__2738478	pseudoobscura_subgroup
FBtr0070495_92	X__2738682	droWil2
FBtr0070496_61	X__2738478	pseudoobscura_subgroup
FBtr0070498_3	X__2720325	dm6
FBtr0070498_42	X__2720286	pseudoobscura_subgroup
FBtr0070507_110	X__3134979	pseudoobscura_subgroup
FBtr0070507_184	X__3135053	droSim1,droSec1
FBtr0070507_189	X__3135058	droYak3,droEre2
FBtr0070507_194	X__3135063	droYak3,droEre2
FBtr0070507_203	X__3135072	pseudoobscura_subgroup
FBtr0070507_510	X__3135379	droFic2
FBtr0070507_527	X__3135396	Drosophila_subgenus
FBtr0070508_309	X__3175326	droRho2
FBtr0070508_38	X__3175055	droTak2
FBtr0070508_49	X__3175066	suzukii_subgroup
FBtr0070508_73	X__3175090	droFic2
FBtr0070509_13	X__3176452	droRho2
FBtr0070509_150	X__3176589	droRho2
FBtr0070509_271	X__3244759	pseudoobscura_subgroup
FBtr0070519_1633	X__3293611	droRho2
FBtr0070519_1651	X__3293629	dm6
FBtr0070519_1706	X__3293684	droRho2
FBtr0070519_1733	X__3293711	droTak2
FBtr0070519_1758	X__3293736	droRho2
FBtr0070519_1775	X__3293753	droYak3,droEre2
FBtr0070519_1786	X__3293764	droRho2
FBtr0070519_1827	X__3293805	droYak3,droEre2
FBtr0070519_2081	X__3294059	Drosophila_subgenus
FBtr0070519_2090	X__3294068	droFic2
FBtr0070519_2096	X__3294074	droTak2
FBtr0070519_2170	X__3294148	dm6
FBtr0070519_2224	X__3294202	dm6
FBtr0070519_2319	X__3294297	droSim1,droSec1
FBtr0070519_2368	X__3294346	Drosophila_subgenus
FBtr0070519_2396	X__3294374	droFic2
FBtr0070519_2410	X__3294388	droFic2
FBtr0070519_2429	X__3294407	droRho2
FBtr0070519_2441	X__3294419	droRho2
FBtr0070519_2447	X__3294425	droFic2
FBtr0070519_2463	X__3294441	droFic2
FBtr0070519_2526	X__3294504	dm6
FBtr0070519_2555	X__3294533	Drosophila_subgenus
FBtr0070519_2559	X__3294537	droYak3,droEre2
FBtr0070519_2655	X__3294633	droSim1,droSec1
FBtr0070519_2666	X__3294644	droRho2
FBtr0070519_2689	X__3294667	droTak2
FBtr0070519_2808	X__3294786	Drosophila_subgenus
FBtr0070519_2811	X__3294789	Drosophila_subgenus
FBtr0070519_2893	X__3294871	droYak3,droEre2
FBtr0070519_2918	X__3294896	Drosophila_subgenus
FBtr0070519_2973	X__3294951	droSim1,droSec1
FBtr0070519_3036	X__3295014	pseudoobscura_subgroup
FBtr0070519_3077	X__3295055	Drosophila_subgenus
FBtr0070519_3503	X__3313597	droFic2
FBtr0070519_3513	X__3313607	droFic2
FBtr0070521_179	X__3329585	droFic2
FBtr0070522_140	X__3334009	droFic2
FBtr0070522_50	X__3333919	dm6
FBtr0070522_69	X__3333938	droEle2
FBtr0070522_81	X__3333950	apiMel4
FBtr0070525_554	X__3373712	droYak3,droEre2
FBtr0070527_176	X__3473343	droYak3,droEre2
FBtr0070527_25	X__3474500	Drosophila_subgenus
FBtr0070527_358	X__3473161	Drosophila_subgenus
FBtr0070527_78	X__3474447	dm6
FBtr0070528_162	X__3474363	dm6
FBtr0070528_209	X__3474316	Drosophila_subgenus
FBtr0070528_25	X__3474500	Drosophila_subgenus
FBtr0070528_304	X__3474221	droYak3,droEre2
FBtr0070528_314	X__3474211	Drosophila_subgenus
FBtr0070528_341	X__3474184	Drosophila_subgenus
FBtr0070528_413	X__3473343	droYak3,droEre2
FBtr0070528_595	X__3473161	Drosophila_subgenus
FBtr0070528_78	X__3474447	dm6
FBtr0070529_108	X__3473343	droYak3,droEre2
FBtr0070529_290	X__3473161	Drosophila_subgenus
FBtr0070532_85	X__3435723	droRho2
FBtr0070534_182	X__3424160	dm6
FBtr0070534_229	X__3424113	Drosophila_subgenus
FBtr0070534_243	X__3424099	pseudoobscura_subgroup
FBtr0070534_272	X__3424070	droYak3,droEre2
FBtr0070534_278	X__3424064	droRho2
FBtr0070534_300	X__3424042	droRho2
FBtr0070534_304	X__3424038	droYak3,droEre2
FBtr0070534_356	X__3423986	pseudoobscura_subgroup
FBtr0070534_395	X__3423947	droFic2
FBtr0070534_40	X__3448904	droSim1,droSec1
FBtr0070534_408	X__3423934	droYak3,droEre2
FBtr0070534_58	X__3424284	droEug2
FBtr0070542_24	X__3174451	droYak3,droEre2
FBtr0070542_67	X__3174408	dm6
FBtr0070553_182	X__2939037	droTak2
FBtr0070553_300	X__2939155	droRho2
FBtr0070553_312	X__2939167	pseudoobscura_subgroup
FBtr0070553_330	X__2939185	droFic2
FBtr0070553_440	X__2939295	droRho2
FBtr0070553_446	X__2939301	suzukii_subgroup
FBtr0070553_457	X__2939312	droRho2
FBtr0070553_479	X__2939334	droEug2
FBtr0070553_67	X__2938922	Drosophila_subgenus
FBtr0070559_110	X__2740914	droSim1,droSec1
FBtr0070559_1135	X__2995407	pseudoobscura_subgroup
FBtr0070559_1200	X__2995472	droTak2
FBtr0070559_1230	X__3066124	Drosophila_subgenus
FBtr0070559_1284	X__3066178	droFic2
FBtr0070559_1395	X__3066289	Drosophila_subgenus
FBtr0070559_1506	X__3066400	pseudoobscura_subgroup
FBtr0070559_1651	X__3099798	droRho2
FBtr0070559_195	X__2740999	droSim1,droSec1
FBtr0070559_2169	X__3100316	Drosophila_subgenus
FBtr0070559_217	X__2741173	droYak3,droEre2
FBtr0070559_223	X__2741179	triCas2
FBtr0070559_245	X__2741201	droSim1,droSec1
FBtr0070559_260	X__2741216	dm6
FBtr0070559_265	X__2741221	dm6
FBtr0070559_272	X__2741228	droYak3,droEre2
FBtr0070559_404	X__2968343	pseudoobscura_subgroup
FBtr0070559_452	X__2968391	Drosophila_subgenus
FBtr0070559_579	X__2968518	Drosophila_subgenus
FBtr0070559_650	X__2994871	droRho2
FBtr0070559_766	X__2994987	Drosophila_subgenus
FBtr0070559_833	X__2995054	pseudoobscura_subgroup
FBtr0070559_877	X__2995098	Drosophila_subgenus
FBtr0070559_880	X__2995101	droWil2
FBtr0070559_888	X__2995109	Drosophila_subgenus
FBtr0070559_892	X__2995113	pseudoobscura_subgroup
FBtr0070559_897	X__2995118	dm6
FBtr0070559_903	X__2995124	ananassae_subgroup
FBtr0070559_939	X__2995211	droFic2
FBtr0070559_949	X__2995221	Drosophila_subgenus
FBtr0070559_956	X__2995228	droRho2
FBtr0070559_962	X__2995234	Drosophila_subgenus
FBtr0070560_121	X__3128759	pseudoobscura_subgroup
FBtr0070560_20	X__3128658	dm6
FBtr0070560_32	X__3128670	Drosophila_subgenus
FBtr0070560_67	X__3128705	droRho2
FBtr0070562_260	X__2973575	pseudoobscura_subgroup
FBtr0070562_334	X__2973501	droFic2
FBtr0070562_378	X__2973457	suzukii_subgroup
FBtr0070568_35	X__3482999	droSim1,droSec1
FBtr0070569_175	X__3485824	droFic2
FBtr0070569_40	X__3485689	droFic2
FBtr0070575_172	X__3574707	Drosophila_subgenus
FBtr0070575_18	X__3574553	Drosophila_subgenus
FBtr0070575_181	X__3574716	droFic2
FBtr0070575_198	X__3574733	droYak3,droEre2
FBtr0070575_260	X__3574795	droSim1,droSec1
FBtr0070575_402	X__3632023	droSim1,droSec1
FBtr0070575_419	X__3632040	droYak3,droEre2
FBtr0070575_454	X__3645323	dm6
FBtr0070575_486	X__3645355	droTak2
FBtr0070577_27	X__3667647	dm6
FBtr0070577_31	X__3667651	droSim1,droSec1
FBtr0070577_62	X__3667682	droTak2
FBtr0070578_789	X__3693480	droFic2
FBtr0070579_648	X__3693480	droFic2
FBtr0070583_332	X__3716609	pseudoobscura_subgroup
FBtr0070583_398	X__3716543	droTak2
FBtr0070583_409	X__3716532	droFic2
FBtr0070586_88	X__3573535	droSim1,droSec1
FBtr0070587_88	X__3573535	droSim1,droSec1
FBtr0070588_213	X__3530453	dm6
FBtr0070591_76	X__3482247	droFic2
FBtr0070592_76	X__3482247	droFic2
FBtr0070596_267	X__3780409	droFic2
FBtr0070596_335	X__3780477	droYak3,droEre2
FBtr0070596_343	X__3780485	Drosophila_subgenus
FBtr0070596_348	X__3780490	droKik2
FBtr0070596_382	X__3780524	Drosophila_subgenus
FBtr0070596_440	X__3780582	Drosophila_subgenus
FBtr0070596_461	X__3780603	Drosophila_subgenus
FBtr0070598_64	X__3790032	droYak3,droEre2
FBtr0070598_73	X__3790041	droYak3,droEre2
FBtr0070599_189	X__3794867	droFic2
FBtr0070599_332	X__3795010	droSim1,droSec1
FBtr0070599_349	X__3795027	droFic2
FBtr0070605_18	X__3828214	Drosophila_subgenus
FBtr0070606_144	X__3836223	droSim1,droSec1
FBtr0070606_264	X__3836343	droYak3,droEre2
FBtr0070606_326	X__3836405	droFic2
FBtr0070606_488	X__3836567	droSim1,droSec1
FBtr0070606_541	X__3836620	Drosophila_subgenus
FBtr0070608_136	X__3872548	Drosophila_subgenus
FBtr0070608_159	X__3873131	Drosophila_subgenus
FBtr0070609_114	X__3873131	Drosophila_subgenus
FBtr0070610_136	X__3872548	Drosophila_subgenus
FBtr0070610_159	X__3873131	Drosophila_subgenus
FBtr0070611_44	X__3880791	Drosophila_subgenus
FBtr0070616_241	X__3949215	droRho2
FBtr0070616_36	X__3949010	droSim1,droSec1
FBtr0070617_241	X__3949215	droRho2
FBtr0070617_36	X__3949010	droSim1,droSec1
FBtr0070625_303	X__3968353	pseudoobscura_subgroup
FBtr0070625_31	X__3968625	droFic2
FBtr0070625_85	X__3968571	droFic2
FBtr0070626_335	X__3964993	Drosophila_subgenus
FBtr0070626_342	X__3964986	droFic2
FBtr0070626_353	X__3964975	droFic2
FBtr0070626_380	X__3964948	Drosophila_subgenus
FBtr0070627_129	X__3936099	droRho2
FBtr0070627_135	X__3936093	Drosophila_subgenus
FBtr0070638_41	X__4104382	droYak3,droEre2
FBtr0070638_80	X__4104421	droSim1,droSec1
FBtr0070643_166	X__4117185	Drosophila_subgenus
FBtr0070643_293	X__4118039	droFic2
FBtr0070643_369	X__4118115	dm6
FBtr0070643_549	X__4118371	Drosophila_subgenus
FBtr0070643_576	X__4118398	Drosophila_subgenus
FBtr0070643_58	X__4117077	Drosophila_subgenus
FBtr0070644_2	X__4131212	droYak3,droEre2
FBtr0070650_568	X__4332833	pseudoobscura_subgroup
FBtr0070650_679	X__4349107	droWil2
FBtr0070650_695	X__4349123	pseudoobscura_subgroup
FBtr0070650_763	X__4349191	droFic2
FBtr0070650_876	X__4349304	droFic2
FBtr0070651_217	X__4349107	droWil2
FBtr0070651_233	X__4349123	pseudoobscura_subgroup
FBtr0070651_301	X__4349191	droFic2
FBtr0070651_414	X__4349304	droFic2
FBtr0070652_125	X__4366541	droRho2
FBtr0070654_6	X__4329452	droRho2
FBtr0070656_11	X__4318791	droSim1,droSec1
FBtr0070656_67	X__4318735	dm6
FBtr0070656_72	X__4318730	dm6
FBtr0070660_75	X__4276926	droRho2
FBtr0070661_14	X__4252777	droSim1,droSec1
FBtr0070665_128	X__4205966	dm6
FBtr0070665_184	X__4205910	Drosophila_subgenus
FBtr0070666_128	X__4205966	dm6
FBtr0070666_184	X__4205910	Drosophila_subgenus
FBtr0070667_128	X__4205966	dm6
FBtr0070667_184	X__4205910	Drosophila_subgenus
FBtr0070668_152	X__4117336	droFic2
FBtr0070668_197	X__4117291	droYak3,droEre2
FBtr0070668_358	X__4117130	droSim1,droSec1
FBtr0070668_410	X__4117078	Drosophila_subgenus
FBtr0070668_510	X__4116978	droYak3,droEre2
FBtr0070671_129	X__4100903	droYak3,droEre2
FBtr0070671_68	X__4100964	droYak3,droEre2
FBtr0070672_25	X__4412880	pseudoobscura_subgroup
FBtr0070672_270	X__4428402	droWil2
FBtr0070672_298	X__4428430	musDom2
FBtr0070672_68	X__4428200	dm6
FBtr0070672_75	X__4428207	dm6
FBtr0070674_281	X__4530511	musDom2
FBtr0070680_452	X__4618015	Drosophila_subgenus
FBtr0070681_19	X__4636336	droFic2
FBtr0070682_5	X__4647875	droYak3,droEre2
FBtr0070683_27	X__4650041	droYak3,droEre2
FBtr0070685_109	X__4686795	droFic2
FBtr0070685_195	X__4686709	droFic2
FBtr0070685_272	X__4686632	droSim1,droSec1
FBtr0070685_407	X__4686497	pseudoobscura_subgroup
FBtr0070685_619	X__4686285	Drosophila_subgenus
FBtr0070686_17	X__4679521	droTak2
FBtr0070688_31	X__4666670	Drosophila_subgenus
FBtr0070689_16	X__4654482	droSim1,droSec1
FBtr0070689_24	X__4654474	Drosophila_subgenus
FBtr0070690_10	X__4649824	dm6
FBtr0070701_359	X__4548436	droFic2
FBtr0070701_88	X__4548707	pseudoobscura_subgroup
FBtr0070702_50	X__4540577	ananassae_subgroup
FBtr0070704_17	X__4687816	pseudoobscura_subgroup
FBtr0070704_68	X__4687867	Drosophila_subgenus
FBtr0070707_161	X__4688363	droYak3,droEre2
FBtr0070707_431	X__4688633	dm6
FBtr0070710_326	X__4702650	ananassae_subgroup
FBtr0070710_352	X__4702676	droTak2
FBtr0070712_100	X__4705408	dm6
FBtr0070713_15	X__4707930	Drosophila_subgenus
FBtr0070713_189	X__4708104	dm6
FBtr0070713_238	X__4708153	suzukii_subgroup
FBtr0070713_249	X__4708164	droSim1,droSec1
FBtr0070713_258	X__4708828	pseudoobscura_subgroup
FBtr0070713_273	X__4708843	pseudoobscura_subgroup
FBtr0070713_291	X__4708861	droFic2
FBtr0070713_329	X__4708899	pseudoobscura_subgroup
FBtr0070713_350	X__4708920	droSim1,droSec1
FBtr0070713_361	X__4708931	droRho2
FBtr0070713_375	X__4708945	droFic2
FBtr0070714_134	X__4708899	pseudoobscura_subgroup
FBtr0070714_15	X__4707930	Drosophila_subgenus
FBtr0070714_155	X__4708920	droSim1,droSec1
FBtr0070714_166	X__4708931	droRho2
FBtr0070714_180	X__4708945	droFic2
FBtr0070714_63	X__4708828	pseudoobscura_subgroup
FBtr0070714_78	X__4708843	pseudoobscura_subgroup
FBtr0070714_96	X__4708861	droFic2
FBtr0070715_12	X__4784086	suzukii_subgroup
FBtr0070715_66	X__4784140	pseudoobscura_subgroup
FBtr0070723_288	X__4919017	droFic2
FBtr0070723_336	X__4919065	droYak3,droEre2
FBtr0070723_376	X__4919105	droTak2
FBtr0070723_433	X__4919162	droTak2
FBtr0070724_123	X__4940471	droFic2
FBtr0070724_144	X__4940492	pseudoobscura_subgroup
FBtr0070724_150	X__4940498	pseudoobscura_subgroup
FBtr0070724_168	X__4940516	droKik2
FBtr0070724_174	X__4940522	pseudoobscura_subgroup
FBtr0070724_195	X__4940543	droYak3,droEre2
FBtr0070724_41	X__4939168	droKik2
FBtr0070724_57	X__4939184	dm6
FBtr0070725_123	X__4940471	droFic2
FBtr0070725_144	X__4940492	pseudoobscura_subgroup
FBtr0070725_150	X__4940498	pseudoobscura_subgroup
FBtr0070725_168	X__4940516	droKik2
FBtr0070725_174	X__4940522	pseudoobscura_subgroup
FBtr0070725_195	X__4940543	droYak3,droEre2
FBtr0070725_41	X__4939168	droKik2
FBtr0070725_57	X__4939184	dm6
FBtr0070727_198	X__4960931	droWil2
FBtr0070727_80	X__4961049	droRho2
FBtr0070727_83	X__4961046	dm6
FBtr0070731_27	X__4804836	dm6
FBtr0070738_28	X__5048300	Drosophila_subgenus
FBtr0070738_583	X__5048855	musDom2
FBtr0070738_622	X__5048894	droFic2
FBtr0070742_280	X__5174987	pseudoobscura_subgroup
FBtr0070742_290	X__5174997	pseudoobscura_subgroup
FBtr0070742_513	X__5175220	musDom2
FBtr0070748_14	X__5309255	droYak3,droEre2
FBtr0070748_30	X__5309271	droYak3,droEre2
FBtr0070752_34	X__5322663	dm6
FBtr0070753_34	X__5322663	dm6
FBtr0070756_74	X__5308910	Drosophila_subgenus
FBtr0070758_113	X__5305579	droFic2
FBtr0070763_102	X__5329977	droYak3,droEre2
FBtr0070763_112	X__5329987	Drosophila_subgenus
FBtr0070763_213	X__5330088	droRho2
FBtr0070764_84	X__5332825	pseudoobscura_subgroup
FBtr0070772_102	X__5421634	droYak3,droEre2
FBtr0070772_89	X__5421621	droEug2
FBtr0070773_113	X__5422080	droEug2
FBtr0070775_13	X__5422195	droSim1,droSec1
FBtr0070775_39	X__5422221	droYak3,droEre2
FBtr0070778_149	X__5446804	musDom2
FBtr0070778_303	X__5446958	pseudoobscura_subgroup
FBtr0070778_375	X__5478639	droTak2
FBtr0070778_379	X__5478643	droEle2
FBtr0070778_431	X__5478695	droFic2
FBtr0070780_35	X__5517293	droTak2
FBtr0070781_163	X__5594417	pseudoobscura_subgroup
FBtr0070782_42	X__5622689	droYak3,droEre2
FBtr0070794_198	X__5420670	droSim1,droSec1
FBtr0070794_202	X__5420666	droFic2
FBtr0070794_227	X__5420641	Drosophila_subgenus
FBtr0070795_7	X__5420330	droSim1,droSec1
FBtr0070797_160	X__5410690	dm6
FBtr0070797_165	X__5410685	pseudoobscura_subgroup
FBtr0070798_36	X__5329312	droFic2
FBtr0070802_46	X__5680662	dm6
FBtr0070802_58	X__5680674	suzukii_subgroup
FBtr0070804_460	X__5690621	droYak3,droEre2
FBtr0070807_68	X__5747814	Drosophila_subgenus
FBtr0070813_105	X__5789591	droWil2
FBtr0070813_6	X__5789492	droEle2
FBtr0070819_54	X__5845333	droRho2
FBtr0070825_13	X__5908147	pseudoobscura_subgroup
FBtr0070826_13	X__5908147	pseudoobscura_subgroup
FBtr0070827_15	X__5916783	droYak3,droEre2
FBtr0070827_78	X__5916720	droRho2
FBtr0070828_149	X__5879639	droFic2
FBtr0070828_35	X__5879753	droYak3,droEre2
FBtr0070828_46	X__5879742	pseudoobscura_subgroup
FBtr0070828_69	X__5879719	droYak3,droEre2
FBtr0070829_3	X__5876851	dm6
FBtr0070841_119	X__5747136	droYak3,droEre2
FBtr0070841_156	X__5747099	droEug2
FBtr0070841_284	X__5746971	pseudoobscura_subgroup
FBtr0070842_204	X__5744669	Drosophila_subgenus
FBtr0070842_225	X__5744648	Drosophila_subgenus
FBtr0070843_127	X__5737905	pseudoobscura_subgroup
FBtr0070843_227	X__5737805	dm6
FBtr0070843_64	X__5737968	dm6
FBtr0070845_8	X__5713520	droWil2
FBtr0070846_20	X__5695186	droRho2
FBtr0070847_20	X__5689454	droYak3,droEre2
FBtr0070847_24	X__5689450	droYak3,droEre2
FBtr0070847_52	X__5689422	pseudoobscura_subgroup
FBtr0070848_221	X__5679757	droRho2
FBtr0070848_235	X__5679743	droFic2
FBtr0070849_13	X__5671800	droWil2
FBtr0070850_296	X__5665585	droRho2
FBtr0070850_302	X__5665579	droSim1,droSec1
FBtr0070851_296	X__5665585	droRho2
FBtr0070851_302	X__5665579	droSim1,droSec1
FBtr0070858_168	X__5917327	dm6
FBtr0070858_265	X__5917424	droRho2
FBtr0070858_288	X__5917447	droFic2
FBtr0070858_299	X__5917458	droFic2
FBtr0070858_318	X__5917477	Drosophila_subgenus
FBtr0070858_322	X__5917481	triCas2
FBtr0070858_326	X__5917485	droRho2
FBtr0070858_87	X__5917246	suzukii_subgroup
FBtr0070859_32	X__5942637	droWil2
FBtr0070860_34	X__5945715	dm6
FBtr0070862_11	X__5950261	droSim1,droSec1
FBtr0070865_201	X__5966479	droFic2
FBtr0070865_215	X__5966493	droFic2
FBtr0070872_212	X__6091981	pseudoobscura_subgroup
FBtr0070872_240	X__6092009	pseudoobscura_subgroup
FBtr0070872_276	X__6092045	droYak3,droEre2
FBtr0070872_325	X__6096066	droFic2
FBtr0070873_289	X__6094157	droFic2
FBtr0070873_304	X__6096066	droFic2
FBtr0070874_120	X__6220076	pseudoobscura_subgroup
FBtr0070874_251	X__6220207	droYak3,droEre2
FBtr0070874_268	X__6220224	droRho2
FBtr0070874_290	X__6220246	dm6
FBtr0070877_18	X__6225123	droRho2
FBtr0070889_154	X__6037109	droFic2
FBtr0070889_57	X__6037206	droYak3,droEre2
FBtr0070890_13	X__6013169	Drosophila_subgenus
FBtr0070890_264	X__6012918	droFic2
FBtr0070890_282	X__6012900	droFic2
FBtr0070890_76	X__6013106	dm6
FBtr0070891_275	X__6000523	droRho2
FBtr0070891_30	X__6000768	droYak3,droEre2
FBtr0070891_6	X__6000792	musDom2
FBtr0070892_13	X__5964235	dm6
FBtr0070892_20	X__5964228	droFic2
FBtr0070892_26	X__5964222	droRho2
FBtr0070894_35	X__6255856	droFic2
FBtr0070896_1	X__6267797	dm6
FBtr0070896_6	X__6267802	droSim1,droSec1
FBtr0070899_16	X__6295404	droFic2
FBtr0070901_255	X__6317675	Drosophila_subgenus
FBtr0070904_111	X__6341248	droSim1,droSec1
FBtr0070904_118	X__6341255	pseudoobscura_subgroup
FBtr0070909_128	X__6366637	droSim1,droSec1
FBtr0070909_18	X__6365966	droSim1,droSec1
FBtr0070909_3	X__6365951	droEle2
FBtr0070909_45	X__6365993	droFic2
FBtr0070910_122	X__6366070	pseudoobscura_subgroup
FBtr0070910_18	X__6365966	droSim1,droSec1
FBtr0070910_261	X__6366209	Drosophila_subgenus
FBtr0070910_289	X__6366637	droSim1,droSec1
FBtr0070910_3	X__6365951	droEle2
FBtr0070910_45	X__6365993	droFic2
FBtr0070912_113	X__6524576	droFic2
FBtr0070912_15	X__6524478	droYak3,droEre2
FBtr0070914_168	X__6534166	droFic2
FBtr0070914_353	X__6534351	Drosophila_subgenus
FBtr0070914_359	X__6534357	Drosophila_subgenus
FBtr0070914_365	X__6534363	musDom2
FBtr0070914_371	X__6534369	Drosophila_subgenus
FBtr0070914_377	X__6534375	droWil2
FBtr0070914_71	X__6534069	Drosophila_subgenus
FBtr0070915_40	X__6533309	droEug2
FBtr0070916_36	X__6533221	droFic2
FBtr0070918_47	X__6527842	droFic2
FBtr0070918_66	X__6527823	pseudoobscura_subgroup
FBtr0070921_24	X__6372892	droTak2
FBtr0070922_9	X__6365700	droYak3,droEre2
FBtr0070924_54	X__6350348	musDom2
FBtr0070925_44	X__6301242	droFic2
FBtr0070930_113	X__6287878	droYak3,droEre2
FBtr0070930_169	X__6287822	droFic2
FBtr0070930_23	X__6287968	droTak2
FBtr0070930_61	X__6287930	droEug2
FBtr0070937_246	X__6266697	droFic2
FBtr0070938_532	X__6266697	droFic2
FBtr0070943_17	X__6589306	droRho2
FBtr0070943_24	X__6589313	Drosophila_subgenus
FBtr0070944_17	X__6589306	droRho2
FBtr0070944_24	X__6589313	Drosophila_subgenus
FBtr0070945_209	X__6590984	droFic2
FBtr0070947_47	X__6597229	droSim1,droSec1
FBtr0070947_56	X__6597238	droYak3,droEre2
FBtr0070948_119	X__6600180	droFic2
FBtr0070948_157	X__6600218	droFic2
FBtr0070948_222	X__6600283	droFic2
FBtr0070948_32	X__6600093	droFic2
FBtr0070948_321	X__6600382	droYak3,droEre2
FBtr0070948_329	X__6600390	suzukii_subgroup
FBtr0070948_594	X__6630749	droWil2
FBtr0070948_84	X__6600145	droFic2
FBtr0070950_106	X__6654646	droFic2
FBtr0070950_159	X__6654699	droFic2
FBtr0070950_242	X__6654782	droFic2
FBtr0070950_416	X__6655119	droFic2
FBtr0070951_52	X__6661698	anoGam1
FBtr0070955_31	X__6681797	droFic2
FBtr0070956_135	X__6683975	dm6
FBtr0070956_490	X__6684392	pseudoobscura_subgroup
FBtr0070957_135	X__6683975	dm6
FBtr0070957_404	X__6684392	pseudoobscura_subgroup
FBtr0070959_1093	X__6709625	droFic2
FBtr0070959_1102	X__6709634	droFic2
FBtr0070959_396	X__6699903	Drosophila_subgenus
FBtr0070959_417	X__6699924	droYak3,droEre2
FBtr0070959_453	X__6699960	droYak3,droEre2
FBtr0070959_47	X__6699554	droFic2
FBtr0070959_644	X__6700151	dm6
FBtr0070961_38	X__6756359	dm6
FBtr0070961_45	X__6756366	dm6
FBtr0070962_134	X__6759870	droFic2
FBtr0070962_62	X__6759798	suzukii_subgroup
FBtr0070962_66	X__6759802	dm6
FBtr0070962_72	X__6759808	dm6
FBtr0070963_6	X__6771230	droSim1,droSec1
FBtr0070964_26	X__6803709	droYak3,droEre2
FBtr0070964_6	X__6803689	droRho2
FBtr0070967_64	X__6805191	droFic2
FBtr0070969_46	X__6814023	droTak2
FBtr0070970_32	X__6821047	dm6
FBtr0070972_90	X__6824585	pseudoobscura_subgroup
FBtr0070974_50	X__6820870	droRho2
FBtr0070974_54	X__6820866	droYak3,droEre2
FBtr0070978_131	X__6779529	droYak3,droEre2
FBtr0070981_52	X__6744187	droFic2
FBtr0070982_151	X__6744088	droYak3,droEre2
FBtr0070982_213	X__6744026	droFic2
FBtr0070982_52	X__6744187	droFic2
FBtr0070984_103	X__6739884	droSim1,droSec1
FBtr0070984_221	X__6739766	pseudoobscura_subgroup
FBtr0070984_286	X__6739701	droSim1,droSec1
FBtr0070987_14	X__6698490	musDom2
FBtr0070988_110	X__6694892	droYak3,droEre2
FBtr0070988_159	X__6694843	droYak3,droEre2
FBtr0070988_241	X__6694761	droYak3,droEre2
FBtr0070988_25	X__6694977	droTak2
FBtr0070988_264	X__6694738	droFic2
FBtr0070988_416	X__6694586	droFic2
FBtr0070988_436	X__6694566	Drosophila_subgenus
FBtr0070988_45	X__6694957	droEug2
FBtr0070988_518	X__6694484	droYak3,droEre2
FBtr0070988_541	X__6694461	droYak3,droEre2
FBtr0070988_573	X__6694429	dm6
FBtr0070988_582	X__6694420	droSim1,droSec1
FBtr0070988_628	X__6694374	droFic2
FBtr0070988_854	X__6694148	pseudoobscura_subgroup
FBtr0070990_112	X__6679007	droFic2
FBtr0070990_137	X__6678982	dm6
FBtr0070990_179	X__6678940	droFic2
FBtr0070990_306	X__6678813	droRho2
FBtr0070990_412	X__6678707	droYak3,droEre2
FBtr0070990_519	X__6678600	droRho2
FBtr0070990_55	X__6679064	droSim1,droSec1
FBtr0070990_577	X__6678542	dm6
FBtr0070992_52	X__6661411	droSim1,droSec1
FBtr0070994_109	X__6844449	pseudoobscura_subgroup
FBtr0070995_105	X__6849874	droYak3,droEre2
FBtr0070995_199	X__6849968	droFic2
FBtr0070995_89	X__6849858	droFic2
FBtr0070995_94	X__6849863	dm6
FBtr0071005_243	X__6998914	dm6
FBtr0071005_300	X__6998971	Drosophila_subgenus
FBtr0071006_86	X__6998971	Drosophila_subgenus
FBtr0071007_71	X__7011507	droFic2
FBtr0071008_34	X__7011390	droTak2
FBtr0071008_66	X__7011507	droFic2
FBtr0071010_2	X__7040604	droYak3,droEre2
FBtr0071013_103	X__7069515	droFic2
FBtr0071013_223	X__7069635	Drosophila_subgenus
FBtr0071015_160	X__7105044	pseudoobscura_subgroup
FBtr0071015_43	X__7104927	pseudoobscura_subgroup
FBtr0071017_184	X__7110138	droYak3,droEre2
FBtr0071017_200	X__7110122	droRho2
FBtr0071017_35	X__7110287	dm6
FBtr0071017_83	X__7110239	droYak3,droEre2
FBtr0071018_184	X__7110138	droYak3,droEre2
FBtr0071018_200	X__7110122	droRho2
FBtr0071018_35	X__7110287	dm6
FBtr0071018_83	X__7110239	droYak3,droEre2
FBtr0071020_66	X__7102235	droFic2
FBtr0071036_313	X__6981371	droRho2
FBtr0071036_410	X__6981274	droFic2
FBtr0071036_501	X__6977583	musDom2
FBtr0071037_142	X__6977583	musDom2
FBtr0071037_60	X__6980935	droFic2
FBtr0071039_4	X__6968747	droYak3,droEre2
FBtr0071041_19	X__6849499	droFic2
FBtr0071042_46	X__6843876	droFic2
FBtr0071042_51	X__6843871	droFic2
FBtr0071042_78	X__6843844	droEug2
FBtr0071047_63	X__7286713	droFic2
FBtr0071047_9	X__7286659	droYak3,droEre2
FBtr0071048_270	X__7308208	droYak3,droEre2
FBtr0071048_331	X__7308269	Drosophila_subgenus
FBtr0071048_49	X__7307987	droWil2
FBtr0071049_126	X__7324339	droYak3,droEre2
FBtr0071049_129	X__7324342	Drosophila_subgenus
FBtr0071049_134	X__7324347	droWil2
FBtr0071049_143	X__7324356	Drosophila_subgenus
FBtr0071049_160	X__7324373	droTak2
FBtr0071049_198	X__7324411	droFic2
FBtr0071049_4	X__7324217	Drosophila_subgenus
FBtr0071052_201	X__7337552	Drosophila_subgenus
FBtr0071053_324	X__7338029	droEle2
FBtr0071053_350	X__7338055	droKik2
FBtr0071053_473	X__7338178	droFic2
FBtr0071053_492	X__7338197	droEle2
FBtr0071054_115	X__7358910	droRho2
FBtr0071056_1	X__7407208	droYak3,droEre2
FBtr0071057_13	X__7418606	Drosophila_subgenus
FBtr0071066_185	X__7291114	dm6
FBtr0071066_442	X__7290857	droYak3,droEre2
FBtr0071066_475	X__7290824	Drosophila_subgenus
FBtr0071066_480	X__7290819	droFic2
FBtr0071066_58	X__7291241	droFic2
FBtr0071066_590	X__7290598	pseudoobscura_subgroup
FBtr0071067_45	X__7574334	droTak2
FBtr0071068_158	X__7609305	pseudoobscura_subgroup
FBtr0071068_31	X__7609178	Drosophila_subgenus
FBtr0071068_79	X__7609226	Drosophila_subgenus
FBtr0071068_84	X__7609231	droFic2
FBtr0071071_278	X__7729032	ananassae_subgroup
FBtr0071071_351	X__7729105	droFic2
FBtr0071071_9	X__7728763	droFic2
FBtr0071072_24	X__7734946	droTak2
FBtr0071074_95	X__7736987	dm6
FBtr0071076_75	X__7734364	Drosophila_subgenus
FBtr0071079_134	X__7696571	anoGam1
FBtr0071079_223	X__7696482	droWil2
FBtr0071079_87	X__7696618	droSim1,droSec1
FBtr0071081_1	X__7586131	dm6
FBtr0071083_123	X__7547224	droSim1,droSec1
FBtr0071083_149	X__7547198	droSim1,droSec1
FBtr0071087_11	X__7874404	droFic2
FBtr0071087_149	X__7874765	Drosophila_subgenus
FBtr0071087_154	X__7874770	droFic2
FBtr0071087_200	X__7874816	droSim1,droSec1
FBtr0071087_32	X__7874425	dm6
FBtr0071089_35	X__7894065	droFic2
FBtr0071089_57	X__7894087	triCas2
FBtr0071092_100	X__7912188	droYak3,droEre2
FBtr0071092_113	X__7912201	droYak3,droEre2
FBtr0071092_300	X__7912388	droTak2
FBtr0071092_668	X__7912756	droFic2
FBtr0071092_686	X__7912774	Drosophila_subgenus
FBtr0071092_95	X__7912183	droYak3,droEre2
FBtr0071093_109	X__7920517	pseudoobscura_subgroup
FBtr0071093_17	X__7920425	droEug2
FBtr0071095_104	X__7933845	droFic2
FBtr0071095_143	X__7933884	droSim1,droSec1
FBtr0071095_239	X__7933980	musDom2
FBtr0071102_85	X__7969787	Drosophila_subgenus
FBtr0071106_164	X__8076040	droSim1,droSec1
FBtr0071109_106	X__8101990	droSim1,droSec1
FBtr0071109_135	X__8101961	droRho2
FBtr0071109_289	X__8101807	dm6
FBtr0071109_444	X__8101652	droRho2
FBtr0071109_6	X__8102090	droTak2
FBtr0071109_725	X__8101371	droFic2
FBtr0071109_852	X__8101244	droFic2
FBtr0071109_888	X__8101208	droYak3,droEre2
FBtr0071110_106	X__8099966	droFic2
FBtr0071111_106	X__8101990	droSim1,droSec1
FBtr0071111_135	X__8101961	droRho2
FBtr0071111_257	X__8101652	droRho2
FBtr0071111_538	X__8101371	droFic2
FBtr0071111_6	X__8102090	droTak2
FBtr0071111_665	X__8101244	droFic2
FBtr0071111_701	X__8101208	droYak3,droEre2
FBtr0071112_117	X__8093948	pseudoobscura_subgroup
FBtr0071112_148	X__8093917	droWil2
FBtr0071112_335	X__8090103	pseudoobscura_subgroup
FBtr0071112_393	X__8090045	droYak3,droEre2
FBtr0071112_8	X__8094057	droYak3,droEre2
FBtr0071113_234	X__8090103	pseudoobscura_subgroup
FBtr0071113_292	X__8090045	droYak3,droEre2
FBtr0071113_67	X__8092047	droYak3,droEre2
FBtr0071113_81	X__8092033	droFic2
FBtr0071114_198	X__8090103	pseudoobscura_subgroup
FBtr0071114_256	X__8090045	droYak3,droEre2
FBtr0071114_67	X__8092047	droYak3,droEre2
FBtr0071114_81	X__8092033	droFic2
FBtr0071117_165	X__8075302	droFic2
FBtr0071117_29	X__8075438	suzukii_subgroup
FBtr0071117_68	X__8075399	droTak2
FBtr0071118_159	X__8061278	droYak3,droEre2
FBtr0071118_20	X__8061417	ananassae_subgroup
FBtr0071118_206	X__8060126	droFic2
FBtr0071118_215	X__8060117	droFic2
FBtr0071118_529	X__8056074	droFic2
FBtr0071118_597	X__8056006	droFic2
FBtr0071118_60	X__8061377	droFic2
FBtr0071118_656	X__8055874	Drosophila_subgenus
FBtr0071118_99	X__8061338	droEug2
FBtr0071119_132	X__8056006	droFic2
FBtr0071119_191	X__8055874	Drosophila_subgenus
FBtr0071119_64	X__8056074	droFic2
FBtr0071120_103	X__8060117	droFic2
FBtr0071120_20	X__8061417	ananassae_subgroup
FBtr0071120_417	X__8056074	droFic2
FBtr0071120_485	X__8056006	droFic2
FBtr0071120_544	X__8055874	Drosophila_subgenus
FBtr0071120_94	X__8060126	droFic2
FBtr0071121_12	X__8060963	Drosophila_subgenus
FBtr0071121_131	X__8060126	droFic2
FBtr0071121_140	X__8060117	droFic2
FBtr0071121_454	X__8056074	droFic2
FBtr0071121_522	X__8056006	droFic2
FBtr0071121_581	X__8055874	Drosophila_subgenus
FBtr0071122_156	X__8056074	droFic2
FBtr0071122_224	X__8056006	droFic2
FBtr0071122_283	X__8055874	Drosophila_subgenus
FBtr0071122_67	X__8056635	droYak3,droEre2
FBtr0071125_20	X__7968217	droFic2
FBtr0071125_232	X__7968005	droYak3,droEre2
FBtr0071125_365	X__7967872	droSim1,droSec1
FBtr0071125_395	X__7967842	droYak3,droEre2
FBtr0071126_175	X__7959195	Drosophila_subgenus
FBtr0071126_35	X__7959335	Drosophila_subgenus
FBtr0071132_33	X__7931350	droYak3,droEre2
FBtr0071132_409	X__7930974	droFic2
FBtr0071134_237	X__7907578	Drosophila_subgenus
FBtr0071134_310	X__7907505	Drosophila_subgenus
FBtr0071134_326	X__7907489	droWil2
FBtr0071134_378	X__7907437	droFic2
FBtr0071134_411	X__7907404	Drosophila_subgenus
FBtr0071134_455	X__7907360	droFic2
FBtr0071136_152	X__7901180	droFic2
FBtr0071136_202	X__7901130	droTak2
FBtr0071136_231	X__7901101	droFic2
FBtr0071136_273	X__7901059	musDom2
FBtr0071136_277	X__7901055	droYak3,droEre2
FBtr0071136_283	X__7901049	dm6
FBtr0071140_41	X__7893758	droFic2
FBtr0071141_36	X__7893526	droYak3,droEre2
FBtr0071142_14	X__7891633	droFic2
FBtr0071150_4	X__7854241	droSim1,droSec1
FBtr0071151_55	X__8117066	apiMel4
FBtr0071152_97	X__8129908	droTak2
FBtr0071153_69	X__8132353	droYak3,droEre2
FBtr0071153_76	X__8132360	droFic2
FBtr0071157_20	X__8148802	droTak2
FBtr0071157_96	X__8148878	droFic2
FBtr0071169_124	X__8244312	droYak3,droEre2
FBtr0071169_26	X__8244214	pseudoobscura_subgroup
FBtr0071170_151	X__8252820	droWil2
FBtr0071170_159	X__8252828	droEug2
FBtr0071170_267	X__8252936	droSim1,droSec1
FBtr0071170_317	X__8252986	droFic2
FBtr0071170_329	X__8252998	Drosophila_subgenus
FBtr0071170_595	X__8253264	pseudoobscura_subgroup
FBtr0071173_114	X__8385894	droFic2
FBtr0071174_328	X__8399267	Drosophila_subgenus
FBtr0071174_49	X__8398988	droEug2
FBtr0071174_80	X__8399019	droSim1,droSec1
FBtr0071174_89	X__8399028	Drosophila_subgenus
FBtr0071175_155	X__8407109	droYak3,droEre2
FBtr0071175_285	X__8406979	droFic2
FBtr0071181_5	X__8251447	musDom2
FBtr0071183_31	X__8243330	pseudoobscura_subgroup
FBtr0071183_4	X__8243357	droFic2
FBtr0071184_14	X__8177172	droKik2
FBtr0071184_156	X__8177030	droTak2
FBtr0071184_196	X__8176990	droYak3,droEre2
FBtr0071184_29	X__8177157	dm6
FBtr0071184_291	X__8176895	droYak3,droEre2
FBtr0071184_308	X__8176878	pseudoobscura_subgroup
FBtr0071184_414	X__8176772	pseudoobscura_subgroup
FBtr0071184_45	X__8177141	droFic2
FBtr0071184_62	X__8177124	droFic2
FBtr0071184_724	X__8176364	dm6
FBtr0071184_733	X__8176355	pseudoobscura_subgroup
FBtr0071185_101	X__8169960	anoGam1
FBtr0071185_122	X__8169939	anoGam1
FBtr0071185_85	X__8169976	droSim1,droSec1
FBtr0071188_48	X__8157339	droFic2
FBtr0071192_481	X__8141799	pseudoobscura_subgroup
FBtr0071193_100	X__8135614	Drosophila_subgenus
FBtr0071193_104	X__8135610	droRho2
FBtr0071193_18	X__8135696	droFic2
FBtr0071193_188	X__8135526	droSim1,droSec1
FBtr0071193_204	X__8135510	dm6
FBtr0071193_314	X__8135400	droYak3,droEre2
FBtr0071193_74	X__8135640	droFic2
FBtr0071197_8	X__8437064	droYak3,droEre2
FBtr0071207_158	X__8517587	dm6
FBtr0071207_205	X__8517634	pseudoobscura_subgroup
FBtr0071207_240	X__8531731	Drosophila_subgenus
FBtr0071208_158	X__8517587	dm6
FBtr0071208_205	X__8517634	pseudoobscura_subgroup
FBtr0071208_240	X__8531731	Drosophila_subgenus
FBtr0071209_83	X__8531731	Drosophila_subgenus
FBtr0071212_103	X__8560997	dm6
FBtr0071212_261	X__8561155	Drosophila_subgenus
FBtr0071212_305	X__8563160	apiMel4
FBtr0071213_112	X__8560433	droRho2
FBtr0071213_157	X__8560478	droSim1,droSec1
FBtr0071213_200	X__8560521	droYak3,droEre2
FBtr0071213_32	X__8560353	dm6
FBtr0071213_459	X__8560780	droFic2
FBtr0071213_500	X__8563160	apiMel4
FBtr0071213_57	X__8560378	dm6
FBtr0071213_90	X__8560411	ananassae_subgroup
FBtr0071219_103	X__8592133	suzukii_subgroup
FBtr0071219_198	X__8592228	droFic2
FBtr0071219_29	X__8592059	dm6
FBtr0071219_345	X__8592375	pseudoobscura_subgroup
FBtr0071219_348	X__8592378	pseudoobscura_subgroup
FBtr0071220_103	X__8592133	suzukii_subgroup
FBtr0071220_198	X__8592228	droFic2
FBtr0071220_29	X__8592059	dm6
FBtr0071220_345	X__8592375	pseudoobscura_subgroup
FBtr0071220_348	X__8592378	pseudoobscura_subgroup
FBtr0071221_98	X__8677160	droFic2
FBtr0071222_137	X__8681687	droFic2
FBtr0071222_168	X__8681718	droFic2
FBtr0071222_192	X__8681742	droFic2
FBtr0071223_10	X__8690336	droEug2
FBtr0071223_126	X__8690452	droYak3,droEre2
FBtr0071223_83	X__8690409	droSim1,droSec1
FBtr0071224_9	X__8693612	droEle2
FBtr0071231_52	X__8573009	dm6
FBtr0071233_156	X__8560037	dm6
FBtr0071233_57	X__8560136	droEug2
FBtr0071233_60	X__8560133	droEug2
FBtr0071235_34	X__8529665	Drosophila_subgenus
FBtr0071235_58	X__8529641	dm6
FBtr0071236_74	X__8489462	suzukii_subgroup
FBtr0071237_74	X__8489462	suzukii_subgroup
FBtr0071238_74	X__8489462	suzukii_subgroup
FBtr0071239_177	X__8483709	dm6
FBtr0071239_201	X__8483685	droKik2
FBtr0071239_222	X__8483664	suzukii_subgroup
FBtr0071239_231	X__8483655	pseudoobscura_subgroup
FBtr0071239_268	X__8483618	droKik2
FBtr0071239_313	X__8466491	suzukii_subgroup
FBtr0071239_318	X__8466486	suzukii_subgroup
FBtr0071239_345	X__8466459	droWil2
FBtr0071239_35	X__8483851	Drosophila_subgenus
FBtr0071239_58	X__8483828	Drosophila_subgenus
FBtr0071240_78	X__8468935	droWil2
FBtr0071244_370	X__8454500	droSim1,droSec1
FBtr0071244_459	X__8454411	droYak3,droEre2
FBtr0071244_468	X__8454402	Drosophila_subgenus
FBtr0071245_5	X__8442344	dm6
FBtr0071246_242	X__8436560	droFic2
FBtr0071246_298	X__8436504	pseudoobscura_subgroup
FBtr0071246_52	X__8436750	pseudoobscura_subgroup
FBtr0071246_71	X__8436731	dm6
FBtr0071253_160	X__8867558	Drosophila_subgenus
FBtr0071254_175	X__8867558	Drosophila_subgenus
FBtr0071269_97	X__8891711	droTak2
FBtr0071272_143	X__8875879	droEle2
FBtr0071272_24	X__8875998	suzukii_subgroup
FBtr0071272_32	X__8875990	droYak3,droEre2
FBtr0071272_8	X__8876014	droRho2
FBtr0071273_109	X__8894087	droYak3,droEre2
FBtr0071273_53	X__8894143	droYak3,droEre2
FBtr0071274_155	X__8897846	droFic2
FBtr0071278_97	X__8891711	droTak2
FBtr0071279_449	X__8805356	droFic2
FBtr0071281_1	X__8714663	dm6
FBtr0071284_10	X__9081072	pseudoobscura_subgroup
FBtr0071284_41	X__9081189	droEle2
FBtr0071284_75	X__9081223	dm6
FBtr0071284_86	X__9081234	droYak3,droEre2
FBtr0071285_82	X__9083012	Drosophila_subgenus
FBtr0071294_141	X__9108831	Drosophila_subgenus
FBtr0071294_39	X__9108729	droFic2
FBtr0071295_134	X__9109683	pseudoobscura_subgroup
FBtr0071295_150	X__9109699	droWil2
FBtr0071296_141	X__9108831	Drosophila_subgenus
FBtr0071296_39	X__9108729	droFic2
FBtr0071297_134	X__9109683	pseudoobscura_subgroup
FBtr0071297_150	X__9109699	droWil2
FBtr0071298_134	X__9109683	pseudoobscura_subgroup
FBtr0071299_199	X__9142691	droYak3,droEre2
FBtr0071299_93	X__9142585	dm6
FBtr0071300_44	X__9149352	triCas2
FBtr0071303_198	X__9165843	pseudoobscura_subgroup
FBtr0071303_513	X__9166158	pseudoobscura_subgroup
FBtr0071303_627	X__9166272	droYak3,droEre2
FBtr0071307_4	X__9214879	droEug2
FBtr0071308_21	X__9215805	pseudoobscura_subgroup
FBtr0071308_38	X__9215822	droFic2
FBtr0071311_17	X__9227153	dm6
FBtr0071311_61	X__9227197	pseudoobscura_subgroup
FBtr0071314_236	X__9250719	pseudoobscura_subgroup
FBtr0071315_236	X__9250719	pseudoobscura_subgroup
FBtr0071316_300	X__9250719	pseudoobscura_subgroup
FBtr0071319_83	X__9273495	droFic2
FBtr0071320_105	X__9285803	pseudoobscura_subgroup
FBtr0071326_3	X__9283115	dm6
FBtr0071327_10	X__9272951	droRho2
FBtr0071329_194	X__9267505	droFic2
FBtr0071329_24	X__9267675	droTak2
FBtr0071329_242	X__9267457	droYak3,droEre2
FBtr0071329_392	X__9267307	droYak3,droEre2
FBtr0071331_178	X__9247159	droSim1,droSec1
FBtr0071331_19	X__9247318	dm6
FBtr0071331_4	X__9247333	droYak3,droEre2
FBtr0071331_60	X__9247277	dm6
FBtr0071332_230	X__9243238	droRho2
FBtr0071332_70	X__9243398	droFic2
FBtr0071334_4	X__9232375	suzukii_subgroup
FBtr0071339_243	X__9196113	Drosophila_subgenus
FBtr0071340_226	X__9196113	Drosophila_subgenus
FBtr0071347_131	X__9155483	droYak3,droEre2
FBtr0071347_154	X__9155460	droTak2
FBtr0071349_352	X__9134689	Drosophila_subgenus
FBtr0071349_502	X__9134539	Drosophila_subgenus
FBtr0071349_525	X__9134516	droFic2
FBtr0071351_146	X__9103594	pseudoobscura_subgroup
FBtr0071352_146	X__9103594	pseudoobscura_subgroup
FBtr0071357_179	X__9067805	droEug2
FBtr0071357_337	X__9067647	Drosophila_subgenus
FBtr0071357_56	X__9067928	pseudoobscura_subgroup
FBtr0071361_136	X__9586025	droYak3,droEre2
FBtr0071362_136	X__9586025	droYak3,droEre2
FBtr0071363_45	X__9601074	Drosophila_subgenus
FBtr0071363_52	X__9601081	droYak3,droEre2
FBtr0071366_1	X__9608884	dm6
FBtr0071367_240	X__9608602	droYak3,droEre2
FBtr0071367_247	X__9608595	droYak3,droEre2
FBtr0071367_265	X__9608577	droFic2
FBtr0071368_15	X__9605955	droYak3,droEre2
FBtr0071368_37	X__9605933	Drosophila_subgenus
FBtr0071371_8	X__9556537	droTak2
FBtr0071379_153	X__9694338	droSim1,droSec1
FBtr0071379_370	X__9694555	musDom2
FBtr0071381_1005	X__9753404	droKik2
FBtr0071381_982	X__9753381	pseudoobscura_subgroup
FBtr0071386_105	X__9788570	droYak3,droEre2
FBtr0071386_121	X__9788586	dm6
FBtr0071386_189	X__9811812	droWil2
FBtr0071386_44	X__9788509	droRho2
FBtr0071386_469	X__9812092	Drosophila_subgenus
FBtr0071393_27	X__9930922	Drosophila_subgenus
FBtr0071394_27	X__9930922	Drosophila_subgenus
FBtr0071395_156	X__9910971	droFic2
FBtr0071397_311	X__9876362	dm6
FBtr0071397_471	X__9876202	droYak3,droEre2
FBtr0071397_700	X__9875973	triCas2
FBtr0071397_850	X__9875823	droWil2
FBtr0071402_150	X__9685518	Drosophila_subgenus
FBtr0071402_163	X__9685505	droWil2
FBtr0071402_169	X__9684148	Drosophila_subgenus
FBtr0071402_176	X__9684141	Drosophila_subgenus
FBtr0071402_299	X__9684018	droFic2
FBtr0071402_384	X__9683933	Drosophila_subgenus
FBtr0071402_459	X__9683858	droFic2
FBtr0071402_645	X__9683672	Drosophila_subgenus
FBtr0071404_104	X__9659042	droYak3,droEre2
FBtr0071404_129	X__9659017	droYak3,droEre2
FBtr0071404_164	X__9658982	droYak3,droEre2
FBtr0071404_229	X__9658917	droYak3,droEre2
FBtr0071404_236	X__9658910	droYak3,droEre2
FBtr0071404_244	X__9658902	droTak2
FBtr0071404_43	X__9659103	ananassae_subgroup
FBtr0071405_169	X__9650608	pseudoobscura_subgroup
FBtr0071405_76	X__9650701	droWil2
FBtr0071406_135	X__9645791	pseudoobscura_subgroup
FBtr0071407_106	X__9638451	pseudoobscura_subgroup
FBtr0071407_129	X__9638428	pseudoobscura_subgroup
FBtr0071407_195	X__9638362	pseudoobscura_subgroup
FBtr0071408_33	X__9965273	droYak3,droEre2
FBtr0071412_181	X__9989875	pseudoobscura_subgroup
FBtr0071412_201	X__9989895	droEug2
FBtr0071412_206	X__9989900	droEug2
FBtr0071421_154	X__10070715	Drosophila_subgenus
FBtr0071421_35	X__10070834	droFic2
FBtr0071421_435	X__10070238	Drosophila_subgenus
FBtr0071421_460	X__10070213	musDom2
FBtr0071422_118	X__10070213	musDom2
FBtr0071422_93	X__10070238	Drosophila_subgenus
FBtr0071423_154	X__10070715	Drosophila_subgenus
FBtr0071423_35	X__10070834	droFic2
FBtr0071423_371	X__10070498	droFic2
FBtr0071423_631	X__10070238	Drosophila_subgenus
FBtr0071423_656	X__10070213	musDom2
FBtr0071430_74	X__10083227	Drosophila_subgenus
FBtr0071439_185	X__10220294	droFic2
FBtr0071439_227	X__10220336	dm6
FBtr0071439_253	X__10220362	droWil2
FBtr0071439_86	X__10220195	droWil2
FBtr0071441_13	X__10326476	droYak3,droEre2
FBtr0071444_117	X__10368168	droFic2
FBtr0071444_57	X__10368108	droRho2
FBtr0071445_13	X__10375386	droSim1,droSec1
FBtr0071445_38	X__10375411	Drosophila_subgenus
FBtr0071445_44	X__10375417	dm6
FBtr0071450_250	X__10474890	droSim1,droSec1
FBtr0071450_305	X__10474945	pseudoobscura_subgroup
FBtr0071450_95	X__10474032	pseudoobscura_subgroup
FBtr0071452_27	X__10479396	droSim1,droSec1
FBtr0071452_94	X__10479463	Drosophila_subgenus
FBtr0071460_312	X__10473276	droFic2
FBtr0071460_52	X__10473536	pseudoobscura_subgroup
FBtr0071460_575	X__10471988	anoGam1
FBtr0071461_30	X__10474646	droWil2
FBtr0071461_64	X__10474612	Drosophila_subgenus
FBtr0071461_779	X__10471988	anoGam1
FBtr0071465_3	X__10385147	droYak3,droEre2
FBtr0071467_9	X__10375308	Drosophila_subgenus
FBtr0071468_9	X__10375308	Drosophila_subgenus
FBtr0071469_1	X__10367472	droRho2
FBtr0071471_176	X__10331643	droYak3,droEre2
FBtr0071471_8	X__10331811	droSim1,droSec1
FBtr0071487_34	X__10212341	droFic2
FBtr0071487_363	X__10208154	Drosophila_subgenus
FBtr0071489_25	X__10082468	musDom2
FBtr0071491_55	X__10596176	droFic2
FBtr0071493_116	X__10631405	droFic2
FBtr0071493_502	X__10631791	Drosophila_subgenus
FBtr0071493_51	X__10629367	droYak3,droEre2
FBtr0071493_544	X__10677733	Drosophila_subgenus
FBtr0071495_106	X__10744607	droEug2
FBtr0071495_112	X__10744613	droYak3,droEre2
FBtr0071495_115	X__10744616	droEug2
FBtr0071497_78	X__10768614	droFic2
FBtr0071502_178	X__10757489	pseudoobscura_subgroup
FBtr0071503_16	X__10744928	droFic2
FBtr0071511_127	X__10595729	droYak3,droEre2
FBtr0071515_13	2R__20870803	pseudoobscura_subgroup
FBtr0071515_182	2R__20871386	pseudoobscura_subgroup
FBtr0071515_192	2R__20871396	droFic2
FBtr0071521_15	2R__20979335	dm6
FBtr0071522_31	2R__20994930	Drosophila_subgenus
FBtr0071524_130	2R__20996349	droEug2
FBtr0071524_209	2R__20996428	suzukii_subgroup
FBtr0071524_306	2R__20996525	Drosophila_subgenus
FBtr0071524_349	2R__20996568	Drosophila_subgenus
FBtr0071524_377	2R__20996596	Drosophila_subgenus
FBtr0071524_391	2R__20996610	Drosophila_subgenus
FBtr0071524_449	2R__20996668	Drosophila_subgenus
FBtr0071524_557	2R__20996776	Drosophila_subgenus
FBtr0071524_607	2R__20996826	Drosophila_subgenus
FBtr0071524_651	2R__20996870	Drosophila_subgenus
FBtr0071526_55	2R__21012024	Drosophila_subgenus
FBtr0071527_173	2R__21019162	Drosophila_subgenus
FBtr0071527_214	2R__21019203	Drosophila_subgenus
FBtr0071527_222	2R__21019211	pseudoobscura_subgroup
FBtr0071528_173	2R__21019162	Drosophila_subgenus
FBtr0071528_214	2R__21019203	Drosophila_subgenus
FBtr0071528_222	2R__21019211	pseudoobscura_subgroup
FBtr0071535_117	2R__21076674	droSim1,droSec1
FBtr0071535_209	2R__21076766	droFic2
FBtr0071535_385	2R__21076942	droFic2
FBtr0071535_4	2R__21074021	pseudoobscura_subgroup
FBtr0071535_75	2R__21074092	droFic2
FBtr0071536_161	2R__21076766	droFic2
FBtr0071536_33	2R__21076485	dm6
FBtr0071536_337	2R__21076942	droFic2
FBtr0071536_39	2R__21076491	dm6
FBtr0071536_69	2R__21076674	droSim1,droSec1
FBtr0071537_103	2R__21076942	droFic2
FBtr0071538_51	2R__21080658	droSim1,droSec1
FBtr0071539_214	2R__21080821	pseudoobscura_subgroup
FBtr0071539_51	2R__21080658	droSim1,droSec1
FBtr0071544_9	2R__21064978	droTak2
FBtr0071546_266	2R__21056932	Drosophila_subgenus
FBtr0071546_504	2R__21056694	Drosophila_subgenus
FBtr0071546_510	2R__21056688	Drosophila_subgenus
FBtr0071546_702	2R__21056496	droWil2
FBtr0071547_50	2R__21017397	musDom2
FBtr0071548_10	2R__21011912	droTak2
FBtr0071548_31	2R__21011891	droFic2
FBtr0071548_37	2R__21011885	droSim1,droSec1
FBtr0071548_70	2R__21011852	Drosophila_subgenus
FBtr0071553_120	2R__20986381	Drosophila_subgenus
FBtr0071553_155	2R__20986346	pseudoobscura_subgroup
FBtr0071553_180	2R__20986321	droTak2
FBtr0071553_188	2R__20986313	droYak3,droEre2
FBtr0071553_203	2R__20986298	pseudoobscura_subgroup
FBtr0071555_17	2R__20974001	Drosophila_subgenus
FBtr0071560_10	2R__20852116	droFic2
FBtr0071562_249	2R__20835780	Drosophila_subgenus
FBtr0071563_183	2R__20832236	droFic2
FBtr0071563_190	2R__20832229	droKik2
FBtr0071563_203	2R__20832216	droSim1,droSec1
FBtr0071563_329	2R__20832090	Drosophila_subgenus
FBtr0071567_95	2R__21118488	Drosophila_subgenus
FBtr0071570_15	2R__21142382	droYak3,droEre2
FBtr0071573_71	2R__21146273	droFic2
FBtr0071575_12	2R__21168941	droRho2
FBtr0071583_197	2R__21193767	droYak3,droEre2
FBtr0071583_261	2R__21193831	Drosophila_subgenus
FBtr0071589_21	2R__21282318	droFic2
FBtr0071589_61	2R__21282358	pseudoobscura_subgroup
FBtr0071590_125	2R__21282422	droFic2
FBtr0071590_21	2R__21282318	droFic2
FBtr0071590_226	2R__21282523	droSim1,droSec1
FBtr0071590_61	2R__21282358	pseudoobscura_subgroup
FBtr0071591_124	2R__21282523	droSim1,droSec1
FBtr0071591_180	2R__21282579	droEug2
FBtr0071591_209	2R__21282608	droSim1,droSec1
FBtr0071591_23	2R__21282422	droFic2
FBtr0071601_2	2R__21313873	musDom2
FBtr0071602_143	2R__21323572	musDom2
FBtr0071602_156	2R__21323585	musDom2
FBtr0071602_194	2R__21324189	anoGam1
FBtr0071602_73	2R__21323502	droFic2
FBtr0071603_143	2R__21323572	musDom2
FBtr0071603_156	2R__21323585	musDom2
FBtr0071603_194	2R__21324189	anoGam1
FBtr0071603_73	2R__21323502	droFic2
FBtr0071604_143	2R__21323572	musDom2
FBtr0071604_156	2R__21323585	musDom2
FBtr0071604_194	2R__21324189	anoGam1
FBtr0071604_73	2R__21323502	droFic2
FBtr0071606_134	2R__21386442	droYak3,droEre2
FBtr0071606_165	2R__21386473	Drosophila_subgenus
FBtr0071606_290	2R__21386598	dm6
FBtr0071606_8	2R__21386316	dm6
FBtr0071609_55	2R__21384337	Drosophila_subgenus
FBtr0071609_61	2R__21384331	Drosophila_subgenus
FBtr0071610_264	2R__21379201	droFic2
FBtr0071610_339	2R__21379126	droRho2
FBtr0071610_429	2R__21379036	Drosophila_subgenus
FBtr0071610_508	2R__21378957	Drosophila_subgenus
FBtr0071610_562	2R__21378903	droEug2
FBtr0071610_568	2R__21378897	droEug2
FBtr0071610_580	2R__21378885	droFic2
FBtr0071610_586	2R__21378879	droTak2
FBtr0071610_598	2R__21378867	Drosophila_subgenus
FBtr0071610_628	2R__21378837	Drosophila_subgenus
FBtr0071610_758	2R__21378707	Drosophila_subgenus
FBtr0071610_841	2R__21378624	droFic2
FBtr0071610_856	2R__21378609	Drosophila_subgenus
FBtr0071613_125	2R__21323196	Drosophila_subgenus
FBtr0071613_26	2R__21323295	Drosophila_subgenus
FBtr0071613_76	2R__21323245	Drosophila_subgenus
FBtr0071614_125	2R__21323196	Drosophila_subgenus
FBtr0071614_154	2R__21323167	Drosophila_subgenus
FBtr0071614_26	2R__21323295	Drosophila_subgenus
FBtr0071614_76	2R__21323245	Drosophila_subgenus
FBtr0071615_12	2R__21312343	droYak3,droEre2
FBtr0071615_132	2R__21312223	droYak3,droEre2
FBtr0071615_35	2R__21312320	suzukii_subgroup
FBtr0071615_88	2R__21312267	droKik2
FBtr0071617_1	2R__21293441	droSim1,droSec1
FBtr0071619_8	2R__21290336	Drosophila_subgenus
FBtr0071621_33	2R__21266310	droEug2
FBtr0071622_191	2R__21250769	Drosophila_subgenus
FBtr0071622_202	2R__21250758	Drosophila_subgenus
FBtr0071622_226	2R__21250734	Drosophila_subgenus
FBtr0071622_291	2R__21250669	droWil2
FBtr0071622_423	2R__21238894	pseudoobscura_subgroup
FBtr0071622_439	2R__21238878	Drosophila_subgenus
FBtr0071629_146	2R__21168514	Drosophila_subgenus
FBtr0071632_100	2R__21160446	pseudoobscura_subgroup
FBtr0071632_179	2R__21157236	Drosophila_subgenus
FBtr0071632_185	2R__21157230	droFic2
FBtr0071632_190	2R__21157225	Drosophila_subgenus
FBtr0071633_163	2R__21157236	Drosophila_subgenus
FBtr0071633_169	2R__21157230	droFic2
FBtr0071633_174	2R__21157225	Drosophila_subgenus
FBtr0071633_59	2R__21157959	droYak3,droEre2
FBtr0071636_144	2R__21142118	dm6
FBtr0071636_359	2R__21141903	pseudoobscura_subgroup
FBtr0071636_371	2R__21141891	droRho2
FBtr0071636_538	2R__21141724	droWil2
FBtr0071636_544	2R__21141718	droWil2
FBtr0071636_607	2R__21141655	Drosophila_subgenus
FBtr0071636_629	2R__21141633	droWil2
FBtr0071636_738	2R__21139218	pseudoobscura_subgroup
FBtr0071636_749	2R__21139207	Drosophila_subgenus
FBtr0071636_777	2R__21139179	droFic2
FBtr0071636_877	2R__21139079	droWil2
FBtr0071636_882	2R__21139074	Drosophila_subgenus
FBtr0071637_152	2R__21127091	pseudoobscura_subgroup
FBtr0071637_191	2R__21127052	Drosophila_subgenus
FBtr0071637_70	2R__21128441	triCas2
FBtr0071637_87	2R__21128424	triCas2
FBtr0071637_92	2R__21128419	Drosophila_subgenus
FBtr0071638_228	2R__21127091	pseudoobscura_subgroup
FBtr0071638_267	2R__21127052	Drosophila_subgenus
FBtr0071640_11	2R__21090994	droEle2
FBtr0071640_35	2R__21090970	droFic2
FBtr0071640_5	2R__21091000	droYak3,droEre2
FBtr0071641_14	2R__21481940	droWil2
FBtr0071641_141	2R__21482067	droTak2
FBtr0071653_153	2R__21522572	droTak2
FBtr0071653_506	2R__21522925	Drosophila_subgenus
FBtr0071654_284	2R__21546926	droYak3,droEre2
FBtr0071654_287	2R__21546929	Drosophila_subgenus
FBtr0071654_507	2R__21547149	droSim1,droSec1
FBtr0071654_540	2R__21547182	Drosophila_subgenus
FBtr0071654_642	2R__21547284	droFic2
FBtr0071654_753	2R__21547395	droWil2
FBtr0071654_850	2R__21547492	pseudoobscura_subgroup
FBtr0071659_143	2R__21632149	Drosophila_subgenus
FBtr0071659_94	2R__21632100	Drosophila_subgenus
FBtr0071660_204	2R__21634882	droFic2
FBtr0071660_217	2R__21634895	droYak3,droEre2
FBtr0071660_264	2R__21634942	Drosophila_subgenus
FBtr0071660_59	2R__21634737	droYak3,droEre2
FBtr0071661_169	2R__21646345	Drosophila_subgenus
FBtr0071661_221	2R__21646397	pseudoobscura_subgroup
FBtr0071661_232	2R__21646408	Drosophila_subgenus
FBtr0071661_99	2R__21646275	pseudoobscura_subgroup
FBtr0071662_171	2R__21653809	droYak3,droEre2
FBtr0071662_184	2R__21653822	droEle2
FBtr0071662_218	2R__21653856	pseudoobscura_subgroup
FBtr0071662_247	2R__21653885	Drosophila_subgenus
FBtr0071662_402	2R__21654040	Drosophila_subgenus
FBtr0071662_80	2R__21653718	Drosophila_subgenus
FBtr0071663_23	2R__21658319	dm6
FBtr0071663_7	2R__21658303	droFic2
FBtr0071671_86	2R__21688858	droFic2
FBtr0071672_80	2R__21691659	triCas2
FBtr0071677_115	2R__21691025	droRho2
FBtr0071679_100	2R__21687543	droFic2
FBtr0071681_190	2R__21669727	droFic2
FBtr0071681_196	2R__21669721	musDom2
FBtr0071682_267	2R__21662001	pseudoobscura_subgroup
FBtr0071683_14	2R__21659994	dm6
FBtr0071684_23	2R__21651977	droFic2
FBtr0071684_38	2R__21651962	droTak2
FBtr0071684_53	2R__21651947	droFic2
FBtr0071685_10	2R__21651977	droFic2
FBtr0071685_25	2R__21651962	droTak2
FBtr0071685_40	2R__21651947	droFic2
FBtr0071686_125	2R__21624322	droFic2
FBtr0071686_27	2R__21624420	droEug2
FBtr0071686_44	2R__21624403	droFic2
FBtr0071686_74	2R__21624373	droFic2
FBtr0071688_52	2R__21616856	droYak3,droEre2
FBtr0071688_7	2R__21616901	Drosophila_subgenus
FBtr0071688_88	2R__21616820	droFic2
FBtr0071699_14	2R__21519093	droYak3,droEre2
FBtr0071700_13	2R__21519113	droKik2
FBtr0071700_33	2R__21519093	droYak3,droEre2
FBtr0071706_234	2R__21480286	droTak2
FBtr0071707_168	2R__21480374	droWil2
FBtr0071707_256	2R__21480286	droTak2
FBtr0071711_10	2R__21720743	droFic2
FBtr0071712_59	2R__21720553	droFic2
FBtr0071713_10	2R__21720743	droFic2
FBtr0071714_42	2R__21757386	droKik2
FBtr0071726_3	2R__21973124	droYak3,droEre2
FBtr0071731_12	2R__21986927	droFic2
FBtr0071731_81	2R__21986858	Drosophila_subgenus
FBtr0071734_52	2R__21882482	droSim1,droSec1
FBtr0071745_8	2R__21791573	droTak2
FBtr0071747_55	2R__21719791	Drosophila_subgenus
FBtr0071747_91	2R__21719755	Drosophila_subgenus
FBtr0071749_23	2R__22034866	droYak3,droEre2
FBtr0071749_37	2R__22034880	dm6
FBtr0071755_183	2R__22076170	droFic2
FBtr0071755_73	2R__22076060	Drosophila_subgenus
FBtr0071756_31	2R__22081075	Drosophila_subgenus
FBtr0071757_19	2R__22080461	Drosophila_subgenus
FBtr0071757_97	2R__22081075	Drosophila_subgenus
FBtr0071758_18	2R__22103194	suzukii_subgroup
FBtr0071758_6	2R__22103182	droYak3,droEre2
FBtr0071761_169	2R__22122971	droFic2
FBtr0071761_47	2R__22122147	droFic2
FBtr0071761_52	2R__22122152	droKik2
FBtr0071763_160	2R__22137127	droYak3,droEre2
FBtr0071763_165	2R__22137132	droTak2
FBtr0071763_220	2R__22137187	Drosophila_subgenus
FBtr0071763_366	2R__22138124	Drosophila_subgenus
FBtr0071764_202	2R__22137634	triCas2
FBtr0071764_224	2R__22137656	droYak3,droEre2
FBtr0071764_340	2R__22137772	droWil2
FBtr0071764_379	2R__22137811	droWil2
FBtr0071764_46	2R__22137478	droFic2
FBtr0071764_471	2R__22137903	dm6
FBtr0071764_692	2R__22138124	Drosophila_subgenus
FBtr0071766_15	2R__22139949	droYak3,droEre2
FBtr0071766_42	2R__22139976	dm6
FBtr0071766_9	2R__22139943	droYak3,droEre2
FBtr0071767_37	2R__22174958	droKik2
FBtr0071771_2	2R__22185973	droYak3,droEre2
FBtr0071771_27	2R__22185998	droSim1,droSec1
FBtr0071772_2	2R__22185973	droYak3,droEre2
FBtr0071772_27	2R__22185998	droSim1,droSec1
FBtr0071773_11	2R__22211381	droTak2
FBtr0071774_13	2R__22212847	dm6
FBtr0071774_147	2R__22212981	pseudoobscura_subgroup
FBtr0071774_255	2R__22213089	droWil2
FBtr0071774_259	2R__22213093	droWil2
FBtr0071774_48	2R__22212882	pseudoobscura_subgroup
FBtr0071775_285	2R__22244247	Drosophila_subgenus
FBtr0071775_294	2R__22244256	Drosophila_subgenus
FBtr0071775_297	2R__22244259	Drosophila_subgenus
FBtr0071775_31	2R__22243993	musDom2
FBtr0071775_639	2R__22244601	Drosophila_subgenus
FBtr0071777_142	2R__22227364	Drosophila_subgenus
FBtr0071777_353	2R__22227153	Drosophila_subgenus
FBtr0071777_522	2R__22226984	Drosophila_subgenus
FBtr0071780_51	2R__22218450	Drosophila_subgenus
FBtr0071784_64	2R__22202608	dm6
FBtr0071786_6	2R__22182874	droSim1,droSec1
FBtr0071787_28	2R__22174664	pseudoobscura_subgroup
FBtr0071791_106	2R__22122457	pseudoobscura_subgroup
FBtr0071791_15	2R__22122548	suzukii_subgroup
FBtr0071791_278	2R__22122148	dm6
FBtr0071791_401	2R__22122025	droFic2
FBtr0071792_128	2R__22122148	dm6
FBtr0071792_251	2R__22122025	droFic2
FBtr0071793_106	2R__22122457	pseudoobscura_subgroup
FBtr0071793_15	2R__22122548	suzukii_subgroup
FBtr0071793_281	2R__22122282	droFic2
FBtr0071793_415	2R__22122148	dm6
FBtr0071793_538	2R__22122025	droFic2
FBtr0071797_339	2R__22099196	Drosophila_subgenus
FBtr0071800_58	2R__22075251	Drosophila_subgenus
FBtr0071811_120	2R__22293553	pseudoobscura_subgroup
FBtr0071812_120	2R__22293553	pseudoobscura_subgroup
FBtr0071812_431	2R__22293864	pseudoobscura_subgroup
FBtr0071812_437	2R__22293870	Drosophila_subgenus
FBtr0071812_441	2R__22293874	Drosophila_subgenus
FBtr0071819_21	2R__22348327	dm6
FBtr0071827_14	2R__22411802	pseudoobscura_subgroup
FBtr0071828_65	2R__22415873	droFic2
FBtr0071832_16	2R__22478394	droYak3,droEre2
FBtr0071833_25	2R__22483327	musDom2
FBtr0071837_243	2R__22592722	droWil2
FBtr0071837_466	2R__22592499	Drosophila_subgenus
FBtr0071837_6	2R__22592959	droYak3,droEre2
FBtr0071838_203	2R__22561087	droFic2
FBtr0071838_232	2R__22561058	droEle2
FBtr0071838_248	2R__22561042	droSim1,droSec1
FBtr0071838_389	2R__22560901	pseudoobscura_subgroup
FBtr0071838_491	2R__22560799	pseudoobscura_subgroup
FBtr0071843_5	2R__22415514	droYak3,droEre2
FBtr0071845_126	2R__22401934	droYak3,droEre2
FBtr0071845_29	2R__22402031	droYak3,droEre2
FBtr0071846_296	2R__22372814	droFic2
FBtr0071846_385	2R__22346693	pseudoobscura_subgroup
FBtr0071847_287	2R__22354422	droSim1,droSec1
FBtr0071847_338	2R__22346693	pseudoobscura_subgroup
FBtr0071849_274	2R__22308225	pseudoobscura_subgroup
FBtr0071849_278	2R__22308221	Drosophila_subgenus
FBtr0071851_167	2R__22311140	droSim1,droSec1
FBtr0071851_255	2R__22308225	pseudoobscura_subgroup
FBtr0071851_259	2R__22308221	Drosophila_subgenus
FBtr0071852_53	2R__22308225	pseudoobscura_subgroup
FBtr0071852_57	2R__22308221	Drosophila_subgenus
FBtr0071858_1002	2R__22620412	Drosophila_subgenus
FBtr0071858_1156	2R__22620566	pseudoobscura_subgroup
FBtr0071858_1186	2R__22620596	pseudoobscura_subgroup
FBtr0071858_1242	2R__22620652	Drosophila_subgenus
FBtr0071858_1319	2R__22620729	pseudoobscura_subgroup
FBtr0071858_1325	2R__22620735	pseudoobscura_subgroup
FBtr0071858_181	2R__22614508	pseudoobscura_subgroup
FBtr0071858_523	2R__22619933	pseudoobscura_subgroup
FBtr0071858_548	2R__22619958	pseudoobscura_subgroup
FBtr0071858_919	2R__22620329	droFic2
FBtr0071863_6	2R__22659696	pseudoobscura_subgroup
FBtr0071868_1	2R__22670765	droFic2
FBtr0071868_7	2R__22670771	droEle2
FBtr0071868_89	2R__22670853	pseudoobscura_subgroup
FBtr0071891_21	2R__22832476	droFic2
FBtr0071898_201	2R__22868359	suzukii_subgroup
FBtr0071898_207	2R__22868365	droFic2
FBtr0071898_91	2R__22868249	droWil2
FBtr0071899_144	2R__22871333	droYak3,droEre2
FBtr0071899_154	2R__22871343	droTak2
FBtr0071899_222	2R__22871411	droFic2
FBtr0071899_273	2R__22871462	droFic2
FBtr0071899_391	2R__22871580	Drosophila_subgenus
FBtr0071899_406	2R__22871595	droFic2
FBtr0071899_428	2R__22871617	droWil2
FBtr0071900_184	2R__22874952	Drosophila_subgenus
FBtr0071902_12	2R__22886409	droSim1,droSec1
FBtr0071902_136	2R__22886533	droYak3,droEre2
FBtr0071902_16	2R__22886413	droSim1,droSec1
FBtr0071903_49	2R__22888976	Drosophila_subgenus
FBtr0071903_63	2R__22888990	Drosophila_subgenus
FBtr0071906_9	2R__22886040	droWil2
FBtr0071907_47	2R__22882644	droFic2
FBtr0071909_131	2R__22858664	pseudoobscura_subgroup
FBtr0071909_20	2R__22858775	Drosophila_subgenus
FBtr0071913_1	2R__22806499	dm6
FBtr0071914_121	2R__22806183	droEle2
FBtr0071914_151	2R__22806153	droYak3,droEre2
FBtr0071914_40	2R__22806264	droFic2
FBtr0071914_57	2R__22806247	dm6
FBtr0071919_150	2R__22727763	droYak3,droEre2
FBtr0071922_114	2R__22700014	Drosophila_subgenus
FBtr0071924_179	2R__22688809	Drosophila_subgenus
FBtr0071934_48	2R__22643870	droFic2
FBtr0071936_100	2R__22640102	pseudoobscura_subgroup
FBtr0071936_36	2R__22640166	Drosophila_subgenus
FBtr0071940_11	2R__22613366	Drosophila_subgenus
FBtr0071940_2	2R__22613375	droYak3,droEre2
FBtr0071940_6	2R__22613371	Drosophila_subgenus
FBtr0071942_236	2R__22896409	Drosophila_subgenus
FBtr0071942_259	2R__22896432	Drosophila_subgenus
FBtr0071942_713	2R__22904093	droWil2
FBtr0071942_840	2R__22904220	Drosophila_subgenus
FBtr0071943_245	2R__22904093	droWil2
FBtr0071943_372	2R__22904220	Drosophila_subgenus
FBtr0071951_138	2R__22937847	Drosophila_subgenus
FBtr0071953_111	2R__23046218	droWil2
FBtr0071953_160	2R__23046267	Drosophila_subgenus
FBtr0071953_182	2R__23046289	droWil2
FBtr0071953_197	2R__23046304	Drosophila_subgenus
FBtr0071953_78	2R__23046185	droYak3,droEre2
FBtr0071959_253	2R__23067588	droWil2
FBtr0071960_316	2R__23067588	droWil2
FBtr0071960_86	2R__23067358	droSim1,droSec1
FBtr0071961_116	2R__23069520	droFic2
FBtr0071961_126	2R__23069530	droYak3,droEre2
FBtr0071961_30	2R__23069434	droSim1,droSec1
FBtr0071961_41	2R__23069445	droFic2
FBtr0071961_54	2R__23069458	droFic2
FBtr0071963_16	2R__23075082	droWil2
FBtr0071963_77	2R__23075143	triCas2
FBtr0071973_18	2R__23140560	droRho2
FBtr0071975_52	2R__23125991	droFic2
FBtr0071979_105	2R__23094162	Drosophila_subgenus
FBtr0071979_66	2R__23094201	Drosophila_subgenus
FBtr0071990_1	2R__22985334	dm6
FBtr0071993_105	2R__22940842	Drosophila_subgenus
FBtr0071993_122	2R__22940825	droFic2
FBtr0071994_136	2R__22936942	droFic2
FBtr0071994_142	2R__22936936	droYak3,droEre2
FBtr0071994_249	2R__22936829	Drosophila_subgenus
FBtr0071994_71	2R__22937007	droFic2
FBtr0071994_89	2R__22936989	droYak3,droEre2
FBtr0071999_139	2R__23232764	Drosophila_subgenus
FBtr0071999_17	2R__23232642	droYak3,droEre2
FBtr0072002_26	2R__23323684	droRho2
FBtr0072010_145	2R__23367010	Drosophila_subgenus
FBtr0072010_18	2R__23366883	Drosophila_subgenus
FBtr0072010_92	2R__23366957	Drosophila_subgenus
[truncated: 68,086 more rows]
