# Supplementary material for: Determinants of genome-wide distribution and evolution of uORFs in eukaryotes
Source: Nat Commun. 2021 Feb 17;12:1076. doi: 10.1038/s41467-021-21394-y (PMC7889888; doi:10.1038/s41467-021-21394-y)
Supplement: Supplementary file 12 — Source Data [file 41467_2021_21394_MOESM12_ESM.zip › Source Data/S8ab_yeast_uAUG_other_triplet_BLS.txt]

name	tx_name	tx_start	tx_end	triplet	BLS	translated
YAL002W_mRNA_55	YAL002W_mRNA	55	57	ATG	0.477766038896056	TRUE
YAL014C_mRNA_30	YAL014C_mRNA	30	32	ATG	0.386476054690797	TRUE
YAL027W_mRNA_2	YAL027W_mRNA	2	4	ATG	0.268228758485152	TRUE
YAL028W_mRNA_7	YAL028W_mRNA	7	9	ATG	0.106449468886772	TRUE
YAL040C_mRNA_10	YAL040C_mRNA	10	12	ATG	0.477766038896056	TRUE
YAL048C_mRNA_20	YAL048C_mRNA	20	22	ATG	0	TRUE
YAL053W_mRNA_3	YAL053W_mRNA	3	5	ATG	0.358116356599429	TRUE
YAL062W_mRNA_166	YAL062W_mRNA	166	168	ATG	0.106449468886772	TRUE
YAL062W_mRNA_178	YAL062W_mRNA	178	180	ATG	0.477766038896056	TRUE
YAL062W_mRNA_184	YAL062W_mRNA	184	186	ATG	0	TRUE
YAL062W_mRNA_187	YAL062W_mRNA	187	189	ATG	0	TRUE
YAL062W_mRNA_241	YAL062W_mRNA	241	243	ATG	0	TRUE
YAL062W_mRNA_69	YAL062W_mRNA	69	71	ATG	0.358116356599429	TRUE
YAL062W_mRNA_86	YAL062W_mRNA	86	88	ATG	0	TRUE
YAL063C_mRNA_137	YAL063C_mRNA	137	139	ATG	0.386476054690797	TRUE
YAL067C_mRNA_19	YAL067C_mRNA	19	21	ATG	0	TRUE
YAL067C_mRNA_29	YAL067C_mRNA	29	31	ATG	0.342474589758738	TRUE
YAL067C_mRNA_89	YAL067C_mRNA	89	91	ATG	0	TRUE
YAL067C_mRNA_92	YAL067C_mRNA	92	94	ATG	0	TRUE
YAL067C_mRNA_96	YAL067C_mRNA	96	98	ATG	0	TRUE
YAR008W_mRNA_64	YAR008W_mRNA	64	66	ATG	0.477766038896056	TRUE
YAR027W_mRNA_1	YAR027W_mRNA	1	3	ATG	0	TRUE
YBL009W_mRNA_21	YBL009W_mRNA	21	23	ATG	0	TRUE
YBL011W_mRNA_2	YBL011W_mRNA	2	4	ATG	0	TRUE
YBL014C_mRNA_19	YBL014C_mRNA	19	21	ATG	0.477766038896056	TRUE
YBL018C_mRNA_29	YBL018C_mRNA	29	31	ATG	0.386476054690797	TRUE
YBL020W_mRNA_2	YBL020W_mRNA	2	4	ATG	0.477766038896056	TRUE
YBL029C-A_mRNA_41	YBL029C-A_mRNA	41	43	ATG	0	TRUE
YBL031W_mRNA_31	YBL031W_mRNA	31	33	ATG	0.796154402633261	TRUE
YBL039W-B_mRNA_82	YBL039W-B_mRNA	82	84	ATG	0.477766038896056	TRUE
YBL043W_mRNA_1	YBL043W_mRNA	1	3	ATG	0.477766038896056	TRUE
YBL057C_mRNA_4	YBL057C_mRNA	4	6	ATG	0	TRUE
YBL060W_mRNA_13	YBL060W_mRNA	13	15	ATG	0	TRUE
YBL060W_mRNA_35	YBL060W_mRNA	35	37	ATG	0	TRUE
YBL064C_mRNA_35	YBL064C_mRNA	35	37	ATG	0.106449468886772	TRUE
YBL080C_mRNA_7	YBL080C_mRNA	7	9	ATG	0	TRUE
YBL082C_mRNA_116	YBL082C_mRNA	116	118	ATG	0	TRUE
YBL082C_mRNA_123	YBL082C_mRNA	123	125	ATG	0.477766038896056	TRUE
YBL082C_mRNA_251	YBL082C_mRNA	251	253	ATG	0	TRUE
YBL082C_mRNA_47	YBL082C_mRNA	47	49	ATG	0	TRUE
YBL082C_mRNA_52	YBL082C_mRNA	52	54	ATG	0.358116356599429	TRUE
YBL082C_mRNA_81	YBL082C_mRNA	81	83	ATG	0	TRUE
YBL086C_mRNA_34	YBL086C_mRNA	34	36	ATG	0	TRUE
YBL092W_mRNA_112	YBL092W_mRNA	112	114	ATG	0.477766038896056	TRUE
YBL092W_mRNA_159	YBL092W_mRNA	159	161	ATG	0.186823297845404	TRUE
YBL092W_mRNA_167	YBL092W_mRNA	167	169	ATG	0.358116356599429	TRUE
YBL092W_mRNA_172	YBL092W_mRNA	172	174	ATG	0.358116356599429	TRUE
YBL092W_mRNA_177	YBL092W_mRNA	177	179	ATG	0.29658845657652	TRUE
YBL092W_mRNA_272	YBL092W_mRNA	272	274	ATG	0	TRUE
YBL092W_mRNA_299	YBL092W_mRNA	299	301	ATG	0.433764573963998	TRUE
YBL092W_mRNA_66	YBL092W_mRNA	66	68	ATG	0.477766038896056	TRUE
YBL092W_mRNA_80	YBL092W_mRNA	80	82	ATG	0.477766038896056	TRUE
YBL092W_mRNA_88	YBL092W_mRNA	88	90	ATG	0.477766038896056	TRUE
YBR007C_mRNA_2	YBR007C_mRNA	2	4	ATG	0.477766038896056	TRUE
YBR008C_mRNA_13	YBR008C_mRNA	13	15	ATG	0.342474589758738	TRUE
YBR008C_mRNA_154	YBR008C_mRNA	154	156	ATG	0	TRUE
YBR008C_mRNA_171	YBR008C_mRNA	171	173	ATG	0.224227293553093	TRUE
YBR008C_mRNA_58	YBR008C_mRNA	58	60	ATG	0.106449468886772	TRUE
YBR021W_mRNA_2	YBR021W_mRNA	2	4	ATG	0.31411489166737	TRUE
YBR028C_mRNA_45	YBR028C_mRNA	45	47	ATG	0.477766038896056	TRUE
YBR030W_mRNA_116	YBR030W_mRNA	116	118	ATG	0.386476054690797	TRUE
YBR030W_mRNA_167	YBR030W_mRNA	167	169	ATG	0.186823297845404	TRUE
YBR030W_mRNA_181	YBR030W_mRNA	181	183	ATG	0.106449468886772	TRUE
YBR030W_mRNA_196	YBR030W_mRNA	196	198	ATG	0.477766038896056	TRUE
YBR030W_mRNA_55	YBR030W_mRNA	55	57	ATG	0	TRUE
YBR030W_mRNA_69	YBR030W_mRNA	69	71	ATG	0	TRUE
YBR040W_mRNA_27	YBR040W_mRNA	27	29	ATG	0.230824762777463	TRUE
YBR040W_mRNA_84	YBR040W_mRNA	84	86	ATG	0.106449468886772	TRUE
YBR040W_mRNA_9	YBR040W_mRNA	9	11	ATG	0.230824762777463	TRUE
YBR040W_mRNA_95	YBR040W_mRNA	95	97	ATG	0	TRUE
YBR043C_mRNA_119	YBR043C_mRNA	119	121	ATG	0.386476054690797	TRUE
YBR043C_mRNA_86	YBR043C_mRNA	86	88	ATG	0.477766038896056	TRUE
YBR044C_mRNA_70	YBR044C_mRNA	70	72	ATG	0.477766038896056	TRUE
YBR050C_mRNA_45	YBR050C_mRNA	45	47	ATG	0.477766038896056	TRUE
YBR050C_mRNA_50	YBR050C_mRNA	50	52	ATG	0	TRUE
YBR050C_mRNA_60	YBR050C_mRNA	60	62	ATG	0.186823297845404	TRUE
YBR056W_mRNA_12	YBR056W_mRNA	12	14	ATG	0.230824762777463	TRUE
YBR056W_mRNA_8	YBR056W_mRNA	8	10	ATG	0.29658845657652	TRUE
YBR065C_mRNA_2	YBR065C_mRNA	2	4	ATG	0.29658845657652	TRUE
YBR065C_mRNA_5	YBR065C_mRNA	5	7	ATG	0.29658845657652	TRUE
YBR086C_mRNA_242	YBR086C_mRNA	242	244	ATG	0.230824762777463	TRUE
YBR107C_mRNA_17	YBR107C_mRNA	17	19	ATG	0.358116356599429	TRUE
YBR110W_mRNA_1	YBR110W_mRNA	1	3	ATG	0.387878440781779	TRUE
YBR110W_mRNA_38	YBR110W_mRNA	38	40	ATG	0.477766038896056	TRUE
YBR114W_mRNA_34	YBR114W_mRNA	34	36	ATG	0.358116356599429	TRUE
YBR117C_mRNA_114	YBR117C_mRNA	114	116	ATG	0.31411489166737	TRUE
YBR128C_mRNA_28	YBR128C_mRNA	28	30	ATG	0.477766038896056	TRUE
YBR131W_mRNA_32	YBR131W_mRNA	32	34	ATG	0.477766038896056	TRUE
YBR150C_mRNA_2	YBR150C_mRNA	2	4	ATG	0	TRUE
YBR158W_mRNA_48	YBR158W_mRNA	48	50	ATG	0.477766038896056	TRUE
YBR168W_mRNA_24	YBR168W_mRNA	24	26	ATG	0.477766038896056	TRUE
YBR175W_mRNA_6	YBR175W_mRNA	6	8	ATG	0.477766038896056	TRUE
YBR183W_mRNA_19	YBR183W_mRNA	19	21	ATG	0.186823297845404	TRUE
YBR185C_mRNA_15	YBR185C_mRNA	15	17	ATG	0.477766038896056	TRUE
YBR200W_mRNA_1	YBR200W_mRNA	1	3	ATG	0.106449468886772	TRUE
YBR200W_mRNA_5	YBR200W_mRNA	5	7	ATG	0	TRUE
YBR213W_mRNA_112	YBR213W_mRNA	112	114	ATG	0.230824762777463	TRUE
YBR213W_mRNA_2	YBR213W_mRNA	2	4	ATG	0.477766038896056	TRUE
YBR213W_mRNA_20	YBR213W_mRNA	20	22	ATG	0.106449468886772	TRUE
YBR213W_mRNA_26	YBR213W_mRNA	26	28	ATG	0	TRUE
YBR213W_mRNA_29	YBR213W_mRNA	29	31	ATG	0.358116356599429	TRUE
YBR217W_mRNA_40	YBR217W_mRNA	40	42	ATG	0.477766038896056	TRUE
YBR223C_mRNA_5	YBR223C_mRNA	5	7	ATG	0.358116356599429	TRUE
YBR229C_mRNA_1	YBR229C_mRNA	1	3	ATG	0	TRUE
YBR239C_mRNA_138	YBR239C_mRNA	138	140	ATG	0.477766038896056	TRUE
YBR241C_mRNA_102	YBR241C_mRNA	102	104	ATG	0.612367975258925	TRUE
YBR241C_mRNA_107	YBR241C_mRNA	107	109	ATG	0	TRUE
YBR241C_mRNA_64	YBR241C_mRNA	64	66	ATG	0	TRUE
YBR241C_mRNA_86	YBR241C_mRNA	86	88	ATG	0	TRUE
YBR241C_mRNA_9	YBR241C_mRNA	9	11	ATG	0.230824762777463	TRUE
YBR242W_mRNA_63	YBR242W_mRNA	63	65	ATG	0.796154402633261	TRUE
YBR253W_mRNA_1	YBR253W_mRNA	1	3	ATG	0	TRUE
YBR253W_mRNA_25	YBR253W_mRNA	25	27	ATG	0.387878440781779	TRUE
YBR255W_mRNA_17	YBR255W_mRNA	17	19	ATG	0.29658845657652	TRUE
YBR259W_mRNA_13	YBR259W_mRNA	13	15	ATG	0.106449468886772	TRUE
YBR270C_mRNA_106	YBR270C_mRNA	106	108	ATG	0.230824762777463	TRUE
YBR270C_mRNA_13	YBR270C_mRNA	13	15	ATG	0	TRUE
YBR270C_mRNA_152	YBR270C_mRNA	152	154	ATG	0.186823297845404	TRUE
YBR274W_mRNA_18	YBR274W_mRNA	18	20	ATG	0.612367975258925	TRUE
YBR285W_mRNA_2	YBR285W_mRNA	2	4	ATG	0	TRUE
YBR297W_mRNA_29	YBR297W_mRNA	29	31	ATG	0.230824762777463	TRUE
YBR298C-A_mRNA_103	YBR298C-A_mRNA	103	105	ATG	0.386476054690797	FALSE
YBR298C-A_mRNA_127	YBR298C-A_mRNA	127	129	ATG	0	FALSE
YBR298C-A_mRNA_168	YBR298C-A_mRNA	168	170	ATG	0.230824762777463	TRUE
YBR298C-A_mRNA_83	YBR298C-A_mRNA	83	85	ATG	0.804006559037365	TRUE
YBR299W_mRNA_177	YBR299W_mRNA	177	179	ATG	0.106449468886772	FALSE
YBR299W_mRNA_21	YBR299W_mRNA	21	23	ATG	0.358116356599429	TRUE
YBR299W_mRNA_4	YBR299W_mRNA	4	6	ATG	0.230824762777463	FALSE
YBR299W_mRNA_40	YBR299W_mRNA	40	42	ATG	0.358116356599429	TRUE
YCL004W_mRNA_22	YCL004W_mRNA	22	24	ATG	0	TRUE
YCL011C_mRNA_1	YCL011C_mRNA	1	3	ATG	0.186823297845404	TRUE
YCL026C-A_mRNA_3	YCL026C-A_mRNA	3	5	ATG	0.106449468886772	TRUE
YCL029C_mRNA_45	YCL029C_mRNA	45	47	ATG	0.106449468886772	TRUE
YCL036W_mRNA_18	YCL036W_mRNA	18	20	ATG	0.358116356599429	TRUE
YCR011C_mRNA_10	YCR011C_mRNA	10	12	ATG	0.106449468886772	TRUE
YCR011C_mRNA_4	YCR011C_mRNA	4	6	ATG	0.477766038896056	TRUE
YCR019W_mRNA_63	YCR019W_mRNA	63	65	ATG	0.224227293553093	TRUE
YCR023C_mRNA_35	YCR023C_mRNA	35	37	ATG	0.477766038896056	TRUE
YCR023C_mRNA_68	YCR023C_mRNA	68	70	ATG	0.186823297845404	TRUE
YCR028C_mRNA_18	YCR028C_mRNA	18	20	ATG	0.106449468886772	TRUE
YCR032W_mRNA_5	YCR032W_mRNA	5	7	ATG	0.230824762777463	TRUE
YCR073C_mRNA_16	YCR073C_mRNA	16	18	ATG	0.358116356599429	TRUE
YCR073C_mRNA_5	YCR073C_mRNA	5	7	ATG	0	TRUE
YCR073W-A_mRNA_1	YCR073W-A_mRNA	1	3	ATG	0.106449468886772	TRUE
YCR089W_mRNA_130	YCR089W_mRNA	130	132	ATG	0	TRUE
YCR089W_mRNA_151	YCR089W_mRNA	151	153	ATG	0.106449468886772	TRUE
YCR089W_mRNA_155	YCR089W_mRNA	155	157	ATG	0.224227293553093	TRUE
YCR089W_mRNA_2	YCR089W_mRNA	2	4	ATG	0.186823297845404	TRUE
YCR089W_mRNA_203	YCR089W_mRNA	203	205	ATG	0.386476054690797	TRUE
YCR089W_mRNA_42	YCR089W_mRNA	42	44	ATG	0	TRUE
YCR089W_mRNA_49	YCR089W_mRNA	49	51	ATG	0	TRUE
YCR089W_mRNA_63	YCR089W_mRNA	63	65	ATG	0.230824762777463	TRUE
YCR089W_mRNA_94	YCR089W_mRNA	94	96	ATG	0	TRUE
YCR095W-A_mRNA_106	YCR095W-A_mRNA	106	108	ATG	0.106449468886772	TRUE
YCR095W-A_mRNA_23	YCR095W-A_mRNA	23	25	ATG	0.224227293553093	TRUE
YCR096C_mRNA_75	YCR096C_mRNA	75	77	ATG	0.477766038896056	TRUE
YCR104W_mRNA_1	YCR104W_mRNA	1	3	ATG	0	FALSE
YCR104W_mRNA_104	YCR104W_mRNA	104	106	ATG	0.186823297845404	FALSE
YCR104W_mRNA_111	YCR104W_mRNA	111	113	ATG	0.230824762777463	FALSE
YCR104W_mRNA_120	YCR104W_mRNA	120	122	ATG	0	FALSE
YCR104W_mRNA_134	YCR104W_mRNA	134	136	ATG	0.252586991644462	FALSE
YCR104W_mRNA_167	YCR104W_mRNA	167	169	ATG	0.29658845657652	FALSE
YCR104W_mRNA_174	YCR104W_mRNA	174	176	ATG	0	FALSE
YCR104W_mRNA_211	YCR104W_mRNA	211	213	ATG	0.252586991644462	FALSE
YCR104W_mRNA_224	YCR104W_mRNA	224	226	ATG	0	FALSE
YCR104W_mRNA_38	YCR104W_mRNA	38	40	ATG	0.387878440781779	FALSE
YCR104W_mRNA_45	YCR104W_mRNA	45	47	ATG	0.186823297845404	FALSE
YCR104W_mRNA_49	YCR104W_mRNA	49	51	ATG	0.29658845657652	FALSE
YCR104W_mRNA_87	YCR104W_mRNA	87	89	ATG	0.268228758485152	FALSE
YCR106W_mRNA_23	YCR106W_mRNA	23	25	ATG	0	TRUE
YCR106W_mRNA_5	YCR106W_mRNA	5	7	ATG	0.106449468886772	TRUE
YDL002C_mRNA_29	YDL002C_mRNA	29	31	ATG	0.106449468886772	TRUE
YDL025C_mRNA_8	YDL025C_mRNA	8	10	ATG	0	TRUE
YDL027C_mRNA_33	YDL027C_mRNA	33	35	ATG	0.477766038896056	TRUE
YDL028C_mRNA_108	YDL028C_mRNA	108	110	ATG	0.477766038896056	TRUE
YDL033C_mRNA_5	YDL033C_mRNA	5	7	ATG	0.268228758485152	TRUE
YDL037C_mRNA_147	YDL037C_mRNA	147	149	ATG	0.706266804518984	TRUE
YDL037C_mRNA_90	YDL037C_mRNA	90	92	ATG	0	TRUE
YDL049C_mRNA_18	YDL049C_mRNA	18	20	ATG	0.343876975849721	TRUE
YDL049C_mRNA_30	YDL049C_mRNA	30	32	ATG	0.477766038896056	TRUE
YDL049C_mRNA_44	YDL049C_mRNA	44	46	ATG	0.106449468886772	TRUE
YDL049C_mRNA_83	YDL049C_mRNA	83	85	ATG	0.358116356599429	TRUE
YDL059C_mRNA_48	YDL059C_mRNA	48	50	ATG	0	TRUE
YDL061C_mRNA_169	YDL061C_mRNA	169	171	ATG	0.106449468886772	TRUE
YDL061C_mRNA_185	YDL061C_mRNA	185	187	ATG	0.106449468886772	TRUE
YDL061C_mRNA_198	YDL061C_mRNA	198	200	ATG	0	TRUE
YDL061C_mRNA_238	YDL061C_mRNA	238	240	ATG	0	TRUE
YDL061C_mRNA_250	YDL061C_mRNA	250	252	ATG	0	TRUE
YDL061C_mRNA_322	YDL061C_mRNA	322	324	ATG	0.342474589758738	TRUE
YDL061C_mRNA_35	YDL061C_mRNA	35	37	ATG	0.230824762777463	TRUE
YDL061C_mRNA_42	YDL061C_mRNA	42	44	ATG	0.387878440781779	TRUE
YDL073W_mRNA_131	YDL073W_mRNA	131	133	ATG	0.477766038896056	TRUE
YDL074C_mRNA_41	YDL074C_mRNA	41	43	ATG	0.477766038896056	TRUE
YDL076C_mRNA_21	YDL076C_mRNA	21	23	ATG	0.268228758485152	TRUE
YDL080C_mRNA_16	YDL080C_mRNA	16	18	ATG	0.386476054690797	TRUE
YDL080C_mRNA_28	YDL080C_mRNA	28	30	ATG	0.477766038896056	TRUE
YDL113C_mRNA_10	YDL113C_mRNA	10	12	ATG	0.230824762777463	TRUE
YDL113C_mRNA_18	YDL113C_mRNA	18	20	ATG	0.477766038896056	TRUE
YDL133W_mRNA_81	YDL133W_mRNA	81	83	ATG	0.477766038896056	TRUE
YDL137W_mRNA_124	YDL137W_mRNA	124	126	ATG	0.477766038896056	TRUE
YDL137W_mRNA_224	YDL137W_mRNA	224	226	ATG	0.386476054690797	TRUE
YDL137W_mRNA_326	YDL137W_mRNA	326	328	ATG	0.106449468886772	TRUE
YDL138W_mRNA_151	YDL138W_mRNA	151	153	ATG	0.433764573963998	TRUE
YDL146W_mRNA_132	YDL146W_mRNA	132	134	ATG	0.796154402633261	TRUE
YDL160C-A_mRNA_1	YDL160C-A_mRNA	1	3	ATG	0.106449468886772	TRUE
YDL164C_mRNA_2	YDL164C_mRNA	2	4	ATG	0.477766038896056	TRUE
YDL165W_mRNA_1	YDL165W_mRNA	1	3	ATG	0	TRUE
YDL176W_mRNA_24	YDL176W_mRNA	24	26	ATG	0.477766038896056	TRUE
YDL177C_mRNA_25	YDL177C_mRNA	25	27	ATG	0.477766038896056	TRUE
YDL189W_mRNA_55	YDL189W_mRNA	55	57	ATG	0.433764573963998	TRUE
YDL189W_mRNA_77	YDL189W_mRNA	77	79	ATG	0	TRUE
YDL194W_mRNA_171	YDL194W_mRNA	171	173	ATG	0.477766038896056	TRUE
YDL198C_mRNA_38	YDL198C_mRNA	38	40	ATG	0.106449468886772	TRUE
YDL200C_mRNA_26	YDL200C_mRNA	26	28	ATG	0.106449468886772	TRUE
YDL203C_mRNA_1	YDL203C_mRNA	1	3	ATG	0.106449468886772	TRUE
YDL203C_mRNA_101	YDL203C_mRNA	101	103	ATG	0.477766038896056	TRUE
YDL205C_mRNA_69	YDL205C_mRNA	69	71	ATG	0.477766038896056	TRUE
YDL206W_mRNA_128	YDL206W_mRNA	128	130	ATG	0.477766038896056	TRUE
YDL208W_mRNA_2	YDL208W_mRNA	2	4	ATG	0.358116356599429	TRUE
YDL231C_mRNA_76	YDL231C_mRNA	76	78	ATG	0	TRUE
YDL238C_mRNA_1	YDL238C_mRNA	1	3	ATG	0.47847891221259	TRUE
YDL244W_mRNA_13	YDL244W_mRNA	13	15	ATG	0.224227293553093	FALSE
YDL244W_mRNA_177	YDL244W_mRNA	177	179	ATG	0.268228758485152	FALSE
YDL244W_mRNA_20	YDL244W_mRNA	20	22	ATG	0.358116356599429	FALSE
YDL244W_mRNA_27	YDL244W_mRNA	27	29	ATG	0.106449468886772	FALSE
YDL244W_mRNA_84	YDL244W_mRNA	84	86	ATG	0.230824762777463	FALSE
YDL244W_mRNA_91	YDL244W_mRNA	91	93	ATG	0	FALSE
YDR013W_mRNA_1	YDR013W_mRNA	1	3	ATG	0	TRUE
YDR016C_mRNA_26	YDR016C_mRNA	26	28	ATG	0.268228758485152	TRUE
YDR018C_mRNA_22	YDR018C_mRNA	22	24	ATG	0.230824762777463	TRUE
YDR020C_mRNA_1	YDR020C_mRNA	1	3	ATG	0	TRUE
YDR034C-A_mRNA_101	YDR034C-A_mRNA	101	103	ATG	0	TRUE
YDR034C-A_mRNA_122	YDR034C-A_mRNA	122	124	ATG	0	TRUE
YDR034C-A_mRNA_168	YDR034C-A_mRNA	168	170	ATG	0	FALSE
YDR034C-A_mRNA_32	YDR034C-A_mRNA	32	34	ATG	0	TRUE
YDR034C-A_mRNA_66	YDR034C-A_mRNA	66	68	ATG	0	TRUE
YDR038C_mRNA_60	YDR038C_mRNA	60	62	ATG	0.106449468886772	FALSE
YDR039C_mRNA_49	YDR039C_mRNA	49	51	ATG	0.106449468886772	TRUE
YDR040C_mRNA_106	YDR040C_mRNA	106	108	ATG	0.358116356599429	TRUE
YDR040C_mRNA_111	YDR040C_mRNA	111	113	ATG	0.358116356599429	TRUE
YDR040C_mRNA_65	YDR040C_mRNA	65	67	ATG	0.358116356599429	TRUE
YDR043C_mRNA_31	YDR043C_mRNA	31	33	ATG	0.230824762777463	TRUE
YDR045C_mRNA_96	YDR045C_mRNA	96	98	ATG	0.386476054690797	TRUE
YDR046C_mRNA_38	YDR046C_mRNA	38	40	ATG	0.386476054690797	TRUE
YDR063W_mRNA_31	YDR063W_mRNA	31	33	ATG	0.106449468886772	TRUE
YDR067C_mRNA_14	YDR067C_mRNA	14	16	ATG	0.106449468886772	TRUE
YDR067C_mRNA_31	YDR067C_mRNA	31	33	ATG	0.477766038896056	TRUE
YDR067C_mRNA_66	YDR067C_mRNA	66	68	ATG	0.387878440781779	TRUE
YDR069C_mRNA_1	YDR069C_mRNA	1	3	ATG	0	TRUE
YDR069C_mRNA_80	YDR069C_mRNA	80	82	ATG	0.477766038896056	TRUE
YDR073W_mRNA_25	YDR073W_mRNA	25	27	ATG	0	TRUE
YDR076W_mRNA_31	YDR076W_mRNA	31	33	ATG	0.477766038896056	TRUE
YDR082W_mRNA_15	YDR082W_mRNA	15	17	ATG	0.386476054690797	TRUE
YDR082W_mRNA_80	YDR082W_mRNA	80	82	ATG	0.477766038896056	TRUE
YDR084C_mRNA_20	YDR084C_mRNA	20	22	ATG	0.386476054690797	TRUE
YDR090C_mRNA_2	YDR090C_mRNA	2	4	ATG	0.386476054690797	TRUE
YDR099W_mRNA_149	YDR099W_mRNA	149	151	ATG	0	TRUE
YDR099W_mRNA_153	YDR099W_mRNA	153	155	ATG	0.106449468886772	TRUE
YDR099W_mRNA_170	YDR099W_mRNA	170	172	ATG	0	TRUE
YDR099W_mRNA_332	YDR099W_mRNA	332	334	ATG	0.29658845657652	TRUE
YDR099W_mRNA_347	YDR099W_mRNA	347	349	ATG	0	TRUE
YDR099W_mRNA_429	YDR099W_mRNA	429	431	ATG	0	TRUE
YDR099W_mRNA_516	YDR099W_mRNA	516	518	ATG	0.224227293553093	TRUE
YDR099W_mRNA_548	YDR099W_mRNA	548	550	ATG	0	TRUE
YDR099W_mRNA_593	YDR099W_mRNA	593	595	ATG	0	FALSE
YDR099W_mRNA_66	YDR099W_mRNA	66	68	ATG	0.387878440781779	TRUE
YDR103W_mRNA_1	YDR103W_mRNA	1	3	ATG	0	TRUE
YDR103W_mRNA_119	YDR103W_mRNA	119	121	ATG	0	TRUE
YDR103W_mRNA_25	YDR103W_mRNA	25	27	ATG	0	TRUE
YDR103W_mRNA_309	YDR103W_mRNA	309	311	ATG	0	TRUE
YDR103W_mRNA_351	YDR103W_mRNA	351	353	ATG	0.47847891221259	TRUE
YDR103W_mRNA_423	YDR103W_mRNA	423	425	ATG	0.29658845657652	TRUE
YDR103W_mRNA_447	YDR103W_mRNA	447	449	ATG	0.477766038896056	TRUE
YDR103W_mRNA_469	YDR103W_mRNA	469	471	ATG	0.106449468886772	TRUE
YDR106W_mRNA_11	YDR106W_mRNA	11	13	ATG	0	TRUE
YDR123C_mRNA_51	YDR123C_mRNA	51	53	ATG	0.477766038896056	TRUE
YDR124W_mRNA_130	YDR124W_mRNA	130	132	ATG	0.224227293553093	TRUE
YDR124W_mRNA_157	YDR124W_mRNA	157	159	ATG	0.386476054690797	TRUE
YDR124W_mRNA_169	YDR124W_mRNA	169	171	ATG	0.433764573963998	TRUE
YDR124W_mRNA_179	YDR124W_mRNA	179	181	ATG	0.343876975849721	TRUE
YDR124W_mRNA_338	YDR124W_mRNA	338	340	ATG	0.230824762777463	TRUE
YDR124W_mRNA_389	YDR124W_mRNA	389	391	ATG	0.252586991644462	TRUE
YDR124W_mRNA_400	YDR124W_mRNA	400	402	ATG	0	TRUE
YDR124W_mRNA_408	YDR124W_mRNA	408	410	ATG	0.106449468886772	TRUE
YDR124W_mRNA_64	YDR124W_mRNA	64	66	ATG	0	TRUE
YDR125C_mRNA_105	YDR125C_mRNA	105	107	ATG	0.358116356599429	TRUE
YDR125C_mRNA_113	YDR125C_mRNA	113	115	ATG	0.106449468886772	TRUE
YDR125C_mRNA_46	YDR125C_mRNA	46	48	ATG	0.224227293553093	TRUE
YDR125C_mRNA_86	YDR125C_mRNA	86	88	ATG	0.224227293553093	TRUE
YDR130C_mRNA_2	YDR130C_mRNA	2	4	ATG	0	TRUE
YDR131C_mRNA_24	YDR131C_mRNA	24	26	ATG	0.358116356599429	TRUE
YDR132C_mRNA_10	YDR132C_mRNA	10	12	ATG	0.106449468886772	TRUE
YDR132C_mRNA_18	YDR132C_mRNA	18	20	ATG	0	TRUE
YDR147W_mRNA_113	YDR147W_mRNA	113	115	ATG	0	TRUE
YDR147W_mRNA_143	YDR147W_mRNA	143	145	ATG	0.477766038896056	TRUE
YDR147W_mRNA_188	YDR147W_mRNA	188	190	ATG	0.106449468886772	TRUE
YDR147W_mRNA_217	YDR147W_mRNA	217	219	ATG	0.477766038896056	TRUE
YDR147W_mRNA_231	YDR147W_mRNA	231	233	ATG	0.31411489166737	TRUE
YDR147W_mRNA_294	YDR147W_mRNA	294	296	ATG	0.477766038896056	TRUE
YDR147W_mRNA_316	YDR147W_mRNA	316	318	ATG	0.387878440781779	TRUE
YDR148C_mRNA_35	YDR148C_mRNA	35	37	ATG	0.106449468886772	TRUE
YDR152W_mRNA_1	YDR152W_mRNA	1	3	ATG	0.230824762777463	TRUE
YDR160W_mRNA_46	YDR160W_mRNA	46	48	ATG	0.796154402633261	TRUE
YDR163W_mRNA_5	YDR163W_mRNA	5	7	ATG	0	TRUE
YDR164C_mRNA_33	YDR164C_mRNA	33	35	ATG	0.387878440781779	TRUE
YDR173C_mRNA_3	YDR173C_mRNA	3	5	ATG	0.31411489166737	TRUE
YDR173C_mRNA_9	YDR173C_mRNA	9	11	ATG	0.230824762777463	TRUE
YDR179C_mRNA_2	YDR179C_mRNA	2	4	ATG	0.477766038896056	TRUE
YDR179W-A_mRNA_86	YDR179W-A_mRNA	86	88	ATG	0.477766038896056	TRUE
YDR181C_mRNA_46	YDR181C_mRNA	46	48	ATG	0.106449468886772	TRUE
YDR183W_mRNA_39	YDR183W_mRNA	39	41	ATG	0	TRUE
YDR206W_mRNA_34	YDR206W_mRNA	34	36	ATG	0.477766038896056	TRUE
YDR206W_mRNA_47	YDR206W_mRNA	47	49	ATG	0.796154402633261	TRUE
YDR206W_mRNA_73	YDR206W_mRNA	73	75	ATG	0.477766038896056	TRUE
YDR207C_mRNA_73	YDR207C_mRNA	73	75	ATG	0.477766038896056	TRUE
YDR223W_mRNA_101	YDR223W_mRNA	101	103	ATG	0.106449468886772	TRUE
YDR223W_mRNA_287	YDR223W_mRNA	287	289	ATG	0.477766038896056	TRUE
YDR223W_mRNA_305	YDR223W_mRNA	305	307	ATG	0.386476054690797	TRUE
YDR223W_mRNA_33	YDR223W_mRNA	33	35	ATG	0	TRUE
YDR242W_mRNA_27	YDR242W_mRNA	27	29	ATG	0	TRUE
YDR245W_mRNA_47	YDR245W_mRNA	47	49	ATG	0.477766038896056	TRUE
YDR247W_mRNA_257	YDR247W_mRNA	257	259	ATG	0.230824762777463	TRUE
YDR248C_mRNA_39	YDR248C_mRNA	39	41	ATG	0.387878440781779	TRUE
YDR248C_mRNA_43	YDR248C_mRNA	43	45	ATG	0.387878440781779	TRUE
YDR249C_mRNA_119	YDR249C_mRNA	119	121	ATG	0	TRUE
YDR249C_mRNA_16	YDR249C_mRNA	16	18	ATG	0	TRUE
YDR249C_mRNA_228	YDR249C_mRNA	228	230	ATG	0.477766038896056	TRUE
YDR249C_mRNA_235	YDR249C_mRNA	235	237	ATG	0	TRUE
YDR249C_mRNA_259	YDR249C_mRNA	259	261	ATG	0	TRUE
YDR249C_mRNA_29	YDR249C_mRNA	29	31	ATG	0	TRUE
YDR249C_mRNA_32	YDR249C_mRNA	32	34	ATG	0.186823297845404	TRUE
YDR255C_mRNA_8	YDR255C_mRNA	8	10	ATG	0.186823297845404	TRUE
YDR258C_mRNA_1	YDR258C_mRNA	1	3	ATG	0.268228758485152	TRUE
YDR259C_mRNA_54	YDR259C_mRNA	54	56	ATG	0.387878440781779	TRUE
YDR265W_mRNA_31	YDR265W_mRNA	31	33	ATG	0	TRUE
YDR265W_mRNA_53	YDR265W_mRNA	53	55	ATG	0	TRUE
YDR265W_mRNA_66	YDR265W_mRNA	66	68	ATG	0.224227293553093	TRUE
YDR283C_mRNA_212	YDR283C_mRNA	212	214	ATG	0.477766038896056	TRUE
YDR285W_mRNA_129	YDR285W_mRNA	129	131	ATG	0	TRUE
YDR285W_mRNA_13	YDR285W_mRNA	13	15	ATG	0	TRUE
YDR285W_mRNA_171	YDR285W_mRNA	171	173	ATG	0.358116356599429	TRUE
YDR285W_mRNA_250	YDR285W_mRNA	250	252	ATG	0.386476054690797	TRUE
YDR285W_mRNA_275	YDR285W_mRNA	275	277	ATG	0	TRUE
YDR285W_mRNA_59	YDR285W_mRNA	59	61	ATG	0	TRUE
YDR285W_mRNA_67	YDR285W_mRNA	67	69	ATG	0	TRUE
YDR286C_mRNA_105	YDR286C_mRNA	105	107	ATG	0.230824762777463	TRUE
YDR286C_mRNA_108	YDR286C_mRNA	108	110	ATG	0	TRUE
YDR286C_mRNA_150	YDR286C_mRNA	150	152	ATG	0	TRUE
YDR286C_mRNA_56	YDR286C_mRNA	56	58	ATG	0.230824762777463	TRUE
YDR286C_mRNA_8	YDR286C_mRNA	8	10	ATG	0	TRUE
YDR286C_mRNA_97	YDR286C_mRNA	97	99	ATG	0.106449468886772	TRUE
YDR288W_mRNA_1	YDR288W_mRNA	1	3	ATG	0	TRUE
YDR291W_mRNA_18	YDR291W_mRNA	18	20	ATG	0.714118960923088	TRUE
YDR306C_mRNA_5	YDR306C_mRNA	5	7	ATG	0.477766038896056	TRUE
YDR308C_mRNA_29	YDR308C_mRNA	29	31	ATG	0.477766038896056	TRUE
YDR313C_mRNA_72	YDR313C_mRNA	72	74	ATG	0.522480377144649	TRUE
YDR314C_mRNA_5	YDR314C_mRNA	5	7	ATG	0.268228758485152	TRUE
YDR318W_mRNA_1	YDR318W_mRNA	1	3	ATG	0.230824762777463	TRUE
YDR318W_mRNA_19	YDR318W_mRNA	19	21	ATG	0.106449468886772	TRUE
YDR318W_mRNA_8	YDR318W_mRNA	8	10	ATG	0.31411489166737	TRUE
YDR330W_mRNA_4	YDR330W_mRNA	4	6	ATG	0	TRUE
YDR332W_mRNA_10	YDR332W_mRNA	10	12	ATG	0.796154402633261	TRUE
YDR334W_mRNA_189	YDR334W_mRNA	189	191	ATG	0.477766038896056	TRUE
YDR350C_mRNA_15	YDR350C_mRNA	15	17	ATG	0.477766038896056	TRUE
YDR357C_mRNA_88	YDR357C_mRNA	88	90	ATG	0.358116356599429	TRUE
YDR362C_mRNA_13	YDR362C_mRNA	13	15	ATG	0.106449468886772	TRUE
YDR364C_mRNA_11	YDR364C_mRNA	11	13	ATG	0	TRUE
YDR364C_mRNA_29	YDR364C_mRNA	29	31	ATG	0	TRUE
YDR366C_mRNA_43	YDR366C_mRNA	43	45	ATG	0.268228758485152	TRUE
YDR373W_mRNA_14	YDR373W_mRNA	14	16	ATG	0.387878440781779	TRUE
YDR379W_mRNA_124	YDR379W_mRNA	124	126	ATG	0.477766038896056	TRUE
YDR381C-A_mRNA_179	YDR381C-A_mRNA	179	181	ATG	0	TRUE
YDR381C-A_mRNA_78	YDR381C-A_mRNA	78	80	ATG	0.29658845657652	TRUE
YDR386W_mRNA_1	YDR386W_mRNA	1	3	ATG	0	TRUE
YDR387C_mRNA_38	YDR387C_mRNA	38	40	ATG	0.106449468886772	TRUE
YDR387C_mRNA_68	YDR387C_mRNA	68	70	ATG	0.387878440781779	TRUE
YDR414C_mRNA_35	YDR414C_mRNA	35	37	ATG	0.358116356599429	TRUE
YDR420W_mRNA_258	YDR420W_mRNA	258	260	ATG	0.477766038896056	TRUE
YDR421W_mRNA_45	YDR421W_mRNA	45	47	ATG	0	TRUE
YDR438W_mRNA_16	YDR438W_mRNA	16	18	ATG	0.387878440781779	TRUE
YDR438W_mRNA_29	YDR438W_mRNA	29	31	ATG	0.358116356599429	TRUE
YDR441C_mRNA_119	YDR441C_mRNA	119	121	ATG	0.477766038896056	TRUE
YDR456W_mRNA_22	YDR456W_mRNA	22	24	ATG	0.477766038896056	TRUE
YDR459C_mRNA_93	YDR459C_mRNA	93	95	ATG	0.477766038896056	TRUE
YDR461C-A_mRNA_2	YDR461C-A_mRNA	2	4	ATG	0	TRUE
YDR461C-A_mRNA_35	YDR461C-A_mRNA	35	37	ATG	0.106449468886772	TRUE
YDR466W_mRNA_108	YDR466W_mRNA	108	110	ATG	0.796154402633261	TRUE
YDR473C_mRNA_6	YDR473C_mRNA	6	8	ATG	0.230824762777463	TRUE
YDR480W_mRNA_26	YDR480W_mRNA	26	28	ATG	0.106449468886772	TRUE
YDR487C_mRNA_8	YDR487C_mRNA	8	10	ATG	0.106449468886772	TRUE
YDR500C_mRNA_4	YDR500C_mRNA	4	6	ATG	0	TRUE
YDR514C_mRNA_9	YDR514C_mRNA	9	11	ATG	0	TRUE
YDR524C_mRNA_54	YDR524C_mRNA	54	56	ATG	0.477766038896056	TRUE
YDR531W_mRNA_1	YDR531W_mRNA	1	3	ATG	0	TRUE
YDR531W_mRNA_75	YDR531W_mRNA	75	77	ATG	0.477766038896056	TRUE
YDR545W_mRNA_134	YDR545W_mRNA	134	136	ATG	0.31411489166737	FALSE
YDR545W_mRNA_138	YDR545W_mRNA	138	140	ATG	0.31411489166737	FALSE
YDR545W_mRNA_160	YDR545W_mRNA	160	162	ATG	0.31411489166737	FALSE
YDR545W_mRNA_297	YDR545W_mRNA	297	299	ATG	0.358116356599429	FALSE
YDR545W_mRNA_300	YDR545W_mRNA	300	302	ATG	0.358116356599429	FALSE
YDR545W_mRNA_339	YDR545W_mRNA	339	341	ATG	0.358116356599429	FALSE
YDR545W_mRNA_72	YDR545W_mRNA	72	74	ATG	0.31411489166737	FALSE
YEL006W_mRNA_26	YEL006W_mRNA	26	28	ATG	0.477766038896056	TRUE
YEL009C_mRNA_211	YEL009C_mRNA	211	213	ATG	0.704864418428001	TRUE
YEL009C_mRNA_279	YEL009C_mRNA	279	281	ATG	0.706266804518984	TRUE
YEL009C_mRNA_396	YEL009C_mRNA	396	398	ATG	0.477766038896056	TRUE
YEL009C_mRNA_421	YEL009C_mRNA	421	423	ATG	0.477766038896056	TRUE
YEL016C_mRNA_59	YEL016C_mRNA	59	61	ATG	0.477766038896056	TRUE
YEL016C_mRNA_83	YEL016C_mRNA	83	85	ATG	0.268228758485152	TRUE
YEL023C_mRNA_119	YEL023C_mRNA	119	121	ATG	0	TRUE
YEL023C_mRNA_148	YEL023C_mRNA	148	150	ATG	0	TRUE
YEL023C_mRNA_242	YEL023C_mRNA	242	244	ATG	0	TRUE
YEL023C_mRNA_296	YEL023C_mRNA	296	298	ATG	0.106449468886772	TRUE
YEL023C_mRNA_313	YEL023C_mRNA	313	315	ATG	0	TRUE
YEL023C_mRNA_363	YEL023C_mRNA	363	365	ATG	0	TRUE
YEL023C_mRNA_382	YEL023C_mRNA	382	384	ATG	0.106449468886772	TRUE
YEL023C_mRNA_387	YEL023C_mRNA	387	389	ATG	0	TRUE
YEL023C_mRNA_395	YEL023C_mRNA	395	397	ATG	0	TRUE
YEL023C_mRNA_401	YEL023C_mRNA	401	403	ATG	0.230824762777463	TRUE
YEL023C_mRNA_477	YEL023C_mRNA	477	479	ATG	0	TRUE
YEL023C_mRNA_492	YEL023C_mRNA	492	494	ATG	0	TRUE
YEL023C_mRNA_519	YEL023C_mRNA	519	521	ATG	0.230824762777463	TRUE
YEL023C_mRNA_97	YEL023C_mRNA	97	99	ATG	0.230824762777463	TRUE
YEL036C_mRNA_126	YEL036C_mRNA	126	128	ATG	0.386476054690797	TRUE
YEL038W_mRNA_1	YEL038W_mRNA	1	3	ATG	0.106449468886772	TRUE
YEL041W_mRNA_1	YEL041W_mRNA	1	3	ATG	0	TRUE
YEL041W_mRNA_211	YEL041W_mRNA	211	213	ATG	0.230824762777463	TRUE
YEL043W_mRNA_27	YEL043W_mRNA	27	29	ATG	0.706266804518984	TRUE
YEL043W_mRNA_31	YEL043W_mRNA	31	33	ATG	0.714118960923088	TRUE
YEL049W_mRNA_107	YEL049W_mRNA	107	109	ATG	0.29658845657652	TRUE
YEL049W_mRNA_146	YEL049W_mRNA	146	148	ATG	0.106449468886772	TRUE
YEL049W_mRNA_152	YEL049W_mRNA	152	154	ATG	0.106449468886772	TRUE
YEL049W_mRNA_178	YEL049W_mRNA	178	180	ATG	0	TRUE
YEL049W_mRNA_243	YEL049W_mRNA	243	245	ATG	0.477766038896056	TRUE
YEL049W_mRNA_46	YEL049W_mRNA	46	48	ATG	0.106449468886772	TRUE
YEL049W_mRNA_96	YEL049W_mRNA	96	98	ATG	0.252586991644462	TRUE
YEL050C_mRNA_45	YEL050C_mRNA	45	47	ATG	0.230824762777463	TRUE
YEL057C_mRNA_101	YEL057C_mRNA	101	103	ATG	0.106449468886772	TRUE
YEL057C_mRNA_11	YEL057C_mRNA	11	13	ATG	0.224227293553093	TRUE
YEL057C_mRNA_127	YEL057C_mRNA	127	129	ATG	0	TRUE
YEL057C_mRNA_188	YEL057C_mRNA	188	190	ATG	0	TRUE
YEL057C_mRNA_202	YEL057C_mRNA	202	204	ATG	0.186823297845404	TRUE
YEL057C_mRNA_260	YEL057C_mRNA	260	262	ATG	0.477766038896056	TRUE
YEL061C_mRNA_25	YEL061C_mRNA	25	27	ATG	0.477766038896056	TRUE
YEL064C_mRNA_35	YEL064C_mRNA	35	37	ATG	0.477766038896056	TRUE
YEL072W_mRNA_1	YEL072W_mRNA	1	3	ATG	0	TRUE
YEL072W_mRNA_98	YEL072W_mRNA	98	100	ATG	0.106449468886772	TRUE
YER037W_mRNA_42	YER037W_mRNA	42	44	ATG	0	TRUE
YER039C_mRNA_109	YER039C_mRNA	109	111	ATG	1	TRUE
YER039C_mRNA_154	YER039C_mRNA	154	156	ATG	1	TRUE
YER039C_mRNA_166	YER039C_mRNA	166	168	ATG	1	TRUE
YER039C_mRNA_204	YER039C_mRNA	204	206	ATG	0.230824762777463	TRUE
YER039C_mRNA_22	YER039C_mRNA	22	24	ATG	0.477766038896056	TRUE
YER039C_mRNA_257	YER039C_mRNA	257	259	ATG	0.711510115868289	TRUE
YER039C_mRNA_38	YER039C_mRNA	38	40	ATG	0.387878440781779	TRUE
YER039C_mRNA_42	YER039C_mRNA	42	44	ATG	0.477766038896056	TRUE
YER041W_mRNA_17	YER041W_mRNA	17	19	ATG	0.433764573963998	TRUE
YER041W_mRNA_22	YER041W_mRNA	22	24	ATG	0	TRUE
YER041W_mRNA_5	YER041W_mRNA	5	7	ATG	0.268228758485152	TRUE
YER050C_mRNA_28	YER050C_mRNA	28	30	ATG	0.387878440781779	TRUE
YER051W_mRNA_9	YER051W_mRNA	9	11	ATG	0.230824762777463	TRUE
YER053C-A_mRNA_129	YER053C-A_mRNA	129	131	ATG	0.358116356599429	TRUE
YER053C-A_mRNA_24	YER053C-A_mRNA	24	26	ATG	0	TRUE
YER053C-A_mRNA_91	YER053C-A_mRNA	91	93	ATG	0.477766038896056	TRUE
YER053C_mRNA_1	YER053C_mRNA	1	3	ATG	0.386476054690797	TRUE
YER053C_mRNA_122	YER053C_mRNA	122	124	ATG	0.106449468886772	TRUE
YER065C_mRNA_28	YER065C_mRNA	28	30	ATG	0.387878440781779	TRUE
YER066W_mRNA_174	YER066W_mRNA	174	176	ATG	0	TRUE
YER066W_mRNA_218	YER066W_mRNA	218	220	ATG	0	TRUE
YER066W_mRNA_227	YER066W_mRNA	227	229	ATG	0.106449468886772	TRUE
YER066W_mRNA_325	YER066W_mRNA	325	327	ATG	0.387878440781779	TRUE
YER066W_mRNA_391	YER066W_mRNA	391	393	ATG	0.31411489166737	TRUE
YER066W_mRNA_43	YER066W_mRNA	43	45	ATG	0	TRUE
YER066W_mRNA_431	YER066W_mRNA	431	433	ATG	0.796154402633261	TRUE
YER066W_mRNA_447	YER066W_mRNA	447	449	ATG	0	TRUE
YER066W_mRNA_512	YER066W_mRNA	512	514	ATG	0.866110936953665	TRUE
YER066W_mRNA_515	YER066W_mRNA	515	517	ATG	0.386476054690797	TRUE
YER066W_mRNA_539	YER066W_mRNA	539	541	ATG	0.29658845657652	TRUE
YER066W_mRNA_545	YER066W_mRNA	545	547	ATG	0.386476054690797	TRUE
YER066W_mRNA_620	YER066W_mRNA	620	622	ATG	0.704864418428001	FALSE
YER066W_mRNA_758	YER066W_mRNA	758	760	ATG	0.106449468886772	FALSE
YER066W_mRNA_770	YER066W_mRNA	770	772	ATG	0.358116356599429	FALSE
YER066W_mRNA_893	YER066W_mRNA	893	895	ATG	0.908710015794741	TRUE
YER066W_mRNA_917	YER066W_mRNA	917	919	ATG	0.186823297845404	TRUE
YER073W_mRNA_113	YER073W_mRNA	113	115	ATG	0	TRUE
YER073W_mRNA_15	YER073W_mRNA	15	17	ATG	0.106449468886772	TRUE
YER073W_mRNA_65	YER073W_mRNA	65	67	ATG	0.477766038896056	TRUE
YER073W_mRNA_71	YER073W_mRNA	71	73	ATG	0.106449468886772	TRUE
YER076C_mRNA_118	YER076C_mRNA	118	120	ATG	0.106449468886772	TRUE
YER076C_mRNA_195	YER076C_mRNA	195	197	ATG	0.230824762777463	TRUE
YER076C_mRNA_22	YER076C_mRNA	22	24	ATG	0.106449468886772	TRUE
YER076C_mRNA_313	YER076C_mRNA	313	315	ATG	0.106449468886772	TRUE
YER076C_mRNA_340	YER076C_mRNA	340	342	ATG	0.106449468886772	TRUE
YER078W-A_mRNA_7	YER078W-A_mRNA	7	9	ATG	0	TRUE
YER090W_mRNA_1	YER090W_mRNA	1	3	ATG	0.106449468886772	TRUE
YER098W_mRNA_176	YER098W_mRNA	176	178	ATG	0.386476054690797	TRUE
YER098W_mRNA_78	YER098W_mRNA	78	80	ATG	0.477766038896056	TRUE
YER115C_mRNA_43	YER115C_mRNA	43	45	ATG	0	TRUE
YER115C_mRNA_70	YER115C_mRNA	70	72	ATG	0	TRUE
YER116C_mRNA_1	YER116C_mRNA	1	3	ATG	0	TRUE
YER129W_mRNA_189	YER129W_mRNA	189	191	ATG	0.386476054690797	TRUE
YER129W_mRNA_413	YER129W_mRNA	413	415	ATG	0.477766038896056	TRUE
YER131W_mRNA_117	YER131W_mRNA	117	119	ATG	0.343876975849721	TRUE
YER131W_mRNA_177	YER131W_mRNA	177	179	ATG	0	TRUE
YER131W_mRNA_265	YER131W_mRNA	265	267	ATG	0	TRUE
YER131W_mRNA_278	YER131W_mRNA	278	280	ATG	0.230824762777463	TRUE
YER131W_mRNA_287	YER131W_mRNA	287	289	ATG	0	TRUE
YER131W_mRNA_404	YER131W_mRNA	404	406	ATG	0	TRUE
YER131W_mRNA_58	YER131W_mRNA	58	60	ATG	0.477766038896056	TRUE
YER131W_mRNA_76	YER131W_mRNA	76	78	ATG	0.230824762777463	TRUE
YER132C_mRNA_337	YER132C_mRNA	337	339	ATG	0.477766038896056	TRUE
YER159C_mRNA_2	YER159C_mRNA	2	4	ATG	0.477766038896056	TRUE
YER163C_mRNA_1	YER163C_mRNA	1	3	ATG	0	TRUE
YER166W_mRNA_74	YER166W_mRNA	74	76	ATG	0.477766038896056	TRUE
YER170W_mRNA_1	YER170W_mRNA	1	3	ATG	0	TRUE
YER171W_mRNA_33	YER171W_mRNA	33	35	ATG	0.230824762777463	TRUE
YER175W-A_mRNA_102	YER175W-A_mRNA	102	104	ATG	0	TRUE
YER175W-A_mRNA_133	YER175W-A_mRNA	133	135	ATG	0.106449468886772	TRUE
YER175W-A_mRNA_20	YER175W-A_mRNA	20	22	ATG	0	TRUE
YER184C_mRNA_16	YER184C_mRNA	16	18	ATG	0.106449468886772	TRUE
YER184C_mRNA_166	YER184C_mRNA	166	168	ATG	0	TRUE
YER184C_mRNA_292	YER184C_mRNA	292	294	ATG	0.106449468886772	TRUE
YER184C_mRNA_86	YER184C_mRNA	86	88	ATG	0.106449468886772	TRUE
YER186C_mRNA_106	YER186C_mRNA	106	108	ATG	0.106449468886772	TRUE
YER186C_mRNA_119	YER186C_mRNA	119	121	ATG	0.106449468886772	TRUE
YER186C_mRNA_155	YER186C_mRNA	155	157	ATG	0.106449468886772	TRUE
YER186C_mRNA_53	YER186C_mRNA	53	55	ATG	0.268228758485152	TRUE
YER187W_mRNA_100	YER187W_mRNA	100	102	ATG	0.386476054690797	TRUE
YER187W_mRNA_326	YER187W_mRNA	326	328	ATG	0.386476054690797	TRUE
YER187W_mRNA_378	YER187W_mRNA	378	380	ATG	0.342474589758738	TRUE
YER187W_mRNA_43	YER187W_mRNA	43	45	ATG	0.386476054690797	TRUE
YER187W_mRNA_47	YER187W_mRNA	47	49	ATG	0.106449468886772	TRUE
YER187W_mRNA_491	YER187W_mRNA	491	493	ATG	0	TRUE
YER187W_mRNA_524	YER187W_mRNA	524	526	ATG	0.186823297845404	TRUE
YER187W_mRNA_533	YER187W_mRNA	533	535	ATG	0.386476054690797	TRUE
YER187W_mRNA_551	YER187W_mRNA	551	553	ATG	0.29658845657652	TRUE
YER187W_mRNA_593	YER187W_mRNA	593	595	ATG	0.386476054690797	TRUE
YER187W_mRNA_602	YER187W_mRNA	602	604	ATG	0.386476054690797	TRUE
YER187W_mRNA_662	YER187W_mRNA	662	664	ATG	0.386476054690797	TRUE
YER187W_mRNA_68	YER187W_mRNA	68	70	ATG	0.29658845657652	TRUE
YER187W_mRNA_695	YER187W_mRNA	695	697	ATG	0.386476054690797	TRUE
YER187W_mRNA_76	YER187W_mRNA	76	78	ATG	0.386476054690797	TRUE
YER188C-A_mRNA_120	YER188C-A_mRNA	120	122	ATG	0	FALSE
YER188C-A_mRNA_15	YER188C-A_mRNA	15	17	ATG	0.224227293553093	TRUE
YER188C-A_mRNA_151	YER188C-A_mRNA	151	153	ATG	0	TRUE
YER188C-A_mRNA_168	YER188C-A_mRNA	168	170	ATG	0	TRUE
YER188C-A_mRNA_66	YER188C-A_mRNA	66	68	ATG	0	TRUE
YER189W_mRNA_138	YER189W_mRNA	138	140	ATG	0.31411489166737	FALSE
YER189W_mRNA_142	YER189W_mRNA	142	144	ATG	0.31411489166737	TRUE
YER189W_mRNA_164	YER189W_mRNA	164	166	ATG	0.31411489166737	FALSE
YER189W_mRNA_282	YER189W_mRNA	282	284	ATG	0.358116356599429	FALSE
YER189W_mRNA_285	YER189W_mRNA	285	287	ATG	0.358116356599429	FALSE
YER189W_mRNA_324	YER189W_mRNA	324	326	ATG	0.358116356599429	FALSE
YER189W_mRNA_76	YER189W_mRNA	76	78	ATG	0.31411489166737	FALSE
YER190W_mRNA_138	YER190W_mRNA	138	140	ATG	0.31411489166737	FALSE
YER190W_mRNA_142	YER190W_mRNA	142	144	ATG	0.31411489166737	TRUE
YER190W_mRNA_164	YER190W_mRNA	164	166	ATG	0.31411489166737	FALSE
YER190W_mRNA_282	YER190W_mRNA	282	284	ATG	0.358116356599429	FALSE
YER190W_mRNA_285	YER190W_mRNA	285	287	ATG	0.358116356599429	FALSE
YER190W_mRNA_324	YER190W_mRNA	324	326	ATG	0.358116356599429	FALSE
YER190W_mRNA_392	YER190W_mRNA	392	394	ATG	0.358116356599429	TRUE
YER190W_mRNA_584	YER190W_mRNA	584	586	ATG	0.224227293553093	FALSE
YER190W_mRNA_626	YER190W_mRNA	626	628	ATG	0.31411489166737	FALSE
YER190W_mRNA_639	YER190W_mRNA	639	641	ATG	0.358116356599429	FALSE
YER190W_mRNA_76	YER190W_mRNA	76	78	ATG	0.31411489166737	FALSE
YFL001W_mRNA_18	YFL001W_mRNA	18	20	ATG	0	TRUE
YFL009W_mRNA_15	YFL009W_mRNA	15	17	ATG	0.477766038896056	TRUE
YFL010W-A_mRNA_106	YFL010W-A_mRNA	106	108	ATG	0.252586991644462	TRUE
YFL010W-A_mRNA_178	YFL010W-A_mRNA	178	180	ATG	0	TRUE
YFL010W-A_mRNA_206	YFL010W-A_mRNA	206	208	ATG	0.106449468886772	TRUE
YFL010W-A_mRNA_209	YFL010W-A_mRNA	209	211	ATG	0.230824762777463	TRUE
YFL010W-A_mRNA_239	YFL010W-A_mRNA	239	241	ATG	0.358116356599429	TRUE
YFL010W-A_mRNA_89	YFL010W-A_mRNA	89	91	ATG	0	TRUE
YFL010W-A_mRNA_96	YFL010W-A_mRNA	96	98	ATG	0	TRUE
YFL011W_mRNA_117	YFL011W_mRNA	117	119	ATG	0	TRUE
YFL011W_mRNA_131	YFL011W_mRNA	131	133	ATG	0.186823297845404	TRUE
YFL011W_mRNA_15	YFL011W_mRNA	15	17	ATG	0.358116356599429	TRUE
YFL011W_mRNA_174	YFL011W_mRNA	174	176	ATG	0.358116356599429	TRUE
YFL011W_mRNA_199	YFL011W_mRNA	199	201	ATG	0.230824762777463	TRUE
YFL011W_mRNA_42	YFL011W_mRNA	42	44	ATG	0.106449468886772	TRUE
YFL011W_mRNA_51	YFL011W_mRNA	51	53	ATG	0.106449468886772	TRUE
YFL011W_mRNA_87	YFL011W_mRNA	87	89	ATG	0	TRUE
YFL030W_mRNA_28	YFL030W_mRNA	28	30	ATG	0.230824762777463	TRUE
YFL041W-A_mRNA_100	YFL041W-A_mRNA	100	102	ATG	0	TRUE
YFL041W-A_mRNA_135	YFL041W-A_mRNA	135	137	ATG	0	TRUE
YFL041W-A_mRNA_20	YFL041W-A_mRNA	20	22	ATG	0	TRUE
YFL041W-A_mRNA_202	YFL041W-A_mRNA	202	204	ATG	0.106449468886772	TRUE
YFL041W-A_mRNA_237	YFL041W-A_mRNA	237	239	ATG	0.230824762777463	TRUE
YFL041W-A_mRNA_309	YFL041W-A_mRNA	309	311	ATG	0.230824762777463	TRUE
YFL041W-A_mRNA_4	YFL041W-A_mRNA	4	6	ATG	0.106449468886772	TRUE
YFL041W-A_mRNA_505	YFL041W-A_mRNA	505	507	ATG	0	TRUE
YFL041W-A_mRNA_527	YFL041W-A_mRNA	527	529	ATG	0.29658845657652	TRUE
YFL041W-A_mRNA_632	YFL041W-A_mRNA	632	634	ATG	0.386476054690797	TRUE
YFL041W-A_mRNA_642	YFL041W-A_mRNA	642	644	ATG	0	TRUE
YFL041W-A_mRNA_663	YFL041W-A_mRNA	663	665	ATG	0	TRUE
YFL041W-A_mRNA_67	YFL041W-A_mRNA	67	69	ATG	0.230824762777463	TRUE
YFL041W-A_mRNA_683	YFL041W-A_mRNA	683	685	ATG	0	TRUE
YFL041W-A_mRNA_720	YFL041W-A_mRNA	720	722	ATG	0	TRUE
YFL041W-A_mRNA_761	YFL041W-A_mRNA	761	763	ATG	0	TRUE
YFL041W-A_mRNA_769	YFL041W-A_mRNA	769	771	ATG	0.230824762777463	TRUE
YFL041W-A_mRNA_84	YFL041W-A_mRNA	84	86	ATG	0	TRUE
YFL050C_mRNA_118	YFL050C_mRNA	118	120	ATG	0.186823297845404	TRUE
YFL050C_mRNA_122	YFL050C_mRNA	122	124	ATG	0.230824762777463	TRUE
YFL050C_mRNA_209	YFL050C_mRNA	209	211	ATG	0.224227293553093	TRUE
YFL050C_mRNA_25	YFL050C_mRNA	25	27	ATG	0	TRUE
YFL050C_mRNA_258	YFL050C_mRNA	258	260	ATG	0.230824762777463	TRUE
YFL050C_mRNA_296	YFL050C_mRNA	296	298	ATG	0	TRUE
YFL050C_mRNA_480	YFL050C_mRNA	480	482	ATG	0.230824762777463	TRUE
YFL050C_mRNA_548	YFL050C_mRNA	548	550	ATG	0.106449468886772	TRUE
YFL050C_mRNA_622	YFL050C_mRNA	622	624	ATG	0	TRUE
YFL050C_mRNA_670	YFL050C_mRNA	670	672	ATG	0.387878440781779	TRUE
YFL050C_mRNA_676	YFL050C_mRNA	676	678	ATG	0.106449468886772	TRUE
YFL050C_mRNA_748	YFL050C_mRNA	748	750	ATG	0.230824762777463	TRUE
YFL054C_mRNA_48	YFL054C_mRNA	48	50	ATG	0.230824762777463	TRUE
YFL055W_mRNA_178	YFL055W_mRNA	178	180	ATG	0	TRUE
YFL055W_mRNA_237	YFL055W_mRNA	237	239	ATG	0.106449468886772	TRUE
YFL055W_mRNA_71	YFL055W_mRNA	71	73	ATG	0.106449468886772	TRUE
YFL061W_mRNA_126	YFL061W_mRNA	126	128	ATG	0	FALSE
YFL061W_mRNA_96	YFL061W_mRNA	96	98	ATG	0.230824762777463	FALSE
YFR014C_mRNA_49	YFR014C_mRNA	49	51	ATG	0	TRUE
YFR022W_mRNA_101	YFR022W_mRNA	101	103	ATG	0.477766038896056	TRUE
YFR022W_mRNA_130	YFR022W_mRNA	130	132	ATG	0	TRUE
YFR026C_mRNA_125	YFR026C_mRNA	125	127	ATG	0	TRUE
YFR026C_mRNA_149	YFR026C_mRNA	149	151	ATG	0.252586991644462	TRUE
YFR026C_mRNA_199	YFR026C_mRNA	199	201	ATG	0.224227293553093	TRUE
YFR026C_mRNA_223	YFR026C_mRNA	223	225	ATG	0	TRUE
YFR026C_mRNA_383	YFR026C_mRNA	383	385	ATG	0.57882751178577	TRUE
YFR026C_mRNA_387	YFR026C_mRNA	387	389	ATG	0	TRUE
YFR026C_mRNA_393	YFR026C_mRNA	393	395	ATG	0	TRUE
YFR026C_mRNA_5	YFR026C_mRNA	5	7	ATG	0.106449468886772	TRUE
YFR026C_mRNA_523	YFR026C_mRNA	523	525	ATG	0	TRUE
YFR026C_mRNA_578	YFR026C_mRNA	578	580	ATG	0.186823297845404	TRUE
YFR026C_mRNA_659	YFR026C_mRNA	659	661	ATG	0	TRUE
YFR026C_mRNA_69	YFR026C_mRNA	69	71	ATG	0	TRUE
YFR026C_mRNA_703	YFR026C_mRNA	703	705	ATG	0.186823297845404	TRUE
YFR026C_mRNA_911	YFR026C_mRNA	911	913	ATG	0.106449468886772	TRUE
YFR026C_mRNA_95	YFR026C_mRNA	95	97	ATG	0	TRUE
YFR026C_mRNA_98	YFR026C_mRNA	98	100	ATG	0	TRUE
YFR027W_mRNA_22	YFR027W_mRNA	22	24	ATG	0	TRUE
YFR030W_mRNA_55	YFR030W_mRNA	55	57	ATG	0.477766038896056	TRUE
YFR032C-A_mRNA_175	YFR032C-A_mRNA	175	177	ATG	0.252586991644462	TRUE
YFR032C-A_mRNA_319	YFR032C-A_mRNA	319	321	ATG	0.106449468886772	TRUE
YFR032C-A_mRNA_343	YFR032C-A_mRNA	343	345	ATG	0	TRUE
YFR032C-A_mRNA_70	YFR032C-A_mRNA	70	72	ATG	0.386476054690797	TRUE
YFR032C-A_mRNA_97	YFR032C-A_mRNA	97	99	ATG	0.613770361349908	TRUE
YFR039C_mRNA_1	YFR039C_mRNA	1	3	ATG	0	TRUE
YFR048W_mRNA_15	YFR048W_mRNA	15	17	ATG	0.268228758485152	TRUE
YFR048W_mRNA_29	YFR048W_mRNA	29	31	ATG	0.477766038896056	TRUE
YGL003C_mRNA_1	YGL003C_mRNA	1	3	ATG	0.106449468886772	TRUE
YGL006W_mRNA_263	YGL006W_mRNA	263	265	ATG	0.477766038896056	TRUE
YGL007C-A_mRNA_116	YGL007C-A_mRNA	116	118	ATG	0.358116356599429	TRUE
YGL007C-A_mRNA_12	YGL007C-A_mRNA	12	14	ATG	0.358116356599429	TRUE
YGL007C-A_mRNA_140	YGL007C-A_mRNA	140	142	ATG	0.106449468886772	TRUE
YGL018C_mRNA_2	YGL018C_mRNA	2	4	ATG	0	TRUE
YGL059W_mRNA_19	YGL059W_mRNA	19	21	ATG	0.358116356599429	TRUE
YGL060W_mRNA_99	YGL060W_mRNA	99	101	ATG	0.477766038896056	TRUE
YGL062W_mRNA_1	YGL062W_mRNA	1	3	ATG	0.477766038896056	TRUE
YGL062W_mRNA_38	YGL062W_mRNA	38	40	ATG	0.358116356599429	TRUE
YGL062W_mRNA_79	YGL062W_mRNA	79	81	ATG	0.224227293553093	TRUE
YGL063W_mRNA_106	YGL063W_mRNA	106	108	ATG	0.106449468886772	TRUE
YGL063W_mRNA_146	YGL063W_mRNA	146	148	ATG	0	TRUE
YGL063W_mRNA_164	YGL063W_mRNA	164	166	ATG	0.358116356599429	TRUE
YGL063W_mRNA_63	YGL063W_mRNA	63	65	ATG	0.358116356599429	TRUE
YGL063W_mRNA_67	YGL063W_mRNA	67	69	ATG	0.29658845657652	TRUE
YGL063W_mRNA_92	YGL063W_mRNA	92	94	ATG	0.268228758485152	TRUE
YGL071W_mRNA_368	YGL071W_mRNA	368	370	ATG	0.477766038896056	TRUE
YGL079W_mRNA_2	YGL079W_mRNA	2	4	ATG	0.477766038896056	TRUE
YGL085W_mRNA_35	YGL085W_mRNA	35	37	ATG	0.477766038896056	TRUE
YGL087C_mRNA_10	YGL087C_mRNA	10	12	ATG	0.230824762777463	TRUE
YGL090W_mRNA_10	YGL090W_mRNA	10	12	ATG	0.477766038896056	TRUE
YGL090W_mRNA_21	YGL090W_mRNA	21	23	ATG	0	TRUE
YGL094C_mRNA_182	YGL094C_mRNA	182	184	ATG	0.796154402633261	TRUE
YGL094C_mRNA_189	YGL094C_mRNA	189	191	ATG	0.477766038896056	TRUE
YGL117W_mRNA_1	YGL117W_mRNA	1	3	ATG	0.106449468886772	TRUE
YGL121C_mRNA_5	YGL121C_mRNA	5	7	ATG	0	TRUE
YGL134W_mRNA_22	YGL134W_mRNA	22	24	ATG	0.477766038896056	TRUE
YGL134W_mRNA_95	YGL134W_mRNA	95	97	ATG	0.358116356599429	TRUE
YGL136C_mRNA_18	YGL136C_mRNA	18	20	ATG	0.230824762777463	TRUE
YGL146C_mRNA_80	YGL146C_mRNA	80	82	ATG	0.358116356599429	TRUE
YGL151W_mRNA_40	YGL151W_mRNA	40	42	ATG	0	TRUE
YGL162W_mRNA_169	YGL162W_mRNA	169	171	ATG	0.477766038896056	TRUE
YGL162W_mRNA_250	YGL162W_mRNA	250	252	ATG	0.106449468886772	TRUE
YGL169W_mRNA_23	YGL169W_mRNA	23	25	ATG	0.230824762777463	TRUE
YGL187C_mRNA_108	YGL187C_mRNA	108	110	ATG	0.477766038896056	TRUE
YGL187C_mRNA_112	YGL187C_mRNA	112	114	ATG	0.477766038896056	TRUE
YGL187C_mRNA_140	YGL187C_mRNA	140	142	ATG	0.477766038896056	TRUE
YGL187C_mRNA_145	YGL187C_mRNA	145	147	ATG	0.386476054690797	TRUE
YGL187C_mRNA_330	YGL187C_mRNA	330	332	ATG	0.230824762777463	TRUE
YGL187C_mRNA_342	YGL187C_mRNA	342	344	ATG	0.106449468886772	TRUE
YGL187C_mRNA_434	YGL187C_mRNA	434	436	ATG	0.106449468886772	TRUE
YGL189C_mRNA_31	YGL189C_mRNA	31	33	ATG	0	TRUE
YGL191W_mRNA_33	YGL191W_mRNA	33	35	ATG	0.358116356599429	TRUE
YGL194C-A_mRNA_171	YGL194C-A_mRNA	171	173	ATG	0.477766038896056	TRUE
YGL194C_mRNA_5	YGL194C_mRNA	5	7	ATG	0.343876975849721	TRUE
YGL197W_mRNA_62	YGL197W_mRNA	62	64	ATG	0.106449468886772	TRUE
YGL224C_mRNA_63	YGL224C_mRNA	63	65	ATG	0.358116356599429	TRUE
YGL228W_mRNA_10	YGL228W_mRNA	10	12	ATG	0	TRUE
YGL236C_mRNA_119	YGL236C_mRNA	119	121	ATG	0.106449468886772	TRUE
YGL236C_mRNA_193	YGL236C_mRNA	193	195	ATG	0	TRUE
YGL236C_mRNA_207	YGL236C_mRNA	207	209	ATG	0.106449468886772	TRUE
YGL236C_mRNA_27	YGL236C_mRNA	27	29	ATG	0.106449468886772	TRUE
YGL236C_mRNA_57	YGL236C_mRNA	57	59	ATG	0	TRUE
YGL256W_mRNA_105	YGL256W_mRNA	105	107	ATG	0.268228758485152	TRUE
YGL256W_mRNA_119	YGL256W_mRNA	119	121	ATG	0.386476054690797	TRUE
YGL256W_mRNA_172	YGL256W_mRNA	172	174	ATG	0.358116356599429	TRUE
YGL256W_mRNA_261	YGL256W_mRNA	261	263	ATG	0.358116356599429	TRUE
YGL256W_mRNA_309	YGL256W_mRNA	309	311	ATG	0.386476054690797	TRUE
YGL256W_mRNA_317	YGL256W_mRNA	317	319	ATG	0	TRUE
YGL256W_mRNA_345	YGL256W_mRNA	345	347	ATG	0.106449468886772	TRUE
YGL256W_mRNA_348	YGL256W_mRNA	348	350	ATG	0.106449468886772	TRUE
YGL256W_mRNA_379	YGL256W_mRNA	379	381	ATG	0.230824762777463	TRUE
YGL256W_mRNA_438	YGL256W_mRNA	438	440	ATG	0.477766038896056	TRUE
YGL256W_mRNA_461	YGL256W_mRNA	461	463	ATG	0.106449468886772	TRUE
YGL257C_mRNA_216	YGL257C_mRNA	216	218	ATG	0.230824762777463	TRUE
YGL257C_mRNA_76	YGL257C_mRNA	76	78	ATG	0.477766038896056	TRUE
YGL258W_mRNA_112	YGL258W_mRNA	112	114	ATG	0	TRUE
YGL258W_mRNA_138	YGL258W_mRNA	138	140	ATG	0	TRUE
YGL258W_mRNA_166	YGL258W_mRNA	166	168	ATG	0	TRUE
YGL258W_mRNA_240	YGL258W_mRNA	240	242	ATG	0.106449468886772	TRUE
YGL258W_mRNA_262	YGL258W_mRNA	262	264	ATG	0	TRUE
YGL258W_mRNA_35	YGL258W_mRNA	35	37	ATG	0	TRUE
YGL258W_mRNA_355	YGL258W_mRNA	355	357	ATG	0.106449468886772	TRUE
YGL258W_mRNA_373	YGL258W_mRNA	373	375	ATG	0.358116356599429	FALSE
YGL258W_mRNA_416	YGL258W_mRNA	416	418	ATG	0.106449468886772	TRUE
YGL258W_mRNA_611	YGL258W_mRNA	611	613	ATG	0.106449468886772	TRUE
YGR027C_mRNA_128	YGR027C_mRNA	128	130	ATG	0.106449468886772	TRUE
YGR027C_mRNA_154	YGR027C_mRNA	154	156	ATG	0	TRUE
YGR027C_mRNA_159	YGR027C_mRNA	159	161	ATG	0.230824762777463	TRUE
YGR027C_mRNA_169	YGR027C_mRNA	169	171	ATG	0.186823297845404	TRUE
YGR027C_mRNA_182	YGR027C_mRNA	182	184	ATG	0.268228758485152	TRUE
YGR027C_mRNA_210	YGR027C_mRNA	210	212	ATG	0	TRUE
YGR027C_mRNA_339	YGR027C_mRNA	339	341	ATG	0.570975355381666	TRUE
YGR027C_mRNA_56	YGR027C_mRNA	56	58	ATG	0.387878440781779	TRUE
YGR027C_mRNA_95	YGR027C_mRNA	95	97	ATG	0.358116356599429	TRUE
YGR041W_mRNA_357	YGR041W_mRNA	357	359	ATG	0.477766038896056	TRUE
YGR042W_mRNA_10	YGR042W_mRNA	10	12	ATG	0.386476054690797	TRUE
YGR043C_mRNA_125	YGR043C_mRNA	125	127	ATG	0.106449468886772	TRUE
YGR043C_mRNA_177	YGR043C_mRNA	177	179	ATG	0	TRUE
YGR043C_mRNA_88	YGR043C_mRNA	88	90	ATG	0.477766038896056	TRUE
YGR046W_mRNA_14	YGR046W_mRNA	14	16	ATG	0.343876975849721	TRUE
YGR053C_mRNA_11	YGR053C_mRNA	11	13	ATG	0.477766038896056	TRUE
YGR053C_mRNA_20	YGR053C_mRNA	20	22	ATG	0	TRUE
YGR057C_mRNA_49	YGR057C_mRNA	49	51	ATG	0.477766038896056	TRUE
YGR057C_mRNA_56	YGR057C_mRNA	56	58	ATG	0.358116356599429	TRUE
YGR062C_mRNA_1	YGR062C_mRNA	1	3	ATG	0.477766038896056	TRUE
YGR065C_mRNA_17	YGR065C_mRNA	17	19	ATG	0.477766038896056	TRUE
YGR068C_mRNA_15	YGR068C_mRNA	15	17	ATG	0.106449468886772	TRUE
YGR068C_mRNA_4	YGR068C_mRNA	4	6	ATG	0.477766038896056	TRUE
YGR071C_mRNA_48	YGR071C_mRNA	48	50	ATG	0.477766038896056	TRUE
YGR071C_mRNA_7	YGR071C_mRNA	7	9	ATG	0.106449468886772	TRUE
YGR087C_mRNA_147	YGR087C_mRNA	147	149	ATG	0	TRUE
YGR087C_mRNA_175	YGR087C_mRNA	175	177	ATG	0	TRUE
YGR087C_mRNA_95	YGR087C_mRNA	95	97	ATG	0.106449468886772	TRUE
YGR089W_mRNA_268	YGR089W_mRNA	268	270	ATG	0.477766038896056	TRUE
YGR093W_mRNA_17	YGR093W_mRNA	17	19	ATG	0.230824762777463	TRUE
YGR096W_mRNA_65	YGR096W_mRNA	65	67	ATG	0.796154402633261	TRUE
YGR099W_mRNA_61	YGR099W_mRNA	61	63	ATG	0	TRUE
YGR121C_mRNA_125	YGR121C_mRNA	125	127	ATG	0.358116356599429	TRUE
YGR121C_mRNA_196	YGR121C_mRNA	196	198	ATG	0	TRUE
YGR121C_mRNA_22	YGR121C_mRNA	22	24	ATG	0.106449468886772	TRUE
YGR121C_mRNA_36	YGR121C_mRNA	36	38	ATG	0.31411489166737	TRUE
YGR121C_mRNA_43	YGR121C_mRNA	43	45	ATG	0.387878440781779	TRUE
YGR121W-A_mRNA_201	YGR121W-A_mRNA	201	203	ATG	0.224227293553093	TRUE
YGR121W-A_mRNA_6	YGR121W-A_mRNA	6	8	ATG	0.268228758485152	TRUE
YGR121W-A_mRNA_64	YGR121W-A_mRNA	64	66	ATG	0.186823297845404	TRUE
YGR122W_mRNA_13	YGR122W_mRNA	13	15	ATG	0.387878440781779	TRUE
YGR127W_mRNA_14	YGR127W_mRNA	14	16	ATG	0.268228758485152	TRUE
YGR131W_mRNA_31	YGR131W_mRNA	31	33	ATG	0.358116356599429	TRUE
YGR131W_mRNA_53	YGR131W_mRNA	53	55	ATG	0.106449468886772	TRUE
YGR144W_mRNA_101	YGR144W_mRNA	101	103	ATG	0	TRUE
YGR144W_mRNA_129	YGR144W_mRNA	129	131	ATG	0	TRUE
YGR144W_mRNA_194	YGR144W_mRNA	194	196	ATG	0	TRUE
YGR144W_mRNA_94	YGR144W_mRNA	94	96	ATG	0.186823297845404	TRUE
YGR149W_mRNA_136	YGR149W_mRNA	136	138	ATG	0.230824762777463	TRUE
YGR149W_mRNA_185	YGR149W_mRNA	185	187	ATG	0.387878440781779	TRUE
YGR149W_mRNA_221	YGR149W_mRNA	221	223	ATG	0.252586991644462	TRUE
YGR149W_mRNA_24	YGR149W_mRNA	24	26	ATG	0	TRUE
YGR149W_mRNA_254	YGR149W_mRNA	254	256	ATG	0	TRUE
YGR149W_mRNA_63	YGR149W_mRNA	63	65	ATG	0.342474589758738	TRUE
YGR154C_mRNA_110	YGR154C_mRNA	110	112	ATG	0.106449468886772	TRUE
YGR154C_mRNA_127	YGR154C_mRNA	127	129	ATG	0.230824762777463	TRUE
YGR154C_mRNA_259	YGR154C_mRNA	259	261	ATG	0.268228758485152	TRUE
YGR154C_mRNA_63	YGR154C_mRNA	63	65	ATG	0	TRUE
YGR154C_mRNA_76	YGR154C_mRNA	76	78	ATG	0.358116356599429	TRUE
YGR154C_mRNA_94	YGR154C_mRNA	94	96	ATG	0.230824762777463	TRUE
YGR154C_mRNA_99	YGR154C_mRNA	99	101	ATG	0.31411489166737	TRUE
YGR166W_mRNA_31	YGR166W_mRNA	31	33	ATG	0	TRUE
YGR168C_mRNA_17	YGR168C_mRNA	17	19	ATG	0.386476054690797	TRUE
YGR169C_mRNA_14	YGR169C_mRNA	14	16	ATG	0.106449468886772	TRUE
YGR170W_mRNA_2	YGR170W_mRNA	2	4	ATG	0.386476054690797	TRUE
YGR174W-A_mRNA_1	YGR174W-A_mRNA	1	3	ATG	0.224227293553093	TRUE
YGR174W-A_mRNA_44	YGR174W-A_mRNA	44	46	ATG	0	TRUE
YGR179C_mRNA_1	YGR179C_mRNA	1	3	ATG	0	TRUE
YGR188C_mRNA_1	YGR188C_mRNA	1	3	ATG	0.230824762777463	TRUE
YGR188C_mRNA_34	YGR188C_mRNA	34	36	ATG	0.433764573963998	TRUE
YGR197C_mRNA_20	YGR197C_mRNA	20	22	ATG	0.230824762777463	TRUE
YGR206W_mRNA_2	YGR206W_mRNA	2	4	ATG	0	TRUE
YGR213C_mRNA_120	YGR213C_mRNA	120	122	ATG	0.186823297845404	TRUE
YGR213C_mRNA_145	YGR213C_mRNA	145	147	ATG	0.268228758485152	TRUE
YGR213C_mRNA_159	YGR213C_mRNA	159	161	ATG	0	TRUE
YGR213C_mRNA_196	YGR213C_mRNA	196	198	ATG	0	TRUE
YGR213C_mRNA_264	YGR213C_mRNA	264	266	ATG	0.230824762777463	TRUE
YGR213C_mRNA_280	YGR213C_mRNA	280	282	ATG	0	TRUE
YGR213C_mRNA_359	YGR213C_mRNA	359	361	ATG	0.106449468886772	TRUE
YGR213C_mRNA_54	YGR213C_mRNA	54	56	ATG	0.186823297845404	TRUE
YGR216C_mRNA_43	YGR216C_mRNA	43	45	ATG	0.796154402633261	TRUE
YGR232W_mRNA_1	YGR232W_mRNA	1	3	ATG	0.31411489166737	TRUE
YGR249W_mRNA_54	YGR249W_mRNA	54	56	ATG	0.477766038896056	TRUE
YGR257C_mRNA_49	YGR257C_mRNA	49	51	ATG	0.230824762777463	TRUE
YGR263C_mRNA_15	YGR263C_mRNA	15	17	ATG	0	TRUE
YGR270W_mRNA_13	YGR270W_mRNA	13	15	ATG	0.106449468886772	TRUE
YGR270W_mRNA_252	YGR270W_mRNA	252	254	ATG	0.106449468886772	TRUE
YGR270W_mRNA_67	YGR270W_mRNA	67	69	ATG	0.358116356599429	TRUE
YGR270W_mRNA_81	YGR270W_mRNA	81	83	ATG	0	TRUE
YGR287C_mRNA_8	YGR287C_mRNA	8	10	ATG	0	TRUE
YGR292W_mRNA_16	YGR292W_mRNA	16	18	ATG	0.358116356599429	FALSE
YGR292W_mRNA_172	YGR292W_mRNA	172	174	ATG	0.106449468886772	TRUE
YGR292W_mRNA_35	YGR292W_mRNA	35	37	ATG	0.358116356599429	TRUE
YHL006C_mRNA_15	YHL006C_mRNA	15	17	ATG	0	TRUE
YHL008C_mRNA_95	YHL008C_mRNA	95	97	ATG	0	TRUE
YHL010C_mRNA_20	YHL010C_mRNA	20	22	ATG	0	TRUE
YHL026C_mRNA_33	YHL026C_mRNA	33	35	ATG	0.224227293553093	TRUE
YHL026C_mRNA_74	YHL026C_mRNA	74	76	ATG	0.477766038896056	TRUE
YHL028W_mRNA_158	YHL028W_mRNA	158	160	ATG	0.268228758485152	TRUE
YHL028W_mRNA_177	YHL028W_mRNA	177	179	ATG	0.106449468886772	TRUE
YHL028W_mRNA_273	YHL028W_mRNA	273	275	ATG	0.342474589758738	TRUE
YHL028W_mRNA_321	YHL028W_mRNA	321	323	ATG	0.477766038896056	FALSE
YHL028W_mRNA_368	YHL028W_mRNA	368	370	ATG	0	TRUE
YHL028W_mRNA_388	YHL028W_mRNA	388	390	ATG	0	TRUE
YHL028W_mRNA_446	YHL028W_mRNA	446	448	ATG	0.106449468886772	TRUE
YHL028W_mRNA_71	YHL028W_mRNA	71	73	ATG	0.268228758485152	TRUE
YHL032C_mRNA_40	YHL032C_mRNA	40	42	ATG	0	TRUE
YHL032C_mRNA_9	YHL032C_mRNA	9	11	ATG	0.343876975849721	TRUE
YHL035C_mRNA_21	YHL035C_mRNA	21	23	ATG	0	TRUE
YHL035C_mRNA_30	YHL035C_mRNA	30	32	ATG	0.106449468886772	TRUE
YHL035C_mRNA_65	YHL035C_mRNA	65	67	ATG	0.342474589758738	TRUE
YHL035C_mRNA_79	YHL035C_mRNA	79	81	ATG	0.477766038896056	TRUE
YHL040C_mRNA_1	YHL040C_mRNA	1	3	ATG	0.230824762777463	TRUE
YHL049C_mRNA_13	YHL049C_mRNA	13	15	ATG	0.31411489166737	FALSE
YHL049C_mRNA_17	YHL049C_mRNA	17	19	ATG	0.31411489166737	FALSE
YHL049C_mRNA_176	YHL049C_mRNA	176	178	ATG	0.358116356599429	TRUE
YHL049C_mRNA_179	YHL049C_mRNA	179	181	ATG	0.358116356599429	TRUE
YHL049C_mRNA_218	YHL049C_mRNA	218	220	ATG	0.358116356599429	FALSE
YHL049C_mRNA_39	YHL049C_mRNA	39	41	ATG	0.31411489166737	FALSE
YHL050C_mRNA_24	YHL050C_mRNA	24	26	ATG	0.31411489166737	FALSE
YHL050C_mRNA_29	YHL050C_mRNA	29	31	ATG	0.31411489166737	FALSE
YHR011W_mRNA_32	YHR011W_mRNA	32	34	ATG	0.106449468886772	TRUE
YHR022C_mRNA_180	YHR022C_mRNA	180	182	ATG	0	TRUE
YHR022C_mRNA_198	YHR022C_mRNA	198	200	ATG	0	TRUE
YHR022C_mRNA_316	YHR022C_mRNA	316	318	ATG	0	TRUE
YHR022C_mRNA_339	YHR022C_mRNA	339	341	ATG	0.106449468886772	TRUE
YHR022C_mRNA_64	YHR022C_mRNA	64	66	ATG	0	TRUE
YHR039C_mRNA_9	YHR039C_mRNA	9	11	ATG	0.477766038896056	TRUE
YHR041C_mRNA_25	YHR041C_mRNA	25	27	ATG	0.358116356599429	TRUE
YHR041C_mRNA_255	YHR041C_mRNA	255	257	ATG	0.252586991644462	TRUE
YHR041C_mRNA_268	YHR041C_mRNA	268	270	ATG	0.230824762777463	TRUE
YHR041C_mRNA_313	YHR041C_mRNA	313	315	ATG	0	TRUE
YHR041C_mRNA_359	YHR041C_mRNA	359	361	ATG	0.106449468886772	TRUE
YHR041C_mRNA_369	YHR041C_mRNA	369	371	ATG	0.29658845657652	TRUE
YHR041C_mRNA_53	YHR041C_mRNA	53	55	ATG	0.106449468886772	TRUE
YHR041C_mRNA_56	YHR041C_mRNA	56	58	ATG	0.106449468886772	TRUE
YHR041C_mRNA_64	YHR041C_mRNA	64	66	ATG	0.106449468886772	TRUE
YHR041C_mRNA_72	YHR041C_mRNA	72	74	ATG	0.106449468886772	TRUE
YHR041C_mRNA_80	YHR041C_mRNA	80	82	ATG	0.106449468886772	TRUE
YHR045W_mRNA_124	YHR045W_mRNA	124	126	ATG	0.387878440781779	TRUE
YHR048W_mRNA_50	YHR048W_mRNA	50	52	ATG	0.477766038896056	TRUE
YHR048W_mRNA_82	YHR048W_mRNA	82	84	ATG	0.224227293553093	TRUE
YHR050W_mRNA_158	YHR050W_mRNA	158	160	ATG	0.477766038896056	TRUE
YHR071W_mRNA_186	YHR071W_mRNA	186	188	ATG	0.358116356599429	TRUE
YHR071W_mRNA_225	YHR071W_mRNA	225	227	ATG	0.358116356599429	TRUE
YHR073W_mRNA_10	YHR073W_mRNA	10	12	ATG	0.358116356599429	TRUE
YHR077C_mRNA_8	YHR077C_mRNA	8	10	ATG	0.477766038896056	TRUE
YHR079C_mRNA_12	YHR079C_mRNA	12	14	ATG	0.477766038896056	TRUE
YHR080C_mRNA_195	YHR080C_mRNA	195	197	ATG	0	TRUE
YHR080C_mRNA_70	YHR080C_mRNA	70	72	ATG	0	TRUE
YHR091C_mRNA_3	YHR091C_mRNA	3	5	ATG	0.106449468886772	TRUE
YHR101C_mRNA_123	YHR101C_mRNA	123	125	ATG	0	TRUE
YHR101C_mRNA_45	YHR101C_mRNA	45	47	ATG	0.29658845657652	TRUE
YHR101C_mRNA_66	YHR101C_mRNA	66	68	ATG	0.230824762777463	TRUE
YHR101C_mRNA_7	YHR101C_mRNA	7	9	ATG	0	TRUE
YHR101C_mRNA_89	YHR101C_mRNA	89	91	ATG	0	TRUE
YHR101C_mRNA_97	YHR101C_mRNA	97	99	ATG	0.433764573963998	TRUE
YHR114W_mRNA_21	YHR114W_mRNA	21	23	ATG	0.477766038896056	TRUE
YHR123W_mRNA_2	YHR123W_mRNA	2	4	ATG	0	TRUE
YHR127W_mRNA_2	YHR127W_mRNA	2	4	ATG	0	TRUE
YHR129C_mRNA_66	YHR129C_mRNA	66	68	ATG	0.477766038896056	TRUE
YHR129C_mRNA_72	YHR129C_mRNA	72	74	ATG	0.29658845657652	TRUE
YHR135C_mRNA_42	YHR135C_mRNA	42	44	ATG	0.477766038896056	TRUE
YHR135C_mRNA_48	YHR135C_mRNA	48	50	ATG	0.252586991644462	TRUE
YHR144C_mRNA_5	YHR144C_mRNA	5	7	ATG	0	TRUE
YHR149C_mRNA_1	YHR149C_mRNA	1	3	ATG	0.358116356599429	TRUE
YHR150W_mRNA_20	YHR150W_mRNA	20	22	ATG	0	TRUE
YHR155W_mRNA_12	YHR155W_mRNA	12	14	ATG	0.477766038896056	TRUE
YHR157W_mRNA_124	YHR157W_mRNA	124	126	ATG	0	TRUE
YHR157W_mRNA_164	YHR157W_mRNA	164	166	ATG	0	TRUE
YHR157W_mRNA_26	YHR157W_mRNA	26	28	ATG	0.29658845657652	TRUE
YHR157W_mRNA_39	YHR157W_mRNA	39	41	ATG	0.230824762777463	TRUE
YHR157W_mRNA_45	YHR157W_mRNA	45	47	ATG	0	TRUE
YHR157W_mRNA_51	YHR157W_mRNA	51	53	ATG	0.230824762777463	TRUE
YHR157W_mRNA_61	YHR157W_mRNA	61	63	ATG	0	TRUE
YHR159W_mRNA_1	YHR159W_mRNA	1	3	ATG	0.31411489166737	TRUE
YHR176W_mRNA_36	YHR176W_mRNA	36	38	ATG	0.106449468886772	TRUE
YHR186C_mRNA_59	YHR186C_mRNA	59	61	ATG	0.477766038896056	TRUE
YHR186C_mRNA_9	YHR186C_mRNA	9	11	ATG	0.230824762777463	TRUE
YHR194W_mRNA_36	YHR194W_mRNA	36	38	ATG	0.230824762777463	TRUE
YHR194W_mRNA_6	YHR194W_mRNA	6	8	ATG	0	TRUE
YHR199C_mRNA_7	YHR199C_mRNA	7	9	ATG	0.186823297845404	TRUE
YHR202W_mRNA_248	YHR202W_mRNA	248	250	ATG	0	TRUE
YHR202W_mRNA_62	YHR202W_mRNA	62	64	ATG	0	TRUE
YHR202W_mRNA_90	YHR202W_mRNA	90	92	ATG	0.106449468886772	TRUE
YHR204W_mRNA_1	YHR204W_mRNA	1	3	ATG	0.477766038896056	TRUE
YHR210C_mRNA_34	YHR210C_mRNA	34	36	ATG	0	TRUE
YHR211W_mRNA_1029	YHR211W_mRNA	1029	1031	ATG	0	TRUE
YHR211W_mRNA_1037	YHR211W_mRNA	1037	1039	ATG	0	TRUE
YHR211W_mRNA_1067	YHR211W_mRNA	1067	1069	ATG	0	TRUE
YHR211W_mRNA_1088	YHR211W_mRNA	1088	1090	ATG	0.106449468886772	TRUE
YHR211W_mRNA_1162	YHR211W_mRNA	1162	1164	ATG	0	TRUE
YHR211W_mRNA_1165	YHR211W_mRNA	1165	1167	ATG	0	TRUE
YHR211W_mRNA_1195	YHR211W_mRNA	1195	1197	ATG	0	TRUE
YHR211W_mRNA_1210	YHR211W_mRNA	1210	1212	ATG	0.106449468886772	TRUE
YHR211W_mRNA_1426	YHR211W_mRNA	1426	1428	ATG	0	TRUE
YHR211W_mRNA_1429	YHR211W_mRNA	1429	1431	ATG	0	TRUE
YHR211W_mRNA_1474	YHR211W_mRNA	1474	1476	ATG	0.358116356599429	TRUE
YHR211W_mRNA_1701	YHR211W_mRNA	1701	1703	ATG	0.358116356599429	TRUE
YHR211W_mRNA_1788	YHR211W_mRNA	1788	1790	ATG	0	TRUE
YHR211W_mRNA_1952	YHR211W_mRNA	1952	1954	ATG	0.252586991644462	TRUE
YHR211W_mRNA_1969	YHR211W_mRNA	1969	1971	ATG	0	TRUE
YHR211W_mRNA_1991	YHR211W_mRNA	1991	1993	ATG	0	TRUE
YHR211W_mRNA_2091	YHR211W_mRNA	2091	2093	ATG	0.106449468886772	TRUE
YHR211W_mRNA_2100	YHR211W_mRNA	2100	2102	ATG	0.186823297845404	TRUE
YHR211W_mRNA_2159	YHR211W_mRNA	2159	2161	ATG	0	TRUE
YHR211W_mRNA_2268	YHR211W_mRNA	2268	2270	ATG	0.230824762777463	TRUE
YHR211W_mRNA_2299	YHR211W_mRNA	2299	2301	ATG	0	TRUE
YHR211W_mRNA_237	YHR211W_mRNA	237	239	ATG	0	TRUE
YHR211W_mRNA_277	YHR211W_mRNA	277	279	ATG	0	TRUE
YHR211W_mRNA_29	YHR211W_mRNA	29	31	ATG	0.106449468886772	TRUE
YHR211W_mRNA_353	YHR211W_mRNA	353	355	ATG	0.106449468886772	TRUE
YHR211W_mRNA_382	YHR211W_mRNA	382	384	ATG	0.106449468886772	TRUE
YHR211W_mRNA_492	YHR211W_mRNA	492	494	ATG	0.230824762777463	TRUE
YHR211W_mRNA_639	YHR211W_mRNA	639	641	ATG	0.106449468886772	TRUE
YHR211W_mRNA_650	YHR211W_mRNA	650	652	ATG	0	TRUE
YHR211W_mRNA_7	YHR211W_mRNA	7	9	ATG	0.106449468886772	TRUE
YHR211W_mRNA_706	YHR211W_mRNA	706	708	ATG	0	TRUE
YHR211W_mRNA_717	YHR211W_mRNA	717	719	ATG	0	TRUE
YHR211W_mRNA_815	YHR211W_mRNA	815	817	ATG	0	TRUE
YHR211W_mRNA_845	YHR211W_mRNA	845	847	ATG	0.186823297845404	TRUE
YHR211W_mRNA_898	YHR211W_mRNA	898	900	ATG	0	TRUE
YHR211W_mRNA_918	YHR211W_mRNA	918	920	ATG	0	TRUE
YHR211W_mRNA_995	YHR211W_mRNA	995	997	ATG	0.106449468886772	TRUE
YHR214C-E_mRNA_14	YHR214C-E_mRNA	14	16	ATG	0	FALSE
YHR214C-E_mRNA_2	YHR214C-E_mRNA	2	4	ATG	0.268228758485152	FALSE
YHR214C-E_mRNA_57	YHR214C-E_mRNA	57	59	ATG	0	FALSE
YHR214C-E_mRNA_6	YHR214C-E_mRNA	6	8	ATG	0	FALSE
YHR216W_mRNA_45	YHR216W_mRNA	45	47	ATG	0.358116356599429	TRUE
YIL002C_mRNA_223	YIL002C_mRNA	223	225	ATG	0.477766038896056	TRUE
YIL002C_mRNA_5	YIL002C_mRNA	5	7	ATG	0.106449468886772	TRUE
YIL004C_mRNA_15	YIL004C_mRNA	15	17	ATG	0.387878440781779	TRUE
YIL004C_mRNA_27	YIL004C_mRNA	27	29	ATG	0	TRUE
YIL009W_mRNA_1	YIL009W_mRNA	1	3	ATG	0.230824762777463	TRUE
YIL014W_mRNA_88	YIL014W_mRNA	88	90	ATG	0.106449468886772	TRUE
YIL017C_mRNA_1	YIL017C_mRNA	1	3	ATG	0.477766038896056	TRUE
YIL029C_mRNA_13	YIL029C_mRNA	13	15	ATG	0.386476054690797	TRUE
YIL029C_mRNA_36	YIL029C_mRNA	36	38	ATG	0	TRUE
YIL029C_mRNA_62	YIL029C_mRNA	62	64	ATG	0.477766038896056	TRUE
YIL031W_mRNA_142	YIL031W_mRNA	142	144	ATG	0.477766038896056	TRUE
YIL037C_mRNA_104	YIL037C_mRNA	104	106	ATG	0.106449468886772	TRUE
YIL037C_mRNA_20	YIL037C_mRNA	20	22	ATG	0.477766038896056	TRUE
YIL037C_mRNA_51	YIL037C_mRNA	51	53	ATG	0.106449468886772	TRUE
YIL037C_mRNA_76	YIL037C_mRNA	76	78	ATG	0.186823297845404	TRUE
YIL037C_mRNA_9	YIL037C_mRNA	9	11	ATG	0.386476054690797	TRUE
YIL038C_mRNA_222	YIL038C_mRNA	222	224	ATG	0.477766038896056	TRUE
YIL046W-A_mRNA_108	YIL046W-A_mRNA	108	110	ATG	0	TRUE
YIL046W-A_mRNA_26	YIL046W-A_mRNA	26	28	ATG	0.358116356599429	TRUE
YIL046W-A_mRNA_32	YIL046W-A_mRNA	32	34	ATG	0.106449468886772	TRUE
YIL046W-A_mRNA_38	YIL046W-A_mRNA	38	40	ATG	0.106449468886772	TRUE
YIL046W-A_mRNA_48	YIL046W-A_mRNA	48	50	ATG	0	TRUE
YIL046W-A_mRNA_51	YIL046W-A_mRNA	51	53	ATG	0	TRUE
YIL046W-A_mRNA_55	YIL046W-A_mRNA	55	57	ATG	0	TRUE
YIL046W-A_mRNA_58	YIL046W-A_mRNA	58	60	ATG	0.358116356599429	TRUE
YIL046W-A_mRNA_81	YIL046W-A_mRNA	81	83	ATG	0.477766038896056	TRUE
YIL055C_mRNA_12	YIL055C_mRNA	12	14	ATG	0	TRUE
YIL056W_mRNA_35	YIL056W_mRNA	35	37	ATG	0	TRUE
YIL060W_mRNA_21	YIL060W_mRNA	21	23	ATG	0.477766038896056	TRUE
YIL060W_mRNA_30	YIL060W_mRNA	30	32	ATG	0.186823297845404	TRUE
YIL060W_mRNA_33	YIL060W_mRNA	33	35	ATG	0.772212107693606	TRUE
YIL060W_mRNA_83	YIL060W_mRNA	83	85	ATG	0.773614493784589	TRUE
YIL060W_mRNA_97	YIL060W_mRNA	97	99	ATG	0.866110936953665	TRUE
YIL072W_mRNA_17	YIL072W_mRNA	17	19	ATG	0	TRUE
YIL074C_mRNA_2	YIL074C_mRNA	2	4	ATG	0	TRUE
YIL085C_mRNA_60	YIL085C_mRNA	60	62	ATG	0.230824762777463	TRUE
YIL089W_mRNA_6	YIL089W_mRNA	6	8	ATG	0	TRUE
YIL092W_mRNA_10	YIL092W_mRNA	10	12	ATG	0.186823297845404	TRUE
YIL092W_mRNA_3	YIL092W_mRNA	3	5	ATG	0.230824762777463	TRUE
YIL094C_mRNA_13	YIL094C_mRNA	13	15	ATG	0.106449468886772	TRUE
YIL111W_mRNA_15	YIL111W_mRNA	15	17	ATG	0.358116356599429	TRUE
YIL111W_mRNA_48	YIL111W_mRNA	48	50	ATG	0.752152937701202	TRUE
YIL112W_mRNA_37	YIL112W_mRNA	37	39	ATG	0.433764573963998	TRUE
YIL112W_mRNA_6	YIL112W_mRNA	6	8	ATG	0.230824762777463	TRUE
YIL114C_mRNA_1	YIL114C_mRNA	1	3	ATG	0	TRUE
YIL119C_mRNA_100	YIL119C_mRNA	100	102	ATG	0.477766038896056	TRUE
YIL122W_mRNA_248	YIL122W_mRNA	248	250	ATG	0.477766038896056	TRUE
YIL123W_mRNA_274	YIL123W_mRNA	274	276	ATG	0.252586991644462	TRUE
YIL123W_mRNA_331	YIL123W_mRNA	331	333	ATG	0.387878440781779	TRUE
YIL123W_mRNA_443	YIL123W_mRNA	443	445	ATG	0	TRUE
YIL123W_mRNA_470	YIL123W_mRNA	470	472	ATG	0.386476054690797	TRUE
YIL123W_mRNA_547	YIL123W_mRNA	547	549	ATG	0.342474589758738	TRUE
YIL123W_mRNA_595	YIL123W_mRNA	595	597	ATG	0.477766038896056	TRUE
YIL128W_mRNA_7	YIL128W_mRNA	7	9	ATG	0	TRUE
YIL131C_mRNA_12	YIL131C_mRNA	12	14	ATG	0.106449468886772	TRUE
YIL153W_mRNA_7	YIL153W_mRNA	7	9	ATG	0	TRUE
YIL156W-B_mRNA_2	YIL156W-B_mRNA	2	4	ATG	0.106449468886772	TRUE
YIL159W_mRNA_2	YIL159W_mRNA	2	4	ATG	0.230824762777463	TRUE
YIL164C_mRNA_117	YIL164C_mRNA	117	119	ATG	0	TRUE
YIL164C_mRNA_130	YIL164C_mRNA	130	132	ATG	0.106449468886772	TRUE
YIL164C_mRNA_160	YIL164C_mRNA	160	162	ATG	0.252586991644462	TRUE
YIL164C_mRNA_239	YIL164C_mRNA	239	241	ATG	0.106449468886772	TRUE
YIL164C_mRNA_54	YIL164C_mRNA	54	56	ATG	0.106449468886772	TRUE
YIR003W_mRNA_1	YIR003W_mRNA	1	3	ATG	0.106449468886772	TRUE
YIR027C_mRNA_157	YIR027C_mRNA	157	159	ATG	0.268228758485152	TRUE
YIR027C_mRNA_160	YIR027C_mRNA	160	162	ATG	0.796154402633261	TRUE
YIR027C_mRNA_179	YIR027C_mRNA	179	181	ATG	0.386476054690797	TRUE
YIR027C_mRNA_55	YIR027C_mRNA	55	57	ATG	0	TRUE
YIR027C_mRNA_63	YIR027C_mRNA	63	65	ATG	0.477766038896056	TRUE
YIR027C_mRNA_7	YIR027C_mRNA	7	9	ATG	0.387878440781779	TRUE
YIR027C_mRNA_74	YIR027C_mRNA	74	76	ATG	0.387878440781779	TRUE
YIR031C_mRNA_110	YIR031C_mRNA	110	112	ATG	0.230824762777463	TRUE
YIR031C_mRNA_46	YIR031C_mRNA	46	48	ATG	0.614976820313725	TRUE
YIR031C_mRNA_62	YIR031C_mRNA	62	64	ATG	0	TRUE
YIR032C_mRNA_26	YIR032C_mRNA	26	28	ATG	0	TRUE
YIR042C_mRNA_1	YIR042C_mRNA	1	3	ATG	0.29658845657652	TRUE
YIR042C_mRNA_49	YIR042C_mRNA	49	51	ATG	0	TRUE
YJL025W_mRNA_1	YJL025W_mRNA	1	3	ATG	0	TRUE
YJL025W_mRNA_21	YJL025W_mRNA	21	23	ATG	0	TRUE
YJL038C_mRNA_46	YJL038C_mRNA	46	48	ATG	0	TRUE
YJL038C_mRNA_53	YJL038C_mRNA	53	55	ATG	0.106449468886772	TRUE
YJL038C_mRNA_88	YJL038C_mRNA	88	90	ATG	0.230824762777463	TRUE
YJL038C_mRNA_97	YJL038C_mRNA	97	99	ATG	0	TRUE
YJL041W_mRNA_161	YJL041W_mRNA	161	163	ATG	0	TRUE
YJL041W_mRNA_62	YJL041W_mRNA	62	64	ATG	0.477766038896056	TRUE
YJL043W_mRNA_62	YJL043W_mRNA	62	64	ATG	0.106449468886772	TRUE
YJL044C_mRNA_30	YJL044C_mRNA	30	32	ATG	0.477766038896056	TRUE
YJL046W_mRNA_17	YJL046W_mRNA	17	19	ATG	0.386476054690797	TRUE
YJL047C-A_mRNA_140	YJL047C-A_mRNA	140	142	ATG	0.796154402633261	TRUE
YJL047C-A_mRNA_143	YJL047C-A_mRNA	143	145	ATG	0.796154402633261	TRUE
YJL047C-A_mRNA_156	YJL047C-A_mRNA	156	158	ATG	0.477766038896056	TRUE
YJL047C-A_mRNA_3	YJL047C-A_mRNA	3	5	ATG	0.106449468886772	TRUE
YJL047C-A_mRNA_53	YJL047C-A_mRNA	53	55	ATG	0.47847891221259	TRUE
YJL047C_mRNA_2	YJL047C_mRNA	2	4	ATG	0.343876975849721	TRUE
YJL047C_mRNA_8	YJL047C_mRNA	8	10	ATG	0.358116356599429	TRUE
YJL048C_mRNA_10	YJL048C_mRNA	10	12	ATG	0.477766038896056	TRUE
YJL048C_mRNA_100	YJL048C_mRNA	100	102	ATG	0.29658845657652	TRUE
YJL048C_mRNA_150	YJL048C_mRNA	150	152	ATG	0.106449468886772	TRUE
YJL048C_mRNA_52	YJL048C_mRNA	52	54	ATG	0	TRUE
YJL056C_mRNA_58	YJL056C_mRNA	58	60	ATG	0.106449468886772	TRUE
YJL057C_mRNA_40	YJL057C_mRNA	40	42	ATG	0	TRUE
YJL059W_mRNA_1	YJL059W_mRNA	1	3	ATG	0.252586991644462	TRUE
YJL065C_mRNA_16	YJL065C_mRNA	16	18	ATG	0	TRUE
YJL090C_mRNA_21	YJL090C_mRNA	21	23	ATG	0.477766038896056	TRUE
YJL095W_mRNA_6	YJL095W_mRNA	6	8	ATG	0.47847891221259	TRUE
YJL098W_mRNA_26	YJL098W_mRNA	26	28	ATG	0.477766038896056	TRUE
YJL100W_mRNA_152	YJL100W_mRNA	152	154	ATG	0	TRUE
YJL100W_mRNA_202	YJL100W_mRNA	202	204	ATG	0	TRUE
YJL100W_mRNA_392	YJL100W_mRNA	392	394	ATG	0.477766038896056	TRUE
YJL100W_mRNA_51	YJL100W_mRNA	51	53	ATG	0	TRUE
YJL100W_mRNA_89	YJL100W_mRNA	89	91	ATG	0.106449468886772	TRUE
YJL100W_mRNA_96	YJL100W_mRNA	96	98	ATG	0	TRUE
YJL103C_mRNA_68	YJL103C_mRNA	68	70	ATG	0.31411489166737	TRUE
YJL103C_mRNA_88	YJL103C_mRNA	88	90	ATG	0.796154402633261	TRUE
YJL105W_mRNA_195	YJL105W_mRNA	195	197	ATG	0.477766038896056	TRUE
YJL105W_mRNA_251	YJL105W_mRNA	251	253	ATG	0.106449468886772	TRUE
YJL105W_mRNA_27	YJL105W_mRNA	27	29	ATG	0.358116356599429	TRUE
YJL105W_mRNA_297	YJL105W_mRNA	297	299	ATG	0.358116356599429	TRUE
YJL105W_mRNA_325	YJL105W_mRNA	325	327	ATG	0.477766038896056	TRUE
YJL105W_mRNA_369	YJL105W_mRNA	369	371	ATG	0.386476054690797	TRUE
YJL105W_mRNA_452	YJL105W_mRNA	452	454	ATG	0	TRUE
YJL105W_mRNA_482	YJL105W_mRNA	482	484	ATG	0	TRUE
YJL105W_mRNA_499	YJL105W_mRNA	499	501	ATG	0.224227293553093	FALSE
YJL105W_mRNA_55	YJL105W_mRNA	55	57	ATG	0.106449468886772	TRUE
YJL105W_mRNA_564	YJL105W_mRNA	564	566	ATG	0	FALSE
YJL105W_mRNA_581	YJL105W_mRNA	581	583	ATG	0.230824762777463	TRUE
YJL105W_mRNA_621	YJL105W_mRNA	621	623	ATG	0.343876975849721	TRUE
YJL105W_mRNA_630	YJL105W_mRNA	630	632	ATG	0.230824762777463	TRUE
YJL105W_mRNA_696	YJL105W_mRNA	696	698	ATG	0.477766038896056	FALSE
YJL105W_mRNA_700	YJL105W_mRNA	700	702	ATG	0.358116356599429	TRUE
YJL105W_mRNA_740	YJL105W_mRNA	740	742	ATG	0	TRUE
YJL105W_mRNA_772	YJL105W_mRNA	772	774	ATG	0.358116356599429	TRUE
YJL105W_mRNA_916	YJL105W_mRNA	916	918	ATG	0.477766038896056	TRUE
YJL105W_mRNA_924	YJL105W_mRNA	924	926	ATG	0.386476054690797	TRUE
YJL105W_mRNA_980	YJL105W_mRNA	980	982	ATG	0.477766038896056	TRUE
YJL112W_mRNA_39	YJL112W_mRNA	39	41	ATG	0.477766038896056	TRUE
YJL129C_mRNA_3	YJL129C_mRNA	3	5	ATG	0	TRUE
YJL130C_mRNA_276	YJL130C_mRNA	276	278	ATG	0.477766038896056	TRUE
YJL130C_mRNA_285	YJL130C_mRNA	285	287	ATG	0	TRUE
YJL130C_mRNA_30	YJL130C_mRNA	30	32	ATG	0.268228758485152	TRUE
YJL130C_mRNA_308	YJL130C_mRNA	308	310	ATG	0	TRUE
YJL130C_mRNA_329	YJL130C_mRNA	329	331	ATG	0.477766038896056	TRUE
YJL130C_mRNA_334	YJL130C_mRNA	334	336	ATG	0.230824762777463	TRUE
YJL130C_mRNA_407	YJL130C_mRNA	407	409	ATG	0.477766038896056	TRUE
YJL130C_mRNA_410	YJL130C_mRNA	410	412	ATG	0.268228758485152	TRUE
YJL130C_mRNA_493	YJL130C_mRNA	493	495	ATG	0.106449468886772	TRUE
YJL131C_mRNA_8	YJL131C_mRNA	8	10	ATG	0.106449468886772	TRUE
YJL133W_mRNA_139	YJL133W_mRNA	139	141	ATG	0.477766038896056	TRUE
YJL139C_mRNA_73	YJL139C_mRNA	73	75	ATG	0.477766038896056	TRUE
YJL140W_mRNA_3	YJL140W_mRNA	3	5	ATG	0.29658845657652	TRUE
YJL141C_mRNA_80	YJL141C_mRNA	80	82	ATG	0.477766038896056	TRUE
YJL156C_mRNA_23	YJL156C_mRNA	23	25	ATG	0	TRUE
YJL162C_mRNA_31	YJL162C_mRNA	31	33	ATG	0	TRUE
YJL164C_mRNA_178	YJL164C_mRNA	178	180	ATG	0.477766038896056	TRUE
YJL178C_mRNA_6	YJL178C_mRNA	6	8	ATG	0	TRUE
YJL200C_mRNA_1	YJL200C_mRNA	1	3	ATG	0.386476054690797	TRUE
YJL200C_mRNA_13	YJL200C_mRNA	13	15	ATG	0.477766038896056	TRUE
YJL209W_mRNA_9	YJL209W_mRNA	9	11	ATG	0.106449468886772	TRUE
YJL209W_mRNA_98	YJL209W_mRNA	98	100	ATG	0.477766038896056	TRUE
YJL210W_mRNA_15	YJL210W_mRNA	15	17	ATG	0.106449468886772	TRUE
YJL210W_mRNA_70	YJL210W_mRNA	70	72	ATG	0.268228758485152	TRUE
YJL213W_mRNA_12	YJL213W_mRNA	12	14	ATG	0.477766038896056	TRUE
YJL213W_mRNA_130	YJL213W_mRNA	130	132	ATG	0.252586991644462	TRUE
YJL213W_mRNA_229	YJL213W_mRNA	229	231	ATG	0.106449468886772	TRUE
YJL213W_mRNA_268	YJL213W_mRNA	268	270	ATG	0.186823297845404	TRUE
YJL213W_mRNA_295	YJL213W_mRNA	295	297	ATG	0.477766038896056	TRUE
YJL213W_mRNA_31	YJL213W_mRNA	31	33	ATG	0.477766038896056	TRUE
YJL213W_mRNA_37	YJL213W_mRNA	37	39	ATG	0	TRUE
YJL213W_mRNA_45	YJL213W_mRNA	45	47	ATG	0.477766038896056	TRUE
YJL216C_mRNA_113	YJL216C_mRNA	113	115	ATG	0	TRUE
YJL219W_mRNA_154	YJL219W_mRNA	154	156	ATG	0.358116356599429	FALSE
YJL219W_mRNA_91	YJL219W_mRNA	91	93	ATG	0.358116356599429	FALSE
YJL221C_mRNA_216	YJL221C_mRNA	216	218	ATG	0	FALSE
YJL221C_mRNA_42	YJL221C_mRNA	42	44	ATG	0	FALSE
YJL225C_mRNA_138	YJL225C_mRNA	138	140	ATG	0.31411489166737	FALSE
YJL225C_mRNA_142	YJL225C_mRNA	142	144	ATG	0.31411489166737	FALSE
YJL225C_mRNA_164	YJL225C_mRNA	164	166	ATG	0.31411489166737	FALSE
YJL225C_mRNA_306	YJL225C_mRNA	306	308	ATG	0.358116356599429	TRUE
YJL225C_mRNA_309	YJL225C_mRNA	309	311	ATG	0.358116356599429	TRUE
YJL225C_mRNA_348	YJL225C_mRNA	348	350	ATG	0.358116356599429	FALSE
YJL225C_mRNA_76	YJL225C_mRNA	76	78	ATG	0.31411489166737	FALSE
YJR004C_mRNA_133	YJR004C_mRNA	133	135	ATG	0	TRUE
YJR004C_mRNA_171	YJR004C_mRNA	171	173	ATG	0	TRUE
YJR004C_mRNA_197	YJR004C_mRNA	197	199	ATG	0	TRUE
YJR004C_mRNA_232	YJR004C_mRNA	232	234	ATG	0.106449468886772	TRUE
YJR004C_mRNA_343	YJR004C_mRNA	343	345	ATG	0	TRUE
YJR004C_mRNA_391	YJR004C_mRNA	391	393	ATG	0	TRUE
YJR004C_mRNA_458	YJR004C_mRNA	458	460	ATG	0.230824762777463	TRUE
YJR004C_mRNA_503	YJR004C_mRNA	503	505	ATG	0.106449468886772	TRUE
YJR004C_mRNA_540	YJR004C_mRNA	540	542	ATG	0	TRUE
YJR004C_mRNA_551	YJR004C_mRNA	551	553	ATG	0.387878440781779	TRUE
YJR004C_mRNA_603	YJR004C_mRNA	603	605	ATG	0.29658845657652	TRUE
YJR004C_mRNA_619	YJR004C_mRNA	619	621	ATG	0.477766038896056	TRUE
YJR004C_mRNA_629	YJR004C_mRNA	629	631	ATG	0.106449468886772	TRUE
YJR004C_mRNA_653	YJR004C_mRNA	653	655	ATG	0.386476054690797	TRUE
YJR004C_mRNA_693	YJR004C_mRNA	693	695	ATG	0.224227293553093	TRUE
YJR004C_mRNA_700	YJR004C_mRNA	700	702	ATG	0	TRUE
YJR005C-A_mRNA_24	YJR005C-A_mRNA	24	26	ATG	0	TRUE
YJR005C-A_mRNA_84	YJR005C-A_mRNA	84	86	ATG	0.106449468886772	TRUE
YJR008W_mRNA_1	YJR008W_mRNA	1	3	ATG	0.31411489166737	TRUE
YJR010W_mRNA_22	YJR010W_mRNA	22	24	ATG	0.106449468886772	TRUE
YJR010W_mRNA_28	YJR010W_mRNA	28	30	ATG	0	TRUE
YJR010W_mRNA_68	YJR010W_mRNA	68	70	ATG	0	TRUE
YJR036C_mRNA_1	YJR036C_mRNA	1	3	ATG	0.358116356599429	TRUE
YJR036C_mRNA_63	YJR036C_mRNA	63	65	ATG	0.358116356599429	TRUE
YJR040W_mRNA_19	YJR040W_mRNA	19	21	ATG	0.106449468886772	TRUE
YJR053W_mRNA_56	YJR053W_mRNA	56	58	ATG	0.224227293553093	TRUE
YJR054W_mRNA_1	YJR054W_mRNA	1	3	ATG	0	TRUE
YJR054W_mRNA_40	YJR054W_mRNA	40	42	ATG	0	TRUE
YJR054W_mRNA_62	YJR054W_mRNA	62	64	ATG	0.477766038896056	TRUE
YJR054W_mRNA_94	YJR054W_mRNA	94	96	ATG	0.477766038896056	TRUE
YJR089W_mRNA_67	YJR089W_mRNA	67	69	ATG	0.477766038896056	TRUE
YJR100C_mRNA_21	YJR100C_mRNA	21	23	ATG	0.31411489166737	TRUE
YJR111C_mRNA_1	YJR111C_mRNA	1	3	ATG	0.433764573963998	TRUE
YJR115W_mRNA_47	YJR115W_mRNA	47	49	ATG	0.106449468886772	TRUE
YJR115W_mRNA_50	YJR115W_mRNA	50	52	ATG	0	TRUE
YJR116W_mRNA_7	YJR116W_mRNA	7	9	ATG	0.230824762777463	TRUE
YJR119C_mRNA_13	YJR119C_mRNA	13	15	ATG	0.358116356599429	TRUE
YJR127C_mRNA_1	YJR127C_mRNA	1	3	ATG	0	TRUE
YJR127C_mRNA_133	YJR127C_mRNA	133	135	ATG	0.230824762777463	TRUE
YJR127C_mRNA_319	YJR127C_mRNA	319	321	ATG	0.358116356599429	TRUE
YJR127C_mRNA_382	YJR127C_mRNA	382	384	ATG	0	TRUE
YJR127C_mRNA_71	YJR127C_mRNA	71	73	ATG	0.252586991644462	TRUE
YJR130C_mRNA_13	YJR130C_mRNA	13	15	ATG	0.268228758485152	TRUE
YJR130C_mRNA_22	YJR130C_mRNA	22	24	ATG	0	TRUE
YJR134C_mRNA_17	YJR134C_mRNA	17	19	ATG	0.477766038896056	TRUE
YJR141W_mRNA_23	YJR141W_mRNA	23	25	ATG	0.477766038896056	TRUE
YJR154W_mRNA_136	YJR154W_mRNA	136	138	ATG	0.106449468886772	TRUE
YJR154W_mRNA_79	YJR154W_mRNA	79	81	ATG	0	TRUE
YKL005C_mRNA_2	YKL005C_mRNA	2	4	ATG	0.106449468886772	TRUE
YKL026C_mRNA_14	YKL026C_mRNA	14	16	ATG	0	TRUE
YKL026C_mRNA_35	YKL026C_mRNA	35	37	ATG	0.358116356599429	TRUE
YKL041W_mRNA_21	YKL041W_mRNA	21	23	ATG	0	TRUE
YKL048C_mRNA_2	YKL048C_mRNA	2	4	ATG	0.230824762777463	TRUE
YKL048C_mRNA_81	YKL048C_mRNA	81	83	ATG	0.252586991644462	TRUE
YKL064W_mRNA_100	YKL064W_mRNA	100	102	ATG	0.477766038896056	TRUE
YKL090W_mRNA_1	YKL090W_mRNA	1	3	ATG	0.477766038896056	TRUE
YKL090W_mRNA_32	YKL090W_mRNA	32	34	ATG	0.106449468886772	TRUE
YKL098W_mRNA_10	YKL098W_mRNA	10	12	ATG	0.358116356599429	TRUE
YKL109W_mRNA_211	YKL109W_mRNA	211	213	ATG	0.477766038896056	TRUE
YKL109W_mRNA_23	YKL109W_mRNA	23	25	ATG	0.477766038896056	TRUE
YKL116C_mRNA_9	YKL116C_mRNA	9	11	ATG	0.477766038896056	TRUE
YKL132C_mRNA_2	YKL132C_mRNA	2	4	ATG	0.477766038896056	TRUE
YKL132C_mRNA_32	YKL132C_mRNA	32	34	ATG	0	TRUE
YKL133C_mRNA_16	YKL133C_mRNA	16	18	ATG	0	TRUE
YKL133C_mRNA_4	YKL133C_mRNA	4	6	ATG	0.358116356599429	TRUE
YKL149C_mRNA_15	YKL149C_mRNA	15	17	ATG	0.252586991644462	TRUE
YKL161C_mRNA_1	YKL161C_mRNA	1	3	ATG	0.29658845657652	TRUE
YKL161C_mRNA_121	YKL161C_mRNA	121	123	ATG	0.106449468886772	TRUE
YKL161C_mRNA_124	YKL161C_mRNA	124	126	ATG	0.387878440781779	TRUE
YKL161C_mRNA_152	YKL161C_mRNA	152	154	ATG	0.106449468886772	TRUE
YKL161C_mRNA_182	YKL161C_mRNA	182	184	ATG	0	TRUE
YKL161C_mRNA_197	YKL161C_mRNA	197	199	ATG	0	TRUE
YKL161C_mRNA_61	YKL161C_mRNA	61	63	ATG	0.106449468886772	TRUE
YKL161C_mRNA_77	YKL161C_mRNA	77	79	ATG	0	TRUE
YKL174C_mRNA_80	YKL174C_mRNA	80	82	ATG	0.796154402633261	TRUE
YKL176C_mRNA_124	YKL176C_mRNA	124	126	ATG	0.477766038896056	TRUE
YKL182W_mRNA_184	YKL182W_mRNA	184	186	ATG	0.477766038896056	TRUE
YKL194C_mRNA_1	YKL194C_mRNA	1	3	ATG	0	TRUE
YKL203C_mRNA_174	YKL203C_mRNA	174	176	ATG	0.477766038896056	TRUE
YKL213C_mRNA_1	YKL213C_mRNA	1	3	ATG	0	TRUE
YKL221W_mRNA_123	YKL221W_mRNA	123	125	ATG	0.106449468886772	TRUE
YKL221W_mRNA_196	YKL221W_mRNA	196	198	ATG	0.386476054690797	TRUE
YKL221W_mRNA_304	YKL221W_mRNA	304	306	ATG	0.230824762777463	TRUE
YKL221W_mRNA_319	YKL221W_mRNA	319	321	ATG	0.106449468886772	TRUE
YKL221W_mRNA_349	YKL221W_mRNA	349	351	ATG	0.106449468886772	TRUE
YKL221W_mRNA_353	YKL221W_mRNA	353	355	ATG	0.230824762777463	TRUE
YKL221W_mRNA_415	YKL221W_mRNA	415	417	ATG	0	TRUE
YKL221W_mRNA_421	YKL221W_mRNA	421	423	ATG	0.29658845657652	TRUE
YKL221W_mRNA_500	YKL221W_mRNA	500	502	ATG	0.386476054690797	TRUE
YKL222C_mRNA_105	YKL222C_mRNA	105	107	ATG	0.230824762777463	TRUE
YKL222C_mRNA_38	YKL222C_mRNA	38	40	ATG	0.230824762777463	TRUE
YKR003W_mRNA_14	YKR003W_mRNA	14	16	ATG	0.358116356599429	TRUE
YKR004C_mRNA_11	YKR004C_mRNA	11	13	ATG	0.224227293553093	TRUE
YKR021W_mRNA_62	YKR021W_mRNA	62	64	ATG	0.796154402633261	TRUE
YKR022C_mRNA_34	YKR022C_mRNA	34	36	ATG	0.477766038896056	TRUE
YKR038C_mRNA_2	YKR038C_mRNA	2	4	ATG	0.358116356599429	TRUE
YKR061W_mRNA_20	YKR061W_mRNA	20	22	ATG	0.252586991644462	TRUE
YKR061W_mRNA_5	YKR061W_mRNA	5	7	ATG	0	TRUE
YKR069W_mRNA_14	YKR069W_mRNA	14	16	ATG	0	TRUE
YKR069W_mRNA_31	YKR069W_mRNA	31	33	ATG	0.358116356599429	TRUE
YKR069W_mRNA_55	YKR069W_mRNA	55	57	ATG	0	TRUE
YKR089C_mRNA_61	YKR089C_mRNA	61	63	ATG	0.358116356599429	TRUE
YLL003W_mRNA_37	YLL003W_mRNA	37	39	ATG	0.268228758485152	TRUE
YLL013C_mRNA_10	YLL013C_mRNA	10	12	ATG	0.224227293553093	TRUE
YLL013C_mRNA_20	YLL013C_mRNA	20	22	ATG	0.29658845657652	TRUE
YLL013C_mRNA_6	YLL013C_mRNA	6	8	ATG	0.106449468886772	TRUE
YLL025W_mRNA_111	YLL025W_mRNA	111	113	ATG	0.386476054690797	TRUE
YLL025W_mRNA_193	YLL025W_mRNA	193	195	ATG	0.106449468886772	TRUE
YLL025W_mRNA_360	YLL025W_mRNA	360	362	ATG	0.106449468886772	TRUE
YLL025W_mRNA_375	YLL025W_mRNA	375	377	ATG	0.230824762777463	TRUE
YLL042C_mRNA_4	YLL042C_mRNA	4	6	ATG	0.230824762777463	TRUE
YLL043W_mRNA_60	YLL043W_mRNA	60	62	ATG	0.477766038896056	TRUE
YLL051C_mRNA_17	YLL051C_mRNA	17	19	ATG	0.230824762777463	TRUE
YLL051C_mRNA_48	YLL051C_mRNA	48	50	ATG	0.477766038896056	TRUE
YLL054C_mRNA_24	YLL054C_mRNA	24	26	ATG	0.230824762777463	TRUE
YLL055W_mRNA_102	YLL055W_mRNA	102	104	ATG	0.358116356599429	TRUE
YLL055W_mRNA_141	YLL055W_mRNA	141	143	ATG	0.477766038896056	TRUE
YLL055W_mRNA_207	YLL055W_mRNA	207	209	ATG	0.477766038896056	TRUE
YLL055W_mRNA_263	YLL055W_mRNA	263	265	ATG	0.358116356599429	TRUE
YLL055W_mRNA_270	YLL055W_mRNA	270	272	ATG	0.387878440781779	TRUE
YLL055W_mRNA_319	YLL055W_mRNA	319	321	ATG	0	TRUE
YLL055W_mRNA_339	YLL055W_mRNA	339	341	ATG	0.106449468886772	TRUE
YLL055W_mRNA_42	YLL055W_mRNA	42	44	ATG	0.268228758485152	TRUE
YLL066C_mRNA_137	YLL066C_mRNA	137	139	ATG	0.31411489166737	FALSE
YLL066C_mRNA_141	YLL066C_mRNA	141	143	ATG	0.31411489166737	FALSE
YLL066C_mRNA_163	YLL066C_mRNA	163	165	ATG	0.31411489166737	FALSE
YLL066C_mRNA_300	YLL066C_mRNA	300	302	ATG	0.358116356599429	FALSE
YLL066C_mRNA_303	YLL066C_mRNA	303	305	ATG	0.358116356599429	FALSE
YLL066C_mRNA_342	YLL066C_mRNA	342	344	ATG	0.358116356599429	FALSE
YLL066C_mRNA_657	YLL066C_mRNA	657	659	ATG	0.358116356599429	FALSE
YLL066C_mRNA_76	YLL066C_mRNA	76	78	ATG	0.31411489166737	TRUE
YLL066C_mRNA_846	YLL066C_mRNA	846	848	ATG	0.106449468886772	FALSE
YLL067C_mRNA_145	YLL067C_mRNA	145	147	ATG	0.31411489166737	FALSE
YLL067C_mRNA_149	YLL067C_mRNA	149	151	ATG	0.31411489166737	FALSE
YLL067C_mRNA_171	YLL067C_mRNA	171	173	ATG	0.31411489166737	FALSE
YLL067C_mRNA_308	YLL067C_mRNA	308	310	ATG	0.358116356599429	FALSE
YLL067C_mRNA_311	YLL067C_mRNA	311	313	ATG	0.358116356599429	FALSE
YLL067C_mRNA_350	YLL067C_mRNA	350	352	ATG	0.358116356599429	FALSE
YLL067C_mRNA_665	YLL067C_mRNA	665	667	ATG	0.358116356599429	FALSE
YLL067C_mRNA_84	YLL067C_mRNA	84	86	ATG	0.31411489166737	TRUE
YLL067C_mRNA_854	YLL067C_mRNA	854	856	ATG	0.106449468886772	FALSE
YLR001C_mRNA_1	YLR001C_mRNA	1	3	ATG	0.477766038896056	TRUE
YLR004C_mRNA_153	YLR004C_mRNA	153	155	ATG	0.106449468886772	TRUE
YLR004C_mRNA_184	YLR004C_mRNA	184	186	ATG	0.477766038896056	TRUE
YLR004C_mRNA_197	YLR004C_mRNA	197	199	ATG	0.477766038896056	TRUE
YLR004C_mRNA_248	YLR004C_mRNA	248	250	ATG	0.268228758485152	TRUE
YLR010C_mRNA_10	YLR010C_mRNA	10	12	ATG	0.106449468886772	TRUE
YLR010C_mRNA_133	YLR010C_mRNA	133	135	ATG	0.106449468886772	TRUE
YLR010C_mRNA_143	YLR010C_mRNA	143	145	ATG	0	TRUE
YLR010C_mRNA_147	YLR010C_mRNA	147	149	ATG	0.612367975258925	TRUE
YLR014C_mRNA_31	YLR014C_mRNA	31	33	ATG	0.477766038896056	TRUE
YLR014C_mRNA_34	YLR014C_mRNA	34	36	ATG	0.268228758485152	TRUE
YLR018C_mRNA_1	YLR018C_mRNA	1	3	ATG	0.106449468886772	TRUE
YLR018C_mRNA_4	YLR018C_mRNA	4	6	ATG	0.230824762777463	TRUE
YLR046C_mRNA_71	YLR046C_mRNA	71	73	ATG	0.106449468886772	TRUE
YLR046C_mRNA_83	YLR046C_mRNA	83	85	ATG	0.477766038896056	TRUE
YLR047C_mRNA_8	YLR047C_mRNA	8	10	ATG	0.477766038896056	TRUE
YLR072W_mRNA_1	YLR072W_mRNA	1	3	ATG	0.106449468886772	TRUE
YLR097C_mRNA_28	YLR097C_mRNA	28	30	ATG	0.796154402633261	TRUE
YLR104W_mRNA_1	YLR104W_mRNA	1	3	ATG	0	TRUE
YLR121C_mRNA_37	YLR121C_mRNA	37	39	ATG	0.252586991644462	TRUE
YLR121C_mRNA_58	YLR121C_mRNA	58	60	ATG	0	TRUE
YLR126C_mRNA_22	YLR126C_mRNA	22	24	ATG	0	TRUE
YLR127C_mRNA_26	YLR127C_mRNA	26	28	ATG	0.358116356599429	TRUE
YLR130C_mRNA_14	YLR130C_mRNA	14	16	ATG	0.106449468886772	TRUE
YLR130C_mRNA_57	YLR130C_mRNA	57	59	ATG	0.387878440781779	TRUE
YLR130C_mRNA_60	YLR130C_mRNA	60	62	ATG	0.387878440781779	TRUE
YLR133W_mRNA_3	YLR133W_mRNA	3	5	ATG	0.186823297845404	TRUE
YLR135W_mRNA_18	YLR135W_mRNA	18	20	ATG	0.268228758485152	TRUE
YLR135W_mRNA_22	YLR135W_mRNA	22	24	ATG	0.224227293553093	TRUE
YLR137W_mRNA_5	YLR137W_mRNA	5	7	ATG	0.358116356599429	TRUE
YLR152C_mRNA_106	YLR152C_mRNA	106	108	ATG	0.268228758485152	TRUE
YLR152C_mRNA_138	YLR152C_mRNA	138	140	ATG	0.230824762777463	TRUE
YLR152C_mRNA_76	YLR152C_mRNA	76	78	ATG	0.358116356599429	TRUE
YLR157C_mRNA_19	YLR157C_mRNA	19	21	ATG	0	TRUE
YLR157C_mRNA_60	YLR157C_mRNA	60	62	ATG	0	FALSE
YLR157W-E_mRNA_39	YLR157W-E_mRNA	39	41	ATG	0.760005094105306	FALSE
YLR157W-E_mRNA_56	YLR157W-E_mRNA	56	58	ATG	0	FALSE
YLR160C_mRNA_1	YLR160C_mRNA	1	3	ATG	0	FALSE
YLR160C_mRNA_131	YLR160C_mRNA	131	133	ATG	0	FALSE
YLR160C_mRNA_148	YLR160C_mRNA	148	150	ATG	0	FALSE
YLR160C_mRNA_171	YLR160C_mRNA	171	173	ATG	0	FALSE
YLR160C_mRNA_212	YLR160C_mRNA	212	214	ATG	0	FALSE
YLR160C_mRNA_50	YLR160C_mRNA	50	52	ATG	0	FALSE
YLR176C_mRNA_182	YLR176C_mRNA	182	184	ATG	0.358116356599429	TRUE
YLR176C_mRNA_44	YLR176C_mRNA	44	46	ATG	0.230824762777463	TRUE
YLR177W_mRNA_83	YLR177W_mRNA	83	85	ATG	0.230824762777463	TRUE
YLR188W_mRNA_17	YLR188W_mRNA	17	19	ATG	0.387878440781779	TRUE
YLR189C_mRNA_161	YLR189C_mRNA	161	163	ATG	0.477766038896056	TRUE
YLR189C_mRNA_203	YLR189C_mRNA	203	205	ATG	0.477766038896056	TRUE
YLR189C_mRNA_44	YLR189C_mRNA	44	46	ATG	0.224227293553093	TRUE
YLR189C_mRNA_68	YLR189C_mRNA	68	70	ATG	0.106449468886772	FALSE
YLR209C_mRNA_8	YLR209C_mRNA	8	10	ATG	0.106449468886772	TRUE
YLR211C_mRNA_46	YLR211C_mRNA	46	48	ATG	0.230824762777463	TRUE
YLR212C_mRNA_17	YLR212C_mRNA	17	19	ATG	0	TRUE
YLR213C_mRNA_19	YLR213C_mRNA	19	21	ATG	0	TRUE
YLR213C_mRNA_40	YLR213C_mRNA	40	42	ATG	0.106449468886772	TRUE
YLR224W_mRNA_250	YLR224W_mRNA	250	252	ATG	0.477766038896056	TRUE
YLR227C_mRNA_136	YLR227C_mRNA	136	138	ATG	0.106449468886772	TRUE
YLR227C_mRNA_16	YLR227C_mRNA	16	18	ATG	1	TRUE
YLR227C_mRNA_198	YLR227C_mRNA	198	200	ATG	0.106449468886772	TRUE
YLR227C_mRNA_270	YLR227C_mRNA	270	272	ATG	0.186823297845404	TRUE
YLR227C_mRNA_275	YLR227C_mRNA	275	277	ATG	0	TRUE
YLR227C_mRNA_328	YLR227C_mRNA	328	330	ATG	0	TRUE
YLR227C_mRNA_417	YLR227C_mRNA	417	419	ATG	0.106449468886772	TRUE
YLR227C_mRNA_423	YLR227C_mRNA	423	425	ATG	0.477766038896056	TRUE
YLR227C_mRNA_474	YLR227C_mRNA	474	476	ATG	0.477766038896056	TRUE
YLR233C_mRNA_21	YLR233C_mRNA	21	23	ATG	0	TRUE
YLR233C_mRNA_28	YLR233C_mRNA	28	30	ATG	0.477766038896056	TRUE
YLR239C_mRNA_14	YLR239C_mRNA	14	16	ATG	0.106449468886772	TRUE
YLR241W_mRNA_6	YLR241W_mRNA	6	8	ATG	0.387878440781779	TRUE
YLR242C_mRNA_64	YLR242C_mRNA	64	66	ATG	0.477766038896056	TRUE
YLR253W_mRNA_61	YLR253W_mRNA	61	63	ATG	0.477766038896056	TRUE
YLR263W_mRNA_171	YLR263W_mRNA	171	173	ATG	0	TRUE
YLR263W_mRNA_191	YLR263W_mRNA	191	193	ATG	0	TRUE
YLR263W_mRNA_194	YLR263W_mRNA	194	196	ATG	0.106449468886772	TRUE
YLR263W_mRNA_275	YLR263W_mRNA	275	277	ATG	0	TRUE
YLR263W_mRNA_362	YLR263W_mRNA	362	364	ATG	0.477766038896056	TRUE
YLR263W_mRNA_53	YLR263W_mRNA	53	55	ATG	0.186823297845404	TRUE
YLR263W_mRNA_90	YLR263W_mRNA	90	92	ATG	0.224227293553093	TRUE
YLR272C_mRNA_88	YLR272C_mRNA	88	90	ATG	0	TRUE
YLR273C_mRNA_172	YLR273C_mRNA	172	174	ATG	0.387878440781779	TRUE
YLR278C_mRNA_142	YLR278C_mRNA	142	144	ATG	0.477766038896056	TRUE
YLR283W_mRNA_1	YLR283W_mRNA	1	3	ATG	0	TRUE
YLR283W_mRNA_9	YLR283W_mRNA	9	11	ATG	0	TRUE
YLR284C_mRNA_1	YLR284C_mRNA	1	3	ATG	0.252586991644462	TRUE
YLR284C_mRNA_22	YLR284C_mRNA	22	24	ATG	0	TRUE
YLR288C_mRNA_12	YLR288C_mRNA	12	14	ATG	0.268228758485152	TRUE
YLR288C_mRNA_9	YLR288C_mRNA	9	11	ATG	0.106449468886772	TRUE
YLR289W_mRNA_1	YLR289W_mRNA	1	3	ATG	0	TRUE
YLR289W_mRNA_7	YLR289W_mRNA	7	9	ATG	0.106449468886772	TRUE
YLR299W_mRNA_27	YLR299W_mRNA	27	29	ATG	0	TRUE
YLR306W_mRNA_28	YLR306W_mRNA	28	30	ATG	0	TRUE
YLR306W_mRNA_4	YLR306W_mRNA	4	6	ATG	0.268228758485152	TRUE
YLR313C_mRNA_15	YLR313C_mRNA	15	17	ATG	0.477766038896056	TRUE
YLR324W_mRNA_1	YLR324W_mRNA	1	3	ATG	0.268228758485152	TRUE
YLR327C_mRNA_162	YLR327C_mRNA	162	164	ATG	0.387878440781779	TRUE
YLR327C_mRNA_167	YLR327C_mRNA	167	169	ATG	0.342474589758738	TRUE
YLR327C_mRNA_33	YLR327C_mRNA	33	35	ATG	0.106449468886772	TRUE
YLR327C_mRNA_39	YLR327C_mRNA	39	41	ATG	0	TRUE
YLR327C_mRNA_44	YLR327C_mRNA	44	46	ATG	0	TRUE
YLR327C_mRNA_50	YLR327C_mRNA	50	52	ATG	0	TRUE
YLR327C_mRNA_55	YLR327C_mRNA	55	57	ATG	0.268228758485152	TRUE
YLR328W_mRNA_123	YLR328W_mRNA	123	125	ATG	0.477766038896056	TRUE
YLR330W_mRNA_15	YLR330W_mRNA	15	17	ATG	0	TRUE
YLR333C_mRNA_1	YLR333C_mRNA	1	3	ATG	0	TRUE
YLR333C_mRNA_121	YLR333C_mRNA	121	123	ATG	0	TRUE
YLR333C_mRNA_190	YLR333C_mRNA	190	192	ATG	0.230824762777463	TRUE
YLR333C_mRNA_228	YLR333C_mRNA	228	230	ATG	0	TRUE
YLR333C_mRNA_263	YLR333C_mRNA	263	265	ATG	0.106449468886772	TRUE
YLR333C_mRNA_286	YLR333C_mRNA	286	288	ATG	0	TRUE
YLR333C_mRNA_291	YLR333C_mRNA	291	293	ATG	0.186823297845404	TRUE
YLR333C_mRNA_74	YLR333C_mRNA	74	76	ATG	0.477766038896056	TRUE
YLR346C_mRNA_3	YLR346C_mRNA	3	5	ATG	0.343876975849721	TRUE
YLR348C_mRNA_31	YLR348C_mRNA	31	33	ATG	0	TRUE
YLR348C_mRNA_49	YLR348C_mRNA	49	51	ATG	0.29658845657652	TRUE
YLR348C_mRNA_59	YLR348C_mRNA	59	61	ATG	0	TRUE
YLR353W_mRNA_475	YLR353W_mRNA	475	477	ATG	0.477766038896056	TRUE
YLR360W_mRNA_37	YLR360W_mRNA	37	39	ATG	0.477766038896056	TRUE
YLR367W_mRNA_235	YLR367W_mRNA	235	237	ATG	0	TRUE
YLR367W_mRNA_263	YLR367W_mRNA	263	265	ATG	0	TRUE
YLR367W_mRNA_269	YLR367W_mRNA	269	271	ATG	0	TRUE
YLR367W_mRNA_407	YLR367W_mRNA	407	409	ATG	0	TRUE
YLR367W_mRNA_50	YLR367W_mRNA	50	52	ATG	0.386476054690797	TRUE
YLR367W_mRNA_550	YLR367W_mRNA	550	552	ATG	0.477766038896056	TRUE
YLR368W_mRNA_1	YLR368W_mRNA	1	3	ATG	0.29658845657652	TRUE
YLR375W_mRNA_21	YLR375W_mRNA	21	23	ATG	0.230824762777463	TRUE
YLR375W_mRNA_77	YLR375W_mRNA	77	79	ATG	0.477766038896056	TRUE
YLR376C_mRNA_2	YLR376C_mRNA	2	4	ATG	0.106449468886772	TRUE
YLR376C_mRNA_38	YLR376C_mRNA	38	40	ATG	0.268228758485152	TRUE
YLR376C_mRNA_43	YLR376C_mRNA	43	45	ATG	0.477766038896056	TRUE
YLR381W_mRNA_43	YLR381W_mRNA	43	45	ATG	0.477766038896056	TRUE
YLR382C_mRNA_21	YLR382C_mRNA	21	23	ATG	0.224227293553093	TRUE
YLR383W_mRNA_78	YLR383W_mRNA	78	80	ATG	0.477766038896056	TRUE
YLR388W_mRNA_121	YLR388W_mRNA	121	123	ATG	0	TRUE
YLR388W_mRNA_135	YLR388W_mRNA	135	137	ATG	0.224227293553093	TRUE
YLR388W_mRNA_159	YLR388W_mRNA	159	161	ATG	0	TRUE
YLR388W_mRNA_254	YLR388W_mRNA	254	256	ATG	0.106449468886772	TRUE
YLR388W_mRNA_316	YLR388W_mRNA	316	318	ATG	0	TRUE
YLR388W_mRNA_397	YLR388W_mRNA	397	399	ATG	0	TRUE
YLR388W_mRNA_440	YLR388W_mRNA	440	442	ATG	0.268228758485152	TRUE
YLR388W_mRNA_67	YLR388W_mRNA	67	69	ATG	0.387878440781779	TRUE
YLR388W_mRNA_98	YLR388W_mRNA	98	100	ATG	0	TRUE
YLR397C_mRNA_1	YLR397C_mRNA	1	3	ATG	0	TRUE
YLR401C_mRNA_5	YLR401C_mRNA	5	7	ATG	0	TRUE
YLR425W_mRNA_130	YLR425W_mRNA	130	132	ATG	0.477766038896056	TRUE
YLR425W_mRNA_19	YLR425W_mRNA	19	21	ATG	0.358116356599429	TRUE
YLR427W_mRNA_35	YLR427W_mRNA	35	37	ATG	0.477766038896056	TRUE
YLR430W_mRNA_251	YLR430W_mRNA	251	253	ATG	0.477766038896056	TRUE
YLR431C_mRNA_175	YLR431C_mRNA	175	177	ATG	0	TRUE
YLR431C_mRNA_28	YLR431C_mRNA	28	30	ATG	0	TRUE
YLR436C_mRNA_88	YLR436C_mRNA	88	90	ATG	0.477766038896056	TRUE
YLR443W_mRNA_129	YLR443W_mRNA	129	131	ATG	0.477766038896056	TRUE
YLR453C_mRNA_3	YLR453C_mRNA	3	5	ATG	0.29658845657652	TRUE
YLR454W_mRNA_134	YLR454W_mRNA	134	136	ATG	0.29658845657652	TRUE
YLR460C_mRNA_145	YLR460C_mRNA	145	147	ATG	0.186823297845404	FALSE
YLR460C_mRNA_16	YLR460C_mRNA	16	18	ATG	0.186823297845404	TRUE
YLR462W_mRNA_132	YLR462W_mRNA	132	134	ATG	0.31411489166737	FALSE
YLR462W_mRNA_136	YLR462W_mRNA	136	138	ATG	0.31411489166737	FALSE
YLR462W_mRNA_158	YLR462W_mRNA	158	160	ATG	0.31411489166737	FALSE
YLR462W_mRNA_276	YLR462W_mRNA	276	278	ATG	0.358116356599429	TRUE
YLR462W_mRNA_279	YLR462W_mRNA	279	281	ATG	0.358116356599429	TRUE
YLR462W_mRNA_318	YLR462W_mRNA	318	320	ATG	0.358116356599429	TRUE
YLR462W_mRNA_70	YLR462W_mRNA	70	72	ATG	0.31411489166737	FALSE
YLR467W_mRNA_132	YLR467W_mRNA	132	134	ATG	0.31411489166737	FALSE
YLR467W_mRNA_136	YLR467W_mRNA	136	138	ATG	0.31411489166737	FALSE
YLR467W_mRNA_158	YLR467W_mRNA	158	160	ATG	0.31411489166737	FALSE
YLR467W_mRNA_295	YLR467W_mRNA	295	297	ATG	0.358116356599429	FALSE
YLR467W_mRNA_298	YLR467W_mRNA	298	300	ATG	0.358116356599429	FALSE
YLR467W_mRNA_337	YLR467W_mRNA	337	339	ATG	0.358116356599429	FALSE
YLR467W_mRNA_70	YLR467W_mRNA	70	72	ATG	0.31411489166737	FALSE
YML007C-A_mRNA_13	YML007C-A_mRNA	13	15	ATG	0	TRUE
YML007W_mRNA_65	YML007W_mRNA	65	67	ATG	0	TRUE
YML009C_mRNA_33	YML009C_mRNA	33	35	ATG	0.477766038896056	TRUE
YML013W_mRNA_1	YML013W_mRNA	1	3	ATG	0.477766038896056	TRUE
YML016C_mRNA_72	YML016C_mRNA	72	74	ATG	0.230824762777463	TRUE
YML019W_mRNA_5	YML019W_mRNA	5	7	ATG	0	TRUE
YML020W_mRNA_1	YML020W_mRNA	1	3	ATG	0	TRUE
YML023C_mRNA_19	YML023C_mRNA	19	21	ATG	0.386476054690797	TRUE
YML025C_mRNA_12	YML025C_mRNA	12	14	ATG	0.477766038896056	TRUE
YML027W_mRNA_1	YML027W_mRNA	1	3	ATG	0.433764573963998	TRUE
YML027W_mRNA_101	YML027W_mRNA	101	103	ATG	0	TRUE
YML027W_mRNA_117	YML027W_mRNA	117	119	ATG	0.358116356599429	TRUE
YML027W_mRNA_75	YML027W_mRNA	75	77	ATG	0.268228758485152	TRUE
YML043C_mRNA_149	YML043C_mRNA	149	151	ATG	0.477766038896056	TRUE
YML043C_mRNA_152	YML043C_mRNA	152	154	ATG	0.477766038896056	TRUE
YML055W_mRNA_10	YML055W_mRNA	10	12	ATG	0	TRUE
YML055W_mRNA_30	YML055W_mRNA	30	32	ATG	0.477766038896056	TRUE
YML055W_mRNA_41	YML055W_mRNA	41	43	ATG	0.268228758485152	TRUE
YML055W_mRNA_98	YML055W_mRNA	98	100	ATG	0	TRUE
YML056C_mRNA_104	YML056C_mRNA	104	106	ATG	0.268228758485152	TRUE
YML056C_mRNA_202	YML056C_mRNA	202	204	ATG	0	TRUE
YML056C_mRNA_251	YML056C_mRNA	251	253	ATG	0	TRUE
YML056C_mRNA_324	YML056C_mRNA	324	326	ATG	0.268228758485152	TRUE
YML056C_mRNA_379	YML056C_mRNA	379	381	ATG	0.387878440781779	TRUE
YML056C_mRNA_458	YML056C_mRNA	458	460	ATG	0	TRUE
YML056C_mRNA_527	YML056C_mRNA	527	529	ATG	0.477766038896056	TRUE
YML066C_mRNA_133	YML066C_mRNA	133	135	ATG	0	TRUE
YML066C_mRNA_172	YML066C_mRNA	172	174	ATG	0.230824762777463	TRUE
YML066C_mRNA_305	YML066C_mRNA	305	307	ATG	0.29658845657652	TRUE
YML066C_mRNA_324	YML066C_mRNA	324	326	ATG	0.186823297845404	TRUE
YML066C_mRNA_369	YML066C_mRNA	369	371	ATG	0	TRUE
YML066C_mRNA_378	YML066C_mRNA	378	380	ATG	0.106449468886772	TRUE
YML066C_mRNA_96	YML066C_mRNA	96	98	ATG	0.106449468886772	TRUE
YML068W_mRNA_1	YML068W_mRNA	1	3	ATG	0.224227293553093	TRUE
YML068W_mRNA_46	YML068W_mRNA	46	48	ATG	0.433764573963998	TRUE
YML068W_mRNA_6	YML068W_mRNA	6	8	ATG	0	TRUE
YML088W_mRNA_160	YML088W_mRNA	160	162	ATG	0.477766038896056	TRUE
YML088W_mRNA_188	YML088W_mRNA	188	190	ATG	0.477766038896056	TRUE
YML088W_mRNA_7	YML088W_mRNA	7	9	ATG	0	TRUE
YML088W_mRNA_96	YML088W_mRNA	96	98	ATG	0	TRUE
YML096W_mRNA_18	YML096W_mRNA	18	20	ATG	0.433764573963998	TRUE
YML104C_mRNA_27	YML104C_mRNA	27	29	ATG	0.477766038896056	TRUE
YML106W_mRNA_247	YML106W_mRNA	247	249	ATG	0.358116356599429	TRUE
YML112W_mRNA_3	YML112W_mRNA	3	5	ATG	0	TRUE
YML118W_mRNA_49	YML118W_mRNA	49	51	ATG	0	TRUE
YML128C_mRNA_1	YML128C_mRNA	1	3	ATG	0.224227293553093	TRUE
YML128C_mRNA_20	YML128C_mRNA	20	22	ATG	0.268228758485152	TRUE
YML133C_mRNA_137	YML133C_mRNA	137	139	ATG	0.31411489166737	FALSE
YML133C_mRNA_141	YML133C_mRNA	141	143	ATG	0.31411489166737	FALSE
YML133C_mRNA_163	YML133C_mRNA	163	165	ATG	0.31411489166737	FALSE
YML133C_mRNA_300	YML133C_mRNA	300	302	ATG	0.358116356599429	FALSE
YML133C_mRNA_303	YML133C_mRNA	303	305	ATG	0.358116356599429	FALSE
YML133C_mRNA_342	YML133C_mRNA	342	344	ATG	0.358116356599429	FALSE
YML133C_mRNA_76	YML133C_mRNA	76	78	ATG	0.31411489166737	FALSE
YMR021C_mRNA_21	YMR021C_mRNA	21	23	ATG	0	TRUE
YMR021C_mRNA_26	YMR021C_mRNA	26	28	ATG	0.433764573963998	TRUE
YMR023C_mRNA_137	YMR023C_mRNA	137	139	ATG	0.106449468886772	TRUE
YMR023C_mRNA_182	YMR023C_mRNA	182	184	ATG	0.106449468886772	TRUE
YMR023C_mRNA_191	YMR023C_mRNA	191	193	ATG	0.106449468886772	TRUE
YMR023C_mRNA_47	YMR023C_mRNA	47	49	ATG	0.910112401885723	TRUE
YMR026C_mRNA_50	YMR026C_mRNA	50	52	ATG	0.358116356599429	TRUE
YMR026C_mRNA_8	YMR026C_mRNA	8	10	ATG	0	TRUE
YMR030W_mRNA_1	YMR030W_mRNA	1	3	ATG	0.477766038896056	TRUE
YMR033W_mRNA_33	YMR033W_mRNA	33	35	ATG	0	TRUE
YMR034C_mRNA_28	YMR034C_mRNA	28	30	ATG	0.477766038896056	TRUE
YMR040W_mRNA_17	YMR040W_mRNA	17	19	ATG	0	TRUE
YMR040W_mRNA_24	YMR040W_mRNA	24	26	ATG	0.477766038896056	TRUE
YMR054W_mRNA_205	YMR054W_mRNA	205	207	ATG	0.477766038896056	TRUE
YMR081C_mRNA_188	YMR081C_mRNA	188	190	ATG	0.358116356599429	TRUE
YMR081C_mRNA_323	YMR081C_mRNA	323	325	ATG	0.477766038896056	TRUE
YMR081C_mRNA_94	YMR081C_mRNA	94	96	ATG	0.387878440781779	TRUE
YMR084W_mRNA_110	YMR084W_mRNA	110	112	ATG	0.106449468886772	TRUE
YMR084W_mRNA_124	YMR084W_mRNA	124	126	ATG	0.252586991644462	TRUE
YMR084W_mRNA_14	YMR084W_mRNA	14	16	ATG	0.433764573963998	TRUE
YMR084W_mRNA_223	YMR084W_mRNA	223	225	ATG	0.29658845657652	TRUE
YMR084W_mRNA_83	YMR084W_mRNA	83	85	ATG	0.31411489166737	TRUE
YMR094W_mRNA_1	YMR094W_mRNA	1	3	ATG	0.230824762777463	TRUE
YMR097C_mRNA_16	YMR097C_mRNA	16	18	ATG	0	TRUE
YMR106C_mRNA_10	YMR106C_mRNA	10	12	ATG	0	TRUE
YMR114C_mRNA_4	YMR114C_mRNA	4	6	ATG	0.386476054690797	TRUE
YMR119W_mRNA_188	YMR119W_mRNA	188	190	ATG	0.477766038896056	TRUE
YMR126C_mRNA_32	YMR126C_mRNA	32	34	ATG	0.477766038896056	TRUE
YMR127C_mRNA_6	YMR127C_mRNA	6	8	ATG	0.477766038896056	TRUE
YMR135C_mRNA_20	YMR135C_mRNA	20	22	ATG	0	TRUE
YMR137C_mRNA_13	YMR137C_mRNA	13	15	ATG	0.224227293553093	TRUE
YMR145C_mRNA_40	YMR145C_mRNA	40	42	ATG	0.477766038896056	TRUE
YMR148W_mRNA_34	YMR148W_mRNA	34	36	ATG	0.387878440781779	TRUE
YMR148W_mRNA_4	YMR148W_mRNA	4	6	ATG	0.106449468886772	TRUE
YMR148W_mRNA_50	YMR148W_mRNA	50	52	ATG	0.106449468886772	TRUE
YMR164C_mRNA_129	YMR164C_mRNA	129	131	ATG	0.230824762777463	TRUE
YMR169C_mRNA_158	YMR169C_mRNA	158	160	ATG	0	TRUE
YMR169C_mRNA_171	YMR169C_mRNA	171	173	ATG	0.358116356599429	TRUE
YMR169C_mRNA_190	YMR169C_mRNA	190	192	ATG	0	TRUE
YMR171C_mRNA_14	YMR171C_mRNA	14	16	ATG	0.106449468886772	TRUE
YMR176W_mRNA_74	YMR176W_mRNA	74	76	ATG	0.106449468886772	TRUE
YMR180C_mRNA_17	YMR180C_mRNA	17	19	ATG	0.230824762777463	TRUE
YMR180C_mRNA_51	YMR180C_mRNA	51	53	ATG	0.342474589758738	TRUE
YMR182C_mRNA_98	YMR182C_mRNA	98	100	ATG	0.477766038896056	TRUE
YMR185W_mRNA_12	YMR185W_mRNA	12	14	ATG	0	TRUE
YMR192W_mRNA_34	YMR192W_mRNA	34	36	ATG	0.224227293553093	TRUE
YMR192W_mRNA_48	YMR192W_mRNA	48	50	ATG	0	TRUE
YMR197C_mRNA_24	YMR197C_mRNA	24	26	ATG	0	TRUE
YMR203W_mRNA_1	YMR203W_mRNA	1	3	ATG	0.358116356599429	TRUE
YMR206W_mRNA_1	YMR206W_mRNA	1	3	ATG	0.358116356599429	TRUE
YMR206W_mRNA_132	YMR206W_mRNA	132	134	ATG	0	TRUE
YMR206W_mRNA_147	YMR206W_mRNA	147	149	ATG	0.358116356599429	TRUE
YMR206W_mRNA_199	YMR206W_mRNA	199	201	ATG	0	TRUE
YMR206W_mRNA_25	YMR206W_mRNA	25	27	ATG	0.477766038896056	TRUE
YMR206W_mRNA_33	YMR206W_mRNA	33	35	ATG	0.358116356599429	TRUE
YMR206W_mRNA_332	YMR206W_mRNA	332	334	ATG	0.358116356599429	TRUE
YMR206W_mRNA_53	YMR206W_mRNA	53	55	ATG	0.106449468886772	TRUE
YMR206W_mRNA_59	YMR206W_mRNA	59	61	ATG	0.343876975849721	TRUE
YMR207C_mRNA_264	YMR207C_mRNA	264	266	ATG	0.477766038896056	TRUE
YMR207C_mRNA_417	YMR207C_mRNA	417	419	ATG	0.796154402633261	TRUE
YMR216C_mRNA_8	YMR216C_mRNA	8	10	ATG	0.342474589758738	TRUE
YMR218C_mRNA_18	YMR218C_mRNA	18	20	ATG	0.387878440781779	TRUE
YMR233W_mRNA_21	YMR233W_mRNA	21	23	ATG	0	TRUE
YMR239C_mRNA_7	YMR239C_mRNA	7	9	ATG	0.477766038896056	TRUE
YMR242C_mRNA_100	YMR242C_mRNA	100	102	ATG	0.106449468886772	TRUE
YMR242C_mRNA_172	YMR242C_mRNA	172	174	ATG	0	TRUE
YMR242C_mRNA_212	YMR242C_mRNA	212	214	ATG	0	TRUE
YMR242C_mRNA_233	YMR242C_mRNA	233	235	ATG	0	TRUE
YMR242C_mRNA_245	YMR242C_mRNA	245	247	ATG	0	TRUE
YMR242C_mRNA_306	YMR242C_mRNA	306	308	ATG	0.343876975849721	TRUE
YMR242C_mRNA_32	YMR242C_mRNA	32	34	ATG	0.477766038896056	TRUE
YMR242C_mRNA_333	YMR242C_mRNA	333	335	ATG	0.31411489166737	TRUE
YMR242C_mRNA_346	YMR242C_mRNA	346	348	ATG	0.224227293553093	TRUE
YMR242C_mRNA_377	YMR242C_mRNA	377	379	ATG	0.477766038896056	TRUE
YMR242C_mRNA_416	YMR242C_mRNA	416	418	ATG	0	TRUE
YMR242C_mRNA_425	YMR242C_mRNA	425	427	ATG	0.706266804518984	TRUE
YMR242C_mRNA_43	YMR242C_mRNA	43	45	ATG	0.477766038896056	TRUE
YMR242C_mRNA_54	YMR242C_mRNA	54	56	ATG	0.230824762777463	TRUE
YMR242C_mRNA_91	YMR242C_mRNA	91	93	ATG	0.477766038896056	TRUE
YMR242C_mRNA_96	YMR242C_mRNA	96	98	ATG	0.268228758485152	TRUE
YMR244C-A_mRNA_129	YMR244C-A_mRNA	129	131	ATG	0.268228758485152	TRUE
YMR244C-A_mRNA_89	YMR244C-A_mRNA	89	91	ATG	0.358116356599429	TRUE
YMR253C_mRNA_30	YMR253C_mRNA	30	32	ATG	0	TRUE
YMR257C_mRNA_281	YMR257C_mRNA	281	283	ATG	0.477766038896056	TRUE
YMR257C_mRNA_300	YMR257C_mRNA	300	302	ATG	0.477766038896056	TRUE
YMR258C_mRNA_52	YMR258C_mRNA	52	54	ATG	0.477766038896056	TRUE
YMR267W_mRNA_47	YMR267W_mRNA	47	49	ATG	0	TRUE
YMR269W_mRNA_3	YMR269W_mRNA	3	5	ATG	0	TRUE
YMR270C_mRNA_34	YMR270C_mRNA	34	36	ATG	0.477766038896056	TRUE
YMR271C_mRNA_143	YMR271C_mRNA	143	145	ATG	0.186823297845404	TRUE
YMR271C_mRNA_168	YMR271C_mRNA	168	170	ATG	0	TRUE
YMR271C_mRNA_178	YMR271C_mRNA	178	180	ATG	0.186823297845404	TRUE
YMR271C_mRNA_268	YMR271C_mRNA	268	270	ATG	0	TRUE
YMR271C_mRNA_273	YMR271C_mRNA	273	275	ATG	0.230824762777463	TRUE
YMR271C_mRNA_302	YMR271C_mRNA	302	304	ATG	0	TRUE
YMR271C_mRNA_344	YMR271C_mRNA	344	346	ATG	0.477766038896056	TRUE
YMR271C_mRNA_397	YMR271C_mRNA	397	399	ATG	0.433764573963998	TRUE
YMR271C_mRNA_67	YMR271C_mRNA	67	69	ATG	0.230824762777463	TRUE
YMR282C_mRNA_41	YMR282C_mRNA	41	43	ATG	0.477766038896056	TRUE
YMR294W_mRNA_1	YMR294W_mRNA	1	3	ATG	0.704864418428001	TRUE
YMR299C_mRNA_44	YMR299C_mRNA	44	46	ATG	0	TRUE
YMR306W_mRNA_165	YMR306W_mRNA	165	167	ATG	0.706266804518984	TRUE
YMR306W_mRNA_168	YMR306W_mRNA	168	170	ATG	0	TRUE
YMR306W_mRNA_179	YMR306W_mRNA	179	181	ATG	0.230824762777463	TRUE
YMR306W_mRNA_198	YMR306W_mRNA	198	200	ATG	0	TRUE
YMR306W_mRNA_238	YMR306W_mRNA	238	240	ATG	0.106449468886772	TRUE
YMR306W_mRNA_95	YMR306W_mRNA	95	97	ATG	0.358116356599429	TRUE
YMR319C_mRNA_12	YMR319C_mRNA	12	14	ATG	0.224227293553093	TRUE
YMR319C_mRNA_61	YMR319C_mRNA	61	63	ATG	0	TRUE
YNL003C_mRNA_2	YNL003C_mRNA	2	4	ATG	0.477766038896056	TRUE
YNL026W_mRNA_2	YNL026W_mRNA	2	4	ATG	0	TRUE
YNL029C_mRNA_9	YNL029C_mRNA	9	11	ATG	0.386476054690797	TRUE
YNL032W_mRNA_5	YNL032W_mRNA	5	7	ATG	0.477766038896056	TRUE
YNL038W_mRNA_8	YNL038W_mRNA	8	10	ATG	0.386476054690797	TRUE
YNL042W_mRNA_10	YNL042W_mRNA	10	12	ATG	0.358116356599429	TRUE
YNL042W_mRNA_169	YNL042W_mRNA	169	171	ATG	0.358116356599429	TRUE
YNL048W_mRNA_4	YNL048W_mRNA	4	6	ATG	0.186823297845404	TRUE
YNL049C_mRNA_2	YNL049C_mRNA	2	4	ATG	0.230824762777463	TRUE
YNL053W_mRNA_8	YNL053W_mRNA	8	10	ATG	0.387878440781779	TRUE
YNL056W_mRNA_39	YNL056W_mRNA	39	41	ATG	0.358116356599429	TRUE
YNL063W_mRNA_120	YNL063W_mRNA	120	122	ATG	0.29658845657652	TRUE
YNL063W_mRNA_40	YNL063W_mRNA	40	42	ATG	0.106449468886772	TRUE
YNL065W_mRNA_1	YNL065W_mRNA	1	3	ATG	0	TRUE
YNL066W_mRNA_198	YNL066W_mRNA	198	200	ATG	0.477766038896056	TRUE
YNL066W_mRNA_210	YNL066W_mRNA	210	212	ATG	0.186823297845404	TRUE
YNL066W_mRNA_225	YNL066W_mRNA	225	227	ATG	0.106449468886772	TRUE
YNL066W_mRNA_331	YNL066W_mRNA	331	333	ATG	0.186823297845404	TRUE
YNL066W_mRNA_504	YNL066W_mRNA	504	506	ATG	0.224227293553093	TRUE
YNL068C_mRNA_240	YNL068C_mRNA	240	242	ATG	0.477766038896056	TRUE
YNL073W_mRNA_1	YNL073W_mRNA	1	3	ATG	0.477766038896056	TRUE
YNL073W_mRNA_8	YNL073W_mRNA	8	10	ATG	0.358116356599429	TRUE
YNL076W_mRNA_102	YNL076W_mRNA	102	104	ATG	0.477766038896056	TRUE
YNL093W_mRNA_113	YNL093W_mRNA	113	115	ATG	0.230824762777463	TRUE
YNL093W_mRNA_44	YNL093W_mRNA	44	46	ATG	0.106449468886772	TRUE
YNL094W_mRNA_122	YNL094W_mRNA	122	124	ATG	0.477766038896056	TRUE
YNL095C_mRNA_90	YNL095C_mRNA	90	92	ATG	0	TRUE
YNL125C_mRNA_42	YNL125C_mRNA	42	44	ATG	0.358116356599429	TRUE
YNL136W_mRNA_5	YNL136W_mRNA	5	7	ATG	0.358116356599429	TRUE
YNL142W_mRNA_118	YNL142W_mRNA	118	120	ATG	0	TRUE
YNL142W_mRNA_47	YNL142W_mRNA	47	49	ATG	0.106449468886772	TRUE
YNL144C_mRNA_45	YNL144C_mRNA	45	47	ATG	0.186823297845404	TRUE
YNL146C-A_mRNA_117	YNL146C-A_mRNA	117	119	ATG	0	TRUE
YNL146C-A_mRNA_123	YNL146C-A_mRNA	123	125	ATG	0	TRUE
YNL146C-A_mRNA_26	YNL146C-A_mRNA	26	28	ATG	0	TRUE
YNL146C-A_mRNA_31	YNL146C-A_mRNA	31	33	ATG	0.29658845657652	TRUE
YNL146C-A_mRNA_43	YNL146C-A_mRNA	43	45	ATG	0.387878440781779	TRUE
YNL146C-A_mRNA_8	YNL146C-A_mRNA	8	10	ATG	0.387878440781779	TRUE
YNL148C_mRNA_1	YNL148C_mRNA	1	3	ATG	0	TRUE
YNL149C_mRNA_1	YNL149C_mRNA	1	3	ATG	0	TRUE
YNL156C_mRNA_5	YNL156C_mRNA	5	7	ATG	0.477766038896056	TRUE
YNL164C_mRNA_147	YNL164C_mRNA	147	149	ATG	0.477766038896056	TRUE
YNL182C_mRNA_9	YNL182C_mRNA	9	11	ATG	0.106449468886772	TRUE
YNL186W_mRNA_67	YNL186W_mRNA	67	69	ATG	0.477766038896056	TRUE
YNL187W_mRNA_1	YNL187W_mRNA	1	3	ATG	0.343876975849721	TRUE
YNL187W_mRNA_116	YNL187W_mRNA	116	118	ATG	0.230824762777463	TRUE
YNL187W_mRNA_22	YNL187W_mRNA	22	24	ATG	0	TRUE
YNL187W_mRNA_25	YNL187W_mRNA	25	27	ATG	0.230824762777463	TRUE
YNL187W_mRNA_37	YNL187W_mRNA	37	39	ATG	0	TRUE
YNL187W_mRNA_91	YNL187W_mRNA	91	93	ATG	0.31411489166737	TRUE
YNL187W_mRNA_95	YNL187W_mRNA	95	97	ATG	0.477766038896056	TRUE
YNL188W_mRNA_66	YNL188W_mRNA	66	68	ATG	0.477766038896056	TRUE
YNL191W_mRNA_30	YNL191W_mRNA	30	32	ATG	0.358116356599429	TRUE
YNL199C_mRNA_45	YNL199C_mRNA	45	47	ATG	0.477766038896056	TRUE
YNL202W_mRNA_3	YNL202W_mRNA	3	5	ATG	0	TRUE
YNL211C_mRNA_43	YNL211C_mRNA	43	45	ATG	0.387878440781779	TRUE
YNL230C_mRNA_1	YNL230C_mRNA	1	3	ATG	0.358116356599429	TRUE
YNL230C_mRNA_20	YNL230C_mRNA	20	22	ATG	0.186823297845404	TRUE
YNL230C_mRNA_40	YNL230C_mRNA	40	42	ATG	0.343876975849721	TRUE
YNL230C_mRNA_56	YNL230C_mRNA	56	58	ATG	0.477766038896056	TRUE
YNL231C_mRNA_1	YNL231C_mRNA	1	3	ATG	0.106449468886772	TRUE
YNL238W_mRNA_76	YNL238W_mRNA	76	78	ATG	0.268228758485152	TRUE
YNL254C_mRNA_19	YNL254C_mRNA	19	21	ATG	0.387878440781779	TRUE
YNL256W_mRNA_21	YNL256W_mRNA	21	23	ATG	0.477766038896056	TRUE
YNL257C_mRNA_1	YNL257C_mRNA	1	3	ATG	0.358116356599429	TRUE
YNL270C_mRNA_2	YNL270C_mRNA	2	4	ATG	0.358116356599429	TRUE
YNL270C_mRNA_44	YNL270C_mRNA	44	46	ATG	0.230824762777463	TRUE
YNL270C_mRNA_71	YNL270C_mRNA	71	73	ATG	0.106449468886772	TRUE
YNL270C_mRNA_8	YNL270C_mRNA	8	10	ATG	0.29658845657652	TRUE
YNL294C_mRNA_145	YNL294C_mRNA	145	147	ATG	0.477766038896056	TRUE
YNL334C_mRNA_4	YNL334C_mRNA	4	6	ATG	0	TRUE
YNR001C_mRNA_1	YNR001C_mRNA	1	3	ATG	0.358116356599429	TRUE
YNR007C_mRNA_33	YNR007C_mRNA	33	35	ATG	0.106449468886772	TRUE
YNR012W_mRNA_41	YNR012W_mRNA	41	43	ATG	0.477766038896056	TRUE
YNR014W_mRNA_153	YNR014W_mRNA	153	155	ATG	0	TRUE
YNR014W_mRNA_163	YNR014W_mRNA	163	165	ATG	0	TRUE
YNR014W_mRNA_169	YNR014W_mRNA	169	171	ATG	0.343876975849721	TRUE
YNR014W_mRNA_177	YNR014W_mRNA	177	179	ATG	0.106449468886772	TRUE
YNR014W_mRNA_189	YNR014W_mRNA	189	191	ATG	0.29658845657652	TRUE
YNR014W_mRNA_218	YNR014W_mRNA	218	220	ATG	0.106449468886772	TRUE
YNR016C_mRNA_194	YNR016C_mRNA	194	196	ATG	0.477766038896056	TRUE
YNR027W_mRNA_24	YNR027W_mRNA	24	26	ATG	0.230824762777463	TRUE
YNR034W-A_mRNA_26	YNR034W-A_mRNA	26	28	ATG	0	TRUE
YNR034W_mRNA_1	YNR034W_mRNA	1	3	ATG	0.230824762777463	TRUE
YNR046W_mRNA_6	YNR046W_mRNA	6	8	ATG	0.613770361349908	TRUE
YNR055C_mRNA_243	YNR055C_mRNA	243	245	ATG	0.386476054690797	TRUE
YNR058W_mRNA_37	YNR058W_mRNA	37	39	ATG	0.386476054690797	TRUE
YNR059W_mRNA_25	YNR059W_mRNA	25	27	ATG	0.386476054690797	TRUE
YNR059W_mRNA_40	YNR059W_mRNA	40	42	ATG	0	TRUE
YNR059W_mRNA_7	YNR059W_mRNA	7	9	ATG	0.230824762777463	TRUE
YNR068C_mRNA_1	YNR068C_mRNA	1	3	ATG	0.230824762777463	TRUE
YNR068C_mRNA_115	YNR068C_mRNA	115	117	ATG	0.106449468886772	TRUE
YNR068C_mRNA_157	YNR068C_mRNA	157	159	ATG	0.387878440781779	TRUE
YNR068C_mRNA_46	YNR068C_mRNA	46	48	ATG	0	TRUE
YNR069C_mRNA_44	YNR069C_mRNA	44	46	ATG	0.268228758485152	TRUE
YNR069C_mRNA_64	YNR069C_mRNA	64	66	ATG	0	TRUE
YNR070W_mRNA_157	YNR070W_mRNA	157	159	ATG	0	TRUE
YNR070W_mRNA_239	YNR070W_mRNA	239	241	ATG	0.106449468886772	TRUE
YNR070W_mRNA_256	YNR070W_mRNA	256	258	ATG	0.106449468886772	TRUE
YNR070W_mRNA_303	YNR070W_mRNA	303	305	ATG	0.106449468886772	TRUE
YNR070W_mRNA_326	YNR070W_mRNA	326	328	ATG	0.106449468886772	TRUE
YNR070W_mRNA_340	YNR070W_mRNA	340	342	ATG	0.106449468886772	TRUE
YNR070W_mRNA_37	YNR070W_mRNA	37	39	ATG	0	TRUE
YNR070W_mRNA_441	YNR070W_mRNA	441	443	ATG	0.106449468886772	TRUE
YNR070W_mRNA_479	YNR070W_mRNA	479	481	ATG	0	TRUE
YNR070W_mRNA_56	YNR070W_mRNA	56	58	ATG	0	TRUE
YNR070W_mRNA_60	YNR070W_mRNA	60	62	ATG	0	TRUE
YNR070W_mRNA_638	YNR070W_mRNA	638	640	ATG	0	TRUE
YNR070W_mRNA_64	YNR070W_mRNA	64	66	ATG	0	TRUE
YNR070W_mRNA_72	YNR070W_mRNA	72	74	ATG	0	TRUE
YNR070W_mRNA_744	YNR070W_mRNA	744	746	ATG	0.230824762777463	TRUE
YNR070W_mRNA_773	YNR070W_mRNA	773	775	ATG	0.477766038896056	TRUE
YNR070W_mRNA_837	YNR070W_mRNA	837	839	ATG	1	TRUE
YNR070W_mRNA_86	YNR070W_mRNA	86	88	ATG	0	TRUE
YNR070W_mRNA_861	YNR070W_mRNA	861	863	ATG	0.29658845657652	TRUE
YOL001W_mRNA_158	YOL001W_mRNA	158	160	ATG	0.477766038896056	TRUE
YOL001W_mRNA_97	YOL001W_mRNA	97	99	ATG	0.477766038896056	TRUE
YOL009C_mRNA_6	YOL009C_mRNA	6	8	ATG	0.106449468886772	TRUE
YOL011W_mRNA_157	YOL011W_mRNA	157	159	ATG	0.106449468886772	TRUE
YOL011W_mRNA_180	YOL011W_mRNA	180	182	ATG	0.230824762777463	TRUE
YOL011W_mRNA_205	YOL011W_mRNA	205	207	ATG	0.268228758485152	TRUE
YOL011W_mRNA_305	YOL011W_mRNA	305	307	ATG	0.477766038896056	TRUE
YOL011W_mRNA_36	YOL011W_mRNA	36	38	ATG	0.106449468886772	TRUE
YOL011W_mRNA_446	YOL011W_mRNA	446	448	ATG	0.358116356599429	TRUE
YOL011W_mRNA_470	YOL011W_mRNA	470	472	ATG	0.477766038896056	TRUE
YOL011W_mRNA_510	YOL011W_mRNA	510	512	ATG	0.477766038896056	TRUE
YOL011W_mRNA_521	YOL011W_mRNA	521	523	ATG	0.358116356599429	TRUE
YOL011W_mRNA_599	YOL011W_mRNA	599	601	ATG	0.230824762777463	TRUE
YOL014W_mRNA_95	YOL014W_mRNA	95	97	ATG	0.387878440781779	TRUE
YOL015W_mRNA_115	YOL015W_mRNA	115	117	ATG	0	TRUE
YOL015W_mRNA_124	YOL015W_mRNA	124	126	ATG	0	TRUE
YOL015W_mRNA_2	YOL015W_mRNA	2	4	ATG	0.268228758485152	TRUE
YOL015W_mRNA_213	YOL015W_mRNA	213	215	ATG	0	TRUE
YOL015W_mRNA_229	YOL015W_mRNA	229	231	ATG	0	TRUE
YOL015W_mRNA_259	YOL015W_mRNA	259	261	ATG	0	TRUE
YOL015W_mRNA_267	YOL015W_mRNA	267	269	ATG	0.106449468886772	TRUE
YOL015W_mRNA_27	YOL015W_mRNA	27	29	ATG	0.268228758485152	TRUE
YOL015W_mRNA_301	YOL015W_mRNA	301	303	ATG	0	TRUE
YOL015W_mRNA_372	YOL015W_mRNA	372	374	ATG	0.230824762777463	TRUE
YOL015W_mRNA_414	YOL015W_mRNA	414	416	ATG	0	TRUE
YOL015W_mRNA_450	YOL015W_mRNA	450	452	ATG	0.252586991644462	TRUE
YOL015W_mRNA_46	YOL015W_mRNA	46	48	ATG	0.268228758485152	TRUE
YOL015W_mRNA_519	YOL015W_mRNA	519	521	ATG	0.106449468886772	TRUE
YOL017W_mRNA_29	YOL017W_mRNA	29	31	ATG	0.230824762777463	TRUE
YOL018C_mRNA_23	YOL018C_mRNA	23	25	ATG	0	TRUE
YOL019W-A_mRNA_174	YOL019W-A_mRNA	174	176	ATG	0	TRUE
YOL022C_mRNA_1	YOL022C_mRNA	1	3	ATG	0	TRUE
YOL028C_mRNA_211	YOL028C_mRNA	211	213	ATG	0.477766038896056	TRUE
YOL033W_mRNA_14	YOL033W_mRNA	14	16	ATG	0.106449468886772	TRUE
YOL036W_mRNA_140	YOL036W_mRNA	140	142	ATG	0.477766038896056	TRUE
YOL038C-A_mRNA_48	YOL038C-A_mRNA	48	50	ATG	0.106449468886772	TRUE
YOL038C-A_mRNA_66	YOL038C-A_mRNA	66	68	ATG	0	TRUE
YOL043C_mRNA_52	YOL043C_mRNA	52	54	ATG	0.477766038896056	TRUE
YOL052C-A_mRNA_12	YOL052C-A_mRNA	12	14	ATG	0.186823297845404	TRUE
YOL052C-A_mRNA_125	YOL052C-A_mRNA	125	127	ATG	0.433764573963998	TRUE
YOL052C-A_mRNA_139	YOL052C-A_mRNA	139	141	ATG	0	TRUE
YOL052C-A_mRNA_147	YOL052C-A_mRNA	147	149	ATG	0	TRUE
YOL052C-A_mRNA_169	YOL052C-A_mRNA	169	171	ATG	0	TRUE
YOL052C-A_mRNA_181	YOL052C-A_mRNA	181	183	ATG	0.433764573963998	TRUE
YOL052C-A_mRNA_26	YOL052C-A_mRNA	26	28	ATG	0.31411489166737	TRUE
YOL052C-A_mRNA_33	YOL052C-A_mRNA	33	35	ATG	0.433764573963998	TRUE
YOL052C-A_mRNA_9	YOL052C-A_mRNA	9	11	ATG	0	TRUE
YOL062C_mRNA_1	YOL062C_mRNA	1	3	ATG	0.477766038896056	TRUE
YOL082W_mRNA_12	YOL082W_mRNA	12	14	ATG	0.268228758485152	TRUE
YOL082W_mRNA_127	YOL082W_mRNA	127	129	ATG	0.477766038896056	TRUE
YOL082W_mRNA_164	YOL082W_mRNA	164	166	ATG	0	TRUE
YOL082W_mRNA_18	YOL082W_mRNA	18	20	ATG	0	TRUE
YOL082W_mRNA_209	YOL082W_mRNA	209	211	ATG	0.268228758485152	TRUE
YOL082W_mRNA_214	YOL082W_mRNA	214	216	ATG	0.358116356599429	TRUE
YOL082W_mRNA_78	YOL082W_mRNA	78	80	ATG	0.224227293553093	TRUE
YOL083W_mRNA_36	YOL083W_mRNA	36	38	ATG	0.106449468886772	TRUE
YOL084W_mRNA_122	YOL084W_mRNA	122	124	ATG	0	TRUE
YOL084W_mRNA_126	YOL084W_mRNA	126	128	ATG	0	TRUE
YOL084W_mRNA_139	YOL084W_mRNA	139	141	ATG	0.186823297845404	TRUE
YOL084W_mRNA_17	YOL084W_mRNA	17	19	ATG	0	TRUE
YOL084W_mRNA_178	YOL084W_mRNA	178	180	ATG	0	TRUE
YOL084W_mRNA_77	YOL084W_mRNA	77	79	ATG	0.230824762777463	TRUE
YOL084W_mRNA_99	YOL084W_mRNA	99	101	ATG	0	TRUE
YOL086W-A_mRNA_1	YOL086W-A_mRNA	1	3	ATG	0	TRUE
YOL086W-A_mRNA_53	YOL086W-A_mRNA	53	55	ATG	0.268228758485152	TRUE
YOL097W-A_mRNA_152	YOL097W-A_mRNA	152	154	ATG	0	TRUE
YOL100W_mRNA_136	YOL100W_mRNA	136	138	ATG	0.477766038896056	TRUE
YOL103W_mRNA_1	YOL103W_mRNA	1	3	ATG	0	TRUE
YOL103W_mRNA_13	YOL103W_mRNA	13	15	ATG	0.386476054690797	TRUE
YOL111C_mRNA_1	YOL111C_mRNA	1	3	ATG	0.230824762777463	TRUE
YOL112W_mRNA_162	YOL112W_mRNA	162	164	ATG	0.477766038896056	TRUE
YOL112W_mRNA_38	YOL112W_mRNA	38	40	ATG	0.358116356599429	TRUE
YOL113W_mRNA_104	YOL113W_mRNA	104	106	ATG	0.358116356599429	TRUE
YOL113W_mRNA_78	YOL113W_mRNA	78	80	ATG	0.230824762777463	TRUE
YOL125W_mRNA_200	YOL125W_mRNA	200	202	ATG	0	TRUE
YOL125W_mRNA_21	YOL125W_mRNA	21	23	ATG	0	TRUE
YOL125W_mRNA_308	YOL125W_mRNA	308	310	ATG	0.29658845657652	TRUE
YOL125W_mRNA_31	YOL125W_mRNA	31	33	ATG	0.268228758485152	TRUE
YOL125W_mRNA_337	YOL125W_mRNA	337	339	ATG	0.477766038896056	TRUE
YOL125W_mRNA_98	YOL125W_mRNA	98	100	ATG	0	TRUE
YOL130W_mRNA_174	YOL130W_mRNA	174	176	ATG	0.477766038896056	TRUE
YOL154W_mRNA_116	YOL154W_mRNA	116	118	ATG	0.186823297845404	TRUE
YOL158C_mRNA_9	YOL158C_mRNA	9	11	ATG	0.29658845657652	TRUE
YOL163W_mRNA_102	YOL163W_mRNA	102	104	ATG	0.358116356599429	TRUE
YOL163W_mRNA_173	YOL163W_mRNA	173	175	ATG	0.486331068616694	TRUE
YOL163W_mRNA_188	YOL163W_mRNA	188	190	ATG	0	TRUE
YOL163W_mRNA_39	YOL163W_mRNA	39	41	ATG	0.477766038896056	TRUE
YOL163W_mRNA_5	YOL163W_mRNA	5	7	ATG	0.67011749599103	TRUE
YOL163W_mRNA_86	YOL163W_mRNA	86	88	ATG	0	TRUE
YOL163W_mRNA_9	YOL163W_mRNA	9	11	ATG	0	TRUE
YOR002W_mRNA_8	YOR002W_mRNA	8	10	ATG	0.230824762777463	TRUE
YOR009W_mRNA_46	YOR009W_mRNA	46	48	ATG	0.268228758485152	TRUE
YOR009W_mRNA_78	YOR009W_mRNA	78	80	ATG	0	TRUE
YOR009W_mRNA_9	YOR009W_mRNA	9	11	ATG	0.358116356599429	TRUE
YOR010C_mRNA_52	YOR010C_mRNA	52	54	ATG	0.230824762777463	TRUE
YOR023C_mRNA_64	YOR023C_mRNA	64	66	ATG	0.477766038896056	TRUE
YOR030W_mRNA_3	YOR030W_mRNA	3	5	ATG	0.106449468886772	TRUE
YOR032W-A_mRNA_60	YOR032W-A_mRNA	60	62	ATG	0.252586991644462	TRUE
YOR032W-A_mRNA_73	YOR032W-A_mRNA	73	75	ATG	0.230824762777463	TRUE
YOR034C_mRNA_8	YOR034C_mRNA	8	10	ATG	0.268228758485152	TRUE
YOR044W_mRNA_167	YOR044W_mRNA	167	169	ATG	0.477766038896056	TRUE
YOR045W_mRNA_1	YOR045W_mRNA	1	3	ATG	0.106449468886772	TRUE
YOR049C_mRNA_213	YOR049C_mRNA	213	215	ATG	0.387878440781779	TRUE
YOR057W_mRNA_1	YOR057W_mRNA	1	3	ATG	0.186823297845404	TRUE
YOR057W_mRNA_12	YOR057W_mRNA	12	14	ATG	0	TRUE
YOR058C_mRNA_121	YOR058C_mRNA	121	123	ATG	0.387878440781779	TRUE
YOR061W_mRNA_23	YOR061W_mRNA	23	25	ATG	0.477766038896056	TRUE
YOR083W_mRNA_16	YOR083W_mRNA	16	18	ATG	0.358116356599429	TRUE
YOR087W_mRNA_2	YOR087W_mRNA	2	4	ATG	0	TRUE
YOR100C_mRNA_60	YOR100C_mRNA	60	62	ATG	0	TRUE
YOR107W_mRNA_272	YOR107W_mRNA	272	274	ATG	0.477766038896056	TRUE
YOR113W_mRNA_13	YOR113W_mRNA	13	15	ATG	0.230824762777463	TRUE
YOR115C_mRNA_1	YOR115C_mRNA	1	3	ATG	0.106449468886772	TRUE
YOR118W_mRNA_20	YOR118W_mRNA	20	22	ATG	0.387878440781779	TRUE
YOR120W_mRNA_242	YOR120W_mRNA	242	244	ATG	0.343876975849721	TRUE
YOR120W_mRNA_257	YOR120W_mRNA	257	259	ATG	0	TRUE
YOR120W_mRNA_93	YOR120W_mRNA	93	95	ATG	0.387878440781779	TRUE
YOR130C_mRNA_45	YOR130C_mRNA	45	47	ATG	0.106449468886772	TRUE
YOR134W_mRNA_156	YOR134W_mRNA	156	158	ATG	0.106449468886772	TRUE
YOR134W_mRNA_211	YOR134W_mRNA	211	213	ATG	0.358116356599429	TRUE
YOR136W_mRNA_14	YOR136W_mRNA	14	16	ATG	0.477766038896056	TRUE
YOR137C_mRNA_47	YOR137C_mRNA	47	49	ATG	0.358116356599429	TRUE
YOR144C_mRNA_13	YOR144C_mRNA	13	15	ATG	0.477766038896056	TRUE
YOR148C_mRNA_16	YOR148C_mRNA	16	18	ATG	0.477766038896056	TRUE
YOR154W_mRNA_4	YOR154W_mRNA	4	6	ATG	0.29658845657652	TRUE
YOR161C_mRNA_32	YOR161C_mRNA	32	34	ATG	0	TRUE
YOR162C_mRNA_34	YOR162C_mRNA	34	36	ATG	0	TRUE
YOR172W_mRNA_20	YOR172W_mRNA	20	22	ATG	0.387878440781779	TRUE
YOR174W_mRNA_115	YOR174W_mRNA	115	117	ATG	0	TRUE
YOR178C_mRNA_322	YOR178C_mRNA	322	324	ATG	0	TRUE
YOR188W_mRNA_61	YOR188W_mRNA	61	63	ATG	0.387878440781779	TRUE
YOR192C-C_mRNA_21	YOR192C-C_mRNA	21	23	ATG	0.477766038896056	FALSE
YOR192C-C_mRNA_30	YOR192C-C_mRNA	30	32	ATG	0.186823297845404	FALSE
YOR192C-C_mRNA_33	YOR192C-C_mRNA	33	35	ATG	0.772212107693606	FALSE
YOR192C-C_mRNA_83	YOR192C-C_mRNA	83	85	ATG	0.907503556830924	FALSE
YOR192C-C_mRNA_97	YOR192C-C_mRNA	97	99	ATG	1	FALSE
YOR192C_mRNA_118	YOR192C_mRNA	118	120	ATG	0	TRUE
YOR192C_mRNA_194	YOR192C_mRNA	194	196	ATG	0	TRUE
YOR192C_mRNA_199	YOR192C_mRNA	199	201	ATG	0.47847891221259	TRUE
YOR192C_mRNA_358	YOR192C_mRNA	358	360	ATG	0.614976820313725	TRUE
YOR192C_mRNA_396	YOR192C_mRNA	396	398	ATG	0	TRUE
YOR192C_mRNA_55	YOR192C_mRNA	55	57	ATG	0	TRUE
YOR192C_mRNA_579	YOR192C_mRNA	579	581	ATG	0.106449468886772	TRUE
YOR192C_mRNA_657	YOR192C_mRNA	657	659	ATG	0.106449468886772	TRUE
YOR192C_mRNA_665	YOR192C_mRNA	665	667	ATG	0.386476054690797	TRUE
YOR192C_mRNA_668	YOR192C_mRNA	668	670	ATG	0.186823297845404	TRUE
YOR192C_mRNA_72	YOR192C_mRNA	72	74	ATG	0.522480377144649	TRUE
YOR192C_mRNA_769	YOR192C_mRNA	769	771	ATG	0.386476054690797	FALSE
YOR192C_mRNA_810	YOR192C_mRNA	810	812	ATG	0	TRUE
YOR192C_mRNA_866	YOR192C_mRNA	866	868	ATG	0	TRUE
YOR192C_mRNA_952	YOR192C_mRNA	952	954	ATG	0.106449468886772	TRUE
YOR192C_mRNA_970	YOR192C_mRNA	970	972	ATG	0.106449468886772	TRUE
YOR192C_mRNA_991	YOR192C_mRNA	991	993	ATG	0.106449468886772	TRUE
YOR193W_mRNA_22	YOR193W_mRNA	22	24	ATG	0.387878440781779	TRUE
YOR196C_mRNA_14	YOR196C_mRNA	14	16	ATG	0	TRUE
YOR205C_mRNA_1	YOR205C_mRNA	1	3	ATG	0.386476054690797	TRUE
YOR222W_mRNA_108	YOR222W_mRNA	108	110	ATG	0.106449468886772	TRUE
YOR222W_mRNA_115	YOR222W_mRNA	115	117	ATG	0.106449468886772	TRUE
YOR222W_mRNA_217	YOR222W_mRNA	217	219	ATG	0.224227293553093	TRUE
YOR222W_mRNA_237	YOR222W_mRNA	237	239	ATG	0.230824762777463	TRUE
YOR222W_mRNA_250	YOR222W_mRNA	250	252	ATG	0.268228758485152	TRUE
YOR222W_mRNA_341	YOR222W_mRNA	341	343	ATG	0.386476054690797	TRUE
YOR222W_mRNA_377	YOR222W_mRNA	377	379	ATG	0	TRUE
YOR222W_mRNA_53	YOR222W_mRNA	53	55	ATG	0.387878440781779	TRUE
YOR222W_mRNA_97	YOR222W_mRNA	97	99	ATG	0.387878440781779	TRUE
YOR227W_mRNA_197	YOR227W_mRNA	197	199	ATG	0.477766038896056	TRUE
YOR231W_mRNA_81	YOR231W_mRNA	81	83	ATG	0.477766038896056	TRUE
YOR243C_mRNA_10	YOR243C_mRNA	10	12	ATG	0	TRUE
YOR246C_mRNA_2	YOR246C_mRNA	2	4	ATG	0.387878440781779	TRUE
YOR255W_mRNA_90	YOR255W_mRNA	90	92	ATG	0.106449468886772	TRUE
YOR264W_mRNA_10	YOR264W_mRNA	10	12	ATG	0	TRUE
YOR264W_mRNA_107	YOR264W_mRNA	107	109	ATG	0	TRUE
YOR264W_mRNA_128	YOR264W_mRNA	128	130	ATG	0.106449468886772	TRUE
YOR264W_mRNA_160	YOR264W_mRNA	160	162	ATG	0.106449468886772	TRUE
YOR264W_mRNA_164	YOR264W_mRNA	164	166	ATG	0.358116356599429	TRUE
YOR264W_mRNA_96	YOR264W_mRNA	96	98	ATG	0.358116356599429	TRUE
YOR272W_mRNA_6	YOR272W_mRNA	6	8	ATG	0.230824762777463	TRUE
YOR275C_mRNA_11	YOR275C_mRNA	11	13	ATG	0	TRUE
YOR284W_mRNA_1	YOR284W_mRNA	1	3	ATG	0.230824762777463	TRUE
YOR293C-A_mRNA_17	YOR293C-A_mRNA	17	19	ATG	0.477766038896056	TRUE
YOR295W_mRNA_4	YOR295W_mRNA	4	6	ATG	0	TRUE
YOR296W_mRNA_1	YOR296W_mRNA	1	3	ATG	0.230824762777463	TRUE
YOR296W_mRNA_7	YOR296W_mRNA	7	9	ATG	0	TRUE
YOR303W_mRNA_97	YOR303W_mRNA	97	99	ATG	0.907503556830924	TRUE
YOR305W_mRNA_21	YOR305W_mRNA	21	23	ATG	0	TRUE
YOR306C_mRNA_26	YOR306C_mRNA	26	28	ATG	0.106449468886772	TRUE
YOR307C_mRNA_88	YOR307C_mRNA	88	90	ATG	0	TRUE
YOR307C_mRNA_98	YOR307C_mRNA	98	100	ATG	0	TRUE
YOR312C_mRNA_104	YOR312C_mRNA	104	106	ATG	0.386476054690797	TRUE
YOR312C_mRNA_108	YOR312C_mRNA	108	110	ATG	0.358116356599429	TRUE
YOR312C_mRNA_114	YOR312C_mRNA	114	116	ATG	0	TRUE
YOR312C_mRNA_129	YOR312C_mRNA	129	131	ATG	0.106449468886772	TRUE
YOR312C_mRNA_147	YOR312C_mRNA	147	149	ATG	0.186823297845404	TRUE
YOR312C_mRNA_196	YOR312C_mRNA	196	198	ATG	0.268228758485152	TRUE
YOR312C_mRNA_209	YOR312C_mRNA	209	211	ATG	0	TRUE
YOR312C_mRNA_296	YOR312C_mRNA	296	298	ATG	0.106449468886772	TRUE
YOR312C_mRNA_301	YOR312C_mRNA	301	303	ATG	0.29658845657652	TRUE
YOR312C_mRNA_330	YOR312C_mRNA	330	332	ATG	0	TRUE
YOR312C_mRNA_410	YOR312C_mRNA	410	412	ATG	0	TRUE
YOR312C_mRNA_446	YOR312C_mRNA	446	448	ATG	0	TRUE
YOR312C_mRNA_74	YOR312C_mRNA	74	76	ATG	0.477766038896056	TRUE
YOR312C_mRNA_84	YOR312C_mRNA	84	86	ATG	0	TRUE
YOR312C_mRNA_93	YOR312C_mRNA	93	95	ATG	0.106449468886772	TRUE
YOR315W_mRNA_30	YOR315W_mRNA	30	32	ATG	0.477766038896056	TRUE
YOR329C_mRNA_31	YOR329C_mRNA	31	33	ATG	0.477766038896056	TRUE
YOR330C_mRNA_15	YOR330C_mRNA	15	17	ATG	0	TRUE
YOR330C_mRNA_4	YOR330C_mRNA	4	6	ATG	0	TRUE
YOR337W_mRNA_1	YOR337W_mRNA	1	3	ATG	0.477766038896056	TRUE
YOR337W_mRNA_58	YOR337W_mRNA	58	60	ATG	0.386476054690797	TRUE
YOR339C_mRNA_12	YOR339C_mRNA	12	14	ATG	0.31411489166737	TRUE
YOR342C_mRNA_123	YOR342C_mRNA	123	125	ATG	0.358116356599429	TRUE
YOR342C_mRNA_176	YOR342C_mRNA	176	178	ATG	0	TRUE
YOR342C_mRNA_224	YOR342C_mRNA	224	226	ATG	0.386476054690797	TRUE
YOR342C_mRNA_267	YOR342C_mRNA	267	269	ATG	0.230824762777463	TRUE
YOR342C_mRNA_5	YOR342C_mRNA	5	7	ATG	0.268228758485152	TRUE
YOR342C_mRNA_52	YOR342C_mRNA	52	54	ATG	0.387878440781779	TRUE
YOR342C_mRNA_80	YOR342C_mRNA	80	82	ATG	0.29658845657652	TRUE
YOR350C_mRNA_12	YOR350C_mRNA	12	14	ATG	0	TRUE
YOR363C_mRNA_251	YOR363C_mRNA	251	253	ATG	0.342474589758738	TRUE
YOR363C_mRNA_46	YOR363C_mRNA	46	48	ATG	0.477766038896056	TRUE
YOR380W_mRNA_97	YOR380W_mRNA	97	99	ATG	0.268228758485152	TRUE
YOR381W_mRNA_154	YOR381W_mRNA	154	156	ATG	0.230824762777463	TRUE
YOR381W_mRNA_203	YOR381W_mRNA	203	205	ATG	0.387878440781779	TRUE
YOR381W_mRNA_270	YOR381W_mRNA	270	272	ATG	0.106449468886772	TRUE
YOR381W_mRNA_290	YOR381W_mRNA	290	292	ATG	0.186823297845404	TRUE
YOR381W_mRNA_75	YOR381W_mRNA	75	77	ATG	0.106449468886772	TRUE
YOR387C_mRNA_106	YOR387C_mRNA	106	108	ATG	0	TRUE
YOR387C_mRNA_132	YOR387C_mRNA	132	134	ATG	0	TRUE
YOR387C_mRNA_160	YOR387C_mRNA	160	162	ATG	0	TRUE
YOR387C_mRNA_235	YOR387C_mRNA	235	237	ATG	0.106449468886772	TRUE
YOR387C_mRNA_29	YOR387C_mRNA	29	31	ATG	0	TRUE
YOR387C_mRNA_350	YOR387C_mRNA	350	352	ATG	0.106449468886772	FALSE
YOR387C_mRNA_36	YOR387C_mRNA	36	38	ATG	0	TRUE
YOR387C_mRNA_368	YOR387C_mRNA	368	370	ATG	0.230824762777463	FALSE
YOR387C_mRNA_411	YOR387C_mRNA	411	413	ATG	0.106449468886772	TRUE
YOR387C_mRNA_605	YOR387C_mRNA	605	607	ATG	0.106449468886772	FALSE
YOR389W_mRNA_1	YOR389W_mRNA	1	3	ATG	0.386476054690797	TRUE
YOR390W_mRNA_40	YOR390W_mRNA	40	42	ATG	0.230824762777463	TRUE
YOR396W_mRNA_138	YOR396W_mRNA	138	140	ATG	0.31411489166737	FALSE
YOR396W_mRNA_142	YOR396W_mRNA	142	144	ATG	0.31411489166737	FALSE
YOR396W_mRNA_164	YOR396W_mRNA	164	166	ATG	0.31411489166737	FALSE
YOR396W_mRNA_301	YOR396W_mRNA	301	303	ATG	0.358116356599429	FALSE
YOR396W_mRNA_304	YOR396W_mRNA	304	306	ATG	0.358116356599429	FALSE
YOR396W_mRNA_343	YOR396W_mRNA	343	345	ATG	0.358116356599429	FALSE
YOR396W_mRNA_76	YOR396W_mRNA	76	78	ATG	0.31411489166737	FALSE
YPL003W_mRNA_5	YPL003W_mRNA	5	7	ATG	0.358116356599429	TRUE
YPL007C_mRNA_1	YPL007C_mRNA	1	3	ATG	0.230824762777463	TRUE
YPL008W_mRNA_102	YPL008W_mRNA	102	104	ATG	0.358116356599429	TRUE
YPL008W_mRNA_151	YPL008W_mRNA	151	153	ATG	0.186823297845404	TRUE
YPL022W_mRNA_35	YPL022W_mRNA	35	37	ATG	0.477766038896056	TRUE
YPL024W_mRNA_182	YPL024W_mRNA	182	184	ATG	0	TRUE
YPL024W_mRNA_19	YPL024W_mRNA	19	21	ATG	0.358116356599429	TRUE
YPL029W_mRNA_5	YPL029W_mRNA	5	7	ATG	0.704864418428001	TRUE
YPL034W_mRNA_126	YPL034W_mRNA	126	128	ATG	0.387878440781779	TRUE
YPL034W_mRNA_156	YPL034W_mRNA	156	158	ATG	0.268228758485152	TRUE
YPL034W_mRNA_244	YPL034W_mRNA	244	246	ATG	0.796154402633261	TRUE
YPL034W_mRNA_258	YPL034W_mRNA	258	260	ATG	0.477766038896056	TRUE
YPL034W_mRNA_279	YPL034W_mRNA	279	281	ATG	0.358116356599429	TRUE
YPL034W_mRNA_298	YPL034W_mRNA	298	300	ATG	0.796154402633261	TRUE
YPL034W_mRNA_322	YPL034W_mRNA	322	324	ATG	0.477766038896056	TRUE
YPL034W_mRNA_34	YPL034W_mRNA	34	36	ATG	0.703657959464185	TRUE
YPL034W_mRNA_39	YPL034W_mRNA	39	41	ATG	0.477766038896056	TRUE
YPL036W_mRNA_103	YPL036W_mRNA	103	105	ATG	0.387878440781779	TRUE
YPL036W_mRNA_235	YPL036W_mRNA	235	237	ATG	0.268228758485152	TRUE
YPL036W_mRNA_257	YPL036W_mRNA	257	259	ATG	0	TRUE
YPL036W_mRNA_382	YPL036W_mRNA	382	384	ATG	0	TRUE
YPL036W_mRNA_88	YPL036W_mRNA	88	90	ATG	0.343876975849721	TRUE
YPL038W_mRNA_21	YPL038W_mRNA	21	23	ATG	0.477766038896056	TRUE
YPL039W_mRNA_11	YPL039W_mRNA	11	13	ATG	0	TRUE
YPL045W_mRNA_2	YPL045W_mRNA	2	4	ATG	0.477766038896056	TRUE
YPL046C_mRNA_47	YPL046C_mRNA	47	49	ATG	0.230824762777463	TRUE
YPL057C_mRNA_27	YPL057C_mRNA	27	29	ATG	0.477766038896056	TRUE
YPL058C_mRNA_10	YPL058C_mRNA	10	12	ATG	0.477766038896056	TRUE
YPL058C_mRNA_5	YPL058C_mRNA	5	7	ATG	0.230824762777463	TRUE
YPL058C_mRNA_57	YPL058C_mRNA	57	59	ATG	0.386476054690797	TRUE
[truncated: 421,996 more rows]
