# Supplementary material for: Determinants of genome-wide distribution and evolution of uORFs in eukaryotes
Source: Nat Commun. 2021 Feb 17;12:1076. doi: 10.1038/s41467-021-21394-y (PMC7889888; doi:10.1038/s41467-021-21394-y)
Supplement: Supplementary file 12 — Source Data [file 41467_2021_21394_MOESM12_ESM.zip › Source Data/S10_yeast_BLS_uAUG_vs_peptide.txt]

uorf_id	peptide_length	uAUG_BLS	peptide_BLS
YAL002W_mRNA_55	17	0.477766038896056	0
YAL053W_mRNA_3	16	0.358116356599429	0
YAL062W_mRNA_166	42	0.106449468886772	0
YAL062W_mRNA_178	38	0.477766038896056	0
YAL062W_mRNA_184	36	0	0
YAL062W_mRNA_187	35	0	0
YAL062W_mRNA_241	17	0	0
YAL067C_mRNA_19	15	0	0
YAL067C_mRNA_89	14	0	0
YAL067C_mRNA_92	13	0	0
YAL067C_mRNA_96	24	0	0
YAR008W_mRNA_64	11	0.477766038896056	0.268228758485152
YBL020W_mRNA_2	12	0.477766038896056	0.387878440781779
YBL039W-B_mRNA_82	15	0.477766038896056	0.342474589758738
YBL043W_mRNA_1	17	0.477766038896056	0.268228758485152
YBL060W_mRNA_13	16	0	0
YBL080C_mRNA_7	24	0	0
YBL082C_mRNA_123	14	0.477766038896056	0.433764573963998
YBL082C_mRNA_47	20	0	0
YBL082C_mRNA_81	28	0	0
YBL092W_mRNA_112	25	0.477766038896056	0.268228758485152
YBL092W_mRNA_272	28	0	0
YBL092W_mRNA_299	19	0.433764573963998	0.252586991644462
YBL092W_mRNA_88	33	0.477766038896056	0.106449468886772
YBR007C_mRNA_2	17	0.477766038896056	0.386476054690797
YBR008C_mRNA_58	26	0.106449468886772	0
YBR021W_mRNA_2	15	0.31411489166737	0
YBR028C_mRNA_45	10	0.477766038896056	0
YBR030W_mRNA_116	11	0.386476054690797	0.29658845657652
YBR030W_mRNA_181	11	0.106449468886772	0.106449468886772
YBR040W_mRNA_27	34	0.230824762777463	0
YBR040W_mRNA_84	15	0.106449468886772	0
YBR040W_mRNA_9	40	0.230824762777463	0
YBR040W_mRNA_95	29	0	0
YBR043C_mRNA_119	10	0.386476054690797	0
YBR043C_mRNA_86	21	0.477766038896056	0.268228758485152
YBR050C_mRNA_45	25	0.477766038896056	0
YBR050C_mRNA_60	20	0.186823297845404	0
YBR056W_mRNA_8	32	0.29658845657652	0
YBR086C_mRNA_242	11	0.230824762777463	0.106449468886772
YBR117C_mRNA_114	28	0.31411489166737	0
YBR168W_mRNA_24	29	0.477766038896056	0
YBR213W_mRNA_26	16	0	0
YBR213W_mRNA_29	15	0.358116356599429	0
YBR241C_mRNA_102	10	0.612367975258925	0
YBR241C_mRNA_86	11	0	0
YBR242W_mRNA_63	12	0.796154402633261	0
YBR253W_mRNA_25	12	0.387878440781779	0.106449468886772
YBR259W_mRNA_13	12	0.106449468886772	0
YBR270C_mRNA_152	16	0.186823297845404	0.186823297845404
YBR298C-A_mRNA_83	14	0.804006559037365	0.230824762777463
YBR299W_mRNA_40	32	0.358116356599429	0
YCL011C_mRNA_1	14	0.186823297845404	0.186823297845404
YCL036W_mRNA_18	12	0.358116356599429	0.230824762777463
YCR019W_mRNA_63	14	0.224227293553093	0
YCR023C_mRNA_35	16	0.477766038896056	0
YCR028C_mRNA_18	17	0.106449468886772	0
YCR089W_mRNA_151	13	0.106449468886772	0
YCR089W_mRNA_203	31	0.386476054690797	0
YCR089W_mRNA_42	19	0	0
YCR089W_mRNA_49	13	0	0
YCR089W_mRNA_63	12	0.230824762777463	0
YCR095W-A_mRNA_23	22	0.224227293553093	0
YCR096C_mRNA_75	22	0.477766038896056	0.477766038896056
YCR104W_mRNA_1	26	0	0
YCR104W_mRNA_167	17	0.29658845657652	0.252586991644462
YCR104W_mRNA_211	19	0.252586991644462	0
YCR104W_mRNA_45	20	0.186823297845404	0
YCR104W_mRNA_49	10	0.29658845657652	0
YDL002C_mRNA_29	12	0.106449468886772	0.106449468886772
YDL025C_mRNA_8	43	0	0
YDL037C_mRNA_147	10	0.706266804518984	0.29658845657652
YDL059C_mRNA_48	17	0	0
YDL061C_mRNA_185	22	0.106449468886772	0.106449468886772
YDL061C_mRNA_238	55	0	0
YDL061C_mRNA_250	51	0	0
YDL061C_mRNA_322	27	0.342474589758738	0
YDL061C_mRNA_35	12	0.230824762777463	0
YDL061C_mRNA_42	14	0.387878440781779	0
YDL073W_mRNA_131	15	0.477766038896056	0.387878440781779
YDL074C_mRNA_41	10	0.477766038896056	0.477766038896056
YDL113C_mRNA_18	14	0.477766038896056	0.268228758485152
YDL165W_mRNA_1	20	0	0
YDL189W_mRNA_55	28	0.433764573963998	0.252586991644462
YDL203C_mRNA_1	13	0.106449468886772	0.106449468886772
YDL208W_mRNA_2	13	0.358116356599429	0.358116356599429
YDL244W_mRNA_177	29	0.268228758485152	0
YDL244W_mRNA_20	10	0.358116356599429	0.106449468886772
YDL244W_mRNA_27	20	0.106449468886772	0.106449468886772
YDR018C_mRNA_22	13	0.230824762777463	0
YDR020C_mRNA_1	33	0	0
YDR034C-A_mRNA_32	31	0	0
YDR034C-A_mRNA_66	12	0	0
YDR038C_mRNA_60	12	0.106449468886772	0.106449468886772
YDR039C_mRNA_49	12	0.106449468886772	0.106449468886772
YDR040C_mRNA_106	30	0.358116356599429	0
YDR040C_mRNA_111	31	0.358116356599429	0.186823297845404
YDR040C_mRNA_65	10	0.358116356599429	0.268228758485152
YDR046C_mRNA_38	17	0.386476054690797	0
YDR063W_mRNA_31	36	0.106449468886772	0
YDR082W_mRNA_15	16	0.386476054690797	0
YDR090C_mRNA_2	19	0.386476054690797	0
YDR099W_mRNA_149	13	0	0.252586991644462
YDR099W_mRNA_332	25	0.29658845657652	0
YDR099W_mRNA_347	20	0	0
YDR099W_mRNA_429	40	0	0
YDR099W_mRNA_516	11	0.224227293553093	0
YDR099W_mRNA_548	18	0	0
YDR099W_mRNA_66	21	0.387878440781779	0.268228758485152
YDR103W_mRNA_447	11	0.477766038896056	0.230824762777463
YDR124W_mRNA_130	36	0.224227293553093	0
YDR124W_mRNA_157	27	0.386476054690797	0
YDR124W_mRNA_169	23	0.433764573963998	0
YDR124W_mRNA_179	23	0.343876975849721	0
YDR124W_mRNA_338	15	0.230824762777463	0
YDR124W_mRNA_389	20	0.252586991644462	0
YDR124W_mRNA_400	18	0	0
YDR124W_mRNA_408	10	0.106449468886772	0.106449468886772
YDR124W_mRNA_64	58	0	0
YDR125C_mRNA_86	11	0.224227293553093	0
YDR131C_mRNA_24	12	0.358116356599429	0
YDR147W_mRNA_143	22	0.477766038896056	0
YDR147W_mRNA_231	67	0.31411489166737	0
YDR147W_mRNA_294	46	0.477766038896056	0
YDR148C_mRNA_35	14	0.106449468886772	0.106449468886772
YDR206W_mRNA_34	14	0.477766038896056	0
YDR206W_mRNA_47	21	0.796154402633261	0.358116356599429
YDR223W_mRNA_287	24	0.477766038896056	0.230824762777463
YDR223W_mRNA_305	18	0.386476054690797	0.230824762777463
YDR223W_mRNA_33	17	0	0
YDR242W_mRNA_27	23	0	0
YDR249C_mRNA_119	24	0	0
YDR249C_mRNA_16	24	0	0
YDR249C_mRNA_228	29	0.477766038896056	0
YDR258C_mRNA_1	17	0.268228758485152	0.106449468886772
YDR259C_mRNA_54	14	0.387878440781779	0.106449468886772
YDR265W_mRNA_31	18	0	0
YDR265W_mRNA_53	25	0	0
YDR265W_mRNA_66	18	0.224227293553093	0
YDR285W_mRNA_129	32	0	0
YDR285W_mRNA_13	13	0	0
YDR285W_mRNA_171	18	0.358116356599429	0
YDR286C_mRNA_105	24	0.230824762777463	0
YDR286C_mRNA_108	23	0	0
YDR286C_mRNA_8	19	0	0
YDR314C_mRNA_5	10	0.268228758485152	0.106449468886772
YDR334W_mRNA_189	17	0.477766038896056	0.477766038896056
YDR381C-A_mRNA_78	28	0.29658845657652	0
YDR387C_mRNA_68	23	0.387878440781779	0.106449468886772
YDR414C_mRNA_35	11	0.358116356599429	0
YDR438W_mRNA_16	10	0.387878440781779	0.224227293553093
YDR441C_mRNA_119	10	0.477766038896056	0
YDR461C-A_mRNA_2	13	0	0
YDR514C_mRNA_9	12	0	0
YDR531W_mRNA_1	15	0	0
YDR545W_mRNA_134	24	0.31411489166737	0
YDR545W_mRNA_138	16	0.31411489166737	0
YDR545W_mRNA_160	14	0.31411489166737	0
YDR545W_mRNA_297	36	0.358116356599429	0.358116356599429
YDR545W_mRNA_300	35	0.358116356599429	0.358116356599429
YDR545W_mRNA_339	22	0.358116356599429	0.358116356599429
YDR545W_mRNA_72	21	0.31411489166737	0
YEL006W_mRNA_26	10	0.477766038896056	0.477766038896056
YEL016C_mRNA_59	18	0.477766038896056	0
YEL016C_mRNA_83	10	0.268228758485152	0
YEL023C_mRNA_148	16	0	0
YEL023C_mRNA_313	25	0	0
YEL023C_mRNA_363	12	0	0
YEL023C_mRNA_395	36	0	0
YEL023C_mRNA_401	34	0.230824762777463	0
YEL023C_mRNA_97	33	0.230824762777463	0
YEL038W_mRNA_1	10	0.106449468886772	0.106449468886772
YEL049W_mRNA_107	17	0.29658845657652	0
YEL049W_mRNA_46	22	0.106449468886772	0
YEL057C_mRNA_101	12	0.106449468886772	0
YEL057C_mRNA_127	10	0	0.224227293553093
YEL057C_mRNA_202	30	0.186823297845404	0
YEL057C_mRNA_260	13	0.477766038896056	0.477766038896056
YEL072W_mRNA_1	11	0	0
YER039C_mRNA_109	43	1	1
YER039C_mRNA_154	28	1	0.910112401885723
YER039C_mRNA_166	24	1	0.910112401885723
YER039C_mRNA_22	72	0.477766038896056	0.477766038896056
YER039C_mRNA_38	23	0.387878440781779	0.268228758485152
YER039C_mRNA_42	31	0.477766038896056	0.224227293553093
YER041W_mRNA_22	18	0	0
YER053C_mRNA_1	12	0.386476054690797	0.106449468886772
YER066W_mRNA_174	11	0	0
YER066W_mRNA_218	40	0	0
YER066W_mRNA_227	37	0.106449468886772	0
YER066W_mRNA_325	89	0.387878440781779	0.106449468886772
YER066W_mRNA_391	67	0.31411489166737	0.186823297845404
YER066W_mRNA_431	15	0.796154402633261	0
YER073W_mRNA_65	17	0.477766038896056	0
YER073W_mRNA_71	15	0.106449468886772	0
YER076C_mRNA_195	12	0.230824762777463	0.106449468886772
YER076C_mRNA_313	22	0.106449468886772	0.106449468886772
YER076C_mRNA_340	13	0.106449468886772	0
YER078W-A_mRNA_7	14	0	0
YER090W_mRNA_1	11	0.106449468886772	0
YER115C_mRNA_43	17	0	0
YER116C_mRNA_1	23	0	0
YER131W_mRNA_177	17	0	0
YER131W_mRNA_278	20	0.230824762777463	0.106449468886772
YER131W_mRNA_287	17	0	0
YER171W_mRNA_33	10	0.230824762777463	0.106449468886772
YER175W-A_mRNA_102	11	0	0
YER184C_mRNA_16	58	0.106449468886772	0
YER184C_mRNA_292	23	0.106449468886772	0
YER184C_mRNA_86	15	0.106449468886772	0.106449468886772
YER186C_mRNA_119	10	0.106449468886772	0.106449468886772
YER186C_mRNA_53	12	0.268228758485152	0.106449468886772
YER187W_mRNA_100	57	0.386476054690797	0.386476054690797
YER187W_mRNA_326	21	0.386476054690797	0.29658845657652
YER187W_mRNA_378	34	0.342474589758738	0.342474589758738
YER187W_mRNA_524	18	0.186823297845404	0
YER187W_mRNA_533	15	0.386476054690797	0.386476054690797
YER187W_mRNA_593	35	0.386476054690797	0.29658845657652
YER187W_mRNA_602	32	0.386476054690797	0.386476054690797
YER187W_mRNA_662	12	0.386476054690797	0.386476054690797
YER187W_mRNA_76	65	0.386476054690797	0.386476054690797
YER188C-A_mRNA_15	15	0.224227293553093	0
YER188C-A_mRNA_151	23	0	0
YER188C-A_mRNA_168	17	0	0
YER188C-A_mRNA_66	27	0	0
YER189W_mRNA_138	12	0.31411489166737	0
YER189W_mRNA_142	39	0.31411489166737	0
YER189W_mRNA_164	12	0.31411489166737	0.186823297845404
YER189W_mRNA_282	36	0.358116356599429	0.358116356599429
YER189W_mRNA_285	35	0.358116356599429	0.358116356599429
YER189W_mRNA_324	22	0.358116356599429	0.358116356599429
YER189W_mRNA_76	21	0.31411489166737	0
YER190W_mRNA_138	12	0.31411489166737	0
YER190W_mRNA_142	39	0.31411489166737	0
YER190W_mRNA_164	12	0.31411489166737	0.186823297845404
YER190W_mRNA_282	37	0.358116356599429	0.358116356599429
YER190W_mRNA_285	36	0.358116356599429	0.358116356599429
YER190W_mRNA_324	23	0.358116356599429	0.358116356599429
YER190W_mRNA_392	108	0.358116356599429	0.358116356599429
YER190W_mRNA_584	44	0.224227293553093	0.224227293553093
YER190W_mRNA_626	30	0.31411489166737	0.31411489166737
YER190W_mRNA_76	21	0.31411489166737	0
YFL001W_mRNA_18	11	0	0
YFL009W_mRNA_15	17	0.477766038896056	0.477766038896056
YFL010W-A_mRNA_96	15	0	0
YFL011W_mRNA_117	33	0	0
YFL011W_mRNA_131	23	0.186823297845404	0
YFL011W_mRNA_174	14	0.358116356599429	0.106449468886772
YFL011W_mRNA_199	12	0.230824762777463	0
YFL011W_mRNA_87	43	0	0
YFL041W-A_mRNA_100	11	0	0
YFL041W-A_mRNA_237	26	0.230824762777463	0
YFL041W-A_mRNA_4	10	0.106449468886772	0
YFL041W-A_mRNA_505	13	0	0
YFL041W-A_mRNA_632	55	0.386476054690797	0.106449468886772
YFL041W-A_mRNA_642	11	0	0
YFL041W-A_mRNA_67	22	0.230824762777463	0
YFL041W-A_mRNA_683	38	0	0
YFL041W-A_mRNA_720	15	0	0
YFL041W-A_mRNA_761	12	0	0
YFL050C_mRNA_118	50	0.186823297845404	0
YFL050C_mRNA_25	15	0	0
YFL050C_mRNA_480	23	0.230824762777463	0
YFL050C_mRNA_622	11	0	0.224227293553093
YFL050C_mRNA_670	16	0.387878440781779	0
YFL050C_mRNA_676	14	0.106449468886772	0
YFL055W_mRNA_237	28	0.106449468886772	0
YFL061W_mRNA_126	17	0	0
YFR014C_mRNA_49	20	0	0
YFR022W_mRNA_101	10	0.477766038896056	0.477766038896056
YFR026C_mRNA_125	10	0	0
YFR026C_mRNA_199	16	0.224227293553093	0
YFR026C_mRNA_387	11	0	0
YFR026C_mRNA_5	34	0.106449468886772	0
YFR026C_mRNA_578	31	0.186823297845404	0
YFR026C_mRNA_703	15	0.186823297845404	0
YFR026C_mRNA_911	16	0.106449468886772	0
YFR032C-A_mRNA_343	15	0	0.186823297845404
YFR032C-A_mRNA_70	18	0.386476054690797	0
YFR048W_mRNA_15	17	0.268228758485152	0
YFR048W_mRNA_29	12	0.477766038896056	0.106449468886772
YGL003C_mRNA_1	26	0.106449468886772	0.106449468886772
YGL007C-A_mRNA_116	13	0.358116356599429	0
YGL007C-A_mRNA_12	24	0.358116356599429	0
YGL018C_mRNA_2	11	0	0
YGL063W_mRNA_146	13	0	0
YGL063W_mRNA_67	14	0.29658845657652	0
YGL063W_mRNA_92	11	0.268228758485152	0
YGL071W_mRNA_368	10	0.477766038896056	0.387878440781779
YGL087C_mRNA_10	11	0.230824762777463	0.106449468886772
YGL117W_mRNA_1	12	0.106449468886772	0
YGL121C_mRNA_5	38	0	0
YGL134W_mRNA_22	14	0.477766038896056	0.186823297845404
YGL136C_mRNA_18	10	0.230824762777463	0.106449468886772
YGL146C_mRNA_80	18	0.358116356599429	0
YGL162W_mRNA_169	11	0.477766038896056	0.230824762777463
YGL169W_mRNA_23	12	0.230824762777463	0.106449468886772
YGL187C_mRNA_108	11	0.477766038896056	0.106449468886772
YGL187C_mRNA_140	13	0.477766038896056	0
YGL187C_mRNA_330	34	0.230824762777463	0
YGL187C_mRNA_342	30	0.106449468886772	0
YGL194C_mRNA_5	25	0.343876975849721	0
YGL224C_mRNA_63	12	0.358116356599429	0.31411489166737
YGL236C_mRNA_119	15	0.106449468886772	0
YGL236C_mRNA_193	27	0	0
YGL236C_mRNA_27	38	0.106449468886772	0
YGL236C_mRNA_57	28	0	0
YGL256W_mRNA_105	18	0.268228758485152	0.106449468886772
YGL256W_mRNA_261	21	0.358116356599429	0.230824762777463
YGL256W_mRNA_317	19	0	0
YGL256W_mRNA_345	41	0.106449468886772	0
YGL256W_mRNA_348	40	0.106449468886772	0
YGL256W_mRNA_438	10	0.477766038896056	0.268228758485152
YGL257C_mRNA_216	12	0.230824762777463	0
YGL257C_mRNA_76	15	0.477766038896056	0.186823297845404
YGL258W_mRNA_138	26	0	0
YGL258W_mRNA_166	34	0	0
YGL258W_mRNA_355	14	0.106449468886772	0
YGL258W_mRNA_416	19	0.106449468886772	0
YGR027C_mRNA_159	14	0.230824762777463	0
YGR027C_mRNA_182	34	0.268228758485152	0
YGR043C_mRNA_125	26	0.106449468886772	0
YGR043C_mRNA_177	15	0	0
YGR053C_mRNA_11	22	0.477766038896056	0
YGR053C_mRNA_20	19	0	0
YGR068C_mRNA_15	14	0.106449468886772	0
YGR071C_mRNA_7	21	0.106449468886772	0.106449468886772
YGR087C_mRNA_147	11	0	0
YGR087C_mRNA_175	12	0	0
YGR121C_mRNA_125	10	0.358116356599429	0.230824762777463
YGR121C_mRNA_36	21	0.31411489166737	0
YGR121C_mRNA_43	32	0.387878440781779	0.106449468886772
YGR121W-A_mRNA_6	18	0.268228758485152	0.106449468886772
YGR121W-A_mRNA_64	24	0.186823297845404	0.186823297845404
YGR131W_mRNA_31	30	0.358116356599429	0
YGR144W_mRNA_194	21	0	0
YGR144W_mRNA_94	12	0.186823297845404	0
YGR149W_mRNA_136	18	0.230824762777463	0.230824762777463
YGR149W_mRNA_185	22	0.387878440781779	0
YGR149W_mRNA_221	10	0.252586991644462	0
YGR149W_mRNA_24	20	0	0
YGR149W_mRNA_254	13	0	0
YGR170W_mRNA_2	18	0.386476054690797	0.29658845657652
YGR174W-A_mRNA_44	11	0	0
YGR188C_mRNA_1	10	0.230824762777463	0.106449468886772
YGR213C_mRNA_120	57	0.186823297845404	0
YGR213C_mRNA_159	44	0	0
YGR213C_mRNA_280	19	0	0
YGR213C_mRNA_54	15	0.186823297845404	0
YGR249W_mRNA_54	15	0.477766038896056	0.477766038896056
YGR263C_mRNA_15	15	0	0
YGR270W_mRNA_13	15	0.106449468886772	0.106449468886772
YGR270W_mRNA_252	27	0.106449468886772	0.106449468886772
YGR270W_mRNA_67	12	0.358116356599429	0
YGR292W_mRNA_35	32	0.358116356599429	0
YHL006C_mRNA_15	16	0	0
YHL010C_mRNA_20	10	0	0
YHL028W_mRNA_158	36	0.268228758485152	0
YHL028W_mRNA_177	44	0.106449468886772	0
YHL028W_mRNA_273	12	0.342474589758738	0.186823297845404
YHL028W_mRNA_368	11	0	0
YHL028W_mRNA_446	25	0.106449468886772	0.106449468886772
YHL028W_mRNA_71	65	0.268228758485152	0.224227293553093
YHL032C_mRNA_40	11	0	0
YHL032C_mRNA_9	13	0.343876975849721	0.252586991644462
YHL035C_mRNA_65	11	0.342474589758738	0
YHL040C_mRNA_1	12	0.230824762777463	0
YHL049C_mRNA_13	24	0.31411489166737	0
YHL049C_mRNA_17	16	0.31411489166737	0
YHL049C_mRNA_176	36	0.358116356599429	0.358116356599429
YHL049C_mRNA_179	35	0.358116356599429	0.358116356599429
YHL049C_mRNA_218	22	0.358116356599429	0.358116356599429
YHL049C_mRNA_39	14	0.31411489166737	0
YHR011W_mRNA_32	15	0.106449468886772	0
YHR022C_mRNA_198	23	0	0
YHR022C_mRNA_64	20	0	0
YHR041C_mRNA_255	23	0.252586991644462	0
YHR041C_mRNA_313	49	0	0
YHR041C_mRNA_369	19	0.29658845657652	0
YHR041C_mRNA_53	30	0.106449468886772	0
YHR041C_mRNA_56	29	0.106449468886772	0
YHR041C_mRNA_80	21	0.106449468886772	0
YHR048W_mRNA_50	17	0.477766038896056	0.106449468886772
YHR071W_mRNA_225	13	0.358116356599429	0.230824762777463
YHR114W_mRNA_21	17	0.477766038896056	0.230824762777463
YHR129C_mRNA_66	10	0.477766038896056	0.29658845657652
YHR149C_mRNA_1	40	0.358116356599429	0
YHR150W_mRNA_20	14	0	0
YHR157W_mRNA_26	10	0.29658845657652	0.106449468886772
YHR157W_mRNA_39	10	0.230824762777463	0
YHR159W_mRNA_1	10	0.31411489166737	0.186823297845404
YHR176W_mRNA_36	27	0.106449468886772	0
YHR194W_mRNA_6	11	0	0
YHR202W_mRNA_90	26	0.106449468886772	0
YHR211W_mRNA_1088	15	0.106449468886772	0
YHR211W_mRNA_1162	37	0	0
YHR211W_mRNA_1165	36	0	0
YHR211W_mRNA_1195	26	0	0
YHR211W_mRNA_1210	21	0.106449468886772	0
YHR211W_mRNA_1426	42	0	0
YHR211W_mRNA_1429	41	0	0
YHR211W_mRNA_1474	26	0.358116356599429	0
YHR211W_mRNA_1788	29	0	0
YHR211W_mRNA_1952	20	0.252586991644462	0
YHR211W_mRNA_2091	27	0.106449468886772	0
YHR211W_mRNA_2100	24	0.186823297845404	0
YHR211W_mRNA_2159	28	0	0
YHR211W_mRNA_2268	14	0.230824762777463	0
YHR211W_mRNA_2299	12	0	0
YHR211W_mRNA_237	16	0	0
YHR211W_mRNA_277	10	0	0
YHR211W_mRNA_353	22	0.106449468886772	0
YHR211W_mRNA_382	11	0.106449468886772	0
YHR211W_mRNA_492	11	0.230824762777463	0.106449468886772
YHR211W_mRNA_639	18	0.106449468886772	0
YHR211W_mRNA_650	36	0	0
YHR211W_mRNA_706	25	0	0
YHR211W_mRNA_815	81	0	0
YHR211W_mRNA_845	71	0.186823297845404	0
YHR211W_mRNA_898	10	0	0
YHR211W_mRNA_918	29	0	0
YHR211W_mRNA_995	21	0.106449468886772	0
YHR214C-E_mRNA_14	10	0	0
YHR214C-E_mRNA_2	14	0.268228758485152	0
YHR214C-E_mRNA_57	13	0	0
YHR216W_mRNA_45	30	0.358116356599429	0.268228758485152
YIL002C_mRNA_5	28	0.106449468886772	0
YIL014W_mRNA_88	14	0.106449468886772	0
YIL017C_mRNA_1	14	0.477766038896056	0
YIL037C_mRNA_20	24	0.477766038896056	0
YIL046W-A_mRNA_26	10	0.358116356599429	0
YIL046W-A_mRNA_48	28	0	0
YIL046W-A_mRNA_51	27	0	0
YIL046W-A_mRNA_55	13	0	0
YIL046W-A_mRNA_58	12	0.358116356599429	0
YIL046W-A_mRNA_81	17	0.477766038896056	0.106449468886772
YIL056W_mRNA_35	25	0	0
YIL060W_mRNA_21	11	0.477766038896056	0.224227293553093
YIL092W_mRNA_3	25	0.230824762777463	0
YIL114C_mRNA_1	10	0	0
YIL119C_mRNA_100	10	0.477766038896056	0.477766038896056
YIL123W_mRNA_274	88	0.252586991644462	0
YIL123W_mRNA_331	69	0.387878440781779	0
YIL123W_mRNA_443	26	0	0
YIL123W_mRNA_470	17	0.386476054690797	0.29658845657652
YIL156W-B_mRNA_2	11	0.106449468886772	0.106449468886772
YIL159W_mRNA_2	10	0.230824762777463	0.230824762777463
YIL164C_mRNA_117	28	0	0
YIL164C_mRNA_130	16	0.106449468886772	0.106449468886772
YIR027C_mRNA_179	19	0.386476054690797	0.106449468886772
YIR027C_mRNA_7	13	0.387878440781779	0.106449468886772
YIR027C_mRNA_74	28	0.387878440781779	0.106449468886772
YIR031C_mRNA_46	16	0.614976820313725	0.106449468886772
YIR042C_mRNA_1	23	0.29658845657652	0
YJL025W_mRNA_1	13	0	0
YJL038C_mRNA_46	22	0	0
YJL041W_mRNA_62	39	0.477766038896056	0
YJL047C-A_mRNA_3	10	0.106449468886772	0.106449468886772
YJL047C-A_mRNA_53	36	0.47847891221259	0
YJL047C_mRNA_2	39	0.343876975849721	0
YJL047C_mRNA_8	37	0.358116356599429	0
YJL048C_mRNA_10	23	0.477766038896056	0.106449468886772
YJL048C_mRNA_100	21	0.29658845657652	0
YJL048C_mRNA_150	31	0.106449468886772	0
YJL056C_mRNA_58	13	0.106449468886772	0.106449468886772
YJL090C_mRNA_21	11	0.477766038896056	0.386476054690797
YJL095W_mRNA_6	17	0.47847891221259	0
YJL100W_mRNA_152	15	0	0
YJL100W_mRNA_96	32	0	0
YJL105W_mRNA_195	13	0.477766038896056	0.230824762777463
YJL105W_mRNA_251	24	0.106449468886772	0
YJL105W_mRNA_297	43	0.358116356599429	0
YJL105W_mRNA_369	19	0.386476054690797	0.230824762777463
YJL105W_mRNA_499	13	0.224227293553093	0.224227293553093
YJL105W_mRNA_55	34	0.106449468886772	0.106449468886772
YJL105W_mRNA_581	26	0.230824762777463	0.106449468886772
YJL105W_mRNA_700	48	0.358116356599429	0.106449468886772
YJL105W_mRNA_772	24	0.358116356599429	0.358116356599429
YJL105W_mRNA_980	66	0.477766038896056	0
YJL129C_mRNA_3	25	0	0
YJL130C_mRNA_276	10	0.477766038896056	0
YJL130C_mRNA_30	13	0.268228758485152	0
YJL130C_mRNA_308	26	0	0
YJL130C_mRNA_329	19	0.477766038896056	0
YJL130C_mRNA_334	21	0.230824762777463	0
YJL130C_mRNA_407	24	0.477766038896056	0
YJL130C_mRNA_410	23	0.268228758485152	0
YJL130C_mRNA_493	10	0.106449468886772	0
YJL210W_mRNA_15	20	0.106449468886772	0
YJL213W_mRNA_12	22	0.477766038896056	0.477766038896056
YJL213W_mRNA_229	18	0.106449468886772	0.106449468886772
YJL213W_mRNA_295	12	0.477766038896056	0.386476054690797
YJL213W_mRNA_45	11	0.477766038896056	0.477766038896056
YJL221C_mRNA_216	12	0	0
YJL225C_mRNA_138	12	0.31411489166737	0
YJL225C_mRNA_142	26	0.31411489166737	0
YJL225C_mRNA_164	12	0.31411489166737	0.186823297845404
YJL225C_mRNA_306	36	0.358116356599429	0.358116356599429
YJL225C_mRNA_309	35	0.358116356599429	0.358116356599429
YJL225C_mRNA_348	22	0.358116356599429	0.358116356599429
YJL225C_mRNA_76	21	0.31411489166737	0
YJR004C_mRNA_232	15	0.106449468886772	0
YJR004C_mRNA_503	37	0.106449468886772	0
YJR004C_mRNA_540	10	0	0
YJR004C_mRNA_551	21	0.387878440781779	0.106449468886772
YJR004C_mRNA_603	25	0.29658845657652	0
YJR004C_mRNA_700	21	0	0
YJR005C-A_mRNA_24	33	0	0
YJR005C-A_mRNA_84	13	0.106449468886772	0.106449468886772
YJR008W_mRNA_1	16	0.31411489166737	0.186823297845404
YJR010W_mRNA_22	22	0.106449468886772	0
YJR010W_mRNA_28	20	0	0
YJR036C_mRNA_63	31	0.358116356599429	0.106449468886772
YJR040W_mRNA_19	12	0.106449468886772	0.106449468886772
YJR054W_mRNA_1	34	0	0
YJR054W_mRNA_40	21	0	0
YJR054W_mRNA_62	11	0.477766038896056	0.358116356599429
YJR116W_mRNA_7	29	0.230824762777463	0.106449468886772
YJR127C_mRNA_1	37	0	0
YJR127C_mRNA_133	59	0.230824762777463	0
YJR130C_mRNA_13	21	0.268228758485152	0
YJR130C_mRNA_22	18	0	0
YKL041W_mRNA_21	17	0	0
YKL132C_mRNA_32	10	0	0.252586991644462
YKL161C_mRNA_61	24	0.106449468886772	0
YKL161C_mRNA_77	15	0	0
YKL221W_mRNA_123	23	0.106449468886772	0
YKL221W_mRNA_304	20	0.230824762777463	0
YKL221W_mRNA_319	15	0.106449468886772	0
YKL221W_mRNA_353	16	0.230824762777463	0
YKL221W_mRNA_500	13	0.386476054690797	0.106449468886772
YKR003W_mRNA_14	11	0.358116356599429	0.106449468886772
YKR004C_mRNA_11	10	0.224227293553093	0.477766038896056
YKR061W_mRNA_20	11	0.252586991644462	0
YKR069W_mRNA_31	18	0.358116356599429	0
YKR069W_mRNA_55	10	0	0
YLL013C_mRNA_20	27	0.29658845657652	0
YLL025W_mRNA_111	30	0.386476054690797	0.106449468886772
YLL025W_mRNA_193	36	0.106449468886772	0
YLL025W_mRNA_360	12	0.106449468886772	0
YLL042C_mRNA_4	15	0.230824762777463	0
YLL055W_mRNA_42	24	0.268228758485152	0.268228758485152
YLL066C_mRNA_137	24	0.31411489166737	0
YLL066C_mRNA_141	16	0.31411489166737	0
YLL066C_mRNA_163	14	0.31411489166737	0
YLL066C_mRNA_300	37	0.358116356599429	0.358116356599429
YLL066C_mRNA_303	36	0.358116356599429	0.358116356599429
YLL066C_mRNA_342	23	0.358116356599429	0.358116356599429
YLL066C_mRNA_76	22	0.31411489166737	0
YLL067C_mRNA_145	24	0.31411489166737	0
YLL067C_mRNA_149	16	0.31411489166737	0
YLL067C_mRNA_171	14	0.31411489166737	0
YLL067C_mRNA_308	37	0.358116356599429	0.358116356599429
YLL067C_mRNA_311	36	0.358116356599429	0.358116356599429
YLL067C_mRNA_350	23	0.358116356599429	0.358116356599429
YLL067C_mRNA_84	22	0.31411489166737	0
YLR004C_mRNA_153	15	0.106449468886772	0
YLR004C_mRNA_184	16	0.477766038896056	0.29658845657652
YLR004C_mRNA_197	20	0.477766038896056	0.268228758485152
YLR010C_mRNA_133	11	0.106449468886772	0
YLR010C_mRNA_143	30	0	0
YLR018C_mRNA_1	11	0.106449468886772	0.106449468886772
YLR018C_mRNA_4	10	0.230824762777463	0.230824762777463
YLR046C_mRNA_71	23	0.106449468886772	0.106449468886772
YLR046C_mRNA_83	19	0.477766038896056	0.268228758485152
YLR104W_mRNA_1	12	0	0
YLR121C_mRNA_37	13	0.252586991644462	0
YLR130C_mRNA_14	20	0.106449468886772	0
YLR130C_mRNA_57	18	0.387878440781779	0.268228758485152
YLR130C_mRNA_60	17	0.387878440781779	0.268228758485152
YLR135W_mRNA_18	21	0.268228758485152	0
YLR135W_mRNA_22	27	0.224227293553093	0
YLR152C_mRNA_76	16	0.358116356599429	0
YLR157C_mRNA_19	21	0	0
YLR157C_mRNA_60	17	0	0
YLR160C_mRNA_1	57	0	0
YLR160C_mRNA_171	21	0	0
YLR160C_mRNA_212	17	0	0
YLR160C_mRNA_50	22	0	0
YLR176C_mRNA_182	13	0.358116356599429	0.358116356599429
YLR176C_mRNA_44	59	0.230824762777463	0
YLR177W_mRNA_83	28	0.230824762777463	0
YLR224W_mRNA_250	13	0.477766038896056	0.477766038896056
YLR227C_mRNA_16	38	1	0
YLR227C_mRNA_198	10	0.106449468886772	0
YLR227C_mRNA_328	30	0	0
YLR227C_mRNA_417	34	0.106449468886772	0
YLR227C_mRNA_423	32	0.477766038896056	0
YLR227C_mRNA_474	15	0.477766038896056	0
YLR241W_mRNA_6	10	0.387878440781779	0
YLR263W_mRNA_275	20	0	0
YLR263W_mRNA_362	14	0.477766038896056	0
YLR263W_mRNA_90	21	0.224227293553093	0
YLR273C_mRNA_172	19	0.387878440781779	0.387878440781779
YLR284C_mRNA_22	13	0	0
YLR288C_mRNA_12	14	0.268228758485152	0
YLR288C_mRNA_9	15	0.106449468886772	0
YLR306W_mRNA_28	18	0	0
YLR324W_mRNA_1	12	0.268228758485152	0.268228758485152
YLR327C_mRNA_167	18	0.342474589758738	0
YLR327C_mRNA_33	11	0.106449468886772	0
YLR327C_mRNA_44	59	0	0
YLR327C_mRNA_50	57	0	0
YLR330W_mRNA_15	13	0	0
YLR333C_mRNA_121	29	0	0
YLR333C_mRNA_286	37	0	0
YLR348C_mRNA_31	11	0	0
YLR360W_mRNA_37	13	0.477766038896056	0
YLR367W_mRNA_269	17	0	0
YLR367W_mRNA_50	13	0.386476054690797	0.106449468886772
YLR368W_mRNA_1	16	0.29658845657652	0
YLR375W_mRNA_21	23	0.230824762777463	0
YLR376C_mRNA_2	10	0.106449468886772	0
YLR382C_mRNA_21	51	0.224227293553093	0
YLR388W_mRNA_159	19	0	0
YLR388W_mRNA_254	21	0.106449468886772	0.106449468886772
YLR388W_mRNA_316	20	0	0
YLR388W_mRNA_397	32	0	0
YLR388W_mRNA_440	38	0.268228758485152	0
YLR388W_mRNA_67	16	0.387878440781779	0.29658845657652
YLR425W_mRNA_19	26	0.358116356599429	0
YLR430W_mRNA_251	15	0.477766038896056	0.477766038896056
YLR431C_mRNA_28	12	0	0
YLR453C_mRNA_3	11	0.29658845657652	0.29658845657652
YLR460C_mRNA_16	32	0.186823297845404	0
YLR462W_mRNA_132	12	0.31411489166737	0
YLR462W_mRNA_136	39	0.31411489166737	0
YLR462W_mRNA_158	12	0.31411489166737	0.186823297845404
YLR462W_mRNA_276	36	0.358116356599429	0.358116356599429
YLR462W_mRNA_279	35	0.358116356599429	0.358116356599429
YLR462W_mRNA_318	22	0.358116356599429	0.358116356599429
YLR462W_mRNA_70	21	0.31411489166737	0
YLR467W_mRNA_132	24	0.31411489166737	0
YLR467W_mRNA_136	16	0.31411489166737	0
YLR467W_mRNA_158	14	0.31411489166737	0
YLR467W_mRNA_295	36	0.358116356599429	0.358116356599429
YLR467W_mRNA_298	35	0.358116356599429	0.358116356599429
YLR467W_mRNA_337	22	0.358116356599429	0.358116356599429
YLR467W_mRNA_70	21	0.31411489166737	0
YML020W_mRNA_1	19	0	0
YML025C_mRNA_12	11	0.477766038896056	0
YML027W_mRNA_1	39	0.433764573963998	0.186823297845404
YML027W_mRNA_75	22	0.268228758485152	0
YML055W_mRNA_10	35	0	0
YML055W_mRNA_98	10	0	0
YML056C_mRNA_202	13	0	0
YML056C_mRNA_251	44	0	0
YML056C_mRNA_379	15	0.387878440781779	0.343876975849721
YML056C_mRNA_458	36	0	0
YML056C_mRNA_527	13	0.477766038896056	0.477766038896056
YML066C_mRNA_133	26	0	0
YML066C_mRNA_172	13	0.230824762777463	0
YML066C_mRNA_305	19	0.29658845657652	0
YML066C_mRNA_369	13	0	0
YML066C_mRNA_378	10	0.106449468886772	0.186823297845404
YML066C_mRNA_96	23	0.106449468886772	0
YML068W_mRNA_1	13	0.224227293553093	0
YML088W_mRNA_160	35	0.477766038896056	0
YML088W_mRNA_7	12	0	0
YML088W_mRNA_96	29	0	0
YML112W_mRNA_3	17	0	0
YML118W_mRNA_49	11	0	0
YML128C_mRNA_20	27	0.268228758485152	0
YML133C_mRNA_137	24	0.31411489166737	0
YML133C_mRNA_141	16	0.31411489166737	0
YML133C_mRNA_163	14	0.31411489166737	0
YML133C_mRNA_300	36	0.358116356599429	0.358116356599429
YML133C_mRNA_303	35	0.358116356599429	0.358116356599429
YML133C_mRNA_342	22	0.358116356599429	0.358116356599429
YML133C_mRNA_76	22	0.31411489166737	0
YMR021C_mRNA_26	19	0.433764573963998	0
YMR023C_mRNA_137	13	0.106449468886772	0
YMR023C_mRNA_182	10	0.106449468886772	0
YMR023C_mRNA_47	18	0.910112401885723	0.910112401885723
YMR034C_mRNA_28	18	0.477766038896056	0.477766038896056
YMR040W_mRNA_17	16	0	0
YMR081C_mRNA_188	28	0.358116356599429	0.224227293553093
YMR084W_mRNA_124	17	0.252586991644462	0
YMR084W_mRNA_14	26	0.433764573963998	0
YMR135C_mRNA_20	11	0	0
YMR148W_mRNA_4	14	0.106449468886772	0
YMR169C_mRNA_158	24	0	0
YMR169C_mRNA_190	21	0	0
YMR180C_mRNA_17	20	0.230824762777463	0.230824762777463
YMR185W_mRNA_12	15	0	0
YMR203W_mRNA_1	12	0.358116356599429	0.268228758485152
YMR206W_mRNA_1	21	0.358116356599429	0.224227293553093
YMR206W_mRNA_132	49	0	0
YMR206W_mRNA_147	44	0.358116356599429	0.106449468886772
YMR206W_mRNA_199	13	0	0
YMR206W_mRNA_25	13	0.477766038896056	0.387878440781779
YMR206W_mRNA_53	77	0.106449468886772	0
YMR206W_mRNA_59	75	0.343876975849721	0
YMR207C_mRNA_264	17	0.477766038896056	0.106449468886772
YMR242C_mRNA_100	15	0.106449468886772	0
YMR242C_mRNA_172	17	0	0
YMR242C_mRNA_212	56	0	0
YMR242C_mRNA_233	49	0	0
YMR242C_mRNA_245	45	0	0
YMR242C_mRNA_32	20	0.477766038896056	0.230824762777463
YMR242C_mRNA_346	17	0.224227293553093	0
YMR242C_mRNA_416	24	0	0
YMR242C_mRNA_425	21	0.706266804518984	0.106449468886772
YMR244C-A_mRNA_129	38	0.268228758485152	0
YMR257C_mRNA_281	10	0.477766038896056	0.477766038896056
YMR257C_mRNA_300	29	0.477766038896056	0.477766038896056
YMR270C_mRNA_34	15	0.477766038896056	0
YMR271C_mRNA_143	20	0.186823297845404	0
YMR271C_mRNA_178	44	0.186823297845404	0
YMR271C_mRNA_268	14	0	0
YMR271C_mRNA_273	21	0.230824762777463	0.106449468886772
YMR271C_mRNA_397	21	0.433764573963998	0
YMR271C_mRNA_67	12	0.230824762777463	0
YMR294W_mRNA_1	11	0.704864418428001	0
YMR306W_mRNA_179	18	0.230824762777463	0.106449468886772
YMR306W_mRNA_198	16	0	0
YMR306W_mRNA_238	10	0.106449468886772	0
YNL029C_mRNA_9	12	0.386476054690797	0
YNL032W_mRNA_5	14	0.477766038896056	0.29658845657652
YNL042W_mRNA_169	12	0.358116356599429	0.358116356599429
YNL063W_mRNA_120	12	0.29658845657652	0
YNL065W_mRNA_1	14	0	0
YNL066W_mRNA_198	39	0.477766038896056	0
YNL066W_mRNA_210	35	0.186823297845404	0
YNL066W_mRNA_225	30	0.106449468886772	0
YNL066W_mRNA_331	58	0.186823297845404	0
YNL066W_mRNA_504	16	0.224227293553093	0
YNL095C_mRNA_90	12	0	0
YNL142W_mRNA_47	43	0.106449468886772	0
YNL144C_mRNA_45	17	0.186823297845404	0
YNL146C-A_mRNA_31	21	0.29658845657652	0
YNL146C-A_mRNA_43	17	0.387878440781779	0
YNL156C_mRNA_5	55	0.477766038896056	0.477766038896056
YNL187W_mRNA_37	16	0	0
YNL187W_mRNA_91	10	0.31411489166737	0.31411489166737
YNL199C_mRNA_45	11	0.477766038896056	0.387878440781779
YNL230C_mRNA_1	11	0.358116356599429	0.224227293553093
YNL230C_mRNA_20	15	0.186823297845404	0.186823297845404
YNL238W_mRNA_76	13	0.268228758485152	0.268228758485152
YNL254C_mRNA_19	10	0.387878440781779	0.343876975849721
YNL257C_mRNA_1	18	0.358116356599429	0
YNL270C_mRNA_2	18	0.358116356599429	0
YNL270C_mRNA_71	17	0.106449468886772	0
YNL270C_mRNA_8	16	0.29658845657652	0
YNL334C_mRNA_4	14	0	0
YNR014W_mRNA_153	21	0	0
YNR014W_mRNA_177	13	0.106449468886772	0
YNR014W_mRNA_218	12	0.106449468886772	0
YNR034W_mRNA_1	12	0.230824762777463	0
YNR046W_mRNA_6	12	0.613770361349908	0.224227293553093
YNR058W_mRNA_37	10	0.386476054690797	0
YNR059W_mRNA_25	12	0.386476054690797	0.106449468886772
YNR068C_mRNA_1	29	0.230824762777463	0.106449468886772
YNR068C_mRNA_46	14	0	0
YNR069C_mRNA_44	10	0.268228758485152	0
YNR069C_mRNA_64	32	0	0.106449468886772
YNR070W_mRNA_157	17	0	0
YNR070W_mRNA_239	34	0.106449468886772	0
YNR070W_mRNA_256	16	0.106449468886772	0.106449468886772
YNR070W_mRNA_303	32	0.106449468886772	0
YNR070W_mRNA_441	12	0.106449468886772	0
YNR070W_mRNA_60	37	0	0
YNR070W_mRNA_638	27	0	0
YNR070W_mRNA_72	33	0	0
YNR070W_mRNA_773	32	0.477766038896056	0.358116356599429
YNR070W_mRNA_861	16	0.29658845657652	0.106449468886772
YOL001W_mRNA_158	30	0.477766038896056	0.358116356599429
YOL001W_mRNA_97	18	0.477766038896056	0.358116356599429
YOL011W_mRNA_180	12	0.230824762777463	0.106449468886772
YOL011W_mRNA_205	35	0.268228758485152	0
YOL011W_mRNA_305	18	0.477766038896056	0
YOL011W_mRNA_36	23	0.106449468886772	0
YOL011W_mRNA_446	20	0.358116356599429	0.268228758485152
YOL011W_mRNA_470	12	0.477766038896056	0.387878440781779
YOL011W_mRNA_510	61	0.477766038896056	0.106449468886772
YOL011W_mRNA_521	37	0.358116356599429	0.106449468886772
YOL011W_mRNA_599	11	0.230824762777463	0.230824762777463
YOL014W_mRNA_95	18	0.387878440781779	0.29658845657652
YOL015W_mRNA_229	13	0	0
YOL015W_mRNA_267	51	0.106449468886772	0
YOL015W_mRNA_27	41	0.268228758485152	0
YOL015W_mRNA_301	28	0	0
YOL015W_mRNA_372	16	0.230824762777463	0
YOL018C_mRNA_23	14	0	0
YOL019W-A_mRNA_174	13	0	0
YOL036W_mRNA_140	12	0.477766038896056	0.477766038896056
YOL043C_mRNA_52	10	0.477766038896056	0.387878440781779
YOL052C-A_mRNA_12	10	0.186823297845404	0
YOL052C-A_mRNA_147	17	0	0
YOL052C-A_mRNA_181	36	0.433764573963998	0
YOL052C-A_mRNA_26	11	0.31411489166737	0
YOL052C-A_mRNA_9	11	0	0
YOL082W_mRNA_214	15	0.358116356599429	0
YOL082W_mRNA_78	12	0.224227293553093	0
YOL084W_mRNA_126	25	0	0
YOL084W_mRNA_139	23	0.186823297845404	0
YOL084W_mRNA_178	10	0	0
YOL084W_mRNA_99	34	0	0
YOL097W-A_mRNA_152	11	0	0
YOL113W_mRNA_104	25	0.358116356599429	0
YOL113W_mRNA_78	13	0.230824762777463	0
YOL125W_mRNA_31	15	0.268228758485152	0
YOL125W_mRNA_337	15	0.477766038896056	0.186823297845404
YOL154W_mRNA_116	18	0.186823297845404	0
YOL163W_mRNA_188	13	0	0
YOL163W_mRNA_5	20	0.67011749599103	0.57882751178577
YOL163W_mRNA_86	33	0	0
YOR002W_mRNA_8	16	0.230824762777463	0.106449468886772
YOR009W_mRNA_46	11	0.268228758485152	0.268228758485152
YOR010C_mRNA_52	32	0.230824762777463	0
YOR030W_mRNA_3	13	0.106449468886772	0.106449468886772
YOR032W-A_mRNA_73	13	0.230824762777463	0
YOR034C_mRNA_8	39	0.268228758485152	0
YOR044W_mRNA_167	16	0.477766038896056	0.31411489166737
YOR045W_mRNA_1	17	0.106449468886772	0
YOR087W_mRNA_2	12	0	0
YOR100C_mRNA_60	27	0	0
YOR130C_mRNA_45	21	0.106449468886772	0
YOR134W_mRNA_156	12	0.106449468886772	0
YOR136W_mRNA_14	16	0.477766038896056	0
YOR161C_mRNA_32	14	0	0
YOR178C_mRNA_322	14	0	0
YOR192C-C_mRNA_21	11	0.477766038896056	0.186823297845404
YOR192C_mRNA_118	39	0	0
YOR192C_mRNA_194	11	0	0
YOR192C_mRNA_199	12	0.47847891221259	0.252586991644462
YOR192C_mRNA_358	23	0.614976820313725	0
YOR192C_mRNA_579	17	0.106449468886772	0
YOR192C_mRNA_665	32	0.386476054690797	0
YOR192C_mRNA_668	31	0.186823297845404	0
YOR192C_mRNA_866	10	0	0
YOR192C_mRNA_952	43	0.106449468886772	0
YOR192C_mRNA_970	37	0.106449468886772	0
YOR192C_mRNA_991	30	0.106449468886772	0
YOR193W_mRNA_22	11	0.387878440781779	0.252586991644462
YOR196C_mRNA_14	11	0	0
YOR222W_mRNA_237	34	0.230824762777463	0
YOR222W_mRNA_250	69	0.268228758485152	0
YOR222W_mRNA_341	20	0.386476054690797	0
YOR222W_mRNA_53	25	0.387878440781779	0.106449468886772
YOR246C_mRNA_2	20	0.387878440781779	0.268228758485152
YOR255W_mRNA_90	12	0.106449468886772	0.106449468886772
YOR264W_mRNA_10	19	0	0
YOR264W_mRNA_107	18	0	0
YOR264W_mRNA_128	11	0.106449468886772	0
YOR264W_mRNA_160	11	0.106449468886772	0.106449468886772
YOR272W_mRNA_6	11	0.230824762777463	0
YOR293C-A_mRNA_17	18	0.477766038896056	0
YOR303W_mRNA_97	25	0.907503556830924	0.907503556830924
YOR306C_mRNA_26	18	0.106449468886772	0
YOR307C_mRNA_88	12	0	0
YOR307C_mRNA_98	17	0	0
YOR312C_mRNA_104	21	0.386476054690797	0.186823297845404
YOR312C_mRNA_147	14	0.186823297845404	0
YOR312C_mRNA_196	23	0.268228758485152	0
YOR312C_mRNA_296	22	0.106449468886772	0
YOR312C_mRNA_330	14	0	0
YOR342C_mRNA_176	46	0	0
YOR342C_mRNA_224	30	0.386476054690797	0
YOR342C_mRNA_267	11	0.230824762777463	0.230824762777463
YOR342C_mRNA_5	15	0.268228758485152	0.224227293553093
YOR342C_mRNA_52	27	0.387878440781779	0.224227293553093
YOR342C_mRNA_80	78	0.29658845657652	0
YOR363C_mRNA_251	16	0.342474589758738	0.252586991644462
YOR380W_mRNA_97	25	0.268228758485152	0
YOR381W_mRNA_154	26	0.230824762777463	0
YOR381W_mRNA_290	14	0.186823297845404	0
YOR381W_mRNA_75	22	0.106449468886772	0
YOR387C_mRNA_132	33	0	0
YOR387C_mRNA_160	17	0	0
YOR387C_mRNA_29	44	0	0
YOR387C_mRNA_350	14	0.106449468886772	0.106449468886772
YOR387C_mRNA_411	21	0.106449468886772	0.106449468886772
YOR389W_mRNA_1	15	0.386476054690797	0.29658845657652
YOR396W_mRNA_138	24	0.31411489166737	0
YOR396W_mRNA_142	16	0.31411489166737	0
YOR396W_mRNA_164	14	0.31411489166737	0
YOR396W_mRNA_301	36	0.358116356599429	0.358116356599429
YOR396W_mRNA_304	35	0.358116356599429	0.358116356599429
YOR396W_mRNA_343	22	0.358116356599429	0.358116356599429
YOR396W_mRNA_76	21	0.31411489166737	0
YPL008W_mRNA_102	13	0.358116356599429	0.230824762777463
YPL022W_mRNA_35	10	0.477766038896056	0.186823297845404
YPL034W_mRNA_126	36	0.387878440781779	0.268228758485152
YPL034W_mRNA_156	26	0.268228758485152	0.268228758485152
YPL034W_mRNA_34	20	0.703657959464185	0.106449468886772
YPL036W_mRNA_103	35	0.387878440781779	0
YPL036W_mRNA_257	35	0	0
YPL036W_mRNA_382	25	0	0
YPL045W_mRNA_2	11	0.477766038896056	0
YPL058C_mRNA_57	14	0.386476054690797	0
YPL066W_mRNA_182	16	0	0
YPL066W_mRNA_360	14	0.477766038896056	0
YPL066W_mRNA_93	24	0	0
YPL067C_mRNA_4	12	0.106449468886772	0
YPL072W_mRNA_159	10	0.29658845657652	0.29658845657652
YPL072W_mRNA_66	20	0.477766038896056	0
YPL076W_mRNA_95	17	0.477766038896056	0
YPL107W_mRNA_10	13	0.387878440781779	0.106449468886772
YPL119C_mRNA_5	10	0	0
YPL133C_mRNA_13	19	0.477766038896056	0.386476054690797
YPL133C_mRNA_35	10	0.477766038896056	0.230824762777463
YPL148C_mRNA_94	14	0.477766038896056	0
YPL149W_mRNA_3	16	0	0
YPL150W_mRNA_113	25	0.106449468886772	0
YPL150W_mRNA_61	10	0	0
YPL152W_mRNA_6	22	0.186823297845404	0
YPL153C_mRNA_94	16	0.387878440781779	0
YPL164C_mRNA_21	10	0.358116356599429	0.31411489166737
YPL165C_mRNA_50	18	0	0
YPL165C_mRNA_85	10	0.106449468886772	0.106449468886772
YPL174C_mRNA_38	18	0.477766038896056	0
YPL174C_mRNA_53	13	0.358116356599429	0
YPL177C_mRNA_91	11	0.477766038896056	0
YPL206C_mRNA_11	18	0.230824762777463	0
YPL216W_mRNA_149	17	0.252586991644462	0
YPL216W_mRNA_207	35	0	0
YPL216W_mRNA_215	23	0.252586991644462	0
YPL216W_mRNA_252	20	0.230824762777463	0
YPL216W_mRNA_295	33	0.106449468886772	0
YPL216W_mRNA_308	14	0	0
YPL216W_mRNA_84	22	0.106449468886772	0
YPL219W_mRNA_2	14	0.268228758485152	0
YPL232W_mRNA_1	14	0.477766038896056	0.230824762777463
YPL236C_mRNA_158	19	0.387878440781779	0
YPL258C_mRNA_152	13	0.186823297845404	0
YPL258C_mRNA_57	10	0.29658845657652	0.252586991644462
YPL258C_mRNA_68	41	0.342474589758738	0
YPR002W_mRNA_30	25	0.106449468886772	0
YPR005C_mRNA_119	32	0	0
YPR005C_mRNA_128	29	0.386476054690797	0
YPR005C_mRNA_140	25	0.224227293553093	0
YPR085C_mRNA_44	12	0.477766038896056	0
YPR115W_mRNA_146	13	0.387878440781779	0
YPR127W_mRNA_107	12	0	0
YPR128C_mRNA_2	20	0.186823297845404	0
YPR178W_mRNA_8	10	0	0
YPR184W_mRNA_47	24	0.230824762777463	0
YPR193C_mRNA_145	12	0	0
YPR193C_mRNA_268	43	0.186823297845404	0
YPR193C_mRNA_277	40	0	0
YPR193C_mRNA_355	14	0	0
YPR193C_mRNA_462	25	0.106449468886772	0
YPR193C_mRNA_58	19	0.358116356599429	0
YPR193C_mRNA_580	10	0	0
YPR193C_mRNA_61	18	0	0
YPR193C_mRNA_77	23	0	0
YPR200C_mRNA_59	10	0.106449468886772	0
YPR201W_mRNA_5	17	0.268228758485152	0.268228758485152
YPR202W_mRNA_168	26	0.224227293553093	0
