# Supplementary material for: Determinants of genome-wide distribution and evolution of uORFs in eukaryotes
Source: Nat Commun. 2021 Feb 17;12:1076. doi: 10.1038/s41467-021-21394-y (PMC7889888; doi:10.1038/s41467-021-21394-y)
Supplement: Supplementary file 12 — Source Data [file 41467_2021_21394_MOESM12_ESM.zip › Source Data/S11a_human_uorf_omega_translated.txt]

Bin	omega	dN	dS
1	1.2579	0.0462	0.0367
2	1.1306	0.0364	0.0322
3	0.9846	0.0537	0.0545
4	1.012	0.0404	0.0399
5	1.3073	0.0481	0.0368
6	1.462	0.0458	0.0313
7	1.4491	0.0377	0.026
8	1.1922	0.0364	0.0306
9	0.8893	0.0363	0.0408
10	0.814	0.0412	0.0506
11	0.8766	0.0444	0.0506
12	0.8969	0.056	0.0624
13	0.8482	0.0475	0.056
14	1.0303	0.0627	0.0609
15	1.1826	0.042	0.0355
16	1.2947	0.0538	0.0415
17	0.6646	0.0329	0.0496
18	0.9699	0.0661	0.0681
19	1.1437	0.0407	0.0356
20	1.07	0.0481	0.045
21	1.0209	0.0483	0.0473
22	0.9112	0.0472	0.0518
23	1.0026	0.0483	0.0482
24	0.9419	0.0475	0.0505
25	1.0326	0.0495	0.0479
26	0.9369	0.0511	0.0546
27	1.1493	0.0475	0.0414
28	0.8771	0.047	0.0536
29	0.7328	0.0467	0.0637
30	1.0729	0.0376	0.035
31	1.085	0.045	0.0415
32	1.0243	0.0608	0.0593
33	0.9134	0.0543	0.0594
34	1.1152	0.0514	0.0461
35	1.2101	0.0517	0.0428
36	0.8047	0.044	0.0546
37	0.7951	0.0433	0.0545
38	1.6739	0.0573	0.0342
39	1.1105	0.0574	0.0517
40	0.9078	0.0459	0.0505
41	0.9903	0.0471	0.0476
42	1.4928	0.0516	0.0346
43	1.1672	0.0409	0.0351
44	0.8604	0.0508	0.059
45	1.5642	0.046	0.0294
46	1.38	0.048	0.0348
47	1.1295	0.05	0.0442
48	0.8809	0.0426	0.0484
49	0.7422	0.0397	0.0535
50	0.9382	0.0438	0.0467
51	0.9707	0.0441	0.0454
52	0.7257	0.0404	0.0556
53	0.9144	0.0456	0.0499
54	0.9471	0.0553	0.0584
55	0.9486	0.0459	0.0484
56	1.532	0.0534	0.0348
57	1.2648	0.0497	0.0393
58	0.9151	0.051	0.0557
59	1.3375	0.0461	0.0345
60	0.7867	0.0452	0.0574
61	1.1984	0.0455	0.0379
62	0.7644	0.0522	0.0683
63	0.9055	0.0666	0.0735
64	1.1027	0.0582	0.0528
65	0.9028	0.0533	0.059
66	1.0529	0.0438	0.0416
67	0.8803	0.0418	0.0475
68	0.9129	0.0439	0.0481
69	0.7572	0.0405	0.0535
70	1.0606	0.0488	0.046
71	1.5453	0.0483	0.0313
72	1.4037	0.0386	0.0275
73	1.0527	0.0578	0.0549
74	1.236	0.0443	0.0358
75	0.86	0.0448	0.052
76	1.0065	0.0494	0.0491
77	1.0419	0.0564	0.0542
78	1.6064	0.0581	0.0362
79	0.6716	0.0404	0.0602
80	1.4834	0.0636	0.0429
81	1.0601	0.0373	0.0352
82	0.665	0.0454	0.0683
83	1.5282	0.061	0.0399
84	1.0404	0.0458	0.044
85	0.7012	0.0396	0.0565
86	0.6883	0.0448	0.0651
87	1.0746	0.0446	0.0415
88	1.3518	0.0549	0.0406
89	1.0648	0.0479	0.045
90	1.3053	0.0518	0.0397
91	2.1029	0.0561	0.0267
92	1.2676	0.054	0.0426
93	1.2666	0.0601	0.0475
94	1.3443	0.0628	0.0467
95	1.4458	0.0516	0.0357
96	1.1021	0.0505	0.0458
97	0.7679	0.0411	0.0536
98	1.0836	0.0654	0.0603
99	1.1631	0.0506	0.0435
100	0.7356	0.0409	0.0557
101	0.9889	0.0454	0.0459
102	1.1409	0.0479	0.042
103	0.7615	0.0427	0.056
104	1.2363	0.0449	0.0364
105	1.2031	0.0515	0.0428
106	0.8823	0.0453	0.0513
107	1.0971	0.0454	0.0414
108	1.2392	0.0669	0.054
109	1.1175	0.0447	0.04
110	0.7134	0.0414	0.058
111	1.1189	0.0533	0.0476
112	0.9793	0.0404	0.0412
113	1.2732	0.0578	0.0454
114	1.0603	0.0587	0.0553
115	0.7258	0.0465	0.064
116	1.1608	0.0444	0.0383
117	1.0169	0.0374	0.0368
118	0.6111	0.0362	0.0593
119	0.9132	0.0411	0.045
120	1.1862	0.0544	0.0458
121	0.9415	0.0449	0.0476
122	1.4281	0.0551	0.0386
123	0.8189	0.0505	0.0616
124	0.7244	0.0393	0.0542
125	0.7587	0.0462	0.0608
126	1.6823	0.0352	0.021
127	1.1104	0.047	0.0423
128	1.1645	0.0538	0.0462
129	1.1372	0.0573	0.0503
130	1.026	0.0453	0.0441
131	0.92	0.0443	0.0481
132	0.8498	0.0541	0.0637
133	0.7386	0.0439	0.0594
134	0.9557	0.0421	0.044
135	0.861	0.0465	0.054
136	0.741	0.0516	0.0697
137	1.3638	0.0543	0.0398
138	0.9344	0.0433	0.0464
139	0.9705	0.0422	0.0435
140	1.3898	0.0539	0.0388
141	0.8194	0.0418	0.051
142	1.2997	0.0565	0.0435
143	1.3578	0.0466	0.0343
144	1.429	0.0582	0.0408
145	0.9594	0.0383	0.0399
146	0.8123	0.0393	0.0484
147	0.9078	0.0581	0.064
148	1.4398	0.0511	0.0355
149	0.811	0.051	0.0629
150	0.9756	0.0482	0.0494
151	0.7304	0.0436	0.0597
152	0.8995	0.046	0.0511
153	0.8978	0.0429	0.0477
154	1.3803	0.0376	0.0273
155	1.0288	0.0496	0.0482
156	0.8309	0.0494	0.0595
157	0.7337	0.0445	0.0607
158	0.8776	0.0434	0.0495
159	1.336	0.0473	0.0354
160	1.2756	0.0544	0.0427
161	1.6179	0.0537	0.0332
162	1.0596	0.0543	0.0512
163	1.0222	0.0524	0.0513
164	1.4558	0.0489	0.0336
165	0.7884	0.0507	0.0643
166	1.1058	0.0578	0.0522
167	0.9937	0.0449	0.0452
168	1.6614	0.0604	0.0364
169	1.2274	0.0465	0.0379
170	1.045	0.0531	0.0508
171	0.576	0.027	0.0468
172	1.2429	0.0639	0.0514
173	1.2159	0.0378	0.0311
174	1.1277	0.0469	0.0416
175	1.2867	0.0633	0.0492
176	1.0167	0.0491	0.0483
177	0.8984	0.0501	0.0558
178	0.89	0.0509	0.0572
179	1.1132	0.0544	0.0489
180	1.0297	0.0442	0.043
181	0.9495	0.0536	0.0565
182	1.478	0.0553	0.0374
183	1.1921	0.0509	0.0427
184	1.0563	0.0588	0.0556
185	1.1397	0.0539	0.0473
186	1.4456	0.0634	0.0438
187	1.1038	0.0587	0.0531
188	1.2193	0.0508	0.0417
189	1.3383	0.0547	0.0409
190	1.1672	0.0534	0.0457
191	1.1005	0.0584	0.0531
192	0.8921	0.0603	0.0676
193	1.17	0.0562	0.0481
194	1.2981	0.0587	0.0452
195	1.1054	0.0555	0.0502
196	1.1826	0.0506	0.0428
197	1.2307	0.0519	0.0422
198	1.2981	0.057	0.0439
199	0.8672	0.0418	0.0482
200	1.0923	0.0468	0.0428
201	1.0535	0.0552	0.0524
202	0.9682	0.0465	0.048
203	0.9862	0.0462	0.0468
204	1.0869	0.0471	0.0433
205	1.0172	0.0448	0.0441
206	1.2649	0.0398	0.0315
207	0.8712	0.0541	0.0621
208	1.2141	0.0489	0.0403
209	1.6059	0.0658	0.041
210	1.5241	0.0617	0.0405
211	1.7489	0.0582	0.0333
212	0.9662	0.0408	0.0422
213	0.821	0.044	0.0535
214	1.1962	0.0595	0.0498
215	1.0248	0.0532	0.0519
216	1.1352	0.056	0.0493
217	1.0755	0.0517	0.048
218	0.9362	0.0504	0.0538
219	0.8716	0.0523	0.06
220	0.9383	0.0466	0.0497
221	0.9813	0.0358	0.0364
222	0.9655	0.0475	0.0492
223	0.8123	0.0622	0.0766
224	0.9818	0.0405	0.0413
225	0.9293	0.0508	0.0547
226	1.2421	0.0474	0.0382
227	0.7506	0.0596	0.0794
228	0.9538	0.0466	0.0488
229	0.9072	0.0516	0.0569
230	1.1175	0.0517	0.0462
231	0.9836	0.0506	0.0514
232	1.021	0.0589	0.0577
233	0.7126	0.048	0.0673
234	0.8678	0.0378	0.0436
235	1.147	0.0568	0.0495
236	1.3728	0.048	0.035
237	1.0034	0.0539	0.0538
238	0.7656	0.0505	0.0659
239	0.836	0.0401	0.0479
240	1.1775	0.0511	0.0434
241	1.0961	0.0518	0.0473
242	1.0415	0.0526	0.0505
243	0.6646	0.0461	0.0694
244	0.8028	0.0358	0.0445
245	0.9848	0.0456	0.0463
246	0.8002	0.0478	0.0598
247	1.0331	0.0531	0.0514
248	1.4396	0.0372	0.0258
249	0.9913	0.0592	0.0598
250	1.0777	0.0463	0.0429
251	0.7126	0.0415	0.0582
252	1.0124	0.0438	0.0432
253	0.8601	0.0486	0.0565
254	0.7929	0.0423	0.0533
255	1.211	0.0555	0.0458
256	0.8072	0.052	0.0645
257	1.333	0.052	0.039
258	1.2058	0.0543	0.045
259	1.0318	0.0655	0.0635
260	0.7517	0.0562	0.0747
261	1.1137	0.054	0.0485
262	1.2279	0.0523	0.0426
263	0.751	0.0512	0.0682
264	1.2059	0.0484	0.0402
265	1.0883	0.0517	0.0475
266	1.2887	0.0538	0.0417
267	1.2965	0.0538	0.0415
268	0.8192	0.0474	0.0579
269	0.9598	0.0481	0.0501
270	0.901	0.0465	0.0516
271	1.0312	0.0572	0.0555
272	1.0085	0.0496	0.0492
273	1.3031	0.0589	0.0452
274	1.2921	0.0392	0.0304
275	0.8239	0.0422	0.0512
276	0.8295	0.0568	0.0684
277	1.0075	0.0695	0.069
278	1.1623	0.0468	0.0403
279	1.2283	0.0563	0.0458
280	0.771	0.0525	0.068
281	1.0391	0.0535	0.0515
282	0.9362	0.041	0.0438
283	1.1364	0.0534	0.047
284	0.9415	0.0373	0.0396
285	0.8542	0.0416	0.0487
286	0.7792	0.0485	0.0623
287	1.0539	0.0566	0.0537
288	0.9912	0.0532	0.0537
289	1.0464	0.0527	0.0503
290	1.5632	0.0423	0.0271
291	1.288	0.0653	0.0507
292	1.2526	0.0468	0.0374
293	0.8472	0.0406	0.0479
294	1.0344	0.0668	0.0646
295	0.8499	0.0432	0.0508
296	1.0183	0.04	0.0393
297	1.4653	0.0566	0.0386
298	0.8317	0.0378	0.0455
299	0.8459	0.0526	0.0622
300	1.3346	0.0575	0.0431
301	1.0459	0.0607	0.058
302	1.0915	0.0525	0.0481
303	0.7462	0.0531	0.0711
304	1.6564	0.0536	0.0324
305	1.0955	0.0498	0.0455
306	1.1072	0.0453	0.041
307	1.0494	0.0369	0.0352
308	0.9596	0.049	0.0511
309	0.8696	0.0599	0.0688
310	0.8021	0.0404	0.0504
311	1.383	0.0545	0.0394
312	1.2676	0.0558	0.044
313	1.3711	0.0459	0.0335
314	1.2163	0.0553	0.0455
315	1.1506	0.0519	0.0451
316	0.7856	0.0392	0.0499
317	1.6156	0.0584	0.0361
318	1.4277	0.0434	0.0304
319	1.5853	0.0492	0.0311
320	1.2221	0.0529	0.0433
321	1.0944	0.0532	0.0486
322	0.9794	0.0467	0.0477
323	1.3478	0.0449	0.0333
324	0.8594	0.0505	0.0588
325	1.3348	0.0747	0.0559
326	1.082	0.0507	0.0468
327	1.0467	0.0428	0.0409
328	1.4279	0.0537	0.0376
329	0.8126	0.0529	0.0651
330	1.1171	0.0412	0.0369
331	0.9223	0.0516	0.0559
332	0.9903	0.0428	0.0432
333	1.0911	0.0586	0.0537
334	0.9292	0.0488	0.0525
335	1.7329	0.0529	0.0306
336	1.2917	0.0497	0.0384
337	1.2033	0.0612	0.0509
338	1.4064	0.0617	0.0439
339	1.3059	0.0534	0.0409
340	1.2346	0.0508	0.0412
341	0.8777	0.0559	0.0637
342	1.0887	0.048	0.0441
343	1.2309	0.0617	0.0502
344	1.0148	0.0486	0.0479
345	0.9872	0.0469	0.0476
346	0.8794	0.0587	0.0668
347	1.3828	0.0498	0.036
348	1.1911	0.0585	0.0491
349	0.8269	0.0517	0.0625
350	0.9798	0.0527	0.0538
351	1.0662	0.0401	0.0376
352	0.9402	0.0515	0.0548
353	1.0124	0.0618	0.0611
354	0.953	0.0616	0.0647
355	1.5248	0.0432	0.0283
356	1.1689	0.0568	0.0486
357	0.9347	0.0456	0.0488
358	0.9148	0.0508	0.0555
359	0.8709	0.0518	0.0595
360	1.0501	0.0607	0.0578
361	1.0382	0.0511	0.0492
362	1.0621	0.0528	0.0497
363	0.8688	0.0489	0.0562
364	0.9613	0.0421	0.0438
365	0.9477	0.0518	0.0546
366	1.2753	0.0548	0.043
367	0.9507	0.0452	0.0475
368	0.9428	0.0434	0.0461
369	0.8947	0.0486	0.0544
370	1.2481	0.0501	0.0401
371	1.7296	0.037	0.0214
372	1.1177	0.0534	0.0478
373	1.0572	0.0469	0.0443
374	0.7207	0.0461	0.064
375	1.1238	0.0556	0.0495
376	0.9864	0.0489	0.0495
377	1.3363	0.0513	0.0384
378	1.143	0.0486	0.0425
379	1.0386	0.0529	0.051
380	0.807	0.059	0.0731
381	0.9579	0.0481	0.0503
382	0.8642	0.0393	0.0455
383	0.9641	0.041	0.0425
384	1.0753	0.0512	0.0476
385	1.1789	0.0484	0.041
386	1.3541	0.0555	0.041
387	1.1507	0.0388	0.0337
388	1.0195	0.0515	0.0505
389	0.9543	0.0423	0.0443
390	0.7641	0.0427	0.0559
391	0.8741	0.0517	0.0592
392	0.847	0.042	0.0495
393	0.9172	0.0548	0.0598
394	1.0053	0.0442	0.0439
395	1.6624	0.0537	0.0323
396	1.1104	0.0508	0.0457
397	1.0768	0.042	0.039
398	0.9473	0.0611	0.0645
399	0.7911	0.0485	0.0613
400	0.8279	0.0431	0.052
401	0.9027	0.0407	0.045
402	0.8585	0.0402	0.0469
403	1.2232	0.0515	0.0421
404	0.9048	0.0456	0.0504
405	1.0102	0.0655	0.0649
406	0.9219	0.0566	0.0614
407	0.884	0.0504	0.057
408	1.2694	0.0374	0.0294
409	0.7083	0.0396	0.0559
410	0.9113	0.0544	0.0597
411	1.1262	0.0565	0.0502
412	1.1738	0.0512	0.0436
413	1.473	0.0536	0.0364
414	0.7102	0.045	0.0634
415	0.9573	0.0522	0.0545
416	1.0201	0.0565	0.0554
417	0.9692	0.0471	0.0486
418	1.1152	0.0479	0.0429
419	1.3002	0.0533	0.041
420	0.7655	0.0488	0.0637
421	1.1848	0.0582	0.0491
422	0.8197	0.0588	0.0717
423	0.9256	0.0514	0.0556
424	1.1653	0.0531	0.0455
425	1.2499	0.0528	0.0423
426	1.2395	0.0542	0.0438
427	1.2136	0.0437	0.036
428	0.75	0.0459	0.0612
429	0.9384	0.0561	0.0598
430	1.2675	0.0537	0.0423
431	1.1584	0.0585	0.0505
432	1.8249	0.0542	0.0297
433	1.3517	0.0645	0.0477
434	0.6795	0.0497	0.0732
435	1.146	0.0506	0.0441
436	1.3337	0.0436	0.0327
437	1.0348	0.0486	0.0469
438	1.4261	0.0587	0.0411
439	1.7603	0.053	0.0301
440	1.2607	0.0561	0.0445
441	0.8459	0.0396	0.0469
442	0.8476	0.0408	0.0481
443	1.1288	0.0564	0.0499
444	0.8092	0.046	0.0568
445	1.1091	0.0424	0.0383
446	1.0338	0.0548	0.053
447	1.2181	0.063	0.0517
448	1.1428	0.0598	0.0523
449	0.8596	0.0439	0.051
450	0.8818	0.0522	0.0592
451	1.1655	0.0418	0.0359
452	1.0915	0.0488	0.0447
453	0.97	0.0519	0.0535
454	0.913	0.0496	0.0543
455	1.2044	0.0589	0.0489
456	1.1373	0.0602	0.0529
457	0.9899	0.0554	0.0559
458	0.8286	0.0377	0.0455
459	0.9671	0.0489	0.0505
460	0.9273	0.0433	0.0467
461	1.3908	0.052	0.0374
462	0.6855	0.0541	0.0789
463	0.9753	0.0658	0.0675
464	0.8209	0.0554	0.0675
465	0.7684	0.043	0.056
466	0.954	0.0502	0.0526
467	0.7376	0.0478	0.0648
468	1.1377	0.0523	0.0459
469	1.1087	0.0488	0.044
470	1.0341	0.0627	0.0606
471	0.8992	0.0581	0.0646
472	1.4362	0.0465	0.0324
473	1.6987	0.052	0.0306
474	0.8878	0.0409	0.0461
475	0.8244	0.0382	0.0464
476	1.0826	0.0556	0.0514
477	1.0211	0.0411	0.0402
478	1.164	0.0563	0.0483
479	1.1423	0.0505	0.0442
480	0.931	0.043	0.0462
481	0.9235	0.0522	0.0565
482	1.1533	0.0503	0.0436
483	1.1477	0.0549	0.0478
484	1.0678	0.0602	0.0564
485	1.2008	0.059	0.0491
486	0.9483	0.0379	0.04
487	0.9418	0.0448	0.0476
488	1.2984	0.0637	0.049
489	0.7964	0.0435	0.0547
490	1.1406	0.0533	0.0467
491	0.9046	0.0436	0.0482
492	0.9289	0.0464	0.05
493	1.3426	0.0524	0.039
494	0.9956	0.0405	0.0407
495	0.999	0.0579	0.058
496	1.4259	0.0621	0.0436
497	1.0749	0.0493	0.0459
498	1.3343	0.0551	0.0413
499	1.157	0.0584	0.0505
500	0.8893	0.0415	0.0466
501	1.3046	0.0459	0.0351
502	1.1482	0.05	0.0436
503	1.2237	0.0599	0.049
504	1.1507	0.053	0.0461
505	1.1223	0.0503	0.0448
506	0.6486	0.0518	0.0798
507	1.0095	0.048	0.0475
508	1.44	0.0618	0.0429
509	0.837	0.0355	0.0425
510	0.9978	0.052	0.0521
511	0.8514	0.0542	0.0637
512	0.7729	0.0463	0.0599
513	1.3007	0.0485	0.0373
514	1.0052	0.055	0.0547
515	1.1615	0.0579	0.0499
516	1.1765	0.0491	0.0417
517	1.0026	0.0541	0.054
518	1.0133	0.0618	0.061
519	0.9889	0.0424	0.0429
520	1.2352	0.0458	0.0371
521	1.2138	0.0679	0.0559
522	0.8556	0.0433	0.0506
523	0.9151	0.0503	0.0549
524	1.19	0.0585	0.0491
525	1.3195	0.0626	0.0474
526	1.0358	0.0545	0.0526
527	1.1194	0.0571	0.051
528	1.0237	0.0404	0.0394
529	1.0283	0.047	0.0457
530	1.1183	0.0477	0.0426
531	1.9782	0.0715	0.0362
532	1.286	0.0489	0.0381
533	1.3489	0.0453	0.0336
534	0.9123	0.0428	0.0469
535	0.9726	0.0429	0.0441
536	1.3384	0.0582	0.0435
537	1.1111	0.0594	0.0535
538	1.0707	0.0492	0.046
539	1.1221	0.0484	0.0431
540	1.2328	0.0554	0.0449
541	1.636	0.0498	0.0305
542	1.3013	0.0568	0.0436
543	0.935	0.0572	0.0612
544	0.943	0.0473	0.0501
545	0.9735	0.0518	0.0532
546	0.8028	0.0511	0.0636
547	1.3192	0.0659	0.0499
548	1.0019	0.0549	0.0548
549	1.2	0.0513	0.0427
550	0.8137	0.0461	0.0566
551	1.0343	0.0613	0.0593
552	1.2633	0.0433	0.0343
553	1.0112	0.0578	0.0571
554	0.6855	0.0389	0.0568
555	0.973	0.0564	0.0579
556	1.1362	0.0644	0.0567
557	0.8004	0.0295	0.0368
558	0.9917	0.0474	0.0478
559	1.1587	0.0596	0.0515
560	0.6656	0.0446	0.067
561	1.2764	0.0544	0.0426
562	1.0341	0.0429	0.0414
563	0.9127	0.0463	0.0507
564	1.123	0.0511	0.0455
565	1.296	0.0555	0.0428
566	0.8933	0.0531	0.0594
567	1.003	0.048	0.0479
568	1.0437	0.0414	0.0397
569	1.2241	0.0612	0.05
570	1.2116	0.0488	0.0402
571	1.4699	0.0598	0.0407
572	1.0386	0.0537	0.0517
573	1.3796	0.056	0.0406
574	1.2705	0.0535	0.0421
575	0.9059	0.0352	0.0388
576	1.1584	0.0535	0.0462
577	1.0183	0.0466	0.0458
578	1.1236	0.0691	0.0615
579	0.9405	0.0455	0.0483
580	1.1314	0.0619	0.0547
581	0.8097	0.0534	0.066
582	1.1392	0.0525	0.0461
583	0.9624	0.0514	0.0534
584	1.7378	0.0686	0.0395
585	0.8386	0.0427	0.0509
586	1.0874	0.0515	0.0474
587	1.568	0.0439	0.028
588	1.4271	0.0475	0.0333
589	0.8895	0.0417	0.0469
590	1.07	0.045	0.042
591	0.7471	0.0444	0.0594
592	0.6338	0.0416	0.0656
593	1.048	0.0574	0.0547
594	1.0985	0.0425	0.0387
595	1.014	0.0426	0.042
596	1.9447	0.0604	0.031
597	1.0145	0.0535	0.0527
598	0.8724	0.0453	0.0519
599	1.0889	0.0633	0.0581
600	0.861	0.0574	0.0667
601	0.9104	0.0458	0.0503
602	1.0626	0.0521	0.049
603	0.995	0.0636	0.0639
604	0.9853	0.0525	0.0533
605	0.9413	0.0478	0.0508
606	1.0691	0.0525	0.0492
607	1.2523	0.046	0.0367
608	1.2311	0.0507	0.0412
609	1.4105	0.0592	0.042
610	0.7655	0.0465	0.0607
611	1.298	0.0508	0.0392
612	1.3647	0.0604	0.0443
613	1.0049	0.0482	0.0479
614	0.6001	0.0385	0.0642
615	1.0716	0.0601	0.0561
616	0.9091	0.0501	0.0552
617	1.1337	0.057	0.0503
618	0.9891	0.0697	0.0704
619	1.1701	0.0524	0.0448
620	1.0317	0.0457	0.0443
621	0.9684	0.0571	0.059
622	0.9894	0.0537	0.0542
623	0.7865	0.0494	0.0628
624	0.8606	0.0439	0.0511
625	0.752	0.0392	0.0521
626	1.0445	0.0498	0.0476
627	1.0979	0.0607	0.0553
628	1.5462	0.0675	0.0436
629	0.9129	0.067	0.0734
630	1.0988	0.0673	0.0612
631	0.9932	0.0481	0.0484
632	1.5843	0.0541	0.0342
633	1.0546	0.0492	0.0467
634	0.9087	0.051	0.0561
635	1.2243	0.0458	0.0374
636	0.914	0.0573	0.0627
637	1.172	0.0579	0.0494
638	1.3949	0.0576	0.0413
639	1.687	0.0495	0.0294
640	1.066	0.067	0.0629
641	0.9107	0.0528	0.0579
642	1.0165	0.0542	0.0534
643	0.9604	0.0494	0.0515
644	0.8935	0.0488	0.0546
645	1.0477	0.0645	0.0616
646	0.7283	0.0377	0.0518
647	1.2085	0.0494	0.0409
648	1.1606	0.0567	0.0489
649	1.22	0.0531	0.0435
650	0.9396	0.045	0.0479
651	1.1468	0.0617	0.0538
652	1.0683	0.0478	0.0447
653	0.961	0.0579	0.0602
654	1.2895	0.071	0.0551
655	0.8962	0.0447	0.0498
656	0.8782	0.0477	0.0543
657	0.8534	0.0452	0.053
658	1.4739	0.0544	0.0369
659	0.8783	0.0458	0.0521
660	0.9836	0.0634	0.0644
661	0.9344	0.0491	0.0525
662	0.7638	0.0475	0.0622
663	1.0848	0.0524	0.0483
664	1.0316	0.0557	0.054
665	0.7298	0.047	0.0644
666	0.9485	0.0412	0.0434
667	1.0113	0.0621	0.0614
668	1.1577	0.0432	0.0373
669	1.0687	0.057	0.0534
670	1.0613	0.0547	0.0516
671	1.5057	0.0679	0.0451
672	0.8919	0.0451	0.0506
673	0.891	0.0596	0.0669
674	1.1052	0.0609	0.0551
675	1.2182	0.0579	0.0475
676	1.3967	0.0462	0.0331
677	1.4356	0.0624	0.0434
678	1.0359	0.0634	0.0612
679	0.7302	0.0511	0.07
680	1.1841	0.0436	0.0368
681	1.0593	0.0622	0.0587
682	0.8009	0.0468	0.0584
683	1.2354	0.0722	0.0585
684	1.3401	0.0483	0.036
685	1.215	0.0331	0.0273
686	1.034	0.0535	0.0518
687	0.9372	0.0357	0.0381
688	1.4368	0.0553	0.0385
689	1.2702	0.0536	0.0422
690	1.3007	0.0432	0.0332
691	1.2775	0.0583	0.0456
692	1.0575	0.0437	0.0413
693	0.8873	0.043	0.0484
694	0.7316	0.0504	0.0688
695	0.6676	0.0474	0.071
696	1.2065	0.0364	0.0302
697	1.1394	0.0514	0.0451
698	0.9747	0.0589	0.0604
699	1.1377	0.0598	0.0525
700	1.0386	0.0508	0.0489
701	0.7216	0.038	0.0527
702	0.9892	0.0554	0.056
703	0.8416	0.0581	0.069
704	1.1847	0.0531	0.0448
705	0.8531	0.0503	0.0589
706	1.2089	0.0573	0.0474
707	1.1337	0.0591	0.0521
708	1.112	0.0514	0.0462
709	1.0578	0.0456	0.0431
710	1.0738	0.0669	0.0623
711	0.9714	0.0564	0.0581
712	0.8986	0.0458	0.051
713	1.3613	0.0523	0.0384
714	1.1538	0.0509	0.0441
715	0.9425	0.0534	0.0566
716	0.8143	0.0586	0.072
717	1.127	0.0602	0.0534
718	1.0612	0.0405	0.0382
719	1.1585	0.0476	0.0411
720	1.1362	0.0536	0.0472
721	1.0476	0.0618	0.0589
722	0.8544	0.0438	0.0513
723	0.8642	0.0483	0.0559
724	0.9073	0.0506	0.0558
725	1.1736	0.0546	0.0465
726	1.122	0.0501	0.0446
727	1.0171	0.048	0.0472
728	1.055	0.0597	0.0566
729	0.9761	0.0579	0.0593
730	1.132	0.0714	0.0631
731	1.3122	0.0508	0.0387
732	1.004	0.0438	0.0436
733	0.8543	0.0364	0.0426
734	1.874	0.0457	0.0244
735	1.2089	0.0613	0.0507
736	0.7178	0.0526	0.0733
737	0.8107	0.0411	0.0507
738	0.8363	0.0621	0.0743
739	1.2962	0.051	0.0393
740	1.2913	0.0662	0.0513
741	0.9427	0.049	0.052
742	0.9054	0.0481	0.0532
743	1.0838	0.0539	0.0498
744	1.1917	0.0585	0.0491
745	1.0198	0.0546	0.0535
746	1.1638	0.051	0.0438
747	1.1217	0.0531	0.0474
748	0.9844	0.0584	0.0594
749	1.2191	0.0677	0.0555
750	1.3177	0.0428	0.0325
751	0.8781	0.0488	0.0555
752	1.0014	0.0499	0.0499
753	1.5649	0.0477	0.0305
754	1.1502	0.0556	0.0483
755	0.9132	0.0575	0.063
756	0.81	0.0464	0.0572
757	1.0415	0.0504	0.0484
758	0.9715	0.0493	0.0507
759	1.2068	0.0578	0.0479
760	0.6573	0.0419	0.0637
761	0.8495	0.0524	0.0617
762	0.9764	0.0535	0.0548
763	1.6886	0.0633	0.0375
764	1.1402	0.043	0.0377
765	2.0151	0.0604	0.03
766	0.8141	0.0434	0.0533
767	1.1258	0.0773	0.0687
768	0.8767	0.0722	0.0823
769	1.3228	0.0649	0.0491
770	0.7985	0.0472	0.0591
771	0.8635	0.0531	0.0615
772	1.38	0.0629	0.0455
773	1.2062	0.0558	0.0462
774	1.2553	0.0544	0.0433
775	1.6082	0.056	0.0348
776	1.1071	0.058	0.0524
777	1.2489	0.0557	0.0446
778	0.9142	0.0503	0.055
779	0.6866	0.0466	0.0678
780	1.0348	0.0701	0.0678
781	0.9086	0.0554	0.061
782	0.8736	0.0524	0.06
783	0.9599	0.061	0.0635
784	0.9443	0.0524	0.0555
785	0.9076	0.056	0.0617
786	1.0459	0.0502	0.048
787	0.9548	0.0446	0.0467
788	1.4596	0.0681	0.0466
789	1.0502	0.052	0.0495
790	0.9092	0.0645	0.0709
791	1.2897	0.0591	0.0458
792	1.2217	0.0447	0.0366
793	1.3509	0.0586	0.0434
794	1.2146	0.0491	0.0404
795	0.9071	0.0594	0.0655
796	1.0073	0.0598	0.0594
797	1.8806	0.0465	0.0247
798	0.881	0.0662	0.0751
799	1.1174	0.0439	0.0393
800	1.444	0.0573	0.0397
801	0.9501	0.0506	0.0533
802	1.3764	0.0562	0.0408
803	0.7289	0.0468	0.0642
804	0.8272	0.0617	0.0746
805	1.1156	0.0373	0.0335
806	1.0962	0.0582	0.0531
807	0.9517	0.0408	0.0429
808	0.9874	0.0385	0.039
809	1.0292	0.0592	0.0575
810	1.317	0.0677	0.0514
811	1.5274	0.0818	0.0536
812	0.922	0.0481	0.0522
813	0.9542	0.0682	0.0715
814	1.2238	0.0681	0.0556
815	1.1822	0.0615	0.052
816	0.8975	0.0391	0.0435
817	0.9469	0.0421	0.0444
818	0.893	0.0471	0.0528
819	1.3196	0.0551	0.0418
820	1.1969	0.05	0.0417
821	1.0515	0.059	0.0561
822	1.1928	0.0533	0.0447
823	0.6956	0.0486	0.0699
824	1.199	0.0613	0.0511
825	0.8526	0.0405	0.0475
826	1.341	0.0674	0.0502
827	1.0842	0.0534	0.0492
828	0.9416	0.0463	0.0492
829	1.0746	0.0554	0.0516
830	1.6194	0.0468	0.0289
831	1.2886	0.0561	0.0435
832	0.7625	0.0452	0.0593
833	0.9401	0.0506	0.0539
834	1.1366	0.0605	0.0533
835	1.0206	0.0442	0.0433
836	1.0703	0.0556	0.052
837	1.009	0.0431	0.0427
838	0.7987	0.0447	0.056
839	0.8796	0.0533	0.0606
840	0.8647	0.0547	0.0632
841	1.3192	0.0515	0.0391
842	1.0573	0.068	0.0643
843	1.6007	0.0564	0.0352
844	1.1632	0.0628	0.054
845	1.1373	0.0632	0.0556
846	0.9603	0.0575	0.0598
847	1.2919	0.0657	0.0509
848	1.1652	0.0559	0.048
849	0.9813	0.054	0.055
850	0.9987	0.0526	0.0526
851	0.9196	0.0563	0.0612
852	1.1547	0.0623	0.054
853	1.068	0.0456	0.0427
854	1.1476	0.0676	0.0589
855	1.0539	0.058	0.055
856	1.1995	0.0494	0.0412
857	1.03	0.058	0.0563
858	0.9561	0.051	0.0533
859	0.9277	0.0424	0.0457
860	0.6979	0.0417	0.0598
861	1.5579	0.0535	0.0344
862	0.9339	0.0569	0.0609
863	1.3475	0.0643	0.0477
864	0.8852	0.0554	0.0625
865	0.7395	0.0507	0.0686
866	1.1644	0.0635	0.0545
867	1.3937	0.0529	0.0379
868	0.8855	0.0547	0.0618
869	1.2294	0.0582	0.0474
870	1.004	0.0551	0.0549
871	1.1696	0.0651	0.0556
872	1.199	0.0605	0.0504
873	1.1507	0.0528	0.0458
874	0.6661	0.0479	0.072
875	1.0693	0.0566	0.053
876	1.1693	0.0618	0.0528
877	1.4382	0.0518	0.036
878	1.2201	0.0628	0.0514
879	1.0777	0.0588	0.0546
880	1.1605	0.0487	0.042
881	1.0554	0.0587	0.0556
882	0.9392	0.0434	0.0462
883	0.7344	0.0489	0.0666
884	1.1434	0.0516	0.0451
885	1.4767	0.0557	0.0377
886	0.8819	0.0564	0.064
887	1.1978	0.0575	0.048
888	1.0901	0.0528	0.0484
889	1.0563	0.063	0.0596
890	0.9554	0.0552	0.0577
891	1.2322	0.0559	0.0454
892	1.4354	0.0516	0.036
893	0.85	0.0447	0.0526
894	1.1888	0.0543	0.0457
895	0.7374	0.0481	0.0652
896	1.1689	0.06	0.0513
897	0.9865	0.0548	0.0555
898	0.9212	0.0526	0.0571
899	1.2469	0.0518	0.0415
900	0.7372	0.0488	0.0661
901	0.8666	0.0496	0.0573
902	1.6451	0.0507	0.0308
903	1.0682	0.0441	0.0413
904	1.0289	0.0559	0.0544
905	1.3019	0.0595	0.0457
906	0.8838	0.0591	0.0669
907	1.1684	0.0514	0.044
908	1.2592	0.0588	0.0467
909	1.017	0.0449	0.0441
910	1.126	0.0595	0.0528
911	0.9026	0.0502	0.0556
912	1.1089	0.0505	0.0455
913	1.0279	0.0577	0.0562
914	1.0518	0.0655	0.0623
915	1.1761	0.0555	0.0472
916	0.7797	0.0451	0.0579
917	1.1114	0.0494	0.0444
918	1.2858	0.0518	0.0403
919	0.8587	0.0513	0.0597
920	0.8604	0.0571	0.0664
921	0.9823	0.0543	0.0553
922	1.0943	0.0414	0.0378
923	1.2584	0.0637	0.0506
924	1.0921	0.0564	0.0516
925	1.4583	0.0513	0.0352
926	1.0294	0.0433	0.042
927	1.0337	0.0567	0.0548
928	1.1379	0.0536	0.0471
929	1.107	0.0607	0.0549
930	0.901	0.0474	0.0526
931	1.2382	0.059	0.0477
932	0.6418	0.0318	0.0495
933	1.068	0.0381	0.0357
934	1.1387	0.0572	0.0503
935	1.4475	0.0581	0.0402
936	0.8866	0.0606	0.0684
937	1.3433	0.061	0.0454
938	1.0207	0.0671	0.0657
939	0.8233	0.0483	0.0587
940	0.769	0.0436	0.0567
941	0.9164	0.0453	0.0495
942	0.7652	0.064	0.0837
943	0.9499	0.058	0.0611
944	0.848	0.0505	0.0596
945	1.1902	0.0577	0.0485
946	1.1663	0.0517	0.0443
947	1.1418	0.0612	0.0536
948	1.0971	0.0499	0.0455
949	0.9143	0.0537	0.0587
950	0.9819	0.0417	0.0425
951	1.0146	0.0592	0.0583
952	1.0737	0.051	0.0475
953	1.3698	0.0571	0.0417
954	0.8757	0.0462	0.0527
955	1.0283	0.043	0.0418
956	1.0023	0.0544	0.0542
957	0.8882	0.0533	0.06
958	1.226	0.0514	0.0419
959	1.2278	0.0538	0.0438
960	1.1694	0.0562	0.048
961	0.6903	0.05	0.0725
962	1.0621	0.0428	0.0403
963	1.1226	0.0632	0.0563
964	1.0857	0.0485	0.0447
965	1.0717	0.0561	0.0523
966	0.9404	0.0665	0.0708
967	1.0579	0.0529	0.05
968	0.8774	0.0389	0.0443
969	0.8448	0.0533	0.0631
970	1.1929	0.0537	0.045
971	1.2967	0.0578	0.0446
972	1.2616	0.0573	0.0455
973	0.9454	0.0586	0.062
974	1.0779	0.059	0.0548
975	1.3754	0.0683	0.0497
976	0.9231	0.0482	0.0522
977	0.9941	0.0495	0.0498
978	0.8668	0.0471	0.0543
979	1.3288	0.0543	0.0409
980	1.4202	0.0634	0.0446
981	0.8824	0.0515	0.0584
982	1.0734	0.0629	0.0586
983	1.3767	0.0589	0.0428
984	0.6789	0.0454	0.0669
985	1.0226	0.0531	0.0519
986	0.922	0.0555	0.0601
987	1.0772	0.0578	0.0537
988	1.2394	0.0624	0.0503
989	0.5674	0.058	0.1022
990	1.1228	0.0582	0.0518
991	0.9435	0.0592	0.0628
992	1.0957	0.0661	0.0603
993	1.101	0.0501	0.0455
994	1.5165	0.0559	0.0368
995	0.8097	0.056	0.0691
996	1.0123	0.0547	0.054
997	1.0901	0.0541	0.0496
998	1.1782	0.0565	0.0479
999	1.3199	0.0636	0.0482
1000	0.8352	0.0585	0.07
