# Supplementary material for: Determinants of genome-wide distribution and evolution of uORFs in eukaryotes
Source: Nat Commun. 2021 Feb 17;12:1076. doi: 10.1038/s41467-021-21394-y (PMC7889888; doi:10.1038/s41467-021-21394-y)
Supplement: Supplementary file 12 — Source Data [file 41467_2021_21394_MOESM12_ESM.zip › Source Data/S11b_fly_uorf_omega_translated.txt]

Bin	omega	dN	dS
1	0.8654	0.0258	0.0298
2	0.8749	0.0524	0.0599
3	1.3143	0.0316	0.0241
4	0.7816	0.0428	0.0548
5	0.8988	0.0278	0.031
6	1.6698	0.0299	0.0179
7	1.0301	0.0253	0.0245
8	0.6948	0.0286	0.0411
9	0.9735	0.0433	0.0445
10	1.0566	0.0531	0.0502
11	0.7498	0.0435	0.058
12	0.6104	0.0227	0.0371
13	1.197	0.029	0.0243
14	0.9891	0.0317	0.032
15	1.4385	0.0483	0.0336
16	0.7972	0.0223	0.028
17	1.2616	0.0334	0.0264
18	0.957	0.0397	0.0415
19	1.0901	0.0352	0.0323
20	0.6931	0.0563	0.0812
21	0.6658	0.0227	0.0341
22	1.7219	0.0439	0.0255
23	1.793	0.0671	0.0374
24	0.6465	0.0325	0.0503
25	0.7828	0.039	0.0498
26	1.2056	0.055	0.0456
27	1.1452	0.0409	0.0357
28	1.084	0.0337	0.0311
29	2.4282	0.0337	0.0139
30	1.1395	0.0396	0.0348
31	0.9815	0.0489	0.0498
32	1.3963	0.0523	0.0375
33	1.0882	0.0286	0.0263
34	0.9071	0.0413	0.0455
35	0.649	0.0464	0.0715
36	1.7462	0.0407	0.0233
37	0.8102	0.0348	0.0429
38	0.7513	0.032	0.0426
39	1.1335	0.0608	0.0536
40	0.8529	0.0403	0.0472
41	0.478	0.041	0.0858
42	0.8579	0.021	0.0245
43	1.1838	0.0402	0.0339
44	0.7491	0.0288	0.0384
45	1.2165	0.0533	0.0438
46	2.1135	0.0555	0.0262
47	0.7978	0.031	0.0389
48	1.1509	0.0381	0.0331
49	2.0245	0.0518	0.0256
50	0.9534	0.0588	0.0617
51	1.6686	0.0424	0.0254
52	1.0587	0.0513	0.0485
53	1.6126	0.0281	0.0175
54	0.4628	0.0265	0.0572
55	1.6571	0.0361	0.0218
56	0.8825	0.0417	0.0472
57	0.7136	0.0256	0.0359
58	1.4563	0.0518	0.0356
59	0.9022	0.0579	0.0641
60	0.9218	0.0342	0.0371
61	0.9619	0.0363	0.0378
62	1.3008	0.1073	0.0825
63	0.6378	0.0217	0.0341
64	1.3839	0.0349	0.0252
65	0.9964	0.0517	0.0519
66	1.1108	0.0374	0.0337
67	0.3956	0.0211	0.0534
68	0.5768	0.0306	0.053
69	0.809	0.0268	0.0331
70	0.7953	0.0273	0.0343
71	1.0617	0.0397	0.0374
72	0.7177	0.0284	0.0396
73	0.7506	0.0335	0.0446
74	0.6616	0.0325	0.0491
75	0.5616	0.0357	0.0636
76	1.4232	0.0469	0.0329
77	0.9156	0.0452	0.0494
78	1.0546	0.0642	0.0609
79	0.5872	0.0287	0.0489
80	1.4817	0.0355	0.024
81	1.6421	0.0544	0.0331
82	1.8783	0.0482	0.0257
83	1.2342	0.0465	0.0377
84	0.9152	0.0345	0.0377
85	1.4542	0.0382	0.0263
86	1.2896	0.0535	0.0415
87	1.0696	0.0504	0.0471
88	1.2754	0.046	0.0361
89	1.0526	0.0456	0.0433
90	0.909	0.0392	0.0431
91	0.8282	0.0236	0.0285
92	0.9254	0.039	0.0422
93	0.9075	0.0446	0.0492
94	1.0122	0.0385	0.038
95	0.8933	0.0329	0.0369
96	1.1262	0.0341	0.0303
97	1.4279	0.0328	0.023
98	2.9432	0.0336	0.0114
99	0.8024	0.0517	0.0644
100	1.3733	0.0391	0.0285
101	1.1119	0.0417	0.0375
102	1.0421	0.0349	0.0334
103	1.1923	0.0413	0.0346
104	1.6045	0.0447	0.0278
105	1.4519	0.0325	0.0224
106	0.7208	0.0472	0.0655
107	0.731	0.0525	0.0718
108	1.0818	0.0535	0.0495
109	1.3078	0.0481	0.0368
110	1.0455	0.0346	0.0331
111	1.03	0.0469	0.0456
112	0.9962	0.039	0.0391
113	1.1129	0.0454	0.0408
114	0.8424	0.0503	0.0597
115	1.4474	0.0424	0.0293
116	0.3169	0.0313	0.0988
117	0.8355	0.0252	0.0302
118	1.889	0.0492	0.026
119	1.0864	0.0506	0.0465
120	0.9454	0.026	0.0275
121	0.8445	0.0253	0.03
122	0.6819	0.0363	0.0532
123	0.9549	0.0542	0.0567
124	1.3015	0.0279	0.0215
125	1.4608	0.0358	0.0245
126	0.5344	0.0425	0.0795
127	1.3347	0.0857	0.0642
128	0.8421	0.0415	0.0493
129	2.3723	0.0546	0.023
130	1.0618	0.0449	0.0423
131	1.6933	0.0466	0.0275
132	1.3423	0.0469	0.0349
133	0.966	0.0326	0.0338
134	1.83	0.0413	0.0226
135	2.3112	0.0408	0.0177
136	0.6337	0.048	0.0758
137	1.0661	0.0725	0.068
138	1.3748	0.0325	0.0236
139	0.6181	0.0378	0.0612
140	0.8086	0.0405	0.05
141	3.4749	0.0434	0.0125
142	1.5415	0.0381	0.0247
143	1.1344	0.0354	0.0312
144	0.9402	0.0302	0.0321
145	2.3949	0.0607	0.0254
146	1.0757	0.0273	0.0254
147	1.0857	0.0411	0.0379
148	0.8707	0.0408	0.0468
149	0.8344	0.033	0.0396
150	0.9801	0.049	0.05
151	0.7568	0.0439	0.058
152	0.8346	0.0303	0.0363
153	0.8323	0.0438	0.0527
154	1.2622	0.0397	0.0315
155	1.175	0.0496	0.0422
156	1.1766	0.0384	0.0327
157	0.9973	0.0202	0.0203
158	0.4704	0.0229	0.0488
159	0.9774	0.042	0.0429
160	1.2852	0.0317	0.0247
161	1.2267	0.059	0.0481
162	1.0856	0.0484	0.0445
163	0.7686	0.0509	0.0662
164	0.7093	0.0471	0.0665
165	1.1887	0.0344	0.0289
166	2.8607	0.046	0.0161
167	1.4511	0.0257	0.0177
168	0.4642	0.0242	0.0521
169	1.1399	0.0338	0.0297
170	0.8926	0.0509	0.0571
171	0.8833	0.0301	0.0341
172	0.725	0.0608	0.0838
173	1.1281	0.041	0.0363
174	0.5592	0.0367	0.0657
175	0.9543	0.0415	0.0435
176	2.2719	0.0616	0.0271
177	0.7456	0.04	0.0537
178	1.7721	0.048	0.0271
179	1.2094	0.0347	0.0287
180	1.0469	0.0589	0.0563
181	1.3014	0.038	0.0292
182	1.6364	0.0572	0.0349
183	1.2236	0.0378	0.0309
184	3.59	0.0333	0.0093
185	0.8088	0.0396	0.049
186	1.0267	0.0454	0.0442
187	0.8638	0.0545	0.0631
188	1.3692	0.037	0.027
189	2.53	0.0475	0.0188
190	0.9505	0.0381	0.0401
191	0.831	0.0453	0.0545
192	1.1821	0.0405	0.0342
193	0.9331	0.0383	0.0411
194	0.6342	0.0345	0.0544
195	0.8392	0.039	0.0464
196	0.7334	0.0284	0.0387
197	1.2422	0.0418	0.0337
198	0.9734	0.0323	0.0332
199	1.2541	0.0403	0.0321
200	0.886	0.0545	0.0616
201	0.9017	0.0341	0.0378
202	0.6265	0.0452	0.0722
203	1.144	0.0368	0.0321
204	1.5775	0.0427	0.027
205	1.1022	0.0673	0.061
206	0.8098	0.0434	0.0536
207	0.9617	0.0256	0.0266
208	0.8651	0.0477	0.0551
209	0.8633	0.0566	0.0656
210	0.6701	0.0262	0.0392
211	0.9184	0.0307	0.0334
212	0.8793	0.0537	0.0611
213	1.8244	0.0397	0.0218
214	0.7319	0.0366	0.05
215	0.4862	0.0177	0.0363
216	1.0985	0.0458	0.0417
217	1.4674	0.0553	0.0377
218	1.2403	0.0638	0.0514
219	0.7449	0.0333	0.0447
220	1.005	0.0506	0.0504
221	1.515	0.0196	0.013
222	0.8105	0.0276	0.0341
223	0.8963	0.0457	0.0509
224	1.2208	0.0351	0.0287
225	3.4643	0.0921	0.0266
226	0.7564	0.0439	0.0581
227	0.6796	0.0322	0.0474
228	1.7479	0.0494	0.0283
229	1.0906	0.0356	0.0327
230	0.7144	0.0287	0.0402
231	1.4938	0.0481	0.0322
232	0.8231	0.0608	0.0739
233	0.9262	0.0605	0.0653
234	2.346	0.0271	0.0115
235	2.8759	0.0346	0.012
236	0.4881	0.0256	0.0525
237	1.2332	0.0475	0.0385
238	2.1745	0.0479	0.022
239	1.5678	0.0519	0.0331
240	1.0547	0.0478	0.0453
241	0.8076	0.0831	0.1028
242	0.8249	0.0415	0.0503
243	3.4693	0.0339	0.0098
244	0.8014	0.0363	0.0453
245	0.7598	0.0448	0.059
246	1.5081	0.041	0.0272
247	2.2205	0.0325	0.0146
248	0.7531	0.0292	0.0387
249	1.8223	0.0502	0.0275
250	1.3668	0.0338	0.0248
251	1.4495	0.0438	0.0302
252	0.5672	0.0299	0.0527
253	1.5857	0.0651	0.041
254	0.7454	0.0378	0.0507
255	1.2303	0.0433	0.0352
256	0.6453	0.0355	0.0551
257	1.1348	0.072	0.0635
258	1.1508	0.0353	0.0307
259	0.9076	0.0403	0.0444
260	1.2175	0.06	0.0493
261	1.5901	0.0474	0.0298
262	1.2935	0.0356	0.0275
263	2.5341	0.0268	0.0106
264	1.2186	0.0361	0.0296
265	1.6647	0.0479	0.0288
266	0.6512	0.0321	0.0492
267	0.506	0.0384	0.0758
268	1.0105	0.0277	0.0274
269	2	0.0562	0.0281
270	2.9046	0.044	0.0152
271	1.0112	0.0264	0.0261
272	0.9257	0.0316	0.0342
273	0.5642	0.0517	0.0916
274	1.8612	0.0488	0.0262
275	2.1967	0.0504	0.0229
276	1.1377	0.0442	0.0388
277	1.6405	0.0306	0.0186
278	1.0529	0.0317	0.0301
279	1.4917	0.0507	0.034
280	0.9333	0.0557	0.0596
281	0.8443	0.0578	0.0685
282	1.5568	0.0366	0.0235
283	1.6457	0.0331	0.0201
284	1.3465	0.0467	0.0347
285	0.9818	0.0344	0.0351
286	1.2421	0.067	0.054
287	1.6471	0.0375	0.0228
288	0.7796	0.0378	0.0484
289	1.0285	0.0594	0.0577
290	1.5737	0.0539	0.0343
291	1.2408	0.0314	0.0253
292	0.7216	0.0499	0.0692
293	0.7239	0.045	0.0622
294	1.0894	0.0341	0.0313
295	0.9284	0.039	0.042
296	2.0489	0.0459	0.0224
297	0.6819	0.0273	0.0401
298	0.961	0.0426	0.0443
299	1.1981	0.0685	0.0572
300	0.4499	0.0213	0.0473
301	1.3227	0.0443	0.0335
302	0.9049	0.0553	0.0611
303	0.9654	0.0561	0.0581
304	2.081	0.0277	0.0133
305	0.5005	0.0447	0.0892
306	0.7733	0.0243	0.0314
307	0.9593	0.0243	0.0253
308	1.957	0.0466	0.0238
309	0.7765	0.0478	0.0616
310	1.0554	0.0383	0.0363
311	1.0006	0.0481	0.048
312	0.959	0.0461	0.0481
313	1.5782	0.0648	0.0411
314	1.8256	0.0544	0.0298
315	0.7764	0.0355	0.0457
316	0.7312	0.0428	0.0585
317	0.8718	0.0442	0.0507
318	1.0996	0.0386	0.0351
319	1.0272	0.0556	0.0542
320	0.6259	0.0477	0.0762
321	0.8177	0.0597	0.073
322	0.4686	0.0446	0.0952
323	0.6366	0.0206	0.0323
324	1.4028	0.0204	0.0146
325	0.7743	0.0593	0.0765
326	0.909	0.025	0.0275
327	0.8053	0.0202	0.0251
328	1.4924	0.0374	0.0251
329	0.6529	0.0375	0.0574
330	0.866	0.0518	0.0599
331	0.9	0.0327	0.0363
332	1.1867	0.034	0.0287
333	1.1958	0.0611	0.0511
334	1.3725	0.0527	0.0384
335	1.3832	0.0348	0.0252
336	0.9919	0.0338	0.0341
337	1.3162	0.0621	0.0472
338	1.1321	0.036	0.0318
339	0.7019	0.0303	0.0432
340	2.0251	0.0415	0.0205
341	1.497	0.0481	0.0322
342	0.4259	0.0207	0.0487
343	0.9161	0.0646	0.0706
344	0.6719	0.0358	0.0533
345	1.4477	0.0684	0.0473
346	0.9529	0.0473	0.0496
347	1.0624	0.0534	0.0503
348	0.6143	0.0489	0.0795
349	0.6801	0.0438	0.0645
350	0.9213	0.0327	0.0355
351	1.4135	0.0465	0.0329
352	1.1378	0.0817	0.0718
353	1.0886	0.025	0.023
354	0.9038	0.0547	0.0605
355	1.6062	0.0532	0.0331
356	0.7609	0.053	0.0697
357	0.5248	0.0232	0.0441
358	2.0047	0.044	0.0219
359	1.1176	0.0484	0.0433
360	1.1418	0.0406	0.0356
361	1.0192	0.0281	0.0276
362	1.9286	0.0579	0.03
363	1.244	0.0379	0.0304
364	1.1307	0.0621	0.055
365	1.3695	0.0345	0.0252
366	1.219	0.0393	0.0323
367	0.6683	0.0319	0.0478
368	0.6714	0.0363	0.0541
369	1.7708	0.0514	0.029
370	0.757	0.0248	0.0328
371	0.7968	0.0282	0.0354
372	0.8032	0.0412	0.0513
373	1.5611	0.0237	0.0152
374	0.634	0.0364	0.0574
375	0.6416	0.0642	0.1001
376	0.9531	0.0423	0.0443
377	2.6244	0.0262	0.01
378	0.7699	0.0232	0.0301
379	0.7497	0.0435	0.058
380	0.9767	0.0378	0.0387
381	0.5896	0.0302	0.0513
382	1.1188	0.0376	0.0336
383	1.0415	0.068	0.0653
384	1.1493	0.0428	0.0372
385	1.2909	0.04	0.031
386	1.8297	0.047	0.0257
387	1.1629	0.0236	0.0203
388	0.887	0.035	0.0394
389	0.9039	0.0493	0.0545
390	1.5739	0.0282	0.0179
391	0.7658	0.0289	0.0377
392	1.6472	0.062	0.0376
393	1.272	0.0323	0.0254
394	0.5656	0.0385	0.068
395	1.1205	0.0555	0.0495
396	0.9457	0.0238	0.0252
397	0.7442	0.0377	0.0507
398	1.4561	0.0433	0.0298
399	0.5849	0.0209	0.0357
400	0.8508	0.0392	0.0461
401	1.7281	0.0364	0.0211
402	3.1552	0.0432	0.0137
403	1.1523	0.0483	0.0419
404	1.4919	0.0644	0.0432
405	0.4849	0.031	0.0639
406	1.4778	0.043	0.0291
407	1.0776	0.056	0.052
408	0.4211	0.0283	0.0672
409	0.7442	0.0349	0.0469
410	1.4213	0.0243	0.0171
411	0.973	0.0416	0.0427
412	1.2229	0.0249	0.0204
413	1.0808	0.0287	0.0265
414	2.197	0.0492	0.0224
415	0.5007	0.0395	0.0789
416	0.3803	0.0203	0.0533
417	0.8558	0.026	0.0304
418	1.2457	0.0409	0.0328
419	0.8731	0.0293	0.0336
420	0.8951	0.032	0.0357
421	0.9004	0.0442	0.0491
422	1.0989	0.0583	0.0531
423	0.9983	0.0262	0.0262
424	1.5583	0.0434	0.0279
425	0.8916	0.0354	0.0397
426	1.5003	0.0391	0.026
427	1.0566	0.0312	0.0295
428	0.7848	0.027	0.0343
429	0.9591	0.0571	0.0595
430	1.1045	0.0455	0.0412
431	0.9036	0.0441	0.0488
432	1.0392	0.0772	0.0742
433	0.8746	0.0471	0.0539
434	1.4347	0.0354	0.0247
435	1.1301	0.0492	0.0436
436	0.782	0.0209	0.0267
437	0.6656	0.0399	0.0599
438	0.9551	0.0474	0.0496
439	0.5697	0.0275	0.0483
440	1.2602	0.0405	0.0321
441	1.6571	0.0383	0.0231
442	0.6038	0.0499	0.0827
443	0.8539	0.0257	0.0301
444	1.0634	0.04	0.0377
445	0.7323	0.0563	0.0768
446	1.0158	0.029	0.0286
447	0.5504	0.0365	0.0663
448	1.3474	0.0438	0.0325
449	2.5093	0.0635	0.0253
450	1.4668	0.044	0.03
451	2.2463	0.0478	0.0213
452	1.2582	0.0348	0.0277
453	0.875	0.0397	0.0453
454	0.8348	0.0526	0.063
455	1.2443	0.0675	0.0542
456	0.6482	0.0315	0.0487
457	1.5511	0.0453	0.0292
458	0.9854	0.0457	0.0464
459	1.7179	0.0457	0.0266
460	0.3867	0.0296	0.0767
461	1.0806	0.03	0.0278
462	4.0951	0.0176	0.0043
463	0.9086	0.037	0.0407
464	1.1173	0.0357	0.0319
465	0.8723	0.0409	0.0469
466	1.3131	0.0362	0.0276
467	0.7484	0.0413	0.0552
468	0.9035	0.0346	0.0383
469	0.9102	0.0292	0.0321
470	1.0651	0.0402	0.0378
471	1.3409	0.0409	0.0305
472	1.4697	0.0331	0.0225
473	1.1472	0.0482	0.042
474	0.8479	0.0533	0.0628
475	3.3857	0.0551	0.0163
476	0.8327	0.0503	0.0604
477	0.637	0.0358	0.0562
478	0.7624	0.0784	0.1028
479	1.1321	0.0363	0.0321
480	1.6577	0.0448	0.027
481	1.1509	0.0346	0.0301
482	1.1136	0.0439	0.0394
483	0.6128	0.0555	0.0906
484	1.0498	0.0391	0.0373
485	2.3828	0.0485	0.0203
486	1.1596	0.0413	0.0356
487	0.9548	0.0475	0.0498
488	1.1474	0.0487	0.0424
489	0.9661	0.0401	0.0415
490	1.485	0.0279	0.0188
491	0.8742	0.0394	0.0451
492	0.9574	0.039	0.0408
493	0.6253	0.0295	0.0471
494	1.6263	0.0321	0.0197
495	1.0871	0.0353	0.0325
496	1.0379	0.0355	0.0342
497	0.7386	0.0486	0.0659
498	0.4349	0.0356	0.0819
499	0.861	0.0519	0.0603
500	0.9264	0.0377	0.0407
501	0.9094	0.0298	0.0327
502	0.9702	0.0569	0.0586
503	0.8371	0.0506	0.0605
504	0.9564	0.0592	0.0619
505	0.7927	0.0408	0.0515
506	0.7503	0.0288	0.0384
507	1.2636	0.0784	0.0621
508	0.7303	0.0316	0.0432
509	0.9306	0.0651	0.07
510	1.3383	0.0349	0.0261
511	0.9281	0.0594	0.064
512	0.9212	0.0346	0.0375
513	1.2831	0.0524	0.0408
514	0.5923	0.047	0.0793
515	0.5269	0.0429	0.0814
516	2.0928	0.0754	0.036
517	0.9993	0.0495	0.0496
518	1.056	0.0354	0.0335
519	1.3729	0.0406	0.0296
520	1.1493	0.0557	0.0485
521	1.4536	0.0473	0.0325
522	0.8881	0.0529	0.0595
523	1.655	0.049	0.0296
524	0.669	0.0365	0.0546
525	3.6707	0.0421	0.0115
526	2.3044	0.0366	0.0159
527	1.7324	0.0384	0.0222
528	1.4003	0.0296	0.0211
529	1.4896	0.0441	0.0296
530	0.1512	0.0179	0.1186
531	1.008	0.0356	0.0353
532	2.9376	0.0573	0.0195
533	0.9565	0.0555	0.0581
534	0.5659	0.0282	0.0498
535	1.2728	0.0524	0.0411
536	2.1237	0.0641	0.0302
537	1.1864	0.0451	0.038
538	1.1379	0.0231	0.0203
539	0.867	0.0566	0.0653
540	0.6585	0.044	0.0668
541	0.8534	0.025	0.0294
542	1.2302	0.0438	0.0356
543	4.521	0.0569	0.0126
544	0.411	0.0127	0.0308
545	1.5119	0.031	0.0205
546	0.7836	0.0368	0.047
547	0.554	0.0301	0.0543
548	2.3536	0.0681	0.0289
549	0.8953	0.0692	0.0773
550	0.6377	0.0327	0.0513
551	0.6924	0.0382	0.0551
552	0.8229	0.0386	0.0469
553	0.8762	0.0357	0.0408
554	0.7097	0.0456	0.0642
555	0.8091	0.0598	0.074
556	1.4872	0.0574	0.0386
557	0.6146	0.0399	0.0649
558	1.2768	0.0743	0.0582
559	1.2963	0.0545	0.042
560	1.0056	0.0497	0.0494
561	1.5266	0.0483	0.0317
562	1.2495	0.0476	0.0381
563	0.9407	0.0494	0.0525
564	1.0739	0.0501	0.0467
565	0.7423	0.0377	0.0508
566	1.2955	0.067	0.0517
567	0.9572	0.0515	0.0538
568	1.2027	0.0517	0.043
569	1.1323	0.0439	0.0388
570	1.0913	0.0515	0.0472
571	0.7955	0.0446	0.056
572	0.8335	0.0528	0.0633
573	1.4122	0.0533	0.0378
574	0.8649	0.0388	0.0449
575	0.6374	0.0303	0.0476
576	2.8421	0.0342	0.012
577	1.1102	0.0526	0.0474
578	0.6949	0.0491	0.0707
579	1.2255	0.0497	0.0406
580	1.4904	0.0354	0.0238
581	1.0338	0.0564	0.0545
582	1.2366	0.0974	0.0788
583	1.6493	0.0515	0.0312
584	1.3705	0.0416	0.0304
585	0.6821	0.0518	0.0759
586	0.8493	0.0278	0.0328
587	0.8437	0.0419	0.0497
588	0.51	0.0346	0.0679
589	1.4445	0.0486	0.0336
590	1.379	0.0513	0.0372
591	1.5379	0.0499	0.0324
592	2.4032	0.0518	0.0216
593	0.5279	0.0575	0.1089
594	1.1907	0.0641	0.0538
595	0.6822	0.0414	0.0607
596	0.4858	0.084	0.1729
597	1.1451	0.0415	0.0363
598	0.6355	0.0204	0.0322
599	0.6091	0.0394	0.0647
600	1.2609	0.0324	0.0257
601	0.6387	0.0326	0.0511
602	1.4026	0.05	0.0356
603	0.9723	0.0312	0.0321
604	1.0965	0.0536	0.0489
605	0.952	0.0266	0.0279
606	0.9241	0.0386	0.0418
607	0.735	0.04	0.0544
608	1.2465	0.0408	0.0327
609	0.5708	0.0281	0.0492
610	1.3438	0.0226	0.0168
611	1.0058	0.0458	0.0455
612	0.32	0.0169	0.0527
613	1.2567	0.0504	0.0401
614	0.7084	0.0263	0.0371
615	0.969	0.0426	0.0439
616	1.2908	0.0578	0.0448
617	1.3663	0.0279	0.0204
618	0.6892	0.0556	0.0807
619	1.2998	0.0457	0.0352
620	1.0148	0.0301	0.0297
621	1.916	0.0533	0.0278
622	0.7862	0.0338	0.0429
623	1.3356	0.0437	0.0327
624	1.0592	0.0279	0.0264
625	0.7245	0.0412	0.0568
626	1.0381	0.025	0.0241
627	1.0588	0.05	0.0472
628	1.0111	0.0466	0.046
629	1.4104	0.0528	0.0374
630	3.1172	0.0391	0.0125
631	0.4957	0.0251	0.0507
632	1.1909	0.0429	0.036
633	0.9437	0.0351	0.0372
634	1.2236	0.0467	0.0381
635	1.1963	0.0423	0.0354
636	0.5431	0.0252	0.0464
637	1.0069	0.0303	0.0301
638	0.937	0.0379	0.0404
639	0.5768	0.0315	0.0547
640	1.0194	0.0341	0.0334
641	0.9379	0.0435	0.0464
642	0.9486	0.0331	0.0349
643	0.4701	0.0189	0.0401
644	0.7796	0.0381	0.0489
645	0.5551	0.0326	0.0587
646	0.8928	0.0345	0.0386
647	1.4289	0.0505	0.0354
648	1.1179	0.0586	0.0525
649	0.684	0.0295	0.0431
650	1.287	0.0545	0.0424
651	0.7829	0.0335	0.0427
652	0.4747	0.0226	0.0477
653	0.9651	0.0289	0.03
654	0.9681	0.0383	0.0395
655	1.1469	0.045	0.0393
656	1.1139	0.0497	0.0446
657	1.1643	0.0432	0.0371
658	0.9172	0.0283	0.0309
659	1.1025	0.069	0.0626
660	1.4487	0.0548	0.0378
661	0.6837	0.0452	0.0661
662	0.8654	0.0277	0.032
663	0.5967	0.0271	0.0454
664	0.954	0.0376	0.0394
665	0.842	0.0339	0.0403
666	0.6788	0.038	0.0559
667	0.8536	0.0454	0.0532
668	1.7773	0.0417	0.0234
669	1.4387	0.0445	0.0309
670	0.9856	0.0518	0.0526
671	1.5407	0.0431	0.028
672	1.4655	0.0706	0.0481
673	1.4485	0.0394	0.0272
674	0.5105	0.0219	0.0429
675	1.0173	0.0441	0.0433
676	0.9119	0.0323	0.0354
677	0.8286	0.0295	0.0356
678	1.0574	0.0435	0.0412
679	0.7829	0.0254	0.0325
680	0.7038	0.0368	0.0522
681	0.5853	0.0329	0.0561
682	1.0612	0.0318	0.03
683	0.3928	0.0297	0.0756
684	0.9757	0.0369	0.0379
685	0.5895	0.0634	0.1075
686	0.9148	0.0228	0.0249
687	1.0596	0.0379	0.0358
688	0.8909	0.0316	0.0354
689	1.107	0.0421	0.0381
690	1.0425	0.0408	0.0391
691	0.9299	0.0512	0.0551
692	1.1611	0.0686	0.0591
693	0.6683	0.0386	0.0577
694	0.6003	0.0428	0.0712
695	0.3454	0.0296	0.0856
696	0.746	0.0417	0.0559
697	0.6573	0.0395	0.0601
698	0.9266	0.0618	0.0667
699	0.7286	0.037	0.0507
700	0.8922	0.0339	0.038
701	1.0456	0.049	0.0469
702	0.3766	0.0422	0.112
703	0.2911	0.0219	0.0751
704	0.8122	0.0303	0.0372
705	0.7343	0.0426	0.058
706	1.027	0.0476	0.0464
707	0.9764	0.0559	0.0572
708	0.9144	0.0324	0.0354
709	1.0108	0.0595	0.0589
710	0.9397	0.0329	0.035
711	1.3664	0.0309	0.0226
712	1.5221	0.0323	0.0212
713	1.1277	0.0507	0.045
714	0.6247	0.0543	0.0869
715	0.6649	0.0349	0.0526
716	0.2812	0.0359	0.1278
717	0.797	0.0646	0.081
718	0.7717	0.0341	0.0442
719	0.7409	0.0865	0.1168
720	0.8554	0.0337	0.0394
721	1.0733	0.0593	0.0553
722	1.0962	0.037	0.0337
723	0.6332	0.0379	0.0598
724	0.5082	0.0313	0.0616
725	0.9674	0.0364	0.0376
726	1.3383	0.0457	0.0341
727	0.9917	0.0349	0.0352
728	0.7243	0.0478	0.066
729	1.6558	0.0493	0.0298
730	0.9971	0.0327	0.0328
731	0.7305	0.0406	0.0556
732	0.9424	0.0509	0.054
733	0.7311	0.0433	0.0592
734	1.5255	0.0269	0.0176
735	0.996	0.0289	0.029
736	0.6003	0.022	0.0366
737	0.4107	0.0239	0.0582
738	1.5795	0.0382	0.0242
739	1.6172	0.0551	0.034
740	1.6875	0.0633	0.0375
741	1.035	0.048	0.0463
742	0.7013	0.0591	0.0843
743	0.7378	0.0414	0.0561
744	1.503	0.038	0.0253
745	0.5209	0.0451	0.0866
746	1.2166	0.0298	0.0245
747	0.9774	0.046	0.0471
748	0.6596	0.0497	0.0754
749	0.7424	0.0389	0.0524
750	0.9002	0.0442	0.0491
751	1.4121	0.0342	0.0243
752	0.7501	0.0463	0.0617
753	1.0883	0.0384	0.0353
754	0.5523	0.0223	0.0404
755	1.2249	0.0539	0.044
756	0.562	0.0396	0.0705
757	1.5929	0.0269	0.0169
758	0.6636	0.0264	0.0398
759	0.8945	0.0344	0.0384
760	1.2256	0.0431	0.0352
761	1.304	0.0428	0.0328
762	1.2294	0.0417	0.0339
763	0.6935	0.0329	0.0475
764	0.054	0.0031	0.0574
765	0.9408	0.0573	0.0609
766	0.8647	0.0223	0.0258
767	0.6481	0.0328	0.0505
768	0.6376	0.042	0.0658
769	0.8629	0.0376	0.0436
770	1.3834	0.0383	0.0277
771	1.6592	0.0392	0.0236
772	0.5772	0.0329	0.0569
773	0.9686	0.0382	0.0395
774	0.9996	0.045	0.045
775	0.6443	0.0368	0.0572
776	2.5367	0.0429	0.0169
777	1.5805	0.0334	0.0212
778	1.0382	0.0316	0.0304
779	0.6015	0.0543	0.0902
780	1.0692	0.0435	0.0407
781	1.5237	0.0653	0.0429
782	1.1764	0.0403	0.0343
783	0.5513	0.0518	0.094
784	0.865	0.0436	0.0505
785	1.1298	0.0267	0.0237
786	1.0246	0.038	0.0371
787	0.7513	0.0353	0.047
788	2.1287	0.0453	0.0213
789	1.164	0.0584	0.0501
790	0.9435	0.0298	0.0315
791	4.1435	0.0458	0.011
792	0.9956	0.051	0.0512
793	1.5375	0.0433	0.0282
794	0.91	0.0425	0.0467
795	0.9173	0.0325	0.0354
796	0.628	0.0317	0.0504
797	1.2282	0.0319	0.026
798	0.7853	0.0278	0.0355
799	0.5474	0.021	0.0384
800	1.3738	0.0523	0.0381
801	1.2241	0.0274	0.0224
802	1.0991	0.0327	0.0298
803	0.7201	0.048	0.0667
804	0.4967	0.0296	0.0596
805	0.7789	0.0726	0.0933
806	0.9155	0.0448	0.0489
807	0.8958	0.0291	0.0324
808	1.4474	0.0582	0.0402
809	0.8646	0.0368	0.0426
810	0.4439	0.0335	0.0754
811	1.9556	0.0423	0.0216
812	0.6576	0.026	0.0395
813	1.0855	0.0365	0.0336
814	0.842	0.0418	0.0497
815	1.4066	0.0387	0.0275
816	0.6547	0.0241	0.0368
817	2.124	0.0712	0.0335
818	1.0719	0.0333	0.0311
819	0.6577	0.0382	0.058
820	0.7711	0.0709	0.0919
821	0.7879	0.033	0.0418
822	0.8639	0.0301	0.0349
823	1.4294	0.0401	0.028
824	0.3974	0.0233	0.0585
825	0.7572	0.0257	0.0339
826	1.4185	0.0469	0.0331
827	0.7576	0.0232	0.0306
828	1.1134	0.0257	0.0231
829	0.5599	0.0447	0.0798
830	2.5458	0.0331	0.013
831	0.6597	0.0315	0.0477
832	0.6298	0.035	0.0556
833	1.8523	0.0472	0.0255
834	1.0164	0.0339	0.0334
835	1.1707	0.0507	0.0433
836	0.5929	0.0334	0.0564
837	1.8179	0.0636	0.035
838	1.0742	0.0628	0.0585
839	0.7849	0.0397	0.0506
840	6.8783	0.0399	0.0058
841	0.7782	0.0434	0.0557
842	1.6686	0.0498	0.0299
843	0.7908	0.0307	0.0389
844	1.2373	0.0603	0.0487
845	0.7329	0.0632	0.0862
846	1.1682	0.0385	0.0329
847	2.157	0.0669	0.031
848	0.6239	0.0314	0.0504
849	0.7305	0.0417	0.057
850	0.8846	0.0364	0.0411
851	1.0794	0.0429	0.0397
852	1.7725	0.0396	0.0223
853	0.6505	0.0496	0.0763
854	0.9433	0.035	0.0371
855	0.6451	0.0228	0.0353
856	1.0428	0.0486	0.0466
857	1.8669	0.0406	0.0217
858	0.7275	0.0304	0.0418
859	0.6091	0.0241	0.0396
860	0.4096	0.0383	0.0935
861	0.7307	0.0393	0.0537
862	0.822	0.0293	0.0356
863	1.6868	0.0206	0.0122
864	0.6989	0.0375	0.0537
865	0.9991	0.0275	0.0276
866	0.7389	0.0439	0.0595
867	1.1556	0.0505	0.0437
868	0.8767	0.0247	0.0281
869	0.6109	0.0265	0.0435
870	0.752	0.0431	0.0573
871	1.0256	0.0416	0.0406
872	0.4957	0.0476	0.096
873	0.9244	0.0486	0.0526
874	1.5644	0.058	0.0371
875	0.6179	0.0329	0.0533
876	1.1989	0.0603	0.0503
877	0.2842	0.0264	0.0928
878	1.0161	0.0461	0.0454
879	1.5079	0.0431	0.0286
880	0.8023	0.0525	0.0655
881	1.1966	0.0237	0.0198
882	1.8696	0.0382	0.0204
883	1.2473	0.0597	0.0479
884	1.1516	0.0376	0.0326
885	0.477	0.0199	0.0418
886	1.2364	0.0452	0.0365
887	0.7637	0.029	0.038
888	0.9078	0.0497	0.0547
889	0.6676	0.0332	0.0498
890	2.0651	0.0543	0.0263
891	1.4149	0.0544	0.0385
892	0.5468	0.0318	0.0581
893	1.7708	0.0454	0.0257
894	0.7417	0.0223	0.0301
895	0.7868	0.05	0.0635
896	1.0383	0.0425	0.0409
897	0.5579	0.028	0.0502
898	0.7863	0.0394	0.0502
899	1.2883	0.0419	0.0325
900	1.5125	0.0505	0.0334
901	0.6072	0.0233	0.0383
902	0.5068	0.023	0.0454
903	0.5545	0.0324	0.0584
904	1.0952	0.0323	0.0295
905	1.0247	0.0401	0.0392
906	1.6524	0.0558	0.0338
907	0.8363	0.0452	0.054
908	0.837	0.0563	0.0672
909	0.8015	0.035	0.0437
910	1.2647	0.0347	0.0274
911	0.589	0.0329	0.0559
912	1.0256	0.0556	0.0542
913	0.6139	0.0442	0.072
914	0.8571	0.0538	0.0628
915	0.595	0.022	0.037
916	0.5177	0.0381	0.0735
917	0.763	0.0324	0.0425
918	1.0033	0.0422	0.042
919	1.4774	0.0367	0.0248
920	0.9702	0.0323	0.0333
921	1.0592	0.0459	0.0434
922	0.8822	0.0584	0.0662
923	1.192	0.04	0.0335
924	1.0598	0.0445	0.042
925	0.4849	0.0305	0.063
926	0.8278	0.0327	0.0395
927	1.6438	0.0657	0.04
928	0.441	0.0287	0.0652
929	0.8378	0.0342	0.0408
930	0.4838	0.043	0.0889
931	1.6088	0.0442	0.0275
932	0.9866	0.048	0.0486
933	0.7109	0.0379	0.0534
934	0.68	0.0455	0.0669
935	0.8269	0.0371	0.0449
936	1.0604	0.0717	0.0676
937	0.4792	0.0339	0.0708
938	1.4898	0.0356	0.0239
939	0.4967	0.0182	0.0367
940	0.4238	0.0341	0.0804
941	1.2057	0.0577	0.0478
942	0.7664	0.0706	0.0921
943	1.4478	0.0393	0.0272
944	1.5609	0.0366	0.0235
945	0.938	0.0506	0.054
946	1.4337	0.0407	0.0284
947	1.0896	0.0461	0.0423
948	2.4882	0.0338	0.0136
949	0.4513	0.0452	0.1003
950	1.7128	0.0821	0.0479
951	0.8491	0.0257	0.0303
952	0.4713	0.037	0.0784
953	0.848	0.0484	0.0571
954	0.8752	0.0443	0.0506
955	0.7514	0.0569	0.0758
956	1.0039	0.0512	0.051
957	1.3021	0.0329	0.0253
958	0.7641	0.0353	0.0462
959	1.3577	0.066	0.0486
960	0.5356	0.0288	0.0537
961	0.4737	0.0233	0.0493
962	1.0905	0.033	0.0303
963	1.5117	0.05	0.0331
964	0.7073	0.0327	0.0463
965	0.9931	0.0472	0.0475
966	0.7632	0.0591	0.0775
967	0.4955	0.0299	0.0604
968	2.1842	0.0312	0.0143
969	0.7832	0.0651	0.0831
970	1.0631	0.0331	0.0311
971	0.8215	0.036	0.0438
972	0.6946	0.0366	0.0527
973	1.5699	0.1128	0.0718
974	1.6924	0.0573	0.0339
975	0.6398	0.0374	0.0584
976	0.5065	0.0445	0.0879
977	0.8625	0.0465	0.0539
978	1.0161	0.0543	0.0534
979	1.4141	0.047	0.0332
980	0.623	0.0236	0.0379
981	0.1907	0.0206	0.1079
982	0.7887	0.0409	0.0518
983	0.5389	0.0561	0.1041
984	1.2911	0.035	0.0271
985	0.5231	0.03	0.0573
986	0.8188	0.0489	0.0598
987	0.6776	0.03	0.0443
988	0.6634	0.0392	0.0591
989	0.6863	0.063	0.0918
990	1.9495	0.051	0.0261
991	0.988	0.0457	0.0462
992	0.735	0.0433	0.0589
993	0.9322	0.034	0.0365
994	1.1325	0.0427	0.0377
995	0.4301	0.0306	0.071
996	0.6583	0.0537	0.0816
997	0.7874	0.0621	0.0789
998	0.7694	0.0504	0.0655
999	0.7722	0.0231	0.0299
1000	1.2738	0.0305	0.024
