# Supplementary material for: Determinants of genome-wide distribution and evolution of uORFs in eukaryotes
Source: Nat Commun. 2021 Feb 17;12:1076. doi: 10.1038/s41467-021-21394-y (PMC7889888; doi:10.1038/s41467-021-21394-y)
Supplement: Supplementary file 12 — Source Data [file 41467_2021_21394_MOESM12_ESM.zip › Source Data/S11c_human_uorf_translated_pNpS.txt]

region	chrom	posn	REF	ALT	DAF	effect	bin
CDS	1	952089	C	T	0.000199681	S	1
CDS	1	952106	C	G	0.000199681	N	1
CDS	1	952117	T	C	0.000199681	N	1
CDS	1	952433	G	A	0.000199681	S	1
CDS	1	952459	G	A	0.000199681	N	1
CDS	1	953217	G	A	0.000199681	S	1
CDS	1	953225	T	A	0.000199681	N	1
CDS	1	953230	A	G	0.000199681	N	1
CDS	1	953274	T	C	0.000199681	S	1
CDS	1	953846	C	T	0.000199681	N	1
CDS	1	954062	C	T	0.000199681	N	1
CDS	1	954075	G	A	0.000199681	N	1
CDS	1	955933	C	T	0.000199681	N	1
CDS	1	956002	G	A	0.000199681	S	1
CDS	1	956121	T	C	0.000199681	N	1
CDS	1	956126	C	G	0.000199681	N	1
CDS	1	956169	C	T	0.000199681	N	1
CDS	1	956174	C	T	0.000199681	S	1
CDS	1	956212	G	A	0.000199681	N	1
CDS	1	956901	G	A	0.000199681	N	1
CDS	1	956965	C	A	0.000199681	N	1
CDS	1	957001	C	T	0.000199681	N	1
CDS	1	957008	C	G	0.000199681	N	1
CDS	1	957020	G	A	0.000199681	S	1
CDS	1	957123	G	A	0.000199681	S	1
CDS	1	957178	T	C	0.000199681	N	1
CDS	1	957230	G	A	0.000199681	N	1
CDS	1	957266	T	C	0.000199681	N	1
CDS	1	958935	G	A	0.000199681	N	1
CDS	1	958940	G	A	0.000199681	S	1
CDS	1	958976	G	A	0.000199681	S	1
CDS	1	959002	G	A	0.000199681	N	1
CDS	1	959051	G	A	0.000199681	S	1
CDS	1	959057	G	A	0.000199681	S	1
CDS	1	959071	C	T	0.000199681	N	1
CDS	1	959224	C	T	0.000199681	N	1
CDS	1	961318	C	T	0.000199681	N	1
CDS	1	961346	A	C	0.000199681	N	1
CDS	1	961348	G	A	0.000199681	N	1
CDS	1	961353	C	T	0.000199681	S	1
CDS	1	961368	C	G	0.000199681	N	1
CDS	1	961408	T	A	0.000199681	N	1
CDS	1	961500	G	A	0.000199681	S	1
CDS	1	961521	C	T	0.000199681	S	1
CDS	1	961673	A	G	0.000199681	N	1
CDS	1	961682	C	T	0.000199681	N	1
CDS	1	961687	C	T	0.000199681	S	1
CDS	1	961834	C	G	0.000199681	S	1
CDS	1	961836	C	T	0.000199681	N	1
CDS	1	961867	C	G	0.000199681	S	1
CDS	1	961928	C	T	0.000199681	N	1
CDS	1	961995	A	C	0.000199681	N	1
CDS	1	962037	C	T	0.000199681	N	1
CDS	1	962378	C	T	0.000199681	S	1
CDS	1	962422	T	G	0.000199681	N	1
CDS	1	962424	A	G	0.000199681	N	1
CDS	1	962441	C	T	0.000199681	S	1
CDS	1	962466	C	G	0.000199681	N	1
CDS	1	962746	C	T	0.000199681	S	1
CDS	1	962766	C	T	0.000199681	S	1
CDS	1	962787	C	T	0.000199681	S	1
CDS	1	962802	C	T	0.000199681	S	1
CDS	1	962850	C	T	0.000199681	S	1
CDS	1	962882	G	T	0.000199681	N	1
CDS	1	962896	G	A	0.000199681	N	1
CDS	1	963158	G	A	0.000199681	S	1
CDS	1	963169	G	A	0.000199681	N	1
CDS	1	963224	G	A	0.000199681	S	1
CDS	1	963249	G	C	0.000199681	N	1
CDS	1	963382	C	A	0.000199681	S	1
CDS	1	963407	G	T	0.000199681	N	1
CDS	1	963446	G	A	0.000199681	N	1
CDS	1	963469	G	A	0.000199681	S	1
CDS	1	963493	C	T	0.000199681	S	1
CDS	1	963932	C	T	0.000199681	S	1
CDS	1	964151	C	T	0.000199681	S	1
CDS	1	964157	A	G	0.000199681	N	1
CDS	1	964177	C	T	0.000199681	S	1
CDS	1	964354	C	T	0.000199681	S	1
CDS	1	964367	G	A	0.000199681	N	1
CDS	1	964386	G	T	0.000199681	N	1
CDS	1	964409	G	A	0.000199681	N	1
CDS	1	964419	G	A	0.000199681	N	1
CDS	1	964465	C	T	0.000199681	S	1
CDS	1	964484	C	T	0.000199681	N	1
CDS	1	964508	G	A	0.000199681	N	1
CDS	1	964974	A	G	0.000199681	N	1
CDS	1	964985	A	G	0.000199681	N	1
CDS	1	965005	C	T	0.000199681	S	1
CDS	1	965062	G	A	0.000199681	S	1
CDS	1	965068	C	A	0.000199681	N	1
CDS	1	965081	G	A	0.000199681	N	1
CDS	1	965122	G	A	0.000199681	S	1
CDS	1	965137	C	T	0.000199681	S	1
CDS	1	965145	C	T	0.000199681	N	1
CDS	1	966570	G	A	0.000199681	S	1
CDS	1	966597	C	T	0.000199681	S	1
CDS	1	970343	G	A	0.000199681	N	1
CDS	1	970416	A	T	0.000199681	N	1
CDS	1	970529	C	T	0.000199681	S	1
CDS	1	970538	C	T	0.000199681	S	1
CDS	1	970560	C	G	0.000199681	N	1
CDS	1	970578	G	T	0.000199681	N	1
CDS	1	970582	C	G	0.000199681	N	1
CDS	1	970584	G	A	0.000199681	N	1
CDS	1	970598	T	G	0.000199681	N	1
CDS	1	970691	G	C	0.000199681	S	1
CDS	1	970752	A	G	0.000199681	N	1
CDS	1	970783	C	T	0.000199681	N	1
CDS	1	970875	G	A	0.000199681	N	1
CDS	1	970963	C	T	0.000199681	N	1
CDS	1	970971	G	A	0.000199681	N	1
CDS	1	970983	C	T	0.000199681	N	1
CDS	1	971116	C	T	0.000199681	N	1
CDS	1	971117	G	A	0.000199681	N	1
CDS	1	971136	G	A	0.000199681	S	1
CDS	1	971138	C	T	0.000199681	N	1
CDS	1	971158	G	A	0.000199681	N	1
CDS	1	971177	C	T	0.000199681	N	1
CDS	1	972095	C	T	0.000199681	S	1
CDS	1	972117	A	G	0.000199681	N	1
CDS	1	972319	C	T	0.000199681	S	1
CDS	1	972387	C	T	0.000199681	N	1
CDS	1	972400	T	C	0.000199681	S	1
CDS	1	972404	G	A	0.000199681	N	1
CDS	1	972913	A	T	0.000199681	N	1
CDS	1	972960	C	T	0.000199681	N	1
CDS	1	973197	C	T	0.000199681	S	1
CDS	1	973201	G	C	0.000199681	N	1
CDS	1	973241	G	A	0.000199681	N	1
CDS	1	973567	C	T	0.000199681	N	1
CDS	1	973606	A	G	0.000199681	N	1
CDS	1	973608	C	A	0.000199681	N	1
CDS	1	973614	G	T	0.000199681	N	1
CDS	1	973635	G	C	0.000199681	N	1
CDS	1	973840	G	C	0.000199681	N	1
CDS	1	973859	T	C	0.000199681	S	1
CDS	1	973960	C	A	0.000199681	N	1
CDS	1	973988	C	T	0.000199681	S	1
CDS	1	974026	C	T	0.000199681	N	1
CDS	1	974333	A	G	0.000199681	S	1
CDS	1	974494	C	T	0.000199681	S	1
CDS	1	974569	G	C	0.000199681	N	1
CDS	1	976219	G	T	0.000199681	N	1
CDS	1	976249	T	C	0.000199681	N	1
CDS	1	976256	G	A	0.000199681	S	1
CDS	1	976541	C	T	0.000199681	N	1
CDS	1	976551	G	A	0.000199681	S	1
CDS	1	976580	C	T	0.000199681	N	1
CDS	1	978885	C	G	0.000199681	S	1
CDS	1	978978	G	A	0.000199681	S	1
CDS	1	979034	C	T	0.000199681	N	1
CDS	1	979074	C	T	0.000199681	S	1
CDS	1	979098	C	T	0.000199681	S	1
CDS	1	979099	G	C	0.000199681	N	1
CDS	1	979123	G	C	0.000199681	N	1
CDS	1	979132	G	A	0.000199681	N	1
CDS	1	979186	A	G	0.000199681	N	1
CDS	1	979229	C	T	0.000199681	N	1
CDS	1	979287	C	T	0.000199681	S	1
CDS	1	979309	C	G	0.000199681	N	1
CDS	1	979385	G	A	0.000199681	N	1
CDS	1	979479	G	A	0.000199681	S	1
CDS	1	979517	G	A	0.000199681	N	1
CDS	1	979536	G	T	0.000199681	S	1
CDS	1	979635	A	T	0.000199681	S	1
CDS	1	979645	G	A	0.000199681	N	1
CDS	1	979820	G	A	0.000199681	N	1
CDS	1	979871	A	T	0.000199681	N	1
CDS	1	979948	G	A	0.000199681	N	1
CDS	1	980000	C	T	0.000199681	N	1
CDS	1	980020	G	A	0.000199681	N	1
CDS	1	980073	G	A	0.000199681	S	1
CDS	1	980112	C	T	0.000199681	S	1
CDS	1	980148	A	C	0.000199681	S	1
CDS	1	980152	C	T	0.000199681	N	1
CDS	1	980185	G	A	0.000199681	N	1
CDS	1	980209	C	T	0.000199681	N	1
CDS	1	980212	C	T	0.000199681	N	1
CDS	1	980218	G	A	0.000199681	N	1
CDS	1	980406	C	G	0.000199681	S	1
CDS	1	980474	G	A	0.000199681	N	1
CDS	1	980497	C	T	0.000199681	N	1
CDS	1	980584	G	A	0.000199681	N	1
CDS	1	980637	C	T	0.000199681	S	1
CDS	1	980650	G	A	0.000199681	N	1
CDS	1	980708	G	A	0.000199681	N	1
CDS	1	980789	T	C	0.000199681	N	1
CDS	1	980808	G	A	0.000199681	S	1
CDS	1	980939	C	A	0.000199681	N	1
CDS	1	980972	C	G	0.000199681	N	1
CDS	1	999066	A	G	0.000199681	N	1
CDS	1	999075	C	T	0.000199681	N	1
CDS	1	999082	G	A	0.000199681	N	1
CDS	1	999153	G	C	0.000199681	N	1
CDS	1	999209	G	A	0.000199681	S	1
CDS	1	999365	C	G	0.000199681	N	1
CDS	1	999538	C	T	0.000199681	N	1
CDS	1	999701	G	A	0.000199681	S	1
CDS	1	999902	G	A	0.000199681	S	1
CDS	1	1013997	C	T	0.000199681	N	1
CDS	1	1014019	C	T	0.000199681	S	1
CDS	1	1014092	G	A	0.000199681	N	1
CDS	1	1014111	G	A	0.000199681	N	1
CDS	1	1014172	C	A	0.000199681	S	1
CDS	1	1014173	C	T	0.000199681	S	1
CDS	1	1014181	C	G	0.000199681	S	1
CDS	1	1014205	G	A	0.000199681	S	1
CDS	1	1014268	C	T	0.000199681	S	1
CDS	1	1014422	G	A	0.000199681	N	1
CDS	1	1022204	C	A	0.000199681	S	1
CDS	1	1022243	C	T	0.000199681	N	1
CDS	1	1022253	T	C	0.000199681	N	1
CDS	1	1022284	C	T	0.000199681	S	1
CDS	1	1022417	C	T	0.000199681	N	1
CDS	1	1022446	G	A	0.000199681	S	1
CDS	1	1040676	A	G	0.000199681	N	1
CDS	1	1041497	C	G	0.000199681	S	1
CDS	1	1041506	G	A	0.000199681	S	1
CDS	1	1041555	C	A	0.000199681	N	1
CDS	1	1041585	G	A	0.000199681	N	1
CDS	1	1041637	G	A	0.000199681	N	1
CDS	1	1041654	C	T	0.000199681	N	1
CDS	1	1042010	G	A	0.000199681	N	1
CDS	1	1042083	G	A	0.000199681	S	1
CDS	1	1043262	G	A	0.000199681	N	1
CDS	1	1043275	C	T	0.000199681	N	1
CDS	1	1043324	C	T	0.000199681	S	1
CDS	1	1043366	C	T	0.000199681	S	1
CDS	1	1043584	C	G	0.000199681	S	1
CDS	1	1043588	C	T	0.000199681	N	1
CDS	1	1043589	G	A	0.000199681	N	1
CDS	1	1043611	C	T	0.000199681	S	1
CDS	1	1043638	C	T	0.000199681	S	1
CDS	1	1043677	C	T	0.000199681	S	1
CDS	1	1043703	G	A	0.000199681	N	1
CDS	1	1043865	C	T	0.000199681	N	1
CDS	1	1043889	G	A	0.000199681	N	1
CDS	1	1043960	C	T	0.000199681	N	1
CDS	1	1043968	C	T	0.000199681	S	1
CDS	1	1043969	G	A	0.000199681	N	1
CDS	1	1043985	C	T	0.000199681	N	1
CDS	1	1044202	C	T	0.000199681	N	1
CDS	1	1044339	C	T	0.000199681	S	1
CDS	1	1044404	G	A	0.000199681	N	1
CDS	1	1044420	G	A	0.000199681	S	1
CDS	1	1045244	G	A	0.000199681	N	1
CDS	1	1045266	C	G	0.000199681	N	1
CDS	1	1045387	T	C	0.000199681	S	1
CDS	1	1045390	C	T	0.000199681	S	1
CDS	1	1045394	G	C	0.000199681	N	1
CDS	1	1045436	G	A	0.000199681	N	1
CDS	1	1045443	G	A	0.000199681	N	1
CDS	1	1045460	C	T	0.000199681	N	1
CDS	1	1045481	A	G	0.000199681	N	1
CDS	1	1045501	C	T	0.000199681	S	1
CDS	1	1045502	G	A	0.000199681	N	1
CDS	1	1045763	G	A	0.000199681	N	1
CDS	1	1045846	C	A	0.000199681	N	1
CDS	1	1045858	C	T	0.000199681	N	1
CDS	1	1045864	G	A	0.000199681	N	1
CDS	1	1046019	C	T	0.000199681	S	1
CDS	1	1046421	C	T	0.000199681	N	1
CDS	1	1046435	G	A	0.000199681	N	1
CDS	1	1046500	C	T	0.000199681	S	1
CDS	1	1046518	C	T	0.000199681	S	1
CDS	1	1046519	G	A	0.000199681	N	1
CDS	1	1046542	G	A	0.000199681	S	1
CDS	1	1046573	G	A	0.000199681	N	1
CDS	1	1046846	G	T	0.000199681	N	1
CDS	1	1046865	C	T	0.000199681	N	1
CDS	1	1047355	G	A	0.000199681	S	1
CDS	1	1047364	C	T	0.000199681	S	1
CDS	1	1047368	G	A	0.000199681	N	1
CDS	1	1047579	G	A	0.000199681	N	1
CDS	1	1047580	A	G	0.000199681	N	1
CDS	1	1047625	G	A	0.000199681	N	1
CDS	1	1047630	C	A	0.000199681	S	1
CDS	1	1047660	G	A	0.000199681	N	1
CDS	1	1047825	C	G	0.000199681	N	1
CDS	1	1047841	C	T	0.000199681	N	1
CDS	1	1047859	C	T	0.000199681	N	1
CDS	1	1047865	C	A	0.000199681	N	1
CDS	1	1047876	C	T	0.000199681	S	1
CDS	1	1048024	C	T	0.000199681	N	1
CDS	1	1048079	C	T	0.000199681	S	1
CDS	1	1048098	C	T	0.000199681	N	1
CDS	1	1048166	G	A	0.000199681	S	1
CDS	1	1048207	G	C	0.000199681	N	1
CDS	1	1048255	C	T	0.000199681	N	1
CDS	1	1049763	G	A	0.000199681	N	1
CDS	1	1049782	G	T	0.000199681	S	1
CDS	1	1049786	G	A	0.000199681	N	1
CDS	1	1049968	C	T	0.000199681	N	1
CDS	1	1050264	G	A	0.000199681	S	1
CDS	1	1050269	A	G	0.000199681	N	1
CDS	1	1050276	C	T	0.000199681	S	1
CDS	1	1050277	G	A	0.000199681	N	1
CDS	1	1050439	G	A	0.000199681	S	1
CDS	1	1050556	C	T	0.000199681	S	1
CDS	1	1050563	G	A	0.000199681	N	1
CDS	1	1050749	G	A	0.000199681	N	1
CDS	1	1051331	G	A	0.000199681	N	1
CDS	1	1051336	C	G	0.000199681	S	1
CDS	1	1051337	G	A	0.000199681	N	1
CDS	1	1051521	T	C	0.000199681	S	1
CDS	1	1051523	C	T	0.000199681	N	1
CDS	1	1051531	C	T	0.000199681	N	1
CDS	1	1051600	G	A	0.000199681	N	1
CDS	1	1051629	A	C	0.000199681	S	1
CDS	1	1051795	C	T	0.000199681	S	1
CDS	1	1051801	C	T	0.000199681	S	1
CDS	1	1053953	G	A	0.000199681	N	1
CDS	1	1054833	C	T	0.000199681	N	1
CDS	1	1054870	C	T	0.000199681	S	1
CDS	1	1054939	C	T	0.000199681	S	1
CDS	1	1054958	C	T	0.000199681	S	1
CDS	1	1071841	G	C	0.000199681	S	1
CDS	1	1071843	G	A	0.000199681	N	1
CDS	1	1071972	G	A	0.000199681	S	1
CDS	1	1072043	C	T	0.000199681	N	1
CDS	1	1072101	C	T	0.000199681	N	1
CDS	1	1072326	G	A	0.000199681	N	1
CDS	1	1072350	C	T	0.000199681	N	1
CDS	1	1072499	G	A	0.000199681	N	1
CDS	1	1072561	C	G	0.000199681	S	1
CDS	1	1082970	C	A	0.000199681	N	1
CDS	1	1083941	C	G	0.000199681	N	1
CDS	1	1083981	G	A	0.000199681	N	1
CDS	1	1083998	G	C	0.000199681	N	1
CDS	1	1084016	A	G	0.000199681	N	1
CDS	1	1084042	G	A	0.000199681	S	1
CDS	1	1084104	G	C	0.000199681	N	1
CDS	1	1084107	T	C	0.000199681	N	1
CDS	1	1084116	C	T	0.000199681	N	1
CDS	1	1084147	C	T	0.000199681	S	1
CDS	1	1084193	C	T	0.000199681	N	1
CDS	1	1084194	G	A	0.000199681	N	1
CDS	1	1084252	T	C	0.000199681	S	1
CDS	1	1084259	C	T	0.000199681	N	1
CDS	1	1084264	C	T	0.000199681	S	1
CDS	1	1084271	G	A	0.000199681	N	1
CDS	1	1084295	C	T	0.000199681	N	1
CDS	1	1084331	G	A	0.000199681	N	1
CDS	1	1084337	C	T	0.000199681	N	1
CDS	1	1084338	G	A	0.000199681	N	1
CDS	1	1084353	C	T	0.000199681	N	1
CDS	1	1084503	G	A	0.000199681	N	1
CDS	1	1085920	G	A	0.000199681	N	1
CDS	1	1085924	G	A	0.000199681	S	1
CDS	1	1085935	A	C	0.000199681	N	1
CDS	1	1085936	C	T	0.000199681	S	1
CDS	1	1086002	G	A	0.000199681	S	1
CDS	1	1090356	G	A	0.000199681	N	1
CDS	1	1090372	G	A	0.000199681	S	1
CDS	1	1090386	C	T	0.000199681	N	1
CDS	1	1090417	G	A	0.000199681	S	1
CDS	1	1090888	G	A	0.000199681	S	1
CDS	1	1090945	A	C	0.000199681	S	1
CDS	1	1091511	G	A	0.000199681	S	1
CDS	1	1179271	G	A	0.000199681	N	1
CDS	1	1179669	C	T	0.000199681	N	1
CDS	1	1179691	G	A	0.000199681	S	1
CDS	1	1179696	C	T	0.000199681	N	1
CDS	1	1179704	G	A	0.000199681	N	1
CDS	1	1179707	C	T	0.000199681	N	1
CDS	1	1180045	G	A	0.000199681	N	1
CDS	1	1180074	G	A	0.000199681	S	1
CDS	1	1180196	G	A	0.000199681	N	1
CDS	1	1180209	G	A	0.000199681	S	1
CDS	1	1180217	C	T	0.000199681	N	1
CDS	1	1180228	G	A	0.000199681	N	1
CDS	1	1180292	C	T	0.000199681	N	1
CDS	1	1180549	G	A	0.000199681	S	1
CDS	1	1180550	C	T	0.000199681	S	1
CDS	1	1180814	C	T	0.000199681	N	1
CDS	1	1180815	G	A	0.000199681	N	1
CDS	1	1183934	C	T	0.000199681	N	1
CDS	1	1183935	G	A	0.000199681	S	1
CDS	1	1183963	G	A	0.000199681	N	1
CDS	1	1183981	A	G	0.000199681	N	1
CDS	1	1184030	G	A	0.000199681	N	1
CDS	1	1184054	C	A	0.000199681	N	1
CDS	1	1184073	C	G	0.000199681	S	1
CDS	1	1184084	C	T	0.000199681	N	1
CDS	1	1196687	T	C	0.000199681	N	1
CDS	1	1243111	C	G	0.000199681	N	1
CDS	1	1243474	T	C	0.000199681	N	1
CDS	1	1243483	C	T	0.000199681	N	1
CDS	1	1243484	G	A	0.000199681	S	1
CDS	1	1243982	G	A	0.000199681	N	1
CDS	1	1243985	C	T	0.000199681	N	1
CDS	1	1244028	C	A	0.000199681	N	1
CDS	1	1244051	G	A	0.000199681	N	1
CDS	1	1244090	C	T	0.000199681	N	1
CDS	1	1244098	C	G	0.000199681	S	1
CDS	1	1244213	G	A	0.000199681	S	1
CDS	1	1244419	C	T	0.000199681	N	1
CDS	1	1244423	G	A	0.000199681	S	1
CDS	1	1244433	C	T	0.000199681	N	1
CDS	1	1244444	G	A	0.000199681	S	1
CDS	1	1244447	C	G	0.000199681	S	1
CDS	1	1244468	G	A	0.000199681	S	1
CDS	1	1246596	G	A	0.000199681	N	1
CDS	1	1246652	G	A	0.000199681	S	1
CDS	1	1246661	C	T	0.000199681	S	1
CDS	1	1246683	C	T	0.000199681	N	1
CDS	1	1255312	C	T	0.000199681	N	1
CDS	1	1255346	C	T	0.000199681	N	1
CDS	1	1255347	G	A	0.000199681	S	1
CDS	1	1255365	G	A	0.000199681	S	1
CDS	1	1255383	G	A	0.000199681	S	1
CDS	1	1255419	G	A	0.000199681	S	1
CDS	1	1255429	G	A	0.000199681	N	1
CDS	1	1255457	C	T	0.000199681	N	1
CDS	1	1257006	T	A	0.000199681	N	1
CDS	1	1257100	C	T	0.000199681	S	1
CDS	1	1257118	A	T	0.000199681	S	1
CDS	1	1257121	A	T	0.000199681	S	1
CDS	1	1264789	T	C	0.000199681	N	1
CDS	1	1264816	G	A	0.000199681	N	1
CDS	1	1267867	G	C	0.000199681	S	1
CDS	1	1267909	C	T	0.000199681	S	1
CDS	1	1267945	C	T	0.000199681	S	1
CDS	1	1267963	C	T	0.000199681	S	1
CDS	1	1281226	G	A	0.000199681	S	1
CDS	1	1281286	C	T	0.000199681	S	1
CDS	1	1281479	C	T	0.000199681	N	1
CDS	1	1281497	C	T	0.000199681	N	1
CDS	1	1281522	A	G	0.000199681	S	1
CDS	1	1281571	C	T	0.000199681	N	1
CDS	1	1285608	C	G	0.000199681	N	1
CDS	1	1285989	G	A	0.000199681	N	1
CDS	1	1286028	C	T	0.000199681	N	1
CDS	1	1286042	C	G	0.000199681	S	1
CDS	1	1286078	C	T	0.000199681	S	1
CDS	1	1286134	C	T	0.000199681	N	1
CDS	1	1286152	C	T	0.000199681	N	1
CDS	1	1286153	G	A	0.000199681	S	1
CDS	1	1286156	C	T	0.000199681	S	1
CDS	1	1286185	G	T	0.000199681	N	1
CDS	1	1286201	G	A	0.000199681	S	1
CDS	1	1286228	G	A	0.000199681	S	1
CDS	1	1286264	C	T	0.000199681	S	1
CDS	1	1286776	C	T	0.000199681	N	1
CDS	1	1286849	C	T	0.000199681	S	1
CDS	1	1286896	C	T	0.000199681	N	1
CDS	1	1286897	C	T	0.000199681	S	1
CDS	1	1286900	C	A	0.000199681	S	1
CDS	1	1287180	C	G	0.000199681	N	1
CDS	1	1287581	C	T	0.000199681	N	1
CDS	1	1287678	G	A	0.000199681	N	1
CDS	1	1287759	C	T	0.000199681	N	1
CDS	1	1287760	G	A	0.000199681	N	1
CDS	1	1287769	C	T	0.000199681	N	1
CDS	1	1287956	C	T	0.000199681	S	1
CDS	1	1287996	G	A	0.000199681	N	1
CDS	1	1288023	T	A	0.000199681	N	1
CDS	1	1290317	C	T	0.000199681	N	1
CDS	1	1290375	G	A	0.000199681	S	1
CDS	1	1290482	T	A	0.000199681	N	1
CDS	1	1290507	T	A	0.000199681	N	1
CDS	1	1290514	C	T	0.000199681	S	1
CDS	1	1290537	G	A	0.000199681	N	1
CDS	1	1290651	A	G	0.000199681	N	1
CDS	1	1290654	T	C	0.000199681	N	1
CDS	1	1290662	G	A	0.000199681	N	1
CDS	1	1290924	G	A	0.000199681	S	1
CDS	1	1290933	G	A	0.000199681	S	1
CDS	1	1291090	G	A	0.000199681	N	1
CDS	1	1291112	G	A	0.000199681	N	1
CDS	1	1291115	C	T	0.000199681	N	1
CDS	1	1291122	G	A	0.000199681	S	1
CDS	1	1291123	G	A	0.000199681	N	1
CDS	1	1291273	C	T	0.000199681	N	1
CDS	1	1291311	G	A	0.000199681	N	1
CDS	1	1291319	C	T	0.000199681	S	1
CDS	1	1291372	T	C	0.000199681	N	1
CDS	1	1291391	C	T	0.000199681	S	1
CDS	1	1291399	G	C	0.000199681	N	1
CDS	1	1291409	G	T	0.000199681	N	1
CDS	1	1291457	C	T	0.000199681	S	1
CDS	1	1291468	C	T	0.000199681	N	1
CDS	1	1291481	C	T	0.000199681	S	1
CDS	1	1291499	G	A	0.000199681	S	1
CDS	1	1293641	G	A	0.000199681	S	1
CDS	1	1293649	G	A	0.000199681	N	1
CDS	1	1294126	G	A	0.000199681	N	1
CDS	1	1294444	C	T	0.000199681	S	1
CDS	1	1294465	G	A	0.000199681	S	1
CDS	1	1294573	C	T	0.000199681	S	1
CDS	1	1294755	G	T	0.000199681	N	1
CDS	1	1294761	C	T	0.000199681	S	1
CDS	1	1295493	C	G	0.000199681	S	1
CDS	1	1295498	C	G	0.000199681	N	1
CDS	1	1295549	T	C	0.000199681	N	1
CDS	1	1295748	C	T	0.000199681	N	1
CDS	1	1295749	G	A	0.000199681	S	1
CDS	1	1295870	G	A	0.000199681	N	1
CDS	1	1295904	C	T	0.000199681	N	1
CDS	1	1295914	C	T	0.000199681	S	1
CDS	1	1296092	T	G	0.000199681	S	1
CDS	1	1296247	G	A	0.000199681	S	1
CDS	1	1300645	C	T	0.000199681	N	1
CDS	1	1302007	G	A	0.000199681	N	1
CDS	1	1302958	G	A	0.000199681	S	1
CDS	1	1303170	C	T	0.000199681	N	1
CDS	1	1303177	G	A	0.000199681	S	1
CDS	1	1303179	C	T	0.000199681	N	1
CDS	1	1303261	G	A	0.000199681	S	1
CDS	1	1303278	C	T	0.000199681	N	1
CDS	1	1304108	T	G	0.000199681	N	1
CDS	1	1304119	C	A	0.000199681	S	1
CDS	1	1304120	G	A	0.000199681	N	1
CDS	1	1309243	T	C	0.000199681	N	1
CDS	1	1309252	A	C	0.000199681	N	1
CDS	1	1309470	C	T	0.000199681	N	1
CDS	1	1309471	G	A	0.000199681	N	1
CDS	1	1309551	C	T	0.000199681	N	1
CDS	1	1309782	T	C	0.000199681	N	1
CDS	1	1309810	C	G	0.000199681	S	1
CDS	1	1309840	C	T	0.000199681	S	1
CDS	1	1310682	T	C	0.000199681	S	1
CDS	1	1310913	G	A	0.000199681	N	1
CDS	1	1310917	G	A	0.000199681	S	1
CDS	1	1310968	G	A	0.000199681	S	1
CDS	1	1310996	C	T	0.000199681	N	1
CDS	1	1311027	C	T	0.000199681	N	1
CDS	1	1311035	G	A	0.000199681	N	1
CDS	1	1311044	C	T	0.000199681	N	1
CDS	1	1311064	G	T	0.000199681	S	1
CDS	1	1311868	G	A	0.000199681	S	1
CDS	1	1311896	G	A	0.000199681	N	1
CDS	1	1311907	G	C	0.000199681	N	1
CDS	1	1312035	C	G	0.000199681	N	1
CDS	1	1312063	A	T	0.000199681	S	1
CDS	1	1312108	G	A	0.000199681	S	1
CDS	1	1312111	G	A	0.000199681	S	1
CDS	1	1312243	G	A	0.000199681	S	1
CDS	1	1312356	C	T	0.000199681	N	1
CDS	1	1312459	G	T	0.000199681	N	1
CDS	1	1312494	G	A	0.000199681	S	1
CDS	1	1312600	C	T	0.000199681	N	1
CDS	1	1312607	C	T	0.000199681	N	1
CDS	1	1312625	G	A	0.000199681	N	1
CDS	1	1312666	C	T	0.000199681	S	1
CDS	1	1312678	G	A	0.000199681	S	1
CDS	1	1312681	C	T	0.000199681	S	1
CDS	1	1312803	C	T	0.000199681	S	1
CDS	1	1312861	G	A	0.000199681	N	1
CDS	1	1312943	C	T	0.000199681	N	1
CDS	1	1312944	C	T	0.000199681	S	1
CDS	1	1313038	C	G	0.000199681	N	1
CDS	1	1313104	G	A	0.000199681	S	1
CDS	1	1313551	G	C	0.000199681	S	1
CDS	1	1313589	C	G	0.000199681	N	1
CDS	1	1313753	A	G	0.000199681	S	1
CDS	1	1313801	C	T	0.000199681	S	1
CDS	1	1313872	C	T	0.000199681	N	1
CDS	1	1313917	G	A	0.000199681	N	1
CDS	1	1314336	G	A	0.000199681	S	1
CDS	1	1314845	C	T	0.000199681	S	1
CDS	1	1314855	T	C	0.000199681	N	1
CDS	1	1314877	G	A	0.000199681	N	1
CDS	1	1314883	G	A	0.000199681	N	1
CDS	1	1314902	C	T	0.000199681	S	1
CDS	1	1315538	T	G	0.000199681	S	1
CDS	1	1315576	C	T	0.000199681	N	1
CDS	1	1315582	C	T	0.000199681	N	1
CDS	1	1319483	C	G	0.000199681	N	1
CDS	1	1320479	G	A	0.000199681	S	1
CDS	1	1320506	G	A	0.000199681	S	1
CDS	1	1320508	A	G	0.000199681	N	1
CDS	1	1321031	G	A	0.000199681	S	1
CDS	1	1321047	C	T	0.000199681	S	1
CDS	1	1321073	G	A	0.000199681	N	1
CDS	1	1326919	C	T	0.000199681	S	1
CDS	1	1326921	C	T	0.000199681	N	1
CDS	1	1326955	C	G	0.000199681	S	1
CDS	1	1326964	G	A	0.000199681	S	1
CDS	1	1326991	C	A	0.000199681	S	1
CDS	1	1358489	G	A	0.000199681	N	1
CDS	1	1373876	G	A	0.000199681	S	1
CDS	1	1374058	A	G	0.000199681	N	1
CDS	1	1374072	C	T	0.000199681	S	1
CDS	1	1374095	G	A	0.000199681	N	1
CDS	1	1374098	G	A	0.000199681	N	1
CDS	1	1374111	G	T	0.000199681	N	1
CDS	1	1374118	C	T	0.000199681	N	1
CDS	1	1374145	C	G	0.000199681	N	1
CDS	1	1374174	T	C	0.000199681	N	1
CDS	1	1374249	G	A	0.000199681	S	1
CDS	1	1374288	G	A	0.000199681	S	1
CDS	1	1374320	G	A	0.000199681	S	1
CDS	1	1387286	C	T	0.000199681	N	1
CDS	1	1387292	T	C	0.000199681	N	1
CDS	1	1387385	C	T	0.000199681	N	1
CDS	1	1387432	G	A	0.000199681	S	1
CDS	1	1387488	C	T	0.000199681	N	1
CDS	1	1387510	T	A	0.000199681	S	1
CDS	1	1387536	G	A	0.000199681	N	1
CDS	1	1387568	C	T	0.000199681	N	1
CDS	1	1387570	G	A	0.000199681	S	1
CDS	1	1387798	C	T	0.000199681	N	1
CDS	1	1387862	T	C	0.000199681	N	1
CDS	1	1387961	C	T	0.000199681	N	1
CDS	1	1387983	C	T	0.000199681	S	1
CDS	1	1390241	G	A	0.000199681	N	1
CDS	1	1390304	T	C	0.000199681	N	1
CDS	1	1390465	C	G	0.000199681	S	1
CDS	1	1390487	T	G	0.000199681	N	1
CDS	1	1390817	C	A	0.000199681	N	1
CDS	1	1393424	G	A	0.000199681	N	1
CDS	1	1395470	T	C	0.000199681	N	1
CDS	1	1395491	T	C	0.000199681	N	1
CDS	1	1395507	C	T	0.000199681	N	1
CDS	1	1398324	C	T	0.000199681	N	1
CDS	1	1399030	G	A	0.000199681	N	1
CDS	1	1399073	G	A	0.000199681	S	1
CDS	1	1399246	C	T	0.000199681	N	1
CDS	1	1399268	C	G	0.000199681	S	1
CDS	1	1399273	C	G	0.000199681	N	1
CDS	1	1399290	G	A	0.000199681	N	1
CDS	1	1407153	T	A	0.000199681	N	1
CDS	1	1419113	T	A	0.000199681	N	1
CDS	1	1419120	C	T	0.000199681	N	1
CDS	1	1419141	C	A	0.000199681	N	1
CDS	1	1419148	T	G	0.000199681	N	1
CDS	1	1419172	C	A	0.000199681	S	1
CDS	1	1419206	G	C	0.000199681	N	1
CDS	1	1419209	C	T	0.000199681	N	1
CDS	1	1419238	C	T	0.000199681	S	1
CDS	1	1419250	G	C	0.000199681	S	1
CDS	1	1419323	G	A	0.000199681	N	1
CDS	1	1419334	C	T	0.000199681	S	1
CDS	1	1419352	C	T	0.000199681	S	1
CDS	1	1419354	C	T	0.000199681	N	1
CDS	1	1419364	T	C	0.000199681	S	1
CDS	1	1419515	G	A	0.000199681	N	1
CDS	1	1420080	C	T	0.000199681	N	1
CDS	1	1420111	C	A	0.000199681	N	1
CDS	1	1420129	G	C	0.000199681	N	1
CDS	1	1420171	C	A	0.000199681	N	1
CDS	1	1420175	C	T	0.000199681	S	1
CDS	1	1420432	C	T	0.000199681	N	1
CDS	1	1420524	A	C	0.000199681	N	1
CDS	1	1420525	G	T	0.000199681	N	1
CDS	1	1420550	C	T	0.000199681	S	1
CDS	1	1420551	C	G	0.000199681	N	1
CDS	1	1420821	C	T	0.000199681	N	1
CDS	1	1420859	C	G	0.000199681	S	1
CDS	1	1420953	A	C	0.000199681	N	1
CDS	1	1426189	C	T	0.000199681	N	1
CDS	1	1426211	T	A	0.000199681	S	1
CDS	1	1426382	G	A	0.000199681	S	1
CDS	1	1534004	C	T	0.000199681	N	1
CDS	1	1534008	A	G	0.000199681	N	1
CDS	1	1534009	G	A	0.000199681	S	1
CDS	1	1534016	A	C	0.000199681	N	1
CDS	1	1534036	A	G	0.000199681	S	1
CDS	1	1535436	C	T	0.000199681	N	1
CDS	1	1535449	C	T	0.000199681	S	1
CDS	1	1535458	G	A	0.000199681	S	1
CDS	1	1535601	C	T	0.000199681	N	1
CDS	1	1535602	G	A	0.000199681	S	1
CDS	1	1535620	G	A	0.000199681	S	1
CDS	1	1535623	G	A	0.000199681	S	1
CDS	1	1535635	G	A	0.000199681	S	1
CDS	1	1535666	C	A	0.000199681	N	1
CDS	1	1535734	G	A	0.000199681	S	1
CDS	1	1535755	C	T	0.000199681	S	1
CDS	1	1535773	C	T	0.000199681	S	1
CDS	1	1539716	G	C	0.000199681	S	1
CDS	1	1543932	G	A	0.000199681	S	1
CDS	1	1543944	C	T	0.000199681	S	1
CDS	1	1543949	G	A	0.000199681	N	1
CDS	1	1544927	G	A	0.000199681	S	1
CDS	1	1599358	G	A	0.000199681	N	1
CDS	1	1599369	G	C	0.000199681	N	1
CDS	1	1599376	G	T	0.000199681	N	1
CDS	1	1599380	G	C	0.000199681	S	1
CDS	1	1599407	C	A	0.000199681	S	1
CDS	1	1599512	G	C	0.000199681	S	1
CDS	1	1599729	G	A	0.000199681	N	1
CDS	1	1599805	G	A	0.000199681	S	1
CDS	1	1615493	G	A	0.000199681	N	1
CDS	1	1615515	C	T	0.000199681	N	1
CDS	1	1615558	G	A	0.000199681	S	1
CDS	1	1616537	G	T	0.000199681	N	1
CDS	1	1623444	C	T	0.000199681	N	1
CDS	1	1623451	A	G	0.000199681	N	1
CDS	1	1623467	C	T	0.000199681	S	1
CDS	1	1623557	G	A	0.000199681	S	1
CDS	1	1623578	C	T	0.000199681	S	1
CDS	1	1665785	G	C	0.000199681	S	1
CDS	1	1665830	G	A	0.000199681	S	1
CDS	1	1665870	G	A	0.000199681	N	1
CDS	1	1665926	G	A	0.000199681	S	1
CDS	1	1665937	C	T	0.000199681	N	1
CDS	1	1665965	G	A	0.000199681	S	1
CDS	1	1665970	C	T	0.000199681	N	1
CDS	1	1665971	G	A	0.000199681	S	1
CDS	1	1668360	G	C	0.000199681	N	1
CDS	1	1668380	A	G	0.000199681	S	1
CDS	1	1668413	C	T	0.000199681	S	1
CDS	1	1668458	G	A	0.000199681	S	1
CDS	1	1668463	C	T	0.000199681	N	1
CDS	1	1671623	A	C	0.000199681	N	1
CDS	1	1675467	G	A	0.000199681	S	1
CDS	1	1675565	C	T	0.000199681	N	1
CDS	1	1676481	C	T	0.000199681	S	1
CDS	1	1676553	T	G	0.000199681	S	1
CDS	1	1676679	G	C	0.000199681	S	1
CDS	1	1753045	G	A	0.000199681	S	1
CDS	1	1754069	G	A	0.000199681	S	1
CDS	1	1754137	T	G	0.000199681	N	1
CDS	1	1754149	T	C	0.000199681	N	1
CDS	1	1754162	C	T	0.000199681	S	1
CDS	1	1754168	C	T	0.000199681	S	1
CDS	1	1754174	C	T	0.000199681	S	1
CDS	1	1754297	C	T	0.000199681	S	1
CDS	1	1754590	G	C	0.000199681	N	1
CDS	1	1754612	G	A	0.000199681	S	1
CDS	1	1754641	C	T	0.000199681	N	1
CDS	1	1754677	C	T	0.000199681	N	1
CDS	1	1755399	C	A	0.000199681	N	1
CDS	1	1755444	C	T	0.000199681	S	1
CDS	1	1756270	G	A	0.000199681	S	1
CDS	1	1756276	G	A	0.000199681	S	1
CDS	1	1756566	G	C	0.000199681	N	1
CDS	1	1757174	C	T	0.000199681	N	1
CDS	1	1757255	C	T	0.000199681	N	1
CDS	1	1757278	G	A	0.000199681	N	1
CDS	1	1757292	C	T	0.000199681	S	1
CDS	1	1759168	C	T	0.000199681	N	1
CDS	1	1759222	C	T	0.000199681	N	1
CDS	1	1759226	G	A	0.000199681	S	1
CDS	1	1759746	C	T	0.000199681	S	1
CDS	1	1759747	G	A	0.000199681	N	1
CDS	1	1759856	C	T	0.000199681	N	1
CDS	1	1762028	G	A	0.000199681	N	1
CDS	1	1765236	C	T	0.000199681	S	1
CDS	1	1765325	C	T	0.000199681	N	1
CDS	1	1765353	C	T	0.000199681	S	1
CDS	1	1765356	G	T	0.000199681	N	1
CDS	1	1765378	A	G	0.000199681	N	1
CDS	1	1789084	G	A	0.000199681	S	1
CDS	1	1789107	C	T	0.000199681	N	1
CDS	1	1789108	A	G	0.000199681	S	1
CDS	1	1789177	G	A	0.000199681	S	1
CDS	1	1789261	T	C	0.000199681	S	1
CDS	1	1790584	G	A	0.000199681	S	1
CDS	1	1804549	G	T	0.000199681	S	1
CDS	1	1915729	C	T	0.000199681	S	1
CDS	1	1915730	G	A	0.000199681	N	1
CDS	1	1916483	G	A	0.000199681	N	1
CDS	1	1916497	C	T	0.000199681	S	1
CDS	1	1916498	G	A	0.000199681	N	1
CDS	1	1916501	G	A	0.000199681	N	1
CDS	1	1916525	A	G	0.000199681	N	1
CDS	1	1916526	C	T	0.000199681	N	1
CDS	1	1916555	C	G	0.000199681	N	1
CDS	1	1916767	A	C	0.000199681	N	1
CDS	1	1916823	G	A	0.000199681	N	1
CDS	1	1916977	C	T	0.000199681	S	1
CDS	1	1916992	A	G	0.000199681	S	1
CDS	1	1917174	C	T	0.000199681	N	1
CDS	1	1917919	T	C	0.000199681	N	1
CDS	1	1917926	C	A	0.000199681	N	1
CDS	1	1918130	G	A	0.000199681	N	1
CDS	1	1918274	G	C	0.000199681	N	1
CDS	1	1918278	G	A	0.000199681	S	1
CDS	1	1918398	C	G	0.000199681	S	1
CDS	1	1918413	G	A	0.000199681	S	1
CDS	1	1922365	C	T	0.000199681	S	1
CDS	1	1923034	C	T	0.000199681	N	1
CDS	1	1923399	G	A	0.000199681	N	1
CDS	1	1923415	C	T	0.000199681	N	1
CDS	1	1923421	C	T	0.000199681	N	1
CDS	1	1923434	G	A	0.000199681	S	1
CDS	1	1923436	C	T	0.000199681	N	1
CDS	1	1923466	C	T	0.000199681	N	1
CDS	1	1923467	G	A	0.000199681	S	1
CDS	1	1923792	C	G	0.000199681	N	1
CDS	1	1923829	G	A	0.000199681	S	1
CDS	1	1923864	C	T	0.000199681	N	1
CDS	1	1924455	C	T	0.000199681	S	1
CDS	1	1924467	G	A	0.000199681	S	1
CDS	1	1924478	G	T	0.000199681	N	1
CDS	1	1925810	G	A	0.000199681	S	1
CDS	1	1925829	T	C	0.000199681	N	1
CDS	1	1925855	C	T	0.000199681	S	1
CDS	1	1925868	G	A	0.000199681	N	1
CDS	1	1926507	G	A	0.000199681	N	1
CDS	1	1926699	G	A	0.000199681	N	1
CDS	1	1926735	A	G	0.000199681	N	1
CDS	1	1926934	C	T	0.000199681	N	1
CDS	1	1926986	C	T	0.000199681	S	1
CDS	1	1927010	G	A	0.000199681	S	1
CDS	1	1927672	G	A	0.000199681	S	1
CDS	1	1927674	G	A	0.000199681	N	1
CDS	1	1927685	C	T	0.000199681	N	1
CDS	1	1930107	A	G	0.000199681	N	1
CDS	1	1930211	G	A	0.000199681	N	1
CDS	1	1930216	G	T	0.000199681	S	1
CDS	1	1930233	C	T	0.000199681	N	1
CDS	1	1930328	T	C	0.000199681	N	1
CDS	1	1939657	C	T	0.000199681	S	1
CDS	1	1939724	G	A	0.000199681	N	1
CDS	1	1940341	G	A	0.000199681	N	1
CDS	1	1940358	G	T	0.000199681	S	1
CDS	1	1940365	T	C	0.000199681	N	1
CDS	1	1940367	G	T	0.000199681	N	1
CDS	1	1940388	C	T	0.000199681	S	1
CDS	1	1940392	G	A	0.000199681	N	1
CDS	1	1942116	C	T	0.000199681	N	1
CDS	1	1942132	C	T	0.000199681	S	1
CDS	1	1942139	C	T	0.000199681	N	1
CDS	1	1942153	C	T	0.000199681	S	1
CDS	1	1946369	C	T	0.000199681	N	1
CDS	1	1947035	T	G	0.000199681	S	1
CDS	1	1955727	T	C	0.000199681	N	1
CDS	1	1956729	G	A	0.000199681	N	1
CDS	1	1956743	C	T	0.000199681	S	1
CDS	1	1956745	C	T	0.000199681	N	1
CDS	1	1959166	G	A	0.000199681	N	1
CDS	1	1959998	A	G	0.000199681	N	1
CDS	1	1960015	G	A	0.000199681	S	1
CDS	1	1960023	G	A	0.000199681	N	1
CDS	1	1970682	G	A	0.000199681	S	1
CDS	1	1970699	C	T	0.000199681	N	1
CDS	1	1970722	C	T	0.000199681	N	1
CDS	1	1970737	G	A	0.000199681	N	1
CDS	1	1970799	G	A	0.000199681	S	1
CDS	1	1970807	G	A	0.000199681	N	1
CDS	1	1972961	C	T	0.000199681	N	1
CDS	1	1973020	G	A	0.000199681	S	1
CDS	1	1973022	G	A	0.000199681	N	1
CDS	1	1974047	G	A	0.000199681	N	1
CDS	1	1974057	C	T	0.000199681	S	1
CDS	1	1974069	C	G	0.000199681	N	1
CDS	1	1974090	G	A	0.000199681	S	1
CDS	1	1974105	G	C	0.000199681	S	1
CDS	1	1985416	G	A	0.000199681	N	1
CDS	1	1985424	G	T	0.000199681	N	1
CDS	1	1985466	G	A	0.000199681	S	1
CDS	1	1986945	C	T	0.000199681	S	1
CDS	1	1986978	A	G	0.000199681	S	1
CDS	1	1987007	G	A	0.000199681	N	1
CDS	1	1990897	C	T	0.000199681	S	1
CDS	1	1990950	C	T	0.000199681	N	1
CDS	1	2025381	C	T	0.000199681	N	1
CDS	1	2025535	G	A	0.000199681	S	1
CDS	1	2025647	G	T	0.000199681	N	1
CDS	1	2027628	C	T	0.000199681	S	1
CDS	1	2028165	A	G	0.000199681	S	1
CDS	1	2028265	A	G	0.000199681	N	1
CDS	1	2028282	C	T	0.000199681	S	1
CDS	1	2028285	C	T	0.000199681	S	1
CDS	1	2029166	G	A	0.000199681	S	1
CDS	1	2029636	C	T	0.000199681	S	1
CDS	1	2029663	C	T	0.000199681	S	1
CDS	1	2029986	G	C	0.000199681	N	1
CDS	1	2030015	C	G	0.000199681	S	1
CDS	1	2030065	G	A	0.000199681	N	1
CDS	1	2030089	G	C	0.000199681	N	1
CDS	1	2030090	C	T	0.000199681	S	1
CDS	1	2030101	C	T	0.000199681	N	1
CDS	1	2030152	G	A	0.000199681	N	1
CDS	1	2030175	C	T	0.000199681	N	1
CDS	1	2030267	G	A	0.000199681	S	1
CDS	1	2055480	C	T	0.000199681	S	1
CDS	1	2055481	G	A	0.000199681	N	1
CDS	1	2055491	G	A	0.000199681	N	1
CDS	1	2055507	C	T	0.000199681	S	1
CDS	1	2056496	C	T	0.000199681	N	1
CDS	1	2056497	G	A	0.000199681	S	1
CDS	1	2056539	C	T	0.000199681	S	1
CDS	1	2056555	G	C	0.000199681	N	1
CDS	1	2059545	C	T	0.000199681	S	1
CDS	1	2059554	C	A	0.000199681	S	1
CDS	1	2059574	C	T	0.000199681	N	1
CDS	1	2059580	C	T	0.000199681	N	1
CDS	1	2135336	C	T	0.000199681	N	1
CDS	1	2146050	G	A	0.000199681	S	1
CDS	1	2146078	G	A	0.000199681	N	1
CDS	1	2150931	A	G	0.000199681	N	1
CDS	1	2150964	G	A	0.000199681	N	1
CDS	1	2169527	G	T	0.000199681	S	1
CDS	1	2172151	G	A	0.000199681	S	1
CDS	1	2172186	G	A	0.000199681	N	1
CDS	1	2172307	C	T	0.000199681	S	1
CDS	1	2175241	C	T	0.000199681	S	1
CDS	1	2184631	G	C	0.000199681	N	1
CDS	1	2184636	C	T	0.000199681	S	1
CDS	1	2184979	A	G	0.000199681	S	1
CDS	1	2187200	T	C	0.000199681	S	1
CDS	1	2193883	C	T	0.000199681	N	1
CDS	1	2194001	T	C	0.000199681	S	1
CDS	1	2194024	G	C	0.000199681	N	1
CDS	1	2194056	A	G	0.000199681	N	1
CDS	1	2194113	C	G	0.000199681	N	1
CDS	1	2229008	C	A	0.000199681	N	1
CDS	1	2229013	C	T	0.000199681	N	1
CDS	1	2229033	C	T	0.000199681	S	1
CDS	1	2229090	G	A	0.000199681	S	1
CDS	1	2229127	C	T	0.000199681	S	1
CDS	1	2229183	C	T	0.000199681	S	1
CDS	1	2229213	C	T	0.000199681	S	1
CDS	1	2229219	G	T	0.000199681	S	1
CDS	1	2229282	C	T	0.000199681	S	1
CDS	1	2229324	C	T	0.000199681	S	1
CDS	1	2229334	C	G	0.000199681	N	1
CDS	1	2229396	C	T	0.000199681	S	1
CDS	1	2229477	C	T	0.000199681	S	1
CDS	1	2229528	C	T	0.000199681	S	1
CDS	1	2229605	A	G	0.000199681	N	1
CDS	1	2229641	C	G	0.000199681	N	1
CDS	1	2229645	C	T	0.000199681	S	1
CDS	1	2303942	C	T	0.000199681	S	1
CDS	1	2303943	G	T	0.000199681	N	1
CDS	1	2303954	C	G	0.000199681	S	1
CDS	1	2304012	C	G	0.000199681	N	1
CDS	1	2304084	G	A	0.000199681	N	1
CDS	1	2304094	G	A	0.000199681	N	1
CDS	1	2304405	G	A	0.000199681	S	1
CDS	1	2304411	T	C	0.000199681	S	1
CDS	1	2304438	G	A	0.000199681	S	1
CDS	1	2304519	C	A	0.000199681	S	1
CDS	1	2304529	G	A	0.000199681	N	1
CDS	1	2306037	C	G	0.000199681	S	1
CDS	1	2306115	C	T	0.000199681	S	1
CDS	1	2306163	G	C	0.000199681	S	1
CDS	1	2306173	C	G	0.000199681	N	1
CDS	1	2306194	C	A	0.000199681	S	1
CDS	1	2306219	C	T	0.000199681	N	1
CDS	1	2321398	C	T	0.000199681	S	1
CDS	1	2321408	G	T	0.000199681	N	1
CDS	1	2321558	C	T	0.000199681	N	1
CDS	1	2321559	G	A	0.000199681	N	1
CDS	1	2321571	C	T	0.000199681	N	1
CDS	1	2324126	G	A	0.000199681	N	1
CDS	1	2336489	C	T	0.000199681	S	1
CDS	1	2336540	G	A	0.000199681	S	1
CDS	1	2336741	G	A	0.000199681	S	1
CDS	1	2336753	C	T	0.000199681	S	1
CDS	1	2336762	G	T	0.000199681	S	1
CDS	1	2357514	G	A	0.000199681	S	1
CDS	1	2358643	T	C	0.000199681	N	1
CDS	1	2358680	C	T	0.000199681	N	1
CDS	1	2358707	C	T	0.000199681	N	1
CDS	1	2372552	A	G	0.000199681	N	1
CDS	1	2372560	C	A	0.000199681	S	1
CDS	1	2374493	T	G	0.000199681	N	1
CDS	1	2384993	G	A	0.000199681	S	1
CDS	1	2385024	C	T	0.000199681	N	1
CDS	1	2385033	C	T	0.000199681	N	1
CDS	1	2385047	G	A	0.000199681	S	1
CDS	1	2385829	C	T	0.000199681	N	1
CDS	1	2385846	T	C	0.000199681	N	1
CDS	1	2385848	G	A	0.000199681	S	1
CDS	1	2385869	T	C	0.000199681	S	1
CDS	1	2385873	T	A	0.000199681	N	1
CDS	1	2385876	C	T	0.000199681	N	1
CDS	1	2387424	C	T	0.000199681	N	1
CDS	1	2387431	C	T	0.000199681	N	1
CDS	1	2387459	G	A	0.000199681	S	1
CDS	1	2387461	C	T	0.000199681	N	1
CDS	1	2387479	C	T	0.000199681	N	1
CDS	1	2388243	C	T	0.000199681	N	1
CDS	1	2388259	C	T	0.000199681	N	1
CDS	1	2388281	C	T	0.000199681	N	1
CDS	1	2388328	T	G	0.000199681	N	1
CDS	1	2389936	C	T	0.000199681	N	1
CDS	1	2389953	T	C	0.000199681	S	1
CDS	1	2389974	T	G	0.000199681	S	1
CDS	1	2389983	G	A	0.000199681	S	1
CDS	1	2389990	C	A	0.000199681	N	1
CDS	1	2391464	G	C	0.000199681	N	1
CDS	1	2391518	C	G	0.000199681	N	1
CDS	1	2395796	T	G	0.000199681	S	1
CDS	1	2395821	G	A	0.000199681	N	1
CDS	1	2397153	C	T	0.000199681	N	1
CDS	1	2399502	A	G	0.000199681	N	1
CDS	1	2400900	C	A	0.000199681	S	1
CDS	1	2402319	A	G	0.000199681	N	1
CDS	1	2403070	T	C	0.000199681	S	1
CDS	1	2403115	C	T	0.000199681	S	1
CDS	1	2403116	G	A	0.000199681	N	1
CDS	1	2405798	G	A	0.000199681	N	1
CDS	1	2406531	C	T	0.000199681	N	1
CDS	1	2406562	C	T	0.000199681	S	1
CDS	1	2406584	G	A	0.000199681	N	1
CDS	1	2406610	C	T	0.000199681	S	1
CDS	1	2406750	C	T	0.000199681	N	1
CDS	1	2406765	C	T	0.000199681	N	1
CDS	1	2406856	G	A	0.000199681	N	1
CDS	1	2406892	G	A	0.000199681	N	1
CDS	1	2406909	G	A	0.000199681	N	1
CDS	1	2406932	G	C	0.000199681	S	1
CDS	1	2408456	G	A	0.000199681	N	1
CDS	1	2408469	G	A	0.000199681	N	1
CDS	1	2408525	C	T	0.000199681	N	1
CDS	1	2408538	C	T	0.000199681	N	1
CDS	1	2408568	G	A	0.000199681	N	1
CDS	1	2408689	G	A	0.000199681	S	1
CDS	1	2408711	T	C	0.000199681	N	1
CDS	1	2408751	C	T	0.000199681	N	1
CDS	1	2408804	C	T	0.000199681	N	1
CDS	1	2408833	G	A	0.000199681	S	1
CDS	1	2410379	G	A	0.000199681	N	1
CDS	1	2410420	C	T	0.000199681	S	1
CDS	1	2412495	G	T	0.000199681	N	1
CDS	1	2476609	C	T	0.000199681	S	1
CDS	1	2476703	G	A	0.000199681	N	1
CDS	1	2478551	G	A	0.000199681	N	1
CDS	1	2478618	C	T	0.000199681	S	1
CDS	1	2479841	G	A	0.000199681	N	1
CDS	1	2479850	C	T	0.000199681	N	1
CDS	1	2479852	C	T	0.000199681	S	1
CDS	1	2479855	G	T	0.000199681	N	1
CDS	1	2479913	C	T	0.000199681	N	1
CDS	1	2479914	G	A	0.000199681	N	1
CDS	1	2479939	C	T	0.000199681	S	1
CDS	1	2479952	G	A	0.000199681	N	1
CDS	1	2479955	C	T	0.000199681	N	1
CDS	1	2479956	G	A	0.000199681	N	1
CDS	1	2480197	C	T	0.000199681	N	1
CDS	1	2480256	C	A	0.000199681	N	1
CDS	1	2480274	G	A	0.000199681	N	1
CDS	1	2484452	C	T	0.000199681	N	1
CDS	1	2484480	G	C	0.000199681	S	1
CDS	1	2484512	T	C	0.000199681	N	1
CDS	1	2484515	T	C	0.000199681	N	1
CDS	1	2484536	A	T	0.000199681	N	1
CDS	1	2486924	C	T	0.000199681	S	1
CDS	1	2486985	C	T	0.000199681	S	1
CDS	1	2487254	C	T	0.000199681	N	1
CDS	1	2487279	G	A	0.000199681	S	1
CDS	1	2487313	A	G	0.000199681	N	1
CDS	1	2487325	C	T	0.000199681	N	1
CDS	1	2487620	C	T	0.000199681	S	1
CDS	1	2487680	C	T	0.000199681	S	1
CDS	1	2489294	C	T	0.000199681	S	1
CDS	1	2489768	G	A	0.000199681	S	1
CDS	1	2489795	G	A	0.000199681	S	1
CDS	1	2489804	C	T	0.000199681	S	1
CDS	1	2491209	G	C	0.000199681	N	1
CDS	1	2491233	G	A	0.000199681	S	1
CDS	1	2491307	T	C	0.000199681	N	1
CDS	1	2491330	C	T	0.000199681	N	1
CDS	1	2494878	A	C	0.000199681	N	1
CDS	1	2494925	G	A	0.000199681	N	1
CDS	1	2495520	C	T	0.000199681	S	1
CDS	1	2496610	G	A	0.000199681	S	1
CDS	1	2496859	C	T	0.000199681	S	1
CDS	1	2496908	C	T	0.000199681	N	1
CDS	1	2498527	G	A	0.000199681	S	1
CDS	1	2498541	C	T	0.000199681	N	1
CDS	1	2498564	C	A	0.000199681	N	1
CDS	1	2498586	G	A	0.000199681	N	1
CDS	1	2498617	G	A	0.000199681	S	1
CDS	1	2499196	C	T	0.000199681	S	1
CDS	1	2499688	G	C	0.000199681	N	1
CDS	1	2499713	G	A	0.000199681	N	1
CDS	1	2502211	G	A	0.000199681	N	1
CDS	1	2502305	G	A	0.000199681	N	1
CDS	1	2502325	G	T	0.000199681	N	1
CDS	1	2502402	C	T	0.000199681	S	1
CDS	1	2503992	C	T	0.000199681	S	1
CDS	1	2504021	C	T	0.000199681	N	1
CDS	1	2504035	A	G	0.000199681	N	1
CDS	1	2504061	C	T	0.000199681	S	1
CDS	1	2504089	A	T	0.000199681	N	1
CDS	1	2504189	C	A	0.000199681	N	1
CDS	1	2504193	C	T	0.000199681	S	1
CDS	1	2504211	G	C	0.000199681	S	1
CDS	1	2504271	G	A	0.000199681	S	1
CDS	1	2504272	C	A	0.000199681	N	1
CDS	1	2504328	C	T	0.000199681	S	1
CDS	1	2504344	G	A	0.000199681	N	1
CDS	1	2504348	C	T	0.000199681	N	1
CDS	1	2504378	A	G	0.000199681	N	1
CDS	1	2504389	G	A	0.000199681	N	1
CDS	1	2504419	G	A	0.000199681	N	1
CDS	1	2504461	C	T	0.000199681	N	1
CDS	1	2504467	C	T	0.000199681	N	1
CDS	1	2504519	C	T	0.000199681	N	1
CDS	1	2504671	T	A	0.000199681	N	1
CDS	1	2504679	C	T	0.000199681	S	1
CDS	1	2504689	G	T	0.000199681	N	1
CDS	1	2504729	G	A	0.000199681	N	1
CDS	1	2504783	G	A	0.000199681	N	1
CDS	1	2504803	G	C	0.000199681	N	1
CDS	1	2504811	G	A	0.000199681	S	1
CDS	1	2504839	G	C	0.000199681	N	1
CDS	1	2504849	G	A	0.000199681	N	1
CDS	1	2504850	G	C	0.000199681	S	1
CDS	1	2504906	T	C	0.000199681	N	1
CDS	1	2504968	C	T	0.000199681	N	1
CDS	1	2504996	G	C	0.000199681	N	1
CDS	1	2505000	G	C	0.000199681	S	1
CDS	1	2505023	G	A	0.000199681	N	1
CDS	1	2505038	G	A	0.000199681	N	1
CDS	1	2505099	C	T	0.000199681	S	1
CDS	1	2505114	C	T	0.000199681	S	1
CDS	1	2505172	G	C	0.000199681	N	1
CDS	1	2505176	C	T	0.000199681	N	1
CDS	1	2508864	C	T	0.000199681	N	1
CDS	1	2508918	C	T	0.000199681	N	1
CDS	1	2508964	G	A	0.000199681	S	1
CDS	1	2509869	C	T	0.000199681	N	1
CDS	1	2510067	G	C	0.000199681	N	1
CDS	1	2510085	G	A	0.000199681	N	1
CDS	1	2510094	C	T	0.000199681	N	1
CDS	1	2510113	G	T	0.000199681	S	1
CDS	1	2510119	G	A	0.000199681	S	1
CDS	1	2512896	G	A	0.000199681	S	1
CDS	1	2512914	G	A	0.000199681	S	1
CDS	1	2512961	C	T	0.000199681	N	1
CDS	1	2512995	C	T	0.000199681	S	1
CDS	1	2513013	C	T	0.000199681	S	1
CDS	1	2514026	G	A	0.000199681	S	1
CDS	1	2514457	G	A	0.000199681	N	1
CDS	1	2515612	C	T	0.000199681	N	1
CDS	1	2515667	C	T	0.000199681	S	1
CDS	1	2518176	C	T	0.000199681	S	1
CDS	1	2518182	C	G	0.000199681	N	1
CDS	1	2518186	G	A	0.000199681	N	1
CDS	1	2518190	G	T	0.000199681	N	1
CDS	1	2518220	C	T	0.000199681	N	1
CDS	1	2518221	G	A	0.000199681	S	1
CDS	1	2518583	C	T	0.000199681	S	1
CDS	1	2519177	C	T	0.000199681	N	1
CDS	1	2519244	G	A	0.000199681	N	1
CDS	1	2519255	C	A	0.000199681	N	1
CDS	1	2519858	C	T	0.000199681	N	1
CDS	1	2519880	G	C	0.000199681	N	1
CDS	1	2519907	A	G	0.000199681	S	1
CDS	1	2520777	G	A	0.000199681	S	1
CDS	1	2520827	C	T	0.000199681	N	1
CDS	1	2521107	C	T	0.000199681	N	1
CDS	1	2521154	G	A	0.000199681	S	1
CDS	1	2521219	C	T	0.000199681	N	1
CDS	1	2521260	G	A	0.000199681	N	1
CDS	1	2521766	C	T	0.000199681	S	1
CDS	1	2526525	C	T	0.000199681	S	1
CDS	1	2526570	C	G	0.000199681	S	1
CDS	1	2526595	G	A	0.000199681	N	1
CDS	1	2526598	C	T	0.000199681	N	1
CDS	1	2526610	A	G	0.000199681	N	1
CDS	1	2529497	G	T	0.000199681	N	1
CDS	1	2529536	G	C	0.000199681	N	1
CDS	1	2529571	G	A	0.000199681	S	1
CDS	1	2529877	C	T	0.000199681	S	1
CDS	1	2529906	A	G	0.000199681	N	1
CDS	1	2529916	G	A	0.000199681	S	1
CDS	1	2558349	G	A	0.000199681	N	1
CDS	1	2558365	C	T	0.000199681	S	1
CDS	1	2559839	G	A	0.000199681	S	1
CDS	1	2559942	G	A	0.000199681	N	1
CDS	1	2559955	C	T	0.000199681	N	1
CDS	1	2560628	C	T	0.000199681	S	1
CDS	1	2560639	A	G	0.000199681	N	1
CDS	1	2560659	C	T	0.000199681	N	1
CDS	1	2561690	C	T	0.000199681	N	1
CDS	1	2562890	C	T	0.000199681	S	1
CDS	1	2563168	A	G	0.000199681	S	1
CDS	1	2563180	A	T	0.000199681	S	1
CDS	1	2563210	C	T	0.000199681	S	1
CDS	1	2563225	C	T	0.000199681	S	1
CDS	1	2586809	G	T	0.000199681	N	1
CDS	1	2586810	G	T	0.000199681	S	1
CDS	1	2586904	G	C	0.000199681	N	1
CDS	1	2587282	C	A	0.000199681	N	1
CDS	1	2588389	G	A	0.000199681	N	1
CDS	1	2588600	C	T	0.000199681	S	1
CDS	1	2588970	A	G	0.000199681	N	1
CDS	1	2588972	G	C	0.000199681	N	1
CDS	1	2591034	G	A	0.000199681	N	1
CDS	1	2591048	G	A	0.000199681	N	1
CDS	1	2591573	T	C	0.000199681	N	1
CDS	1	2591604	G	A	0.000199681	S	1
CDS	1	2591949	A	T	0.000199681	N	1
CDS	1	2592668	C	T	0.000199681	N	1
CDS	1	2592714	C	T	0.000199681	N	1
CDS	1	2592715	G	A	0.000199681	S	1
CDS	1	2592866	G	A	0.000199681	S	1
CDS	1	2592869	G	C	0.000199681	N	1
CDS	1	2593821	G	A	0.000199681	S	1
CDS	1	2593829	C	T	0.000199681	N	1
CDS	1	2593841	C	T	0.000199681	N	1
CDS	1	2593842	G	A	0.000199681	S	1
CDS	1	2593848	G	T	0.000199681	S	1
CDS	1	2593880	C	A	0.000199681	N	1
CDS	1	2593923	G	A	0.000199681	S	1
CDS	1	2594396	C	T	0.000199681	N	1
CDS	1	2594408	T	C	0.000199681	N	1
CDS	1	2594413	C	T	0.000199681	S	1
CDS	1	2594811	C	T	0.000199681	N	1
CDS	1	2594836	C	T	0.000199681	N	1
CDS	1	2594837	G	A	0.000199681	S	1
CDS	1	2594841	A	G	0.000199681	N	1
CDS	1	2594879	C	T	0.000199681	S	1
CDS	1	2595315	C	T	0.000199681	S	1
CDS	1	2595347	G	A	0.000199681	N	1
CDS	1	2596056	C	G	0.000199681	N	1
CDS	1	2596082	C	T	0.000199681	N	1
CDS	1	2596086	C	G	0.000199681	N	1
CDS	1	2596652	C	T	0.000199681	N	1
CDS	1	2598256	A	G	0.000199681	N	1
CDS	1	2598275	G	T	0.000199681	N	1
CDS	1	2598730	G	T	0.000199681	N	1
CDS	1	2598748	C	T	0.000199681	N	1
CDS	1	2598782	G	T	0.000199681	N	1
CDS	1	2603953	C	T	0.000199681	S	1
CDS	1	2604154	A	C	0.000199681	N	1
CDS	1	2604177	C	A	0.000199681	N	1
CDS	1	2604271	G	T	0.000199681	N	1
CDS	1	2605576	G	A	0.000199681	S	1
CDS	1	2605602	T	G	0.000199681	N	1
CDS	1	2787697	G	A	0.000199681	S	1
CDS	1	2787703	G	A	0.000199681	S	1
CDS	1	2789528	T	C	0.000199681	N	1
CDS	1	2789575	G	A	0.000199681	N	1
CDS	1	2789624	G	T	0.000199681	N	1
CDS	1	2789685	C	T	0.000199681	S	1
CDS	1	2789945	G	T	0.000199681	N	1
CDS	1	2790044	G	A	0.000199681	N	1
CDS	1	2790126	G	T	0.000199681	S	1
CDS	1	2790300	G	A	0.000199681	S	1
CDS	1	2800154	C	T	0.000199681	N	1
CDS	1	2800231	C	T	0.000199681	S	1
CDS	1	2800241	G	A	0.000199681	N	1
CDS	1	2800290	G	A	0.000199681	N	1
CDS	1	2800314	T	A	0.000199681	N	1
CDS	1	2800330	G	A	0.000199681	S	1
CDS	1	2800392	C	T	0.000199681	N	1
CDS	1	2800483	G	A	0.000199681	S	1
CDS	1	2800543	G	A	0.000199681	S	1
CDS	1	2800557	A	G	0.000199681	N	1
CDS	1	2800609	G	A	0.000199681	S	1
CDS	1	2800703	G	A	0.000199681	N	1
CDS	1	2800817	G	A	0.000199681	N	1
CDS	1	3021712	C	A	0.000199681	N	1
CDS	1	3021755	G	A	0.000199681	S	1
CDS	1	3021767	G	A	0.000199681	S	1
CDS	1	3021781	G	T	0.000199681	N	1
CDS	1	3021852	T	C	0.000199681	N	1
CDS	1	3021864	G	A	0.000199681	N	1
CDS	1	3021916	G	A	0.000199681	N	1
CDS	1	3021941	C	T	0.000199681	S	1
CDS	1	3021983	C	T	0.000199681	S	1
CDS	1	3022077	T	A	0.000199681	N	1
CDS	1	3022082	C	T	0.000199681	S	1
CDS	1	3022115	G	A	0.000199681	S	1
CDS	1	3022132	C	T	0.000199681	N	1
CDS	1	3022164	G	A	0.000199681	N	1
CDS	1	3022208	C	T	0.000199681	S	1
CDS	1	3022235	C	T	0.000199681	S	1
CDS	1	3022236	G	A	0.000199681	N	1
CDS	1	3022286	C	T	0.000199681	S	1
CDS	1	3022367	C	T	0.000199681	S	1
CDS	1	3022368	G	A	0.000199681	N	1
CDS	1	3022376	G	T	0.000199681	N	1
CDS	1	3022377	C	T	0.000199681	N	1
CDS	1	3022399	T	C	0.000199681	N	1
CDS	1	3022412	C	T	0.000199681	S	1
CDS	1	3022442	C	T	0.000199681	S	1
CDS	1	3022505	C	A	0.000199681	N	1
CDS	1	3022508	C	T	0.000199681	S	1
CDS	1	3022571	C	T	0.000199681	S	1
CDS	1	3022584	G	T	0.000199681	N	1
CDS	1	3022592	G	A	0.000199681	S	1
CDS	1	3022626	C	T	0.000199681	N	1
CDS	1	3022627	G	A	0.000199681	N	1
CDS	1	3022692	G	A	0.000199681	N	1
CDS	1	3022696	G	A	0.000199681	N	1
CDS	1	3022742	T	C	0.000199681	S	1
CDS	1	3186129	C	T	0.000199681	S	1
CDS	1	3186164	G	A	0.000199681	N	1
CDS	1	3186219	G	A	0.000199681	S	1
CDS	1	3186220	C	A	0.000199681	N	1
CDS	1	3186339	C	T	0.000199681	S	1
CDS	1	3186429	G	A	0.000199681	S	1
CDS	1	3186466	G	A	0.000199681	N	1
CDS	1	3244097	C	T	0.000199681	N	1
CDS	1	3385169	C	T	0.000199681	S	1
CDS	1	3385206	G	A	0.000199681	N	1
CDS	1	3396542	C	T	0.000199681	N	1
CDS	1	3396563	C	A	0.000199681	N	1
CDS	1	3402835	T	A	0.000199681	N	1
CDS	1	3402860	A	G	0.000199681	N	1
CDS	1	3402891	G	A	0.000199681	S	1
CDS	1	3402946	G	A	0.000199681	N	1
CDS	1	3402958	G	A	0.000199681	N	1
CDS	1	3402976	C	T	0.000199681	N	1
CDS	1	3402977	G	A	0.000199681	N	1
CDS	1	3404768	A	G	0.000199681	N	1
CDS	1	3404788	G	A	0.000199681	N	1
CDS	1	3405587	C	T	0.000199681	S	1
CDS	1	3411478	C	G	0.000199681	N	1
CDS	1	3411553	G	A	0.000199681	S	1
CDS	1	3411560	G	A	0.000199681	N	1
CDS	1	3411581	C	A	0.000199681	N	1
CDS	1	3411596	C	T	0.000199681	N	1
CDS	1	3411706	G	A	0.000199681	S	1
CDS	1	3411721	C	T	0.000199681	S	1
CDS	1	3411795	C	T	0.000199681	N	1
CDS	1	3411796	G	A	0.000199681	S	1
CDS	1	3411829	C	T	0.000199681	S	1
CDS	1	3411877	C	T	0.000199681	S	1
CDS	1	3411940	C	T	0.000199681	S	1
CDS	1	3412012	G	A	0.000199681	S	1
CDS	1	3412079	G	A	0.000199681	N	1
CDS	1	3412082	G	A	0.000199681	N	1
CDS	1	3412124	G	A	0.000199681	N	1
CDS	1	3412155	T	C	0.000199681	N	1
CDS	1	3412173	C	T	0.000199681	N	1
CDS	1	3412263	C	G	0.000199681	N	1
CDS	1	3412323	T	C	0.000199681	N	1
CDS	1	3412343	C	G	0.000199681	N	1
CDS	1	3412384	C	G	0.000199681	N	1
CDS	1	3412424	C	G	0.000199681	N	1
CDS	1	3412425	G	T	0.000199681	N	1
CDS	1	3412426	A	C	0.000199681	S	1
CDS	1	3412430	C	G	0.000199681	N	1
CDS	1	3412447	G	C	0.000199681	S	1
CDS	1	3412456	C	T	0.000199681	S	1
CDS	1	3412477	C	T	0.000199681	S	1
CDS	1	3412547	C	T	0.000199681	N	1
CDS	1	3412555	G	C	0.000199681	S	1
CDS	1	3412558	C	A	0.000199681	S	1
CDS	1	3412651	C	T	0.000199681	S	1
CDS	1	3412721	G	C	0.000199681	N	1
CDS	1	3412753	G	A	0.000199681	S	1
CDS	1	3414574	G	A	0.000199681	N	1
CDS	1	3414585	G	T	0.000199681	N	1
CDS	1	3414590	C	T	0.000199681	S	1
CDS	1	3417889	C	T	0.000199681	N	1
CDS	1	3417900	C	T	0.000199681	S	1
CDS	1	3417922	C	A	0.000199681	N	1
CDS	1	3417934	G	A	0.000199681	N	1
CDS	1	3417949	C	T	0.000199681	N	1
CDS	1	3417992	G	A	0.000199681	S	1
CDS	1	3418721	G	A	0.000199681	S	1
CDS	1	3425617	G	A	0.000199681	S	1
CDS	1	3425633	G	A	0.000199681	N	1
CDS	1	3426085	G	T	0.000199681	S	1
CDS	1	3426118	G	A	0.000199681	S	1
CDS	1	3426139	C	T	0.000199681	S	1
CDS	1	3426152	T	A	0.000199681	N	1
CDS	1	3426213	G	A	0.000199681	N	1
CDS	1	3430939	G	A	0.000199681	N	1
CDS	1	3432007	C	T	0.000199681	N	1
CDS	1	3432065	A	T	0.000199681	N	1
CDS	1	3432067	T	C	0.000199681	N	1
CDS	1	3463147	G	A	0.000199681	S	1
CDS	1	3463154	C	T	0.000199681	N	1
CDS	1	3463169	G	C	0.000199681	N	1
CDS	1	3463223	G	T	0.000199681	N	1
CDS	1	3463224	A	G	0.000199681	N	1
CDS	1	3463237	G	T	0.000199681	N	1
CDS	1	3463320	C	T	0.000199681	N	1
CDS	1	3463321	G	A	0.000199681	S	1
CDS	1	3463653	G	A	0.000199681	N	1
CDS	1	3466152	C	T	0.000199681	N	1
CDS	1	3466166	C	T	0.000199681	N	1
CDS	1	3467211	C	T	0.000199681	S	1
CDS	1	3467230	G	A	0.000199681	N	1
CDS	1	3467246	C	T	0.000199681	N	1
CDS	1	3467269	A	G	0.000199681	N	1
CDS	1	3467277	C	T	0.000199681	S	1
CDS	1	3467307	C	T	0.000199681	S	1
CDS	1	3467332	C	T	0.000199681	N	1
CDS	1	3469490	G	A	0.000199681	N	1
CDS	1	3469502	C	T	0.000199681	S	1
CDS	1	3469520	C	T	0.000199681	N	1
CDS	1	3469524	C	T	0.000199681	N	1
CDS	1	3469573	T	C	0.000199681	S	1
CDS	1	3473101	G	T	0.000199681	N	1
CDS	1	3473171	C	T	0.000199681	S	1
CDS	1	3473447	G	A	0.000199681	S	1
CDS	1	3473451	G	A	0.000199681	N	1
CDS	1	3474744	T	C	0.000199681	N	1
CDS	1	3474759	C	T	0.000199681	N	1
CDS	1	3475999	C	T	0.000199681	S	1
CDS	1	3476024	T	C	0.000199681	N	1
CDS	1	3477915	G	A	0.000199681	N	1
CDS	1	3477975	C	T	0.000199681	N	1
CDS	1	3477977	T	A	0.000199681	N	1
CDS	1	3478007	G	T	0.000199681	N	1
CDS	1	3478490	G	A	0.000199681	S	1
CDS	1	3478508	C	T	0.000199681	S	1
CDS	1	3478522	G	A	0.000199681	N	1
CDS	1	3478549	A	G	0.000199681	N	1
CDS	1	3478555	C	T	0.000199681	N	1
CDS	1	3479525	G	A	0.000199681	N	1
CDS	1	3479530	C	T	0.000199681	N	1
CDS	1	3479567	G	A	0.000199681	N	1
CDS	1	3479580	C	T	0.000199681	S	1
CDS	1	3479848	C	T	0.000199681	N	1
CDS	1	3480466	G	C	0.000199681	N	1
CDS	1	3480477	G	A	0.000199681	N	1
CDS	1	3480507	G	A	0.000199681	N	1
CDS	1	3480573	G	A	0.000199681	N	1
CDS	1	3490538	G	A	0.000199681	N	1
CDS	1	3490540	T	C	0.000199681	S	1
CDS	1	3490553	C	T	0.000199681	N	1
CDS	1	3490575	C	T	0.000199681	N	1
CDS	1	3492650	G	A	0.000199681	N	1
CDS	1	3492707	G	C	0.000199681	N	1
CDS	1	3494399	G	A	0.000199681	S	1
CDS	1	3494436	G	A	0.000199681	N	1
CDS	1	3494464	G	A	0.000199681	S	1
CDS	1	3494484	C	T	0.000199681	N	1
CDS	1	3494627	C	T	0.000199681	N	1
CDS	1	3494696	G	A	0.000199681	N	1
CDS	1	3494727	G	A	0.000199681	N	1
CDS	1	3495919	G	A	0.000199681	N	1
CDS	1	3496668	C	T	0.000199681	S	1
CDS	1	3496669	G	A	0.000199681	N	1
CDS	1	3496674	G	A	0.000199681	S	1
CDS	1	3496773	G	C	0.000199681	S	1
CDS	1	3497007	G	T	0.000199681	N	1
CDS	1	3497058	G	A	0.000199681	S	1
CDS	1	3497108	C	T	0.000199681	N	1
CDS	1	3497243	G	C	0.000199681	S	1
CDS	1	3497255	G	A	0.000199681	S	1
CDS	1	3497309	C	T	0.000199681	S	1
CDS	1	3497352	C	T	0.000199681	N	1
CDS	1	3498420	C	T	0.000199681	S	1
CDS	1	3498427	G	A	0.000199681	N	1
CDS	1	3498438	G	A	0.000199681	S	1
CDS	1	3498719	C	A	0.000199681	N	1
CDS	1	3498736	G	A	0.000199681	N	1
CDS	1	3498786	G	A	0.000199681	S	1
CDS	1	3498807	G	T	0.000199681	N	1
CDS	1	3498819	A	C	0.000199681	S	1
CDS	1	3499151	G	A	0.000199681	S	1
CDS	1	3499186	C	G	0.000199681	N	1
CDS	1	3499187	G	A	0.000199681	S	1
CDS	1	3499196	G	A	0.000199681	S	1
CDS	1	3499211	G	A	0.000199681	S	1
CDS	1	3499599	C	T	0.000199681	N	1
CDS	1	3499611	C	T	0.000199681	N	1
CDS	1	3499612	G	A	0.000199681	N	1
CDS	1	3499664	G	A	0.000199681	S	1
CDS	1	3499678	C	T	0.000199681	N	1
CDS	1	3499684	G	A	0.000199681	N	1
CDS	1	3499859	A	T	0.000199681	N	1
CDS	1	3499880	G	A	0.000199681	N	1
CDS	1	3500973	G	A	0.000199681	S	1
CDS	1	3500985	G	A	0.000199681	S	1
CDS	1	3501012	T	G	0.000199681	S	1
CDS	1	3501015	G	A	0.000199681	S	1
CDS	1	3501018	G	A	0.000199681	S	1
CDS	1	3501020	C	A	0.000199681	N	1
CDS	1	3501023	G	A	0.000199681	N	1
CDS	1	3501032	G	A	0.000199681	N	1
CDS	1	3501188	C	T	0.000199681	N	1
CDS	1	3501232	A	G	0.000199681	S	1
CDS	1	3501234	G	A	0.000199681	N	1
CDS	1	3501800	C	G	0.000199681	N	1
CDS	1	3501845	C	T	0.000199681	S	1
CDS	1	3501872	A	G	0.000199681	S	1
CDS	1	3501876	G	A	0.000199681	N	1
CDS	1	3501906	G	A	0.000199681	N	1
CDS	1	3501917	G	A	0.000199681	S	1
CDS	1	3505523	G	C	0.000199681	N	1
CDS	1	3507914	G	A	0.000199681	N	1
CDS	1	3508608	A	G	0.000199681	N	1
CDS	1	3509098	T	G	0.000199681	N	1
CDS	1	3509138	C	T	0.000199681	N	1
CDS	1	3509217	G	A	0.000199681	S	1
CDS	1	3509236	T	C	0.000199681	N	1
CDS	1	3509237	C	T	0.000199681	N	1
CDS	1	3509968	C	T	0.000199681	N	1
CDS	1	3509969	G	A	0.000199681	N	1
CDS	1	3510812	C	T	0.000199681	N	1
CDS	1	3510838	G	A	0.000199681	S	1
CDS	1	3510863	A	G	0.000199681	N	1
CDS	1	3511556	A	G	0.000199681	N	1
CDS	1	3511588	C	T	0.000199681	N	1
CDS	1	3511589	G	A	0.000199681	N	1
CDS	1	3511607	G	T	0.000199681	N	1
CDS	1	3511664	T	C	0.000199681	N	1
CDS	1	3512017	C	T	0.000199681	N	1
CDS	1	3512025	G	A	0.000199681	S	1
CDS	1	3512054	C	T	0.000199681	N	1
CDS	1	3512055	G	A	0.000199681	S	1
CDS	1	3512073	G	A	0.000199681	S	1
CDS	1	3512091	G	A	0.000199681	S	1
CDS	1	3514570	G	A	0.000199681	N	1
CDS	1	3514589	C	T	0.000199681	N	1
CDS	1	3514593	G	A	0.000199681	S	1
CDS	1	3514608	G	A	0.000199681	S	1
CDS	1	3514613	C	T	0.000199681	N	1
CDS	1	3515438	C	T	0.000199681	N	1
CDS	1	3515480	C	T	0.000199681	N	1
CDS	1	3515483	A	G	0.000199681	N	1
CDS	1	3524144	G	T	0.000199681	N	1
CDS	1	3524200	G	A	0.000199681	S	1
CDS	1	3524232	G	C	0.000199681	N	1
CDS	1	3579866	C	T	0.000199681	N	1
CDS	1	3579868	C	A	0.000199681	S	1
CDS	1	3602470	G	A	0.000199681	N	1
CDS	1	3602489	C	T	0.000199681	S	1
CDS	1	3602507	G	A	0.000199681	S	1
CDS	1	3602519	C	T	0.000199681	S	1
CDS	1	3602520	G	A	0.000199681	N	1
CDS	1	3602532	C	T	0.000199681	N	1
CDS	1	3602560	G	A	0.000199681	N	1
CDS	1	3611218	C	A	0.000199681	S	1
CDS	1	3625427	G	A	0.000199681	N	1
CDS	1	3625501	G	A	0.000199681	S	1
CDS	1	3625749	G	T	0.000199681	S	1
CDS	1	3625757	C	T	0.000199681	N	1
CDS	1	3625803	G	A	0.000199681	S	1
CDS	1	3625834	G	T	0.000199681	N	1
CDS	1	3628490	G	A	0.000199681	N	1
CDS	1	3628555	C	T	0.000199681	S	1
CDS	1	3628573	C	T	0.000199681	S	1
CDS	1	3631010	C	T	0.000199681	N	1
CDS	1	3631038	G	A	0.000199681	S	1
CDS	1	3631069	A	G	0.000199681	N	1
CDS	1	3631079	C	T	0.000199681	N	1
CDS	1	3631485	C	T	0.000199681	S	1
CDS	1	3631511	G	A	0.000199681	S	1
CDS	1	3631531	G	A	0.000199681	N	1
CDS	1	3631548	C	T	0.000199681	S	1
CDS	1	3631640	C	T	0.000199681	N	1
CDS	1	3631641	G	A	0.000199681	S	1
CDS	1	3632231	A	G	0.000199681	N	1
CDS	1	3632288	C	G	0.000199681	N	1
CDS	1	3632331	G	A	0.000199681	S	1
CDS	1	3633426	G	A	0.000199681	S	1
CDS	1	3633432	G	A	0.000199681	S	1
CDS	1	3633442	G	A	0.000199681	N	1
CDS	1	3633467	C	G	0.000199681	N	1
CDS	1	3635028	C	G	0.000199681	N	1
CDS	1	3635037	G	A	0.000199681	N	1
CDS	1	3635954	G	A	0.000199681	N	1
CDS	1	3635980	G	A	0.000199681	S	1
CDS	1	3637078	C	T	0.000199681	N	1
CDS	1	3638787	G	A	0.000199681	S	1
CDS	1	3638818	C	T	0.000199681	N	1
CDS	1	3646694	C	T	0.000199681	N	1
CDS	1	3646741	G	A	0.000199681	S	1
CDS	1	3647434	C	T	0.000199681	N	1
CDS	1	3647441	G	A	0.000199681	S	1
CDS	1	3647541	C	T	0.000199681	N	1
CDS	1	3649975	G	T	0.000199681	N	1
CDS	1	3682380	C	T	0.000199681	S	1
CDS	1	3682397	G	C	0.000199681	N	1
CDS	1	3682406	C	T	0.000199681	N	1
CDS	1	3683124	G	A	0.000199681	N	1
CDS	1	3683130	G	A	0.000199681	N	1
CDS	1	3683145	G	A	0.000199681	N	1
CDS	1	3707596	C	T	0.000199681	S	1
CDS	1	3707632	C	T	0.000199681	S	1
CDS	1	3707680	C	A	0.000199681	N	1
CDS	1	3723406	G	A	0.000199681	S	1
CDS	1	3723424	T	C	0.000199681	S	1
CDS	1	3728152	G	A	0.000199681	N	1
CDS	1	3728204	C	G	0.000199681	N	1
CDS	1	3728205	G	T	0.000199681	S	1
CDS	1	3730979	G	A	0.000199681	N	1
CDS	1	3730993	G	A	0.000199681	N	1
CDS	1	3731047	C	G	0.000199681	N	1
CDS	1	3731470	A	G	0.000199681	N	1
CDS	1	3732770	C	G	0.000199681	S	1
CDS	1	3732825	G	C	0.000199681	N	1
CDS	1	3732852	C	T	0.000199681	N	1
CDS	1	3732923	C	T	0.000199681	S	1
CDS	1	3732990	G	A	0.000199681	N	1
CDS	1	3733019	C	A	0.000199681	S	1
CDS	1	3733023	T	G	0.000199681	N	1
CDS	1	3733044	A	G	0.000199681	N	1
CDS	1	3733061	G	A	0.000199681	S	1
CDS	1	3733068	G	A	0.000199681	N	1
CDS	1	3752487	C	T	0.000199681	S	1
CDS	1	3752537	G	A	0.000199681	N	1
CDS	1	3752538	G	A	0.000199681	S	1
CDS	1	3752547	G	A	0.000199681	S	1
CDS	1	3752563	A	G	0.000199681	N	1
CDS	1	3752766	G	A	0.000199681	S	1
CDS	1	3754136	G	A	0.000199681	N	1
CDS	1	3754137	C	T	0.000199681	N	1
CDS	1	3754212	G	A	0.000199681	N	1
CDS	1	3754229	A	G	0.000199681	N	1
CDS	1	3755502	C	T	0.000199681	N	1
CDS	1	3756764	C	T	0.000199681	S	1
CDS	1	3756765	G	A	0.000199681	N	1
CDS	1	3756812	G	A	0.000199681	S	1
CDS	1	3756830	C	T	0.000199681	S	1
CDS	1	3756884	C	T	0.000199681	S	1
CDS	1	3761334	C	T	0.000199681	S	1
CDS	1	3761358	G	A	0.000199681	S	1
CDS	1	3761370	G	A	0.000199681	N	1
CDS	1	3762635	G	A	0.000199681	N	1
CDS	1	3762688	G	A	0.000199681	S	1
CDS	1	3762699	A	G	0.000199681	N	1
CDS	1	3763121	C	A	0.000199681	N	1
CDS	1	3763125	G	A	0.000199681	S	1
CDS	1	3763167	G	A	0.000199681	S	1
CDS	1	3763170	G	A	0.000199681	S	1
CDS	1	3763243	T	A	0.000199681	N	1
CDS	1	3763245	C	T	0.000199681	S	1
CDS	1	3763284	A	C	0.000199681	N	1
CDS	1	3763366	G	A	0.000199681	N	1
CDS	1	3763371	G	A	0.000199681	S	1
CDS	1	3763448	C	G	0.000199681	N	1
CDS	1	3763726	C	G	0.000199681	N	1
CDS	1	3763779	G	A	0.000199681	S	1
CDS	1	3763805	G	A	0.000199681	N	1
CDS	1	3763832	A	G	0.000199681	N	1
CDS	1	3766609	A	G	0.000199681	S	1
CDS	1	3767264	A	T	0.000199681	N	1
CDS	1	3767393	T	C	0.000199681	N	1
CDS	1	3767404	G	A	0.000199681	N	1
CDS	1	3767433	C	T	0.000199681	S	1
CDS	1	3767441	C	A	0.000199681	N	1
CDS	1	3769813	G	A	0.000199681	N	1
CDS	1	3771452	G	A	0.000199681	N	1
CDS	1	3775832	G	T	0.000199681	N	1
CDS	1	3775850	G	A	0.000199681	N	1
CDS	1	3775864	C	T	0.000199681	S	1
CDS	1	3781105	C	G	0.000199681	N	1
CDS	1	3781165	C	T	0.000199681	N	1
CDS	1	3781175	C	T	0.000199681	S	1
CDS	1	3781182	A	G	0.000199681	N	1
CDS	1	3781232	C	T	0.000199681	S	1
CDS	1	3781584	A	G	0.000199681	S	1
CDS	1	3782682	T	C	0.000199681	N	1
CDS	1	3782757	A	C	0.000199681	S	1
CDS	1	3784067	C	T	0.000199681	S	1
CDS	1	3784079	G	A	0.000199681	S	1
CDS	1	3785111	G	A	0.000199681	S	1
CDS	1	3785134	C	T	0.000199681	N	1
CDS	1	3785192	G	A	0.000199681	S	1
CDS	1	3786858	G	A	0.000199681	S	1
CDS	1	3786873	T	C	0.000199681	S	1
CDS	1	3786909	G	A	0.000199681	S	1
CDS	1	3786913	C	T	0.000199681	N	1
CDS	1	3786938	G	A	0.000199681	N	1
CDS	1	3786968	G	A	0.000199681	N	1
CDS	1	3787014	G	A	0.000199681	S	1
CDS	1	3787055	G	A	0.000199681	N	1
CDS	1	3787148	C	T	0.000199681	N	1
CDS	1	3787185	G	A	0.000199681	S	1
CDS	1	3787211	C	T	0.000199681	N	1
CDS	1	3787234	T	C	0.000199681	N	1
CDS	1	3795897	G	A	0.000199681	N	1
CDS	1	3795936	G	A	0.000199681	N	1
CDS	1	3795958	A	T	0.000199681	N	1
CDS	1	3795984	G	A	0.000199681	S	1
CDS	1	3796072	G	A	0.000199681	S	1
CDS	1	3815406	C	T	0.000199681	N	1
CDS	1	3815413	C	T	0.000199681	N	1
CDS	1	3815429	G	T	0.000199681	N	1
CDS	1	3815443	C	T	0.000199681	N	1
CDS	1	3815450	C	T	0.000199681	S	1
CDS	1	3815451	G	A	0.000199681	N	1
CDS	1	3815497	C	T	0.000199681	N	1
CDS	1	3816284	C	T	0.000199681	S	1
CDS	1	3816297	G	T	0.000199681	N	1
CDS	1	3825795	T	C	0.000199681	N	1
CDS	1	3826379	T	C	0.000199681	N	1
CDS	1	3826415	G	A	0.000199681	N	1
CDS	1	3826429	T	C	0.000199681	S	1
CDS	1	3829320	T	C	0.000199681	N	1
CDS	1	3829365	T	C	0.000199681	S	1
CDS	1	3829369	C	T	0.000199681	N	1
CDS	1	3829819	T	C	0.000199681	N	1
CDS	1	3829861	T	A	0.000199681	N	1
CDS	1	3829881	G	A	0.000199681	S	1
CDS	1	3829899	C	T	0.000199681	S	1
CDS	1	3829951	G	A	0.000199681	N	1
CDS	1	3829956	G	A	0.000199681	S	1
CDS	1	3831062	A	G	0.000199681	N	1
CDS	1	3831146	G	C	0.000199681	N	1
CDS	1	3833927	C	T	0.000199681	N	1
CDS	1	3834026	C	T	0.000199681	N	1
CDS	1	3834952	T	C	0.000199681	S	1
CDS	1	3834996	C	T	0.000199681	N	1
CDS	1	3836517	A	G	0.000199681	N	1
CDS	1	3836548	C	T	0.000199681	N	1
CDS	1	3836578	C	T	0.000199681	N	1
CDS	1	3836580	C	A	0.000199681	N	1
CDS	1	3836586	C	T	0.000199681	N	1
CDS	1	3836643	T	C	0.000199681	N	1
CDS	1	3836668	G	A	0.000199681	N	1
CDS	1	3836675	G	A	0.000199681	S	1
CDS	1	3837310	A	C	0.000199681	N	1
CDS	1	3837370	T	C	0.000199681	S	1
CDS	1	3837419	C	T	0.000199681	N	1
CDS	1	3837515	C	T	0.000199681	N	1
CDS	1	3839011	C	T	0.000199681	N	1
CDS	1	3839038	T	G	0.000199681	N	1
CDS	1	3839051	G	A	0.000199681	S	1
CDS	1	3839100	C	T	0.000199681	N	1
CDS	1	3839642	T	C	0.000199681	N	1
CDS	1	3839678	C	T	0.000199681	N	1
CDS	1	3839691	C	G	0.000199681	N	1
CDS	1	3839717	T	C	0.000199681	N	1
CDS	1	3839764	A	G	0.000199681	S	1
CDS	1	3844923	C	G	0.000199681	N	1
CDS	1	3844926	G	A	0.000199681	S	1
CDS	1	3844933	G	T	0.000199681	N	1
CDS	1	3844939	G	A	0.000199681	S	1
CDS	1	3844948	C	T	0.000199681	S	1
CDS	1	3844976	C	T	0.000199681	N	1
CDS	1	3847600	A	G	0.000199681	N	1
CDS	1	3848617	C	T	0.000199681	N	1
CDS	1	3848622	C	A	0.000199681	S	1
CDS	1	3848623	C	T	0.000199681	N	1
CDS	1	3848755	A	G	0.000199681	N	1
CDS	1	3848757	A	G	0.000199681	S	1
CDS	1	3848759	T	G	0.000199681	N	1
CDS	1	3852362	C	T	0.000199681	N	1
CDS	1	3852384	T	C	0.000199681	S	1
CDS	1	3857658	T	C	0.000199681	N	1
CDS	1	3858750	C	T	0.000199681	S	1
CDS	1	3858784	C	T	0.000199681	N	1
CDS	1	3865819	C	T	0.000199681	S	1
CDS	1	3865849	C	T	0.000199681	S	1
CDS	1	3865963	G	A	0.000199681	S	1
CDS	1	3865986	C	T	0.000199681	N	1
CDS	1	3865987	G	A	0.000199681	S	1
CDS	1	3869617	C	A	0.000199681	N	1
CDS	1	3869766	C	A	0.000199681	N	1
CDS	1	3872523	A	G	0.000199681	N	1
CDS	1	3872567	T	C	0.000199681	S	1
CDS	1	3883521	G	A	0.000199681	N	1
CDS	1	3883559	C	A	0.000199681	N	1
CDS	1	3883585	G	A	0.000199681	S	1
CDS	1	3883712	C	T	0.000199681	N	1
CDS	1	3889981	G	A	0.000199681	S	1
CDS	1	3890051	G	C	0.000199681	N	1
CDS	1	3890687	A	G	0.000199681	N	1
CDS	1	3890690	C	T	0.000199681	N	1
CDS	1	3890699	T	C	0.000199681	N	1
CDS	1	3890779	T	C	0.000199681	S	1
CDS	1	3890842	C	A	0.000199681	S	1
CDS	1	3890847	G	T	0.000199681	N	1
CDS	1	3890890	G	A	0.000199681	S	1
CDS	1	3890902	C	T	0.000199681	S	1
CDS	1	3890918	G	T	0.000199681	N	1
CDS	1	3890999	T	C	0.000199681	N	1
CDS	1	3891013	C	A	0.000199681	N	1
CDS	1	3892918	C	T	0.000199681	N	1
CDS	1	4711921	G	A	0.000199681	S	1
CDS	1	4711976	G	A	0.000199681	N	1
CDS	1	4712038	G	A	0.000199681	S	1
CDS	1	4712168	C	T	0.000199681	N	1
CDS	1	4712287	C	T	0.000199681	S	1
CDS	1	4712320	C	G	0.000199681	S	1
CDS	1	4712328	G	T	0.000199681	N	1
CDS	1	4712356	C	T	0.000199681	S	1
CDS	1	4712389	G	T	0.000199681	S	1
CDS	1	4712422	G	A	0.000199681	S	1
CDS	1	4712449	G	A	0.000199681	S	1
CDS	1	4712465	G	A	0.000199681	N	1
CDS	1	4712505	G	A	0.000199681	N	1
CDS	1	4712624	A	G	0.000199681	N	1
CDS	1	4769928	T	A	0.000199681	N	1
CDS	1	4772293	G	A	0.000199681	N	1
CDS	1	4772297	A	C	0.000199681	N	1
CDS	1	4772361	G	A	0.000199681	S	1
CDS	1	4772378	G	A	0.000199681	N	1
CDS	1	4772385	C	T	0.000199681	S	1
CDS	1	4772443	G	A	0.000199681	N	1
CDS	1	4772461	G	A	0.000199681	N	1
CDS	1	4772470	G	A	0.000199681	N	1
CDS	1	4772490	G	A	0.000199681	S	1
CDS	1	4774445	G	A	0.000199681	S	1
CDS	1	5863285	C	T	0.000199681	N	1
CDS	1	5863300	C	T	0.000199681	N	1
CDS	1	5863923	C	T	0.000199681	S	1
CDS	1	5863938	C	T	0.000199681	S	1
CDS	1	5863955	G	A	0.000199681	N	1
CDS	1	5863996	C	T	0.000199681	N	1
CDS	1	5864358	G	A	0.000199681	N	1
CDS	1	5864438	C	T	0.000199681	N	1
CDS	1	5864439	C	T	0.000199681	N	1
CDS	1	5864449	G	T	0.000199681	S	1
CDS	1	5865123	G	A	0.000199681	S	1
CDS	1	5865178	C	T	0.000199681	N	1
CDS	1	5865198	G	A	0.000199681	S	1
CDS	1	5865213	G	A	0.000199681	S	1
CDS	1	5866405	C	T	0.000199681	S	1
CDS	1	5866442	C	T	0.000199681	N	1
CDS	1	5867066	G	A	0.000199681	S	1
CDS	1	5867759	C	T	0.000199681	S	1
CDS	1	5867760	G	A	0.000199681	N	1
CDS	1	5867772	G	A	0.000199681	N	1
CDS	1	5867807	G	A	0.000199681	S	1
CDS	1	5867827	C	T	0.000199681	N	1
CDS	1	5867828	G	A	0.000199681	S	1
CDS	1	5867852	G	A	0.000199681	S	1
CDS	1	5867857	G	A	0.000199681	N	1
CDS	1	5873258	G	A	0.000199681	S	1
CDS	1	5873300	G	A	0.000199681	S	1
CDS	1	5874527	C	T	0.000199681	N	1
CDS	1	5874534	G	A	0.000199681	S	1
CDS	1	5874583	A	G	0.000199681	N	1
CDS	1	5874604	T	C	0.000199681	N	1
CDS	1	5877103	G	A	0.000199681	N	1
CDS	1	5877170	G	A	0.000199681	N	1
CDS	1	5877176	G	A	0.000199681	N	1
CDS	1	5877193	C	T	0.000199681	N	1
CDS	1	5877208	G	C	0.000199681	N	1
CDS	1	5877244	G	C	0.000199681	N	1
CDS	1	5877256	C	A	0.000199681	N	1
CDS	1	5877257	T	G	0.000199681	N	1
CDS	1	5877268	G	A	0.000199681	N	1
CDS	1	5877287	C	T	0.000199681	N	1
CDS	1	5877291	G	A	0.000199681	S	1
CDS	1	5880135	G	A	0.000199681	N	1
CDS	1	5880168	C	T	0.000199681	N	1
CDS	1	5880194	G	A	0.000199681	N	1
CDS	1	5880233	G	A	0.000199681	N	1
CDS	1	5887335	G	A	0.000199681	S	1
CDS	1	5887342	G	A	0.000199681	N	1
CDS	1	5887346	T	C	0.000199681	N	1
CDS	1	5887395	C	A	0.000199681	N	1
CDS	1	5887457	G	A	0.000199681	N	1
CDS	1	5890913	G	A	0.000199681	S	1
CDS	1	5890942	C	A	0.000199681	N	1
CDS	1	5904631	C	T	0.000199681	N	1
CDS	1	5904669	G	A	0.000199681	S	1
CDS	1	5904715	C	T	0.000199681	N	1
CDS	1	5905403	T	C	0.000199681	N	1
CDS	1	5905453	C	G	0.000199681	N	1
CDS	1	5905466	G	A	0.000199681	N	1
CDS	1	5905680	G	A	0.000199681	N	1
CDS	1	5905762	C	T	0.000199681	N	1
CDS	1	5905772	C	A	0.000199681	S	1
CDS	1	5907145	G	A	0.000199681	S	1
CDS	1	5907168	C	T	0.000199681	N	1
CDS	1	5909184	C	T	0.000199681	N	1
CDS	1	5909186	A	G	0.000199681	N	1
CDS	1	5927682	G	A	0.000199681	N	1
CDS	1	5927716	G	A	0.000199681	S	1
CDS	1	5927748	A	G	0.000199681	N	1
CDS	1	5927759	C	T	0.000199681	N	1
CDS	1	5933227	G	A	0.000199681	N	1
CDS	1	5933279	G	A	0.000199681	S	1
CDS	1	5933280	C	T	0.000199681	N	1
CDS	1	5933322	G	A	0.000199681	N	1
CDS	1	5947176	G	A	0.000199681	S	1
CDS	1	5947178	C	T	0.000199681	N	1
CDS	1	5947198	C	T	0.000199681	N	1
CDS	1	5948115	C	T	0.000199681	N	1
CDS	1	5948152	C	T	0.000199681	N	1
CDS	1	5948171	G	A	0.000199681	S	1
CDS	1	5948191	C	T	0.000199681	N	1
CDS	1	5948205	C	T	0.000199681	N	1
CDS	1	5948206	G	A	0.000199681	N	1
CDS	1	5961798	T	C	0.000199681	S	1
CDS	1	5961888	C	T	0.000199681	S	1
CDS	1	5967345	G	A	0.000199681	S	1
CDS	1	5967359	G	A	0.000199681	N	1
CDS	1	5969119	C	T	0.000199681	S	1
CDS	1	5969165	G	C	0.000199681	N	1
CDS	1	5969212	C	T	0.000199681	S	1
CDS	1	5978281	C	G	0.000199681	N	1
CDS	1	5978295	G	A	0.000199681	N	1
CDS	1	5986167	C	T	0.000199681	S	1
CDS	1	5986173	G	A	0.000199681	S	1
CDS	1	5986229	C	T	0.000199681	N	1
CDS	1	5986283	C	T	0.000199681	N	1
CDS	1	6051582	A	G	0.000199681	N	1
CDS	1	6051593	T	G	0.000199681	S	1
CDS	1	6051629	G	A	0.000199681	S	1
CDS	1	6051632	G	A	0.000199681	S	1
CDS	1	6051643	G	A	0.000199681	N	1
CDS	1	6051649	G	A	0.000199681	N	1
CDS	1	6073749	C	T	0.000199681	S	1
CDS	1	6089017	G	A	0.000199681	S	1
CDS	1	6089048	G	A	0.000199681	N	1
CDS	1	6094423	G	A	0.000199681	N	1
CDS	1	6096653	G	A	0.000199681	S	1
CDS	1	6096707	G	A	0.000199681	S	1
CDS	1	6097283	A	T	0.000199681	N	1
CDS	1	6097327	C	T	0.000199681	S	1
CDS	1	6106284	A	G	0.000199681	N	1
CDS	1	6106409	C	T	0.000199681	N	1
CDS	1	6106418	A	T	0.000199681	N	1
CDS	1	6106426	G	T	0.000199681	N	1
CDS	1	6106432	G	A	0.000199681	S	1
CDS	1	6106736	G	A	0.000199681	S	1
CDS	1	6109808	G	A	0.000199681	S	1
CDS	1	6109865	G	A	0.000199681	S	1
CDS	1	6109868	G	A	0.000199681	S	1
CDS	1	6109929	G	A	0.000199681	N	1
CDS	1	6109946	G	A	0.000199681	S	1
CDS	1	6109974	A	G	0.000199681	N	1
CDS	1	6109976	C	G	0.000199681	S	1
CDS	1	6110432	G	A	0.000199681	S	1
CDS	1	6110469	G	A	0.000199681	S	1
CDS	1	6110523	G	A	0.000199681	S	1
CDS	1	6111780	G	A	0.000199681	S	1
CDS	1	6111833	T	G	0.000199681	N	1
CDS	1	6111854	G	A	0.000199681	N	1
CDS	1	6112200	T	C	0.000199681	N	1
CDS	1	6112206	C	A	0.000199681	N	1
CDS	1	6112210	G	A	0.000199681	S	1
CDS	1	6112247	A	G	0.000199681	N	1
CDS	1	6112264	A	T	0.000199681	S	1
CDS	1	6112916	G	C	0.000199681	S	1
CDS	1	6121130	C	T	0.000199681	S	1
CDS	1	6121131	G	A	0.000199681	N	1
CDS	1	6121226	G	A	0.000199681	S	1
CDS	1	6121526	C	A	0.000199681	N	1
CDS	1	6121529	C	T	0.000199681	N	1
CDS	1	6123963	G	A	0.000199681	N	1
CDS	1	6123989	G	A	0.000199681	N	1
CDS	1	6123999	G	A	0.000199681	N	1
CDS	1	6124013	G	A	0.000199681	N	1
CDS	1	6124523	C	T	0.000199681	S	1
CDS	1	6124540	C	T	0.000199681	N	1
CDS	1	6124645	A	C	0.000199681	N	1
CDS	1	6125188	T	C	0.000199681	N	1
CDS	1	6126606	C	T	0.000199681	S	1
CDS	1	6126637	T	C	0.000199681	N	1
CDS	1	6128076	C	T	0.000199681	S	1
CDS	1	6128121	C	T	0.000199681	S	1
CDS	1	6128136	G	A	0.000199681	S	1
CDS	1	6128163	G	A	0.000199681	S	1
CDS	1	6128175	G	A	0.000199681	S	1
CDS	1	6128205	G	A	0.000199681	S	1
CDS	1	6128535	C	T	0.000199681	N	1
CDS	1	6128561	T	G	0.000199681	N	1
CDS	1	6128584	C	T	0.000199681	S	1
CDS	1	6128845	G	A	0.000199681	S	1
CDS	1	6128866	C	T	0.000199681	S	1
CDS	1	6128914	C	T	0.000199681	S	1
CDS	1	6131668	G	A	0.000199681	S	1
CDS	1	6134163	G	A	0.000199681	N	1
CDS	1	6134250	C	G	0.000199681	N	1
CDS	1	6134724	A	T	0.000199681	S	1
CDS	1	6134799	C	T	0.000199681	S	1
CDS	1	6135294	C	T	0.000199681	N	1
CDS	1	6135295	G	A	0.000199681	S	1
CDS	1	6135382	C	T	0.000199681	S	1
CDS	1	6136842	G	A	0.000199681	S	1
CDS	1	6142163	C	T	0.000199681	N	1
CDS	1	6142235	C	T	0.000199681	N	1
CDS	1	6142245	G	T	0.000199681	S	1
CDS	1	6142266	G	A	0.000199681	S	1
CDS	1	6142296	C	T	0.000199681	S	1
CDS	1	6142299	G	A	0.000199681	S	1
CDS	1	6142496	C	T	0.000199681	N	1
CDS	1	6142515	G	A	0.000199681	N	1
CDS	1	6142549	C	T	0.000199681	S	1
CDS	1	6142553	G	C	0.000199681	N	1
CDS	1	6142600	C	T	0.000199681	S	1
CDS	1	6143835	C	T	0.000199681	S	1
CDS	1	6143911	T	C	0.000199681	N	1
CDS	1	6144047	G	A	0.000199681	S	1
CDS	1	6144090	G	T	0.000199681	N	1
CDS	1	6146263	C	A	0.000199681	N	1
CDS	1	6146281	A	G	0.000199681	N	1
CDS	1	6146362	G	T	0.000199681	N	1
CDS	1	6146768	C	T	0.000199681	N	1
CDS	1	6146778	C	T	0.000199681	N	1
CDS	1	6146788	C	T	0.000199681	S	1
CDS	1	6146843	C	T	0.000199681	N	1
CDS	1	6146866	G	A	0.000199681	S	1
CDS	1	6148926	G	A	0.000199681	S	1
CDS	1	6149022	C	T	0.000199681	S	1
CDS	1	6149294	G	C	0.000199681	N	1
CDS	1	6149353	C	G	0.000199681	N	1
CDS	1	6149381	G	A	0.000199681	S	1
CDS	1	6152509	C	G	0.000199681	N	1
CDS	1	6154730	C	T	0.000199681	S	1
CDS	1	6154778	C	T	0.000199681	S	1
CDS	1	6155670	G	A	0.000199681	S	1
CDS	1	6159374	C	A	0.000199681	N	1
CDS	1	6159386	G	A	0.000199681	N	1
CDS	1	6168161	T	G	0.000199681	N	1
CDS	1	6197714	G	C	0.000199681	N	1
CDS	1	6206541	G	A	0.000199681	S	1
CDS	1	6207401	C	T	0.000199681	N	1
CDS	1	6207417	C	T	0.000199681	N	1
CDS	1	6207451	C	T	0.000199681	S	1
CDS	1	6207462	G	C	0.000199681	N	1
CDS	1	6208988	C	T	0.000199681	S	1
CDS	1	6209009	C	A	0.000199681	N	1
CDS	1	6209287	G	A	0.000199681	N	1
CDS	1	6209443	G	A	0.000199681	S	1
CDS	1	6209967	A	C	0.000199681	N	1
CDS	1	6210233	G	A	0.000199681	N	1
CDS	1	6210244	G	C	0.000199681	N	1
CDS	1	6210897	G	A	0.000199681	N	1
CDS	1	6210907	C	T	0.000199681	N	1
CDS	1	6210917	A	T	0.000199681	S	1
[truncated: 890,748 more rows]
