# Supplementary material for: Determinants of genome-wide distribution and evolution of uORFs in eukaryotes
Source: Nat Commun. 2021 Feb 17;12:1076. doi: 10.1038/s41467-021-21394-y (PMC7889888; doi:10.1038/s41467-021-21394-y)
Supplement: Supplementary file 12 — Source Data [file 41467_2021_21394_MOESM12_ESM.zip › Source Data/S12a_uORF_random_dORF_phyloCSF_human.txt]

type	orf_id	phylocsf
uORF	ENST00000000442_182	-92.162
uORF	ENST00000000442_36	-72.262
uORF	ENST00000002501_27	-479.8763
uORF	ENST00000002596_137	-153.4775
uORF	ENST00000002829_21	-195.3371
uORF	ENST00000003084_13	-410.886
uORF	ENST00000003912_13	-1309.6206
uORF	ENST00000003912_507	-270.6718
uORF	ENST00000003912_519	-220.2148
uORF	ENST00000003912_538	-1246.1931
uORF	ENST00000005284_164	-1043.5281
uORF	ENST00000005558_101	-490.8594
uORF	ENST00000005558_163	-335.8358
uORF	ENST00000005558_236	-262.7239
uORF	ENST00000007414_118	-106.4542
uORF	ENST00000007708_268	-770.4876
uORF	ENST00000008527_312	-10.7214
uORF	ENST00000009041_217	-312.689
uORF	ENST00000009105_106	-2691.3264
uORF	ENST00000010404_28	-582.2107
uORF	ENST00000012134_136	-980.4542
uORF	ENST00000012134_308	-1023.8777
uORF	ENST00000012134_362	-625.055
uORF	ENST00000012134_436	-609.5305
uORF	ENST00000012134_539	-197.2773
uORF	ENST00000012134_601	-361.2231
uORF	ENST00000013125_234	-109.3684
uORF	ENST00000013807_77	-455.1521
uORF	ENST00000014914_273	-1997.6834
uORF	ENST00000014914_529	-1965.9216
uORF	ENST00000014914_646	-1108.4703
uORF	ENST00000014935_332	-338.3558
uORF	ENST00000014935_481	-141.6464
uORF	ENST00000014935_61	-55.6107
uORF	ENST00000019019_18	-1213.3358
uORF	ENST00000019019_275	-853.2687
uORF	ENST00000019019_323	-329.0718
uORF	ENST00000019019_82	-251.2103
uORF	ENST00000019317_133	-467.485
uORF	ENST00000020673_101	-321.6306
uORF	ENST00000023897_143	-1730.7183
uORF	ENST00000024061_146	-2786.9427
uORF	ENST00000025301_45	-346.3298
uORF	ENST00000031146_23	-568.2973
uORF	ENST00000031146_7	-646.9839
uORF	ENST00000031146_77	-390.1547
uORF	ENST00000033079_291	188.071
uORF	ENST00000033079_339	-375.3105
uORF	ENST00000035307_1004	-1068.8212
uORF	ENST00000035307_1080	-566.1129
uORF	ENST00000035307_1149	-739.7657
uORF	ENST00000035307_1354	-479.8434
uORF	ENST00000035307_735	-313.3412
uORF	ENST00000035307_747	-236.2565
uORF	ENST00000035307_827	-187.9788
uORF	ENST00000037869_37	-183.1111
uORF	ENST00000043402_147	-302.6631
uORF	ENST00000046640_13	-2549.7433
uORF	ENST00000046640_322	-1491.8628
uORF	ENST00000054650_29	-257.3857
uORF	ENST00000054650_85	-1146.866
uORF	ENST00000054950_73	-1305.5441
uORF	ENST00000055682_393	-47.1114
uORF	ENST00000057513_44	-441.7255
uORF	ENST00000061240_148	-486.4297
uORF	ENST00000061240_95	-312.6701
uORF	ENST00000064571_1075	-291.2706
uORF	ENST00000064571_381	-325.6659
uORF	ENST00000064571_983	-512.8213
uORF	ENST00000064571_994	-250.2091
uORF	ENST00000066544_46	-227.9295
uORF	ENST00000072644_86	-479.689
uORF	ENST00000072869_274	-188.6576
uORF	ENST00000074304_252	-1176.1416
uORF	ENST00000074304_260	-124.0294
uORF	ENST00000074304_267	-1131.2536
uORF	ENST00000075120_13	-351.4009
uORF	ENST00000075503_161	-1067.7687
uORF	ENST00000078527_107	-335.2707
uORF	ENST00000078527_91	-1062.328
uORF	ENST00000084798_163	-707.2127
uORF	ENST00000084798_206	-323.2178
uORF	ENST00000085219_3	-783.5714
uORF	ENST00000155093_315	-476.9502
uORF	ENST00000155926_43	-240.6278
uORF	ENST00000155926_701	-394.2084
uORF	ENST00000156626_85	-162.3903
uORF	ENST00000157812_27	-707.8139
uORF	ENST00000158009_49	-1287.8624
uORF	ENST00000158526_120	-1874.9181
uORF	ENST00000158526_294	-1175.2999
uORF	ENST00000158526_75	-254.9082
uORF	ENST00000159087_124	-218.6083
uORF	ENST00000160740_561	-559.7884
uORF	ENST00000160827_10	-2247.9234
uORF	ENST00000161863_25	-356.3505
uORF	ENST00000162749_160	-646.2756
uORF	ENST00000164024_35	-298.9393
uORF	ENST00000164024_98	-895.2272
uORF	ENST00000164247_418	-635.3341
uORF	ENST00000164640_93	-171.0065
uORF	ENST00000167106_1062	-662.0355
uORF	ENST00000167106_1268	-300.9181
uORF	ENST00000167106_360	-627.233
uORF	ENST00000167106_480	-289.3974
uORF	ENST00000167106_693	-1216.3438
uORF	ENST00000168977_200	-2166.8462
uORF	ENST00000169293_180	-76.9608
uORF	ENST00000169298_369	-184.5667
uORF	ENST00000169298_452	-514.0905
uORF	ENST00000169551_37	-306.8915
uORF	ENST00000170168_18	-247.6319
uORF	ENST00000170564_153	-160.1231
uORF	ENST00000170564_49	-853.6894
uORF	ENST00000170564_91	-593.6855
uORF	ENST00000170564_96	-503.8846
uORF	ENST00000171757_117	-1021.062
uORF	ENST00000171757_166	-422.5613
uORF	ENST00000171757_239	-345.9529
uORF	ENST00000171757_6	-270.2185
uORF	ENST00000172853_138	-205.932
uORF	ENST00000174653_179	-1016.0944
uORF	ENST00000175506_66	-53.9136
uORF	ENST00000175506_69	-71.3139
uORF	ENST00000176643_20	-700.2139
uORF	ENST00000176643_385	-2243.9776
uORF	ENST00000177648_4	-395.919
uORF	ENST00000182290_7	-320.5062
uORF	ENST00000187397_104	-1300.2141
uORF	ENST00000187397_140	-1045.6743
uORF	ENST00000187397_150	-171.8508
uORF	ENST00000187397_188	-818.298
uORF	ENST00000187397_210	-498.1985
uORF	ENST00000187397_216	-426.7736
uORF	ENST00000187397_313	-781.1573
uORF	ENST00000187397_64	-501.0672
uORF	ENST00000187397_94	-379.814
uORF	ENST00000188312_348	-319.4704
uORF	ENST00000188312_394	-2070.5442
uORF	ENST00000188312_411	-514.4373
uORF	ENST00000188312_526	-887.2119
uORF	ENST00000190611_259	-294.2074
uORF	ENST00000190611_411	-998.4639
uORF	ENST00000190611_421	-264.3741
uORF	ENST00000192788_43	-94.1999
uORF	ENST00000193403_12	-549.7066
uORF	ENST00000193403_22	-634.3362
uORF	ENST00000193403_55	-387.9525
uORF	ENST00000194152_142	-852.7325
uORF	ENST00000194530_255	-274.3831
uORF	ENST00000195649_20	-255.1373
uORF	ENST00000196169_118	-1475.914
uORF	ENST00000196169_178	-1112.2584
uORF	ENST00000196489_24	-206.462
uORF	ENST00000199447_243	-630.8884
uORF	ENST00000199936_14	-1252.6621
uORF	ENST00000199936_20	-1172.2401
uORF	ENST00000200453_134	-6.4011
uORF	ENST00000200453_35	-663.8703
uORF	ENST00000200691_108	-201.2742
uORF	ENST00000200691_25	-906.8304
uORF	ENST00000201963_40	-795.6896
uORF	ENST00000201979_84	-1036.2443
uORF	ENST00000202773_1	-430.4201
uORF	ENST00000202816_43	-712.21
uORF	ENST00000202834_71	-1277.6323
uORF	ENST00000202967_5	-386.4906
uORF	ENST00000203630_163	-847.2611
uORF	ENST00000203630_197	-332.1341
uORF	ENST00000203630_241	-295.8635
uORF	ENST00000203630_310	-1005.9893
uORF	ENST00000204726_136	-1249.0644
uORF	ENST00000204726_285	-410.1683
uORF	ENST00000204726_311	-1696.6769
uORF	ENST00000204726_416	-1292.9455
uORF	ENST00000204726_549	-267.3012
uORF	ENST00000204726_607	-466.1587
uORF	ENST00000204726_654	-2301.7908
uORF	ENST00000204961_1	-1245.7221
uORF	ENST00000204961_137	-467.7692
uORF	ENST00000205214_5	-622.306
uORF	ENST00000205214_98	-303.6767
uORF	ENST00000206249_18	-1749.8164
uORF	ENST00000206249_249	-539.9451
uORF	ENST00000206249_30	-1696.1832
uORF	ENST00000206249_78	-1507.9688
uORF	ENST00000206249_84	-1488.7553
uORF	ENST00000206423_169	-149.8147
uORF	ENST00000206423_494	-307.9256
uORF	ENST00000206423_648	-247.5061
uORF	ENST00000206595_26	-390.5791
uORF	ENST00000207549_26	-367.4532
uORF	ENST00000207549_30	-570.791
uORF	ENST00000207549_40	-4028.2831
uORF	ENST00000209668_1	-646.5694
uORF	ENST00000209718_141	-731.2705
uORF	ENST00000209718_278	-490.7362
uORF	ENST00000209718_51	-301.2641
uORF	ENST00000209718_87	-1307.7054
uORF	ENST00000210187_22	-711.1577
uORF	ENST00000210187_25	-740.8954
uORF	ENST00000210227_75	-294.7569
uORF	ENST00000211379_13	-1100.0672
uORF	ENST00000211921_93	-156.019
uORF	ENST00000211936_88	-706.8639
uORF	ENST00000215057_116	-293.3522
uORF	ENST00000215057_149	-173.6449
uORF	ENST00000215057_227	-246.1399
uORF	ENST00000215057_280	-657.5351
uORF	ENST00000215057_310	-421.5827
uORF	ENST00000215115_109	-210.6259
uORF	ENST00000215115_159	-1800.2289
uORF	ENST00000215115_172	-330.2154
uORF	ENST00000215115_18	-2713.2315
uORF	ENST00000215115_245	-1387.4211
uORF	ENST00000215115_282	-1061.3257
uORF	ENST00000215115_40	-230.6601
uORF	ENST00000215115_5	-344.9773
uORF	ENST00000215115_63	-2453.5417
uORF	ENST00000215115_69	-2428.1939
uORF	ENST00000215473_622	-591.297
uORF	ENST00000215739_283	-1899.9894
uORF	ENST00000215794_313	-403.9861
uORF	ENST00000215794_7	-1069.1729
uORF	ENST00000215838_191	-210.5632
uORF	ENST00000215838_202	-1190.3187
uORF	ENST00000215838_211	-1152.5679
uORF	ENST00000215838_295	-588.2604
uORF	ENST00000215862_1026	-708.9742
uORF	ENST00000215862_1131	-518.7108
uORF	ENST00000215862_1156	-1094.3592
uORF	ENST00000215862_1165	-953.8345
uORF	ENST00000215862_436	-1377.622
uORF	ENST00000215862_481	-907.3978
uORF	ENST00000215862_638	-739.6898
uORF	ENST00000215862_703	-483.2106
uORF	ENST00000215862_813	-1888.7538
uORF	ENST00000215862_901	-466.9874
uORF	ENST00000215886_24	-960.4458
uORF	ENST00000215886_87	-318.7349
uORF	ENST00000215906_367	-801.0268
uORF	ENST00000215906_405	-83.373
uORF	ENST00000216036_29	-796.1062
uORF	ENST00000216039_124	-248.5229
uORF	ENST00000216039_264	-147.2002
uORF	ENST00000216039_414	-522.4076
uORF	ENST00000216061_107	-305.9634
uORF	ENST00000216061_89	-465.4261
uORF	ENST00000216061_99	-338.6322
uORF	ENST00000216085_137	-387.605
uORF	ENST00000216085_84	-544.0764
uORF	ENST00000216101_411	-423.4857
uORF	ENST00000216106_16	-96.2041
uORF	ENST00000216127_462	-591.8218
uORF	ENST00000216133_59	-213.596
uORF	ENST00000216144_238	-200.9993
uORF	ENST00000216144_370	-300.1105
uORF	ENST00000216181_34	-564.495
uORF	ENST00000216214_149	-1274.1471
uORF	ENST00000216214_254	-799.8497
uORF	ENST00000216214_296	-633.5675
uORF	ENST00000216214_308	-624.2084
uORF	ENST00000216214_556	-135.5822
uORF	ENST00000216214_591	-916.3087
uORF	ENST00000216214_636	-818.5083
uORF	ENST00000216223_25	-536.4545
uORF	ENST00000216223_80	-2962.3314
uORF	ENST00000216267_106	-1879.0198
uORF	ENST00000216267_315	-627.4015
uORF	ENST00000216267_403	-384.6364
uORF	ENST00000216267_79	-1885.7865
uORF	ENST00000216268_150	-2668.9441
uORF	ENST00000216268_180	-2360.9838
uORF	ENST00000216268_300	-1023.5649
uORF	ENST00000216268_333	-584.6904
uORF	ENST00000216268_438	-558.6729
uORF	ENST00000216268_76	82.7895
uORF	ENST00000216268_80	-634.864
uORF	ENST00000216281_19	-688.2077
uORF	ENST00000216330_107	-1178.0044
uORF	ENST00000216330_118	-352.5003
uORF	ENST00000216330_98	-1291.301
uORF	ENST00000216366_12	-70.6687
uORF	ENST00000216366_69	-120.8288
uORF	ENST00000216471_106	-1406.8532
uORF	ENST00000216487_73	-176.7147
uORF	ENST00000216500_131	-84.1639
uORF	ENST00000216500_242	-1259.9469
uORF	ENST00000216513_11	-187.4316
uORF	ENST00000216517_184	-921.0918
uORF	ENST00000216517_202	-857.4269
uORF	ENST00000216554_212	-604.3868
uORF	ENST00000216554_320	-483.7155
uORF	ENST00000216554_352	-162.2779
uORF	ENST00000216727_116	-50.6208
uORF	ENST00000216799_45	-1672.4189
uORF	ENST00000216862_1	-1817.6144
uORF	ENST00000216877_123	-126.6076
uORF	ENST00000216877_325	-921.9022
uORF	ENST00000216879_178	-2416.9017
uORF	ENST00000216879_256	-1845.2306
uORF	ENST00000216879_304	-1510.3757
uORF	ENST00000216879_319	-1429.2157
uORF	ENST00000216879_410	-405.7741
uORF	ENST00000216879_509	-788.5678
uORF	ENST00000216879_533	-634.3428
uORF	ENST00000216879_548	-606.5571
uORF	ENST00000217109_155	-159.592
uORF	ENST00000217133_49	-220.0144
uORF	ENST00000217173_111	-1010.6596
uORF	ENST00000217188_8	-1943.6548
uORF	ENST00000217244_155	-330.7964
uORF	ENST00000217254_31	-314.8234
uORF	ENST00000217260_35	-1116.8637
uORF	ENST00000217289_193	-514.327
uORF	ENST00000217289_199	-468.7092
uORF	ENST00000217289_300	-306.9129
uORF	ENST00000217315_95	-336.7275
uORF	ENST00000217420_102	-140.4051
uORF	ENST00000217455_24	-615.9762
uORF	ENST00000217652_150	-1888.6616
uORF	ENST00000217961_101	-326.5143
uORF	ENST00000217961_109	-153.5964
uORF	ENST00000217964_541	-206.6118
uORF	ENST00000217964_549	-270.9443
uORF	ENST00000218056_144	-531.4963
uORF	ENST00000218056_190	-561.6995
uORF	ENST00000218056_215	-1406.6998
uORF	ENST00000218056_241	-253.8419
uORF	ENST00000218056_323	-540.6788
uORF	ENST00000218056_329	-500.9455
uORF	ENST00000218056_380	-190.5294
uORF	ENST00000218056_386	-198.5067
uORF	ENST00000218089_12	-465.1027
uORF	ENST00000218089_465	-246.061
uORF	ENST00000218176_1102	-1423.6725
uORF	ENST00000218176_1327	-1054.5507
uORF	ENST00000218176_1389	-917.1767
uORF	ENST00000218176_275	-4383.0639
uORF	ENST00000218176_292	-1889.8356
uORF	ENST00000218176_928	-789.7379
uORF	ENST00000218176_975	-1854.6042
uORF	ENST00000218224_101	-363.8682
uORF	ENST00000218224_149	-584.3225
uORF	ENST00000218224_157	-6922.7249
uORF	ENST00000218758_162	-518.5912
uORF	ENST00000219069_116	-416.1735
uORF	ENST00000219069_261	-392.1392
uORF	ENST00000219150_23	-2166.4303
uORF	ENST00000219150_38	-2203.5759
uORF	ENST00000219168_229	-518.0948
uORF	ENST00000219197_118	-216.385
uORF	ENST00000219204_61	-914.7367
uORF	ENST00000219251_143	-356.1971
uORF	ENST00000219251_204	-1241.6112
uORF	ENST00000219271_217	-273.9471
uORF	ENST00000219301_2	-385.2773
uORF	ENST00000219320_10	-1072.4592
uORF	ENST00000219320_6	-569.4054
uORF	ENST00000219320_64	-719.9141
uORF	ENST00000219334_259	-324.578
uORF	ENST00000219343_159	-849.1779
uORF	ENST00000219343_57	-1543.3672
uORF	ENST00000219400_170	-1665.1365
uORF	ENST00000219400_196	-489.1313
uORF	ENST00000219431_118	-314.5384
uORF	ENST00000219431_81	-806.121
uORF	ENST00000219431_98	-855.0781
uORF	ENST00000219473_19	-205.9356
uORF	ENST00000219473_31	-160.4935
uORF	ENST00000219478_34	-474.0235
uORF	ENST00000219478_8	-1424.7638
uORF	ENST00000219599_133	-388.0122
uORF	ENST00000219789_200	-771.3829
uORF	ENST00000219794_95	-472.342
uORF	ENST00000219919_90	-945.4826
uORF	ENST00000220003_619	-350.2473
uORF	ENST00000220003_670	-183.0799
uORF	ENST00000220562_194	-517.1477
uORF	ENST00000220562_511	-385.6047
uORF	ENST00000220562_551	-1544.9576
uORF	ENST00000220562_637	-374.6342
uORF	ENST00000220562_674	-454.8431
uORF	ENST00000220562_751	-493.5384
uORF	ENST00000220562_756	-1319.352
uORF	ENST00000220809_49	-1345.3188
uORF	ENST00000220876_156	-242.4616
uORF	ENST00000220876_186	-150.3206
uORF	ENST00000220876_66	-763.6443
uORF	ENST00000220888_93	-244.2
uORF	ENST00000220931_24	-238.9396
uORF	ENST00000221249_239	-253.4003
uORF	ENST00000221249_69	-783.1125
uORF	ENST00000221249_96	-576.5436
uORF	ENST00000221264_192	-951.844
uORF	ENST00000221315_15	-879.5043
uORF	ENST00000221327_87	-354.4219
uORF	ENST00000221355_175	-131.9594
uORF	ENST00000221355_255	-255.8017
uORF	ENST00000221419_224	-303.2326
uORF	ENST00000221419_334	-245.988
uORF	ENST00000221419_9	-1936.9314
uORF	ENST00000221462_60	-121.8421
uORF	ENST00000221466_349	-380.74
uORF	ENST00000221466_41	-280.1463
uORF	ENST00000221498_104	-808.5187
uORF	ENST00000221504_179	-822.8746
uORF	ENST00000221554_77	-197.6875
uORF	ENST00000221671_33	-1920.226
uORF	ENST00000222122_224	-349.365
uORF	ENST00000222212_34	-351.3346
uORF	ENST00000222212_7	-463.2027
uORF	ENST00000222254_157	-374.207
uORF	ENST00000222254_340	-440.1064
uORF	ENST00000222254_493	-167.7159
uORF	ENST00000222339_150	-853.879
uORF	ENST00000222345_221	-442.8706
uORF	ENST00000222345_363	-166.6984
uORF	ENST00000222381_16	-401.8708
uORF	ENST00000222462_165	-333.8841
uORF	ENST00000222462_172	-2503.0548
uORF	ENST00000222462_23	-1823.6015
uORF	ENST00000222547_5	-289.7565
uORF	ENST00000222573_176	-94.0371
uORF	ENST00000222573_339	-146.9424
uORF	ENST00000222573_386	-391.7345
uORF	ENST00000222573_456	-163.4198
uORF	ENST00000222573_536	-1103.1052
uORF	ENST00000222573_723	-620.8682
uORF	ENST00000222574_11	-187.7877
uORF	ENST00000222747_15	-1112.0743
uORF	ENST00000222747_431	-276.477
uORF	ENST00000222747_472	-324.5897
uORF	ENST00000222792_430	-59.3044
uORF	ENST00000222803_119	-383.3298
uORF	ENST00000222823_116	-404.6906
uORF	ENST00000222823_222	-993.5506
uORF	ENST00000222823_288	-307.077
uORF	ENST00000222823_494	-539.0227
uORF	ENST00000222969_120	-703.6992
uORF	ENST00000222969_39	-485.6813
uORF	ENST00000223026_15	-105.7489
uORF	ENST00000223028_92	-313.3955
uORF	ENST00000223028_98	-258.4498
uORF	ENST00000223054_42	-271.8182
uORF	ENST00000223127_3	-847.4912
uORF	ENST00000223129_120	-952.499
uORF	ENST00000223129_233	-675.3389
uORF	ENST00000223129_395	-398.9906
uORF	ENST00000223129_515	-1685.1698
uORF	ENST00000223129_52	-701.8072
uORF	ENST00000223145_248	-215.6506
uORF	ENST00000223336_78	-880.8721
uORF	ENST00000223361_49	-426.3636
uORF	ENST00000223361_68	-1185.004
uORF	ENST00000223428_100	-108.6661
uORF	ENST00000223459_156	-234.8273
uORF	ENST00000223459_274	-1306.1109
uORF	ENST00000223459_347	-4009.4061
uORF	ENST00000223459_741	-309.7906
uORF	ENST00000223459_789	-361.1492
uORF	ENST00000223528_72	-395.6713
uORF	ENST00000223609_17	-425.6809
uORF	ENST00000223795_10	-342.5317
uORF	ENST00000223795_51	-175.6991
uORF	ENST00000224140_104	-238.4536
uORF	ENST00000224140_108	-224.8318
uORF	ENST00000224140_73	-339.0603
uORF	ENST00000224337_63	-143.3122
uORF	ENST00000224721_119	-360.014
uORF	ENST00000224756_4	-176.0719
uORF	ENST00000224807_388	-205.8115
uORF	ENST00000224862_1071	-358.689
uORF	ENST00000224862_1131	-625.2908
uORF	ENST00000224862_159	-740.8471
uORF	ENST00000224950_101	-601.318
uORF	ENST00000224950_86	-767.2842
uORF	ENST00000225171_21	-856.1461
uORF	ENST00000225308_107	-106.6738
uORF	ENST00000225328_102	-6969.3413
uORF	ENST00000225371_82	-942.6233
uORF	ENST00000225430_8	-913.6633
uORF	ENST00000225441_114	-116.3743
uORF	ENST00000225441_120	-146.3466
uORF	ENST00000225577_24	-92.7788
uORF	ENST00000225655_388	-246.3653
uORF	ENST00000225724_10	-405.1924
uORF	ENST00000225737_29	-140.6325
uORF	ENST00000225792_30	-261.5756
uORF	ENST00000225823_391	-225.1067
uORF	ENST00000225823_406	-221.1326
uORF	ENST00000225823_719	-615.6694
uORF	ENST00000225823_817	-127.4591
uORF	ENST00000225873_498	-1363.6733
uORF	ENST00000225983_185	-228.819
uORF	ENST00000225983_47	-162.2687
uORF	ENST00000226091_91	-150.7301
uORF	ENST00000226105_54	-360.0796
uORF	ENST00000226193_21	-911.4538
uORF	ENST00000226193_45	-775.2637
uORF	ENST00000226193_80	-965.8788
uORF	ENST00000226225_107	-452.3243
uORF	ENST00000226299_15	-1057.3047
uORF	ENST00000226299_31	-2632.7575
uORF	ENST00000226319_116	-285.4587
uORF	ENST00000226328_10	-442.5078
uORF	ENST00000226382_162	-101.1258
uORF	ENST00000226382_18	-166.2927
uORF	ENST00000226382_30	-161.0957
uORF	ENST00000226382_81	-113.7759
uORF	ENST00000226725_145	63.5692
uORF	ENST00000226725_215	-176.2366
uORF	ENST00000226725_262	-582.2724
uORF	ENST00000227214_82	-546.5493
uORF	ENST00000227251_39	-445.2861
uORF	ENST00000227349_221	-793.4186
uORF	ENST00000227349_311	-584.4667
uORF	ENST00000227349_401	-279.3712
uORF	ENST00000227451_187	-1007.013
uORF	ENST00000227451_292	-720.0553
uORF	ENST00000227474_53	-565.7823
uORF	ENST00000227618_132	-74.9388
uORF	ENST00000227618_39	-561.498
uORF	ENST00000227638_18	-1278.1439
uORF	ENST00000227638_347	-62.1722
uORF	ENST00000227756_56	-424.487
uORF	ENST00000227758_205	-170.3023
uORF	ENST00000227758_267	-521.6401
uORF	ENST00000227758_3	-291.9876
uORF	ENST00000227758_337	-474.2592
uORF	ENST00000227758_501	-686.0307
uORF	ENST00000227758_549	-278.0133
uORF	ENST00000227758_614	-479.7949
uORF	ENST00000227758_617	-464.2985
uORF	ENST00000227758_645	-389.9114
uORF	ENST00000227758_804	-262.6865
uORF	ENST00000227758_807	-245.8298
uORF	ENST00000227758_849	-959.4256
uORF	ENST00000227868_35	-877.6601
uORF	ENST00000228027_153	-268.1146
uORF	ENST00000228280_74	-144.4446
uORF	ENST00000228289_1	-339.7566
uORF	ENST00000228306_13	-367.2107
uORF	ENST00000228306_145	-449.1757
uORF	ENST00000228437_130	-810.3925
uORF	ENST00000228437_238	-346.4837
uORF	ENST00000228437_383	-238.087
uORF	ENST00000228438_189	-819.4343
uORF	ENST00000228438_204	-731.5996
uORF	ENST00000228438_210	-716.4051
uORF	ENST00000228438_528	-347.2523
uORF	ENST00000228438_577	-424.9914
uORF	ENST00000228438_608	-472.1901
uORF	ENST00000228438_727	-367.3773
uORF	ENST00000228463_110	-394.4321
uORF	ENST00000228463_116	-380.4645
uORF	ENST00000228463_45	-569.4025
uORF	ENST00000228463_92	-494.7081
uORF	ENST00000228506_32	-258.7347
uORF	ENST00000228641_10	-572.2098
uORF	ENST00000228705_178	-444.2721
uORF	ENST00000228705_342	-279.1524
uORF	ENST00000228741_262	-9.0428
uORF	ENST00000228850_215	-316.9864
uORF	ENST00000228850_222	-329.2125
uORF	ENST00000228850_328	-717.9116
uORF	ENST00000228862_325	-400.2098
uORF	ENST00000228862_485	-350.344
uORF	ENST00000228865_47	-112.1637
uORF	ENST00000228918_24	-216.3331
uORF	ENST00000228936_320	-339.0878
uORF	ENST00000228936_370	-334.6503
uORF	ENST00000229022_138	-597.741
uORF	ENST00000229030_373	-94.6638
uORF	ENST00000229195_483	-49.1096
uORF	ENST00000229329_52	-1050.2479
uORF	ENST00000229332_103	-304.3433
uORF	ENST00000229332_83	-571.8601
uORF	ENST00000229395_57	-492.5269
uORF	ENST00000229416_63	-191.6586
uORF	ENST00000229634_2	-563.1835
uORF	ENST00000229634_46	-330.3678
uORF	ENST00000229634_50	-408.151
uORF	ENST00000229812_1	-2051.1495
uORF	ENST00000229955_125	-1264.5027
uORF	ENST00000229955_153	-147.0149
uORF	ENST00000229955_161	-1244.7257
uORF	ENST00000229955_232	-426.842
uORF	ENST00000229955_258	-1035.2062
uORF	ENST00000229955_309	-613.8069
uORF	ENST00000229971_217	-2319.9122
uORF	ENST00000229971_244	-2042.457
uORF	ENST00000229971_266	-686.8993
uORF	ENST00000229971_270	-294.7882
uORF	ENST00000230173_434	-100.8453
uORF	ENST00000230321_151	-270.9949
uORF	ENST00000230323_13	-402.4414
uORF	ENST00000230323_141	-463.5901
uORF	ENST00000230323_178	-528.5891
uORF	ENST00000230323_182	-369.9276
uORF	ENST00000230323_217	-286.0066
uORF	ENST00000230480_41	-2143.5667
uORF	ENST00000230510_171	-1520.4981
uORF	ENST00000230538_141	-752.4017
uORF	ENST00000230538_248	-2050.0582
uORF	ENST00000230859_188	-98.2962
uORF	ENST00000230882_311	-107.3443
uORF	ENST00000230882_65	-859.6052
uORF	ENST00000231021_7	-269.8825
uORF	ENST00000231134_154	-515.7141
uORF	ENST00000231136_7	-690.033
uORF	ENST00000231136_94	-534.9388
uORF	ENST00000231137_12	-711.6672
uORF	ENST00000231137_94	-1195.801
uORF	ENST00000231173_62	-821.4381
uORF	ENST00000231228_26	-1924.0066
uORF	ENST00000231357_8	-7012.3818
uORF	ENST00000231461_42	-936.0994
uORF	ENST00000231484_1027	-452.998
uORF	ENST00000231484_1033	-454.4449
uORF	ENST00000231484_1077	-605.9621
uORF	ENST00000231484_518	-2028.851
uORF	ENST00000231484_644	-835.3852
uORF	ENST00000231509_331	-1022.668
uORF	ENST00000231706_172	-212.5149
uORF	ENST00000231749_12	-723.932
uORF	ENST00000232014_11	-380.5113
uORF	ENST00000232014_184	-495.1727
uORF	ENST00000232014_19	-735.6183
uORF	ENST00000232014_362	-700.1474
uORF	ENST00000232014_386	-575.7137
uORF	ENST00000232014_423	-433.8228
uORF	ENST00000232165_449	-88.2934
uORF	ENST00000232458_111	-69.0789
uORF	ENST00000232458_18	-120.8083
uORF	ENST00000232458_52	-452.3322
uORF	ENST00000232501_1	-1142.1416
uORF	ENST00000232501_133	-1809.008
uORF	ENST00000232501_80	-426.9443
uORF	ENST00000232854_127	-2753.0665
uORF	ENST00000232974_168	-1016.2205
uORF	ENST00000233025_123	-322.6735
uORF	ENST00000233027_115	-1504.7078
uORF	ENST00000233027_26	-552.1668
uORF	ENST00000233047_387	-622.3912
uORF	ENST00000233055_9	-2867.2747
uORF	ENST00000233072_48	-720.5589
uORF	ENST00000233072_52	-297.8268
uORF	ENST00000233146_51	-4039.799
uORF	ENST00000233154_233	-792.2304
uORF	ENST00000233557_160	-603.6707
uORF	ENST00000233557_408	-1060.4336
uORF	ENST00000233557_636	-313.4087
uORF	ENST00000233615_47	-320.8409
uORF	ENST00000233615_65	-307.6208
uORF	ENST00000233615_83	-268.8952
uORF	ENST00000233638_137	-553.6419
uORF	ENST00000233638_203	-165.0776
uORF	ENST00000233668_133	-756.9236
uORF	ENST00000233668_335	-1133.4714
uORF	ENST00000233668_366	-3586.616
uORF	ENST00000233668_76	-1154.6672
uORF	ENST00000233668_99	-94.226
uORF	ENST00000233712_177	-351.0626
uORF	ENST00000233712_236	-393.371
uORF	ENST00000233712_299	-430.4627
uORF	ENST00000233712_317	-242.7598
uORF	ENST00000233712_37	-912.3633
uORF	ENST00000233948_85	-275.3629
uORF	ENST00000233954_117	-450.5777
uORF	ENST00000233954_179	-467.1695
uORF	ENST00000234091_227	-248.563
uORF	ENST00000234091_288	-288.4193
uORF	ENST00000234091_473	-358.2825
uORF	ENST00000234091_632	-919.67
uORF	ENST00000234091_676	-1399.1877
uORF	ENST00000234091_78	-591.4604
uORF	ENST00000234111_174	-118.304
uORF	ENST00000234179_192	-613.6144
uORF	ENST00000234179_24	-203.212
uORF	ENST00000234179_290	-510.4794
uORF	ENST00000234179_346	-606.6027
uORF	ENST00000234179_417	-1016.2537
uORF	ENST00000234198_157	40.6603
uORF	ENST00000234453_193	-132.3992
uORF	ENST00000234453_31	-694.3877
uORF	ENST00000234701_114	-778.926
uORF	ENST00000234701_284	-1319.4003
uORF	ENST00000234739_181	-504.8046
uORF	ENST00000234739_394	-124.7593
uORF	ENST00000234739_405	-900.8411
uORF	ENST00000234739_448	35.9037
uORF	ENST00000234739_51	-253.3489
uORF	ENST00000234816_230	-222.0305
uORF	ENST00000234816_355	-560.8711
uORF	ENST00000234816_49	-575.923
uORF	ENST00000234831_28	-239.6053
uORF	ENST00000235307_422	-101.6094
uORF	ENST00000235310_580	-411.4053
uORF	ENST00000235310_708	-445.3192
uORF	ENST00000235310_752	-166.5228
uORF	ENST00000235372_19	-690.1469
uORF	ENST00000235372_610	-704.9047
uORF	ENST00000235372_742	-747.8918
uORF	ENST00000235372_748	-703.2882
uORF	ENST00000235739_158	-298.7306
uORF	ENST00000235739_165	-304.7096
uORF	ENST00000235739_268	-618.4026
uORF	ENST00000235739_31	-296.9129
uORF	ENST00000235790_116	-522.2464
uORF	ENST00000235790_24	-973.0294
uORF	ENST00000235932_99	-221.4514
uORF	ENST00000236192_2	-656.1084
uORF	ENST00000236255_6	-363.9936
uORF	ENST00000236342_1	-769.1601
uORF	ENST00000236412_192	-158.6691
uORF	ENST00000236412_3	-662.7592
uORF	ENST00000236693_47	-354.4381
uORF	ENST00000236698_16	-81.8103
uORF	ENST00000236850_35	-689.0263
uORF	ENST00000236850_5	-819.2966
uORF	ENST00000236850_50	-584.516
uORF	ENST00000236914_1	-291.9711
uORF	ENST00000236914_22	-181.1541
uORF	ENST00000236914_69	-863.0987
uORF	ENST00000236938_111	-496.9963
uORF	ENST00000236938_114	-476.637
uORF	ENST00000236938_142	-634.5735
uORF	ENST00000236938_145	-588.7534
uORF	ENST00000236938_170	-480.1402
uORF	ENST00000236938_187	-386.0903
uORF	ENST00000236938_197	-220.1251
uORF	ENST00000236938_21	-369.4098
uORF	ENST00000236980_259	-218.2685
uORF	ENST00000236980_48	-548.4498
uORF	ENST00000237163_211	-291.812
uORF	ENST00000237163_221	-735.9519
uORF	ENST00000237172_202	-581.8752
uORF	ENST00000237264_81	255.2734
uORF	ENST00000237455_4	-672.1889
uORF	ENST00000237455_697	-258.3009
uORF	ENST00000237455_701	-603.71
uORF	ENST00000237512_45	-528.4221
uORF	ENST00000237596_32	-43.3475
uORF	ENST00000237612_90	-164.8263
uORF	ENST00000237623_3	-1292.942
uORF	ENST00000237642_21	-686.2605
uORF	ENST00000237642_25	-1369.1407
uORF	ENST00000237654_206	-162.971
uORF	ENST00000237853_28	-231.6032
uORF	ENST00000237853_6	-52.6806
uORF	ENST00000238091_116	-605.3854
uORF	ENST00000238112_21	-576.9607
uORF	ENST00000238156_209	-158.6316
uORF	ENST00000238379_263	-1681.4371
uORF	ENST00000238379_641	-814.8318
uORF	ENST00000238379_759	-384.9924
uORF	ENST00000238607_186	-17.6862
uORF	ENST00000238607_284	-323.5845
uORF	ENST00000238607_290	-271.8605
uORF	ENST00000238647_112	-49.5589
uORF	ENST00000238682_163	-2865.0322
uORF	ENST00000238682_59	-308.9358
uORF	ENST00000238738_247	-687.1308
uORF	ENST00000238738_424	-17.1445
uORF	ENST00000238823_9	-233.3788
uORF	ENST00000238831_10	-245.1196
uORF	ENST00000238855_278	-104.0953
uORF	ENST00000238855_29	-266.8268
uORF	ENST00000238855_32	-275.9065
uORF	ENST00000238875_38	-1238.1966
uORF	ENST00000238892_7	-344.8645
uORF	ENST00000238936_171	-347.197
uORF	ENST00000238961_22	-234.3426
uORF	ENST00000239151_54	-438.404
uORF	ENST00000239444_98	-3292.6363
uORF	ENST00000239446_3	-365.8752
uORF	ENST00000239446_8	-698.2814
uORF	ENST00000239449_37	-1381.6705
uORF	ENST00000239449_46	-1214.6386
uORF	ENST00000239614_245	-4782.9944
uORF	ENST00000239906_54	-169.3962
uORF	ENST00000240050_257	-266.0347
uORF	ENST00000240050_295	-348.6889
uORF	ENST00000240050_5	-1011.1195
uORF	ENST00000240093_237	-267.2436
uORF	ENST00000240093_257	-894.7173
uORF	ENST00000240093_287	-593.1927
uORF	ENST00000240093_305	-460.8947
uORF	ENST00000240093_308	-482.1673
uORF	ENST00000240101_1058	-508.0458
uORF	ENST00000240101_1123	-369.8008
uORF	ENST00000240101_1148	-955.9276
uORF	ENST00000240101_1178	-624.9297
uORF	ENST00000240101_1184	-585.9419
uORF	ENST00000240101_1240	-631.8894
uORF	ENST00000240101_1256	-2093.8614
uORF	ENST00000240101_1431	-412.0634
uORF	ENST00000240101_361	-2272.202
uORF	ENST00000240101_524	-2311.29
uORF	ENST00000240101_560	-1901.4981
uORF	ENST00000240101_579	-1361.2177
uORF	ENST00000240101_615	-1061.795
uORF	ENST00000240123_275	-748.8525
uORF	ENST00000240306_45	-425.8651
uORF	ENST00000240306_72	-323.7546
uORF	ENST00000240662_83	-451.4461
uORF	ENST00000240727_55	-100.4611
uORF	ENST00000241001_347	-1840.4056
uORF	ENST00000241071_64	-741.1246
uORF	ENST00000241124_22	-660.8564
uORF	ENST00000241124_84	-548.5002
uORF	ENST00000241125_20	-46.7735
uORF	ENST00000241274_175	-418.2082
uORF	ENST00000241274_21	-1098.3784
uORF	ENST00000241356_269	-462.7338
uORF	ENST00000241356_304	-5298.7608
uORF	ENST00000241416_24	-3229.7253
uORF	ENST00000241436_73	-638.348
uORF	ENST00000242066_125	-781.6353
uORF	ENST00000242067_206	-1050.1292
uORF	ENST00000242067_31	-1386.801
uORF	ENST00000242108_226	-443.5946
uORF	ENST00000242108_458	-252.4191
uORF	ENST00000242159_57	-220.3547
uORF	ENST00000242208_15	-477.3936
uORF	ENST00000242208_45	-245.2035
uORF	ENST00000242210_4	-3805.1378
uORF	ENST00000242275_116	-205.4931
uORF	ENST00000242275_57	-259.5097
uORF	ENST00000242577_3	-272.7724
uORF	ENST00000242591_165	-138.9056
uORF	ENST00000242591_269	-117.7169
uORF	ENST00000242591_395	-561.8886
uORF	ENST00000242719_322	-125.1574
uORF	ENST00000242719_55	-157.9982
uORF	ENST00000242804_269	-46.6555
uORF	ENST00000242804_284	-27.0566
uORF	ENST00000242804_517	-94.7897
uORF	ENST00000242804_95	-49.4548
uORF	ENST00000242810_224	-515.0863
uORF	ENST00000242827_28	-1953.3059
uORF	ENST00000242839_40	-124.4515
uORF	ENST00000243325_191	-338.9149
uORF	ENST00000243326_172	-313.6924
uORF	ENST00000243326_269	-525.4193
uORF	ENST00000243346_16	-1029.399
uORF	ENST00000243349_44	-73.051
uORF	ENST00000243457_111	-762.5427
uORF	ENST00000243457_139	-413.1643
uORF	ENST00000243457_147	-400.5678
uORF	ENST00000243501_144	5.9314
uORF	ENST00000243578_137	-322.4095
uORF	ENST00000243673_78	-3119.057
uORF	ENST00000243806_52	-571.0077
uORF	ENST00000243896_327	-353.2586
uORF	ENST00000243896_340	-164.3932
uORF	ENST00000243913_159	-501.7566
uORF	ENST00000243913_180	-419.2241
uORF	ENST00000243913_198	-350.4553
uORF	ENST00000243913_217	-423.9913
uORF	ENST00000243913_260	-140.7363
uORF	ENST00000243913_301	-268.7116
uORF	ENST00000243913_35	-1826.0184
uORF	ENST00000243913_380	-519.7193
uORF	ENST00000243913_675	-332.0166
uORF	ENST00000243913_77	-1353.8379
uORF	ENST00000243918_75	-260.8175
uORF	ENST00000243938_1	-376.1538
uORF	ENST00000244040_189	-179.2739
uORF	ENST00000244040_25	-433.6426
uORF	ENST00000244303_93	-5380.9372
uORF	ENST00000244360_33	-470.2971
uORF	ENST00000244364_61	-170.8605
uORF	ENST00000244426_108	-1893.0656
uORF	ENST00000244426_133	-574.2339
uORF	ENST00000244458_170	-29.0994
uORF	ENST00000244519_57	-196.4097
uORF	ENST00000244533_275	-338.0123
uORF	ENST00000244576_110	-646.5925
uORF	ENST00000244576_138	-1242.7548
uORF	ENST00000244576_189	-1063.9849
uORF	ENST00000244576_216	-935.6221
uORF	ENST00000244576_369	-548.7749
uORF	ENST00000244576_415	-265.3476
uORF	ENST00000244645_418	-254.3489
uORF	ENST00000244670_57	-136.1528
uORF	ENST00000244670_76	-1398.3252
uORF	ENST00000244711_107	-517.4051
uORF	ENST00000244745_1144	-688.1318
uORF	ENST00000244745_1159	-653.4866
uORF	ENST00000244745_809	-567.6728
uORF	ENST00000244745_873	-765.4183
uORF	ENST00000244745_900	-622.183
uORF	ENST00000244763_3	-439.7605
uORF	ENST00000244766_93	-140.4531
uORF	ENST00000244769_201	-770.6021
uORF	ENST00000244769_317	-428.7857
uORF	ENST00000244769_423	-318.1144
uORF	ENST00000244769_543	-492.9193
uORF	ENST00000244769_559	-88.9632
uORF	ENST00000244769_569	-259.618
uORF	ENST00000244769_728	-169.4949
uORF	ENST00000244769_773	-338.8269
uORF	ENST00000244769_817	-112.7486
uORF	ENST00000244769_827	-201.124
uORF	ENST00000245222_154	-722.9738
uORF	ENST00000245222_172	-573.5538
uORF	ENST00000245255_13	-524.8889
uORF	ENST00000245304_114	-165.0944
uORF	ENST00000245304_262	-436.6974
uORF	ENST00000245312_385	-1131.8422
uORF	ENST00000245448_193	-943.6712
uORF	ENST00000245448_201	-459.6642
uORF	ENST00000245448_519	-1307.8352
uORF	ENST00000245448_570	-838.3317
uORF	ENST00000245451_148	-897.2433
uORF	ENST00000245451_274	-186.2399
uORF	ENST00000245451_369	20.9965
uORF	ENST00000245451_6	-367.6479
uORF	ENST00000245457_35	-3265.9037
uORF	ENST00000245796_158	-406.5467
uORF	ENST00000245796_92	-355.5766
uORF	ENST00000245857_39	-898.4125
uORF	ENST00000245923_117	-100.2931
uORF	ENST00000245923_146	-2227.7926
uORF	ENST00000245934_156	-149.3552
uORF	ENST00000245934_28	-1072.7669
uORF	ENST00000245934_43	-875.5809
uORF	ENST00000245934_5	-1108.9313
uORF	ENST00000245934_66	-639.8653
uORF	ENST00000245960_158	-328.3623
uORF	ENST00000245960_21	-122.0324
uORF	ENST00000245960_230	-1085.2248
uORF	ENST00000245960_55	-271.1819
uORF	ENST00000246041_296	-1342.0039
uORF	ENST00000246108_237	-228.116
uORF	ENST00000246108_63	-414.7305
uORF	ENST00000246174_511	-617.5648
uORF	ENST00000246174_73	-1674.9901
uORF	ENST00000246174_733	-253.1976
uORF	ENST00000246174_97	-1408.0898
uORF	ENST00000246229_16	-259.015
uORF	ENST00000246229_4	-244.2341
uORF	ENST00000246314_166	-488.8663
uORF	ENST00000246489_94	-235.6845
uORF	ENST00000246529_109	-1331.6846
uORF	ENST00000246529_354	-260.6162
uORF	ENST00000246533_409	-1088.9089
uORF	ENST00000246533_416	-369.5468
uORF	ENST00000246554_15	-851.6263
uORF	ENST00000246672_279	-1175.4367
uORF	ENST00000246785_71	-1034.6532
uORF	ENST00000246841_181	-184.5169
uORF	ENST00000246841_207	-172.0003
uORF	ENST00000246841_260	-127.3005
uORF	ENST00000246841_34	-366.5217
uORF	ENST00000246841_345	-316.91
uORF	ENST00000246841_564	-1484.3329
uORF	ENST00000246949_1098	-503.4858
uORF	ENST00000246949_1205	-192.3947
uORF	ENST00000246949_1341	-467.0265
uORF	ENST00000246949_1550	-257.7574
uORF	ENST00000246949_1560	-224.0569
uORF	ENST00000246949_1584	-149.9018
uORF	ENST00000246949_173	-265.6227
uORF	ENST00000246949_2012	-87.8294
uORF	ENST00000246949_2020	-69.0126
uORF	ENST00000246949_2215	-469.7453
uORF	ENST00000246949_2553	-2517.8633
uORF	ENST00000246949_2559	-2514.7702
uORF	ENST00000246949_2601	-2297.5247
uORF	ENST00000246949_2761	-80.5626
uORF	ENST00000246949_2918	-698.0383
uORF	ENST00000246949_343	-470.3648
uORF	ENST00000246949_544	-220.4851
uORF	ENST00000246949_559	-194.0679
uORF	ENST00000246949_796	-565.6779
uORF	ENST00000246949_844	-257.5941
uORF	ENST00000246949_849	-483.6029
uORF	ENST00000246949_91	-228.042
uORF	ENST00000246949_921	-118.9374
uORF	ENST00000247087_197	-639.1093
uORF	ENST00000247087_45	-307.2912
uORF	ENST00000247087_552	-216.2868
uORF	ENST00000247153_160	-485.8595
uORF	ENST00000247153_60	-428.2453
uORF	ENST00000247153_72	-305.3208
uORF	ENST00000247161_6	-230.2086
uORF	ENST00000247270_307	-370.3114
uORF	ENST00000247270_50	-836.4144
uORF	ENST00000247270_77	-690.99
uORF	ENST00000247271_59	-162.5273
uORF	ENST00000247815_2	-440.3619
uORF	ENST00000247815_8	-394.9982
uORF	ENST00000247829_16	-601.8376
uORF	ENST00000247829_67	-461.5101
uORF	ENST00000247833_77	-411.0372
uORF	ENST00000247843_37	-287.8047
uORF	ENST00000247933_6	-4986.413
uORF	ENST00000247956_130	-598.9822
uORF	ENST00000247956_48	-1236.637
uORF	ENST00000248076_3	-1835.4056
uORF	ENST00000248211_41	-246.9864
uORF	ENST00000248244_130	-1446.2619
uORF	ENST00000248244_178	-1039.1466
uORF	ENST00000248248_279	-529.1119
uORF	ENST00000248306_1	-3754.9132
uORF	ENST00000248378_16	-202.413
uORF	ENST00000248484_124	-637.4445
uORF	ENST00000248484_14	-901.234
uORF	ENST00000248484_182	-459.7653
uORF	ENST00000248484_258	-372.6746
uORF	ENST00000248484_359	-388.7167
uORF	ENST00000248550_21	-271.9973
uORF	ENST00000248566_20	-272.8523
uORF	ENST00000248572_85	-304.3931
uORF	ENST00000248924_8	-2468.948
uORF	ENST00000248929_101	-138.4472
uORF	ENST00000248929_116	-131.688
uORF	ENST00000249005_3	-509.0073
uORF	ENST00000249014_225	-348.5255
uORF	ENST00000249016_557	-522.9548
uORF	ENST00000249016_660	-2021.7832
uORF	ENST00000249066_126	-38.6079
uORF	ENST00000249079_115	-317.1692
uORF	ENST00000249079_197	-5748.3591
uORF	ENST00000249363_156	-848.1607
uORF	ENST00000249363_256	-633.1187
uORF	ENST00000249363_450	-185.3668
uORF	ENST00000249363_526	-133.0124
uORF	ENST00000249373_190	14.7417
uORF	ENST00000249373_205	12.9242
uORF	ENST00000249373_316	-505.3977
uORF	ENST00000249377_110	-977.4204
uORF	ENST00000249377_18	-779.6547
uORF	ENST00000249501_156	-159.7794
uORF	ENST00000249501_206	-371.3551
uORF	ENST00000249504_9	-253.9148
uORF	ENST00000249601_258	-3451.814
uORF	ENST00000249601_96	-686.2918
uORF	ENST00000249786_168	-406.9493
uORF	ENST00000249786_399	-772.4892
uORF	ENST00000249842_110	-1217.4476
uORF	ENST00000249842_8	-1786.8012
uORF	ENST00000250024_186	-1292.6708
uORF	ENST00000250024_308	-721.8811
uORF	ENST00000250055_162	-477.1218
uORF	ENST00000250055_19	-728.2844
uORF	ENST00000250066_1482	-5.8997
uORF	ENST00000250066_1497	-7.2288
uORF	ENST00000250066_1511	-42.1353
uORF	ENST00000250076_12	-733.6628
uORF	ENST00000250076_236	-180.5974
uORF	ENST00000250076_259	-259.677
uORF	ENST00000250076_342	-516.7694
uORF	ENST00000250101_158	-440.8651
uORF	ENST00000250160_17	-518.2248
uORF	ENST00000250377_5	-265.2856
uORF	ENST00000250377_77	-1443.8407
uORF	ENST00000250383_207	-28.7577
uORF	ENST00000250383_85	-64.8598
uORF	ENST00000250405_155	-60.4058
uORF	ENST00000250489_17	-607.1798
uORF	ENST00000250489_77	-306.0619
uORF	ENST00000250535_127	-134.7056
uORF	ENST00000250615_337	-816.9022
uORF	ENST00000250615_382	-516.8268
uORF	ENST00000250615_481	-370.6113
uORF	ENST00000250615_675	-123.6295
uORF	ENST00000250615_703	-419.8476
uORF	ENST00000250693_5	-182.3862
uORF	ENST00000250930_38	-4332.2623
uORF	ENST00000250974_101	-1569.6192
uORF	ENST00000250974_149	-1299.3708
uORF	ENST00000250974_42	-466.5478
uORF	ENST00000251076_115	-48.7862
uORF	ENST00000251081_276	-1134.9649
uORF	ENST00000251108_64	-135.1632
uORF	ENST00000251127_169	-392.1913
uORF	ENST00000251250_120	-771.0531
uORF	ENST00000251250_160	-657.0084
uORF	ENST00000251268_284	-491.7888
uORF	ENST00000251268_300	-186.8396
uORF	ENST00000251268_316	-1889.4842
uORF	ENST00000251268_374	-255.6664
uORF	ENST00000251268_507	-359.1491
uORF	ENST00000251296_183	-151.9023
uORF	ENST00000251296_262	-668.9268
uORF	ENST00000251334_48	-903.465
uORF	ENST00000251412_29	-1073.7852
uORF	ENST00000251412_32	-1072.6464
uORF	ENST00000251473_1	-1081.1104
uORF	ENST00000251473_266	-136.2142
uORF	ENST00000251473_327	-476.7035
uORF	ENST00000251473_7	-1017.5398
uORF	ENST00000251582_60	-6056.8699
uORF	ENST00000251630_30	-41.4048
uORF	ENST00000251722_28	-454.703
uORF	ENST00000251810_72	-109.5728
uORF	ENST00000251822_267	-51.1144
uORF	ENST00000251822_462	-318.7852
uORF	ENST00000251822_74	-740.8563
uORF	ENST00000251849_268	116.0166
uORF	ENST00000251879_161	-113.9558
uORF	ENST00000252071_43	-1288.3413
uORF	ENST00000252071_61	-1218.228
uORF	ENST00000252085_117	-402.1787
uORF	ENST00000252085_136	-719.3093
uORF	ENST00000252085_182	-572.1607
uORF	ENST00000252322_191	-1790.2401
uORF	ENST00000252322_350	-606.9248
uORF	ENST00000252329_496	-136.8585
uORF	ENST00000252336_91	-491.5452
uORF	ENST00000252440_16	-474.8348
uORF	ENST00000252485_9	-1092.3483
uORF	ENST00000252490_10	-1464.424
uORF	ENST00000252602_21	-2063.5998
uORF	ENST00000252655_111	-341.7513
uORF	ENST00000252723_242	-2661.5993
uORF	ENST00000252799_12	-27.755
uORF	ENST00000252799_333	-367.0396
uORF	ENST00000252799_522	-344.3252
uORF	ENST00000252854_15	-150.7684
uORF	ENST00000252979_41	-652.9545
uORF	ENST00000252984_77	-384.7522
uORF	ENST00000253024_334	-558.1299
uORF	ENST00000253031_3	-298.4913
uORF	ENST00000253055_202	-492.6456
uORF	ENST00000253055_482	-544.4497
uORF	ENST00000253063_22	-288.7384
uORF	ENST00000253109_13	-5653.2778
uORF	ENST00000253115_216	-226.5017
uORF	ENST00000253122_417	251.4591
uORF	ENST00000253144_130	-525.671
uORF	ENST00000253144_14	-403.1687
uORF	ENST00000253144_208	-155.0368
uORF	ENST00000253144_248	-177.7714
uORF	ENST00000253144_414	-190.2604
uORF	ENST00000253144_445	-244.8822
uORF	ENST00000253144_513	-547.1811
uORF	ENST00000253144_54	-275.775
uORF	ENST00000253144_601	-350.7828
uORF	ENST00000253144_657	-161.4197
uORF	ENST00000253144_75	-201.8447
uORF	ENST00000253144_814	-481.8555
uORF	ENST00000253144_869	-199.9137
uORF	ENST00000253144_933	-803.4923
uORF	ENST00000253144_965	-728.0188
uORF	ENST00000253159_54	-220.2093
uORF	ENST00000253188_24	-13904.5677
uORF	ENST00000253193_106	-221.4562
uORF	ENST00000253193_237	-3786.6588
uORF	ENST00000253233_182	-1672.3232
uORF	ENST00000253233_193	-860.4216
uORF	ENST00000253233_292	-652.1743
uORF	ENST00000253237_37	-3967.221
uORF	ENST00000253251_158	-42.5961
uORF	ENST00000253339_14	-1071.4451
uORF	ENST00000253401_256	-93.4078
uORF	ENST00000253401_450	920.8104
uORF	ENST00000253401_534	631.5099
uORF	ENST00000253401_595	-294.597
uORF	ENST00000253401_630	-326.6347
uORF	ENST00000253458_36	-137.7054
uORF	ENST00000253673_11	-1008.603
uORF	ENST00000253692_1404	-463.4667
uORF	ENST00000253692_1483	-592.642
uORF	ENST00000253692_1501	-493.292
uORF	ENST00000253692_1595	-1722.2126
uORF	ENST00000253692_493	-587.3351
uORF	ENST00000253692_654	-194.3826
uORF	ENST00000253692_74	-545.2169
uORF	ENST00000253692_741	-140.0572
uORF	ENST00000253697_146	-605.5709
uORF	ENST00000253697_155	-583.3493
uORF	ENST00000253697_176	-395.4227
uORF	ENST00000253697_331	-339.7465
uORF	ENST00000253699_232	-213.1887
uORF	ENST00000253699_397	-1014.6193
uORF	ENST00000253699_424	-698.7798
uORF	ENST00000253699_486	-333.3754
uORF	ENST00000253699_526	-958.3517
uORF	ENST00000253727_166	-330.0942
uORF	ENST00000253811_26	-14.9699
uORF	ENST00000253811_5	-58.569
uORF	ENST00000253934_212	77.1571
uORF	ENST00000253934_313	-338.8352
uORF	ENST00000253952_92	-839.5377
uORF	ENST00000253968_85	-126.3642
uORF	ENST00000254037_1150	-85.2292
uORF	ENST00000254037_1178	-37.6443
uORF	ENST00000254037_1967	-169.8583
uORF	ENST00000254037_1971	-207.2801
uORF	ENST00000254037_2059	-74.4655
uORF	ENST00000254037_2069	-58.6294
uORF	ENST00000254037_2139	-130.7567
uORF	ENST00000254037_2201	-69.5737
uORF	ENST00000254037_2265	-236.4852
uORF	ENST00000254037_2273	-237.4086
uORF	ENST00000254037_2599	-505.0669
uORF	ENST00000254037_2670	-989.3969
uORF	ENST00000254037_2698	-961.4861
uORF	ENST00000254037_2718	-470.7624
uORF	ENST00000254037_3115	-595.7918
uORF	ENST00000254037_464	-527.2258
uORF	ENST00000254037_561	-75.0939
uORF	ENST00000254037_916	-151.7556
uORF	ENST00000254037_943	-134.187
uORF	ENST00000254037_950	-74.9545
uORF	ENST00000254051_129	-214.3713
uORF	ENST00000254166_138	-704.4537
uORF	ENST00000254190_135	-867.8449
uORF	ENST00000254190_447	-236.0003
uORF	ENST00000254235_108	-493.216
uORF	ENST00000254235_205	-1525.871
uORF	ENST00000254250_25	-204.8662
uORF	ENST00000254250_39	-220.5836
uORF	ENST00000254320_8	-2260.0421
uORF	ENST00000254579_130	-1995.0541
uORF	ENST00000254579_467	-570.3723
uORF	ENST00000254579_522	-706.5456
uORF	ENST00000254624_150	-44.4498
uORF	ENST00000254644_17	-393.7299
uORF	ENST00000254667_197	-172.9955
uORF	ENST00000254718_21	-165.4267
uORF	ENST00000254718_234	-379.6283
uORF	ENST00000254718_49	-412.4342
uORF	ENST00000254742_230	-602.9277
uORF	ENST00000254742_386	-661.6881
uORF	ENST00000254742_407	-585.602
uORF	ENST00000254742_410	-547.4422
uORF	ENST00000254742_548	-760.4218
uORF	ENST00000254742_554	-719.4996
uORF	ENST00000254765_228	-375.5563
uORF	ENST00000254765_248	-602.8456
uORF	ENST00000254770_27	-192.6514
uORF	ENST00000254770_396	-215.5617
uORF	ENST00000254846_149	-100.3369
uORF	ENST00000254846_93	-178.1838
uORF	ENST00000254868_25	-586.3148
uORF	ENST00000254868_88	-1036.9878
uORF	ENST00000254868_97	-839.4815
uORF	ENST00000254898_43	-2210.9889
uORF	ENST00000254900_40	-525.9293
uORF	ENST00000254958_336	-746.4943
uORF	ENST00000254977_8	-594.7704
uORF	ENST00000255006_63	-409.6148
uORF	ENST00000255039_94	-293.7473
uORF	ENST00000255108_11	-850.968
uORF	ENST00000255175_48	-355.9975
uORF	ENST00000255194_8	-177.714
uORF	ENST00000255198_184	-322.7068
uORF	ENST00000255198_215	-706.3121
uORF	ENST00000255198_239	-513.3208
uORF	ENST00000255198_260	-400.35
uORF	ENST00000255198_37	-331.4598
uORF	ENST00000255198_91	-208.3929
uORF	ENST00000255226_741	-397.0611
uORF	ENST00000255380_268	32.6291
uORF	ENST00000255380_346	-0.9855
uORF	ENST00000255380_364	-6.819
uORF	ENST00000255380_370	-9.3866
uORF	ENST00000255380_497	-228.2294
uORF	ENST00000255380_615	-603.9975
uORF	ENST00000255380_698	-260.3309
uORF	ENST00000255432_20	-498.9846
uORF	ENST00000255432_29	-422.8925
uORF	ENST00000255486_8	-1535.5364
uORF	ENST00000255557_310	-139.9068
uORF	ENST00000255557_73	-383.8682
uORF	ENST00000255559_49	-2026.4449
uORF	ENST00000255613_83	-206.0225
uORF	ENST00000255631_108	-508.9317
uORF	ENST00000255631_144	-200.5933
uORF	ENST00000255641_277	-661.9288
uORF	ENST00000255641_290	-505.8428
uORF	ENST00000255641_81	-151.3956
uORF	ENST00000255684_50	-360.5007
uORF	ENST00000255684_93	-723.7205
uORF	ENST00000256015_19	-196.505
uORF	ENST00000256015_41	-525.1012
uORF	ENST00000256062_203	-1238.3462
uORF	ENST00000256062_64	-1402.5435
uORF	ENST00000256079_13	-266.3239
uORF	ENST00000256178_27	-650.0182
uORF	ENST00000256190_12	-247.539
uORF	ENST00000256190_56	-203.9385
uORF	ENST00000256194_141	-253.9796
uORF	ENST00000256194_193	-918.0851
uORF	ENST00000256194_236	-2578.886
uORF	ENST00000256261_290	-149.6828
uORF	ENST00000256261_30	-1078.571
uORF	ENST00000256319_319	-751.5486
uORF	ENST00000256324_26	-365.6854
uORF	ENST00000256339_100	-1264.7304
uORF	ENST00000256339_142	-977.4028
uORF	ENST00000256339_162	-383.1546
uORF	ENST00000256339_206	-631.1359
uORF	ENST00000256362_120	-6074.1261
uORF	ENST00000256362_153	-5906.2392
uORF	ENST00000256362_27	-485.2381
uORF	ENST00000256367_54	-70.7363
uORF	ENST00000256383_1	-514.7129
uORF	ENST00000256412_16	-1760.7208
uORF	ENST00000256412_52	-1437.4565
uORF	ENST00000256412_67	-1386.4595
uORF	ENST00000256412_70	-1389.2065
uORF	ENST00000256429_1	-685.1803
uORF	ENST00000256429_4	-679.1056
uORF	ENST00000256447_14	-901.7129
uORF	ENST00000256452_18	-787.111
uORF	ENST00000256452_75	-510.8998
uORF	ENST00000256474_412	-29.6924
uORF	ENST00000256495_94	-604.7639
uORF	ENST00000256544_38	-114.0003
uORF	ENST00000256578_23	-201.4022
uORF	ENST00000256593_29	-2511.1226
uORF	ENST00000256594_163	-2525.4194
uORF	ENST00000256640_148	-363.6403
uORF	ENST00000256640_345	-424.8045
uORF	ENST00000256640_448	-865.9084
uORF	ENST00000256640_463	-815.3393
uORF	ENST00000256640_578	-360.4358
uORF	ENST00000256640_619	-576.8802
uORF	ENST00000256640_804	-1292.7852
uORF	ENST00000256640_834	-1145.2606
uORF	ENST00000256646_202	-384.4571
uORF	ENST00000256649_331	-200.5035
uORF	ENST00000256649_436	-632.8166
uORF	ENST00000256678_151	-201.9071
uORF	ENST00000256707_34	-300.392
uORF	ENST00000256854_17	-541.3058
uORF	ENST00000256897_85	-938.151
uORF	ENST00000256953_255	-288.8294
uORF	ENST00000256969_35	-1125.2575
uORF	ENST00000257215_66	-217.3873
uORF	ENST00000257287_40	-78.4972
uORF	ENST00000257336_104	-628.4025
uORF	ENST00000257336_222	-325.5665
uORF	ENST00000257414_147	-352.7778
uORF	ENST00000257414_76	-146.8675
uORF	ENST00000257430_13	-314.619
uORF	ENST00000257435_46	-394.7069
uORF	ENST00000257566_144	-246.6138
uORF	ENST00000257575_193	-143.0273
uORF	ENST00000257600_322	-329.2722
uORF	ENST00000257604_204	-298.8191
uORF	ENST00000257604_450	-634.2259
uORF	ENST00000257637_24	-134.2112
uORF	ENST00000257663_87	-1830.1797
uORF	ENST00000257694_183	-369.4078
uORF	ENST00000257694_26	-833.8358
uORF	ENST00000257724_132	-85.785
uORF	ENST00000257745_319	-37.7602
uORF	ENST00000257749_499	-1297.1041
uORF	ENST00000257749_520	-1140.4057
uORF	ENST00000257749_572	-173.1018
uORF	ENST00000257749_609	-483.856
uORF	ENST00000257749_700	-533.6935
uORF	ENST00000257749_708	0.6613
uORF	ENST00000257765_304	-158.8645
uORF	ENST00000257818_142	-830.0478
uORF	ENST00000257818_249	-561.9698
uORF	ENST00000257857_113	-557.3131
uORF	ENST00000257861_155	-961.1641
uORF	ENST00000257861_183	-985.0455
uORF	ENST00000257861_206	-660.4695
uORF	ENST00000257861_240	-564.9874
uORF	ENST00000257861_290	-3018.5048
uORF	ENST00000257861_313	-247.9982
uORF	ENST00000257861_360	-263.8937
uORF	ENST00000257861_369	-223.8525
uORF	ENST00000257904_19	-553.4909
uORF	ENST00000257931_132	-126.9153
uORF	ENST00000257931_152	-298.908
uORF	ENST00000257940_66	-48.5164
uORF	ENST00000257981_187	-695.3577
uORF	ENST00000258062_545	-87.7478
uORF	ENST00000258062_55	-211.0694
uORF	ENST00000258104_10	-194.6163
uORF	ENST00000258111_61	-306.8088
uORF	ENST00000258149_205	-125.9393
uORF	ENST00000258149_71	-367.9586
uORF	ENST00000258157_4	-221.6841
uORF	ENST00000258169_1	-2483.3996
uORF	ENST00000258214_130	-507.757
uORF	ENST00000258229_12	-15.4099
uORF	ENST00000258382_9	-904.0479
uORF	ENST00000258398_23	-410.2157
uORF	ENST00000258398_72	-1259.0431
uORF	ENST00000258399_216	-398.2496
uORF	ENST00000258400_254	-439.43
uORF	ENST00000258400_262	-937.5637
uORF	ENST00000258400_369	-344.9237
uORF	ENST00000258400_391	-1940.0869
uORF	ENST00000258400_42	-2149.3422
uORF	ENST00000258400_87	-1629.1258
uORF	ENST00000258411_68	-2.4203
uORF	ENST00000258428_177	-205.612
uORF	ENST00000258443_194	-380.6322
uORF	ENST00000258456_26	-132.9042
uORF	ENST00000258456_46	-1301.1468
uORF	ENST00000258484_119	-126.5265
uORF	ENST00000258484_14	-172.3507
uORF	ENST00000258484_23	-159.5854
uORF	ENST00000258484_5	-169.5697
uORF	ENST00000258499_52	-187.6072
uORF	ENST00000258526_269	-229.1237
uORF	ENST00000258613_187	-470.9565
uORF	ENST00000258672_101	-433.526
uORF	ENST00000258672_128	-283.3667
uORF	ENST00000258672_204	-342.6466
uORF	ENST00000258672_37	-231.3576
uORF	ENST00000258679_316	-114.9935
uORF	ENST00000258679_8	-416.6078
uORF	ENST00000258733_154	-905.8606
uORF	ENST00000258733_208	-510.1807
uORF	ENST00000258733_93	-632.9087
uORF	ENST00000258770_1	-764.0094
uORF	ENST00000258770_29	-756.3036
uORF	ENST00000258796_62	-151.3996
uORF	ENST00000258796_65	-146.3432
uORF	ENST00000258807_73	-87.3246
uORF	ENST00000258807_884	-468.9209
uORF	ENST00000258807_954	-871.8488
uORF	ENST00000258888_89	-772.3224
uORF	ENST00000258930_284	-718.972
uORF	ENST00000259056_167	-103.5822
uORF	ENST00000259056_182	-28.0002
uORF	ENST00000259056_71	-833.6859
uORF	ENST00000259089_68	-759.6535
uORF	ENST00000259206_52	-883.1217
uORF	ENST00000259239_220	-446.878
uORF	ENST00000259239_357	-667.4104
uORF	ENST00000259239_425	-331.73
uORF	ENST00000259239_528	-368.4097
uORF	ENST00000259324_286	-692.2229
uORF	ENST00000259324_39	-3448.0407
uORF	ENST00000259324_422	-52.1852
uORF	ENST00000259324_436	-3002.5789
uORF	ENST00000259351_157	-378.2323
uORF	ENST00000259351_213	-427.4483
uORF	ENST00000259371_30	-2117.8052
uORF	ENST00000259395_197	-368.3706
uORF	ENST00000259400_64	-609.7287
uORF	ENST00000259456_39	-1008.3628
uORF	ENST00000259523_425	-907.3255
uORF	ENST00000259605_52	-228.2964
uORF	ENST00000259608_44	-137.9381
uORF	ENST00000259633_85	-368.1152
uORF	ENST00000259698_178	-147.4246
uORF	ENST00000259711_17	-173.8361
uORF	ENST00000259748_110	-103.6334
uORF	ENST00000259748_136	-237.3852
uORF	ENST00000259750_164	-84.9871
uORF	ENST00000259750_233	-286.3597
uORF	ENST00000259750_74	-190.3
uORF	ENST00000259782_21	-549.983
uORF	ENST00000259881_144	-1091.6828
uORF	ENST00000259881_168	-1012.9228
uORF	ENST00000259881_205	-374.6144
uORF	ENST00000259881_48	-221.6137
uORF	ENST00000259883_228	-186.565
uORF	ENST00000259939_179	-396.0455
uORF	ENST00000259953_196	-4193.2756
uORF	ENST00000259953_46	-549.9089
uORF	ENST00000260008_18	-523.0927
uORF	ENST00000260010_1170	-1965.4108
uORF	ENST00000260010_1310	-729.8044
uORF	ENST00000260010_1348	-558.8811
uORF	ENST00000260010_175	-517.787
uORF	ENST00000260010_248	-920.8183
uORF	ENST00000260010_257	-928.9732
uORF	ENST00000260010_289	-473.4881
uORF	ENST00000260010_35	-80.7479
uORF	ENST00000260010_843	-559.3096
uORF	ENST00000260010_849	-518.6023
uORF	ENST00000260010_878	-384.43
uORF	ENST00000260010_906	-359.535
uORF	ENST00000260010_982	-397.6888
uORF	ENST00000260056_102	-425.4135
uORF	ENST00000260056_124	-652.2143
uORF	ENST00000260056_148	-455.1016
uORF	ENST00000260056_309	-778.6253
uORF	ENST00000260061_88	-171.1939
uORF	ENST00000260126_306	-815.0606
uORF	ENST00000260126_476	-1268.7224
uORF	ENST00000260126_564	-1309.506
uORF	ENST00000260128_149	-1675.7383
uORF	ENST00000260128_541	-418.5637
uORF	ENST00000260129_253	-447.4554
uORF	ENST00000260129_52	-496.9314
uORF	ENST00000260187_222	-310.0006
uORF	ENST00000260187_8	-816.6182
uORF	ENST00000260283_123	-95.3503
uORF	ENST00000260283_48	-436.0926
uORF	ENST00000260359_127	-1083.9699
uORF	ENST00000260361_351	-665.5973
uORF	ENST00000260363_189	-126.5815
uORF	ENST00000260363_55	-73.4786
uORF	ENST00000260382_135	-142.5154
uORF	ENST00000260382_147	-157.0721
uORF	ENST00000260385_112	-86.7704
uORF	ENST00000260385_222	-625.5138
uORF	ENST00000260385_295	-199.7329
uORF	ENST00000260385_347	-731.9782
uORF	ENST00000260402_24	-728.8019
uORF	ENST00000260402_67	-423.9994
uORF	ENST00000260404_105	-784.6267
uORF	ENST00000260502_114	-213.1991
uORF	ENST00000260505_261	-371.634
uORF	ENST00000260526_80	-315.5138
uORF	ENST00000260569_14	-265.6873
uORF	ENST00000260598_15	-727.5947
uORF	ENST00000260600_299	-467.3598
uORF	ENST00000260600_397	-1343.1554
uORF	ENST00000260600_424	-1065.6067
uORF	ENST00000260600_597	-581.2869
uORF	ENST00000260600_643	-1227.86
uORF	ENST00000260641_7	-1553.6518
uORF	ENST00000260643_59	-683.459
uORF	ENST00000260648_125	-1115.8849
uORF	ENST00000260648_223	-762.5746
uORF	ENST00000260648_338	-502.2456
uORF	ENST00000260648_344	-462.9647
uORF	ENST00000260648_702	-275.7891
uORF	ENST00000260648_827	-265.1685
uORF	ENST00000260648_846	-795.4735
uORF	ENST00000260653_187	-494.1948
uORF	ENST00000260653_217	-495.8035
uORF	ENST00000260653_30	-57.1869
uORF	ENST00000260743_186	-445.3124
uORF	ENST00000260743_405	-344.7435
uORF	ENST00000260777_332	-30.7055
uORF	ENST00000260843_224	-729.4539
uORF	ENST00000260843_237	-795.6964
uORF	ENST00000260843_361	-224.4261
uORF	ENST00000260843_389	-866.4236
uORF	ENST00000260908_24	-462.828
uORF	ENST00000260983_125	-284.1209
uORF	ENST00000260983_26	-524.5785
uORF	ENST00000260983_35	-423.2265
uORF	ENST00000261015_135	-325.188
uORF	ENST00000261015_139	-680.3777
uORF	ENST00000261015_225	-640.922
uORF	ENST00000261015_439	-920.0957
uORF	ENST00000261015_457	-493.389
uORF	ENST00000261015_471	-174.3443
uORF	ENST00000261015_533	-630.3655
uORF	ENST00000261016_589	-975.3294
uORF	ENST00000261016_592	-927.8604
uORF	ENST00000261016_601	-906.3747
uORF	ENST00000261034_106	-526.3407
uORF	ENST00000261034_167	-831.0906
uORF	ENST00000261037_106	-975.0581
uORF	ENST00000261037_64	-1084.2466
uORF	ENST00000261058_49	-388.0596
uORF	ENST00000261167_14	-225.4597
uORF	ENST00000261169_110	-1285.1039
uORF	ENST00000261169_220	-587.9293
uORF	ENST00000261169_29	-1789.7653
uORF	ENST00000261169_451	-1042.3858
uORF	ENST00000261169_89	-1327.4706
uORF	ENST00000261173_30	-269.9209
uORF	ENST00000261173_65	-211.7695
uORF	ENST00000261177_17	-325.8381
uORF	ENST00000261182_109	-229.921
uORF	ENST00000261182_247	-48.9964
uORF	ENST00000261182_8	-1208.848
uORF	ENST00000261183_22	-204.0882
uORF	ENST00000261187_101	-479.2623
uORF	ENST00000261191_42	-275.0669
uORF	ENST00000261208_187	-877.0385
uORF	ENST00000261208_40	-479.4523
uORF	ENST00000261233_31	-722.1467
uORF	ENST00000261244_158	-247.8399
uORF	ENST00000261244_85	-580.0093
uORF	ENST00000261267_9	-475.4022
uORF	ENST00000261318_103	-1646.3345
uORF	ENST00000261349_208	-14.5213
uORF	ENST00000261349_35	-91.6162
uORF	ENST00000261349_84	-38.4633
uORF	ENST00000261367_1281	-1188.4356
uORF	ENST00000261367_1317	-787.8532
uORF	ENST00000261367_1330	-622.9526
uORF	ENST00000261367_195	-626.0012
uORF	ENST00000261367_324	-447.6164
uORF	ENST00000261367_394	-1060.3019
uORF	ENST00000261367_446	-1014.9291
uORF	ENST00000261367_473	-842.2702
uORF	ENST00000261367_573	-1583.5013
uORF	ENST00000261367_909	-1475.6095
uORF	ENST00000261374_119	-139.7303
uORF	ENST00000261374_223	-422.2936
uORF	ENST00000261374_232	-434.3331
uORF	ENST00000261388_102	-478.4572
uORF	ENST00000261388_108	-441.7158
uORF	ENST00000261388_137	-288.2749
uORF	ENST00000261402_118	-435.7385
uORF	ENST00000261402_247	-802.4236
uORF	ENST00000261402_535	-543.0153
uORF	ENST00000261435_191	-349.5835
uORF	ENST00000261435_244	-602.3473
uORF	ENST00000261435_250	-571.9722
uORF	ENST00000261435_265	-468.451
uORF	ENST00000261435_340	-363.9021
uORF	ENST00000261439_172	-236.0042
uORF	ENST00000261439_205	-172.9238
uORF	ENST00000261454_136	-406.7674
uORF	ENST00000261454_55	-198.4353
uORF	ENST00000261475_4	-575.1269
uORF	ENST00000261488_293	-583.0723
uORF	ENST00000261488_332	-315.9007
uORF	ENST00000261488_337	-1455.9784
uORF	ENST00000261488_437	-478.2713
uORF	ENST00000261488_445	-419.5203
uORF	ENST00000261488_511	-707.6122
uORF	ENST00000261509_26	-657.1341
uORF	ENST00000261520_44	-608.0298
uORF	ENST00000261558_20	-351.8315
uORF	ENST00000261558_226	-665.9204
uORF	ENST00000261558_238	-576.3201
uORF	ENST00000261569_203	-771.4063
uORF	ENST00000261569_7	-687.7759
uORF	ENST00000261593_127	-92.884
uORF	ENST00000261593_174	-234.6546
uORF	ENST00000261596_19	-773.927
uORF	ENST00000261596_67	-606.6061
uORF	ENST00000261597_46	-1496.4611
uORF	ENST00000261601_3	-1459.0413
uORF	ENST00000261637_26	-188.4337
uORF	ENST00000261655_1	-94.006
uORF	ENST00000261655_52	-393.9097
uORF	ENST00000261658_38	-384.0053
uORF	ENST00000261658_66	-1869.2267
uORF	ENST00000261658_73	-852.6189
uORF	ENST00000261658_76	-836.2844
uORF	ENST00000261674_17	-124.8777
uORF	ENST00000261681_577	-390.4869
uORF	ENST00000261681_59	-1220.159
uORF	ENST00000261713_83	-235.4945
uORF	ENST00000261729_177	-222.9084
uORF	ENST00000261729_26	-500.0433
uORF	ENST00000261729_36	-906.3943
uORF	ENST00000261729_81	-650.6199
uORF	ENST00000261749_137	-112.7238
uORF	ENST00000261749_180	-89.7824
uORF	ENST00000261749_248	-289.7482
uORF	ENST00000261776_155	-431.6587
uORF	ENST00000261778_23	-356.1268
uORF	ENST00000261797_130	-661.0831
uORF	ENST00000261817_2	-1710.83
uORF	ENST00000261842_39	-2932.9877
uORF	ENST00000261845_141	-62.0609
uORF	ENST00000261845_175	232.3698
uORF	ENST00000261845_33	-342.0655
uORF	ENST00000261845_373	-422.2663
uORF	ENST00000261845_395	-330.6221
uORF	ENST00000261845_553	-385.8747
uORF	ENST00000261845_646	-457.7942
uORF	ENST00000261845_722	-398.8604
uORF	ENST00000261847_69	-78.9497
uORF	ENST00000261867_120	-187.3461
uORF	ENST00000261867_151	-281.4661
uORF	ENST00000261892_140	-408.1309
uORF	ENST00000261892_184	-546.2517
uORF	ENST00000261892_54	-411.1109
uORF	ENST00000261897_135	-2699.8728
uORF	ENST00000261897_174	-2475.9517
uORF	ENST00000261897_177	-2487.0309
uORF	ENST00000261897_294	-1766.6956
uORF	ENST00000261897_364	-829.2961
uORF	ENST00000261917_16	-470.9989
uORF	ENST00000261917_44	-318.3596
uORF	ENST00000261921_153	-157.0325
uORF	ENST00000261921_196	-3009.4905
uORF	ENST00000261947_113	-282.0225
uORF	ENST00000261947_199	-233.9831
uORF	ENST00000261951_264	-1207.6846
uORF	ENST00000261951_3	131.4943
uORF	ENST00000261965_25	-201.501
uORF	ENST00000262032_167	-244.3333
uORF	ENST00000262032_215	-440.2476
uORF	ENST00000262032_271	-335.1041
uORF	ENST00000262032_82	-484.3656
uORF	ENST00000262039_1	-1729.1511
uORF	ENST00000262043_22	-349.8732
uORF	ENST00000262051_24	-382.5629
uORF	ENST00000262056_127	-1162.1554
uORF	ENST00000262056_136	-1114.5717
uORF	ENST00000262059_184	-1010.1226
uORF	ENST00000262059_47	-575.3534
uORF	ENST00000262065_68	-947.4082
uORF	ENST00000262074_124	-437.7944
uORF	ENST00000262097_38	-529.185
uORF	ENST00000262126_193	-134.9661
uORF	ENST00000262126_61	-209.6339
uORF	ENST00000262133_30	-222.247
uORF	ENST00000262135_1	-584.1574
uORF	ENST00000262146_60	-390.0506
uORF	ENST00000262146_67	-542.7827
uORF	ENST00000262146_81	-358.2801
uORF	ENST00000262150_48	-600.713
uORF	ENST00000262158_1459	-2068.2048
uORF	ENST00000262158_1561	-1896.7437
uORF	ENST00000262158_365	-249.9452
uORF	ENST00000262158_970	-293.4957
uORF	ENST00000262178_18	-140.9586
uORF	ENST00000262187_10	-400.4859
uORF	ENST00000262187_286	-42.4331
uORF	ENST00000262188_187	-24.4284
uORF	ENST00000262189_20	-158.7581
uORF	ENST00000262189_50	-88.5352
uORF	ENST00000262189_99	-203.3839
uORF	ENST00000262213_81	-299.5071
uORF	ENST00000262215_40	-263.919
uORF	ENST00000262227_1933	-638.8333
uORF	ENST00000262227_1967	-3358.3648
uORF	ENST00000262227_589	-392.5722
uORF	ENST00000262227_601	-281.9524
uORF	ENST00000262227_643	-141.2093
uORF	ENST00000262233_1	-129.7201
uORF	ENST00000262241_25	-214.4355
uORF	ENST00000262244_269	-160.0861
uORF	ENST00000262244_38	-946.2442
uORF	ENST00000262259_127	-260.9737
uORF	ENST00000262265_69	-510.1136
uORF	ENST00000262288_6	-886.1594
uORF	ENST00000262293_252	-422.3042
uORF	ENST00000262294_238	-124.7423
uORF	ENST00000262294_268	-20.3882
uORF	ENST00000262305_143	-200.373
uORF	ENST00000262305_199	-291.4824
uORF	ENST00000262319_5	-949.7908
uORF	ENST00000262320_229	-191.4534
uORF	ENST00000262345_163	-220.302
uORF	ENST00000262345_43	-328.3417
uORF	ENST00000262345_71	-240.0319
uORF	ENST00000262346_176	-153.4654
uORF	ENST00000262346_214	-371.9271
uORF	ENST00000262366_21	-906.4005
uORF	ENST00000262366_325	-312.8228
uORF	ENST00000262366_35	-420.925
uORF	ENST00000262367_553	-71.4148
uORF	ENST00000262376_443	-59.7374
uORF	ENST00000262376_527	-302.1509
uORF	ENST00000262418_101	-853.4121
uORF	ENST00000262419_124	-417.164
uORF	ENST00000262419_269	-2178.5233
uORF	ENST00000262435_273	-127.7189
uORF	ENST00000262441_63	-102.4471
uORF	ENST00000262457_7	-272.6179
uORF	ENST00000262464_369	-344.8643
uORF	ENST00000262487_77	-1259.2558
uORF	ENST00000262493_81	-165.1827
uORF	ENST00000262510_110	-207.2966
uORF	ENST00000262510_19	-464.6784
uORF	ENST00000262518_240	-435.6394
uORF	ENST00000262518_258	-368.7756
uORF	ENST00000262519_179	-144.7895
uORF	ENST00000262519_58	-607.7445
uORF	ENST00000262539_1	-463.2201
uORF	ENST00000262544_314	-378.7641
uORF	ENST00000262547_3	-488.9494
uORF	ENST00000262547_9	-450.4957
uORF	ENST00000262622_517	-1084.2969
uORF	ENST00000262622_637	-219.0901
uORF	ENST00000262622_704	-2344.3133
uORF	ENST00000262626_316	-1248.9811
uORF	ENST00000262626_480	-880.7311
uORF	ENST00000262626_552	-280.139
uORF	ENST00000262626_690	-757.7222
uORF	ENST00000262630_119	-951.7688
uORF	ENST00000262630_124	-439.9735
uORF	ENST00000262630_34	-560.5611
uORF	ENST00000262631_138	-92.0396
uORF	ENST00000262631_75	-68.9791
uORF	ENST00000262644_141	-103.9916
uORF	ENST00000262650_44	-47.2098
uORF	ENST00000262662_1413	-382.5757
uORF	ENST00000262662_1493	-71.2528
uORF	ENST00000262662_1595	-523.7872
uORF	ENST00000262662_1948	-380.4734
uORF	ENST00000262662_24	-519.3713
uORF	ENST00000262662_247	-1480.962
uORF	ENST00000262662_33	-417.7249
uORF	ENST00000262662_428	-742.3833
uORF	ENST00000262662_705	-726.7768
uORF	ENST00000262662_853	-118.7432
uORF	ENST00000262662_912	-2879.9862
uORF	ENST00000262676_100	-1143.9401
uORF	ENST00000262710_197	-980.2793
uORF	ENST00000262713_120	-1488.4251
uORF	ENST00000262713_86	-604.9783
uORF	ENST00000262726_200	-467.7258
uORF	ENST00000262726_224	-247.5821
uORF	ENST00000262726_51	-360.4748
uORF	ENST00000262741_635	-190.8099
uORF	ENST00000262746_223	-480.4707
uORF	ENST00000262752_243	-204.693
uORF	ENST00000262752_92	-232.8406
uORF	ENST00000262820_10	-224.7219
uORF	ENST00000262820_256	-205.5179
uORF	ENST00000262820_350	-264.6451
uORF	ENST00000262820_621	-618.6196
uORF	ENST00000262820_688	-746.0789
uORF	ENST00000262820_76	-219.1854
uORF	ENST00000262820_842	-147.0974
uORF	ENST00000262820_868	-84.0287
uORF	ENST00000262825_159	-537.5702
uORF	ENST00000262825_165	-497.9064
uORF	ENST00000262825_95	-262.3286
uORF	ENST00000262843_212	-72.2765
uORF	ENST00000262848_258	-989.4669
uORF	ENST00000262848_34	-4.9095
uORF	ENST00000262850_34	-519.7221
uORF	ENST00000262854_344	-70.3314
uORF	ENST00000262866_128	-360.9067
uORF	ENST00000262866_177	-518.036
uORF	ENST00000262866_315	-273.6521
uORF	ENST00000262866_350	-287.5212
uORF	ENST00000262879_203	-122.5555
uORF	ENST00000262887_179	-671.6048
uORF	ENST00000262891_99	-153.5928
uORF	ENST00000262901_104	-406.662
uORF	ENST00000262901_161	-610.866
uORF	ENST00000262915_7	-300.3825
uORF	ENST00000262919_56	-46.7922
uORF	ENST00000262965_269	-249.2429
uORF	ENST00000262975_211	-239.9096
uORF	ENST00000263036_230	-212.8815
uORF	ENST00000263036_256	-1062.1959
uORF	ENST00000263036_283	-938.5464
uORF	ENST00000263036_30	-174.5148
uORF	ENST00000263036_303	-836.5364
uORF	ENST00000263056_196	-576.6661
uORF	ENST00000263056_318	-554.2155
uORF	ENST00000263056_339	-377.3891
uORF	ENST00000263056_386	-978.2925
uORF	ENST00000263062_213	-239.4292
uORF	ENST00000263070_28	-115.7444
uORF	ENST00000263092_6	-402.1653
uORF	ENST00000263094_129	-4057.01
uORF	ENST00000263119_108	-789.446
uORF	ENST00000263119_98	-182.6289
uORF	ENST00000263160_236	-1082.669
uORF	ENST00000263174_157	-315.1074
uORF	ENST00000263174_6	-179.1954
uORF	ENST00000263181_88	-799.0279
uORF	ENST00000263207_267	-1210.1947
uORF	ENST00000263208_39	-110.3605
uORF	ENST00000263253_38	-201.9609
uORF	ENST00000263265_138	-333.7644
uORF	ENST00000263265_172	-360.0328
uORF	ENST00000263265_266	-690.5734
uORF	ENST00000263266_112	-4622.8267
uORF	ENST00000263268_82	-590.0334
uORF	ENST00000263269_55	-362.5176
uORF	ENST00000263274_17	-990.4342
uORF	ENST00000263278_7	-840.1697
uORF	ENST00000263331_134	-273.2624
uORF	ENST00000263331_258	-2832.054
uORF	ENST00000263331_315	-2445.049
uORF	ENST00000263331_331	-309.6328
uORF	ENST00000263334_136	-1478.033
uORF	ENST00000263334_164	-6393.7511
uORF	ENST00000263367_133	-190.807
uORF	ENST00000263367_33	-363.4147
uORF	ENST00000263377_146	-677.7613
uORF	ENST00000263377_47	-1284.1647
uORF	ENST00000263377_56	-1221.9762
uORF	ENST00000263377_95	-1033.4409
uORF	ENST00000263381_10	-216.842
uORF	ENST00000263383_1	-1287.2446
uORF	ENST00000263390_161	-124.849
uORF	ENST00000263413_169	-593.2873
uORF	ENST00000263440_5	-522.8515
uORF	ENST00000263441_142	-155.668
uORF	ENST00000263464_1199	-524.999
uORF	ENST00000263464_1350	-229.5767
uORF	ENST00000263464_1391	-185.93
uORF	ENST00000263464_1577	-281.4093
uORF	ENST00000263464_1723	-263.9237
uORF	ENST00000263464_1852	-373.1657
uORF	ENST00000263464_1996	-899.4762
uORF	ENST00000263464_2047	-415.9817
uORF	ENST00000263464_2117	-550.1587
uORF	ENST00000263464_2120	-535.2569
uORF	ENST00000263464_2132	-415.6165
uORF	ENST00000263464_2189	-313.9107
uORF	ENST00000263464_2331	-515.2212
uORF	ENST00000263464_2346	-337.0305
uORF	ENST00000263464_2379	-770.2421
uORF	ENST00000263464_2429	-780.188
uORF	ENST00000263464_2534	-1165.9177
uORF	ENST00000263464_2624	-1434.8316
uORF	ENST00000263464_2702	-251.8072
uORF	ENST00000263464_281	-857.7862
uORF	ENST00000263464_309	-846.1951
uORF	ENST00000263464_474	-460.5413
uORF	ENST00000263464_608	-882.7622
uORF	ENST00000263464_63	-365.3744
uORF	ENST00000263464_647	-598.0825
uORF	ENST00000263464_738	-673.4462
uORF	ENST00000263464_741	-595.0852
uORF	ENST00000263464_747	-519.2444
uORF	ENST00000263464_753	-423.9134
uORF	ENST00000263464_756	-397.8235
uORF	ENST00000263464_816	-545.7161
uORF	ENST00000263464_843	-253.625
uORF	ENST00000263464_923	-492.8046
uORF	ENST00000263464_933	-731.8483
uORF	ENST00000263468_17	-444.1782
uORF	ENST00000263468_223	-174.3557
uORF	ENST00000263549_255	-245.3383
uORF	ENST00000263549_313	-76.3348
uORF	ENST00000263563_149	-742.0457
uORF	ENST00000263563_267	-3302.1079
uORF	ENST00000263577_15	-718.1602
uORF	ENST00000263577_45	-563.0508
uORF	ENST00000263577_48	-558.4625
uORF	ENST00000263604_49	-2237.2092
uORF	ENST00000263610_13	-73.87
uORF	ENST00000263620_44	-176.3031
uORF	ENST00000263620_53	-122.0084
uORF	ENST00000263629_229	-357.0568
uORF	ENST00000263630_221	-368.1116
uORF	ENST00000263630_536	-1618.0728
uORF	ENST00000263630_687	-292.2043
uORF	ENST00000263630_9	-126.5767
uORF	ENST00000263640_144	-639.6416
uORF	ENST00000263640_218	-1300.1556
uORF	ENST00000263640_7	-1142.4748
uORF	ENST00000263655_205	-199.9173
uORF	ENST00000263655_346	-1006.7082
uORF	ENST00000263674_156	-221.4923
uORF	ENST00000263688_1	-184.8883
uORF	ENST00000263708_292	-157.6465
uORF	ENST00000263710_122	-430.7163
uORF	ENST00000263710_235	-1073.067
uORF	ENST00000263726_31	-1192.7336
uORF	ENST00000263733_298	-363.3523
uORF	ENST00000263733_44	-139.7853
uORF	ENST00000263734_102	-1094.3593
uORF	ENST00000263776_10	-768.4245
uORF	ENST00000263805_17	-320.2177
uORF	ENST00000263805_230	-3391.3568
uORF	ENST00000263831_67	-335.2146
uORF	ENST00000263846_249	-195.4948
uORF	ENST00000263851_228	-304.3352
uORF	ENST00000263851_234	-192.5522
uORF	ENST00000263851_313	-154.8152
uORF	ENST00000263851_35	-525.9879
uORF	ENST00000263851_366	-686.4439
uORF	ENST00000263851_475	-140.1916
uORF	ENST00000263881_8	-109.9102
uORF	ENST00000263915_1	-1863.7396
uORF	ENST00000263915_180	-365.0224
uORF	ENST00000263915_199	-1097.0662
uORF	ENST00000263921_103	-123.0472
uORF	ENST00000263921_109	-79.9356
uORF	ENST00000263923_32	-1415.9551
uORF	ENST00000263925_175	-480.6592
uORF	ENST00000263925_50	-831.5083
uORF	ENST00000263925_81	-354.9822
uORF	ENST00000263967_210	-504.6238
uORF	ENST00000263969_34	-535.3696
uORF	ENST00000263969_4	-707.7331
uORF	ENST00000263974_232	-221.1745
uORF	ENST00000263974_282	-220.8251
uORF	ENST00000263991_142	-480.5256
uORF	ENST00000263991_239	-552.435
uORF	ENST00000263991_394	-443.278
uORF	ENST00000263991_69	-151.0336
uORF	ENST00000263991_86	-142.074
uORF	ENST00000264010_201	-79.1944
uORF	ENST00000264025_229	-74.7128
uORF	ENST00000264025_408	-158.3229
uORF	ENST00000264051_2	-1638.1301
uORF	ENST00000264079_13	-535.1651
uORF	ENST00000264110_234	-117.2712
uORF	ENST00000264126_279	-472.3745
uORF	ENST00000264126_406	-543.6021
uORF	ENST00000264160_135	-286.5682
uORF	ENST00000264160_18	-187.4863
uORF	ENST00000264169_62	-172.661
uORF	ENST00000264202_1	-354.6467
uORF	ENST00000264203_204	-1698.75
uORF	ENST00000264203_294	-1112.6053
uORF	ENST00000264203_321	-857.6786
uORF	ENST00000264203_353	-571.1888
uORF	ENST00000264203_364	-1710.0866
uORF	ENST00000264203_421	-1267.4407
uORF	ENST00000264203_83	-2229.9196
uORF	ENST00000264221_140	-455.6534
uORF	ENST00000264221_88	-416.8152
uORF	ENST00000264235_229	-262.9388
uORF	ENST00000264235_242	-163.9358
[truncated: 54,656 more rows]
