# Supplementary material for: Determinants of genome-wide distribution and evolution of uORFs in eukaryotes
Source: Nat Commun. 2021 Feb 17;12:1076. doi: 10.1038/s41467-021-21394-y (PMC7889888; doi:10.1038/s41467-021-21394-y)
Supplement: Supplementary file 12 — Source Data [file 41467_2021_21394_MOESM12_ESM.zip › Source Data/S12b_uORF_random_dORF_phyloCSF_fly.txt]

type	orf_id	phylocsf
uORF	FBtr0070028_236	-665.606
uORF	FBtr0070028_388	-360.4996
uORF	FBtr0070028_394	-315.438
uORF	FBtr0070045_35	-167.6877
uORF	FBtr0070061_166	-238.6197
uORF	FBtr0070061_19	-283.5432
uORF	FBtr0070063_390	-505.4797
uORF	FBtr0070063_620	-859.6057
uORF	FBtr0070063_637	-263.9907
uORF	FBtr0070063_75	-316.0332
uORF	FBtr0070068_103	-37.6004
uORF	FBtr0070084_102	-421.2469
uORF	FBtr0070084_106	-929.8466
uORF	FBtr0070090_229	-213.9714
uORF	FBtr0070091_146	-317.1074
uORF	FBtr0070093_115	-473.4533
uORF	FBtr0070093_28	-202.5017
uORF	FBtr0070098_89	-437.1093
uORF	FBtr0070101_14	-153.3701
uORF	FBtr0070103_138	-180.9875
uORF	FBtr0070120_112	-241.432
uORF	FBtr0070120_346	-219.488
uORF	FBtr0070120_56	-46.4735
uORF	FBtr0070123_106	-299.1079
uORF	FBtr0070124_537	-551.5788
uORF	FBtr0070130_181	-874.0587
uORF	FBtr0070130_92	-334.1588
uORF	FBtr0070137_119	-393.6944
uORF	FBtr0070139_87	-229.6462
uORF	FBtr0070140_116	-243.0255
uORF	FBtr0070141_119	-496.9268
uORF	FBtr0070146_242	-161.2017
uORF	FBtr0070146_470	-63.768
uORF	FBtr0070151_241	-197.4023
uORF	FBtr0070151_247	-205.7503
uORF	FBtr0070151_380	-82.2096
uORF	FBtr0070151_429	-731.0499
uORF	FBtr0070167_168	-305.1499
uORF	FBtr0070167_489	-306.4779
uORF	FBtr0070169_156	-874.7901
uORF	FBtr0070169_233	-131.4101
uORF	FBtr0070169_325	-994.8663
uORF	FBtr0070169_365	-420.6044
uORF	FBtr0070169_382	-805.2557
uORF	FBtr0070174_15	-833.7028
uORF	FBtr0070177_87	-261.9116
uORF	FBtr0070183_27	-150.4152
uORF	FBtr0070184_19	-359.5911
uORF	FBtr0070222_128	-449.0151
uORF	FBtr0070222_351	-274.7695
uORF	FBtr0070222_359	-298.9643
uORF	FBtr0070222_96	-1477.0811
uORF	FBtr0070225_78	-794.0881
uORF	FBtr0070235_141	-130.8667
uORF	FBtr0070235_248	-322.1867
uORF	FBtr0070235_272	-225.9897
uORF	FBtr0070238_26	-1200.6194
uORF	FBtr0070238_44	-1178.2532
uORF	FBtr0070244_1016	-427.6793
uORF	FBtr0070244_1025	-410.2218
uORF	FBtr0070244_816	-629.6048
uORF	FBtr0070249_571	-145.8156
uORF	FBtr0070253_53	-56.8188
uORF	FBtr0070260_18	-242.9271
uORF	FBtr0070262_403	-176.3658
uORF	FBtr0070262_416	-368.0253
uORF	FBtr0070262_426	-184.598
uORF	FBtr0070270_124	-598.2305
uORF	FBtr0070270_210	-682.3113
uORF	FBtr0070270_246	-516.1555
uORF	FBtr0070270_264	-311.3625
uORF	FBtr0070277_388	-316.5097
uORF	FBtr0070279_203	-499.5328
uORF	FBtr0070279_291	-406.4713
uORF	FBtr0070283_121	-567.3442
uORF	FBtr0070284_133	-1662.5128
uORF	FBtr0070284_164	-835.9689
uORF	FBtr0070284_30	-623.6124
uORF	FBtr0070284_842	-370.9837
uORF	FBtr0070284_92	-1189.4831
uORF	FBtr0070284_98	-1161.584
uORF	FBtr0070288_382	-508.1679
uORF	FBtr0070289_60	-477.8971
uORF	FBtr0070289_81	-351.9268
uORF	FBtr0070290_90	-268.9127
uORF	FBtr0070293_159	-258.5625
uORF	FBtr0070299_126	-181.2283
uORF	FBtr0070299_234	-304.3651
uORF	FBtr0070299_333	-151.4647
uORF	FBtr0070299_75	-243.2072
uORF	FBtr0070299_85	-147.3262
uORF	FBtr0070308_29	-588.5186
uORF	FBtr0070313_133	-618.8979
uORF	FBtr0070313_197	-173.6184
uORF	FBtr0070313_203	-160.7499
uORF	FBtr0070313_81	-199.7185
uORF	FBtr0070313_88	-762.7726
uORF	FBtr0070314_28	-206.2948
uORF	FBtr0070316_127	-203.2021
uORF	FBtr0070316_97	-334.4827
uORF	FBtr0070317_223	-510.9557
uORF	FBtr0070317_286	-269.1842
uORF	FBtr0070318_30	-163.0362
uORF	FBtr0070326_120	-449.9998
uORF	FBtr0070330_596	-1349.8214
uORF	FBtr0070330_657	-619.2879
uORF	FBtr0070330_764	-503.1824
uORF	FBtr0070339_114	-254.1972
uORF	FBtr0070340_107	-330.2529
uORF	FBtr0070343_75	-149.3809
uORF	FBtr0070343_78	-133.4098
uORF	FBtr0070343_83	-92.0984
uORF	FBtr0070346_164	-486.7841
uORF	FBtr0070346_34	-50.1863
uORF	FBtr0070352_631	-132.7383
uORF	FBtr0070353_8	-107.0077
uORF	FBtr0070354_154	-434.7217
uORF	FBtr0070354_77	-554.3879
uORF	FBtr0070354_86	-452.7755
uORF	FBtr0070356_39	-193.7895
uORF	FBtr0070362_49	-240.0497
uORF	FBtr0070379_348	-17.6483
uORF	FBtr0070379_381	-95.5628
uORF	FBtr0070379_484	-546.7283
uORF	FBtr0070380_32	-501.0235
uORF	FBtr0070381_60	-173.6544
uORF	FBtr0070381_64	-242.9557
uORF	FBtr0070382_183	-287.3368
uORF	FBtr0070389_37	-1208.7847
uORF	FBtr0070401_435	-21.4154
uORF	FBtr0070401_461	-365.0598
uORF	FBtr0070402_125	-112.2649
uORF	FBtr0070403_154	-354.9123
uORF	FBtr0070403_164	-863.632
uORF	FBtr0070403_220	-365.0585
uORF	FBtr0070403_224	-542.4512
uORF	FBtr0070403_254	-376.3002
uORF	FBtr0070403_413	-306.872
uORF	FBtr0070403_548	-309.2224
uORF	FBtr0070406_721	-545.0644
uORF	FBtr0070412_190	-1291.7559
uORF	FBtr0070412_385	-173.2015
uORF	FBtr0070412_69	-443.9178
uORF	FBtr0070414_350	-141.8463
uORF	FBtr0070414_376	-2646.0118
uORF	FBtr0070414_44	-492.3782
uORF	FBtr0070414_62	-451.5756
uORF	FBtr0070415_275	-207.3815
uORF	FBtr0070415_280	-360.7072
uORF	FBtr0070415_299	-156.5372
uORF	FBtr0070415_321	-144.2811
uORF	FBtr0070419_62	-296.4417
uORF	FBtr0070426_12	-389.0175
uORF	FBtr0070429_540	-476.1161
uORF	FBtr0070429_566	-64.5035
uORF	FBtr0070429_628	-343.395
uORF	FBtr0070429_678	-44.693
uORF	FBtr0070432_320	-595.8935
uORF	FBtr0070432_326	-590.5655
uORF	FBtr0070432_347	-436.2085
uORF	FBtr0070432_372	-529.4562
uORF	FBtr0070432_388	-635.0328
uORF	FBtr0070432_451	-412.9057
uORF	FBtr0070433_26	-272.1629
uORF	FBtr0070435_146	-511.9199
uORF	FBtr0070435_352	-242.1269
uORF	FBtr0070439_1007	-126.5822
uORF	FBtr0070439_1041	-301.617
uORF	FBtr0070439_124	-166.6427
uORF	FBtr0070439_607	-212.708
uORF	FBtr0070439_993	-12.1025
uORF	FBtr0070442_271	-509.0115
uORF	FBtr0070442_320	-728.4825
uORF	FBtr0070447_85	-114.6631
uORF	FBtr0070447_9	-279.8311
uORF	FBtr0070448_180	-221.1709
uORF	FBtr0070458_125	-354.621
uORF	FBtr0070467_343	-144.5142
uORF	FBtr0070467_349	-118.3733
uORF	FBtr0070471_195	-893.5215
uORF	FBtr0070471_222	-633.663
uORF	FBtr0070471_38	-247.3348
uORF	FBtr0070474_324	-212.9989
uORF	FBtr0070474_330	-201.6152
uORF	FBtr0070474_441	-502.0117
uORF	FBtr0070475_310	-213.3275
uORF	FBtr0070485_22	-2196.7329
uORF	FBtr0070485_28	-2134.7112
uORF	FBtr0070489_38	-230.9865
uORF	FBtr0070494_21	-335.8556
uORF	FBtr0070494_284	-1825.6474
uORF	FBtr0070498_3	-357.3581
uORF	FBtr0070498_42	-189.2081
uORF	FBtr0070507_194	-195.433
uORF	FBtr0070507_203	-157.1596
uORF	FBtr0070507_510	-302.3142
uORF	FBtr0070507_527	-192.2037
uORF	FBtr0070508_309	-34.2311
uORF	FBtr0070509_13	-108.8249
uORF	FBtr0070509_150	-322.9227
uORF	FBtr0070519_1633	-523.6979
uORF	FBtr0070519_3513	-439.3557
uORF	FBtr0070527_25	-506.8834
uORF	FBtr0070527_78	-76.8266
uORF	FBtr0070528_209	-213.65
uORF	FBtr0070528_314	-295.4718
uORF	FBtr0070528_341	-206.7704
uORF	FBtr0070559_1200	-296.9104
uORF	FBtr0070559_217	-467.3548
uORF	FBtr0070559_223	-438.0318
uORF	FBtr0070559_265	-277.2232
uORF	FBtr0070559_650	-527.7573
uORF	FBtr0070559_833	-222.7049
uORF	FBtr0070559_956	-185.5586
uORF	FBtr0070559_962	-151.0153
uORF	FBtr0070560_121	-173.8061
uORF	FBtr0070560_67	-414.5479
uORF	FBtr0070562_378	-368.264
uORF	FBtr0070568_35	-963.1478
uORF	FBtr0070575_172	-397.5447
uORF	FBtr0070575_181	-397.6472
uORF	FBtr0070575_260	-938.3739
uORF	FBtr0070575_402	-549.6038
uORF	FBtr0070575_454	-543.3675
uORF	FBtr0070583_332	-183.7519
uORF	FBtr0070583_409	-310.0675
uORF	FBtr0070591_76	-124.4452
uORF	FBtr0070596_335	-517.3351
uORF	FBtr0070596_348	-410.0988
uORF	FBtr0070606_144	-375.2194
uORF	FBtr0070606_488	-692.3909
uORF	FBtr0070611_44	-115.4335
uORF	FBtr0070625_303	-145.8204
uORF	FBtr0070625_31	-479.7717
uORF	FBtr0070625_85	-174.9213
uORF	FBtr0070626_335	-401.6338
uORF	FBtr0070626_353	-264.7574
uORF	FBtr0070626_380	-176.6998
uORF	FBtr0070643_166	-296.0904
uORF	FBtr0070643_369	-732.0799
uORF	FBtr0070643_549	-263.3971
uORF	FBtr0070650_876	-769.1486
uORF	FBtr0070668_197	-346.4926
uORF	FBtr0070668_358	-297.1826
uORF	FBtr0070668_410	-253.5061
uORF	FBtr0070671_129	-78.6995
uORF	FBtr0070672_25	-196.6946
uORF	FBtr0070672_75	-422.9744
uORF	FBtr0070680_452	-176.0052
uORF	FBtr0070681_19	-305.9884
uORF	FBtr0070685_272	-442.4147
uORF	FBtr0070685_407	-181.9986
uORF	FBtr0070685_619	-71.0974
uORF	FBtr0070686_17	-256.3287
uORF	FBtr0070688_31	-256.8385
uORF	FBtr0070690_10	-299.5151
uORF	FBtr0070701_88	-91.0779
uORF	FBtr0070704_68	-284.3057
uORF	FBtr0070707_431	-423.4986
uORF	FBtr0070713_249	-283.8152
uORF	FBtr0070713_258	-171.454
uORF	FBtr0070713_329	-189.4375
uORF	FBtr0070723_336	-260.5316
uORF	FBtr0070723_376	-366.9146
uORF	FBtr0070723_433	-1525.1122
uORF	FBtr0070724_123	-178.8349
uORF	FBtr0070724_168	-452.3502
uORF	FBtr0070724_174	-435.613
uORF	FBtr0070724_195	-343.3859
uORF	FBtr0070724_57	-132.62
uORF	FBtr0070738_28	-320.598
uORF	FBtr0070738_622	-424.7199
uORF	FBtr0070742_290	-90.6881
uORF	FBtr0070763_102	-449.7676
uORF	FBtr0070763_112	-4619.33
uORF	FBtr0070764_84	-191.8423
uORF	FBtr0070772_89	-191.973
uORF	FBtr0070773_113	-251.9689
uORF	FBtr0070775_39	-646.0705
uORF	FBtr0070778_375	-119.0742
uORF	FBtr0070778_379	-134.4677
uORF	FBtr0070778_431	-19.4164
uORF	FBtr0070782_42	-268.9331
uORF	FBtr0070794_198	-101.019
uORF	FBtr0070794_202	-121.9174
uORF	FBtr0070804_460	-156.8351
uORF	FBtr0070807_68	-206.2246
uORF	FBtr0070827_15	-441.8844
uORF	FBtr0070841_156	-557.1288
uORF	FBtr0070841_284	-519.2957
uORF	FBtr0070842_204	-259.7014
uORF	FBtr0070842_225	-194.9743
uORF	FBtr0070843_227	-318.0119
uORF	FBtr0070843_64	-361.1845
uORF	FBtr0070848_221	-375.1287
uORF	FBtr0070858_168	-1367.4009
uORF	FBtr0070858_322	-500.6834
uORF	FBtr0070858_326	-346.5922
uORF	FBtr0070858_87	-480.3522
uORF	FBtr0070872_212	-94.4271
uORF	FBtr0070872_325	-69.8581
uORF	FBtr0070873_289	-119.4999
uORF	FBtr0070874_120	-128.3631
uORF	FBtr0070874_268	-330.6766
uORF	FBtr0070874_290	-162.9834
uORF	FBtr0070877_18	-295.6058
uORF	FBtr0070889_57	-121.3811
uORF	FBtr0070890_282	-276.8395
uORF	FBtr0070890_76	-274.8444
uORF	FBtr0070891_275	-1117.881
uORF	FBtr0070891_30	-1224.8214
uORF	FBtr0070891_6	-1245.2571
uORF	FBtr0070894_35	-336.7726
uORF	FBtr0070899_16	-178.123
uORF	FBtr0070904_111	-340.3752
uORF	FBtr0070909_128	-212.3485
uORF	FBtr0070910_122	-235.6832
uORF	FBtr0070910_261	-13.9699
uORF	FBtr0070914_353	-243.4279
uORF	FBtr0070914_359	-210.6961
uORF	FBtr0070914_365	-204.6514
uORF	FBtr0070914_71	-250.9796
uORF	FBtr0070916_36	-346.6534
uORF	FBtr0070918_47	-188.3751
uORF	FBtr0070930_113	-160.3997
uORF	FBtr0070930_169	-214.439
uORF	FBtr0070930_61	-91.9766
uORF	FBtr0070948_119	-250.5471
uORF	FBtr0070948_157	-235.8316
uORF	FBtr0070948_32	-574.1538
uORF	FBtr0070948_329	-468.2208
uORF	FBtr0070948_594	-149.3389
uORF	FBtr0070948_84	-87.2222
uORF	FBtr0070950_106	-144.7691
uORF	FBtr0070950_242	-172.9832
uORF	FBtr0070950_416	-1526.7983
uORF	FBtr0070956_490	-418.4527
uORF	FBtr0070959_1093	-1122.1151
uORF	FBtr0070959_1102	-1091.882
uORF	FBtr0070959_396	-332.318
uORF	FBtr0070959_417	-247.0107
uORF	FBtr0070962_62	-316.6511
uORF	FBtr0070962_66	-1055.2549
uORF	FBtr0070962_72	-1013.401
uORF	FBtr0070967_64	-347.1829
uORF	FBtr0070972_90	-180.8032
uORF	FBtr0070974_50	-205.3414
uORF	FBtr0070974_54	-242.523
uORF	FBtr0070981_52	-143.667
uORF	FBtr0070984_221	-266.3194
uORF	FBtr0070987_14	-74.5497
uORF	FBtr0070988_110	-289.7107
uORF	FBtr0070988_241	-323.9648
uORF	FBtr0070988_264	-407.9766
uORF	FBtr0070988_573	-551.4746
uORF	FBtr0070988_582	-497.3976
uORF	FBtr0070988_628	-743.8633
uORF	FBtr0070990_179	-1319.3639
uORF	FBtr0070990_306	-1008.1931
uORF	FBtr0070990_577	-607.1058
uORF	FBtr0070994_109	-228.0052
uORF	FBtr0071005_243	-144.1534
uORF	FBtr0071013_103	-146.9829
uORF	FBtr0071013_223	-444.7496
uORF	FBtr0071015_160	-1262.0435
uORF	FBtr0071017_184	-425.0916
uORF	FBtr0071017_83	-278.791
uORF	FBtr0071020_66	-321.2201
uORF	FBtr0071036_501	-17.8289
uORF	FBtr0071042_51	-280.285
uORF	FBtr0071048_331	-217.3718
uORF	FBtr0071049_160	-339.4363
uORF	FBtr0071052_201	-317.9757
uORF	FBtr0071057_13	-742.1093
uORF	FBtr0071066_442	-96.4577
uORF	FBtr0071066_475	-175.167
uORF	FBtr0071068_158	-321.5865
uORF	FBtr0071068_31	-373.3651
uORF	FBtr0071071_278	-206.1635
uORF	FBtr0071074_95	-534.2738
uORF	FBtr0071076_75	-337.3188
uORF	FBtr0071083_123	-718.7749
uORF	FBtr0071092_100	-607.8513
uORF	FBtr0071092_668	-251.1869
uORF	FBtr0071092_686	-159.0511
uORF	FBtr0071095_104	-528.8494
uORF	FBtr0071102_85	-132.065
uORF	FBtr0071109_289	-507.5672
uORF	FBtr0071109_444	-337.6418
uORF	FBtr0071109_852	-224.5152
uORF	FBtr0071110_106	-108.1655
uORF	FBtr0071112_335	-170.3145
uORF	FBtr0071112_8	-488.7308
uORF	FBtr0071113_81	-447.7702
uORF	FBtr0071118_159	-762.2622
uORF	FBtr0071118_20	-177.7637
uORF	FBtr0071118_206	-314.1426
uORF	FBtr0071118_215	-306.3172
uORF	FBtr0071118_529	-198.749
uORF	FBtr0071118_597	-156.5442
uORF	FBtr0071118_656	-964.6395
uORF	FBtr0071121_12	-84.36
uORF	FBtr0071122_67	-685.0213
uORF	FBtr0071125_232	-253.3493
uORF	FBtr0071126_175	-645.8633
uORF	FBtr0071132_33	-229.2965
uORF	FBtr0071134_237	-232.8282
uORF	FBtr0071134_310	-135.719
uORF	FBtr0071134_326	-116.4283
uORF	FBtr0071134_411	-224.1081
uORF	FBtr0071136_231	-1265.4158
uORF	FBtr0071136_273	-1063.5038
uORF	FBtr0071142_14	-749.2058
uORF	FBtr0071153_69	-364.4418
uORF	FBtr0071153_76	-2028.0833
uORF	FBtr0071157_20	-480.5057
uORF	FBtr0071169_124	-367.6669
uORF	FBtr0071170_151	-349.604
uORF	FBtr0071170_159	-914.0015
uORF	FBtr0071170_267	-541.0875
uORF	FBtr0071174_49	-1080.9954
uORF	FBtr0071174_80	-251.2479
uORF	FBtr0071183_31	-252.6012
uORF	FBtr0071183_4	-382.1956
uORF	FBtr0071184_156	-119.0121
uORF	FBtr0071184_291	-146.2114
uORF	FBtr0071184_308	-438.105
uORF	FBtr0071184_414	-236.9326
uORF	FBtr0071184_62	-373.9786
uORF	FBtr0071184_724	-111.849
uORF	FBtr0071185_101	-483.2315
uORF	FBtr0071185_122	-359.4831
uORF	FBtr0071192_481	-267.6438
uORF	FBtr0071193_314	-1183.8024
uORF	FBtr0071207_240	-169.6881
uORF	FBtr0071212_261	-306.27
uORF	FBtr0071213_200	-1616.2377
uORF	FBtr0071213_459	-203.6378
uORF	FBtr0071219_198	-142.7464
uORF	FBtr0071222_137	-119.5901
uORF	FBtr0071233_57	-84.5643
uORF	FBtr0071233_60	-82.1103
uORF	FBtr0071235_34	-493.0438
uORF	FBtr0071235_58	-470.2652
uORF	FBtr0071236_74	-158.0998
uORF	FBtr0071244_468	-120.9981
uORF	FBtr0071246_242	-214.7164
uORF	FBtr0071246_298	19.9904
uORF	FBtr0071253_160	-433.9888
uORF	FBtr0071274_155	-361.155
uORF	FBtr0071284_41	-686.8015
uORF	FBtr0071284_75	-784.5038
uORF	FBtr0071285_82	-127.3647
uORF	FBtr0071294_39	-110.7949
uORF	FBtr0071299_199	-276.9321
uORF	FBtr0071303_513	-144.0644
uORF	FBtr0071347_154	-289.477
uORF	FBtr0071349_502	-387.3634
uORF	FBtr0071351_146	-246.8578
uORF	FBtr0071357_179	-983.2295
uORF	FBtr0071357_56	-343.6079
uORF	FBtr0071363_45	-105.7671
uORF	FBtr0071363_52	-216.4776
uORF	FBtr0071366_1	-820.8026
uORF	FBtr0071367_240	-295.7894
uORF	FBtr0071367_247	-241.3439
uORF	FBtr0071368_37	-225.7096
uORF	FBtr0071371_8	-270.6897
uORF	FBtr0071386_105	-184.1792
uORF	FBtr0071386_121	-139.6921
uORF	FBtr0071386_44	-240.1687
uORF	FBtr0071394_27	-160.5332
uORF	FBtr0071397_311	-478.3915
uORF	FBtr0071397_700	-1316.3428
uORF	FBtr0071402_163	-1157.9419
uORF	FBtr0071402_169	-1111.6106
uORF	FBtr0071402_176	-761.137
uORF	FBtr0071402_384	-577.7055
uORF	FBtr0071402_645	-3598.8843
uORF	FBtr0071412_181	-615.1152
uORF	FBtr0071421_35	-1539.3344
uORF	FBtr0071439_227	-68.7301
uORF	FBtr0071441_13	-290.0274
uORF	FBtr0071444_57	-137.721
uORF	FBtr0071450_250	-278.7988
uORF	FBtr0071450_305	-225.3488
uORF	FBtr0071450_95	-516.1799
uORF	FBtr0071452_94	-479.2621
uORF	FBtr0071460_52	-508.4394
uORF	FBtr0071461_64	-576.271
uORF	FBtr0071465_3	-40.4584
uORF	FBtr0071467_9	-658.2164
uORF	FBtr0071487_363	-433.8911
uORF	FBtr0071489_25	-559.4688
uORF	FBtr0071493_116	-463.0823
uORF	FBtr0071493_502	-133.6753
uORF	FBtr0071503_16	-85.8549
uORF	FBtr0071515_182	-1369.7395
uORF	FBtr0071522_31	-224.9974
uORF	FBtr0071524_130	-1185.2976
uORF	FBtr0071524_209	-124.4438
uORF	FBtr0071524_377	-246.5394
uORF	FBtr0071524_391	-193.8074
uORF	FBtr0071535_117	-359.018
uORF	FBtr0071535_385	-75.6505
uORF	FBtr0071535_75	-239.7913
uORF	FBtr0071546_266	-528.2572
uORF	FBtr0071546_504	-10.5524
uORF	FBtr0071548_37	-271.2995
uORF	FBtr0071553_120	-337.4978
uORF	FBtr0071553_155	-346.2454
uORF	FBtr0071563_190	-579.4498
uORF	FBtr0071563_203	-617.5338
uORF	FBtr0071563_329	-606.5173
uORF	FBtr0071575_12	-513.634
uORF	FBtr0071590_125	-524.4022
uORF	FBtr0071591_180	-172.315
uORF	FBtr0071601_2	-322.3922
uORF	FBtr0071602_73	-640.3965
uORF	FBtr0071609_55	-303.7159
uORF	FBtr0071609_61	-277.2891
uORF	FBtr0071610_339	-376.1493
uORF	FBtr0071610_429	-319.5711
uORF	FBtr0071610_508	-296.5027
uORF	FBtr0071610_580	-211.7549
uORF	FBtr0071610_586	-168.1387
uORF	FBtr0071610_758	-349.4195
uORF	FBtr0071610_841	-115.4871
uORF	FBtr0071610_856	-111.5037
uORF	FBtr0071613_125	-1203.0522
uORF	FBtr0071613_26	-234.9505
uORF	FBtr0071613_76	-447.1841
uORF	FBtr0071615_132	-296.6558
uORF	FBtr0071615_88	-331.8253
uORF	FBtr0071622_202	-180.2895
uORF	FBtr0071632_185	-198.3021
uORF	FBtr0071632_190	-227.9043
uORF	FBtr0071633_59	-263.6824
uORF	FBtr0071636_371	-357.2331
uORF	FBtr0071636_538	-641.9534
uORF	FBtr0071636_544	-566.9819
uORF	FBtr0071636_607	-256.9397
uORF	FBtr0071636_629	-192.0078
uORF	FBtr0071636_877	-394.9014
uORF	FBtr0071637_87	-446.8043
uORF	FBtr0071653_153	-326.1621
uORF	FBtr0071653_506	-72.7926
uORF	FBtr0071654_284	-328.5
uORF	FBtr0071654_287	-314.2449
uORF	FBtr0071654_507	-58.0814
uORF	FBtr0071654_753	-102.9228
uORF	FBtr0071654_850	-120.6116
uORF	FBtr0071659_143	-258.2769
uORF	FBtr0071659_94	-234.1621
uORF	FBtr0071660_264	-283.9964
uORF	FBtr0071661_169	-338.858
uORF	FBtr0071663_23	-1442.799
uORF	FBtr0071663_7	-372.6689
uORF	FBtr0071671_86	-607.4048
uORF	FBtr0071677_115	-216.6213
uORF	FBtr0071679_100	-277.7484
uORF	FBtr0071686_74	-39.9867
uORF	FBtr0071688_7	-178.3265
uORF	FBtr0071707_168	-330.2129
uORF	FBtr0071711_10	-324.3157
uORF	FBtr0071712_59	-509.2107
uORF	FBtr0071731_81	-417.8152
uORF	FBtr0071734_52	-534.4705
uORF	FBtr0071747_91	-118.5617
uORF	FBtr0071755_73	-76.11
uORF	FBtr0071757_19	-282.9083
uORF	FBtr0071758_18	-1317.46
uORF	FBtr0071758_6	-1378.2976
uORF	FBtr0071761_52	-874.8323
uORF	FBtr0071763_160	-303.1394
uORF	FBtr0071763_165	-582.5169
uORF	FBtr0071763_220	-474.2575
uORF	FBtr0071774_147	-145.34
uORF	FBtr0071774_259	-132.0435
uORF	FBtr0071775_285	-362.2913
uORF	FBtr0071775_294	-324.0071
uORF	FBtr0071775_297	-342.5315
uORF	FBtr0071775_639	-284.9142
uORF	FBtr0071777_142	-215.2879
uORF	FBtr0071777_353	-260.0404
uORF	FBtr0071777_522	-240.3291
uORF	FBtr0071780_51	-469.9552
uORF	FBtr0071784_64	-338.1825
uORF	FBtr0071787_28	-460.833
uORF	FBtr0071791_278	-275.2832
uORF	FBtr0071791_401	-194.78
uORF	FBtr0071793_281	-248.9257
uORF	FBtr0071811_120	-143.9499
uORF	FBtr0071812_441	-189.5313
uORF	FBtr0071832_16	-619.9167
uORF	FBtr0071837_243	-293.8895
uORF	FBtr0071837_6	-478.353
uORF	FBtr0071838_203	-201.7778
uORF	FBtr0071838_232	-243.9104
uORF	FBtr0071838_248	-445.5555
uORF	FBtr0071838_491	-27.3492
uORF	FBtr0071843_5	-275.1659
uORF	FBtr0071847_287	-215.2369
uORF	FBtr0071858_1156	-277.5151
uORF	FBtr0071858_1319	-640.3046
uORF	FBtr0071858_1325	-605.4116
uORF	FBtr0071858_181	-647.7828
uORF	FBtr0071858_523	-267.8992
uORF	FBtr0071858_548	-232.9384
uORF	FBtr0071868_1	-483.4875
uORF	FBtr0071868_7	-459.3734
uORF	FBtr0071868_89	-226.119
uORF	FBtr0071898_201	-351.1893
uORF	FBtr0071898_207	-286.3316
uORF	FBtr0071899_144	-183.9308
uORF	FBtr0071899_154	-419.6152
uORF	FBtr0071899_391	-175.7917
uORF	FBtr0071899_406	-128.6315
uORF	FBtr0071902_136	-490.8609
uORF	FBtr0071902_16	-1602.8389
uORF	FBtr0071906_9	-94.4368
uORF	FBtr0071907_47	-197.7583
uORF	FBtr0071909_20	-143.1876
uORF	FBtr0071914_121	-980.2622
uORF	FBtr0071914_151	-727.325
uORF	FBtr0071914_40	-320.1442
uORF	FBtr0071914_57	-289.5107
uORF	FBtr0071934_48	-295.561
uORF	FBtr0071936_100	-159.034
uORF	FBtr0071942_236	-271.5052
uORF	FBtr0071942_713	-70.7544
uORF	FBtr0071942_840	-196.4906
uORF	FBtr0071953_197	-641.1535
uORF	FBtr0071959_253	-1032.475
uORF	FBtr0071960_86	-455.9262
uORF	FBtr0071963_16	-192.7096
uORF	FBtr0071963_77	-992.8842
uORF	FBtr0071994_249	-370.8168
uORF	FBtr0071994_89	-922.4634
uORF	FBtr0072010_145	-150.7881
uORF	FBtr0072010_18	-362.7338
uORF	FBtr0072031_74	-291.6713
uORF	FBtr0072034_68	-164.269
uORF	FBtr0072036_53	-137.6212
uORF	FBtr0072057_142	-199.3162
uORF	FBtr0072057_188	-813.9937
uORF	FBtr0072057_94	-525.7083
uORF	FBtr0072058_193	-269.4274
uORF	FBtr0072058_36	-271.7599
uORF	FBtr0072068_306	-2287.4583
uORF	FBtr0072069_281	-253.2989
uORF	FBtr0072069_287	-253.157
uORF	FBtr0072069_90	-558.609
uORF	FBtr0072070_116	-795.8269
uORF	FBtr0072072_99	-319.9594
uORF	FBtr0072084_45	-316.0259
uORF	FBtr0072085_67	-333.601
uORF	FBtr0072087_282	-436.649
uORF	FBtr0072087_517	-35.1766
uORF	FBtr0072096_145	-194.9188
uORF	FBtr0072098_228	-229.8095
uORF	FBtr0072099_19	-56.6126
uORF	FBtr0072112_10	-353.5798
uORF	FBtr0072112_31	-245.3527
uORF	FBtr0072112_66	-125.5885
uORF	FBtr0072113_107	-142.0237
uORF	FBtr0072117_124	-172.9871
uORF	FBtr0072129_456	-678.4872
uORF	FBtr0072130_127	-145.0931
uORF	FBtr0072130_293	-263.0791
uORF	FBtr0072133_98	-306.0332
uORF	FBtr0072137_103	-531.4883
uORF	FBtr0072137_58	-351.8924
uORF	FBtr0072137_95	-417.3827
uORF	FBtr0072138_123	-136.524
uORF	FBtr0072139_21	-393.0242
uORF	FBtr0072139_27	-345.418
uORF	FBtr0072143_110	-822.6543
uORF	FBtr0072143_261	-125.7691
uORF	FBtr0072143_271	-124.9057
uORF	FBtr0072145_140	-332.8453
uORF	FBtr0072148_273	-810.8356
uORF	FBtr0072153_54	-161.7123
uORF	FBtr0072157_1018	-173.3128
uORF	FBtr0072157_155	-314.6312
uORF	FBtr0072157_288	-1909.737
uORF	FBtr0072157_512	-277.2607
uORF	FBtr0072157_560	-190.8371
uORF	FBtr0072157_651	-424.9231
uORF	FBtr0072157_837	-96.3902
uORF	FBtr0072160_13	-495.0479
uORF	FBtr0072161_50	-588.354
uORF	FBtr0072162_165	-216.8176
uORF	FBtr0072162_177	-122.6264
uORF	FBtr0072162_98	71.1081
uORF	FBtr0072166_47	-100.3654
uORF	FBtr0072168_83	-1271.432
uORF	FBtr0072177_139	-299.5055
uORF	FBtr0072191_108	-214.9714
uORF	FBtr0072191_20	-56.3405
uORF	FBtr0072195_38	-538.1589
uORF	FBtr0072195_76	-823.2901
uORF	FBtr0072195_81	-151.4231
uORF	FBtr0072196_3	-287.3746
uORF	FBtr0072197_156	-332.5471
uORF	FBtr0072201_161	-211.9031
uORF	FBtr0072204_169	-464.8997
uORF	FBtr0072204_199	-267.715
uORF	FBtr0072204_279	-593.2827
uORF	FBtr0072204_306	-587.4949
uORF	FBtr0072204_36	-268.5804
uORF	FBtr0072205_12	-329.1424
uORF	FBtr0072205_34	-265.6516
uORF	FBtr0072207_33	-157.7926
uORF	FBtr0072207_62	-243.6361
uORF	FBtr0072208_9	-402.9057
uORF	FBtr0072210_18	-284.0816
uORF	FBtr0072215_206	-251.2608
uORF	FBtr0072215_346	-831.808
uORF	FBtr0072215_354	-290.0889
uORF	FBtr0072215_390	-119.1094
uORF	FBtr0072215_449	-213.9432
uORF	FBtr0072215_461	-153.626
uORF	FBtr0072215_465	-489.1214
uORF	FBtr0072215_566	-235.5997
uORF	FBtr0072221_159	-326.8053
uORF	FBtr0072232_50	-1402.7002
uORF	FBtr0072232_68	-1274.1359
uORF	FBtr0072235_26	-342.5813
uORF	FBtr0072235_32	-282.9263
uORF	FBtr0072239_103	-190.088
uORF	FBtr0072239_22	-412.1502
uORF	FBtr0072247_110	-154.7081
uORF	FBtr0072247_31	-272.7135
uORF	FBtr0072248_100	-889.3711
uORF	FBtr0072248_65	-383.7748
uORF	FBtr0072248_71	-337.5518
uORF	FBtr0072249_82	-344.8554
uORF	FBtr0072250_58	-307.4245
uORF	FBtr0072251_146	438.2585
uORF	FBtr0072251_149	462.2268
uORF	FBtr0072251_246	-418.8706
uORF	FBtr0072252_219	-193.4145
uORF	FBtr0072252_81	-575.7063
uORF	FBtr0072260_220	-480.8165
uORF	FBtr0072260_268	-160.7931
uORF	FBtr0072260_27	-239.0941
uORF	FBtr0072260_42	-185.8799
uORF	FBtr0072263_230	-190.0968
uORF	FBtr0072263_262	-492.4257
uORF	FBtr0072265_207	-233.9605
uORF	FBtr0072267_211	-400.7871
uORF	FBtr0072267_259	-112.0575
uORF	FBtr0072269_145	-87.1319
uORF	FBtr0072272_321	-175.9314
uORF	FBtr0072280_3	-418.3402
uORF	FBtr0072281_518	-173.8562
uORF	FBtr0072285_13	-82.8884
uORF	FBtr0072285_209	-96.3194
uORF	FBtr0072289_146	-773.4201
uORF	FBtr0072302_13	-764.6944
uORF	FBtr0072302_61	-371.1292
uORF	FBtr0072304_150	-162.7041
uORF	FBtr0072309_60	-263.8036
uORF	FBtr0072338_4	-646.6638
uORF	FBtr0072342_43	-406.8899
uORF	FBtr0072346_7	-276.5775
uORF	FBtr0072347_26	-158.459
uORF	FBtr0072349_9	-440.6227
uORF	FBtr0072362_46	-378.5
uORF	FBtr0072363_9	-210.0273
uORF	FBtr0072366_249	-937.1159
uORF	FBtr0072367_213	-181.1949
uORF	FBtr0072367_397	-658.9597
uORF	FBtr0072367_448	-671.3038
uORF	FBtr0072367_586	-176.8285
uORF	FBtr0072367_710	-108.4369
uORF	FBtr0072393_32	-287.735
uORF	FBtr0072393_498	-123.5573
uORF	FBtr0072396_698	-418.582
uORF	FBtr0072396_778	-224.1282
uORF	FBtr0072397_52	-621.4625
uORF	FBtr0072400_233	-1055.3478
uORF	FBtr0072400_311	-809.0757
uORF	FBtr0072405_13	-141.4068
uORF	FBtr0072410_79	-2890.1849
uORF	FBtr0072412_10	-287.711
uORF	FBtr0072423_186	-581.8864
uORF	FBtr0072427_170	-123.9597
uORF	FBtr0072429_11	-495.9517
uORF	FBtr0072441_140	-178.5506
uORF	FBtr0072441_319	-208.7573
uORF	FBtr0072457_93	-211.212
uORF	FBtr0072459_342	-257.3616
uORF	FBtr0072459_375	-140.053
uORF	FBtr0072464_111	-632.7511
uORF	FBtr0072466_165	-636.0686
uORF	FBtr0072466_180	-623.3918
uORF	FBtr0072469_359	-575.9237
uORF	FBtr0072469_403	-407.4776
uORF	FBtr0072469_483	-317.5385
uORF	FBtr0072475_188	-509.3501
uORF	FBtr0072476_155	-428.7793
uORF	FBtr0072476_272	-644.774
uORF	FBtr0072493_401	-751.8966
uORF	FBtr0072493_420	-165.6654
uORF	FBtr0072507_99	-527.8347
uORF	FBtr0072515_146	-211.8905
uORF	FBtr0072515_194	-223.2487
uORF	FBtr0072515_258	-163.6328
uORF	FBtr0072515_303	-178.7684
uORF	FBtr0072515_343	-206.4999
uORF	FBtr0072516_200	-244.5156
uORF	FBtr0072516_213	-505.3497
uORF	FBtr0072516_815	-665.776
uORF	FBtr0072516_884	-282.1155
uORF	FBtr0072517_101	-507.3534
uORF	FBtr0072520_147	-330.0351
uORF	FBtr0072520_186	-173.7216
uORF	FBtr0072521_202	-354.4786
uORF	FBtr0072521_21	-791.593
uORF	FBtr0072521_212	-830.8641
uORF	FBtr0072521_307	-428.4606
uORF	FBtr0072521_322	-333.0735
uORF	FBtr0072521_331	-233.9662
uORF	FBtr0072521_536	-278.7725
uORF	FBtr0072521_6	-896.6447
uORF	FBtr0072528_97	-349.1336
uORF	FBtr0072532_515	-166.4378
uORF	FBtr0072536_216	-243.133
uORF	FBtr0072536_271	-575.9925
uORF	FBtr0072536_298	-509.2983
uORF	FBtr0072550_71	-2397.7855
uORF	FBtr0072552_114	-187.5522
uORF	FBtr0072556_15	-294.1135
uORF	FBtr0072556_266	-125.6177
uORF	FBtr0072556_270	-799.5562
uORF	FBtr0072556_50	-317.8277
uORF	FBtr0072556_9	-311.73
uORF	FBtr0072558_1	-472.441
uORF	FBtr0072559_7	-667.0567
uORF	FBtr0072562_297	-81.9938
uORF	FBtr0072563_177	-151.582
uORF	FBtr0072563_48	-583.6484
uORF	FBtr0072565_1058	-566.691
uORF	FBtr0072565_162	-281.4428
uORF	FBtr0072565_360	-202.6223
uORF	FBtr0072565_378	-104.3545
uORF	FBtr0072565_462	-505.8893
uORF	FBtr0072565_525	-773.5158
uORF	FBtr0072565_569	-1039.1553
uORF	FBtr0072565_732	-444.6359
uORF	FBtr0072565_763	-276.557
uORF	FBtr0072565_955	-194.8581
uORF	FBtr0072568_15	-341.5017
uORF	FBtr0072573_138	-432.939
uORF	FBtr0072573_231	-291.1301
uORF	FBtr0072573_25	-282.801
uORF	FBtr0072573_335	-266.8859
uORF	FBtr0072573_344	-191.4122
uORF	FBtr0072573_37	-204.5942
uORF	FBtr0072573_410	-220.2018
uORF	FBtr0072574_111	-1647.4135
uORF	FBtr0072574_117	-1605.7799
uORF	FBtr0072574_29	-203.1258
uORF	FBtr0072585_95	-177.9399
uORF	FBtr0072589_170	-234.3855
uORF	FBtr0072593_217	-162.3517
uORF	FBtr0072594_120	-280.7807
uORF	FBtr0072594_176	-907.9012
uORF	FBtr0072594_199	-462.322
uORF	FBtr0072596_7	-536.9493
uORF	FBtr0072602_187	-783.4074
uORF	FBtr0072605_69	-397.3177
uORF	FBtr0072606_82	-105.1126
uORF	FBtr0072606_85	-97.2447
uORF	FBtr0072606_88	-91.3009
uORF	FBtr0072607_22	-516.7154
uORF	FBtr0072610_13	-688.6955
uORF	FBtr0072611_15	-385.018
uORF	FBtr0072611_2	-796.9781
uORF	FBtr0072611_204	-904.9345
uORF	FBtr0072611_96	-360.2068
uORF	FBtr0072612_142	-258.1437
uORF	FBtr0072613_319	-167.6205
uORF	FBtr0072613_326	-226.8754
uORF	FBtr0072619_29	-455.1358
uORF	FBtr0072644_127	-186.3048
uORF	FBtr0072644_133	-190.0055
uORF	FBtr0072645_249	-417.1118
uORF	FBtr0072645_277	-563.227
uORF	FBtr0072648_39	-240.6112
uORF	FBtr0072651_134	-429.2464
uORF	FBtr0072652_48	-303.8611
uORF	FBtr0072670_169	-2301.0661
uORF	FBtr0072681_214	-352.0515
uORF	FBtr0072692_11	-352.6307
uORF	FBtr0072692_45	-529.1306
uORF	FBtr0072692_83	-677.0755
uORF	FBtr0072694_198	-297.288
uORF	FBtr0072697_10	-649.9759
uORF	FBtr0072697_126	-739.3883
uORF	FBtr0072697_24	-425.3621
uORF	FBtr0072697_47	-1172.5152
uORF	FBtr0072708_329	-185.8466
uORF	FBtr0072708_372	-186.5117
uORF	FBtr0072708_432	-72.7761
uORF	FBtr0072712_58	-1344.312
uORF	FBtr0072722_161	-302.9089
uORF	FBtr0072722_74	-567.5134
uORF	FBtr0072723_710	-1232.2026
uORF	FBtr0072727_120	-2160.1109
uORF	FBtr0072735_168	-263.0592
uORF	FBtr0072739_238	-201.199
uORF	FBtr0072739_36	-113.0015
uORF	FBtr0072742_95	-331.8929
uORF	FBtr0072743_182	-275.4692
uORF	FBtr0072743_228	-323.4573
uORF	FBtr0072743_242	-938.1882
uORF	FBtr0072743_284	-636.7726
uORF	FBtr0072743_299	-448.6785
uORF	FBtr0072743_358	-279.2814
uORF	FBtr0072743_384	-350.9031
uORF	FBtr0072747_111	-655.6009
uORF	FBtr0072747_288	-239.9878
uORF	FBtr0072747_316	-125.1618
uORF	FBtr0072747_322	-93.4933
uORF	FBtr0072747_836	-539.265
uORF	FBtr0072767_128	-313.9143
uORF	FBtr0072767_85	-129.8654
uORF	FBtr0072773_139	-306.3008
uORF	FBtr0072779_29	-146.7635
uORF	FBtr0072788_68	-357.4831
uORF	FBtr0072788_96	-267.0075
uORF	FBtr0072792_139	-276.5976
uORF	FBtr0072792_96	-382.7393
uORF	FBtr0072826_180	-440.9463
uORF	FBtr0072826_189	-429.9393
uORF	FBtr0072826_192	-418.4224
uORF	FBtr0072826_364	-289.5838
uORF	FBtr0072828_36	-190.2247
uORF	FBtr0072828_461	-877.1497
uORF	FBtr0072848_123	-161.9928
uORF	FBtr0072852_1	-346.2991
uORF	FBtr0072853_197	-351.9927
uORF	FBtr0072858_148	21.3505
uORF	FBtr0072871_105	-864.4757
uORF	FBtr0072871_126	-744.8045
uORF	FBtr0072871_144	-654.1717
uORF	FBtr0072879_21	-254.6567
uORF	FBtr0072887_280	-361.2815
uORF	FBtr0072901_212	-130.598
uORF	FBtr0072904_100	-2391.1728
uORF	FBtr0072904_132	-536.7607
uORF	FBtr0072904_68	-345.2956
uORF	FBtr0072905_116	-229.5554
uORF	FBtr0072905_188	-1051.3
uORF	FBtr0072905_3	-1044.0194
uORF	FBtr0072915_3	-334.9498
uORF	FBtr0072921_106	-511.2766
uORF	FBtr0072923_217	-274.3096
uORF	FBtr0072925_88	-313.9483
uORF	FBtr0072927_679	-1084.7563
uORF	FBtr0072931_4	-543.3037
uORF	FBtr0072931_611	-339.9519
uORF	FBtr0072933_109	-323.1159
uORF	FBtr0072933_113	-195.9685
uORF	FBtr0072933_73	-533.7848
uORF	FBtr0072938_8	-1201.2257
uORF	FBtr0072950_3	-220.4369
uORF	FBtr0072952_180	-295.2822
uORF	FBtr0072963_75	-458.8843
uORF	FBtr0072970_50	-245.251
uORF	FBtr0072970_97	-206.4302
uORF	FBtr0072972_268	-187.9789
uORF	FBtr0072972_78	-792.5429
uORF	FBtr0072973_195	-528.3292
uORF	FBtr0072973_288	-303.734
uORF	FBtr0072980_245	-225.4706
uORF	FBtr0072980_251	-222.0365
uORF	FBtr0072980_259	-199.6272
uORF	FBtr0072980_419	-485.2631
uORF	FBtr0072983_86	-806.0545
uORF	FBtr0072984_73	-84.6983
uORF	FBtr0072986_32	-93.9294
uORF	FBtr0072986_86	-15.0439
uORF	FBtr0072991_159	-550.2052
uORF	FBtr0072991_322	-771.763
uORF	FBtr0072991_92	-767.0879
uORF	FBtr0072995_50	-688.0013
uORF	FBtr0072995_86	-526.452
uORF	FBtr0073003_56	-248.0397
uORF	FBtr0073009_5	-337.1708
uORF	FBtr0073032_192	-754.3328
uORF	FBtr0073032_21	-913.5391
uORF	FBtr0073032_37	-384.4807
uORF	FBtr0073032_45	-790.5847
uORF	FBtr0073035_204	-295.7469
uORF	FBtr0073035_219	-187.0186
uORF	FBtr0073042_207	-225.2634
uORF	FBtr0073045_422	-343.6517
uORF	FBtr0073050_317	-187.8916
uORF	FBtr0073050_580	-389.8806
uORF	FBtr0073052_140	-132.1866
uORF	FBtr0073053_186	-230.761
uORF	FBtr0073056_294	-376.6793
uORF	FBtr0073056_298	-1145.9093
uORF	FBtr0073057_317	-844.7169
uORF	FBtr0073057_384	-1160.946
uORF	FBtr0073057_390	-1128.0006
uORF	FBtr0073063_164	-544.791
uORF	FBtr0073066_191	-247.968
uORF	FBtr0073070_312	-352.752
uORF	FBtr0073070_565	-182.5921
uORF	FBtr0073082_104	-272.3161
uORF	FBtr0073082_122	-203.7052
uORF	FBtr0073082_126	-196.271
uORF	FBtr0073082_129	-185.137
uORF	FBtr0073082_19	-134.9766
uORF	FBtr0073083_377	-131.9094
uORF	FBtr0073086_80	-250.4827
uORF	FBtr0073088_152	-880.8774
uORF	FBtr0073090_44	-1071.4951
uORF	FBtr0073093_113	-225.228
uORF	FBtr0073114_162	-410.833
uORF	FBtr0073116_403	-130.5641
uORF	FBtr0073116_423	-355.0482
uORF	FBtr0073117_104	-805.1586
uORF	FBtr0073117_89	-918.2007
uORF	FBtr0073118_248	-269.2247
uORF	FBtr0073127_5	-646.5308
uORF	FBtr0073131_292	-260.3266
uORF	FBtr0073131_539	-275.2382
uORF	FBtr0073131_549	-421.1222
uORF	FBtr0073131_605	-352.1619
uORF	FBtr0073131_657	-642.6076
uORF	FBtr0073134_306	-212.566
uORF	FBtr0073143_196	-238.0473
uORF	FBtr0073145_104	-564.6341
uORF	FBtr0073145_139	-411.3008
uORF	FBtr0073145_545	-84.7573
uORF	FBtr0073146_330	-120.2012
uORF	FBtr0073146_339	-128.3044
uORF	FBtr0073146_351	-115.3388
uORF	FBtr0073146_912	-1222.8633
uORF	FBtr0073146_917	-131.9022
uORF	FBtr0073152_221	-64.2421
uORF	FBtr0073155_357	-162.1198
uORF	FBtr0073157_171	-92.7383
uORF	FBtr0073163_132	-413.5676
uORF	FBtr0073163_52	-145.0232
uORF	FBtr0073165_651	-115.649
uORF	FBtr0073165_689	-43.1835
uORF	FBtr0073165_842	-214.8391
uORF	FBtr0073165_962	-246.6289
uORF	FBtr0073166_451	-236.079
uORF	FBtr0073166_664	-533.8145
uORF	FBtr0073173_90	-331.6519
uORF	FBtr0073176_112	-224.7417
uORF	FBtr0073185_203	-148.0279
uORF	FBtr0073185_399	-795.2072
uORF	FBtr0073187_250	-368.6947
uORF	FBtr0073188_167	-283.9316
uORF	FBtr0073188_477	-732.633
uORF	FBtr0073204_99	-307.3536
uORF	FBtr0073209_160	-109.5604
uORF	FBtr0073211_274	-320.9435
uORF	FBtr0073211_417	-150.5598
uORF	FBtr0073217_151	-121.3734
uORF	FBtr0073217_47	-209.1475
uORF	FBtr0073217_54	-28.4796
uORF	FBtr0073217_76	-452.932
uORF	FBtr0073219_183	-191.2221
uORF	FBtr0073219_198	-202.1109
uORF	FBtr0073219_654	-31.5012
uORF	FBtr0073219_759	-124.1407
uORF	FBtr0073219_822	-212.4941
uORF	FBtr0073219_846	-146.9163
uORF	FBtr0073219_875	-268.8634
uORF	FBtr0073231_195	-185.552
uORF	FBtr0073231_67	-338.3997
uORF	FBtr0073237_135	-141.1131
uORF	FBtr0073237_87	-426.8197
uORF	FBtr0073242_6	-1394.4157
uORF	FBtr0073246_89	-238.5912
uORF	FBtr0073249_183	-83.5745
uORF	FBtr0073249_189	-93.6595
uORF	FBtr0073249_300	86.961
uORF	FBtr0073249_527	172.2825
uORF	FBtr0073255_137	-420.4703
uORF	FBtr0073271_221	-210.5156
uORF	FBtr0073271_443	-728.0364
uORF	FBtr0073271_634	-247.1413
uORF	FBtr0073271_675	-335.2221
uORF	FBtr0073271_801	-138.5844
uORF	FBtr0073283_10	-210.1785
uORF	FBtr0073283_112	-308.0786
uORF	FBtr0073284_270	-697.8902
uORF	FBtr0073284_290	-1031.6968
uORF	FBtr0073284_450	-337.3694
uORF	FBtr0073284_460	-296.5726
uORF	FBtr0073284_656	-312.4562
uORF	FBtr0073291_189	-515.4677
uORF	FBtr0073291_266	-229.4375
uORF	FBtr0073298_462	-114.4832
uORF	FBtr0073310_364	-271.7068
uORF	FBtr0073310_415	-74.2333
uORF	FBtr0073321_438	-247.4783
uORF	FBtr0073321_531	-513.8445
uORF	FBtr0073321_594	-223.3129
uORF	FBtr0073321_687	-396.8833
uORF	FBtr0073323_28	-1172.37
uORF	FBtr0073323_292	-159.3404
uORF	FBtr0073323_509	-419.6072
uORF	FBtr0073323_539	-273.2377
uORF	FBtr0073323_544	-327.8677
uORF	FBtr0073323_551	-242.165
uORF	FBtr0073323_645	-460.1366
uORF	FBtr0073323_654	-429.7581
uORF	FBtr0073323_695	-165.9306
uORF	FBtr0073323_733	-139.3765
uORF	FBtr0073323_750	-224.2998
uORF	FBtr0073323_789	-104.0919
uORF	FBtr0073337_1216	-140.1354
uORF	FBtr0073337_219	-237.929
uORF	FBtr0073337_256	-360.3127
uORF	FBtr0073337_913	-219.5774
uORF	FBtr0073343_233	-356.5495
uORF	FBtr0073344_307	-297.7865
uORF	FBtr0073345_392	-143.1862
uORF	FBtr0073345_544	-144.9158
uORF	FBtr0073345_644	-374.2323
uORF	FBtr0073345_800	-359.0248
uORF	FBtr0073345_938	-138.6341
uORF	FBtr0073345_990	-420.5257
uORF	FBtr0073377_27	-296.6021
uORF	FBtr0073380_6	-207.5638
uORF	FBtr0073380_96	-447.654
uORF	FBtr0073387_40	-668.6543
uORF	FBtr0073393_134	-167.0139
uORF	FBtr0073394_71	-35.6652
uORF	FBtr0073406_185	-203.3059
uORF	FBtr0073409_82	-321.7223
uORF	FBtr0073409_9	-610.6435
uORF	FBtr0073414_234	-161.7476
uORF	FBtr0073417_179	-108.9654
uORF	FBtr0073429_3	-187.4793
uORF	FBtr0073440_31	-642.5861
uORF	FBtr0073444_54	-288.1689
uORF	FBtr0073444_63	-288.3209
uORF	FBtr0073448_85	-1193.963
uORF	FBtr0073451_59	-527.0055
uORF	FBtr0073454_144	-341.5469
uORF	FBtr0073454_83	-232.5413
uORF	FBtr0073457_31	-790.7372
uORF	FBtr0073457_344	-174.34
uORF	FBtr0073460_45	-533.6911
uORF	FBtr0073473_31	-128.5293
uORF	FBtr0073473_97	-201.7443
uORF	FBtr0073477_71	-132.1183
uORF	FBtr0073478_213	-1636.4669
uORF	FBtr0073478_223	-1370.3927
uORF	FBtr0073478_265	-1383.7931
uORF	FBtr0073479_315	-221.8773
uORF	FBtr0073480_58	-96.8433
uORF	FBtr0073481_123	-119.3966
uORF	FBtr0073481_214	-79.7913
uORF	FBtr0073481_224	-1120.7388
uORF	FBtr0073481_496	-311.6352
uORF	FBtr0073481_526	-194.0871
uORF	FBtr0073481_814	-141.4361
uORF	FBtr0073482_37	-219.2229
uORF	FBtr0073483_121	-94.9697
uORF	FBtr0073483_143	-283.3906
uORF	FBtr0073483_251	-569.818
uORF	FBtr0073483_97	-107.7354
uORF	FBtr0073485_115	-335.5823
uORF	FBtr0073497_81	-170.494
uORF	FBtr0073509_198	-405.9813
uORF	FBtr0073516_104	-380.5069
uORF	FBtr0073516_56	-108.2616
uORF	FBtr0073521_624	2.4842
uORF	FBtr0073522_235	-98.2396
uORF	FBtr0073526_243	-309.9867
uORF	FBtr0073526_48	-174.8001
uORF	FBtr0073540_44	-487.4073
uORF	FBtr0073542_111	-61.2871
uORF	FBtr0073546_310	-379.4586
uORF	FBtr0073552_106	-832.3236
uORF	FBtr0073552_150	-738.3219
uORF	FBtr0073552_178	-300.474
uORF	FBtr0073552_20	-273.7022
uORF	FBtr0073552_215	-437.9757
uORF	FBtr0073552_53	-384.6949
uORF	FBtr0073560_39	-1546.067
uORF	FBtr0073560_86	-264.4995
uORF	FBtr0073569_55	-462.8843
uORF	FBtr0073573_122	-145.6469
uORF	FBtr0073573_80	-323.2769
uORF	FBtr0073573_84	-147.1619
uORF	FBtr0073574_247	-413.2746
uORF	FBtr0073579_46	-375.2977
uORF	FBtr0073579_6	-90.9326
uORF	FBtr0073580_124	-174.9967
uORF	FBtr0073580_175	-265.2932
uORF	FBtr0073580_231	-675.2565
uORF	FBtr0073580_249	-656.8935
uORF	FBtr0073580_279	-458.1197
uORF	FBtr0073580_373	-374.6985
uORF	FBtr0073580_395	-268.341
uORF	FBtr0073580_470	-1039.4145
uORF	FBtr0073590_83	-175.1538
uORF	FBtr0073590_87	-1466.2723
uORF	FBtr0073600_120	-83.6457
uORF	FBtr0073604_45	-123.8654
uORF	FBtr0073607_223	-220.517
uORF	FBtr0073612_159	-371.2867
uORF	FBtr0073615_434	2.254
uORF	FBtr0073620_281	-46.7816
uORF	FBtr0073620_331	-172.5277
uORF	FBtr0073622_12	-164.7306
uORF	FBtr0073622_16	-131.1715
uORF	FBtr0073641_84	-56.7521
uORF	FBtr0073655_23	-288.4348
uORF	FBtr0073655_49	-309.7731
uORF	FBtr0073658_2	-759.7299
uORF	FBtr0073660_218	-238.2999
uORF	FBtr0073660_225	-164.871
uORF	FBtr0073662_320	-212.9311
uORF	FBtr0073662_342	-193.416
uORF	FBtr0073662_385	-187.556
uORF	FBtr0073668_26	-294.4945
uORF	FBtr0073678_268	-419.865
uORF	FBtr0073682_122	-176.2644
uORF	FBtr0073692_107	-250.218
uORF	FBtr0073692_123	-467.1598
uORF	FBtr0073695_139	-216.1603
uORF	FBtr0073704_8	-301.0596
uORF	FBtr0073705_30	-182.1707
uORF	FBtr0073712_1019	-181.7952
uORF	FBtr0073712_149	-723.477
uORF	FBtr0073712_153	-343.9902
uORF	FBtr0073712_462	-600.4704
uORF	FBtr0073712_471	-479.1948
uORF	FBtr0073724_174	-526.6979
uORF	FBtr0073730_22	-400.4666
uORF	FBtr0073731_159	-1025.5717
uORF	FBtr0073732_77	-544.3064
uORF	FBtr0073747_168	-508.0394
uORF	FBtr0073747_303	-465.7934
uORF	FBtr0073747_414	-1487.1951
uORF	FBtr0073753_193	-169.8513
uORF	FBtr0073756_126	-1749.8514
uORF	FBtr0073756_93	-167.024
uORF	FBtr0073767_41	-540.4733
uORF	FBtr0073769_69	-166.4822
uORF	FBtr0073773_308	-115.7315
uORF	FBtr0073774_436	-497.8048
uORF	FBtr0073774_448	-402.7113
uORF	FBtr0073787_136	-475.3563
uORF	FBtr0073787_174	-84.0087
uORF	FBtr0073798_31	-382.0139
uORF	FBtr0073798_60	-606.2574
uORF	FBtr0073803_123	-896.1875
uORF	FBtr0073803_131	-345.4137
uORF	FBtr0073803_318	-160.9544
uORF	FBtr0073803_400	-317.3194
uORF	FBtr0073807_117	-433.4186
uORF	FBtr0073808_118	-1150.5547
uORF	FBtr0073808_147	-322.61
uORF	FBtr0073822_244	-142.4655
uORF	FBtr0073825_319	-452.4435
uORF	FBtr0073825_382	-249.7563
uORF	FBtr0073826_518	-156.646
uORF	FBtr0073826_561	-363.1926
uORF	FBtr0073834_50	-72.2211
uORF	FBtr0073841_65	-861.9469
uORF	FBtr0073841_85	-930.0767
uORF	FBtr0073843_167	-86.1103
uORF	FBtr0073846_173	-102.9598
uORF	FBtr0073846_76	-537.9329
uORF	FBtr0073846_88	-554.059
uORF	FBtr0073847_19	-268.8912
uORF	FBtr0073847_31	-255.5089
uORF	FBtr0073849_12	-177.1736
uORF	FBtr0073849_213	-19.405
uORF	FBtr0073899_2	-1118.2486
uORF	FBtr0073900_29	-267.0668
uORF	FBtr0073913_564	-189.3441
uORF	FBtr0073923_482	-486.7776
uORF	FBtr0073932_129	-344.1283
uORF	FBtr0073939_300	-157.4022
uORF	FBtr0073943_36	61.8065
uORF	FBtr0073946_134	-73.6103
uORF	FBtr0073946_147	-477.7833
uORF	FBtr0073946_19	-282.5493
uORF	FBtr0073946_9	-222.2713
uORF	FBtr0073946_94	-118.9584
uORF	FBtr0073954_110	-613.8286
uORF	FBtr0073954_216	-240.0804
uORF	FBtr0073954_225	-261.6386
uORF	FBtr0073955_345	-98.2108
uORF	FBtr0073955_368	-172.4288
uORF	FBtr0073955_536	-197.4616
uORF	FBtr0073955_580	-388.8805
uORF	FBtr0073958_128	-270.6563
uORF	FBtr0073961_125	-221.0155
uORF	FBtr0073964_28	-241.3032
uORF	FBtr0073970_82	-307.3425
uORF	FBtr0073974_97	-908.4515
uORF	FBtr0073980_198	-127.0299
uORF	FBtr0073980_217	-429.1633
uORF	FBtr0073980_249	-831.3384
uORF	FBtr0073983_78	-494.1486
uORF	FBtr0073983_90	-328.0111
uORF	FBtr0073992_119	-734.806
uORF	FBtr0074017_95	-657.6761
uORF	FBtr0074026_239	-512.1895
uORF	FBtr0074026_372	-370.639
uORF	FBtr0074036_45	-258.741
uORF	FBtr0074043_307	-306.571
uORF	FBtr0074046_15	-493.1912
uORF	FBtr0074053_172	-299.6016
uORF	FBtr0074053_71	-71.8921
uORF	FBtr0074060_142	-2632.7668
uORF	FBtr0074063_399	-551.6069
uORF	FBtr0074064_347	-482.8531
uORF	FBtr0074064_433	-223.8567
uORF	FBtr0074064_439	-206.6116
uORF	FBtr0074064_476	-286.9445
uORF	FBtr0074064_611	-101.1016
uORF	FBtr0074064_86	-491.6479
uORF	FBtr0074072_166	-393.2116
uORF	FBtr0074072_420	-161.7613
uORF	FBtr0074073_162	-500.8553
uORF	FBtr0074073_179	-328.2125
uORF	FBtr0074082_131	-368.6269
uORF	FBtr0074082_31	-369.6919
uORF	FBtr0074099_387	-129.7516
uORF	FBtr0074099_8	-390.8562
uORF	FBtr0074101_174	-386.2873
uORF	FBtr0074103_5	-100.5312
uORF	FBtr0074104_53	-144.1791
uORF	FBtr0074107_37	-198.4146
uORF	FBtr0074108_177	-137.5073
uORF	FBtr0074108_206	-40.0494
uORF	FBtr0074110_348	-101.1449
uORF	FBtr0074114_148	-240.4377
uORF	FBtr0074114_401	-191.2688
uORF	FBtr0074114_464	-403.2333
uORF	FBtr0074114_545	-127.551
uORF	FBtr0074116_337	-448.9063
uORF	FBtr0074116_386	-450.7429
uORF	FBtr0074116_390	-144.0268
uORF	FBtr0074117_7	-290.9128
uORF	FBtr0074118_137	-114.099
uORF	FBtr0074118_200	-612.2758
uORF	FBtr0074125_252	-56.5081
uORF	FBtr0074129_183	-136.9477
uORF	FBtr0074129_206	-52.8135
uORF	FBtr0074130_265	-239.7891
uORF	FBtr0074130_314	-192.9127
uORF	FBtr0074130_323	-179.9891
uORF	FBtr0074130_576	-173.979
uORF	FBtr0074132_1	-321.3408
uORF	FBtr0074137_109	-248.6841
uORF	FBtr0074140_267	-208.9072
uORF	FBtr0074141_286	-244.5159
uORF	FBtr0074141_298	-219.1707
uORF	FBtr0074142_221	-343.5321
uORF	FBtr0074142_239	-265.1423
uORF	FBtr0074142_252	-210.4279
uORF	FBtr0074142_308	-171.0154
uORF	FBtr0074142_320	-139.1146
uORF	FBtr0074142_407	-78.9272
uORF	FBtr0074142_428	-41.4558
uORF	FBtr0074142_474	-209.786
uORF	FBtr0074142_477	-219.6128
uORF	FBtr0074143_190	-77.6581
uORF	FBtr0074144_46	-3.157
uORF	FBtr0074144_829	-197.6163
uORF	FBtr0074150_199	-340.3313
uORF	FBtr0074150_209	-269.3455
uORF	FBtr0074150_475	-167.956
uORF	FBtr0074150_549	-171.1729
uORF	FBtr0074153_134	-72.5178
uORF	FBtr0074153_274	8.4404
uORF	FBtr0074153_284	-12.9436
uORF	FBtr0074153_288	-603.3613
uORF	FBtr0074159_73	-44.6217
uORF	FBtr0074166_166	-136.4231
uORF	FBtr0074167_133	-969.7627
uORF	FBtr0074167_193	-652.9641
uORF	FBtr0074167_95	-147.4313
uORF	FBtr0074169_163	-169.1537
uORF	FBtr0074169_196	652.5872
uORF	FBtr0074169_202	649.9368
uORF	FBtr0074169_311	-154.5851
uORF	FBtr0074174_104	-302.4668
uORF	FBtr0074174_184	-297.2161
uORF	FBtr0074174_21	-144.2741
uORF	FBtr0074174_212	-396.042
uORF	FBtr0074174_36	-99.9449
uORF	FBtr0074174_414	-262.6524
uORF	FBtr0074174_421	-375.7875
uORF	FBtr0074174_435	-185.5553
uORF	FBtr0074174_465	-160.9809
uORF	FBtr0074178_3	-151.7049
uORF	FBtr0074183_14	-109.3142
uORF	FBtr0074183_24	-242.9174
uORF	FBtr0074183_54	-164.7624
uORF	FBtr0074183_92	-198.5322
uORF	FBtr0074185_220	-280.9328
uORF	FBtr0074185_229	-228.3123
uORF	FBtr0074186_176	-167.9537
uORF	FBtr0074190_302	-847.0964
uORF	FBtr0074190_420	-143.5945
uORF	FBtr0074194_173	-63.4228
uORF	FBtr0074194_198	-6.7532
uORF	FBtr0074194_275	-378.2918
uORF	FBtr0074194_353	-185.8849
uORF	FBtr0074194_45	-99.568
uORF	FBtr0074194_90	-210.0714
uORF	FBtr0074197_209	-139.0973
uORF	FBtr0074197_419	-93.247
uORF	FBtr0074198_397	-95.6577
uORF	FBtr0074198_401	5.7701
uORF	FBtr0074201_11	-200.7951
uORF	FBtr0074201_6	-120.1672
uORF	FBtr0074206_188	-105.3545
uORF	FBtr0074206_279	-508.5036
uORF	FBtr0074206_319	-220.2623
uORF	FBtr0074206_402	-54.4921
uORF	FBtr0074214_120	-733.8441
uORF	FBtr0074214_186	-539.4619
uORF	FBtr0074214_239	-195.4001
uORF	FBtr0074214_92	-155.6211
uORF	FBtr0074226_39	-402.2876
uORF	FBtr0074230_226	-238.123
uORF	FBtr0074240_17	-81.8331
uORF	FBtr0074243_2	-508.2292
uORF	FBtr0074244_127	-604.2748
uORF	FBtr0074245_28	-278.7615
uORF	FBtr0074250_269	-260.9738
uORF	FBtr0074250_282	-716.7546
uORF	FBtr0074251_260	-169.8789
uORF	FBtr0074255_459	-486.8111
uORF	FBtr0074261_100	-462.1698
uORF	FBtr0074261_142	-302.2306
uORF	FBtr0074264_162	-722.8148
uORF	FBtr0074264_174	-601.6521
uORF	FBtr0074264_194	-262.6428
uORF	FBtr0074264_198	-424.9386
uORF	FBtr0074264_210	-334.3226
uORF	FBtr0074264_220	-447.1911
uORF	FBtr0074265_135	-324.1767
uORF	FBtr0074265_194	-543.7876
uORF	FBtr0074265_197	-523.6626
uORF	FBtr0074266_122	-1216.0077
uORF	FBtr0074266_129	-617.6227
uORF	FBtr0074266_156	-431.5258
uORF	FBtr0074266_174	-184.4088
uORF	FBtr0074266_194	-530.7391
uORF	FBtr0074266_68	-287.9256
uORF	FBtr0074269_73	-227.7175
uORF	FBtr0074271_6	-269.5268
uORF	FBtr0074272_709	-395.7869
uORF	FBtr0074273_147	-498.5835
uORF	FBtr0074273_187	-177.9008
uORF	FBtr0074273_209	-896.778
uORF	FBtr0074273_232	-189.7462
uORF	FBtr0074276_211	-98.2059
uORF	FBtr0074276_299	-297.232
uORF	FBtr0074276_305	-295.5643
uORF	FBtr0074278_114	-122.0943
uORF	FBtr0074284_120	-160.3978
uORF	FBtr0074284_133	-368.7454
uORF	FBtr0074284_387	-448.5399
uORF	FBtr0074285_114	-238.8403
uORF	FBtr0074286_533	-480.2763
uORF	FBtr0074286_736	-682.0224
uORF	FBtr0074293_151	-609.6928
uORF	FBtr0074293_38	-237.9475
uORF	FBtr0074295_266	-1136.8981
uORF	FBtr0074295_378	-295.7796
uORF	FBtr0074298_217	-11.3424
uORF	FBtr0074298_226	-12.9218
uORF	FBtr0074304_160	-1543.0718
uORF	FBtr0074304_172	-1437.6771
uORF	FBtr0074304_78	-752.3887
uORF	FBtr0074313_125	-959.7212
uORF	FBtr0074314_222	-163.6288
uORF	FBtr0074314_35	-275.0889
uORF	FBtr0074315_438	-697.9351
uORF	FBtr0074315_64	-222.6596
uORF	FBtr0074315_81	2.4486
uORF	FBtr0074334_77	-546.4969
uORF	FBtr0074342_3	-551.0442
uORF	FBtr0074342_44	-432.8767
uORF	FBtr0074355_21	-792.9299
uORF	FBtr0074355_25	-217.1351
uORF	FBtr0074357_154	-735.7294
uORF	FBtr0074359_363	-151.287
uORF	FBtr0074359_379	-232.6898
uORF	FBtr0074359_385	-180.792
uORF	FBtr0074368_524	-110.7998
uORF	FBtr0074372_122	-1000.2514
uORF	FBtr0074372_131	-1008.1736
uORF	FBtr0074372_322	-380.1226
uORF	FBtr0074372_62	-1410.4407
uORF	FBtr0074384_141	-420.0416
uORF	FBtr0074386_188	-401.5504
uORF	FBtr0074388_344	-345.4689
uORF	FBtr0074388_395	-211.0977
uORF	FBtr0074388_430	-181.8609
uORF	FBtr0074388_462	-338.9245
uORF	FBtr0074388_474	-283.1051
uORF	FBtr0074388_965	-699.2575
uORF	FBtr0074412_166	-196.4116
uORF	FBtr0074412_326	-783.5604
uORF	FBtr0074417_133	-441.2485
uORF	FBtr0074417_27	-233.5417
uORF	FBtr0074427_176	-92.6261
uORF	FBtr0074451_70	-129.4503
uORF	FBtr0074454_105	-200.771
uORF	FBtr0074454_124	-264.2171
uORF	FBtr0074464_133	-80.6615
uORF	FBtr0074464_322	-439.6893
uORF	FBtr0074469_198	-442.0623
uORF	FBtr0074473_51	-18.4514
uORF	FBtr0074476_132	-390.8259
uORF	FBtr0074476_264	-82.2145
uORF	FBtr0074478_252	-227.6687
uORF	FBtr0074478_74	-432.6079
uORF	FBtr0074480_24	-1003.1653
uORF	FBtr0074482_186	-451.048
uORF	FBtr0074482_91	-297.4667
uORF	FBtr0074486_15	-961.2984
uORF	FBtr0074492_92	-377.942
uORF	FBtr0074505_132	-2524.0169
uORF	FBtr0074505_284	-85.5178
uORF	FBtr0074505_619	-301.7156
uORF	FBtr0074513_199	-141.9001
uORF	FBtr0074513_202	-122.0953
uORF	FBtr0074513_346	-309.6988
uORF	FBtr0074523_32	-266.1129
uORF	FBtr0074523_42	-198.2959
uORF	FBtr0074530_93	-236.1484
uORF	FBtr0074531_122	-192.5948
uORF	FBtr0074555_334	-18.6555
uORF	FBtr0074578_269	-160.9798
uORF	FBtr0074581_113	-234.5443
uORF	FBtr0074601_66	-392.3846
uORF	FBtr0074612_87	-134.6041
uORF	FBtr0074617_143	-482.3692
uORF	FBtr0074617_159	-370.4861
uORF	FBtr0074617_363	-31.4237
uORF	FBtr0074622_160	-1311.7026
uORF	FBtr0074623_308	-26.5224
uORF	FBtr0074623_60	-116.8599
uORF	FBtr0074623_63	-120.0875
uORF	FBtr0074623_96	-96.1454
uORF	FBtr0074655_113	-723.3279
uORF	FBtr0074666_52	-874.7111
uORF	FBtr0074674_147	-732.9627
uORF	FBtr0074680_1141	-55.9832
uORF	FBtr0074680_1151	-99.1851
uORF	FBtr0074680_378	-157.6282
uORF	FBtr0074680_393	-88.3261
uORF	FBtr0074680_409	-242.2629
uORF	FBtr0074680_574	-744.3067
uORF	FBtr0074680_637	-499.3496
uORF	FBtr0074680_658	-364.3134
uORF	FBtr0074680_766	-181.6921
uORF	FBtr0074680_804	-87.7016
uORF	FBtr0074680_821	-187.8202
uORF	FBtr0074683_345	-102.6379
uORF	FBtr0074683_72	-528.5662
uORF	FBtr0074684_456	-315.6658
uORF	FBtr0074684_600	-454.7372
uORF	FBtr0074687_83	620.2323
uORF	FBtr0074691_20	-88.1334
uORF	FBtr0074691_271	-213.3521
uORF	FBtr0074692_5	-474.3094
uORF	FBtr0074695_59	-327.7934
uORF	FBtr0074695_68	-307.8802
uORF	FBtr0074707_520	-371.9364
uORF	FBtr0074707_555	-242.6358
uORF	FBtr0074707_677	-196.4175
uORF	FBtr0074707_84	-114.616
uORF	FBtr0074711_28	-194.5824
uORF	FBtr0074720_169	-1148.8801
uORF	FBtr0074720_265	-446.6879
uORF	FBtr0074721_272	-501.9792
uORF	FBtr0074721_414	-498.1234
uORF	FBtr0074721_650	-393.4455
uORF	FBtr0074739_32	-105.9921
uORF	FBtr0074739_7	-228.2065
uORF	FBtr0074743_71	-211.3798
uORF	FBtr0074754_119	-138.6678
uORF	FBtr0074754_179	-62.3603
uORF	FBtr0074754_3	-753.5375
uORF	FBtr0074754_9	-737.14
uORF	FBtr0074756_250	-157.2083
uORF	FBtr0074758_220	-525.4528
uORF	FBtr0074759_101	-182.4442
uORF	FBtr0074762_198	-155.7619
uORF	FBtr0074762_413	-453.355
uORF	FBtr0074762_505	-717.767
uORF	FBtr0074762_513	-217.4185
uORF	FBtr0074762_605	-472.473
uORF	FBtr0074762_611	-458.5669
uORF	FBtr0074762_617	-468.6813
uORF	FBtr0074762_750	-48.552
uORF	FBtr0074762_95	-566.6191
uORF	FBtr0074768_41	-276.5844
uORF	FBtr0074771_157	-292.1934
uORF	FBtr0074771_321	-801.9033
uORF	FBtr0074771_334	-146.923
uORF	FBtr0074771_344	-226.8579
uORF	FBtr0074773_356	-960.8274
uORF	FBtr0074775_149	-655.1815
uORF	FBtr0074775_4	-272.997
uORF	FBtr0074775_85	-123.8424
uORF	FBtr0074784_14	-489.5919
uORF	FBtr0074784_33	-603.6639
uORF	FBtr0074784_96	-232.588
uORF	FBtr0074788_474	-667.9711
uORF	FBtr0074788_496	-43.1982
uORF	FBtr0074790_216	-238.9228
uORF	FBtr0074790_239	-513.9415
uORF	FBtr0074790_66	-188.3365
uORF	FBtr0074800_103	-191.8828
uORF	FBtr0074800_296	-394.7384
uORF	FBtr0074800_43	-475.1021
uORF	FBtr0074801_128	-321.6439
uORF	FBtr0074801_134	-274.3189
uORF	FBtr0074804_223	-355.5558
uORF	FBtr0074804_258	-356.0168
uORF	FBtr0074804_277	-96.1852
uORF	FBtr0074804_313	-367.0986
uORF	FBtr0074804_319	-334.3824
uORF	FBtr0074804_348	-2193.3557
uORF	FBtr0074804_877	-141.4769
uORF	FBtr0074807_866	-253.1052
uORF	FBtr0074808_746	-523.9801
uORF	FBtr0074808_796	-947.1934
uORF	FBtr0074808_961	-420.9995
uORF	FBtr0074812_165	-536.3796
uORF	FBtr0074825_124	-1185.5834
uORF	FBtr0074825_77	-197.9498
uORF	FBtr0074828_141	-385.1346
uORF	FBtr0074828_216	-85.8223
uORF	FBtr0074828_233	-335.5407
uORF	FBtr0074838_70	-760.3278
uORF	FBtr0074841_14	-133.8136
uORF	FBtr0074841_21	-189.9172
uORF	FBtr0074841_234	-735.7138
uORF	FBtr0074841_272	-112.0098
uORF	FBtr0074841_344	-185.9109
uORF	FBtr0074841_418	-673.8413
uORF	FBtr0074841_430	-675.3586
uORF	FBtr0074846_74	-203.921
uORF	FBtr0074847_1	-738.9281
uORF	FBtr0074847_13	-612.4878
uORF	FBtr0074848_206	-538.1258
uORF	FBtr0074848_451	-140.9091
uORF	FBtr0074848_480	-433.6192
uORF	FBtr0074848_558	-167.8752
uORF	FBtr0074848_87	-328.4747
uORF	FBtr0074850_153	-116.7419
uORF	FBtr0074850_229	-38.3467
uORF	FBtr0074870_182	-234.9669
uORF	FBtr0074879_1104	-828.365
uORF	FBtr0074879_378	-239.8599
uORF	FBtr0074879_503	-2665.0209
uORF	FBtr0074879_51	-679.386
uORF	FBtr0074879_512	-2610.1732
uORF	FBtr0074879_515	-2575.0908
uORF	FBtr0074881_55	-690.7343
uORF	FBtr0074882_119	-110.5342
uORF	FBtr0074882_20	-107.5265
uORF	FBtr0074882_292	-269.6738
uORF	FBtr0074889_33	-262.2911
uORF	FBtr0074892_118	-599.733
uORF	FBtr0074897_135	-333.2457
uORF	FBtr0074897_150	-215.6474
uORF	FBtr0074897_209	-389.0994
uORF	FBtr0074900_87	-232.0708
uORF	FBtr0074901_123	-87.4159
uORF	FBtr0074903_22	-301.5539
uORF	FBtr0074908_55	-485.0721
uORF	FBtr0074909_27	-479.799
uORF	FBtr0074909_61	-278.8875
uORF	FBtr0074909_85	-174.4415
uORF	FBtr0074916_144	-347.6181
uORF	FBtr0074916_329	-129.778
uORF	FBtr0074916_339	-363.7411
uORF	FBtr0074916_71	-256.8573
uORF	FBtr0074921_373	-271.0169
uORF	FBtr0074924_78	-304.9623
uORF	FBtr0074924_88	-659.9296
uORF	FBtr0074932_225	-1302.2872
uORF	FBtr0074932_318	-776.1172
uORF	FBtr0074938_12	-245.462
uORF	FBtr0074963_177	-533.3029
uORF	FBtr0074969_164	-1770.9924
uORF	FBtr0074969_4	-61.6467
uORF	FBtr0074969_66	-449.9432
uORF	FBtr0074973_243	-271.8176
uORF	FBtr0074973_350	-408.5273
uORF	FBtr0074973_402	-163.5883
uORF	FBtr0074976_103	-1007.1854
uORF	FBtr0074976_1121	-270.7399
uORF	FBtr0074976_1166	-116.3967
uORF	FBtr0074976_1169	-117.234
uORF	FBtr0074976_160	-1249.7811
uORF	FBtr0074976_301	-1147.4029
uORF	FBtr0074976_442	-821.5047
uORF	FBtr0074976_47	-454.8277
uORF	FBtr0074976_484	-719.8635
uORF	FBtr0074976_535	-600.9788
uORF	FBtr0074976_572	-270.3641
uORF	FBtr0074976_734	-594.8373
uORF	FBtr0074976_82	-1011.2712
uORF	FBtr0074976_889	17.9325
uORF	FBtr0074976_910	-76.3038
uORF	FBtr0074976_913	-87.3568
uORF	FBtr0074988_66	-283.9648
uORF	FBtr0074989_151	-814.7103
uORF	FBtr0074990_225	-243.023
uORF	FBtr0074991_19	-357.3188
uORF	FBtr0075018_50	-1019.5065
uORF	FBtr0075019_57	-162.9586
uORF	FBtr0075023_95	-325.5635
uORF	FBtr0075025_169	-1057.4568
uORF	FBtr0075026_26	-180.7501
uORF	FBtr0075027_80	-477.2383
uORF	FBtr0075028_211	-313.9534
uORF	FBtr0075028_252	-51.513
uORF	FBtr0075028_261	-51.4202
uORF	FBtr0075033_5	-1375.4103
uORF	FBtr0075035_156	-229.7909
uORF	FBtr0075037_1	-854.9681
uORF	FBtr0075037_147	-162.257
uORF	FBtr0075037_150	-172.7712
uORF	FBtr0075039_168	-276.3797
uORF	FBtr0075039_176	-341.9823
uORF	FBtr0075039_630	-111.2616
uORF	FBtr0075046_135	-264.9387
uORF	FBtr0075049_248	-406.6931
uORF	FBtr0075049_32	-383.3989
uORF	FBtr0075049_417	-21.1323
uORF	FBtr0075049_638	-387.0389
uORF	FBtr0075049_662	-325.7741
uORF	FBtr0075049_666	-722.7918
uORF	FBtr0075056_8	-607.9708
uORF	FBtr0075062_41	-331.5348
uORF	FBtr0075077_67	-237.1667
uORF	FBtr0075081_85	-244.1368
uORF	FBtr0075084_290	-340.4283
uORF	FBtr0075084_296	-274.8665
uORF	FBtr0075084_429	-412.5599
uORF	FBtr0075084_678	-111.676
uORF	FBtr0075084_756	-198.8717
uORF	FBtr0075086_1134	-272.1231
uORF	FBtr0075086_1148	-300.0837
uORF	FBtr0075086_186	-308.4376
uORF	FBtr0075086_452	-612.4455
uORF	FBtr0075086_464	-481.0148
uORF	FBtr0075086_468	-222.7981
uORF	FBtr0075086_695	-188.4855
uORF	FBtr0075086_733	-248.9587
uORF	FBtr0075086_786	-560.6507
uORF	FBtr0075086_846	-166.2781
uORF	FBtr0075086_904	-588.2985
uORF	FBtr0075087_299	-401.7279
uORF	FBtr0075087_351	-572.1723
uORF	FBtr0075123_152	-401.3711
uORF	FBtr0075123_181	-424.3223
uORF	FBtr0075123_187	-410.5637
uORF	FBtr0075123_19	-307.342
uORF	FBtr0075123_70	-570.3912
uORF	FBtr0075125_234	-313.9721
uORF	FBtr0075126_139	-185.8582
uORF	FBtr0075126_166	-129.7901
uORF	FBtr0075130_117	-358.9788
uORF	FBtr0075133_199	-217.0786
uORF	FBtr0075133_315	16.3673
uORF	FBtr0075136_28	-426.6779
uORF	FBtr0075137_259	-56.6452
uORF	FBtr0075137_439	-104.0721
uORF	FBtr0075137_590	-98.6662
uORF	FBtr0075139_620	-768.5602
uORF	FBtr0075139_702	-247.7305
uORF	FBtr0075139_714	-210.2088
uORF	FBtr0075139_720	-211.9654
uORF	FBtr0075139_732	-220.6541
uORF	FBtr0075139_738	-185.2897
uORF	FBtr0075139_744	-149.8443
uORF	FBtr0075139_750	-134.9586
uORF	FBtr0075139_756	-132.5267
uORF	FBtr0075139_762	-99.9089
uORF	FBtr0075139_774	-78.1306
uORF	FBtr0075139_780	-72.5332
uORF	FBtr0075139_831	-159.8692
uORF	FBtr0075140_139	-317.5429
uORF	FBtr0075140_153	-446.3067
uORF	FBtr0075144_13	-498.0418
uORF	FBtr0075150_386	-276.6068
uORF	FBtr0075151_154	-120.2741
uORF	FBtr0075151_293	-538.985
uORF	FBtr0075151_583	-413.8567
uORF	FBtr0075153_387	-165.7324
uORF	FBtr0075153_889	-119.1638
uORF	FBtr0075173_295	-274.4611
uORF	FBtr0075173_481	-354.3409
uORF	FBtr0075182_151	-381.0031
uORF	FBtr0075186_244	-127.5902
uORF	FBtr0075186_504	-86.8676
uORF	FBtr0075187_179	-691.9559
uORF	FBtr0075196_226	19.0562
uORF	FBtr0075196_529	-53.5315
uORF	FBtr0075196_56	-169.3587
uORF	FBtr0075202_1070	-594.3268
uORF	FBtr0075202_1540	-870.9357
uORF	FBtr0075202_607	-367.1959
uORF	FBtr0075202_637	-114.1509
uORF	FBtr0075202_821	-230.8914
uORF	FBtr0075202_850	-320.8593
uORF	FBtr0075202_86	-224.5702
uORF	FBtr0075202_881	-180.251
uORF	FBtr0075202_896	-164.9459
uORF	FBtr0075202_911	-121.6091
uORF	FBtr0075202_917	-103.165
uORF	FBtr0075204_333	-545.5139
uORF	FBtr0075204_484	-149.3726
uORF	FBtr0075205_121	-987.6768
uORF	FBtr0075205_418	-664.2688
uORF	FBtr0075205_69	-245.5848
uORF	FBtr0075206_170	-1044.6379
uORF	FBtr0075206_207	-231.5339
uORF	FBtr0075206_59	-442.9431
uORF	FBtr0075221_101	-180.8506
uORF	FBtr0075222_238	-190.0792
uORF	FBtr0075228_130	-450.7994
uORF	FBtr0075228_15	-512.7829
uORF	FBtr0075228_72	-237.5111
uORF	FBtr0075229_29	-274.8126
uORF	FBtr0075232_127	-98.8622
uORF	FBtr0075233_139	-337.9235
uORF	FBtr0075233_198	-179.2435
uORF	FBtr0075233_248	-294.3314
uORF	FBtr0075233_283	-93.7916
uORF	FBtr0075233_296	-93.9828
uORF	FBtr0075233_514	-523.3207
uORF	FBtr0075238_21	-122.8774
uORF	FBtr0075275_107	-154.4219
uORF	FBtr0075279_145	-8.1622
uORF	FBtr0075279_164	-138.0382
uORF	FBtr0075285_397	-176.9193
uORF	FBtr0075285_688	-19.0567
uORF	FBtr0075285_865	-11.5922
uORF	FBtr0075297_155	-418.221
uORF	FBtr0075311_193	-151.2612
uORF	FBtr0075318_24	-493.3909
uORF	FBtr0075318_252	-229.6326
uORF	FBtr0075318_322	-1048.5639
uORF	FBtr0075318_391	-340.1578
uORF	FBtr0075318_397	-319.6934
uORF	FBtr0075318_98	-493.5186
uORF	FBtr0075326_45	-286.9187
uORF	FBtr0075330_1	-791.8665
uORF	FBtr0075330_67	-212.7385
uORF	FBtr0075332_116	-160.5633
uORF	FBtr0075332_245	-213.4097
uORF	FBtr0075332_251	-205.2408
uORF	FBtr0075332_346	-227.9729
uORF	FBtr0075332_354	-134.4554
uORF	FBtr0075332_611	-211.5846
uORF	FBtr0075350_315	-759.6878
uORF	FBtr0075354_112	-335.7105
uORF	FBtr0075357_133	-211.5108
uORF	FBtr0075369_1	-327.1103
uORF	FBtr0075408_233	-259.4953
uORF	FBtr0075408_343	-99.1062
uORF	FBtr0075412_255	-158.9069
uORF	FBtr0075423_78	-65.204
uORF	FBtr0075435_136	-366.0916
uORF	FBtr0075435_236	-61.4913
uORF	FBtr0075437_16	-108.6302
uORF	FBtr0075448_113	-115.9896
uORF	FBtr0075448_433	-122.139
uORF	FBtr0075449_34	-146.2166
uORF	FBtr0075452_42	-287.3264
uORF	FBtr0075459_38	-239.3036
uORF	FBtr0075459_97	-227.2792
uORF	FBtr0075485_162	-122.5412
uORF	FBtr0075485_235	-188.8882
uORF	FBtr0075493_1	-230.1743
uORF	FBtr0075497_28	-186.0314
uORF	FBtr0075497_37	-165.8997
uORF	FBtr0075499_206	-756.9289
uORF	FBtr0075500_18	-569.3693
uORF	FBtr0075511_144	-309.3386
uORF	FBtr0075512_27	-118.3446
uORF	FBtr0075518_311	-1187.4132
uORF	FBtr0075521_254	-107.6601
uORF	FBtr0075522_61	-646.5578
uORF	FBtr0075536_14	-192.5745
uORF	FBtr0075538_284	-1445.8124
uORF	FBtr0075538_381	-135.5035
uORF	FBtr0075538_387	-77.8393
uORF	FBtr0075538_396	-72.3176
uORF	FBtr0075557_150	-450.1315
uORF	FBtr0075557_307	-233.8946
uORF	FBtr0075557_354	-494.6736
uORF	FBtr0075557_408	-294.315
uORF	FBtr0075557_444	-93.728
uORF	FBtr0075557_528	-167.1484
uORF	FBtr0075557_532	-357.9996
uORF	FBtr0075557_595	0.6627
uORF	FBtr0075562_126	-335.7376
uORF	FBtr0075562_135	-279.2546
uORF	FBtr0075562_153	-184.3985
uORF	FBtr0075567_325	-121.8347
uORF	FBtr0075592_14	-233.5307
uORF	FBtr0075604_12	-213.1245
uORF	FBtr0075604_211	-258.1547
uORF	FBtr0075604_23	-838.2615
uORF	FBtr0075607_198	-239.2637
uORF	FBtr0075607_296	-369.1914
uORF	FBtr0075614_392	-107.1457
uORF	FBtr0075617_177	-32.4326
uORF	FBtr0075624_60	-470.5574
uORF	FBtr0075626_159	-142.1443
uORF	FBtr0075626_30	-249.3017
uORF	FBtr0075641_168	-228.1103
uORF	FBtr0075651_212	-859.4916
uORF	FBtr0075651_261	-96.7384
uORF	FBtr0075651_359	-276.8592
uORF	FBtr0075651_61	-1152.8731
uORF	FBtr0075652_12	-317.5888
uORF	FBtr0075653_29	-641.4748
uORF	FBtr0075655_335	-341.6066
uORF	FBtr0075655_353	-186.0343
uORF	FBtr0075657_274	-792.1022
uORF	FBtr0075671_282	-1866.6963
uORF	FBtr0075671_303	-1844.6643
uORF	FBtr0075671_309	-1820.1854
uORF	FBtr0075671_51	-212.7011
uORF	FBtr0075676_304	-783.7647
uORF	FBtr0075676_316	-729.6447
uORF	FBtr0075676_328	-580.9079
uORF	FBtr0075676_384	-341.8232
uORF	FBtr0075676_390	-284.4499
uORF	FBtr0075679_222	-43.9996
uORF	FBtr0075690_196	-416.8824
uORF	FBtr0075690_430	-86.9576
uORF	FBtr0075690_435	-517.6121
uORF	FBtr0075690_514	-425.587
uORF	FBtr0075690_520	-382.4585
uORF	FBtr0075693_287	-226.7139
uORF	FBtr0075693_53	-138.0932
uORF	FBtr0075695_196	-900.4065
uORF	FBtr0075695_443	-621.9576
uORF	FBtr0075695_452	-600.7935
uORF	FBtr0075699_38	-2120.6155
uORF	FBtr0075704_260	-241.09
uORF	FBtr0075743_18	-127.6088
uORF	FBtr0075743_230	-716.0298
uORF	FBtr0075743_28	-364.4815
uORF	FBtr0075743_34	-341.3053
uORF	FBtr0075747_37	-471.4333
uORF	FBtr0075750_205	-1550.3941
uORF	FBtr0075751_79	-234.9861
uORF	FBtr0075756_99	-312.0119
uORF	FBtr0075758_270	-250.278
uORF	FBtr0075758_278	-146.6663
uORF	FBtr0075758_314	-41.3456
uORF	FBtr0075758_459	-224.8065
uORF	FBtr0075761_684	-3255.6912
uORF	FBtr0075761_705	-3168.5175
uORF	FBtr0075768_129	-223.2221
uORF	FBtr0075768_154	-251.8299
uORF	FBtr0075768_214	-491.4599
uORF	FBtr0075768_230	-206.058
uORF	FBtr0075768_418	-969.5183
uORF	FBtr0075768_620	-526.701
uORF	FBtr0075768_629	-505.343
uORF	FBtr0075768_644	-499.5199
uORF	FBtr0075768_670	-523.4309
uORF	FBtr0075768_775	-262.84
uORF	FBtr0075769_101	-862.1316
uORF	FBtr0075769_353	-534.2046
uORF	FBtr0075769_369	-334.4909
uORF	FBtr0075769_383	-289.763
uORF	FBtr0075769_98	-851.4749
uORF	FBtr0075773_99	-352.7723
[truncated: 30,746 more rows]
