# Supplementary material for: Determinants of genome-wide distribution and evolution of uORFs in eukaryotes
Source: Nat Commun. 2021 Feb 17;12:1076. doi: 10.1038/s41467-021-21394-y (PMC7889888; doi:10.1038/s41467-021-21394-y)
Supplement: Supplementary file 12 — Source Data [file 41467_2021_21394_MOESM12_ESM.zip › Source Data/S14ab_CDS_Kozak_vs_TIS_signal_human.txt]

sample	tx_name	kozak_score	tis_signal	bin
BJ_fibroblast_ELR_Ji2015	ENST00000469257	-6.40811214085056	43.4444444444444	1
BJ_fibroblast_ELR_Ji2015	ENST00000392750	-5.07792057964457	0.117647058823529	1
BJ_fibroblast_ELR_Ji2015	ENST00000371322	-4.84835528587473	0.2	1
BJ_fibroblast_ELR_Ji2015	ENST00000371222	-4.68331237759965	0.0980392156862745	1
BJ_fibroblast_ELR_Ji2015	ENST00000361189	-4.19375729358803	1.16666666666667	1
BJ_fibroblast_ELR_Ji2015	ENST00000357430	-4.09355466594178	0.869565217391305	1
BJ_fibroblast_ELR_Ji2015	ENST00000611509	-3.75384212468972	0.137931034482759	1
BJ_fibroblast_ELR_Ji2015	ENST00000278618	-3.58352622536165	1.9047619047619	1
BJ_fibroblast_ELR_Ji2015	ENST00000300026	-3.33643999760075	1.16822429906542	1
BJ_fibroblast_ELR_Ji2015	ENST00000225728	-3.23493355549328	0.1	1
BJ_fibroblast_ELR_Ji2015	ENST00000374922	-3.22950940833382	1.32075471698113	1
BJ_fibroblast_ELR_Ji2015	ENST00000545279	-3.15809708206839	0.119047619047619	1
BJ_fibroblast_ELR_Ji2015	ENST00000338148	-3.10838229501125	0.284552845528455	1
BJ_fibroblast_ELR_Ji2015	ENST00000410042	-3.10838229501125	0.284552845528455	1
BJ_fibroblast_ELR_Ji2015	ENST00000402774	-3.1054449838202	0.333333333333333	1
BJ_fibroblast_ELR_Ji2015	ENST00000389879	-3.07654565982123	0.5	1
BJ_fibroblast_ELR_Ji2015	ENST00000377401	-2.98152699961646	5.13157894736842	1
BJ_fibroblast_ELR_Ji2015	ENST00000396679	-2.85301033361392	2.75	1
BJ_fibroblast_ELR_Ji2015	ENST00000402673	-2.74413222665696	5	1
BJ_fibroblast_ELR_Ji2015	ENST00000335725	-2.63009278229665	0.666666666666667	1
BJ_fibroblast_ELR_Ji2015	ENST00000263974	-2.5990695154346	0.5	1
BJ_fibroblast_ELR_Ji2015	ENST00000306984	-2.54555549987902	2.08333333333333	1
BJ_fibroblast_ELR_Ji2015	ENST00000389912	-2.50790760025719	0.372093023255814	1
BJ_fibroblast_ELR_Ji2015	ENST00000409711	-2.50161536413038	0.25	1
BJ_fibroblast_ELR_Ji2015	ENST00000370109	-2.49360247712567	0.75	1
BJ_fibroblast_ELR_Ji2015	ENST00000313146	-2.43999717625137	0.24390243902439	1
BJ_fibroblast_ELR_Ji2015	ENST00000225388	-2.43200508721739	3.2	1
BJ_fibroblast_ELR_Ji2015	ENST00000448108	-2.40141603437901	1	1
BJ_fibroblast_ELR_Ji2015	ENST00000615353	-2.3613461511244	10.6060606060606	1
BJ_fibroblast_ELR_Ji2015	ENST00000359856	-2.3128176490247	0.736434108527132	1
BJ_fibroblast_ELR_Ji2015	ENST00000539827	-2.30459430222266	5.83333333333333	1
BJ_fibroblast_ELR_Ji2015	ENST00000542077	-2.22898840056207	0.454545454545455	2
BJ_fibroblast_ELR_Ji2015	ENST00000458640	-2.17530291124536	0.694444444444445	2
BJ_fibroblast_ELR_Ji2015	ENST00000389266	-2.1643187551105	0.480769230769231	2
BJ_fibroblast_ELR_Ji2015	ENST00000231198	-2.16314308093548	0.641025641025641	2
BJ_fibroblast_ELR_Ji2015	ENST00000265112	-2.11239573563579	0.909090909090909	2
BJ_fibroblast_ELR_Ji2015	ENST00000356530	-2.06298885995625	0.373467112597547	2
BJ_fibroblast_ELR_Ji2015	ENST00000375734	-2.05626051191531	1.76829268292683	2
BJ_fibroblast_ELR_Ji2015	ENST00000250498	-2.03493740264426	2.65384615384615	2
BJ_fibroblast_ELR_Ji2015	ENST00000401722	-2.01524547941254	0.909090909090909	2
BJ_fibroblast_ELR_Ji2015	ENST00000374811	-1.99523590631326	4.11111111111111	2
BJ_fibroblast_ELR_Ji2015	ENST00000377791	-1.98037355862801	0.67853170189099	2
BJ_fibroblast_ELR_Ji2015	ENST00000393271	-1.9556473879641	2	2
BJ_fibroblast_ELR_Ji2015	ENST00000379806	-1.92649683583541	4.75	2
BJ_fibroblast_ELR_Ji2015	ENST00000373896	-1.88487035121383	2	2
BJ_fibroblast_ELR_Ji2015	ENST00000337537	-1.83915613514326	1	2
BJ_fibroblast_ELR_Ji2015	ENST00000537866	-1.8288044609666	0.5	2
BJ_fibroblast_ELR_Ji2015	ENST00000509578	-1.80840569159673	0.540983606557377	2
BJ_fibroblast_ELR_Ji2015	ENST00000620514	-1.77092727314779	0.512820512820513	2
BJ_fibroblast_ELR_Ji2015	ENST00000370874	-1.74538680861259	0.806451612903226	2
BJ_fibroblast_ELR_Ji2015	ENST00000374884	-1.69141431411789	0.8	2
BJ_fibroblast_ELR_Ji2015	ENST00000369162	-1.67163251953414	0.128205128205128	2
BJ_fibroblast_ELR_Ji2015	ENST00000285298	-1.65271817792792	4.42857142857143	2
BJ_fibroblast_ELR_Ji2015	ENST00000314332	-1.5832329777781	0.190839694656489	2
BJ_fibroblast_ELR_Ji2015	ENST00000306185	-1.57528938921779	5.18987341772152	2
BJ_fibroblast_ELR_Ji2015	ENST00000251607	-1.57372920363634	0.5	2
BJ_fibroblast_ELR_Ji2015	ENST00000271469	-1.54352688316684	1.09318996415771	2
BJ_fibroblast_ELR_Ji2015	ENST00000341462	-1.51606782732609	0.15625	2
BJ_fibroblast_ELR_Ji2015	ENST00000229214	-1.49032817519554	0.529411764705882	2
BJ_fibroblast_ELR_Ji2015	ENST00000367728	-1.4563700596107	0.15	2
BJ_fibroblast_ELR_Ji2015	ENST00000369651	-1.42697506800513	1.80327868852459	2
BJ_fibroblast_ELR_Ji2015	ENST00000355485	-1.41637149438547	0.6	3
BJ_fibroblast_ELR_Ji2015	ENST00000379568	-1.41133437573416	0.419354838709677	3
BJ_fibroblast_ELR_Ji2015	ENST00000304363	-1.41001816475025	0.652173913043478	3
BJ_fibroblast_ELR_Ji2015	ENST00000253108	-1.39893306627625	1.9	3
BJ_fibroblast_ELR_Ji2015	ENST00000635491	-1.38849545852738	40.8333333333333	3
BJ_fibroblast_ELR_Ji2015	ENST00000411486	-1.38585196968622	0.266666666666667	3
BJ_fibroblast_ELR_Ji2015	ENST00000588649	-1.34503893356209	0.444444444444444	3
BJ_fibroblast_ELR_Ji2015	ENST00000263578	-1.34465729052557	0.833333333333333	3
BJ_fibroblast_ELR_Ji2015	ENST00000397149	-1.3128829895671	1.27027027027027	3
BJ_fibroblast_ELR_Ji2015	ENST00000306585	-1.30355853895055	0.375	3
BJ_fibroblast_ELR_Ji2015	ENST00000359193	-1.28015580841994	3.83779264214047	3
BJ_fibroblast_ELR_Ji2015	ENST00000596731	-1.28015580841994	11	3
BJ_fibroblast_ELR_Ji2015	ENST00000615164	-1.27440338008936	3.31987075928918	3
BJ_fibroblast_ELR_Ji2015	ENST00000309922	-1.26499802500612	0.222222222222222	3
BJ_fibroblast_ELR_Ji2015	ENST00000298717	-1.25220108140062	0.5	3
BJ_fibroblast_ELR_Ji2015	ENST00000369535	-1.24193511863997	0.135135135135135	3
BJ_fibroblast_ELR_Ji2015	ENST00000502773	-1.23651097148051	0.4	3
BJ_fibroblast_ELR_Ji2015	ENST00000368654	-1.22059854709559	1.04166666666667	3
BJ_fibroblast_ELR_Ji2015	ENST00000394670	-1.19222033158282	1.19565217391304	3
BJ_fibroblast_ELR_Ji2015	ENST00000230056	-1.18883604104463	1.95121951219512	3
BJ_fibroblast_ELR_Ji2015	ENST00000432096	-1.18196032192916	2.4	3
BJ_fibroblast_ELR_Ji2015	ENST00000290271	-1.17582910572179	3.07692307692308	3
BJ_fibroblast_ELR_Ji2015	ENST00000311765	-1.1465330618613	0.8	3
BJ_fibroblast_ELR_Ji2015	ENST00000539745	-1.1465330618613	1.55502392344498	3
BJ_fibroblast_ELR_Ji2015	ENST00000627656	-1.14552099935688	0.8	3
BJ_fibroblast_ELR_Ji2015	ENST00000409652	-1.12291197597631	0.925925925925926	3
BJ_fibroblast_ELR_Ji2015	ENST00000374839	-1.11513598971863	0.25	3
BJ_fibroblast_ELR_Ji2015	ENST00000376062	-1.10504282588193	1.25	3
BJ_fibroblast_ELR_Ji2015	ENST00000377348	-1.10487598006496	1	3
BJ_fibroblast_ELR_Ji2015	ENST00000325805	-1.10192787399585	0.27027027027027	3
BJ_fibroblast_ELR_Ji2015	ENST00000337130	-1.09997727552347	0.5	3
BJ_fibroblast_ELR_Ji2015	ENST00000407835	-1.08536584276096	0.142857142857143	4
BJ_fibroblast_ELR_Ji2015	ENST00000316024	-1.07657718180567	0.5	4
BJ_fibroblast_ELR_Ji2015	ENST00000300935	-1.06836083030147	1.30434782608696	4
BJ_fibroblast_ELR_Ji2015	ENST00000252108	-1.05560236067604	0.416666666666667	4
BJ_fibroblast_ELR_Ji2015	ENST00000615547	-1.05020895284217	0.301204819277108	4
BJ_fibroblast_ELR_Ji2015	ENST00000211314	-1.04216151776821	9.5	4
BJ_fibroblast_ELR_Ji2015	ENST00000290231	-1.0350869458263	0.258620689655172	4
BJ_fibroblast_ELR_Ji2015	ENST00000259808	-1.02526256496772	0.258620689655172	4
BJ_fibroblast_ELR_Ji2015	ENST00000289359	-1.00646007380619	0.74468085106383	4
BJ_fibroblast_ELR_Ji2015	ENST00000270142	-1.00238044682389	1.35802469135802	4
BJ_fibroblast_ELR_Ji2015	ENST00000284727	-0.985860141121909	2.07142857142857	4
BJ_fibroblast_ELR_Ji2015	ENST00000332070	-0.981610996325736	0.5	4
BJ_fibroblast_ELR_Ji2015	ENST00000512062	-0.957041158070639	0.465116279069768	4
BJ_fibroblast_ELR_Ji2015	ENST00000296577	-0.924273958675055	2.75	4
BJ_fibroblast_ELR_Ji2015	ENST00000326648	-0.90775365297307	0.333333333333333	4
BJ_fibroblast_ELR_Ji2015	ENST00000440685	-0.902260464505417	2.61627906976744	4
BJ_fibroblast_ELR_Ji2015	ENST00000260102	-0.888288368385869	0.771812080536913	4
BJ_fibroblast_ELR_Ji2015	ENST00000216714	-0.867577361168664	0.364238410596027	4
BJ_fibroblast_ELR_Ji2015	ENST00000325844	-0.856260872449857	0.333333333333333	4
BJ_fibroblast_ELR_Ji2015	ENST00000276654	-0.850611106338658	1	4
BJ_fibroblast_ELR_Ji2015	ENST00000284165	-0.830170771191548	0.5	4
BJ_fibroblast_ELR_Ji2015	ENST00000388752	-0.817288341021326	5.71428571428571	4
BJ_fibroblast_ELR_Ji2015	ENST00000358739	-0.815896799631414	0.0327868852459016	4
BJ_fibroblast_ELR_Ji2015	ENST00000525428	-0.808044221918785	1.85714285714286	4
BJ_fibroblast_ELR_Ji2015	ENST00000254950	-0.793293767408817	2.875	4
BJ_fibroblast_ELR_Ji2015	ENST00000262291	-0.791203976140815	1.03174603174603	4
BJ_fibroblast_ELR_Ji2015	ENST00000526991	-0.781069870733861	4.25	4
BJ_fibroblast_ELR_Ji2015	ENST00000400000	-0.772631665333451	4.04109589041096	4
BJ_fibroblast_ELR_Ji2015	ENST00000247843	-0.751450166012555	0.125	4
BJ_fibroblast_ELR_Ji2015	ENST00000303383	-0.747888934453062	1.4	4
BJ_fibroblast_ELR_Ji2015	ENST00000372927	-0.731955427320609	1.5	5
BJ_fibroblast_ELR_Ji2015	ENST00000552242	-0.723004374536139	0.428571428571429	5
BJ_fibroblast_ELR_Ji2015	ENST00000617275	-0.71372306669892	1	5
BJ_fibroblast_ELR_Ji2015	ENST00000231512	-0.702930381170716	0.268817204301075	5
BJ_fibroblast_ELR_Ji2015	ENST00000394440	-0.694626302737832	2.04379562043796	5
BJ_fibroblast_ELR_Ji2015	ENST00000611665	-0.684517182312724	0.16	5
BJ_fibroblast_ELR_Ji2015	ENST00000370693	-0.680598573927022	1.70212765957447	5
BJ_fibroblast_ELR_Ji2015	ENST00000314797	-0.673818371667547	5	5
BJ_fibroblast_ELR_Ji2015	ENST00000605337	-0.660064985580312	1.96969696969697	5
BJ_fibroblast_ELR_Ji2015	ENST00000305798	-0.650596849193269	1.2	5
BJ_fibroblast_ELR_Ji2015	ENST00000242465	-0.620108858259844	0.32967032967033	5
BJ_fibroblast_ELR_Ji2015	ENST00000359114	-0.619621672686858	0.0826446280991736	5
BJ_fibroblast_ELR_Ji2015	ENST00000650491	-0.615752875469826	23.125	5
BJ_fibroblast_ELR_Ji2015	ENST00000360689	-0.601733877642557	0.12	5
BJ_fibroblast_ELR_Ji2015	ENST00000356493	-0.601236420889952	3.5	5
BJ_fibroblast_ELR_Ji2015	ENST00000367233	-0.600103389049959	0.75	5
BJ_fibroblast_ELR_Ji2015	ENST00000597436	-0.599605932297353	0.892857142857143	5
BJ_fibroblast_ELR_Ji2015	ENST00000545947	-0.593826932588812	1	5
BJ_fibroblast_ELR_Ji2015	ENST00000409792	-0.592538521273092	0.4	5
BJ_fibroblast_ELR_Ji2015	ENST00000354193	-0.573013136685183	1.11842105263158	5
BJ_fibroblast_ELR_Ji2015	ENST00000566423	-0.565592101852461	0.445544554455446	5
BJ_fibroblast_ELR_Ji2015	ENST00000642475	-0.546882255357782	0.373134328358209	5
BJ_fibroblast_ELR_Ji2015	ENST00000318325	-0.545163399369474	0.888888888888889	5
BJ_fibroblast_ELR_Ji2015	ENST00000369026	-0.53870446303429	6.69230769230769	5
BJ_fibroblast_ELR_Ji2015	ENST00000361439	-0.526951749271009	1.4	5
BJ_fibroblast_ELR_Ji2015	ENST00000266126	-0.523602333530177	0.588235294117647	5
BJ_fibroblast_ELR_Ji2015	ENST00000320631	-0.520271977166506	2.42857142857143	5
BJ_fibroblast_ELR_Ji2015	ENST00000442738	-0.518883042756853	1.45454545454545	5
BJ_fibroblast_ELR_Ji2015	ENST00000541916	-0.49436211155821	0.555555555555555	5
BJ_fibroblast_ELR_Ji2015	ENST00000392396	-0.49223854003179	1.91666666666667	5
BJ_fibroblast_ELR_Ji2015	ENST00000298048	-0.472828209960957	0.263157894736842	6
BJ_fibroblast_ELR_Ji2015	ENST00000395159	-0.470263724889125	0.222222222222222	6
BJ_fibroblast_ELR_Ji2015	ENST00000608034	-0.461828392343236	2	6
BJ_fibroblast_ELR_Ji2015	ENST00000618693	-0.461828392343236	2	6
BJ_fibroblast_ELR_Ji2015	ENST00000372890	-0.461403884296187	1.61764705882353	6
BJ_fibroblast_ELR_Ji2015	ENST00000396684	-0.449217914858051	0.666666666666667	6
BJ_fibroblast_ELR_Ji2015	ENST00000442263	-0.444321604958879	0.75	6
BJ_fibroblast_ELR_Ji2015	ENST00000256689	-0.422403244823534	4.16666666666667	6
BJ_fibroblast_ELR_Ji2015	ENST00000255390	-0.418605212437888	1.66666666666667	6
BJ_fibroblast_ELR_Ji2015	ENST00000261211	-0.413704454452721	0.363636363636364	6
BJ_fibroblast_ELR_Ji2015	ENST00000264705	-0.41079559262195	0.909090909090909	6
BJ_fibroblast_ELR_Ji2015	ENST00000295414	-0.41079559262195	0.5	6
BJ_fibroblast_ELR_Ji2015	ENST00000551765	-0.387957644990407	0.588235294117647	6
BJ_fibroblast_ELR_Ji2015	ENST00000620786	-0.37997126730215	0.272727272727273	6
BJ_fibroblast_ELR_Ji2015	ENST00000619920	-0.375891640319853	0.495049504950495	6
BJ_fibroblast_ELR_Ji2015	ENST00000264161	-0.369241950612038	0.11037527593819	6
BJ_fibroblast_ELR_Ji2015	ENST00000443950	-0.363841769710627	0.280898876404494	6
BJ_fibroblast_ELR_Ji2015	ENST00000237654	-0.362680150239394	0.130434782608696	6
BJ_fibroblast_ELR_Ji2015	ENST00000409784	-0.359087365545039	0.104166666666667	6
BJ_fibroblast_ELR_Ji2015	ENST00000370747	-0.353177614481101	1	6
BJ_fibroblast_ELR_Ji2015	ENST00000509791	-0.351675299779089	1	6
BJ_fibroblast_ELR_Ji2015	ENST00000313511	-0.349401597126164	3	6
BJ_fibroblast_ELR_Ji2015	ENST00000262193	-0.347281098748365	1.50769230769231	6
BJ_fibroblast_ELR_Ji2015	ENST00000263857	-0.342917604827438	6.25	6
BJ_fibroblast_ELR_Ji2015	ENST00000302271	-0.341004472251418	3.0952380952381	6
BJ_fibroblast_ELR_Ji2015	ENST00000613183	-0.33736967496448	0.755208333333333	6
BJ_fibroblast_ELR_Ji2015	ENST00000264380	-0.336924845269121	0.5	6
BJ_fibroblast_ELR_Ji2015	ENST00000410026	-0.335478548279552	0.75	6
BJ_fibroblast_ELR_Ji2015	ENST00000616170	-0.32996018666334	6	6
BJ_fibroblast_ELR_Ji2015	ENST00000355839	-0.326757738447861	1.57142857142857	6
BJ_fibroblast_ELR_Ji2015	ENST00000315274	-0.320894992124085	0.185977190254018	6
BJ_fibroblast_ELR_Ji2015	ENST00000229595	-0.31640943041938	0.689655172413793	7
BJ_fibroblast_ELR_Ji2015	ENST00000439040	-0.311420725451593	0.379310344827586	7
BJ_fibroblast_ELR_Ji2015	ENST00000222673	-0.308293004183322	2.07692307692308	7
BJ_fibroblast_ELR_Ji2015	ENST00000283131	-0.305988287949703	3.375	7
BJ_fibroblast_ELR_Ji2015	ENST00000370562	-0.304069993630021	13.347280334728	7
BJ_fibroblast_ELR_Ji2015	ENST00000332810	-0.295586541182002	1.42857142857143	7
BJ_fibroblast_ELR_Ji2015	ENST00000446284	-0.288435247691805	1.16666666666667	7
BJ_fibroblast_ELR_Ji2015	ENST00000502935	-0.286655267227538	0.833333333333333	7
BJ_fibroblast_ELR_Ji2015	ENST00000264020	-0.285963813387276	0.166666666666667	7
BJ_fibroblast_ELR_Ji2015	ENST00000359052	-0.281357749301431	0.25	7
BJ_fibroblast_ELR_Ji2015	ENST00000541412	-0.265128995438579	1.92857142857143	7
BJ_fibroblast_ELR_Ji2015	ENST00000504952	-0.26235351828437	0.833333333333333	7
BJ_fibroblast_ELR_Ji2015	ENST00000266970	-0.259528187227038	1.32352941176471	7
BJ_fibroblast_ELR_Ji2015	ENST00000434526	-0.255757711083317	3.91304347826087	7
BJ_fibroblast_ELR_Ji2015	ENST00000634910	-0.242421715850234	1.95652173913043	7
BJ_fibroblast_ELR_Ji2015	ENST00000435765	-0.22238618303291	0.0862068965517242	7
BJ_fibroblast_ELR_Ji2015	ENST00000317945	-0.22003577138317	0.857142857142857	7
BJ_fibroblast_ELR_Ji2015	ENST00000241704	-0.190096242799459	1.8	7
BJ_fibroblast_ELR_Ji2015	ENST00000362042	-0.189055353751817	1.5	7
BJ_fibroblast_ELR_Ji2015	ENST00000328923	-0.188333339807572	0.767326732673267	7
BJ_fibroblast_ELR_Ji2015	ENST00000332431	-0.184717791056121	1.07142857142857	7
BJ_fibroblast_ELR_Ji2015	ENST00000275428	-0.158504853540997	1.13924050632911	7
BJ_fibroblast_ELR_Ji2015	ENST00000280527	-0.156584846863513	2	7
BJ_fibroblast_ELR_Ji2015	ENST00000328195	-0.152505219881216	1	7
BJ_fibroblast_ELR_Ji2015	ENST00000581486	-0.148793078456102	14.25	7
BJ_fibroblast_ELR_Ji2015	ENST00000337432	-0.147904113705944	1	7
BJ_fibroblast_ELR_Ji2015	ENST00000338910	-0.145232861328472	0.714285714285714	7
BJ_fibroblast_ELR_Ji2015	ENST00000222388	-0.141402749368368	0.6	7
BJ_fibroblast_ELR_Ji2015	ENST00000287844	-0.141402749368368	0.6	7
BJ_fibroblast_ELR_Ji2015	ENST00000249364	-0.130942559319714	0.647058823529412	7
BJ_fibroblast_ELR_Ji2015	ENST00000368892	-0.129844201262467	0.100671140939597	8
BJ_fibroblast_ELR_Ji2015	ENST00000263246	-0.124090899064934	0.75	8
BJ_fibroblast_ELR_Ji2015	ENST00000432901	-0.114827957834006	2	8
BJ_fibroblast_ELR_Ji2015	ENST00000371485	-0.11198975465062	9	8
BJ_fibroblast_ELR_Ji2015	ENST00000315579	-0.109826283405369	1.41025641025641	8
BJ_fibroblast_ELR_Ji2015	ENST00000393085	-0.0854526738985095	0.816326530612245	8
BJ_fibroblast_ELR_Ji2015	ENST00000618014	-0.0854526738985095	4.84848484848485	8
BJ_fibroblast_ELR_Ji2015	ENST00000454682	-0.0835182893923021	0.694444444444445	8
BJ_fibroblast_ELR_Ji2015	ENST00000521764	-0.0835182893923021	2.82352941176471	8
BJ_fibroblast_ELR_Ji2015	ENST00000380591	-0.082192627314131	4.85714285714286	8
BJ_fibroblast_ELR_Ji2015	ENST00000261296	-0.0760041643614344	0.266666666666667	8
BJ_fibroblast_ELR_Ji2015	ENST00000236273	-0.0748491002788514	0.111111111111111	8
BJ_fibroblast_ELR_Ji2015	ENST00000421367	-0.0706865903072626	2.44444444444444	8
BJ_fibroblast_ELR_Ji2015	ENST00000219400	-0.0693232026584821	1	8
BJ_fibroblast_ELR_Ji2015	ENST00000367591	-0.0693232026584821	0.181818181818182	8
BJ_fibroblast_ELR_Ji2015	ENST00000650780	-0.0693232026584821	1	8
BJ_fibroblast_ELR_Ji2015	ENST00000264538	-0.0691592196417091	0.357142857142857	8
BJ_fibroblast_ELR_Ji2015	ENST00000374012	-0.0687098527066278	0.5	8
BJ_fibroblast_ELR_Ji2015	ENST00000331128	-0.0563327189445763	2.37595419847328	8
BJ_fibroblast_ELR_Ji2015	ENST00000614261	-0.0517508112272882	0.416666666666667	8
BJ_fibroblast_ELR_Ji2015	ENST00000210444	-0.0380862715310613	1.58385093167702	8
BJ_fibroblast_ELR_Ji2015	ENST00000303115	-0.0379594091600959	0.338983050847458	8
BJ_fibroblast_ELR_Ji2015	ENST00000360416	-0.0358555311002683	1.25	8
BJ_fibroblast_ELR_Ji2015	ENST00000336735	-0.0353143499699313	0.714285714285714	8
BJ_fibroblast_ELR_Ji2015	ENST00000268482	-0.0344198741772231	0.333333333333333	8
BJ_fibroblast_ELR_Ji2015	ENST00000019019	-0.0292456009032899	0.487804878048781	8
BJ_fibroblast_ELR_Ji2015	ENST00000264710	-0.0263517569585121	0.631578947368421	8
BJ_fibroblast_ELR_Ji2015	ENST00000295926	-0.0220970674618032	0.6	8
BJ_fibroblast_ELR_Ji2015	ENST00000606613	-0.0161960090634928	2.47524752475248	8
BJ_fibroblast_ELR_Ji2015	ENST00000398637	-0.0160550599007019	0.181818181818182	8
BJ_fibroblast_ELR_Ji2015	ENST00000454289	-0.00376348483553392	0.5	9
BJ_fibroblast_ELR_Ji2015	ENST00000621999	-0.00376348483553392	0.875	9
BJ_fibroblast_ELR_Ji2015	ENST00000369367	0.00402828357187783	0.909090909090909	9
BJ_fibroblast_ELR_Ji2015	ENST00000370322	0.006072275664921	0.476190476190476	9
BJ_fibroblast_ELR_Ji2015	ENST00000644876	0.0115245807874151	1.75	9
BJ_fibroblast_ELR_Ji2015	ENST00000338193	0.0218915989563329	1.15789473684211	9
BJ_fibroblast_ELR_Ji2015	ENST00000369155	0.0235195740593345	22.75	9
BJ_fibroblast_ELR_Ji2015	ENST00000282074	0.0238534766920456	0.357142857142857	9
BJ_fibroblast_ELR_Ji2015	ENST00000322716	0.0263894025601645	0.454545454545455	9
BJ_fibroblast_ELR_Ji2015	ENST00000254821	0.0307498779522743	0.36697247706422	9
BJ_fibroblast_ELR_Ji2015	ENST00000538132	0.031171345196556	0.25	9
BJ_fibroblast_ELR_Ji2015	ENST00000337386	0.0326551555919905	0.285714285714286	9
BJ_fibroblast_ELR_Ji2015	ENST00000288207	0.0346991476850337	0.870646766169154	9
BJ_fibroblast_ELR_Ji2015	ENST00000649943	0.0384006971968951	1.5625	9
BJ_fibroblast_ELR_Ji2015	ENST00000295550	0.038541646359686	4.75	9
BJ_fibroblast_ELR_Ji2015	ENST00000394422	0.046771095977547	0.461538461538462	9
BJ_fibroblast_ELR_Ji2015	ENST00000366514	0.052676981903383	0.5	9
BJ_fibroblast_ELR_Ji2015	ENST00000266659	0.0608883328007057	2.3	9
BJ_fibroblast_ELR_Ji2015	ENST00000297338	0.0617671650951598	4.47058823529412	9
BJ_fibroblast_ELR_Ji2015	ENST00000216442	0.0640666646073752	4	9
BJ_fibroblast_ELR_Ji2015	ENST00000334121	0.0767302254287622	0.857142857142857	9
BJ_fibroblast_ELR_Ji2015	ENST00000574322	0.0767302254287622	0.5	9
BJ_fibroblast_ELR_Ji2015	ENST00000591462	0.0821433363148783	1.43939393939394	9
BJ_fibroblast_ELR_Ji2015	ENST00000265866	0.0849465769329631	7.25	9
BJ_fibroblast_ELR_Ji2015	ENST00000223029	0.102123518960779	0.285714285714286	9
BJ_fibroblast_ELR_Ji2015	ENST00000367742	0.103462958267238	0.241379310344828	9
BJ_fibroblast_ELR_Ji2015	ENST00000361752	0.105361892384475	0.364583333333333	9
BJ_fibroblast_ELR_Ji2015	ENST00000393328	0.107798290387809	0.428571428571429	9
BJ_fibroblast_ELR_Ji2015	ENST00000368706	0.110328593602491	8.5	9
BJ_fibroblast_ELR_Ji2015	ENST00000245812	0.131898973136586	0.4	9
BJ_fibroblast_ELR_Ji2015	ENST00000370508	0.138661573718934	3.58974358974359	9
BJ_fibroblast_ELR_Ji2015	ENST00000380155	0.141079037149023	1.83333333333333	10
BJ_fibroblast_ELR_Ji2015	ENST00000440191	0.162385830257583	0.2	10
BJ_fibroblast_ELR_Ji2015	ENST00000602279	0.16249366300817	0.357142857142857	10
BJ_fibroblast_ELR_Ji2015	ENST00000402395	0.163782074323891	0.4	10
BJ_fibroblast_ELR_Ji2015	ENST00000376759	0.167185780031122	12.4615384615385	10
BJ_fibroblast_ELR_Ji2015	ENST00000250101	0.168438208700462	3.09734513274336	10
BJ_fibroblast_ELR_Ji2015	ENST00000373719	0.171984339036267	0.212765957446809	10
BJ_fibroblast_ELR_Ji2015	ENST00000370952	0.173526011552683	0.4375	10
BJ_fibroblast_ELR_Ji2015	ENST00000448257	0.175072268695695	11	10
BJ_fibroblast_ELR_Ji2015	ENST00000366955	0.181559362635858	0.396825396825397	10
BJ_fibroblast_ELR_Ji2015	ENST00000360647	0.182948268552694	0.740740740740741	10
BJ_fibroblast_ELR_Ji2015	ENST00000368778	0.186205840434375	1.6	10
BJ_fibroblast_ELR_Ji2015	ENST00000378720	0.187845985605028	7.59259259259259	10
BJ_fibroblast_ELR_Ji2015	ENST00000367963	0.189468014193095	0.0943396226415094	10
BJ_fibroblast_ELR_Ji2015	ENST00000543095	0.191925612587325	0.222222222222222	10
BJ_fibroblast_ELR_Ji2015	ENST00000394934	0.194808120726819	1.25	10
BJ_fibroblast_ELR_Ji2015	ENST00000313368	0.195754449369678	0.666666666666667	10
BJ_fibroblast_ELR_Ji2015	ENST00000544848	0.200063092304794	0.287356321839081	10
BJ_fibroblast_ELR_Ji2015	ENST00000529259	0.209885194267391	0.110132158590308	10
BJ_fibroblast_ELR_Ji2015	ENST00000431206	0.213517967221498	23.125	10
BJ_fibroblast_ELR_Ji2015	ENST00000377811	0.2156077584895	3.54166666666667	10
BJ_fibroblast_ELR_Ji2015	ENST00000409339	0.2156077584895	1	10
BJ_fibroblast_ELR_Ji2015	ENST00000509430	0.217082635916199	0.5	10
BJ_fibroblast_ELR_Ji2015	ENST00000377263	0.233842929040526	1	10
BJ_fibroblast_ELR_Ji2015	ENST00000210060	0.234677246887202	1.6	10
BJ_fibroblast_ELR_Ji2015	ENST00000298130	0.234677246887202	0.126050420168067	10
BJ_fibroblast_ELR_Ji2015	ENST00000254878	0.243733844616508	0.428571428571429	10
BJ_fibroblast_ELR_Ji2015	ENST00000268379	0.248309142777376	2.27272727272727	10
BJ_fibroblast_ELR_Ji2015	ENST00000225964	0.249846318060881	0.888888888888889	10
BJ_fibroblast_ELR_Ji2015	ENST00000263955	0.250832241437042	0.181818181818182	10
BJ_fibroblast_ELR_Ji2015	ENST00000315082	0.251586422329137	9.75	11
BJ_fibroblast_ELR_Ji2015	ENST00000371281	0.253676213597139	5	11
BJ_fibroblast_ELR_Ji2015	ENST00000398868	0.262037671947642	10.1666666666667	11
BJ_fibroblast_ELR_Ji2015	ENST00000612396	0.263243166236547	0.285714285714286	11
BJ_fibroblast_ELR_Ji2015	ENST00000295927	0.265223777119878	0.35	11
BJ_fibroblast_ELR_Ji2015	ENST00000338366	0.272809724091259	0.307692307692308	11
BJ_fibroblast_ELR_Ji2015	ENST00000318410	0.28669291282919	0.4	11
BJ_fibroblast_ELR_Ji2015	ENST00000432191	0.287665063385626	1.93181818181818	11
BJ_fibroblast_ELR_Ji2015	ENST00000265195	0.289164347133719	0.454545454545455	11
BJ_fibroblast_ELR_Ji2015	ENST00000486715	0.292676853069792	5.69444444444445	11
BJ_fibroblast_ELR_Ji2015	ENST00000372014	0.30220996128728	6.11111111111111	11
BJ_fibroblast_ELR_Ji2015	ENST00000307102	0.302267443122367	0.75	11
BJ_fibroblast_ELR_Ji2015	ENST00000520466	0.304511281666821	3.125	11
BJ_fibroblast_ELR_Ji2015	ENST00000281141	0.311376917002073	1.15546218487395	11
BJ_fibroblast_ELR_Ji2015	ENST00000302904	0.311376917002073	0.222222222222222	11
BJ_fibroblast_ELR_Ji2015	ENST00000371442	0.312727633171021	0.75	11
BJ_fibroblast_ELR_Ji2015	ENST00000432641	0.316078617620401	0.571428571428571	11
BJ_fibroblast_ELR_Ji2015	ENST00000262160	0.316543727828855	1.89655172413793	11
BJ_fibroblast_ELR_Ji2015	ENST00000466490	0.320905764817962	5.83333333333333	11
BJ_fibroblast_ELR_Ji2015	ENST00000264157	0.323834028304586	0.333333333333333	11
BJ_fibroblast_ELR_Ji2015	ENST00000366672	0.342449865112721	4	11
BJ_fibroblast_ELR_Ji2015	ENST00000367330	0.369281026516619	5	11
BJ_fibroblast_ELR_Ji2015	ENST00000303305	0.374195339527963	0.115606936416185	11
BJ_fibroblast_ELR_Ji2015	ENST00000226225	0.37827496651026	0.714285714285714	11
BJ_fibroblast_ELR_Ji2015	ENST00000225298	0.378843454768839	2	11
BJ_fibroblast_ELR_Ji2015	ENST00000617365	0.379815605325275	0.648148148148148	11
BJ_fibroblast_ELR_Ji2015	ENST00000261483	0.381987107935375	1	11
BJ_fibroblast_ELR_Ji2015	ENST00000375687	0.383617596527974	1.66666666666667	11
BJ_fibroblast_ELR_Ji2015	ENST00000436874	0.383617596527974	0.388888888888889	11
BJ_fibroblast_ELR_Ji2015	ENST00000371429	0.386111409459309	0.538461538461538	11
BJ_fibroblast_ELR_Ji2015	ENST00000025008	0.391621275567562	0.75	12
BJ_fibroblast_ELR_Ji2015	ENST00000392455	0.404631209026069	2.57575757575758	12
BJ_fibroblast_ELR_Ji2015	ENST00000307301	0.404645295817894	0.222222222222222	12
BJ_fibroblast_ELR_Ji2015	ENST00000396751	0.404645295817894	5.2	12
BJ_fibroblast_ELR_Ji2015	ENST00000261708	0.405234010767347	0.0458715596330275	12
BJ_fibroblast_ELR_Ji2015	ENST00000512576	0.410613979955488	0.125	12
BJ_fibroblast_ELR_Ji2015	ENST00000299855	0.423743996964883	1.38095238095238	12
BJ_fibroblast_ELR_Ji2015	ENST00000316059	0.427507871086573	1	12
BJ_fibroblast_ELR_Ji2015	ENST00000409544	0.430066602580433	0.25	12
BJ_fibroblast_ELR_Ji2015	ENST00000340513	0.438167836800412	0.833333333333333	12
BJ_fibroblast_ELR_Ji2015	ENST00000477703	0.439495646859818	0.75	12
BJ_fibroblast_ELR_Ji2015	ENST00000302422	0.440008971561064	0.297619047619048	12
BJ_fibroblast_ELR_Ji2015	ENST00000368685	0.449804525876426	0.897435897435897	12
BJ_fibroblast_ELR_Ji2015	ENST00000323563	0.450268981214726	1.4	12
BJ_fibroblast_ELR_Ji2015	ENST00000393795	0.450831397621799	0.5	12
BJ_fibroblast_ELR_Ji2015	ENST00000359707	0.454759426071032	0.853658536585366	12
BJ_fibroblast_ELR_Ji2015	ENST00000613434	0.456381454659099	6.5	12
BJ_fibroblast_ELR_Ji2015	ENST00000230895	0.460049714270119	8.125	12
BJ_fibroblast_ELR_Ji2015	ENST00000273308	0.463700822277447	0.645161290322581	12
BJ_fibroblast_ELR_Ji2015	ENST00000549318	0.463700822277447	0.645161290322581	12
BJ_fibroblast_ELR_Ji2015	ENST00000489294	0.473331736878396	3	12
BJ_fibroblast_ELR_Ji2015	ENST00000376033	0.47352312754572	3.86363636363636	12
BJ_fibroblast_ELR_Ji2015	ENST00000530167	0.476372650642549	4.09817351598174	12
BJ_fibroblast_ELR_Ji2015	ENST00000541212	0.478916535379596	6.375	12
BJ_fibroblast_ELR_Ji2015	ENST00000337859	0.486567354624216	0.381679389312977	12
BJ_fibroblast_ELR_Ji2015	ENST00000368811	0.488600201086293	41.2	12
BJ_fibroblast_ELR_Ji2015	ENST00000320848	0.4939076837633	0.375	12
BJ_fibroblast_ELR_Ji2015	ENST00000216484	0.495465836421545	0.266666666666667	12
BJ_fibroblast_ELR_Ji2015	ENST00000267615	0.495465836421545	0.5	12
BJ_fibroblast_ELR_Ji2015	ENST00000373202	0.495465836421545	0.428571428571429	12
BJ_fibroblast_ELR_Ji2015	ENST00000542946	0.495465836421545	0.405405405405405	12
BJ_fibroblast_ELR_Ji2015	ENST00000450142	0.496151522307753	0.727272727272727	13
BJ_fibroblast_ELR_Ji2015	ENST00000397033	0.496985840154429	0.666666666666667	13
BJ_fibroblast_ELR_Ji2015	ENST00000306125	0.49702754467287	2.43589743589744	13
BJ_fibroblast_ELR_Ji2015	ENST00000395198	0.511736326385718	0.681818181818182	13
BJ_fibroblast_ELR_Ji2015	ENST00000295802	0.512063546328685	2.25806451612903	13
BJ_fibroblast_ELR_Ji2015	ENST00000347546	0.514210520738958	2.83333333333333	13
BJ_fibroblast_ELR_Ji2015	ENST00000282120	0.526216279968077	0.666666666666667	13
BJ_fibroblast_ELR_Ji2015	ENST00000263795	0.528049633997708	3.25	13
BJ_fibroblast_ELR_Ji2015	ENST00000335661	0.534477859027719	0.136363636363636	13
BJ_fibroblast_ELR_Ji2015	ENST00000314045	0.547771816518284	0.4	13
BJ_fibroblast_ELR_Ji2015	ENST00000530028	0.551057115507268	0.405063291139241	13
BJ_fibroblast_ELR_Ji2015	ENST00000354449	0.55883049478469	1.25	13
BJ_fibroblast_ELR_Ji2015	ENST00000373408	0.559073902209946	0.5	13
BJ_fibroblast_ELR_Ji2015	ENST00000429644	0.55964102325617	4.5	13
BJ_fibroblast_ELR_Ji2015	ENST00000637790	0.565673669485369	0.222222222222222	13
BJ_fibroblast_ELR_Ji2015	ENST00000337227	0.569676165777678	2.25	13
BJ_fibroblast_ELR_Ji2015	ENST00000272542	0.569884436950822	0.933333333333333	13
BJ_fibroblast_ELR_Ji2015	ENST00000360150	0.577792900715472	1.18181818181818	13
BJ_fibroblast_ELR_Ji2015	ENST00000623063	0.578433359046239	0.375	13
BJ_fibroblast_ELR_Ji2015	ENST00000358170	0.58073010794381	0.5	13
BJ_fibroblast_ELR_Ji2015	ENST00000534585	0.59287942529487	0.467289719626168	13
BJ_fibroblast_ELR_Ji2015	ENST00000265462	0.599421174685043	2.93577981651376	13
BJ_fibroblast_ELR_Ji2015	ENST00000377797	0.599421174685043	0.405405405405405	13
BJ_fibroblast_ELR_Ji2015	ENST00000649178	0.602753375381747	0.625	13
BJ_fibroblast_ELR_Ji2015	ENST00000243563	0.610742740679325	0.769230769230769	13
BJ_fibroblast_ELR_Ji2015	ENST00000377673	0.610993794171324	0.204081632653061	13
BJ_fibroblast_ELR_Ji2015	ENST00000257904	0.613199478638575	4.5	13
BJ_fibroblast_ELR_Ji2015	ENST00000652689	0.615240544283157	8.40909090909091	13
BJ_fibroblast_ELR_Ji2015	ENST00000644112	0.618862585147867	0.806451612903226	13
BJ_fibroblast_ELR_Ji2015	ENST00000310653	0.629163603656107	1.40909090909091	13
BJ_fibroblast_ELR_Ji2015	ENST00000261600	0.63650393279519	1.18181818181818	14
BJ_fibroblast_ELR_Ji2015	ENST00000295304	0.63650393279519	0.363636363636364	14
BJ_fibroblast_ELR_Ji2015	ENST00000348459	0.637086450261597	0.657894736842105	14
BJ_fibroblast_ELR_Ji2015	ENST00000434558	0.637086450261597	1.34375	14
BJ_fibroblast_ELR_Ji2015	ENST00000282903	0.637747511405009	2.11111111111111	14
BJ_fibroblast_ELR_Ji2015	ENST00000369755	0.637867476172591	0.1	14
BJ_fibroblast_ELR_Ji2015	ENST00000432176	0.637867476172591	0.4	14
BJ_fibroblast_ELR_Ji2015	ENST00000552283	0.641729358094033	2.19298245614035	14
BJ_fibroblast_ELR_Ji2015	ENST00000646896	0.641729358094033	2.29166666666667	14
BJ_fibroblast_ELR_Ji2015	ENST00000260526	0.645926189795201	0.46875	14
BJ_fibroblast_ELR_Ji2015	ENST00000454366	0.654057782367078	0.666666666666667	14
BJ_fibroblast_ELR_Ji2015	ENST00000450554	0.65855558597091	0.731707317073171	14
BJ_fibroblast_ELR_Ji2015	ENST00000305596	0.65942669931254	0.555555555555556	14
BJ_fibroblast_ELR_Ji2015	ENST00000356891	0.659567648475331	13	14
BJ_fibroblast_ELR_Ji2015	ENST00000360540	0.665807262378897	0.277777777777778	14
BJ_fibroblast_ELR_Ji2015	ENST00000366541	0.666650725905866	0.8	14
BJ_fibroblast_ELR_Ji2015	ENST00000396847	0.668512041743366	1	14
BJ_fibroblast_ELR_Ji2015	ENST00000256366	0.670413413256417	0.285714285714286	14
BJ_fibroblast_ELR_Ji2015	ENST00000343150	0.670413413256417	2.22222222222222	14
BJ_fibroblast_ELR_Ji2015	ENST00000621525	0.670413413256417	0.285714285714286	14
BJ_fibroblast_ELR_Ji2015	ENST00000373609	0.673041061750932	20.25	14
BJ_fibroblast_ELR_Ji2015	ENST00000652548	0.679650991947911	1.20689655172414	14
BJ_fibroblast_ELR_Ji2015	ENST00000231498	0.684903450618995	2.5	14
BJ_fibroblast_ELR_Ji2015	ENST00000268483	0.685044399781786	0.5	14
BJ_fibroblast_ELR_Ji2015	ENST00000491614	0.689700534158357	0.681818181818182	14
BJ_fibroblast_ELR_Ji2015	ENST00000337198	0.693273849399647	0.153631284916201	14
BJ_fibroblast_ELR_Ji2015	ENST00000297151	0.693933348505905	0.6	14
BJ_fibroblast_ELR_Ji2015	ENST00000614378	0.695363640667649	10.2173913043478	14
BJ_fibroblast_ELR_Ji2015	ENST00000234111	0.696950494008528	1.25	14
BJ_fibroblast_ELR_Ji2015	ENST00000334220	0.711440531371106	2.57142857142857	14
BJ_fibroblast_ELR_Ji2015	ENST00000310999	0.723916460195592	0.789473684210526	14
BJ_fibroblast_ELR_Ji2015	ENST00000304218	0.735056641490692	14.8263888888889	15
BJ_fibroblast_ELR_Ji2015	ENST00000266742	0.74012458653349	0.4	15
BJ_fibroblast_ELR_Ji2015	ENST00000309951	0.740265535696281	1.4	15
BJ_fibroblast_ELR_Ji2015	ENST00000369722	0.742963165873587	3.61538461538462	15
BJ_fibroblast_ELR_Ji2015	ENST00000269195	0.743373813711794	0.175438596491228	15
BJ_fibroblast_ELR_Ji2015	ENST00000396418	0.757818575954179	0.333333333333333	15
BJ_fibroblast_ELR_Ji2015	ENST00000314328	0.758790412538515	0.235294117647059	15
BJ_fibroblast_ELR_Ji2015	ENST00000205402	0.759137973066173	2.98076923076923	15
BJ_fibroblast_ELR_Ji2015	ENST00000254940	0.759137973066173	1.54320987654321	15
BJ_fibroblast_ELR_Ji2015	ENST00000263063	0.759908367222181	0.8	15
BJ_fibroblast_ELR_Ji2015	ENST00000409514	0.760018268233225	1.9	15
BJ_fibroblast_ELR_Ji2015	ENST00000369076	0.761381811610626	0.280898876404494	15
BJ_fibroblast_ELR_Ji2015	ENST00000456523	0.761381811610626	0.4	15
BJ_fibroblast_ELR_Ji2015	ENST00000446327	0.761593722242802	12.1666666666667	15
BJ_fibroblast_ELR_Ji2015	ENST00000338639	0.761941213684257	16.3	15
BJ_fibroblast_ELR_Ji2015	ENST00000377615	0.762927130063997	0.114155251141553	15
BJ_fibroblast_ELR_Ji2015	ENST00000358935	0.763412209329315	0.5	15
BJ_fibroblast_ELR_Ji2015	ENST00000607016	0.765656047873768	0.285714285714286	15
BJ_fibroblast_ELR_Ji2015	ENST00000357214	0.778649766851722	24.2857142857143	15
BJ_fibroblast_ELR_Ji2015	ENST00000263239	0.782709998157147	0.136363636363636	15
BJ_fibroblast_ELR_Ji2015	ENST00000383202	0.798247802055808	0.547945205479452	15
BJ_fibroblast_ELR_Ji2015	ENST00000265148	0.798985063283958	0.072463768115942	15
BJ_fibroblast_ELR_Ji2015	ENST00000557835	0.801089471376525	0.319148936170213	15
BJ_fibroblast_ELR_Ji2015	ENST00000624697	0.801089471376525	2.4	15
BJ_fibroblast_ELR_Ji2015	ENST00000331173	0.804614347416541	2.14285714285714	15
BJ_fibroblast_ELR_Ji2015	ENST00000377803	0.804614347416541	18.9010989010989	15
BJ_fibroblast_ELR_Ji2015	ENST00000013070	0.80542310118898	0.247524752475248	15
BJ_fibroblast_ELR_Ji2015	ENST00000407690	0.812105053926227	0.75	15
BJ_fibroblast_ELR_Ji2015	ENST00000265339	0.815668289582673	10.8333333333333	15
BJ_fibroblast_ELR_Ji2015	ENST00000217109	0.827499699650885	0.566037735849057	15
BJ_fibroblast_ELR_Ji2015	ENST00000318948	0.827820533382195	0.681818181818182	16
BJ_fibroblast_ELR_Ji2015	ENST00000340398	0.832718250434529	0.0986842105263158	16
BJ_fibroblast_ELR_Ji2015	ENST00000326005	0.843762536022607	3.52564102564103	16
BJ_fibroblast_ELR_Ji2015	ENST00000621657	0.850009367497285	0.166666666666667	16
BJ_fibroblast_ELR_Ji2015	ENST00000367166	0.855647147137828	0.222222222222222	16
BJ_fibroblast_ELR_Ji2015	ENST00000260443	0.856327138384274	0.206896551724138	16
BJ_fibroblast_ELR_Ji2015	ENST00000325366	0.856746171220342	1.25	16
BJ_fibroblast_ELR_Ji2015	ENST00000335754	0.861828548810408	0.266666666666667	16
BJ_fibroblast_ELR_Ji2015	ENST00000503283	0.863287920610515	1.64705882352941	16
BJ_fibroblast_ELR_Ji2015	ENST00000555938	0.863287920610515	1.64705882352941	16
BJ_fibroblast_ELR_Ji2015	ENST00000162749	0.86889021781459	0.294117647058824	16
BJ_fibroblast_ELR_Ji2015	ENST00000368885	0.871356475600954	2	16
BJ_fibroblast_ELR_Ji2015	ENST00000402314	0.872269141024685	0.648148148148148	16
BJ_fibroblast_ELR_Ji2015	ENST00000289316	0.872283227816511	0.741176470588235	16
BJ_fibroblast_ELR_Ji2015	ENST00000336854	0.872907546940082	0.571428571428571	16
BJ_fibroblast_ELR_Ji2015	ENST00000517856	0.873200187395726	0.217391304347826	16
BJ_fibroblast_ELR_Ji2015	ENST00000262030	0.876041511304788	4.8046875	16
BJ_fibroblast_ELR_Ji2015	ENST00000239891	0.877563681316653	1.05263157894737	16
BJ_fibroblast_ELR_Ji2015	ENST00000314616	0.900273875823279	0.5	16
BJ_fibroblast_ELR_Ji2015	ENST00000619913	0.900273875823279	1.04651162790698	16
BJ_fibroblast_ELR_Ji2015	ENST00000321998	0.912339880493832	0.476190476190476	16
BJ_fibroblast_ELR_Ji2015	ENST00000566157	0.912839630261205	0.142857142857143	16
BJ_fibroblast_ELR_Ji2015	ENST00000301764	0.925469026436914	11	16
BJ_fibroblast_ELR_Ji2015	ENST00000495075	0.928688084928208	1.45833333333333	16
BJ_fibroblast_ELR_Ji2015	ENST00000524558	0.933375550819809	3.6	16
BJ_fibroblast_ELR_Ji2015	ENST00000336812	0.945788609790078	0.485074626865672	16
BJ_fibroblast_ELR_Ji2015	ENST00000262982	0.946241125186106	4.26966292134831	16
BJ_fibroblast_ELR_Ji2015	ENST00000612503	0.947227048562268	0.4	16
BJ_fibroblast_ELR_Ji2015	ENST00000344862	0.949804360842553	0.126582278481013	16
BJ_fibroblast_ELR_Ji2015	ENST00000645496	0.95358037819749	3	16
BJ_fibroblast_ELR_Ji2015	ENST00000333479	0.964410024628356	0.4	17
BJ_fibroblast_ELR_Ji2015	ENST00000354105	0.971325559806988	2.33333333333333	17
BJ_fibroblast_ELR_Ji2015	ENST00000611779	0.977482858495479	12.2173913043478	17
BJ_fibroblast_ELR_Ji2015	ENST00000297431	0.982086983199568	1.6	17
BJ_fibroblast_ELR_Ji2015	ENST00000343938	0.986572544904274	0.4	17
BJ_fibroblast_ELR_Ji2015	ENST00000328848	0.996812914003405	1.46875	17
BJ_fibroblast_ELR_Ji2015	ENST00000354725	0.997418215897262	10.5	17
BJ_fibroblast_ELR_Ji2015	ENST00000249299	1.0015886932049	0.606060606060606	17
BJ_fibroblast_ELR_Ji2015	ENST00000406452	1.00354474866078	1.58227848101266	17
BJ_fibroblast_ELR_Ji2015	ENST00000452918	1.0098050447091	0.32258064516129	17
BJ_fibroblast_ELR_Ji2015	ENST00000367274	1.03997692274815	0.357142857142857	17
BJ_fibroblast_ELR_Ji2015	ENST00000530908	1.04048366631512	7.72727272727273	17
BJ_fibroblast_ELR_Ji2015	ENST00000299157	1.04659613975949	0.990990990990991	17
BJ_fibroblast_ELR_Ji2015	ENST00000267750	1.04899744866677	0.833333333333333	17
BJ_fibroblast_ELR_Ji2015	ENST00000375535	1.04899744866677	0.285714285714286	17
BJ_fibroblast_ELR_Ji2015	ENST00000260359	1.05567706924756	0.923913043478261	17
BJ_fibroblast_ELR_Ji2015	ENST00000503362	1.05567706924756	1.04166666666667	17
BJ_fibroblast_ELR_Ji2015	ENST00000238831	1.06107609334185	0.75	17
BJ_fibroblast_ELR_Ji2015	ENST00000303127	1.06389643928058	0.294117647058824	17
BJ_fibroblast_ELR_Ji2015	ENST00000248450	1.06415424973298	2.5531914893617	17
BJ_fibroblast_ELR_Ji2015	ENST00000382452	1.06705910668366	16.3333333333333	17
BJ_fibroblast_ELR_Ji2015	ENST00000392179	1.06745665640821	0.168539325842697	17
BJ_fibroblast_ELR_Ji2015	ENST00000401088	1.06745665640821	0.142857142857143	17
BJ_fibroblast_ELR_Ji2015	ENST00000314666	1.09860997181806	1.2	17
BJ_fibroblast_ELR_Ji2015	ENST00000371437	1.09860997181806	6.72955974842767	17
BJ_fibroblast_ELR_Ji2015	ENST00000393346	1.09860997181806	1.17391304347826	17
BJ_fibroblast_ELR_Ji2015	ENST00000589210	1.0986976944213	1.10526315789474	17
BJ_fibroblast_ELR_Ji2015	ENST00000340473	1.09953201226797	1.28571428571429	17
BJ_fibroblast_ELR_Ji2015	ENST00000602094	1.10126217949313	0.45945945945946	17
BJ_fibroblast_ELR_Ji2015	ENST00000486911	1.10456350304424	0.333333333333333	17
BJ_fibroblast_ELR_Ji2015	ENST00000373232	1.1129693884818	0.15625	17
BJ_fibroblast_ELR_Ji2015	ENST00000602676	1.11616808179154	6	18
BJ_fibroblast_ELR_Ji2015	ENST00000392521	1.13459556210724	0.666666666666667	18
BJ_fibroblast_ELR_Ji2015	ENST00000312515	1.13918258149069	2.16666666666667	18
BJ_fibroblast_ELR_Ji2015	ENST00000556029	1.13918258149069	0.658536585365854	18
BJ_fibroblast_ELR_Ji2015	ENST00000419016	1.13932353065348	0.833333333333333	18
BJ_fibroblast_ELR_Ji2015	ENST00000372462	1.14227482467364	6.8	18
BJ_fibroblast_ELR_Ji2015	ENST00000316199	1.14561015362265	0.526315789473684	18
BJ_fibroblast_ELR_Ji2015	ENST00000273968	1.15392725505753	1.74528301886792	18
BJ_fibroblast_ELR_Ji2015	ENST00000338370	1.15392725505753	1	18
BJ_fibroblast_ELR_Ji2015	ENST00000263856	1.15411128941484	3.0625	18
BJ_fibroblast_ELR_Ji2015	ENST00000307897	1.16534600565377	0.357142857142857	18
BJ_fibroblast_ELR_Ji2015	ENST00000374436	1.16719238600487	0.441176470588235	18
BJ_fibroblast_ELR_Ji2015	ENST00000428746	1.16800758581586	4.25	18
BJ_fibroblast_ELR_Ji2015	ENST00000437048	1.17313777406119	0.652173913043478	18
BJ_fibroblast_ELR_Ji2015	ENST00000264951	1.17369717613482	0.75	18
BJ_fibroblast_ELR_Ji2015	ENST00000369541	1.17473010857658	1.7741935483871	18
BJ_fibroblast_ELR_Ji2015	ENST00000392562	1.17473010857658	9.75	18
BJ_fibroblast_ELR_Ji2015	ENST00000263985	1.17474419536841	0.133333333333333	18
BJ_fibroblast_ELR_Ji2015	ENST00000398884	1.19316566789864	12.3333333333333	18
BJ_fibroblast_ELR_Ji2015	ENST00000642555	1.19427456994038	0.478260869565217	18
BJ_fibroblast_ELR_Ji2015	ENST00000453386	1.19504212332058	1.49659863945578	18
BJ_fibroblast_ELR_Ji2015	ENST00000381298	1.20367234237374	0.576923076923077	18
BJ_fibroblast_ELR_Ji2015	ENST00000255174	1.20535163733678	2.40384615384615	18
BJ_fibroblast_ELR_Ji2015	ENST00000310137	1.20582633114061	10.3333333333333	18
BJ_fibroblast_ELR_Ji2015	ENST00000412278	1.20582633114061	10.3333333333333	18
BJ_fibroblast_ELR_Ji2015	ENST00000355354	1.21270205025608	0.555555555555556	18
BJ_fibroblast_ELR_Ji2015	ENST00000378669	1.2163703098671	2.15686274509804	18
BJ_fibroblast_ELR_Ji2015	ENST00000422031	1.22211120914243	1.38461538461538	18
BJ_fibroblast_ELR_Ji2015	ENST00000331079	1.22681642427904	0.681818181818182	18
BJ_fibroblast_ELR_Ji2015	ENST00000535401	1.23445320316072	2	18
BJ_fibroblast_ELR_Ji2015	ENST00000232501	1.2374199978987	0.652173913043478	19
BJ_fibroblast_ELR_Ji2015	ENST00000403368	1.24098323355515	2.57142857142857	19
BJ_fibroblast_ELR_Ji2015	ENST00000330263	1.2412963778614	4.33333333333333	19
BJ_fibroblast_ELR_Ji2015	ENST00000614830	1.2412963778614	0.681818181818182	19
BJ_fibroblast_ELR_Ji2015	ENST00000650109	1.24655434757504	0.350877192982456	19
BJ_fibroblast_ELR_Ji2015	ENST00000378466	1.25123116409637	0.416666666666667	19
BJ_fibroblast_ELR_Ji2015	ENST00000408888	1.25542799579753	0.297029702970297	19
BJ_fibroblast_ELR_Ji2015	ENST00000421999	1.25946061371423	0.372340425531915	19
BJ_fibroblast_ELR_Ji2015	ENST00000313608	1.26741149458625	1.95652173913043	19
BJ_fibroblast_ELR_Ji2015	ENST00000228740	1.26998043302379	1.54761904761905	19
BJ_fibroblast_ELR_Ji2015	ENST00000241436	1.2716389441725	0.384615384615385	19
BJ_fibroblast_ELR_Ji2015	ENST00000372829	1.2716389441725	0.3125	19
BJ_fibroblast_ELR_Ji2015	ENST00000276692	1.27314861146942	1	19
BJ_fibroblast_ELR_Ji2015	ENST00000301522	1.27523840273742	11.4	19
BJ_fibroblast_ELR_Ji2015	ENST00000196061	1.27584624164673	3.87096774193548	19
BJ_fibroblast_ELR_Ji2015	ENST00000322310	1.27598719080952	1.17021276595745	19
BJ_fibroblast_ELR_Ji2015	ENST00000264156	1.27997602856397	3.41463414634146	19
BJ_fibroblast_ELR_Ji2015	ENST00000371996	1.28968535490547	1.75	19
BJ_fibroblast_ELR_Ji2015	ENST00000299977	1.2907984546247	0.6	19
BJ_fibroblast_ELR_Ji2015	ENST00000334444	1.2907984546247	0.333333333333333	19
BJ_fibroblast_ELR_Ji2015	ENST00000540534	1.2907984546247	0.238095238095238	19
BJ_fibroblast_ELR_Ji2015	ENST00000367498	1.2921619980021	0.5	19
BJ_fibroblast_ELR_Ji2015	ENST00000269445	1.2928882458927	0.344827586206897	19
BJ_fibroblast_ELR_Ji2015	ENST00000330899	1.2928882458927	0.138888888888889	19
BJ_fibroblast_ELR_Ji2015	ENST00000324862	1.2942517892701	1.25	19
BJ_fibroblast_ELR_Ji2015	ENST00000368932	1.29447679801594	0.5	19
BJ_fibroblast_ELR_Ji2015	ENST00000378609	1.29643623426524	0.156903765690377	19
BJ_fibroblast_ELR_Ji2015	ENST00000264093	1.29707669259601	1.11111111111111	19
BJ_fibroblast_ELR_Ji2015	ENST00000367941	1.30435041224059	4	19
BJ_fibroblast_ELR_Ji2015	ENST00000257829	1.30449379581159	0.681818181818182	19
BJ_fibroblast_ELR_Ji2015	ENST00000354785	1.31060626925597	0.289855072463768	20
BJ_fibroblast_ELR_Ji2015	ENST00000246166	1.310726536274	1	20
BJ_fibroblast_ELR_Ji2015	ENST00000457054	1.310726536274	1.21739130434783	20
BJ_fibroblast_ELR_Ji2015	ENST00000519824	1.32106645930462	0.657894736842105	20
BJ_fibroblast_ELR_Ji2015	ENST00000273920	1.33080987974658	0.272727272727273	20
BJ_fibroblast_ELR_Ji2015	ENST00000229268	1.34810099680934	0.289855072463768	20
BJ_fibroblast_ELR_Ji2015	ENST00000327044	1.34810099680934	0.625	20
BJ_fibroblast_ELR_Ji2015	ENST00000294053	1.36262010131453	0.75	20
BJ_fibroblast_ELR_Ji2015	ENST00000265758	1.36952007423556	2.26666666666667	20
BJ_fibroblast_ELR_Ji2015	ENST00000229379	1.37235827741894	0.175438596491228	20
BJ_fibroblast_ELR_Ji2015	ENST00000376911	1.37235827741894	0.603328710124827	20
BJ_fibroblast_ELR_Ji2015	ENST00000553521	1.37257320238456	6.07142857142857	20
BJ_fibroblast_ELR_Ji2015	ENST00000261739	1.37363568386424	0.333333333333333	20
BJ_fibroblast_ELR_Ji2015	ENST00000271308	1.37363568386424	1.18181818181818	20
BJ_fibroblast_ELR_Ji2015	ENST00000370557	1.38233447423505	0.333333333333333	20
BJ_fibroblast_ELR_Ji2015	ENST00000452533	1.38346467255251	2	20
BJ_fibroblast_ELR_Ji2015	ENST00000216252	1.38616945191698	0.125	20
BJ_fibroblast_ELR_Ji2015	ENST00000317881	1.3893511633202	8	20
BJ_fibroblast_ELR_Ji2015	ENST00000216554	1.39159667269746	0.25	20
BJ_fibroblast_ELR_Ji2015	ENST00000231790	1.39159667269746	1	20
BJ_fibroblast_ELR_Ji2015	ENST00000367350	1.39159667269746	0.428571428571429	20
BJ_fibroblast_ELR_Ji2015	ENST00000476258	1.39424888037254	0.106382978723404	20
BJ_fibroblast_ELR_Ji2015	ENST00000343004	1.39967040420607	0.675675675675676	20
BJ_fibroblast_ELR_Ji2015	ENST00000464889	1.40641112064428	0.555555555555556	20
BJ_fibroblast_ELR_Ji2015	ENST00000372097	1.41054685648802	0.666666666666667	20
BJ_fibroblast_ELR_Ji2015	ENST00000389131	1.41054685648802	1.48148148148148	20
BJ_fibroblast_ELR_Ji2015	ENST00000481508	1.41101852939743	6.85714285714286	20
BJ_fibroblast_ELR_Ji2015	ENST00000258418	1.41574729490952	0.797101449275362	20
BJ_fibroblast_ELR_Ji2015	ENST00000328709	1.41574729490952	0.6	20
BJ_fibroblast_ELR_Ji2015	ENST00000373768	1.41574729490952	1.85897435897436	20
BJ_fibroblast_ELR_Ji2015	ENST00000263826	1.41588824407231	0.130434782608696	20
BJ_fibroblast_ELR_Ji2015	ENST00000265981	1.41797803534032	0.416666666666667	21
BJ_fibroblast_ELR_Ji2015	ENST00000374431	1.42620748495818	0.0540540540540541	21
BJ_fibroblast_ELR_Ji2015	ENST00000396821	1.43173338257855	1.73913043478261	21
BJ_fibroblast_ELR_Ji2015	ENST00000393381	1.43909431125466	0.333333333333333	21
BJ_fibroblast_ELR_Ji2015	ENST00000426837	1.43909431125466	0.444444444444444	21
BJ_fibroblast_ELR_Ji2015	ENST00000333762	1.45531949446135	0.521739130434783	21
BJ_fibroblast_ELR_Ji2015	ENST00000356708	1.45531949446135	0.879518072289157	21
BJ_fibroblast_ELR_Ji2015	ENST00000367549	1.46099866051405	0.0602409638554217	21
BJ_fibroblast_ELR_Ji2015	ENST00000649764	1.46099866051405	10.3191489361702	21
BJ_fibroblast_ELR_Ji2015	ENST00000216034	1.46157116070135	16.4	21
BJ_fibroblast_ELR_Ji2015	ENST00000275603	1.46427594006582	0.983379501385041	21
BJ_fibroblast_ELR_Ji2015	ENST00000282058	1.46427594006582	1.28571428571429	21
BJ_fibroblast_ELR_Ji2015	ENST00000519065	1.47593268397323	0.925925925925926	21
BJ_fibroblast_ELR_Ji2015	ENST00000353107	1.47805424401935	0.0900900900900901	21
BJ_fibroblast_ELR_Ji2015	ENST00000233057	1.47902639457578	0.256410256410256	21
BJ_fibroblast_ELR_Ji2015	ENST00000265361	1.47902639457578	0.283018867924528	21
BJ_fibroblast_ELR_Ji2015	ENST00000331768	1.48058454723403	0.535714285714286	21
BJ_fibroblast_ELR_Ji2015	ENST00000523821	1.48058454723403	0.75	21
BJ_fibroblast_ELR_Ji2015	ENST00000425248	1.4817942214804	0.4	21
BJ_fibroblast_ELR_Ji2015	ENST00000398752	1.48374721463711	11.8125	21
BJ_fibroblast_ELR_Ji2015	ENST00000368173	1.49283163677372	1.33333333333333	21
BJ_fibroblast_ELR_Ji2015	ENST00000541790	1.49283163677372	5.85074626865672	21
BJ_fibroblast_ELR_Ji2015	ENST00000348165	1.50731923972809	0.126582278481013	21
BJ_fibroblast_ELR_Ji2015	ENST00000269321	1.5097298647274	7.39130434782609	21
BJ_fibroblast_ELR_Ji2015	ENST00000379540	1.51405107438546	0.54054054054054	21
BJ_fibroblast_ELR_Ji2015	ENST00000219169	1.5172007994035	0.615384615384615	21
BJ_fibroblast_ELR_Ji2015	ENST00000302386	1.52197664347075	4.93421052631579	21
BJ_fibroblast_ELR_Ji2015	ENST00000344795	1.52197664347075	0.4	21
BJ_fibroblast_ELR_Ji2015	ENST00000396981	1.52197664347075	1.25	21
BJ_fibroblast_ELR_Ji2015	ENST00000405356	1.52406643473875	1.015625	21
BJ_fibroblast_ELR_Ji2015	ENST00000462315	1.52406643473875	0.46875	21
BJ_fibroblast_ELR_Ji2015	ENST00000524827	1.52511060783546	1.92307692307692	22
BJ_fibroblast_ELR_Ji2015	ENST00000264607	1.53150549128664	3.6	22
BJ_fibroblast_ELR_Ji2015	ENST00000353047	1.5318064631893	0.537634408602151	22
BJ_fibroblast_ELR_Ji2015	ENST00000359263	1.53384717894926	0.432098765432099	22
BJ_fibroblast_ELR_Ji2015	ENST00000616600	1.53614667846147	1.71875	22
BJ_fibroblast_ELR_Ji2015	ENST00000215909	1.53910514866289	0.0125470514429109	22
BJ_fibroblast_ELR_Ji2015	ENST00000219313	1.54692001281638	0.735294117647059	22
BJ_fibroblast_ELR_Ji2015	ENST00000367385	1.54883128076962	1.27272727272727	22
BJ_fibroblast_ELR_Ji2015	ENST00000239690	1.54942883692045	0.105263157894737	22
BJ_fibroblast_ELR_Ji2015	ENST00000291439	1.55834354394141	9.8	22
BJ_fibroblast_ELR_Ji2015	ENST00000314133	1.55834354394141	21.1904761904762	22
BJ_fibroblast_ELR_Ji2015	ENST00000535431	1.55834354394141	21.1904761904762	22
BJ_fibroblast_ELR_Ji2015	ENST00000320756	1.55869103538287	1.06382978723404	22
BJ_fibroblast_ELR_Ji2015	ENST00000646673	1.57560406797877	1.16666666666667	22
BJ_fibroblast_ELR_Ji2015	ENST00000377575	1.57658999135493	0.0721153846153846	22
BJ_fibroblast_ELR_Ji2015	ENST00000248958	1.58276221953456	0.333333333333333	22
BJ_fibroblast_ELR_Ji2015	ENST00000431828	1.58600316216999	0.75	22
BJ_fibroblast_ELR_Ji2015	ENST00000265351	1.5860501712356	0.625	22
BJ_fibroblast_ELR_Ji2015	ENST00000251413	1.58994063799012	0.530973451327434	22
BJ_fibroblast_ELR_Ji2015	ENST00000272638	1.58994063799012	4.79166666666667	22
BJ_fibroblast_ELR_Ji2015	ENST00000367048	1.59002049129548	1.13636363636364	22
BJ_fibroblast_ELR_Ji2015	ENST00000399722	1.59002049129548	0.985915492957746	22
BJ_fibroblast_ELR_Ji2015	ENST00000621663	1.59311847301381	1.8	22
BJ_fibroblast_ELR_Ji2015	ENST00000253794	1.59372980198437	0.255681818181818	22
BJ_fibroblast_ELR_Ji2015	ENST00000510994	1.59467662567205	1.14942528735632	22
BJ_fibroblast_ELR_Ji2015	ENST00000357348	1.59780942896666	0.0416666666666667	22
BJ_fibroblast_ELR_Ji2015	ENST00000544915	1.59780942896666	0.333333333333333	22
BJ_fibroblast_ELR_Ji2015	ENST00000284440	1.59783929307514	1.94736842105263	22
BJ_fibroblast_ELR_Ji2015	ENST00000310528	1.60038674124695	1.11111111111111	22
BJ_fibroblast_ELR_Ji2015	ENST00000366510	1.60839042028654	7	23
BJ_fibroblast_ELR_Ji2015	ENST00000320027	1.60885487562484	2.64705882352941	23
BJ_fibroblast_ELR_Ji2015	ENST00000309061	1.61169078382117	0.230769230769231	23
BJ_fibroblast_ELR_Ji2015	ENST00000315758	1.6160332940804	0.574468085106383	23
BJ_fibroblast_ELR_Ji2015	ENST00000366974	1.61906059294405	1	23
BJ_fibroblast_ELR_Ji2015	ENST00000295746	1.62952078299271	5.57142857142857	23
BJ_fibroblast_ELR_Ji2015	ENST00000264279	1.63750242978971	0.714285714285714	23
BJ_fibroblast_ELR_Ji2015	ENST00000376377	1.63750242978971	2.3	23
BJ_fibroblast_ELR_Ji2015	ENST00000361924	1.63799988654231	0.8	23
BJ_fibroblast_ELR_Ji2015	ENST00000399799	1.64003273300439	0.476190476190476	23
BJ_fibroblast_ELR_Ji2015	ENST00000379772	1.64559756972466	0.285714285714286	23
BJ_fibroblast_ELR_Ji2015	ENST00000276585	1.64577326581973	1.12903225806452	23
BJ_fibroblast_ELR_Ji2015	ENST00000545173	1.64577326581973	2.53787878787879	23
BJ_fibroblast_ELR_Ji2015	ENST00000310786	1.64620122016052	0.679347826086957	23
BJ_fibroblast_ELR_Ji2015	ENST00000372572	1.64694826818302	1	23
BJ_fibroblast_ELR_Ji2015	ENST00000361264	1.64744479877034	0.476190476190476	23
BJ_fibroblast_ELR_Ji2015	ENST00000376621	1.65201888436958	0.609756097560976	23
BJ_fibroblast_ELR_Ji2015	ENST00000369103	1.6608687076834	0.344827586206897	23
BJ_fibroblast_ELR_Ji2015	ENST00000005257	1.66219525328031	1.13636363636364	23
BJ_fibroblast_ELR_Ji2015	ENST00000648231	1.66255122675538	0.180722891566265	23
BJ_fibroblast_ELR_Ji2015	ENST00000335007	1.66352091535848	1.55555555555556	23
BJ_fibroblast_ELR_Ji2015	ENST00000394275	1.66609413298225	0.6	23
BJ_fibroblast_ELR_Ji2015	ENST00000610020	1.66692845082892	0.153846153846154	23
BJ_fibroblast_ELR_Ji2015	ENST00000508024	1.66812697944432	0.375	23
BJ_fibroblast_ELR_Ji2015	ENST00000487416	1.66818807530175	6.33333333333333	23
BJ_fibroblast_ELR_Ji2015	ENST00000266085	1.66866047609081	1.83333333333333	23
BJ_fibroblast_ELR_Ji2015	ENST00000222553	1.67220660642662	27.2727272727273	23
BJ_fibroblast_ELR_Ji2015	ENST00000379270	1.67278311382089	0.285714285714286	23
BJ_fibroblast_ELR_Ji2015	ENST00000252102	1.67441360241349	0.413223140495868	23
BJ_fibroblast_ELR_Ji2015	ENST00000215754	1.679614040835	8.26086956521739	23
BJ_fibroblast_ELR_Ji2015	ENST00000620438	1.679614040835	1.07142857142857	23
BJ_fibroblast_ELR_Ji2015	ENST00000248098	1.6817896220339	3.27272727272727	24
BJ_fibroblast_ELR_Ji2015	ENST00000592540	1.68908830750749	0.24390243902439	24
BJ_fibroblast_ELR_Ji2015	ENST00000367833	1.69477818814463	2.71428571428571	24
BJ_fibroblast_ELR_Ji2015	ENST00000262498	1.69612619204525	1.2	24
BJ_fibroblast_ELR_Ji2015	ENST00000518738	1.69681103460671	0.4	24
BJ_fibroblast_ELR_Ji2015	ENST00000350498	1.69716708109289	1.20689655172414	24
BJ_fibroblast_ELR_Ji2015	ENST00000301905	1.69939782152369	5.8	24
BJ_fibroblast_ELR_Ji2015	ENST00000393020	1.69939782152369	0.666666666666667	24
BJ_fibroblast_ELR_Ji2015	ENST00000253247	1.70551029496806	0.241935483870968	24
BJ_fibroblast_ELR_Ji2015	ENST00000395686	1.70762727114155	0.375	24
BJ_fibroblast_ELR_Ji2015	ENST00000373622	1.71020458342183	16.4	24
BJ_fibroblast_ELR_Ji2015	ENST00000279146	1.71039919270268	0.727272727272727	24
BJ_fibroblast_ELR_Ji2015	ENST00000281828	1.71545788499554	1.3109756097561	24
BJ_fibroblast_ELR_Ji2015	ENST00000262460	1.71610637469115	0.428571428571429	24
BJ_fibroblast_ELR_Ji2015	ENST00000268182	1.71610637469115	0.148514851485149	24
BJ_fibroblast_ELR_Ji2015	ENST00000261479	1.71813922115323	0.580645161290323	24
BJ_fibroblast_ELR_Ji2015	ENST00000550845	1.71820031701066	1.25	24
BJ_fibroblast_ELR_Ji2015	ENST00000366999	1.73012537251842	0.5	24
BJ_fibroblast_ELR_Ji2015	ENST00000529689	1.73123847223765	0.75	24
BJ_fibroblast_ELR_Ji2015	ENST00000532489	1.73123847223765	0.0292397660818713	24
BJ_fibroblast_ELR_Ji2015	ENST00000356731	1.73896511205202	3.51648351648352	24
BJ_fibroblast_ELR_Ji2015	ENST00000376936	1.74289314050126	1.8	24
BJ_fibroblast_ELR_Ji2015	ENST00000535309	1.74289314050126	0.8	24
BJ_fibroblast_ELR_Ji2015	ENST00000394144	1.74299094688472	0.454545454545455	24
BJ_fibroblast_ELR_Ji2015	ENST00000267202	1.75215608173219	0.5625	24
BJ_fibroblast_ELR_Ji2015	ENST00000307365	1.75877292668329	0.344827586206897	24
BJ_fibroblast_ELR_Ji2015	ENST00000382518	1.75877292668329	4.875	24
BJ_fibroblast_ELR_Ji2015	ENST00000531273	1.75877292668329	0.405405405405405	24
BJ_fibroblast_ELR_Ji2015	ENST00000302243	1.76412827628047	1.52542372881356	24
BJ_fibroblast_ELR_Ji2015	ENST00000249071	1.7674717170541	4	24
BJ_fibroblast_ELR_Ji2015	ENST00000264639	1.76764078221655	0.932203389830508	25
BJ_fibroblast_ELR_Ji2015	ENST00000558401	1.77423268019409	0.0887902330743618	25
BJ_fibroblast_ELR_Ji2015	ENST00000395761	1.77515472064401	1.74603174603175	25
BJ_fibroblast_ELR_Ji2015	ENST00000372858	1.78889008393675	0.571428571428571	25
BJ_fibroblast_ELR_Ji2015	ENST00000338825	1.78897735376093	3.11111111111111	25
BJ_fibroblast_ELR_Ji2015	ENST00000557943	1.78897735376093	3.875	25
BJ_fibroblast_ELR_Ji2015	ENST00000298510	1.79048241845215	1.6	25
BJ_fibroblast_ELR_Ji2015	ENST00000557623	1.79048241845215	0.18018018018018	25
BJ_fibroblast_ELR_Ji2015	ENST00000263657	1.79258530783381	5.55555555555556	25
BJ_fibroblast_ELR_Ji2015	ENST00000264932	1.80291673535647	3	25
BJ_fibroblast_ELR_Ji2015	ENST00000340413	1.80739374873993	0.117647058823529	25
BJ_fibroblast_ELR_Ji2015	ENST00000361203	1.80739374873993	0.434782608695652	25
BJ_fibroblast_ELR_Ji2015	ENST00000606244	1.81065132062161	0.267857142857143	25
BJ_fibroblast_ELR_Ji2015	ENST00000257700	1.81739668893883	0.5	25
BJ_fibroblast_ELR_Ji2015	ENST00000398153	1.82047484532996	2.5	25
BJ_fibroblast_ELR_Ji2015	ENST00000261798	1.82123286199868	0.607843137254902	25
BJ_fibroblast_ELR_Ji2015	ENST00000230640	1.82663740829064	0.423728813559322	25
BJ_fibroblast_ELR_Ji2015	ENST00000308580	1.82894212452426	0.686274509803922	25
BJ_fibroblast_ELR_Ji2015	ENST00000274008	1.83229239544868	0.833333333333333	25
BJ_fibroblast_ELR_Ji2015	ENST00000300151	1.83229239544868	9.39393939393939	25
BJ_fibroblast_ELR_Ji2015	ENST00000298299	1.83751782074752	3.65384615384615	25
BJ_fibroblast_ELR_Ji2015	ENST00000524958	1.84223476442931	0.581395348837209	25
BJ_fibroblast_ELR_Ji2015	ENST00000528405	1.84223476442931	0.581395348837209	25
BJ_fibroblast_ELR_Ji2015	ENST00000296255	1.84360961204714	0.093167701863354	25
BJ_fibroblast_ELR_Ji2015	ENST00000380071	1.84574727036539	0.588235294117647	25
BJ_fibroblast_ELR_Ji2015	ENST00000575195	1.84574727036539	7.5	25
BJ_fibroblast_ELR_Ji2015	ENST00000367409	1.84783706163339	2.2	25
BJ_fibroblast_ELR_Ji2015	ENST00000369905	1.84783706163339	6.2	25
BJ_fibroblast_ELR_Ji2015	ENST00000488965	1.85441887583071	0.21505376344086	25
BJ_fibroblast_ELR_Ji2015	ENST00000308330	1.85698521893928	0.6	25
BJ_fibroblast_ELR_Ji2015	ENST00000316836	1.85698521893928	0.5	25
BJ_fibroblast_ELR_Ji2015	ENST00000348943	1.85698521893928	0.337243401759531	25
BJ_fibroblast_ELR_Ji2015	ENST00000409085	1.85796686420325	2	26
BJ_fibroblast_ELR_Ji2015	ENST00000616787	1.86262299857982	0.632911392405063	26
BJ_fibroblast_ELR_Ji2015	ENST00000001008	1.86699657208559	5.33333333333333	26
BJ_fibroblast_ELR_Ji2015	ENST00000445930	1.87225716621201	0.236686390532544	26
BJ_fibroblast_ELR_Ji2015	ENST00000309971	1.87990004000587	0.806451612903226	26
BJ_fibroblast_ELR_Ji2015	ENST00000324109	1.8831029309931	0.5	26
BJ_fibroblast_ELR_Ji2015	ENST00000534312	1.88573057948761	11.2931034482759	26
BJ_fibroblast_ELR_Ji2015	ENST00000651785	1.88573057948761	11.2931034482759	26
BJ_fibroblast_ELR_Ji2015	ENST00000380738	1.88665091936564	0.214285714285714	26
BJ_fibroblast_ELR_Ji2015	ENST00000217958	1.89234050968459	1.2	26
BJ_fibroblast_ELR_Ji2015	ENST00000230085	1.89234050968459	1.80921052631579	26
BJ_fibroblast_ELR_Ji2015	ENST00000600932	1.89234050968459	3.73493975903614	26
BJ_fibroblast_ELR_Ji2015	ENST00000383329	1.89550317708767	1.27272727272727	26
BJ_fibroblast_ELR_Ji2015	ENST00000412585	1.89550317708767	0.380952380952381	26
BJ_fibroblast_ELR_Ji2015	ENST00000345358	1.89562344410571	6.5	26
BJ_fibroblast_ELR_Ji2015	ENST00000310806	1.89564412625046	0.5	26
BJ_fibroblast_ELR_Ji2015	ENST00000392708	1.89564412625046	3.4	26
BJ_fibroblast_ELR_Ji2015	ENST00000261772	1.89773391751847	0.545454545454545	26
BJ_fibroblast_ELR_Ji2015	ENST00000257245	1.90596336713633	18	26
BJ_fibroblast_ELR_Ji2015	ENST00000293860	1.91024785065451	2.27272727272727	26
BJ_fibroblast_ELR_Ji2015	ENST00000366922	1.91588563029505	1.75675675675676	26
BJ_fibroblast_ELR_Ji2015	ENST00000367455	1.91709653639774	0.869565217391305	26
BJ_fibroblast_ELR_Ji2015	ENST00000358227	1.92069395391134	1.42857142857143	26
BJ_fibroblast_ELR_Ji2015	ENST00000307407	1.92432818141285	0.888888888888889	26
BJ_fibroblast_ELR_Ji2015	ENST00000381831	1.92875120466135	3.71428571428571	26
BJ_fibroblast_ELR_Ji2015	ENST00000325542	1.9407545426922	1.5	26
BJ_fibroblast_ELR_Ji2015	ENST00000481752	1.9407545426922	0.3125	26
BJ_fibroblast_ELR_Ji2015	ENST00000257570	1.9413270428795	0.806451612903226	26
BJ_fibroblast_ELR_Ji2015	ENST00000393915	1.94565636795937	2.53333333333333	26
BJ_fibroblast_ELR_Ji2015	ENST00000372876	1.95559873694	1.9047619047619	27
BJ_fibroblast_ELR_Ji2015	ENST00000391975	1.9586449340701	1.20967741935484	27
BJ_fibroblast_ELR_Ji2015	ENST00000209873	1.95999293797072	1.625	27
BJ_fibroblast_ELR_Ji2015	ENST00000301585	1.96400899559909	0.5	27
BJ_fibroblast_ELR_Ji2015	ENST00000357681	1.96778470637814	0.428571428571429	27
BJ_fibroblast_ELR_Ji2015	ENST00000368328	1.9727077859699	2.03448275862069	27
BJ_fibroblast_ELR_Ji2015	ENST00000264255	1.97407132934731	0.315789473684211	27
BJ_fibroblast_ELR_Ji2015	ENST00000647377	1.97407132934731	0.5	27
BJ_fibroblast_ELR_Ji2015	ENST00000185150	1.97834556561045	0.454545454545455	27
BJ_fibroblast_ELR_Ji2015	ENST00000299767	1.98461516400599	0.303030303030303	27
BJ_fibroblast_ELR_Ji2015	ENST00000379979	1.99372650670386	0.181818181818182	27
BJ_fibroblast_ELR_Ji2015	ENST00000283006	2.01093731979249	1.16666666666667	27
BJ_fibroblast_ELR_Ji2015	ENST00000641597	2.01093731979249	2.34234234234234	27
BJ_fibroblast_ELR_Ji2015	ENST00000336418	2.01677123957304	1.46666666666667	27
BJ_fibroblast_ELR_Ji2015	ENST00000542802	2.02313712936137	0.520833333333333	27
BJ_fibroblast_ELR_Ji2015	ENST00000435634	2.02370962954866	1.5625	27
BJ_fibroblast_ELR_Ji2015	ENST00000316594	2.02385057871145	2.33870967741936	27
BJ_fibroblast_ELR_Ji2015	ENST00000535861	2.02385057871145	7	27
BJ_fibroblast_ELR_Ji2015	ENST00000611055	2.02585566170965	0.652173913043478	27
BJ_fibroblast_ELR_Ji2015	ENST00000372703	2.03359731941002	0.517241379310345	27
BJ_fibroblast_ELR_Ji2015	ENST00000469520	2.03359731941002	2.5	27
BJ_fibroblast_ELR_Ji2015	ENST00000341864	2.03407201321385	0.32	27
BJ_fibroblast_ELR_Ji2015	ENST00000370192	2.03416981959731	4.04761904761905	27
BJ_fibroblast_ELR_Ji2015	ENST00000371626	2.03416981959731	4.25	27
BJ_fibroblast_ELR_Ji2015	ENST00000215829	2.03809942611956	1.8	27
BJ_fibroblast_ELR_Ji2015	ENST00000276893	2.03809942611956	0.75	27
BJ_fibroblast_ELR_Ji2015	ENST00000279022	2.03809942611956	5.875	27
BJ_fibroblast_ELR_Ji2015	ENST00000388901	2.03809942611956	2.06730769230769	27
BJ_fibroblast_ELR_Ji2015	ENST00000216455	2.0381871487228	10.5	27
BJ_fibroblast_ELR_Ji2015	ENST00000300035	2.04051005111887	0.154798761609907	27
BJ_fibroblast_ELR_Ji2015	ENST00000571133	2.04075163379464	1.08695652173913	28
BJ_fibroblast_ELR_Ji2015	ENST00000393860	2.04692291008167	1.06666666666667	28
BJ_fibroblast_ELR_Ji2015	ENST00000592574	2.04692291008167	1.06666666666667	28
BJ_fibroblast_ELR_Ji2015	ENST00000216225	2.04798098579498	1.14864864864865	28
BJ_fibroblast_ELR_Ji2015	ENST00000292475	2.04798098579498	0.4	28
BJ_fibroblast_ELR_Ji2015	ENST00000330636	2.04798098579498	0.405405405405405	28
BJ_fibroblast_ELR_Ji2015	ENST00000413834	2.04798098579498	0.4	28
BJ_fibroblast_ELR_Ji2015	ENST00000520262	2.04798098579498	0.5	28
BJ_fibroblast_ELR_Ji2015	ENST00000203407	2.05484662113023	0.947368421052632	28
BJ_fibroblast_ELR_Ji2015	ENST00000216190	2.05484662113023	5	28
BJ_fibroblast_ELR_Ji2015	ENST00000396634	2.05645205375929	0.192307692307692	28
BJ_fibroblast_ELR_Ji2015	ENST00000326047	2.06179216029301	0.4	28
BJ_fibroblast_ELR_Ji2015	ENST00000541550	2.06531305122694	0.5	28
BJ_fibroblast_ELR_Ji2015	ENST00000378823	2.06678348128195	0.454545454545455	28
BJ_fibroblast_ELR_Ji2015	ENST00000256682	2.06704713187099	0.494505494505495	28
BJ_fibroblast_ELR_Ji2015	ENST00000398092	2.06704713187099	0.494505494505495	28
BJ_fibroblast_ELR_Ji2015	ENST00000396060	2.06740284249495	0.434782608695652	28
BJ_fibroblast_ELR_Ji2015	ENST00000371703	2.07126049466541	0.220588235294118	28
BJ_fibroblast_ELR_Ji2015	ENST00000517490	2.07351531593932	0.416666666666667	28
BJ_fibroblast_ELR_Ji2015	ENST00000393909	2.07948994428327	0.928571428571429	28
BJ_fibroblast_ELR_Ji2015	ENST00000256196	2.08077835559899	2.29166666666667	28
BJ_fibroblast_ELR_Ji2015	ENST00000377767	2.08126343486431	0.357142857142857	28
BJ_fibroblast_ELR_Ji2015	ENST00000326793	2.08350727340876	2.66666666666667	28
BJ_fibroblast_ELR_Ji2015	ENST00000541363	2.08350727340876	0.375	28
BJ_fibroblast_ELR_Ji2015	ENST00000287598	2.08559706467676	0.75	28
BJ_fibroblast_ELR_Ji2015	ENST00000201031	2.08664123777346	0.303030303030303	28
BJ_fibroblast_ELR_Ji2015	ENST00000225792	2.08664123777346	0.401854714064915	28
BJ_fibroblast_ELR_Ji2015	ENST00000322030	2.08819939043171	1.08108108108108	28
BJ_fibroblast_ELR_Ji2015	ENST00000261712	2.09172362491296	0.545454545454545	28
BJ_fibroblast_ELR_Ji2015	ENST00000321919	2.09172362491296	0.333333333333333	28
BJ_fibroblast_ELR_Ji2015	ENST00000457167	2.09172362491296	0.0952380952380952	28
BJ_fibroblast_ELR_Ji2015	ENST00000618562	2.10124361751021	0.384615384615385	29
BJ_fibroblast_ELR_Ji2015	ENST00000322753	2.10276907157113	0.772727272727273	29
BJ_fibroblast_ELR_Ji2015	ENST00000333130	2.1086280929147	0.6	29
BJ_fibroblast_ELR_Ji2015	ENST00000319041	2.10959992949903	6.17647058823529	29
BJ_fibroblast_ELR_Ji2015	ENST00000374561	2.10959992949903	20.8	29
BJ_fibroblast_ELR_Ji2015	ENST00000286091	2.10961401629086	5	29
BJ_fibroblast_ELR_Ji2015	ENST00000296121	2.10961401629086	0.333333333333333	29
BJ_fibroblast_ELR_Ji2015	ENST00000288937	2.10994749002669	0.75	29
BJ_fibroblast_ELR_Ji2015	ENST00000377818	2.1107178841827	5.875	29
BJ_fibroblast_ELR_Ji2015	ENST00000339397	2.11170380755886	2.375	29
BJ_fibroblast_ELR_Ji2015	ENST00000263205	2.11485362002644	0.5	29
BJ_fibroblast_ELR_Ji2015	ENST00000361611	2.11683035762707	3	29
BJ_fibroblast_ELR_Ji2015	ENST00000360864	2.11781628100323	0.4	29
BJ_fibroblast_ELR_Ji2015	ENST00000344651	2.12296466292605	2	29
BJ_fibroblast_ELR_Ji2015	ENST00000417302	2.12296466292605	0.5	29
BJ_fibroblast_ELR_Ji2015	ENST00000614486	2.12708730065613	1.8	29
BJ_fibroblast_ELR_Ji2015	ENST00000304863	2.12995627946122	16.2	29
BJ_fibroblast_ELR_Ji2015	ENST00000533986	2.12995627946122	1.88888888888889	29
BJ_fibroblast_ELR_Ji2015	ENST00000253237	2.13295310927907	0.166666666666667	29
BJ_fibroblast_ELR_Ji2015	ENST00000264335	2.13989864844185	0.381679389312977	29
BJ_fibroblast_ELR_Ji2015	ENST00000377191	2.13989864844185	0.777777777777778	29
BJ_fibroblast_ELR_Ji2015	ENST00000638119	2.13989864844185	0.405405405405405	29
BJ_fibroblast_ELR_Ji2015	ENST00000241502	2.14905731901632	0.722222222222222	29
BJ_fibroblast_ELR_Ji2015	ENST00000588734	2.15208461787998	6.62337662337662	29
BJ_fibroblast_ELR_Ji2015	ENST00000376836	2.15367695239538	0.5	29
BJ_fibroblast_ELR_Ji2015	ENST00000602390	2.15367695239538	0.5	29
BJ_fibroblast_ELR_Ji2015	ENST00000300527	2.15936992301314	0.384615384615385	29
BJ_fibroblast_ELR_Ji2015	ENST00000335117	2.15936992301314	0.285714285714286	29
BJ_fibroblast_ELR_Ji2015	ENST00000371477	2.15936992301314	6.4	29
BJ_fibroblast_ELR_Ji2015	ENST00000055077	2.16626989593417	0.636363636363636	29
BJ_fibroblast_ELR_Ji2015	ENST00000217652	2.16630587858055	11.8823529411765	30
BJ_fibroblast_ELR_Ji2015	ENST00000361354	2.16630587858055	2.5	30
BJ_fibroblast_ELR_Ji2015	ENST00000372134	2.16630587858055	1.24260355029586	30
BJ_fibroblast_ELR_Ji2015	ENST00000581193	2.16630587858055	0.283018867924528	30
BJ_fibroblast_ELR_Ji2015	ENST00000367630	2.16884418968564	1.25	30
BJ_fibroblast_ELR_Ji2015	ENST00000357325	2.17038550556285	11.8571428571429	30
BJ_fibroblast_ELR_Ji2015	ENST00000379638	2.17038550556285	4.78260869565218	30
BJ_fibroblast_ELR_Ji2015	ENST00000367142	2.18087555971997	0.759124087591241	30
BJ_fibroblast_ELR_Ji2015	ENST00000397609	2.18096328232321	1.875	30
BJ_fibroblast_ELR_Ji2015	ENST00000265295	2.18352776739505	0.384615384615385	30
BJ_fibroblast_ELR_Ji2015	ENST00000527614	2.18352776739505	0.5	30
BJ_fibroblast_ELR_Ji2015	ENST00000339600	2.18805397817553	2	30
BJ_fibroblast_ELR_Ji2015	ENST00000355338	2.18805397817553	0.82089552238806	30
BJ_fibroblast_ELR_Ji2015	ENST00000442744	2.18805397817553	17.3636363636364	30
BJ_fibroblast_ELR_Ji2015	ENST00000446488	2.19105979792858	0.5	30
BJ_fibroblast_ELR_Ji2015	ENST00000504148	2.19669757756912	1.3125	30
BJ_fibroblast_ELR_Ji2015	ENST00000367034	2.20316094234289	6.5	30
BJ_fibroblast_ELR_Ji2015	ENST00000381967	2.20316094234289	1.375	30
BJ_fibroblast_ELR_Ji2015	ENST00000389167	2.20946988732529	0.340909090909091	30
BJ_fibroblast_ELR_Ji2015	ENST00000285737	2.2116260032665	5.85714285714286	30
BJ_fibroblast_ELR_Ji2015	ENST00000300291	2.2116260032665	0.555555555555556	30
BJ_fibroblast_ELR_Ji2015	ENST00000340384	2.21263806577092	20.6395348837209	30
BJ_fibroblast_ELR_Ji2015	ENST00000616577	2.21263806577092	2.54098360655738	30
BJ_fibroblast_ELR_Ji2015	ENST00000395314	2.21993007737395	0.213178294573643	30
BJ_fibroblast_ELR_Ji2015	ENST00000377773	2.22239933762141	1	30
BJ_fibroblast_ELR_Ji2015	ENST00000368128	2.22272017135272	3.2	30
BJ_fibroblast_ELR_Ji2015	ENST00000376747	2.22400970435624	0.25	30
BJ_fibroblast_ELR_Ji2015	ENST00000200135	2.22480996262072	1.47368421052632	30
BJ_fibroblast_ELR_Ji2015	ENST00000326739	2.22480996262072	0.119521912350598	30
BJ_fibroblast_ELR_Ji2015	ENST00000300093	2.22628340700917	2.6	30
BJ_fibroblast_ELR_Ji2015	ENST00000644036	2.23019110602882	0.571428571428571	31
BJ_fibroblast_ELR_Ji2015	ENST00000409138	2.2309224360651	0.444444444444444	31
BJ_fibroblast_ELR_Ji2015	ENST00000398559	2.23705674136408	0.428571428571429	31
BJ_fibroblast_ELR_Ji2015	ENST00000263245	2.23864907587947	4.8	31
BJ_fibroblast_ELR_Ji2015	ENST00000316149	2.23962122643591	0.403225806451613	31
BJ_fibroblast_ELR_Ji2015	ENST00000245838	2.24117937909415	0.25	31
BJ_fibroblast_ELR_Ji2015	ENST00000263238	2.24117937909415	0.0841750841750842	31
BJ_fibroblast_ELR_Ji2015	ENST00000315588	2.24117937909415	1.5	31
BJ_fibroblast_ELR_Ji2015	ENST00000361183	2.24117937909415	0.666666666666667	31
BJ_fibroblast_ELR_Ji2015	ENST00000302516	2.2510833927838	1.29411764705882	31
BJ_fibroblast_ELR_Ji2015	ENST00000544301	2.2510833927838	5.05956552207428	31
BJ_fibroblast_ELR_Ji2015	ENST00000340385	2.2512267763548	4.50920245398773	31
BJ_fibroblast_ELR_Ji2015	ENST00000280258	2.26167287961163	0.454545454545455	31
BJ_fibroblast_ELR_Ji2015	ENST00000281243	2.27192982264069	0.333333333333333	31
BJ_fibroblast_ELR_Ji2015	ENST00000314355	2.27192982264069	0.173010380622837	31
BJ_fibroblast_ELR_Ji2015	ENST00000322897	2.28293626812366	1	31
BJ_fibroblast_ELR_Ji2015	ENST00000329214	2.28293626812366	0.4	31
BJ_fibroblast_ELR_Ji2015	ENST00000339697	2.28293626812366	0.137931034482759	31
BJ_fibroblast_ELR_Ji2015	ENST00000366923	2.28293626812366	0.8	31
BJ_fibroblast_ELR_Ji2015	ENST00000316448	2.29165600245643	4.1304347826087	31
BJ_fibroblast_ELR_Ji2015	ENST00000559729	2.29165600245643	1.62162162162162	31
BJ_fibroblast_ELR_Ji2015	ENST00000368149	2.29179695161922	0.17156862745098	31
BJ_fibroblast_ELR_Ji2015	ENST00000640218	2.29179695161922	0.952380952380952	31
BJ_fibroblast_ELR_Ji2015	ENST00000546591	2.29229440837182	4	31
BJ_fibroblast_ELR_Ji2015	ENST00000339471	2.29424740152854	7.6605504587156	31
BJ_fibroblast_ELR_Ji2015	ENST00000222803	2.2943272548339	1.8	31
BJ_fibroblast_ELR_Ji2015	ENST00000523016	2.29803656552279	0.1953125	31
BJ_fibroblast_ELR_Ji2015	ENST00000369163	2.29905572514482	5.44117647058824	31
BJ_fibroblast_ELR_Ji2015	ENST00000346178	2.30869800670241	4.66666666666667	31
BJ_fibroblast_ELR_Ji2015	ENST00000358007	2.30869800670241	1.2962962962963	31
BJ_fibroblast_ELR_Ji2015	ENST00000249269	2.31909125796215	0.732758620689655	32
BJ_fibroblast_ELR_Ji2015	ENST00000264605	2.31909125796215	0.5	32
BJ_fibroblast_ELR_Ji2015	ENST00000589913	2.31909125796215	0.636363636363636	32
BJ_fibroblast_ELR_Ji2015	ENST00000273359	2.31928586724299	0.416666666666667	32
BJ_fibroblast_ELR_Ji2015	ENST00000313552	2.31928586724299	0.4	32
BJ_fibroblast_ELR_Ji2015	ENST00000393408	2.32565890621848	0.181818181818182	32
BJ_fibroblast_ELR_Ji2015	ENST00000249923	2.32917979715242	1.32352941176471	32
BJ_fibroblast_ELR_Ji2015	ENST00000645506	2.33817393513141	0.166666666666667	32
BJ_fibroblast_ELR_Ji2015	ENST00000651721	2.34050716711191	2.8	32
BJ_fibroblast_ELR_Ji2015	ENST00000299608	2.34335669020874	0.916666666666667	32
BJ_fibroblast_ELR_Ji2015	ENST00000492933	2.34366983451499	6.66666666666667	32
BJ_fibroblast_ELR_Ji2015	ENST00000298288	2.35042071387476	0.598086124401914	32
BJ_fibroblast_ELR_Ji2015	ENST00000290650	2.35201304839016	0.6	32
BJ_fibroblast_ELR_Ji2015	ENST00000473835	2.35201304839016	0.461538461538462	32
BJ_fibroblast_ELR_Ji2015	ENST00000492433	2.35201304839016	0.0840336134453781	32
BJ_fibroblast_ELR_Ji2015	ENST00000592782	2.35201304839016	0.102040816326531	32
BJ_fibroblast_ELR_Ji2015	ENST00000263697	2.35507684825133	0.102739726027397	32
BJ_fibroblast_ELR_Ji2015	ENST00000545908	2.3678276788969	0.111111111111111	32
BJ_fibroblast_ELR_Ji2015	ENST00000614113	2.3678276788969	0.252225519287834	32
BJ_fibroblast_ELR_Ji2015	ENST00000649126	2.37040089652066	7.57575757575758	32
BJ_fibroblast_ELR_Ji2015	ENST00000306434	2.37243374298274	8.7	32
BJ_fibroblast_ELR_Ji2015	ENST00000541182	2.37872036595191	0.862068965517241	32
BJ_fibroblast_ELR_Ji2015	ENST00000282488	2.38069710355254	0.446428571428571	32
BJ_fibroblast_ELR_Ji2015	ENST00000252699	2.38582729179787	1.92200557103064	32
BJ_fibroblast_ELR_Ji2015	ENST00000361565	2.38939589392336	0.210526315789474	32
BJ_fibroblast_ELR_Ji2015	ENST00000256594	2.39382302538669	3.4	32
BJ_fibroblast_ELR_Ji2015	ENST00000296102	2.39382302538669	1.17283950617284	32
BJ_fibroblast_ELR_Ji2015	ENST00000315970	2.3950336735639	0.154639175257732	32
BJ_fibroblast_ELR_Ji2015	ENST00000523037	2.3950336735639	0.5	32
BJ_fibroblast_ELR_Ji2015	ENST00000193403	2.40106061500285	0.991735537190083	32
BJ_fibroblast_ELR_Ji2015	ENST00000600118	2.40106061500285	0.821917808219178	32
BJ_fibroblast_ELR_Ji2015	ENST00000371621	2.40514024198515	2.17391304347826	33
BJ_fibroblast_ELR_Ji2015	ENST00000242784	2.41851584887729	1.0655737704918	33
BJ_fibroblast_ELR_Ji2015	ENST00000335508	2.41851584887729	0.625	33
BJ_fibroblast_ELR_Ji2015	ENST00000553264	2.41851584887729	0.333333333333333	33
BJ_fibroblast_ELR_Ji2015	ENST00000274137	2.42415362851783	0.916666666666667	33
BJ_fibroblast_ELR_Ji2015	ENST00000223321	2.43271093561111	0.681818181818182	33
BJ_fibroblast_ELR_Ji2015	ENST00000279242	2.43271093561111	2.75	33
BJ_fibroblast_ELR_Ji2015	ENST00000295809	2.43271093561111	0.0452488687782805	33
BJ_fibroblast_ELR_Ji2015	ENST00000617633	2.43271093561111	0.444444444444444	33
BJ_fibroblast_ELR_Ji2015	ENST00000370282	2.43481382499277	0.128205128205128	33
BJ_fibroblast_ELR_Ji2015	ENST00000265896	2.43684365056043	1.33333333333333	33
BJ_fibroblast_ELR_Ji2015	ENST00000371752	2.45930104845399	0.5	33
BJ_fibroblast_ELR_Ji2015	ENST00000535923	2.45930104845399	7.34848484848485	33
BJ_fibroblast_ELR_Ji2015	ENST00000287647	2.46183089056504	0.666666666666667	33
BJ_fibroblast_ELR_Ji2015	ENST00000399438	2.46183089056504	0.5	33
BJ_fibroblast_ELR_Ji2015	ENST00000244763	2.47862716633575	0.197368421052632	33
BJ_fibroblast_ELR_Ji2015	ENST00000370950	2.47862716633575	4.28571428571429	33
BJ_fibroblast_ELR_Ji2015	ENST00000341165	2.48222458384935	1.19402985074627	33
BJ_fibroblast_ELR_Ji2015	ENST00000264954	2.4858381292061	0.701754385964912	33
BJ_fibroblast_ELR_Ji2015	ENST00000415949	2.4858381292061	0.55	33
BJ_fibroblast_ELR_Ji2015	ENST00000343411	2.48658691727819	0.3	33
BJ_fibroblast_ELR_Ji2015	ENST00000221114	2.48787645028172	0.4	33
BJ_fibroblast_ELR_Ji2015	ENST00000451137	2.4940578519543	11.75	33
BJ_fibroblast_ELR_Ji2015	ENST00000394965	2.49478918199057	1.66666666666667	33
BJ_fibroblast_ELR_Ji2015	ENST00000301587	2.50226011666667	2.71428571428571	33
BJ_fibroblast_ELR_Ji2015	ENST00000216832	2.50348797236138	1	33
BJ_fibroblast_ELR_Ji2015	ENST00000287394	2.50348797236138	0.123456790123457	33
BJ_fibroblast_ELR_Ji2015	ENST00000290299	2.50348797236138	0.727272727272727	33
BJ_fibroblast_ELR_Ji2015	ENST00000429238	2.50348797236138	0.727272727272727	33
BJ_fibroblast_ELR_Ji2015	ENST00000334660	2.50358577874484	0.75	33
BJ_fibroblast_ELR_Ji2015	ENST00000377107	2.50358577874484	1.33333333333333	33
BJ_fibroblast_ELR_Ji2015	ENST00000648298	2.50912575200192	0.4	34
BJ_fibroblast_ELR_Ji2015	ENST00000648922	2.50912575200192	0.4	34
BJ_fibroblast_ELR_Ji2015	ENST00000217402	2.51495013870927	11.5909090909091	34
BJ_fibroblast_ELR_Ji2015	ENST00000373116	2.51509352228027	1.14130434782609	34
BJ_fibroblast_ELR_Ji2015	ENST00000254322	2.52182371949528	1.375	34
BJ_fibroblast_ELR_Ji2015	ENST00000314759	2.5255396255371	0.75	34
BJ_fibroblast_ELR_Ji2015	ENST00000355151	2.5255396255371	3.38983050847458	34
BJ_fibroblast_ELR_Ji2015	ENST00000012443	2.52603708228971	0.555555555555556	34
BJ_fibroblast_ELR_Ji2015	ENST00000272091	2.5321636425259	1.28205128205128	34
BJ_fibroblast_ELR_Ji2015	ENST00000359890	2.53423841590791	0.75	34
BJ_fibroblast_ELR_Ji2015	ENST00000272519	2.53884326310669	0.333333333333333	34
BJ_fibroblast_ELR_Ji2015	ENST00000504110	2.53884326310669	3.66666666666667	34
BJ_fibroblast_ELR_Ji2015	ENST00000337672	2.53989028234028	2	34
BJ_fibroblast_ELR_Ji2015	ENST00000295851	2.54680301404913	0.4	34
BJ_fibroblast_ELR_Ji2015	ENST00000337109	2.54680301404913	0.4	34
BJ_fibroblast_ELR_Ji2015	ENST00000381341	2.54680301404913	2.5	34
BJ_fibroblast_ELR_Ji2015	ENST00000505459	2.54680301404913	0.583333333333333	34
BJ_fibroblast_ELR_Ji2015	ENST00000578049	2.54680301404913	2.6	34
BJ_fibroblast_ELR_Ji2015	ENST00000261700	2.55093572899845	0.344827586206897	34
BJ_fibroblast_ELR_Ji2015	ENST00000380822	2.55093572899845	28.5714285714286	34
BJ_fibroblast_ELR_Ji2015	ENST00000565488	2.55093572899845	0.68421052631579	34
BJ_fibroblast_ELR_Ji2015	ENST00000380668	2.5555227483819	0.810810810810811	34
BJ_fibroblast_ELR_Ji2015	ENST00000332499	2.56499701505439	0.526315789473684	34
BJ_fibroblast_ELR_Ji2015	ENST00000611151	2.57755345759567	0.792682926829268	34
BJ_fibroblast_ELR_Ji2015	ENST00000258770	2.58526272012124	0.306122448979592	34
BJ_fibroblast_ELR_Ji2015	ENST00000274458	2.58723224015076	0.166666666666667	34
BJ_fibroblast_ELR_Ji2015	ENST00000265174	2.59993020764412	0.666666666666667	34
BJ_fibroblast_ELR_Ji2015	ENST00000584347	2.59993020764412	3.75	34
BJ_fibroblast_ELR_Ji2015	ENST00000330137	2.60204068105688	2.16216216216216	34
BJ_fibroblast_ELR_Ji2015	ENST00000368277	2.60204068105688	2.7	34
BJ_fibroblast_ELR_Ji2015	ENST00000490491	2.60204068105688	2.7	34
BJ_fibroblast_ELR_Ji2015	ENST00000370873	2.60205377917054	4.30555555555556	35
BJ_fibroblast_ELR_Ji2015	ENST00000258424	2.60281576037914	4.96428571428571	35
BJ_fibroblast_ELR_Ji2015	ENST00000529230	2.60437391303738	0.70945945945946	35
BJ_fibroblast_ELR_Ji2015	ENST00000288266	2.60753658044047	0.625	35
BJ_fibroblast_ELR_Ji2015	ENST00000264904	2.61428745980024	1.63461538461538	35
BJ_fibroblast_ELR_Ji2015	ENST00000475381	2.61428745980024	17.3333333333333	35
BJ_fibroblast_ELR_Ji2015	ENST00000598441	2.61428745980024	1.41666666666667	35
BJ_fibroblast_ELR_Ji2015	ENST00000354882	2.61637725106824	0.75	35
BJ_fibroblast_ELR_Ji2015	ENST00000599672	2.61637725106824	0.409090909090909	35
BJ_fibroblast_ELR_Ji2015	ENST00000340533	2.61694975125553	1.16666666666667	35
BJ_fibroblast_ELR_Ji2015	ENST00000378913	2.61701084711296	0.240174672489083	35
BJ_fibroblast_ELR_Ji2015	ENST00000441448	2.61701084711296	1.76470588235294	35
BJ_fibroblast_ELR_Ji2015	ENST00000303538	2.61798268369729	0.263157894736842	35
BJ_fibroblast_ELR_Ji2015	ENST00000373212	2.61798268369729	0.2	35
BJ_fibroblast_ELR_Ji2015	ENST00000397885	2.61799677048912	0.75	35
BJ_fibroblast_ELR_Ji2015	ENST00000223324	2.61894359417681	3.2	35
BJ_fibroblast_ELR_Ji2015	ENST00000265260	2.61894359417681	0.120481927710843	35
BJ_fibroblast_ELR_Ji2015	ENST00000303904	2.61894359417681	0.490196078431373	35
BJ_fibroblast_ELR_Ji2015	ENST00000310418	2.61894359417681	2	35
BJ_fibroblast_ELR_Ji2015	ENST00000350878	2.61894359417681	0.173913043478261	35
BJ_fibroblast_ELR_Ji2015	ENST00000361127	2.61894359417681	0.5	35
BJ_fibroblast_ELR_Ji2015	ENST00000394886	2.61894359417681	2.03125	35
BJ_fibroblast_ELR_Ji2015	ENST00000238892	2.62057408276941	0.5	35
BJ_fibroblast_ELR_Ji2015	ENST00000400198	2.62057408276941	0.6	35
BJ_fibroblast_ELR_Ji2015	ENST00000508632	2.62857776180899	3.33333333333333	35
BJ_fibroblast_ELR_Ji2015	ENST00000534797	2.63426764244614	2.25	35
BJ_fibroblast_ELR_Ji2015	ENST00000319511	2.63577405180466	0.5	35
BJ_fibroblast_ELR_Ji2015	ENST00000566621	2.64038011589051	2.25	35
BJ_fibroblast_ELR_Ji2015	ENST00000373014	2.64563380641791	0.277777777777778	35
BJ_fibroblast_ELR_Ji2015	ENST00000639284	2.64563380641791	0.2	35
BJ_fibroblast_ELR_Ji2015	ENST00000258742	2.64613080206689	2.5	36
BJ_fibroblast_ELR_Ji2015	ENST00000575842	2.64613080206689	8.72727272727273	36
BJ_fibroblast_ELR_Ji2015	ENST00000336643	2.64969403772334	0.272727272727273	36
BJ_fibroblast_ELR_Ji2015	ENST00000415083	2.66429970150914	0.612903225806452	36
BJ_fibroblast_ELR_Ji2015	ENST00000333511	2.67159838698273	1.1244019138756	36
BJ_fibroblast_ELR_Ji2015	ENST00000270812	2.67908909349242	0.5	36
BJ_fibroblast_ELR_Ji2015	ENST00000372422	2.6816193967071	0.875	36
BJ_fibroblast_ELR_Ji2015	ENST00000255764	2.68778788386323	0.583333333333333	36
BJ_fibroblast_ELR_Ji2015	ENST00000263382	2.68778788386323	2.56756756756757	36
BJ_fibroblast_ELR_Ji2015	ENST00000320857	2.68778788386323	1.66666666666667	36
BJ_fibroblast_ELR_Ji2015	ENST00000306999	2.68915142724063	0.3125	36
BJ_fibroblast_ELR_Ji2015	ENST00000251047	2.69448373921708	2.58333333333333	36
BJ_fibroblast_ELR_Ji2015	ENST00000261413	2.69448373921708	0.25	36
BJ_fibroblast_ELR_Ji2015	ENST00000317635	2.69448373921708	0.576923076923077	36
BJ_fibroblast_ELR_Ji2015	ENST00000322340	2.69448373921708	0.277777777777778	36
BJ_fibroblast_ELR_Ji2015	ENST00000322611	2.69448373921708	0.407407407407407	36
BJ_fibroblast_ELR_Ji2015	ENST00000342756	2.69448373921708	2.58241758241758	36
BJ_fibroblast_ELR_Ji2015	ENST00000367419	2.69448373921708	1.5	36
BJ_fibroblast_ELR_Ji2015	ENST00000503004	2.72780052587218	0.5	36
BJ_fibroblast_ELR_Ji2015	ENST00000225665	2.73110292555098	0.163934426229508	36
BJ_fibroblast_ELR_Ji2015	ENST00000231572	2.73466616120743	0.0317460317460317	36
BJ_fibroblast_ELR_Ji2015	ENST00000297156	2.73466616120743	0.390625	36
BJ_fibroblast_ELR_Ji2015	ENST00000308418	2.73466616120743	0.444444444444444	36
BJ_fibroblast_ELR_Ji2015	ENST00000366794	2.73466616120743	0.480769230769231	36
BJ_fibroblast_ELR_Ji2015	ENST00000222224	2.74093575960298	0.285714285714286	36
BJ_fibroblast_ELR_Ji2015	ENST00000239231	2.74093575960298	0.277777777777778	36
BJ_fibroblast_ELR_Ji2015	ENST00000409257	2.74093575960298	2.5	36
BJ_fibroblast_ELR_Ji2015	ENST00000345094	2.74240618965798	0.3	36
BJ_fibroblast_ELR_Ji2015	ENST00000359308	2.74240618965798	0.158227848101266	36
BJ_fibroblast_ELR_Ji2015	ENST00000505658	2.74249391226122	2.53846153846154	37
BJ_fibroblast_ELR_Ji2015	ENST00000439374	2.75706359340064	0.0900900900900901	37
BJ_fibroblast_ELR_Ji2015	ENST00000407426	2.76725791538947	2	37
BJ_fibroblast_ELR_Ji2015	ENST00000411850	2.76725791538947	0.5	37
BJ_fibroblast_ELR_Ji2015	ENST00000465645	2.76725791538947	0.802292263610315	37
BJ_fibroblast_ELR_Ji2015	ENST00000295588	2.77153215165261	0.5	37
BJ_fibroblast_ELR_Ji2015	ENST00000295688	2.78425080129073	0.346153846153846	37
BJ_fibroblast_ELR_Ji2015	ENST00000546954	2.78425080129073	0.512820512820513	37
BJ_fibroblast_ELR_Ji2015	ENST00000324871	2.78569046542076	1.875	37
BJ_fibroblast_ELR_Ji2015	ENST00000376630	2.78569046542076	0.8	37
BJ_fibroblast_ELR_Ji2015	ENST00000534548	2.78569046542076	1.07843137254902	37
BJ_fibroblast_ELR_Ji2015	ENST00000381150	2.78781403694718	1	37
BJ_fibroblast_ELR_Ji2015	ENST00000471389	2.78781403694718	2.77777777777778	37
BJ_fibroblast_ELR_Ji2015	ENST00000264663	2.78837343902081	1	37
BJ_fibroblast_ELR_Ji2015	ENST00000265362	2.78990382821518	0.227272727272727	37
BJ_fibroblast_ELR_Ji2015	ENST00000265729	2.78990382821518	3.25	37
BJ_fibroblast_ELR_Ji2015	ENST00000272298	2.78990382821518	0.165289256198347	37
BJ_fibroblast_ELR_Ji2015	ENST00000524463	2.78990382821518	0.222222222222222	37
BJ_fibroblast_ELR_Ji2015	ENST00000447282	2.79245306600311	3.96995708154506	37
BJ_fibroblast_ELR_Ji2015	ENST00000620277	2.79603038845138	1.4	37
BJ_fibroblast_ELR_Ji2015	ENST00000378195	2.80067716257009	0.819672131147541	37
BJ_fibroblast_ELR_Ji2015	ENST00000443585	2.80067716257009	0.363636363636364	37
BJ_fibroblast_ELR_Ji2015	ENST00000244061	2.80271000903216	0.107142857142857	37
BJ_fibroblast_ELR_Ji2015	ENST00000247026	2.80271000903216	2.43243243243243	37
BJ_fibroblast_ELR_Ji2015	ENST00000296684	2.80271000903216	0.21551724137931	37
BJ_fibroblast_ELR_Ji2015	ENST00000332598	2.80271000903216	0.0934579439252336	37
BJ_fibroblast_ELR_Ji2015	ENST00000337738	2.80271000903216	0.142857142857143	37
BJ_fibroblast_ELR_Ji2015	ENST00000366847	2.80271000903216	0.5	37
BJ_fibroblast_ELR_Ji2015	ENST00000368072	2.80271000903216	0.921052631578947	37
BJ_fibroblast_ELR_Ji2015	ENST00000373548	2.80271000903216	1.50537634408602	37
BJ_fibroblast_ELR_Ji2015	ENST00000407418	2.80271000903216	1.18518518518519	37
BJ_fibroblast_ELR_Ji2015	ENST00000409140	2.80271000903216	1	37
BJ_fibroblast_ELR_Ji2015	ENST00000276704	2.80678963601446	2.25	38
BJ_fibroblast_ELR_Ji2015	ENST00000231524	2.81277264935627	0.862068965517242	38
BJ_fibroblast_ELR_Ji2015	ENST00000332707	2.81277264935627	0.17948717948718	38
BJ_fibroblast_ELR_Ji2015	ENST00000370206	2.82060040041006	2.14285714285714	38
BJ_fibroblast_ELR_Ji2015	ENST00000307741	2.82468002739236	0.238095238095238	38
BJ_fibroblast_ELR_Ji2015	ENST00000317702	2.82468002739236	4.46127946127946	38
BJ_fibroblast_ELR_Ji2015	ENST00000380191	2.82468002739236	0.634146341463415	38
BJ_fibroblast_ELR_Ji2015	ENST00000323534	2.82727142646447	2.2	38
BJ_fibroblast_ELR_Ji2015	ENST00000227520	2.82936121773247	8.18181818181818	38
BJ_fibroblast_ELR_Ji2015	ENST00000313010	2.82936121773247	0.178571428571429	38
BJ_fibroblast_ELR_Ji2015	ENST00000330029	2.83139406419455	1.38613861386139	38
BJ_fibroblast_ELR_Ji2015	ENST00000368498	2.84859961301099	0.428571428571429	38
BJ_fibroblast_ELR_Ji2015	ENST00000536142	2.84859961301099	6.8	38
BJ_fibroblast_ELR_Ji2015	ENST00000613670	2.86367668655156	0.365853658536585	38
BJ_fibroblast_ELR_Ji2015	ENST00000272418	2.86801031636402	0.75	38
BJ_fibroblast_ELR_Ji2015	ENST00000334047	2.87315095322405	1.5625	38
BJ_fibroblast_ELR_Ji2015	ENST00000258455	2.87413687660022	2.75	38
BJ_fibroblast_ELR_Ji2015	ENST00000422424	2.87878365071893	1.57894736842105	38
BJ_fibroblast_ELR_Ji2015	ENST00000261813	2.880816497181	2	38
BJ_fibroblast_ELR_Ji2015	ENST00000273130	2.880816497181	0.373134328358209	38
BJ_fibroblast_ELR_Ji2015	ENST00000288532	2.880816497181	0.108108108108108	38
BJ_fibroblast_ELR_Ji2015	ENST00000302746	2.880816497181	0.144927536231884	38
BJ_fibroblast_ELR_Ji2015	ENST00000615550	2.880816497181	3.5	38
BJ_fibroblast_ELR_Ji2015	ENST00000374171	2.88134999382749	0.681818181818182	38
BJ_fibroblast_ELR_Ji2015	ENST00000308696	2.90537791461331	3.55932203389831	38
BJ_fibroblast_ELR_Ji2015	ENST00000422453	2.90537791461331	1.69565217391304	38
BJ_fibroblast_ELR_Ji2015	ENST00000368720	2.90746770588131	12.6190476190476	38
BJ_fibroblast_ELR_Ji2015	ENST00000246071	2.90950055234339	0.428571428571429	38
BJ_fibroblast_ELR_Ji2015	ENST00000457354	2.91660747818934	0.5078125	38
BJ_fibroblast_ELR_Ji2015	ENST00000318129	2.92670610115983	0.714285714285714	39
BJ_fibroblast_ELR_Ji2015	ENST00000344989	2.92670610115983	3.66666666666667	39
BJ_fibroblast_ELR_Ji2015	ENST00000376745	2.92670610115983	0.888888888888889	39
BJ_fibroblast_ELR_Ji2015	ENST00000393077	2.92670610115983	1.28571428571429	39
BJ_fibroblast_ELR_Ji2015	ENST00000545797	2.92670610115983	1.22222222222222	39
BJ_fibroblast_ELR_Ji2015	ENST00000279387	2.9434532961705	0.298507462686567	39
BJ_fibroblast_ELR_Ji2015	ENST00000451315	2.9434532961705	0.0974025974025974	39
BJ_fibroblast_ELR_Ji2015	ENST00000583931	2.94392798997433	1.02272727272727	39
BJ_fibroblast_ELR_Ji2015	ENST00000282892	2.94548614263257	1	39
BJ_fibroblast_ELR_Ji2015	ENST00000369064	2.94548614263257	0.75	39
BJ_fibroblast_ELR_Ji2015	ENST00000475243	2.94548614263257	0.125	39
BJ_fibroblast_ELR_Ji2015	ENST00000304414	2.9516546297887	0.727272727272727	39
BJ_fibroblast_ELR_Ji2015	ENST00000567078	2.9516546297887	0.727272727272727	39
BJ_fibroblast_ELR_Ji2015	ENST00000361236	2.9530181731661	5.3030303030303	39
BJ_fibroblast_ELR_Ji2015	ENST00000260641	2.95729240942924	0.258620689655172	39
BJ_fibroblast_ELR_Ji2015	ENST00000381346	2.96559401138425	0.689655172413793	39
BJ_fibroblast_ELR_Ji2015	ENST00000222567	2.9762365861791	1	39
BJ_fibroblast_ELR_Ji2015	ENST00000597960	2.9762365861791	0.802919708029197	39
BJ_fibroblast_ELR_Ji2015	ENST00000615264	2.9762365861791	0.15748031496063	39
BJ_fibroblast_ELR_Ji2015	ENST00000372733	2.98033029995323	2.5	39
BJ_fibroblast_ELR_Ji2015	ENST00000523377	2.98724303166208	0.25	39
BJ_fibroblast_ELR_Ji2015	ENST00000256079	3.00157960167343	0.5	39
BJ_fibroblast_ELR_Ji2015	ENST00000433866	3.00157960167343	0.117370892018779	39
BJ_fibroblast_ELR_Ji2015	ENST00000349139	3.01300477024082	4.25	39
BJ_fibroblast_ELR_Ji2015	ENST00000251038	3.0156939756964	1.71428571428571	39
BJ_fibroblast_ELR_Ji2015	ENST00000251496	3.0156939756964	1.58823529411765	39
BJ_fibroblast_ELR_Ji2015	ENST00000261475	3.02155978431933	0.181818181818182	39
BJ_fibroblast_ELR_Ji2015	ENST00000375964	3.02155978431933	2.30769230769231	39
BJ_fibroblast_ELR_Ji2015	ENST00000310775	3.03112466131494	0.875	39
BJ_fibroblast_ELR_Ji2015	ENST00000349456	3.03233004521997	0.0699300699300699	39
BJ_fibroblast_ELR_Ji2015	ENST00000648957	3.03233004521997	1	39
BJ_fibroblast_ELR_Ji2015	ENST00000332118	3.04797659805341	3.125	40
BJ_fibroblast_ELR_Ji2015	ENST00000281031	3.0481175472162	22.4193548387097	40
BJ_fibroblast_ELR_Ji2015	ENST00000530054	3.0481175472162	22.4193548387097	40
BJ_fibroblast_ELR_Ji2015	ENST00000399728	3.0502073384842	41.6346153846154	40
BJ_fibroblast_ELR_Ji2015	ENST00000379847	3.05472747741318	1.57407407407407	40
BJ_fibroblast_ELR_Ji2015	ENST00000372950	3.05842270131024	3.55769230769231	40
BJ_fibroblast_ELR_Ji2015	ENST00000263791	3.05843678810207	1.06060606060606	40
BJ_fibroblast_ELR_Ji2015	ENST00000282003	3.05843678810207	1.5	40
BJ_fibroblast_ELR_Ji2015	ENST00000354464	3.05843678810207	1.83333333333333	40
BJ_fibroblast_ELR_Ji2015	ENST00000615234	3.05843678810207	0.555555555555555	40
BJ_fibroblast_ELR_Ji2015	ENST00000647169	3.05843678810207	0.144927536231884	40
BJ_fibroblast_ELR_Ji2015	ENST00000168216	3.06501860229939	1.25	40
BJ_fibroblast_ELR_Ji2015	ENST00000276390	3.06501860229939	0.238095238095238	40
BJ_fibroblast_ELR_Ji2015	ENST00000395366	3.06501860229939	0.14018691588785	40
BJ_fibroblast_ELR_Ji2015	ENST00000394684	3.06711025160413	0.660377358490566	40
BJ_fibroblast_ELR_Ji2015	ENST00000526683	3.07065638193993	10.2	40
BJ_fibroblast_ELR_Ji2015	ENST00000310118	3.07968608982227	0.282574568288854	40
BJ_fibroblast_ELR_Ji2015	ENST00000391759	3.07968608982227	0.25	40
BJ_fibroblast_ELR_Ji2015	ENST00000369093	3.08854677331783	0.461538461538462	40
BJ_fibroblast_ELR_Ji2015	ENST00000256194	3.09322796365794	0.5	40
BJ_fibroblast_ELR_Ji2015	ENST00000268717	3.09370265746177	5.88888888888889	40
BJ_fibroblast_ELR_Ji2015	ENST00000476781	3.09370265746177	0.305164319248826	40
BJ_fibroblast_ELR_Ji2015	ENST00000244230	3.09380046384523	0.3	40
BJ_fibroblast_ELR_Ji2015	ENST00000376395	3.09380046384523	0.204081632653061	40
BJ_fibroblast_ELR_Ji2015	ENST00000519807	3.09380046384523	0.465116279069768	40
BJ_fibroblast_ELR_Ji2015	ENST00000259873	3.10833364398714	2.15116279069767	40
BJ_fibroblast_ELR_Ji2015	ENST00000321394	3.10833364398714	0.336322869955157	40
BJ_fibroblast_ELR_Ji2015	ENST00000483063	3.1104365333688	4.25	40
BJ_fibroblast_ELR_Ji2015	ENST00000215730	3.11246635893646	1.2	41
BJ_fibroblast_ELR_Ji2015	ENST00000270460	3.11246635893646	1.4	41
BJ_fibroblast_ELR_Ji2015	ENST00000321562	3.11246635893646	3.6875	41
BJ_fibroblast_ELR_Ji2015	ENST00000375114	3.11246635893646	2.36363636363636	41
BJ_fibroblast_ELR_Ji2015	ENST00000616395	3.11246635893646	0.625	41
BJ_fibroblast_ELR_Ji2015	ENST00000361731	3.12978605413442	2.71428571428571	41
BJ_fibroblast_ELR_Ji2015	ENST00000374595	3.12978605413442	5.8974358974359	41
BJ_fibroblast_ELR_Ji2015	ENST00000361337	3.13283396556202	1.5	41
BJ_fibroblast_ELR_Ji2015	ENST00000488633	3.13283396556202	3.26086956521739	41
BJ_fibroblast_ELR_Ji2015	ENST00000370812	3.13701769914953	1.2	41
BJ_fibroblast_ELR_Ji2015	ENST00000315877	3.13912058853119	3.5	41
BJ_fibroblast_ELR_Ji2015	ENST00000331457	3.1405606053764	0.120481927710843	41
BJ_fibroblast_ELR_Ji2015	ENST00000466444	3.1405606053764	0.355329949238579	41
BJ_fibroblast_ELR_Ji2015	ENST00000263168	3.14876287008877	0.0182926829268293	41
BJ_fibroblast_ELR_Ji2015	ENST00000286428	3.14876287008877	2.64705882352941	41
BJ_fibroblast_ELR_Ji2015	ENST00000447998	3.14876287008877	1.75	41
BJ_fibroblast_ELR_Ji2015	ENST00000589334	3.14876287008877	1	41
BJ_fibroblast_ELR_Ji2015	ENST00000367089	3.15135426916088	5.2	41
BJ_fibroblast_ELR_Ji2015	ENST00000370151	3.15135426916088	0.194174757281553	41
BJ_fibroblast_ELR_Ji2015	ENST00000373944	3.15135426916088	0.875	41
BJ_fibroblast_ELR_Ji2015	ENST00000400324	3.15135426916088	3.44827586206897	41
BJ_fibroblast_ELR_Ji2015	ENST00000436063	3.15135426916088	0.0869565217391304	41
BJ_fibroblast_ELR_Ji2015	ENST00000521861	3.15135426916088	2.21052631578947	41
BJ_fibroblast_ELR_Ji2015	ENST00000367837	3.16146083758213	0.283018867924528	41
BJ_fibroblast_ELR_Ji2015	ENST00000373433	3.1905728470853	1	41
BJ_fibroblast_ELR_Ji2015	ENST00000379160	3.1905728470853	2.85714285714286	41
BJ_fibroblast_ELR_Ji2015	ENST00000616407	3.1905728470853	0.714285714285714	41
BJ_fibroblast_ELR_Ji2015	ENST00000549982	3.19322505476038	0.116279069767442	41
BJ_fibroblast_ELR_Ji2015	ENST00000273258	3.2077947358998	3.33333333333333	41
BJ_fibroblast_ELR_Ji2015	ENST00000256433	3.20789254228326	3.26388888888889	41
BJ_fibroblast_ELR_Ji2015	ENST00000429772	3.20789254228326	0.3	41
BJ_fibroblast_ELR_Ji2015	ENST00000382466	3.21343251554034	0.4	41
BJ_fibroblast_ELR_Ji2015	ENST00000358015	3.23373685583004	1.48148148148148	42
BJ_fibroblast_ELR_Ji2015	ENST00000221494	3.23654009644813	0.964912280701754	42
BJ_fibroblast_ELR_Ji2015	ENST00000300060	3.23654009644813	0.666666666666667	42
BJ_fibroblast_ELR_Ji2015	ENST00000322313	3.23654009644813	0.306122448979592	42
BJ_fibroblast_ELR_Ji2015	ENST00000380113	3.23654009644813	2.75	42
BJ_fibroblast_ELR_Ji2015	ENST00000253413	3.24061972343043	4.125	42
BJ_fibroblast_ELR_Ji2015	ENST00000261015	3.24061972343043	0.833333333333333	42
BJ_fibroblast_ELR_Ji2015	ENST00000303577	3.24061972343043	1.78807947019868	42
BJ_fibroblast_ELR_Ji2015	ENST00000498035	3.24061972343043	7.75	42
BJ_fibroblast_ELR_Ji2015	ENST00000397492	3.24315002664511	2.01149425287356	42
BJ_fibroblast_ELR_Ji2015	ENST00000295006	3.24418295908687	1.25	42
BJ_fibroblast_ELR_Ji2015	ENST00000334062	3.24418295908687	1.03448275862069	42
BJ_fibroblast_ELR_Ji2015	ENST00000374114	3.24418295908687	0.634920634920635	42
BJ_fibroblast_ELR_Ji2015	ENST00000264001	3.24931851380124	4.16666666666667	42
BJ_fibroblast_ELR_Ji2015	ENST00000616804	3.24931851380124	4.16666666666667	42
BJ_fibroblast_ELR_Ji2015	ENST00000368830	3.25110977758755	0.714285714285714	42
BJ_fibroblast_ELR_Ji2015	ENST00000405266	3.25110977758755	0.444444444444444	42
BJ_fibroblast_ELR_Ji2015	ENST00000346299	3.25495629344178	2.6	42
BJ_fibroblast_ELR_Ji2015	ENST00000526148	3.25858071226365	0.356164383561644	42
BJ_fibroblast_ELR_Ji2015	ENST00000527636	3.25858071226365	0.416666666666667	42
BJ_fibroblast_ELR_Ji2015	ENST00000216330	3.26544634759891	0.545774647887324	42
BJ_fibroblast_ELR_Ji2015	ENST00000220853	3.26544634759891	0.235294117647059	42
BJ_fibroblast_ELR_Ji2015	ENST00000247970	3.26544634759891	0.159574468085106	42
BJ_fibroblast_ELR_Ji2015	ENST00000259457	3.26544634759891	0.263157894736842	42
BJ_fibroblast_ELR_Ji2015	ENST00000272067	3.26544634759891	0.333333333333333	42
BJ_fibroblast_ELR_Ji2015	ENST00000297540	3.26544634759891	0.4	42
BJ_fibroblast_ELR_Ji2015	ENST00000340126	3.26544634759891	0.272727272727273	42
BJ_fibroblast_ELR_Ji2015	ENST00000633192	3.26544634759891	3.04347826086957	42
BJ_fibroblast_ELR_Ji2015	ENST00000256442	3.27800256896362	4.625	42
BJ_fibroblast_ELR_Ji2015	ENST00000539276	3.27800256896362	3.58333333333333	42
BJ_fibroblast_ELR_Ji2015	ENST00000300688	3.27956072162187	0.483333333333333	43
BJ_fibroblast_ELR_Ji2015	ENST00000392711	3.27956072162187	4.15384615384615	43
BJ_fibroblast_ELR_Ji2015	ENST00000334295	3.28364034860417	1.6	43
BJ_fibroblast_ELR_Ji2015	ENST00000419343	3.28364034860417	0.120689655172414	43
BJ_fibroblast_ELR_Ji2015	ENST00000217121	3.29153900368918	35.3333333333333	43
BJ_fibroblast_ELR_Ji2015	ENST00000296755	3.29619679114544	2.85714285714286	43
BJ_fibroblast_ELR_Ji2015	ENST00000378750	3.29619679114544	1	43
BJ_fibroblast_ELR_Ji2015	ENST00000252711	3.32131761065138	0.254901960784314	43
BJ_fibroblast_ELR_Ji2015	ENST00000259037	3.32131761065138	1.66666666666667	43
BJ_fibroblast_ELR_Ji2015	ENST00000357037	3.32131761065138	0.245901639344262	43
BJ_fibroblast_ELR_Ji2015	ENST00000225729	3.32230353402754	3.62068965517241	43
BJ_fibroblast_ELR_Ji2015	ENST00000258169	3.32230353402754	0.288461538461538	43
BJ_fibroblast_ELR_Ji2015	ENST00000570371	3.32230353402754	2.85714285714286	43
BJ_fibroblast_ELR_Ji2015	ENST00000552951	3.32488084630782	0.25	43
BJ_fibroblast_ELR_Ji2015	ENST00000327304	3.33306278159062	3.5	43
BJ_fibroblast_ELR_Ji2015	ENST00000419867	3.33306278159062	1.4	43
BJ_fibroblast_ELR_Ji2015	ENST00000487519	3.33565418066273	6.75	43
BJ_fibroblast_ELR_Ji2015	ENST00000368010	3.34355283574775	0.64406779661017	43
BJ_fibroblast_ELR_Ji2015	ENST00000347343	3.34722109535877	2	43
BJ_fibroblast_ELR_Ji2015	ENST00000481195	3.34722109535877	0.0574712643678161	43
BJ_fibroblast_ELR_Ji2015	ENST00000519718	3.34722109535877	0.0574712643678161	43
BJ_fibroblast_ELR_Ji2015	ENST00000216416	3.361746836753	2.36363636363636	43
BJ_fibroblast_ELR_Ji2015	ENST00000227507	3.361746836753	13.9080459770115	43
BJ_fibroblast_ELR_Ji2015	ENST00000311320	3.361746836753	4	43
BJ_fibroblast_ELR_Ji2015	ENST00000337526	3.361746836753	4.52941176470588	43
BJ_fibroblast_ELR_Ji2015	ENST00000356232	3.361746836753	0.6	43
BJ_fibroblast_ELR_Ji2015	ENST00000360244	3.361746836753	1.4	43
BJ_fibroblast_ELR_Ji2015	ENST00000371785	3.361746836753	0.857142857142857	43
BJ_fibroblast_ELR_Ji2015	ENST00000380445	3.361746836753	1.95652173913044	43
BJ_fibroblast_ELR_Ji2015	ENST00000377813	3.37430327929428	0.888888888888889	43
BJ_fibroblast_ELR_Ji2015	ENST00000433351	3.39209464740165	0.5	43
BJ_fibroblast_ELR_Ji2015	ENST00000393190	3.39365280005989	5.3	44
BJ_fibroblast_ELR_Ji2015	ENST00000494774	3.39773242704219	1.81818181818182	44
BJ_fibroblast_ELR_Ji2015	ENST00000517309	3.39773242704219	0.8	44
BJ_fibroblast_ELR_Ji2015	ENST00000216121	3.39879050275549	0.25	44
BJ_fibroblast_ELR_Ji2015	ENST00000262947	3.39879050275549	2.8	44
BJ_fibroblast_ELR_Ji2015	ENST00000357559	3.39879050275549	0.375	44
BJ_fibroblast_ELR_Ji2015	ENST00000503787	3.39879050275549	4.52380952380952	44
BJ_fibroblast_ELR_Ji2015	ENST00000262633	3.41376066881157	0.8	44
BJ_fibroblast_ELR_Ji2015	ENST00000533632	3.41376066881157	2.54716981132076	44
BJ_fibroblast_ELR_Ji2015	ENST00000322723	3.4253275835076	22	44
BJ_fibroblast_ELR_Ji2015	ENST00000525634	3.4253275835076	11	44
BJ_fibroblast_ELR_Ji2015	ENST00000261875	3.4354096890894	0.6	44
BJ_fibroblast_ELR_Ji2015	ENST00000344318	3.4354096890894	0.5	44
BJ_fibroblast_ELR_Ji2015	ENST00000372759	3.4354096890894	1.27272727272727	44
BJ_fibroblast_ELR_Ji2015	ENST00000477892	3.4354096890894	4.28571428571429	44
BJ_fibroblast_ELR_Ji2015	ENST00000271375	3.4428806237655	1	44
BJ_fibroblast_ELR_Ji2015	ENST00000328649	3.44974625910076	6.5	44
BJ_fibroblast_ELR_Ji2015	ENST00000361675	3.46117142766815	1	44
BJ_fibroblast_ELR_Ji2015	ENST00000396083	3.46117142766815	1.5	44
BJ_fibroblast_ELR_Ji2015	ENST00000603302	3.46117142766815	1.25	44
BJ_fibroblast_ELR_Ji2015	ENST00000258457	3.47175928820873	0.0671140939597315	44
BJ_fibroblast_ELR_Ji2015	ENST00000615527	3.47175928820873	1.875	44
BJ_fibroblast_ELR_Ji2015	ENST00000334256	3.47583891519103	1.53846153846154	44
BJ_fibroblast_ELR_Ji2015	ENST00000368300	3.47583891519103	4.05882352941176	44
BJ_fibroblast_ELR_Ji2015	ENST00000331789	3.5044864693559	2.23076923076923	44
BJ_fibroblast_ELR_Ji2015	ENST00000283882	3.50701677257058	0.288461538461538	44
BJ_fibroblast_ELR_Ji2015	ENST00000380752	3.50701677257058	1.33333333333333	44
BJ_fibroblast_ELR_Ji2015	ENST00000221264	3.51109639955288	1.78571428571429	44
BJ_fibroblast_ELR_Ji2015	ENST00000264883	3.51109639955288	5.25	44
BJ_fibroblast_ELR_Ji2015	ENST00000558518	3.51707941289469	0.5	44
BJ_fibroblast_ELR_Ji2015	ENST00000278412	3.54877366160009	8.47826086956522	45
BJ_fibroblast_ELR_Ji2015	ENST00000378572	3.56311023161144	0.172413793103448	45
BJ_fibroblast_ELR_Ji2015	ENST00000258739	3.58100062298934	16	45
BJ_fibroblast_ELR_Ji2015	ENST00000295685	3.58100062298934	10.9259259259259	45
BJ_fibroblast_ELR_Ji2015	ENST00000311481	3.58100062298934	0.428571428571429	45
BJ_fibroblast_ELR_Ji2015	ENST00000317502	3.58100062298934	0.375	45
BJ_fibroblast_ELR_Ji2015	ENST00000322028	3.58100062298934	71.6	45
BJ_fibroblast_ELR_Ji2015	ENST00000356221	3.58100062298934	0.666666666666667	45
BJ_fibroblast_ELR_Ji2015	ENST00000369130	3.58100062298934	0.0925925925925926	45
BJ_fibroblast_ELR_Ji2015	ENST00000382456	3.58100062298934	0.0680272108843538	45
BJ_fibroblast_ELR_Ji2015	ENST00000265044	3.58309041425734	11.2380952380952	45
BJ_fibroblast_ELR_Ji2015	ENST00000371582	3.58309041425734	2.17391304347826	45
BJ_fibroblast_ELR_Ji2015	ENST00000372022	3.58309041425734	0.923076923076923	45
BJ_fibroblast_ELR_Ji2015	ENST00000305632	3.58512326071942	1	45
BJ_fibroblast_ELR_Ji2015	ENST00000252015	3.59179428677383	2.30769230769231	45
BJ_fibroblast_ELR_Ji2015	ENST00000261427	3.59179428677383	0.454545454545455	45
BJ_fibroblast_ELR_Ji2015	ENST00000642319	3.59179428677383	0.347222222222222	45
BJ_fibroblast_ELR_Ji2015	ENST00000279281	3.5995209265882	0.166666666666667	45
BJ_fibroblast_ELR_Ji2015	ENST00000350030	3.5995209265882	0.524017467248908	45
BJ_fibroblast_ELR_Ji2015	ENST00000394048	3.62864088154214	0.538461538461538	45
BJ_fibroblast_ELR_Ji2015	ENST00000304043	3.64121671976028	0.724907063197026	45
BJ_fibroblast_ELR_Ji2015	ENST00000367029	3.64121671976028	14.5	45
BJ_fibroblast_ELR_Ji2015	ENST00000466830	3.64121671976028	1.5	45
BJ_fibroblast_ELR_Ji2015	ENST00000487273	3.64121671976028	0.222222222222222	45
BJ_fibroblast_ELR_Ji2015	ENST00000392318	3.65596139332712	0.111111111111111	45
BJ_fibroblast_ELR_Ji2015	ENST00000588234	3.66159917296766	0.440251572327044	45
BJ_fibroblast_ELR_Ji2015	ENST00000222008	3.66990077492267	12.25	45
BJ_fibroblast_ELR_Ji2015	ENST00000586683	3.66990077492267	12.75	45
BJ_fibroblast_ELR_Ji2015	ENST00000225655	3.69131668407243	21.3151041666667	45
BJ_fibroblast_ELR_Ji2015	ENST00000260118	3.69131668407243	0.480769230769231	45
BJ_fibroblast_ELR_Ji2015	ENST00000372806	3.69131668407243	2.82608695652174	45
BJ_fibroblast_ELR_Ji2015	ENST00000373055	3.69131668407243	0.46875	45
BJ_fibroblast_ELR_Ji2015	ENST00000621829	3.69131668407243	2.03045685279188	45
BJ_fibroblast_ELR_Ji2015	ENST00000221486	3.73663680875838	0.0857142857142857	46
BJ_fibroblast_ELR_Ji2015	ENST00000314191	3.73663680875838	0.105263157894737	46
BJ_fibroblast_ELR_Ji2015	ENST00000330938	3.7397056611165	2.90322580645161	46
BJ_fibroblast_ELR_Ji2015	ENST00000369847	3.7397056611165	0.333333333333333	46
BJ_fibroblast_ELR_Ji2015	ENST00000339507	3.76676088076597	0.909090909090909	46
BJ_fibroblast_ELR_Ji2015	ENST00000355937	3.76676088076597	0.5625	46
BJ_fibroblast_ELR_Ji2015	ENST00000554581	3.76676088076597	0.333333333333333	46
BJ_fibroblast_ELR_Ji2015	ENST00000280326	3.76885067203398	1.59495548961424	46
BJ_fibroblast_ELR_Ji2015	ENST00000405154	3.76885067203398	0.133333333333333	46
BJ_fibroblast_ELR_Ji2015	ENST00000476371	3.76932536583781	1.85714285714286	46
BJ_fibroblast_ELR_Ji2015	ENST00000261245	3.76942317222127	0.78125	46
BJ_fibroblast_ELR_Ji2015	ENST00000354250	3.76942317222127	1.16666666666667	46
BJ_fibroblast_ELR_Ji2015	ENST00000252542	3.79171949317507	0.27027027027027	46
BJ_fibroblast_ELR_Ji2015	ENST00000296503	3.81264040752556	0.603448275862069	46
BJ_fibroblast_ELR_Ji2015	ENST00000455915	3.81264040752556	0.654545454545455	46
BJ_fibroblast_ELR_Ji2015	ENST00000360803	3.81474329690722	0.604395604395605	46
BJ_fibroblast_ELR_Ji2015	ENST00000523898	3.81474329690722	2.2	46
BJ_fibroblast_ELR_Ji2015	ENST00000210313	3.82697697753691	0.2	46
BJ_fibroblast_ELR_Ji2015	ENST00000220849	3.82697697753691	4	46
BJ_fibroblast_ELR_Ji2015	ENST00000252934	3.82697697753691	2	46
BJ_fibroblast_ELR_Ji2015	ENST00000294785	3.82697697753691	0.909090909090909	46
BJ_fibroblast_ELR_Ji2015	ENST00000323848	3.82697697753691	0.8	46
BJ_fibroblast_ELR_Ji2015	ENST00000327772	3.82697697753691	1.38297872340426	46
BJ_fibroblast_ELR_Ji2015	ENST00000336767	3.82697697753691	0.396825396825397	46
BJ_fibroblast_ELR_Ji2015	ENST00000368884	3.82697697753691	0.538461538461538	46
BJ_fibroblast_ELR_Ji2015	ENST00000498737	3.82697697753691	0.272727272727273	46
BJ_fibroblast_ELR_Ji2015	ENST00000531188	3.82697697753691	5.98936170212766	46
BJ_fibroblast_ELR_Ji2015	ENST00000651435	3.82697697753691	1.14285714285714	46
BJ_fibroblast_ELR_Ji2015	ENST00000216038	3.84486736891481	2.71428571428571	47
BJ_fibroblast_ELR_Ji2015	ENST00000250454	3.84486736891481	1.04761904761905	47
BJ_fibroblast_ELR_Ji2015	ENST00000266079	3.84486736891481	0.476190476190476	47
BJ_fibroblast_ELR_Ji2015	ENST00000340857	3.84486736891481	1.51006711409396	47
BJ_fibroblast_ELR_Ji2015	ENST00000382361	3.84486736891481	1	47
BJ_fibroblast_ELR_Ji2015	ENST00000392038	3.84486736891481	0.25	47
BJ_fibroblast_ELR_Ji2015	ENST00000245206	3.84695716018282	1.55555555555556	47
BJ_fibroblast_ELR_Ji2015	ENST00000370580	3.84695716018282	1.16666666666667	47
BJ_fibroblast_ELR_Ji2015	ENST00000315567	3.85306963362719	1.25	47
BJ_fibroblast_ELR_Ji2015	ENST00000336349	3.85306963362719	1.21212121212121	47
BJ_fibroblast_ELR_Ji2015	ENST00000372625	3.85306963362719	0.75	47
BJ_fibroblast_ELR_Ji2015	ENST00000373075	3.85306963362719	8	47
BJ_fibroblast_ELR_Ji2015	ENST00000551018	3.85306963362719	1.1444921316166	47
BJ_fibroblast_ELR_Ji2015	ENST00000233468	3.90508346568575	0.398230088495575	47
BJ_fibroblast_ELR_Ji2015	ENST00000322088	3.90508346568575	1.42857142857143	47
BJ_fibroblast_ELR_Ji2015	ENST00000372358	3.90508346568575	0.551948051948052	47
BJ_fibroblast_ELR_Ji2015	ENST00000373062	3.90508346568575	0.144927536231884	47
BJ_fibroblast_ELR_Ji2015	ENST00000374517	3.90508346568575	1	47
BJ_fibroblast_ELR_Ji2015	ENST00000374622	3.90508346568575	2.4	47
BJ_fibroblast_ELR_Ji2015	ENST00000375499	3.90508346568575	0.357142857142857	47
BJ_fibroblast_ELR_Ji2015	ENST00000458591	3.90508346568575	0.0884955752212389	47
BJ_fibroblast_ELR_Ji2015	ENST00000356577	3.95362527733966	0.194805194805195	47
BJ_fibroblast_ELR_Ji2015	ENST00000306376	3.9551834299979	0.338983050847458	47
BJ_fibroblast_ELR_Ji2015	ENST00000300933	3.9592630569802	0.585106382978723	47
BJ_fibroblast_ELR_Ji2015	ENST00000332556	3.9592630569802	1.5	47
BJ_fibroblast_ELR_Ji2015	ENST00000358901	3.9592630569802	1	47
BJ_fibroblast_ELR_Ji2015	ENST00000221859	3.99694031902741	1.6	47
BJ_fibroblast_ELR_Ji2015	ENST00000262584	3.99694031902741	1.60194174757282	47
BJ_fibroblast_ELR_Ji2015	ENST00000308736	3.99694031902741	0.375	47
BJ_fibroblast_ELR_Ji2015	ENST00000323699	3.99694031902741	6.66666666666667	47
BJ_fibroblast_ELR_Ji2015	ENST00000329138	3.99694031902741	0.897435897435897	47
BJ_fibroblast_ELR_Ji2015	ENST00000358435	3.99694031902741	1.89655172413793	47
BJ_fibroblast_ELR_Ji2015	ENST00000430566	3.99694031902741	0.75	47
BJ_fibroblast_ELR_Ji2015	ENST00000569359	3.99694031902741	3.79032258064516	47
BJ_fibroblast_ELR_Ji2015	ENST00000231238	4.00050355468386	0.489690721649485	48
BJ_fibroblast_ELR_Ji2015	ENST00000296411	4.00050355468386	0.232558139534884	48
BJ_fibroblast_ELR_Ji2015	ENST00000368644	4.00050355468386	1.2037037037037	48
BJ_fibroblast_ELR_Ji2015	ENST00000372289	4.01127688903876	2.28571428571429	48
BJ_fibroblast_ELR_Ji2015	ENST00000379378	4.01127688903876	1.04166666666667	48
BJ_fibroblast_ELR_Ji2015	ENST00000457408	4.01127688903876	3.0952380952381	48
BJ_fibroblast_ELR_Ji2015	ENST00000234170	4.03736954512904	0.714285714285714	48
BJ_fibroblast_ELR_Ji2015	ENST00000369842	4.03736954512904	4	48
BJ_fibroblast_ELR_Ji2015	ENST00000371648	4.03736954512904	0.919354838709677	48
BJ_fibroblast_ELR_Ji2015	ENST00000433436	4.03736954512904	10.9259259259259	48
BJ_fibroblast_ELR_Ji2015	ENST00000215570	4.03996094420115	2.69230769230769	48
BJ_fibroblast_ELR_Ji2015	ENST00000268711	4.03996094420115	0.4	48
BJ_fibroblast_ELR_Ji2015	ENST00000304979	4.03996094420115	3.77777777777778	48
BJ_fibroblast_ELR_Ji2015	ENST00000359435	4.03996094420115	9	48
BJ_fibroblast_ELR_Ji2015	ENST00000371470	4.03996094420115	0.441176470588235	48
BJ_fibroblast_ELR_Ji2015	ENST00000360467	4.07861004283269	0.289855072463768	48
BJ_fibroblast_ELR_Ji2015	ENST00000423381	4.07861004283269	0.857142857142857	48
BJ_fibroblast_ELR_Ji2015	ENST00000612661	4.07861004283269	0.285714285714286	48
BJ_fibroblast_ELR_Ji2015	ENST00000267884	4.0893833771876	0.2	48
BJ_fibroblast_ELR_Ji2015	ENST00000543796	4.0893833771876	15.7142857142857	48
BJ_fibroblast_ELR_Ji2015	ENST00000591899	4.0893833771876	0.930232558139535	48
BJ_fibroblast_ELR_Ji2015	ENST00000215565	4.11806743234999	2.82608695652174	49
BJ_fibroblast_ELR_Ji2015	ENST00000251775	4.11806743234999	0.177514792899408	49
BJ_fibroblast_ELR_Ji2015	ENST00000261667	4.11806743234999	1.84615384615385	49
BJ_fibroblast_ELR_Ji2015	ENST00000263341	4.11806743234999	4.75	49
BJ_fibroblast_ELR_Ji2015	ENST00000300574	4.11806743234999	6	49
BJ_fibroblast_ELR_Ji2015	ENST00000306749	4.11806743234999	1.28571428571429	49
BJ_fibroblast_ELR_Ji2015	ENST00000319550	4.11806743234999	0.37037037037037	49
BJ_fibroblast_ELR_Ji2015	ENST00000326427	4.11806743234999	2.6	49
BJ_fibroblast_ELR_Ji2015	ENST00000341039	4.11806743234999	1.75	49
BJ_fibroblast_ELR_Ji2015	ENST00000373365	4.11806743234999	3.375	49
BJ_fibroblast_ELR_Ji2015	ENST00000396265	4.11806743234999	13.448275862069	49
BJ_fibroblast_ELR_Ji2015	ENST00000433529	4.11806743234999	0.517241379310345	49
BJ_fibroblast_ELR_Ji2015	ENST00000549117	4.11806743234999	1.27388535031847	49
BJ_fibroblast_ELR_Ji2015	ENST00000577222	4.11806743234999	0.372340425531915	49
BJ_fibroblast_ELR_Ji2015	ENST00000645482	4.11806743234999	3.29787234042553	49
BJ_fibroblast_ELR_Ji2015	ENST00000396861	4.21749202326513	1.29268292682927	49
BJ_fibroblast_ELR_Ji2015	ENST00000428726	4.21749202326513	2.71186440677966	49
BJ_fibroblast_ELR_Ji2015	ENST00000366647	4.22312980290567	0.4	49
BJ_fibroblast_ELR_Ji2015	ENST00000376588	4.22312980290567	0.363636363636364	49
BJ_fibroblast_ELR_Ji2015	ENST00000228928	4.23215951078801	0.5	49
BJ_fibroblast_ELR_Ji2015	ENST00000262646	4.23215951078801	0.0421940928270042	49
BJ_fibroblast_ELR_Ji2015	ENST00000300087	4.23215951078801	0.7	49
BJ_fibroblast_ELR_Ji2015	ENST00000316586	4.23215951078801	0.25	49
BJ_fibroblast_ELR_Ji2015	ENST00000373264	4.23215951078801	0.740740740740741	49
BJ_fibroblast_ELR_Ji2015	ENST00000530758	4.23215951078801	1.49305555555556	49
BJ_fibroblast_ELR_Ji2015	ENST00000216181	4.26080706495288	12.7884615384615	49
BJ_fibroblast_ELR_Ji2015	ENST00000395353	4.26080706495288	2.3469387755102	49
BJ_fibroblast_ELR_Ji2015	ENST00000355451	4.26741699514986	0.571428571428571	49
BJ_fibroblast_ELR_Ji2015	ENST00000358232	4.26741699514986	0.888888888888889	49
BJ_fibroblast_ELR_Ji2015	ENST00000262225	4.30123629105451	3.81818181818182	49
BJ_fibroblast_ELR_Ji2015	ENST00000285735	4.30123629105451	0.689655172413793	49
BJ_fibroblast_ELR_Ji2015	ENST00000398733	4.30123629105451	9.2	49
BJ_fibroblast_ELR_Ji2015	ENST00000456754	4.30123629105451	20.7692307692308	49
BJ_fibroblast_ELR_Ji2015	ENST00000295491	4.30382769012662	0.78125	49
BJ_fibroblast_ELR_Ji2015	ENST00000439351	4.30382769012662	3.35714285714286	49
BJ_fibroblast_ELR_Ji2015	ENST00000300128	4.38193417827546	0.294117647058824	50
BJ_fibroblast_ELR_Ji2015	ENST00000354611	4.38193417827546	0.75	50
BJ_fibroblast_ELR_Ji2015	ENST00000370767	4.38193417827546	1.72727272727273	50
BJ_fibroblast_ELR_Ji2015	ENST00000375780	4.38193417827546	1.59326424870466	50
BJ_fibroblast_ELR_Ji2015	ENST00000341376	4.41791976856464	0.769230769230769	50
BJ_fibroblast_ELR_Ji2015	ENST00000356126	4.41791976856464	2.67857142857143	50
BJ_fibroblast_ELR_Ji2015	ENST00000265838	4.49602625671348	0.571428571428571	50
BJ_fibroblast_ELR_Ji2015	ENST00000309324	4.49602625671348	0.285714285714286	50
BJ_fibroblast_ELR_Ji2015	ENST00000519374	4.49602625671348	3.64197530864198	50
BJ_fibroblast_ELR_Ji2015	ENST00000617412	4.49602625671348	8	50
BJ_fibroblast_ELR_Ji2015	ENST00000299130	4.53128374107533	1.61538461538462	50
BJ_fibroblast_ELR_Ji2015	ENST00000323666	4.53128374107533	0.416666666666667	50
BJ_fibroblast_ELR_Ji2015	ENST00000392133	4.53128374107533	0.12396694214876	50
BJ_fibroblast_ELR_Ji2015	ENST00000166345	4.71558365257718	0.714285714285714	50
BJ_fibroblast_ELR_Ji2015	ENST00000253329	4.71558365257718	1.5	50
BJ_fibroblast_ELR_Ji2015	ENST00000327031	4.71558365257718	0.740740740740741	50
BJ_fibroblast_ELR_Ji2015	ENST00000394906	4.71558365257718	2.04545454545455	50
BJ_fibroblast_ELR_Ji2015	ENST00000482352	4.71558365257718	0.954545454545455	50
BJ_fibroblast_ELR_Ji2015	ENST00000234875	4.79369014072602	0.5	50
BJ_fibroblast_ELR_Ji2015	ENST00000253462	4.79369014072602	0.454545454545455	50
BJ_fibroblast_ELR_Ji2015	ENST00000261819	4.79369014072602	3.66666666666667	50
BJ_fibroblast_ELR_Ji2015	ENST00000263354	4.79369014072602	5.25	50
BJ_fibroblast_ELR_Ji2015	ENST00000263645	4.79369014072602	0.441176470588235	50
BJ_fibroblast_ELR_Ji2015	ENST00000314028	4.79369014072602	1.875	50
BJ_fibroblast_ELR_Ji2015	ENST00000317089	4.79369014072602	0.6	50
BJ_fibroblast_ELR_Ji2015	ENST00000369851	4.79369014072602	0.728155339805825	50
BJ_fibroblast_ELR_Ji2015	ENST00000374050	4.79369014072602	7.24137931034483	50
BJ_fibroblast_ELR_Ji2015	ENST00000419869	4.79369014072602	2.52808988764045	50
BJ_fibroblast_ELR_Ji2015	ENST00000366548	4.97945039850265	0.230769230769231	50
BJ_fibroblast_ELR_Ji2015	ENST00000262013	5.05755688665149	3.33333333333333	50
BJ_fibroblast_ELR_Ji2015	ENST00000314888	5.05755688665149	0.24	50
BJ_fibroblast_ELR_Ji2015	ENST00000343619	5.05755688665149	0.333333333333333	50
BJ_fibroblast_ELR_Ji2015	ENST00000373237	5.05755688665149	9.5	50
BJ_fibroblast_ELR_Ji2015	ENST00000610733	5.05755688665149	5	50
BJ_fibroblast_EL_Ji2015	ENST00000469257	-6.40811214085056	39.6666666666667	1
BJ_fibroblast_EL_Ji2015	ENST00000401558	-4.91866413352518	0.192307692307692	1
BJ_fibroblast_EL_Ji2015	ENST00000371322	-4.84835528587473	0.4	1
BJ_fibroblast_EL_Ji2015	ENST00000357430	-4.09355466594178	0.746268656716418	1
BJ_fibroblast_EL_Ji2015	ENST00000611509	-3.75384212468972	0.1171875	1
BJ_fibroblast_EL_Ji2015	ENST00000300026	-3.33643999760075	0.340909090909091	1
BJ_fibroblast_EL_Ji2015	ENST00000225728	-3.23493355549328	0.227272727272727	1
BJ_fibroblast_EL_Ji2015	ENST00000374922	-3.22950940833382	1.31578947368421	1
BJ_fibroblast_EL_Ji2015	ENST00000422154	-3.14867751962612	0.175438596491228	1
BJ_fibroblast_EL_Ji2015	ENST00000338148	-3.10838229501125	0.365853658536585	1
BJ_fibroblast_EL_Ji2015	ENST00000410042	-3.10838229501125	0.365853658536585	1
BJ_fibroblast_EL_Ji2015	ENST00000636471	-3.03934309157785	1	1
BJ_fibroblast_EL_Ji2015	ENST00000377401	-2.98152699961646	3.09782608695652	1
BJ_fibroblast_EL_Ji2015	ENST00000396679	-2.85301033361392	0.235294117647059	1
BJ_fibroblast_EL_Ji2015	ENST00000306984	-2.54555549987902	1.58536585365854	1
BJ_fibroblast_EL_Ji2015	ENST00000555044	-2.52635292862643	1.5	1
BJ_fibroblast_EL_Ji2015	ENST00000389912	-2.50790760025719	0.480769230769231	1
BJ_fibroblast_EL_Ji2015	ENST00000551241	-2.47097188226813	0.5	1
BJ_fibroblast_EL_Ji2015	ENST00000225388	-2.43200508721739	5.75	1
BJ_fibroblast_EL_Ji2015	ENST00000376544	-2.42406827805518	0.333333333333333	1
BJ_fibroblast_EL_Ji2015	ENST00000615353	-2.3613461511244	8.64532019704434	1
BJ_fibroblast_EL_Ji2015	ENST00000308511	-2.3476149273964	3	1
BJ_fibroblast_EL_Ji2015	ENST00000359856	-2.3128176490247	1.33217993079585	1
BJ_fibroblast_EL_Ji2015	ENST00000458640	-2.17530291124536	1.16279069767442	1
BJ_fibroblast_EL_Ji2015	ENST00000389266	-2.1643187551105	0.222222222222222	1
BJ_fibroblast_EL_Ji2015	ENST00000231198	-2.16314308093548	0.5	2
BJ_fibroblast_EL_Ji2015	ENST00000265112	-2.11239573563579	2.17391304347826	2
BJ_fibroblast_EL_Ji2015	ENST00000356530	-2.06298885995625	0.427960057061341	2
BJ_fibroblast_EL_Ji2015	ENST00000375734	-2.05626051191531	1.21428571428571	2
BJ_fibroblast_EL_Ji2015	ENST00000250498	-2.03493740264426	4.57317073170732	2
BJ_fibroblast_EL_Ji2015	ENST00000409134	-1.99523590631326	1.5	2
BJ_fibroblast_EL_Ji2015	ENST00000377791	-1.98037355862801	0.878048780487805	2
BJ_fibroblast_EL_Ji2015	ENST00000393271	-1.9556473879641	1.75	2
BJ_fibroblast_EL_Ji2015	ENST00000373896	-1.88487035121383	2.28571428571429	2
BJ_fibroblast_EL_Ji2015	ENST00000509578	-1.80840569159673	0.38860103626943	2
BJ_fibroblast_EL_Ji2015	ENST00000370874	-1.74538680861259	0.487804878048781	2
BJ_fibroblast_EL_Ji2015	ENST00000447079	-1.70764222455503	0.181818181818182	2
BJ_fibroblast_EL_Ji2015	ENST00000314332	-1.5832329777781	0.172413793103448	2
BJ_fibroblast_EL_Ji2015	ENST00000306185	-1.57528938921779	6.27906976744186	2
BJ_fibroblast_EL_Ji2015	ENST00000271469	-1.54352688316684	1.17391304347826	2
BJ_fibroblast_EL_Ji2015	ENST00000341462	-1.51606782732609	0.317460317460317	2
BJ_fibroblast_EL_Ji2015	ENST00000229214	-1.49032817519554	0.181818181818182	2
BJ_fibroblast_EL_Ji2015	ENST00000428670	-1.47767244929793	0.454545454545455	2
BJ_fibroblast_EL_Ji2015	ENST00000355485	-1.41637149438547	0.909090909090909	2
BJ_fibroblast_EL_Ji2015	ENST00000379568	-1.41133437573416	0.45	2
BJ_fibroblast_EL_Ji2015	ENST00000253108	-1.39893306627625	1.85714285714286	2
BJ_fibroblast_EL_Ji2015	ENST00000635491	-1.38849545852738	18.5964912280702	2
BJ_fibroblast_EL_Ji2015	ENST00000411486	-1.38585196968622	0.284552845528455	2
BJ_fibroblast_EL_Ji2015	ENST00000263578	-1.34465729052557	0.294117647058824	2
BJ_fibroblast_EL_Ji2015	ENST00000397149	-1.3128829895671	1.9047619047619	3
BJ_fibroblast_EL_Ji2015	ENST00000252593	-1.29714219789791	0.677830940988836	3
BJ_fibroblast_EL_Ji2015	ENST00000202816	-1.29137558384586	1	3
BJ_fibroblast_EL_Ji2015	ENST00000359193	-1.28015580841994	3.52542372881356	3
BJ_fibroblast_EL_Ji2015	ENST00000615164	-1.27440338008936	2.60994263862333	3
BJ_fibroblast_EL_Ji2015	ENST00000298717	-1.25220108140062	0.666666666666667	3
BJ_fibroblast_EL_Ji2015	ENST00000369535	-1.24193511863997	0.3	3
BJ_fibroblast_EL_Ji2015	ENST00000236342	-1.24121481022849	1.48648648648649	3
BJ_fibroblast_EL_Ji2015	ENST00000368654	-1.22059854709559	0.4	3
BJ_fibroblast_EL_Ji2015	ENST00000394670	-1.19222033158282	1.35714285714286	3
BJ_fibroblast_EL_Ji2015	ENST00000432096	-1.18196032192916	1.875	3
BJ_fibroblast_EL_Ji2015	ENST00000299335	-1.15623474129364	1	3
BJ_fibroblast_EL_Ji2015	ENST00000539745	-1.1465330618613	3.37962962962963	3
BJ_fibroblast_EL_Ji2015	ENST00000627656	-1.14552099935688	0.967741935483871	3
BJ_fibroblast_EL_Ji2015	ENST00000409652	-1.12291197597631	1.07142857142857	3
BJ_fibroblast_EL_Ji2015	ENST00000398427	-1.12048319903892	1	3
BJ_fibroblast_EL_Ji2015	ENST00000374839	-1.11513598971863	0.416666666666667	3
BJ_fibroblast_EL_Ji2015	ENST00000394800	-1.10608974896785	0.416666666666667	3
BJ_fibroblast_EL_Ji2015	ENST00000394805	-1.10608974896785	0.416666666666667	3
BJ_fibroblast_EL_Ji2015	ENST00000338179	-1.099328050202	1.25	3
BJ_fibroblast_EL_Ji2015	ENST00000300935	-1.06836083030147	0.520833333333333	3
BJ_fibroblast_EL_Ji2015	ENST00000473706	-1.0619230061373	0.25	3
BJ_fibroblast_EL_Ji2015	ENST00000194214	-1.05020895284217	1.66666666666667	3
BJ_fibroblast_EL_Ji2015	ENST00000615547	-1.05020895284217	0.176470588235294	3
BJ_fibroblast_EL_Ji2015	ENST00000211314	-1.04216151776821	9.25	3
BJ_fibroblast_EL_Ji2015	ENST00000259808	-1.02526256496772	0.3125	4
BJ_fibroblast_EL_Ji2015	ENST00000526589	-1.02484353213165	0.375	4
BJ_fibroblast_EL_Ji2015	ENST00000289359	-1.00646007380619	0.168539325842697	4
BJ_fibroblast_EL_Ji2015	ENST00000270142	-1.00238044682389	0.4	4
BJ_fibroblast_EL_Ji2015	ENST00000284727	-0.985860141121909	2.16666666666667	4
BJ_fibroblast_EL_Ji2015	ENST00000332070	-0.981610996325736	0.571428571428571	4
BJ_fibroblast_EL_Ji2015	ENST00000512062	-0.957041158070639	0.550847457627119	4
BJ_fibroblast_EL_Ji2015	ENST00000296577	-0.924273958675055	1.42857142857143	4
BJ_fibroblast_EL_Ji2015	ENST00000440685	-0.902260464505417	5.97560975609756	4
BJ_fibroblast_EL_Ji2015	ENST00000260102	-0.888288368385869	0.428571428571429	4
BJ_fibroblast_EL_Ji2015	ENST00000216714	-0.867577361168664	0.592105263157895	4
BJ_fibroblast_EL_Ji2015	ENST00000325844	-0.856260872449857	2.85714285714286	4
BJ_fibroblast_EL_Ji2015	ENST00000276654	-0.850611106338658	0.476190476190476	4
BJ_fibroblast_EL_Ji2015	ENST00000393674	-0.843825421773436	0.5	4
BJ_fibroblast_EL_Ji2015	ENST00000525428	-0.808044221918785	4.8	4
BJ_fibroblast_EL_Ji2015	ENST00000649864	-0.791735614750572	4	4
BJ_fibroblast_EL_Ji2015	ENST00000262291	-0.791203976140815	0.546875	4
BJ_fibroblast_EL_Ji2015	ENST00000400000	-0.772631665333451	6.83333333333333	4
BJ_fibroblast_EL_Ji2015	ENST00000415816	-0.767452027298216	0.833333333333333	4
BJ_fibroblast_EL_Ji2015	ENST00000392329	-0.75849250807272	0.333333333333333	4
BJ_fibroblast_EL_Ji2015	ENST00000371160	-0.757930091665647	0.0769230769230769	4
BJ_fibroblast_EL_Ji2015	ENST00000247843	-0.751450166012555	0.222222222222222	4
BJ_fibroblast_EL_Ji2015	ENST00000372927	-0.731955427320609	1	4
BJ_fibroblast_EL_Ji2015	ENST00000552242	-0.723004374536139	0.333333333333333	4
BJ_fibroblast_EL_Ji2015	ENST00000231512	-0.702930381170716	0.0974025974025974	5
BJ_fibroblast_EL_Ji2015	ENST00000394440	-0.694626302737832	1.39784946236559	5
BJ_fibroblast_EL_Ji2015	ENST00000318493	-0.691241868485186	0.394736842105263	5
BJ_fibroblast_EL_Ji2015	ENST00000611665	-0.684517182312724	0.138888888888889	5
BJ_fibroblast_EL_Ji2015	ENST00000370693	-0.680598573927022	1.35135135135135	5
BJ_fibroblast_EL_Ji2015	ENST00000605337	-0.660064985580312	1	5
BJ_fibroblast_EL_Ji2015	ENST00000305798	-0.650596849193269	0.153846153846154	5
BJ_fibroblast_EL_Ji2015	ENST00000242465	-0.620108858259844	0.290322580645161	5
BJ_fibroblast_EL_Ji2015	ENST00000650491	-0.615752875469826	13.407960199005	5
BJ_fibroblast_EL_Ji2015	ENST00000338034	-0.608039824174237	4	5
BJ_fibroblast_EL_Ji2015	ENST00000356493	-0.601236420889952	2.22222222222222	5
BJ_fibroblast_EL_Ji2015	ENST00000545947	-0.593826932588812	0.714285714285714	5
BJ_fibroblast_EL_Ji2015	ENST00000262932	-0.581142063209111	1.66666666666667	5
BJ_fibroblast_EL_Ji2015	ENST00000354193	-0.573013136685183	0.227272727272727	5
BJ_fibroblast_EL_Ji2015	ENST00000216237	-0.568060966619083	0.132743362831858	5
BJ_fibroblast_EL_Ji2015	ENST00000566423	-0.565592101852461	0.3125	5
BJ_fibroblast_EL_Ji2015	ENST00000642475	-0.546882255357782	0.666666666666667	5
BJ_fibroblast_EL_Ji2015	ENST00000318325	-0.545163399369474	1.04166666666667	5
BJ_fibroblast_EL_Ji2015	ENST00000321765	-0.530780751985734	0.147058823529412	5
BJ_fibroblast_EL_Ji2015	ENST00000355842	-0.529901715287176	0.153846153846154	5
BJ_fibroblast_EL_Ji2015	ENST00000266126	-0.523602333530177	1.19047619047619	5
BJ_fibroblast_EL_Ji2015	ENST00000442738	-0.518883042756853	1.64285714285714	5
BJ_fibroblast_EL_Ji2015	ENST00000373970	-0.51732587706903	5.75757575757576	5
BJ_fibroblast_EL_Ji2015	ENST00000392396	-0.49223854003179	5.6	5
BJ_fibroblast_EL_Ji2015	ENST00000298048	-0.472828209960957	0.325	5
BJ_fibroblast_EL_Ji2015	ENST00000608034	-0.461828392343236	1.75	6
BJ_fibroblast_EL_Ji2015	ENST00000618693	-0.461828392343236	1.75	6
BJ_fibroblast_EL_Ji2015	ENST00000372890	-0.461403884296187	1.4	6
BJ_fibroblast_EL_Ji2015	ENST00000652755	-0.460749007828462	1.2	6
BJ_fibroblast_EL_Ji2015	ENST00000229795	-0.458640171858062	2.25	6
BJ_fibroblast_EL_Ji2015	ENST00000646879	-0.449856320773448	0.925925925925926	6
BJ_fibroblast_EL_Ji2015	ENST00000524630	-0.449368071985968	1	6
BJ_fibroblast_EL_Ji2015	ENST00000396684	-0.449217914858051	0.571428571428571	6
BJ_fibroblast_EL_Ji2015	ENST00000442263	-0.444321604958879	0.5	6
BJ_fibroblast_EL_Ji2015	ENST00000256689	-0.422403244823534	7.3134328358209	6
BJ_fibroblast_EL_Ji2015	ENST00000255390	-0.418605212437888	0.967741935483871	6
BJ_fibroblast_EL_Ji2015	ENST00000284818	-0.405985379052136	0.5	6
BJ_fibroblast_EL_Ji2015	ENST00000620786	-0.37997126730215	0.5	6
BJ_fibroblast_EL_Ji2015	ENST00000619920	-0.375891640319853	0.238095238095238	6
BJ_fibroblast_EL_Ji2015	ENST00000264161	-0.369241950612038	0.115830115830116	6
BJ_fibroblast_EL_Ji2015	ENST00000443950	-0.363841769710627	0.555555555555556	6
BJ_fibroblast_EL_Ji2015	ENST00000545653	-0.36161766875972	0.588235294117647	6
BJ_fibroblast_EL_Ji2015	ENST00000370747	-0.353177614481101	0.274261603375527	6
BJ_fibroblast_EL_Ji2015	ENST00000509791	-0.351675299779089	0.365853658536585	6
BJ_fibroblast_EL_Ji2015	ENST00000262193	-0.347281098748365	0.513157894736842	6
BJ_fibroblast_EL_Ji2015	ENST00000361781	-0.343568957323251	0.75	6
BJ_fibroblast_EL_Ji2015	ENST00000302271	-0.341004472251418	1.59090909090909	6
BJ_fibroblast_EL_Ji2015	ENST00000613183	-0.33736967496448	0.564516129032258	6
BJ_fibroblast_EL_Ji2015	ENST00000616170	-0.32996018666334	5.3448275862069	6
BJ_fibroblast_EL_Ji2015	ENST00000315274	-0.320894992124085	0.200625325690464	7
BJ_fibroblast_EL_Ji2015	ENST00000229595	-0.31640943041938	0.277777777777778	7
BJ_fibroblast_EL_Ji2015	ENST00000203630	-0.313697550475277	3.375	7
BJ_fibroblast_EL_Ji2015	ENST00000439040	-0.311420725451593	0.531914893617021	7
BJ_fibroblast_EL_Ji2015	ENST00000370562	-0.304069993630021	12.0798319327731	7
BJ_fibroblast_EL_Ji2015	ENST00000446284	-0.288435247691805	0.833333333333333	7
BJ_fibroblast_EL_Ji2015	ENST00000359052	-0.281357749301431	0.7	7
BJ_fibroblast_EL_Ji2015	ENST00000647811	-0.272235077959783	0.416666666666667	7
BJ_fibroblast_EL_Ji2015	ENST00000541412	-0.265128995438579	2.25	7
BJ_fibroblast_EL_Ji2015	ENST00000266970	-0.259528187227038	2.75	7
BJ_fibroblast_EL_Ji2015	ENST00000286398	-0.259263186815641	0.9375	7
BJ_fibroblast_EL_Ji2015	ENST00000434526	-0.255757711083317	1.8	7
BJ_fibroblast_EL_Ji2015	ENST00000634910	-0.242421715850234	1.55263157894737	7
BJ_fibroblast_EL_Ji2015	ENST00000435765	-0.22238618303291	0.115979381443299	7
BJ_fibroblast_EL_Ji2015	ENST00000317945	-0.22003577138317	0.285714285714286	7
BJ_fibroblast_EL_Ji2015	ENST00000307126	-0.201683143743446	0.8	7
BJ_fibroblast_EL_Ji2015	ENST00000241704	-0.190096242799459	2.35294117647059	7
BJ_fibroblast_EL_Ji2015	ENST00000328923	-0.188333339807572	0.802469135802469	7
BJ_fibroblast_EL_Ji2015	ENST00000275428	-0.158504853540997	0.769230769230769	7
BJ_fibroblast_EL_Ji2015	ENST00000280527	-0.156584846863513	2	7
BJ_fibroblast_EL_Ji2015	ENST00000403633	-0.151036917000555	0.3	7
BJ_fibroblast_EL_Ji2015	ENST00000222388	-0.141402749368368	0.4	7
BJ_fibroblast_EL_Ji2015	ENST00000287844	-0.141402749368368	0.4	7
BJ_fibroblast_EL_Ji2015	ENST00000249364	-0.130942559319714	3.15789473684211	7
BJ_fibroblast_EL_Ji2015	ENST00000368892	-0.129844201262467	0.0657894736842105	8
BJ_fibroblast_EL_Ji2015	ENST00000284320	-0.126862932337417	1	8
BJ_fibroblast_EL_Ji2015	ENST00000327668	-0.112024894394381	0.256410256410256	8
BJ_fibroblast_EL_Ji2015	ENST00000371485	-0.11198975465062	4.09090909090909	8
BJ_fibroblast_EL_Ji2015	ENST00000393085	-0.0854526738985095	1.8	8
BJ_fibroblast_EL_Ji2015	ENST00000618014	-0.0854526738985095	8.75	8
BJ_fibroblast_EL_Ji2015	ENST00000521764	-0.0835182893923021	1.34375	8
BJ_fibroblast_EL_Ji2015	ENST00000380591	-0.082192627314131	2	8
BJ_fibroblast_EL_Ji2015	ENST00000261296	-0.0760041643614344	0.285714285714286	8
BJ_fibroblast_EL_Ji2015	ENST00000236273	-0.0748491002788514	0.193548387096774	8
BJ_fibroblast_EL_Ji2015	ENST00000219400	-0.0693232026584821	0.571428571428571	8
BJ_fibroblast_EL_Ji2015	ENST00000650780	-0.0693232026584821	0.571428571428571	8
BJ_fibroblast_EL_Ji2015	ENST00000373731	-0.067079364114029	0.75	8
BJ_fibroblast_EL_Ji2015	ENST00000331128	-0.0563327189445763	1.77536231884058	8
BJ_fibroblast_EL_Ji2015	ENST00000614261	-0.0517508112272882	0.6	8
BJ_fibroblast_EL_Ji2015	ENST00000210444	-0.0380862715310613	1.07476635514019	8
BJ_fibroblast_EL_Ji2015	ENST00000303115	-0.0379594091600959	0.0555555555555556	8
BJ_fibroblast_EL_Ji2015	ENST00000336735	-0.0353143499699313	0.238095238095238	8
BJ_fibroblast_EL_Ji2015	ENST00000279839	-0.0338933502820002	0.5	8
BJ_fibroblast_EL_Ji2015	ENST00000576930	-0.0297430576558951	0.535714285714286	8
BJ_fibroblast_EL_Ji2015	ENST00000264710	-0.0263517569585121	0.214285714285714	8
BJ_fibroblast_EL_Ji2015	ENST00000606613	-0.0161960090634928	4.46153846153846	8
BJ_fibroblast_EL_Ji2015	ENST00000454289	-0.00376348483553392	0.333333333333333	8
BJ_fibroblast_EL_Ji2015	ENST00000621999	-0.00376348483553392	0.272727272727273	8
BJ_fibroblast_EL_Ji2015	ENST00000328221	0.00145383409178947	3.95918367346939	8
BJ_fibroblast_EL_Ji2015	ENST00000369367	0.00402828357187783	0.555555555555556	9
BJ_fibroblast_EL_Ji2015	ENST00000405510	0.00527312664581953	2.25	9
BJ_fibroblast_EL_Ji2015	ENST00000644876	0.0115245807874151	1.94444444444444	9
BJ_fibroblast_EL_Ji2015	ENST00000338193	0.0218915989563329	2	9
BJ_fibroblast_EL_Ji2015	ENST00000369155	0.0235195740593345	6.1046511627907	9
BJ_fibroblast_EL_Ji2015	ENST00000254821	0.0307498779522743	0.354330708661417	9
BJ_fibroblast_EL_Ji2015	ENST00000288207	0.0346991476850337	1.55172413793103	9
BJ_fibroblast_EL_Ji2015	ENST00000295550	0.038541646359686	3.25	9
BJ_fibroblast_EL_Ji2015	ENST00000394422	0.046771095977547	0.333333333333333	9
BJ_fibroblast_EL_Ji2015	ENST00000266659	0.0608883328007057	2.34375	9
BJ_fibroblast_EL_Ji2015	ENST00000297338	0.0617671650951598	3.55	9
BJ_fibroblast_EL_Ji2015	ENST00000216442	0.0640666646073752	2.34375	9
BJ_fibroblast_EL_Ji2015	ENST00000285814	0.0721403961159788	3.66666666666667	9
BJ_fibroblast_EL_Ji2015	ENST00000334121	0.0767302254287622	1.25	9
BJ_fibroblast_EL_Ji2015	ENST00000591462	0.0821433363148783	4.54545454545455	9
BJ_fibroblast_EL_Ji2015	ENST00000369709	0.0832285818516485	2.30769230769231	9
BJ_fibroblast_EL_Ji2015	ENST00000265866	0.0849465769329631	5.11904761904762	9
BJ_fibroblast_EL_Ji2015	ENST00000367742	0.103462958267238	0.307692307692308	9
BJ_fibroblast_EL_Ji2015	ENST00000361752	0.105361892384475	0.320512820512821	9
BJ_fibroblast_EL_Ji2015	ENST00000368706	0.110328593602491	9.57142857142857	9
BJ_fibroblast_EL_Ji2015	ENST00000380155	0.141079037149023	1.25	9
BJ_fibroblast_EL_Ji2015	ENST00000287437	0.152020374845856	0.4	9
BJ_fibroblast_EL_Ji2015	ENST00000440191	0.162385830257583	0.125	9
BJ_fibroblast_EL_Ji2015	ENST00000307227	0.16248056489451	0.9	9
BJ_fibroblast_EL_Ji2015	ENST00000402395	0.163782074323891	1.33333333333333	10
BJ_fibroblast_EL_Ji2015	ENST00000376759	0.167185780031122	9.5	10
BJ_fibroblast_EL_Ji2015	ENST00000250101	0.168438208700462	2.37704918032787	10
BJ_fibroblast_EL_Ji2015	ENST00000370952	0.173526011552683	0.571428571428571	10
BJ_fibroblast_EL_Ji2015	ENST00000448257	0.175072268695695	3.29411764705882	10
BJ_fibroblast_EL_Ji2015	ENST00000396184	0.1755697254483	0.0840336134453781	10
BJ_fibroblast_EL_Ji2015	ENST00000366955	0.181559362635858	0.285714285714286	10
BJ_fibroblast_EL_Ji2015	ENST00000368778	0.186205840434375	3.0952380952381	10
BJ_fibroblast_EL_Ji2015	ENST00000367963	0.189468014193095	0.235849056603774	10
BJ_fibroblast_EL_Ji2015	ENST00000543095	0.191925612587325	0.27027027027027	10
BJ_fibroblast_EL_Ji2015	ENST00000394934	0.194808120726819	0.625	10
BJ_fibroblast_EL_Ji2015	ENST00000313368	0.195754449369678	0.285714285714286	10
BJ_fibroblast_EL_Ji2015	ENST00000322507	0.196646432648652	0.733333333333333	10
BJ_fibroblast_EL_Ji2015	ENST00000544848	0.200063092304794	1.22222222222222	10
BJ_fibroblast_EL_Ji2015	ENST00000529259	0.209885194267391	0.167785234899329	10
BJ_fibroblast_EL_Ji2015	ENST00000431206	0.213517967221498	13.625	10
BJ_fibroblast_EL_Ji2015	ENST00000377811	0.2156077584895	1	10
BJ_fibroblast_EL_Ji2015	ENST00000409339	0.2156077584895	0.666666666666667	10
BJ_fibroblast_EL_Ji2015	ENST00000509430	0.217082635916199	0.714285714285714	10
BJ_fibroblast_EL_Ji2015	ENST00000394109	0.225780474394411	0.5	10
BJ_fibroblast_EL_Ji2015	ENST00000377263	0.233842929040526	0.454545454545455	10
BJ_fibroblast_EL_Ji2015	ENST00000254878	0.243733844616508	0.5	10
BJ_fibroblast_EL_Ji2015	ENST00000226230	0.245849305445966	1.5	10
BJ_fibroblast_EL_Ji2015	ENST00000268379	0.248309142777376	2.18518518518519	10
BJ_fibroblast_EL_Ji2015	ENST00000225964	0.249846318060881	3.0952380952381	10
BJ_fibroblast_EL_Ji2015	ENST00000263955	0.250832241437042	0.473684210526316	11
BJ_fibroblast_EL_Ji2015	ENST00000228872	0.260103261089938	0.3125	11
BJ_fibroblast_EL_Ji2015	ENST00000612396	0.263243166236547	0.428571428571429	11
BJ_fibroblast_EL_Ji2015	ENST00000295927	0.265223777119878	0.9	11
BJ_fibroblast_EL_Ji2015	ENST00000338366	0.272809724091259	0.857142857142857	11
BJ_fibroblast_EL_Ji2015	ENST00000432191	0.287665063385626	0.930232558139535	11
BJ_fibroblast_EL_Ji2015	ENST00000405315	0.288456276924704	1.4	11
BJ_fibroblast_EL_Ji2015	ENST00000486715	0.292676853069792	3.46153846153846	11
BJ_fibroblast_EL_Ji2015	ENST00000372014	0.30220996128728	2.1875	11
BJ_fibroblast_EL_Ji2015	ENST00000520466	0.304511281666821	3.07971014492754	11
BJ_fibroblast_EL_Ji2015	ENST00000281141	0.311376917002073	1.36125654450262	11
BJ_fibroblast_EL_Ji2015	ENST00000302904	0.311376917002073	0.909090909090909	11
BJ_fibroblast_EL_Ji2015	ENST00000262160	0.316543727828855	2.75	11
BJ_fibroblast_EL_Ji2015	ENST00000466490	0.320905764817962	4	11
BJ_fibroblast_EL_Ji2015	ENST00000301887	0.321689299822336	0.75	11
BJ_fibroblast_EL_Ji2015	ENST00000415585	0.361902483412225	0.204081632653061	11
BJ_fibroblast_EL_Ji2015	ENST00000367330	0.369281026516619	3.71428571428571	11
BJ_fibroblast_EL_Ji2015	ENST00000297268	0.371116814954463	0.966850828729282	11
BJ_fibroblast_EL_Ji2015	ENST00000373043	0.372637186869718	2	11
BJ_fibroblast_EL_Ji2015	ENST00000303305	0.374195339527963	0.15527950310559	11
BJ_fibroblast_EL_Ji2015	ENST00000226225	0.37827496651026	1	11
BJ_fibroblast_EL_Ji2015	ENST00000617365	0.379815605325275	1.19047619047619	11
BJ_fibroblast_EL_Ji2015	ENST00000436874	0.383617596527974	0.375	11
BJ_fibroblast_EL_Ji2015	ENST00000392455	0.404631209026069	0.677966101694915	11
BJ_fibroblast_EL_Ji2015	ENST00000307301	0.404645295817894	0.277777777777778	12
BJ_fibroblast_EL_Ji2015	ENST00000512576	0.410613979955488	0.230769230769231	12
BJ_fibroblast_EL_Ji2015	ENST00000648908	0.412737551481907	0.0625	12
BJ_fibroblast_EL_Ji2015	ENST00000299855	0.423743996964883	0.539772727272727	12
BJ_fibroblast_EL_Ji2015	ENST00000340513	0.438167836800412	0.748299319727891	12
BJ_fibroblast_EL_Ji2015	ENST00000634733	0.439436471373772	2.02702702702703	12
BJ_fibroblast_EL_Ji2015	ENST00000477703	0.439495646859818	1.5	12
BJ_fibroblast_EL_Ji2015	ENST00000302422	0.440008971561064	0.810810810810811	12
BJ_fibroblast_EL_Ji2015	ENST00000374866	0.449861709018698	0.120772946859903	12
BJ_fibroblast_EL_Ji2015	ENST00000323563	0.450268981214726	1.2	12
BJ_fibroblast_EL_Ji2015	ENST00000613434	0.456381454659099	1.66666666666667	12
BJ_fibroblast_EL_Ji2015	ENST00000280346	0.458674866652291	0.833333333333333	12
BJ_fibroblast_EL_Ji2015	ENST00000273308	0.463700822277447	0.75	12
BJ_fibroblast_EL_Ji2015	ENST00000549318	0.463700822277447	0.75	12
BJ_fibroblast_EL_Ji2015	ENST00000530167	0.476372650642549	4.81549815498155	12
BJ_fibroblast_EL_Ji2015	ENST00000337859	0.486567354624216	0.372340425531915	12
BJ_fibroblast_EL_Ji2015	ENST00000368811	0.488600201086293	40.6896551724138	12
BJ_fibroblast_EL_Ji2015	ENST00000399022	0.489723297277742	0.75	12
BJ_fibroblast_EL_Ji2015	ENST00000216484	0.495465836421545	0.375	12
BJ_fibroblast_EL_Ji2015	ENST00000450142	0.496151522307753	0.166666666666667	12
BJ_fibroblast_EL_Ji2015	ENST00000397033	0.496985840154429	0.833333333333333	12
BJ_fibroblast_EL_Ji2015	ENST00000237264	0.502451691832329	0.166666666666667	12
BJ_fibroblast_EL_Ji2015	ENST00000395198	0.511736326385718	0.833333333333333	12
BJ_fibroblast_EL_Ji2015	ENST00000295802	0.512063546328685	0.272727272727273	12
BJ_fibroblast_EL_Ji2015	ENST00000347546	0.514210520738958	7.60869565217391	12
BJ_fibroblast_EL_Ji2015	ENST00000282120	0.526216279968077	0.25	13
BJ_fibroblast_EL_Ji2015	ENST00000263795	0.528049633997708	1.01851851851852	13
BJ_fibroblast_EL_Ji2015	ENST00000232564	0.530203622764577	0.5	13
BJ_fibroblast_EL_Ji2015	ENST00000291688	0.534477859027719	0.5	13
BJ_fibroblast_EL_Ji2015	ENST00000530028	0.551057115507268	0.403669724770642	13
BJ_fibroblast_EL_Ji2015	ENST00000439696	0.565228302574251	1.7741935483871	13
BJ_fibroblast_EL_Ji2015	ENST00000637790	0.565673669485369	0.166666666666667	13
BJ_fibroblast_EL_Ji2015	ENST00000534947	0.568841847931002	0.8	13
BJ_fibroblast_EL_Ji2015	ENST00000272542	0.569884436950822	0.327868852459016	13
BJ_fibroblast_EL_Ji2015	ENST00000613904	0.577711345101995	1.66666666666667	13
BJ_fibroblast_EL_Ji2015	ENST00000360150	0.577792900715472	0.833333333333333	13
BJ_fibroblast_EL_Ji2015	ENST00000534585	0.59287942529487	0.833333333333333	13
BJ_fibroblast_EL_Ji2015	ENST00000368305	0.596657224159969	3	13
BJ_fibroblast_EL_Ji2015	ENST00000265462	0.599421174685043	1.96581196581197	13
BJ_fibroblast_EL_Ji2015	ENST00000377797	0.599421174685043	0.232558139534884	13
BJ_fibroblast_EL_Ji2015	ENST00000620315	0.600830791239453	0.103092783505155	13
BJ_fibroblast_EL_Ji2015	ENST00000295956	0.604322768116916	3	13
BJ_fibroblast_EL_Ji2015	ENST00000379965	0.605253814487957	0.833333333333333	13
BJ_fibroblast_EL_Ji2015	ENST00000243563	0.610742740679325	1.125	13
BJ_fibroblast_EL_Ji2015	ENST00000257904	0.613199478638575	3.95348837209302	13
BJ_fibroblast_EL_Ji2015	ENST00000652689	0.615240544283157	2.5	13
BJ_fibroblast_EL_Ji2015	ENST00000644112	0.618862585147867	0.428571428571429	13
BJ_fibroblast_EL_Ji2015	ENST00000310653	0.629163603656107	3.84146341463415	13
BJ_fibroblast_EL_Ji2015	ENST00000261600	0.63650393279519	1	13
BJ_fibroblast_EL_Ji2015	ENST00000434558	0.637086450261597	2.72727272727273	14
BJ_fibroblast_EL_Ji2015	ENST00000282903	0.637747511405009	1.18181818181818	14
BJ_fibroblast_EL_Ji2015	ENST00000552283	0.641729358094033	3.9	14
BJ_fibroblast_EL_Ji2015	ENST00000646896	0.641729358094033	1.1328125	14
BJ_fibroblast_EL_Ji2015	ENST00000599117	0.642141712435732	0.363636363636364	14
BJ_fibroblast_EL_Ji2015	ENST00000260526	0.645926189795201	0.333333333333333	14
BJ_fibroblast_EL_Ji2015	ENST00000454366	0.654057782367078	0.333333333333333	14
BJ_fibroblast_EL_Ji2015	ENST00000450554	0.65855558597091	0.516129032258065	14
BJ_fibroblast_EL_Ji2015	ENST00000305596	0.65942669931254	0.833333333333333	14
BJ_fibroblast_EL_Ji2015	ENST00000356891	0.659567648475331	3.83333333333333	14
BJ_fibroblast_EL_Ji2015	ENST00000409580	0.659567648475331	0.175438596491228	14
BJ_fibroblast_EL_Ji2015	ENST00000396847	0.668512041743366	1.66666666666667	14
BJ_fibroblast_EL_Ji2015	ENST00000277900	0.670413413256417	0.75	14
BJ_fibroblast_EL_Ji2015	ENST00000319788	0.672922573222715	2.83333333333333	14
BJ_fibroblast_EL_Ji2015	ENST00000529564	0.672922573222715	2.83333333333333	14
BJ_fibroblast_EL_Ji2015	ENST00000652548	0.679650991947911	0.555555555555555	14
BJ_fibroblast_EL_Ji2015	ENST00000431849	0.679818974482943	0.285714285714286	14
BJ_fibroblast_EL_Ji2015	ENST00000374859	0.689100282320163	0.638297872340425	14
BJ_fibroblast_EL_Ji2015	ENST00000491614	0.689700534158357	1.33333333333333	14
BJ_fibroblast_EL_Ji2015	ENST00000337198	0.693273849399647	0.189393939393939	14
BJ_fibroblast_EL_Ji2015	ENST00000297151	0.693933348505905	0.75	14
BJ_fibroblast_EL_Ji2015	ENST00000614378	0.695363640667649	6.00746268656716	14
BJ_fibroblast_EL_Ji2015	ENST00000334220	0.711440531371106	1.33333333333333	14
BJ_fibroblast_EL_Ji2015	ENST00000310999	0.723916460195592	1.33333333333333	14
BJ_fibroblast_EL_Ji2015	ENST00000304218	0.735056641490692	14.0497737556561	15
BJ_fibroblast_EL_Ji2015	ENST00000309951	0.740265535696281	0.333333333333333	15
BJ_fibroblast_EL_Ji2015	ENST00000369722	0.742963165873587	2.35294117647059	15
BJ_fibroblast_EL_Ji2015	ENST00000382038	0.757299735884941	0.652173913043478	15
BJ_fibroblast_EL_Ji2015	ENST00000314328	0.758790412538515	0.368421052631579	15
BJ_fibroblast_EL_Ji2015	ENST00000205402	0.759137973066173	2.125	15
BJ_fibroblast_EL_Ji2015	ENST00000254940	0.759137973066173	0.782608695652174	15
BJ_fibroblast_EL_Ji2015	ENST00000409514	0.760018268233225	5	15
BJ_fibroblast_EL_Ji2015	ENST00000369076	0.761381811610626	0.135135135135135	15
BJ_fibroblast_EL_Ji2015	ENST00000446327	0.761593722242802	4.79166666666667	15
BJ_fibroblast_EL_Ji2015	ENST00000338639	0.761941213684257	6.68478260869565	15
BJ_fibroblast_EL_Ji2015	ENST00000377615	0.762927130063997	0.0652173913043478	15
BJ_fibroblast_EL_Ji2015	ENST00000260247	0.763412209329315	0.283018867924528	15
BJ_fibroblast_EL_Ji2015	ENST00000357214	0.778649766851722	30	15
BJ_fibroblast_EL_Ji2015	ENST00000263239	0.782709998157147	0.0501672240802676	15
BJ_fibroblast_EL_Ji2015	ENST00000624697	0.801089471376525	1.7379679144385	15
BJ_fibroblast_EL_Ji2015	ENST00000331173	0.804614347416541	4.61538461538462	15
BJ_fibroblast_EL_Ji2015	ENST00000377803	0.804614347416541	11.1229946524064	15
BJ_fibroblast_EL_Ji2015	ENST00000013070	0.80542310118898	0.168539325842697	15
BJ_fibroblast_EL_Ji2015	ENST00000265339	0.815668289582673	3.58208955223881	15
BJ_fibroblast_EL_Ji2015	ENST00000217109	0.827499699650885	0.625	15
BJ_fibroblast_EL_Ji2015	ENST00000326005	0.843762536022607	3.71621621621622	15
BJ_fibroblast_EL_Ji2015	ENST00000259229	0.848847748026052	1.30434782608696	15
BJ_fibroblast_EL_Ji2015	ENST00000260443	0.856327138384274	0.127659574468085	15
BJ_fibroblast_EL_Ji2015	ENST00000503283	0.863287920610515	0.898203592814371	16
BJ_fibroblast_EL_Ji2015	ENST00000555938	0.863287920610515	0.898203592814371	16
BJ_fibroblast_EL_Ji2015	ENST00000351217	0.867682121641239	4.57142857142857	16
BJ_fibroblast_EL_Ji2015	ENST00000402314	0.872269141024685	0.784313725490196	16
BJ_fibroblast_EL_Ji2015	ENST00000289316	0.872283227816511	0.77662129703763	16
BJ_fibroblast_EL_Ji2015	ENST00000336854	0.872907546940082	0.444444444444444	16
BJ_fibroblast_EL_Ji2015	ENST00000517856	0.873200187395726	0.333333333333333	16
BJ_fibroblast_EL_Ji2015	ENST00000262030	0.876041511304788	3.77427184466019	16
BJ_fibroblast_EL_Ji2015	ENST00000239891	0.877563681316653	0.933333333333333	16
BJ_fibroblast_EL_Ji2015	ENST00000367651	0.880112919104579	4.53333333333333	16
BJ_fibroblast_EL_Ji2015	ENST00000356286	0.890627672586039	1	16
BJ_fibroblast_EL_Ji2015	ENST00000322954	0.898028366446019	5.77777777777778	16
BJ_fibroblast_EL_Ji2015	ENST00000296525	0.900273875823279	2.25	16
BJ_fibroblast_EL_Ji2015	ENST00000314616	0.900273875823279	1.66666666666667	16
BJ_fibroblast_EL_Ji2015	ENST00000436697	0.900273875823279	1.28571428571429	16
BJ_fibroblast_EL_Ji2015	ENST00000619913	0.900273875823279	2.91666666666667	16
BJ_fibroblast_EL_Ji2015	ENST00000379958	0.906783735668814	0.348837209302326	16
BJ_fibroblast_EL_Ji2015	ENST00000321998	0.912339880493832	0.263157894736842	16
BJ_fibroblast_EL_Ji2015	ENST00000609375	0.912839630261205	0.434782608695652	16
BJ_fibroblast_EL_Ji2015	ENST00000369329	0.918706425854566	0.333333333333333	16
BJ_fibroblast_EL_Ji2015	ENST00000495075	0.928688084928208	0.555555555555556	16
BJ_fibroblast_EL_Ji2015	ENST00000336812	0.945788609790078	0.25	16
BJ_fibroblast_EL_Ji2015	ENST00000009041	0.951014035088921	0.263157894736842	16
BJ_fibroblast_EL_Ji2015	ENST00000611779	0.977482858495479	27.2857142857143	16
BJ_fibroblast_EL_Ji2015	ENST00000297431	0.982086983199568	0.833333333333333	16
BJ_fibroblast_EL_Ji2015	ENST00000370763	0.987364418170893	0.472972972972973	17
BJ_fibroblast_EL_Ji2015	ENST00000328848	0.996812914003405	1.19318181818182	17
BJ_fibroblast_EL_Ji2015	ENST00000354725	0.997418215897262	4.33333333333333	17
BJ_fibroblast_EL_Ji2015	ENST00000249299	1.0015886932049	1.32352941176471	17
BJ_fibroblast_EL_Ji2015	ENST00000368404	1.013901498923	0.4	17
BJ_fibroblast_EL_Ji2015	ENST00000255194	1.0143659542613	6.59090909090909	17
BJ_fibroblast_EL_Ji2015	ENST00000416691	1.03752519178826	0.4	17
BJ_fibroblast_EL_Ji2015	ENST00000367274	1.03997692274815	1.08433734939759	17
BJ_fibroblast_EL_Ji2015	ENST00000323348	1.04048366631512	3.25	17
BJ_fibroblast_EL_Ji2015	ENST00000530908	1.04048366631512	6.42857142857143	17
BJ_fibroblast_EL_Ji2015	ENST00000299157	1.04659613975949	0.884955752212389	17
BJ_fibroblast_EL_Ji2015	ENST00000375535	1.04899744866677	0.75	17
BJ_fibroblast_EL_Ji2015	ENST00000260359	1.05567706924756	3.05555555555556	17
BJ_fibroblast_EL_Ji2015	ENST00000503362	1.05567706924756	3.28571428571429	17
BJ_fibroblast_EL_Ji2015	ENST00000394169	1.05924030490401	1.14285714285714	17
BJ_fibroblast_EL_Ji2015	ENST00000303127	1.06389643928058	0.625	17
BJ_fibroblast_EL_Ji2015	ENST00000248450	1.06415424973298	2.94871794871795	17
BJ_fibroblast_EL_Ji2015	ENST00000314940	1.07233654165498	0.5	17
BJ_fibroblast_EL_Ji2015	ENST00000373789	1.07233654165498	0.333333333333333	17
BJ_fibroblast_EL_Ji2015	ENST00000371437	1.09860997181806	6.20786516853933	17
BJ_fibroblast_EL_Ji2015	ENST00000393346	1.09860997181806	1.94029850746269	17
BJ_fibroblast_EL_Ji2015	ENST00000589210	1.0986976944213	1.86567164179104	17
BJ_fibroblast_EL_Ji2015	ENST00000602094	1.10126217949313	0.772727272727273	17
BJ_fibroblast_EL_Ji2015	ENST00000486911	1.10456350304424	0.307692307692308	17
BJ_fibroblast_EL_Ji2015	ENST00000330133	1.11079624772709	1.25	17
BJ_fibroblast_EL_Ji2015	ENST00000543872	1.11505917974981	0.909090909090909	18
BJ_fibroblast_EL_Ji2015	ENST00000602676	1.11616808179154	4.375	18
BJ_fibroblast_EL_Ji2015	ENST00000535724	1.12772992677199	1.2	18
BJ_fibroblast_EL_Ji2015	ENST00000312515	1.13918258149069	1.58415841584158	18
BJ_fibroblast_EL_Ji2015	ENST00000556029	1.13918258149069	0.944444444444444	18
BJ_fibroblast_EL_Ji2015	ENST00000419016	1.13932353065348	0.779220779220779	18
BJ_fibroblast_EL_Ji2015	ENST00000372462	1.14227482467364	3.46153846153846	18
BJ_fibroblast_EL_Ji2015	ENST00000316199	1.14561015362265	1.2962962962963	18
BJ_fibroblast_EL_Ji2015	ENST00000540509	1.15331941614822	0.384615384615385	18
BJ_fibroblast_EL_Ji2015	ENST00000273968	1.15392725505753	2.54385964912281	18
BJ_fibroblast_EL_Ji2015	ENST00000263856	1.15411128941484	7.16666666666667	18
BJ_fibroblast_EL_Ji2015	ENST00000307897	1.16534600565377	0.55	18
BJ_fibroblast_EL_Ji2015	ENST00000374436	1.16719238600487	1.66666666666667	18
BJ_fibroblast_EL_Ji2015	ENST00000428746	1.16800758581586	4.23076923076923	18
BJ_fibroblast_EL_Ji2015	ENST00000437048	1.17313777406119	0.405405405405405	18
BJ_fibroblast_EL_Ji2015	ENST00000264951	1.17369717613482	0.571428571428571	18
BJ_fibroblast_EL_Ji2015	ENST00000393800	1.18735903476175	0.142857142857143	18
BJ_fibroblast_EL_Ji2015	ENST00000398884	1.19316566789864	15.8	18
BJ_fibroblast_EL_Ji2015	ENST00000642555	1.19427456994038	1.22448979591837	18
BJ_fibroblast_EL_Ji2015	ENST00000453386	1.19504212332058	0.561224489795918	18
BJ_fibroblast_EL_Ji2015	ENST00000226299	1.1980345627332	1.8	18
BJ_fibroblast_EL_Ji2015	ENST00000255174	1.20535163733678	3	18
BJ_fibroblast_EL_Ji2015	ENST00000310137	1.20582633114061	12.5	18
BJ_fibroblast_EL_Ji2015	ENST00000412278	1.20582633114061	12.5	18
BJ_fibroblast_EL_Ji2015	ENST00000281092	1.20791612240861	0.106382978723404	19
BJ_fibroblast_EL_Ji2015	ENST00000378669	1.2163703098671	2	19
BJ_fibroblast_EL_Ji2015	ENST00000422031	1.22211120914243	1	19
BJ_fibroblast_EL_Ji2015	ENST00000535401	1.23445320316072	1.07142857142857	19
BJ_fibroblast_EL_Ji2015	ENST00000403368	1.24098323355515	1.6	19
BJ_fibroblast_EL_Ji2015	ENST00000330263	1.2412963778614	2.4	19
BJ_fibroblast_EL_Ji2015	ENST00000614830	1.2412963778614	1.66666666666667	19
BJ_fibroblast_EL_Ji2015	ENST00000650109	1.24655434757504	0.217391304347826	19
BJ_fibroblast_EL_Ji2015	ENST00000408888	1.25542799579753	0.25	19
BJ_fibroblast_EL_Ji2015	ENST00000421999	1.25946061371423	0.4	19
BJ_fibroblast_EL_Ji2015	ENST00000313608	1.26741149458625	3.4	19
BJ_fibroblast_EL_Ji2015	ENST00000241436	1.2716389441725	1.42857142857143	19
BJ_fibroblast_EL_Ji2015	ENST00000322310	1.27598719080952	1	19
BJ_fibroblast_EL_Ji2015	ENST00000264156	1.27997602856397	1.96428571428571	19
BJ_fibroblast_EL_Ji2015	ENST00000622277	1.28437022959469	4.5	19
BJ_fibroblast_EL_Ji2015	ENST00000371996	1.28968535490547	0.5	19
BJ_fibroblast_EL_Ji2015	ENST00000299977	1.2907984546247	0.176470588235294	19
BJ_fibroblast_EL_Ji2015	ENST00000334444	1.2907984546247	0.75	19
BJ_fibroblast_EL_Ji2015	ENST00000367498	1.2921619980021	0.75	19
BJ_fibroblast_EL_Ji2015	ENST00000330899	1.2928882458927	0.714285714285714	19
BJ_fibroblast_EL_Ji2015	ENST00000378609	1.29643623426524	0.410764872521247	19
BJ_fibroblast_EL_Ji2015	ENST00000367941	1.30435041224059	1.2	19
BJ_fibroblast_EL_Ji2015	ENST00000354785	1.31060626925597	0.337243401759531	19
BJ_fibroblast_EL_Ji2015	ENST00000246166	1.310726536274	1.75	19
BJ_fibroblast_EL_Ji2015	ENST00000457054	1.310726536274	2.8	19
BJ_fibroblast_EL_Ji2015	ENST00000225972	1.31286419459225	2.16216216216216	20
BJ_fibroblast_EL_Ji2015	ENST00000348367	1.32156391605723	0.5	20
BJ_fibroblast_EL_Ji2015	ENST00000347519	1.32362344215533	2.5	20
BJ_fibroblast_EL_Ji2015	ENST00000530611	1.32362344215533	2.5	20
BJ_fibroblast_EL_Ji2015	ENST00000273920	1.33080987974658	0.75	20
BJ_fibroblast_EL_Ji2015	ENST00000327044	1.34810099680934	0.166666666666667	20
BJ_fibroblast_EL_Ji2015	ENST00000535264	1.36256444034677	0.285714285714286	20
BJ_fibroblast_EL_Ji2015	ENST00000265758	1.36952007423556	1.69230769230769	20
BJ_fibroblast_EL_Ji2015	ENST00000376911	1.37235827741894	0.908096280087527	20
BJ_fibroblast_EL_Ji2015	ENST00000553521	1.37257320238456	3.33333333333333	20
BJ_fibroblast_EL_Ji2015	ENST00000271308	1.37363568386424	1.46153846153846	20
BJ_fibroblast_EL_Ji2015	ENST00000302450	1.38346467255251	0.272727272727273	20
BJ_fibroblast_EL_Ji2015	ENST00000231790	1.39159667269746	0.5	20
[truncated: 16,364 more rows]
