# Supplementary material for: Determinants of genome-wide distribution and evolution of uORFs in eukaryotes
Source: Nat Commun. 2021 Feb 17;12:1076. doi: 10.1038/s41467-021-21394-y (PMC7889888; doi:10.1038/s41467-021-21394-y)
Supplement: Supplementary file 12 — Source Data [file 41467_2021_21394_MOESM12_ESM.zip › Source Data/S14ab_CDS_Kozak_vs_TIS_signal_mouse.txt]

sample	tx_name	kozak_score	tis_signal	bin
Epidermis_SOX2_Sendoel2017	ENSMUST00000020856	-6.05892871199689	0.180995475113122	1
Epidermis_SOX2_Sendoel2017	ENSMUST00000110934	-4.84281169278155	0.0350877192982456	1
Epidermis_SOX2_Sendoel2017	ENSMUST00000071065	-4.6453418283002	0.0198807157057654	1
Epidermis_SOX2_Sendoel2017	ENSMUST00000080211	-4.61575390741123	0.337837837837838	1
Epidermis_SOX2_Sendoel2017	ENSMUST00000171696	-4.39716658809538	0.185185185185185	1
Epidermis_SOX2_Sendoel2017	ENSMUST00000087521	-4.28476582574532	0.0442477876106195	1
Epidermis_SOX2_Sendoel2017	ENSMUST00000016681	-4.27492965237241	0.3125	1
Epidermis_SOX2_Sendoel2017	ENSMUST00000033933	-4.14513141451208	0.118534482758621	1
Epidermis_SOX2_Sendoel2017	ENSMUST00000042608	-4.08767766233551	0.172955974842767	1
Epidermis_SOX2_Sendoel2017	ENSMUST00000107094	-4.00797279231166	0.00953288846520496	1
Epidermis_SOX2_Sendoel2017	ENSMUST00000163898	-3.89917680885458	0.0337837837837838	1
Epidermis_SOX2_Sendoel2017	ENSMUST00000065767	-3.86746718456679	0.11070110701107	1
Epidermis_SOX2_Sendoel2017	ENSMUST00000142618	-3.85015927864282	0.0100401606425703	1
Epidermis_SOX2_Sendoel2017	ENSMUST00000110612	-3.78907251152539	0.307692307692308	1
Epidermis_SOX2_Sendoel2017	ENSMUST00000171474	-3.72203960203586	0.0450450450450451	1
Epidermis_SOX2_Sendoel2017	ENSMUST00000171461	-3.70087909443182	0.0373134328358209	1
Epidermis_SOX2_Sendoel2017	ENSMUST00000035779	-3.68887970828773	0.0537634408602151	1
Epidermis_SOX2_Sendoel2017	ENSMUST00000001480	-3.65107526971885	0.172413793103448	1
Epidermis_SOX2_Sendoel2017	ENSMUST00000021670	-3.62489721765246	0.166666666666667	1
Epidermis_SOX2_Sendoel2017	ENSMUST00000161515	-3.5949452947908	0.10989010989011	1
Epidermis_SOX2_Sendoel2017	ENSMUST00000069557	-3.58108920818408	0.0440528634361234	1
Epidermis_SOX2_Sendoel2017	ENSMUST00000106054	-3.53970988581182	0.459183673469388	1
Epidermis_SOX2_Sendoel2017	ENSMUST00000237400	-3.49189836197823	0.157691163344243	1
Epidermis_SOX2_Sendoel2017	ENSMUST00000046941	-3.4788441725723	0.118577075098814	1
Epidermis_SOX2_Sendoel2017	ENSMUST00000124334	-3.4721299166346	0.110294117647059	1
Epidermis_SOX2_Sendoel2017	ENSMUST00000079773	-3.34893705656168	0.0134952766531714	1
Epidermis_SOX2_Sendoel2017	ENSMUST00000211932	-3.3454424331955	0.0158831003811944	1
Epidermis_SOX2_Sendoel2017	ENSMUST00000011398	-3.32651839539073	0.144927536231884	1
Epidermis_SOX2_Sendoel2017	ENSMUST00000068054	-3.32387820481589	0.526315789473684	1
Epidermis_SOX2_Sendoel2017	ENSMUST00000177005	-3.30500935282033	0.36754507628294	1
Epidermis_SOX2_Sendoel2017	ENSMUST00000100023	-3.25686407034513	0.294117647058824	1
Epidermis_SOX2_Sendoel2017	ENSMUST00000040833	-3.23172910166108	0.0432276657060519	1
Epidermis_SOX2_Sendoel2017	ENSMUST00000089207	-3.13252723435736	0.631578947368421	1
Epidermis_SOX2_Sendoel2017	ENSMUST00000032459	-3.06065243704034	0.138888888888889	1
Epidermis_SOX2_Sendoel2017	ENSMUST00000128764	-3.03972392605401	0.454545454545455	1
Epidermis_SOX2_Sendoel2017	ENSMUST00000034947	-3.03856724100045	0.012623364700482	1
Epidermis_SOX2_Sendoel2017	ENSMUST00000003635	-3.03027137395886	0.0128369704749679	1
Epidermis_SOX2_Sendoel2017	ENSMUST00000011450	-3.02172926927268	0.367647058823529	1
Epidermis_SOX2_Sendoel2017	ENSMUST00000107717	-3.01341131525529	0.0840336134453781	1
Epidermis_SOX2_Sendoel2017	ENSMUST00000221515	-2.97957508225634	0.654761904761905	1
Epidermis_SOX2_Sendoel2017	ENSMUST00000115110	-2.97546154955815	0.434782608695652	1
Epidermis_SOX2_Sendoel2017	ENSMUST00000030138	-2.97013858806005	0.0602409638554217	1
Epidermis_SOX2_Sendoel2017	ENSMUST00000064391	-2.96766015583929	0.252525252525253	1
Epidermis_SOX2_Sendoel2017	ENSMUST00000064639	-2.91588230919955	0.206766917293233	1
Epidermis_SOX2_Sendoel2017	ENSMUST00000004389	-2.90732482535013	0.0774860094705123	1
Epidermis_SOX2_Sendoel2017	ENSMUST00000086023	-2.90291087320172	0.0769230769230769	1
Epidermis_SOX2_Sendoel2017	ENSMUST00000007139	-2.89182082224655	0.0700280112044818	1
Epidermis_SOX2_Sendoel2017	ENSMUST00000221167	-2.86580794193179	0.0690846286701209	1
Epidermis_SOX2_Sendoel2017	ENSMUST00000052932	-2.84753222924708	0.763888888888889	1
Epidermis_SOX2_Sendoel2017	ENSMUST00000101477	-2.84474083555591	0.0591715976331361	1
Epidermis_SOX2_Sendoel2017	ENSMUST00000049246	-2.8117388284984	0.3	1
Epidermis_SOX2_Sendoel2017	ENSMUST00000058163	-2.807948593022	0.769230769230769	1
Epidermis_SOX2_Sendoel2017	ENSMUST00000061391	-2.79821173115822	0.5	1
Epidermis_SOX2_Sendoel2017	ENSMUST00000212824	-2.75440062521423	0.226244343891403	1
Epidermis_SOX2_Sendoel2017	ENSMUST00000221919	-2.73751388017582	0.04739336492891	1
Epidermis_SOX2_Sendoel2017	ENSMUST00000019577	-2.73023500029414	0.847578347578348	1
Epidermis_SOX2_Sendoel2017	ENSMUST00000006578	-2.72289859655566	0.0169491525423729	1
Epidermis_SOX2_Sendoel2017	ENSMUST00000154032	-2.71701188952254	0.130548302872063	1
Epidermis_SOX2_Sendoel2017	ENSMUST00000029402	-2.68861820809568	0.0523560209424084	1
Epidermis_SOX2_Sendoel2017	ENSMUST00000035612	-2.68538281783023	0.0545454545454545	1
Epidermis_SOX2_Sendoel2017	ENSMUST00000109235	-2.65824956016025	0.0714285714285714	1
Epidermis_SOX2_Sendoel2017	ENSMUST00000176438	-2.64908331233407	0.212765957446809	1
Epidermis_SOX2_Sendoel2017	ENSMUST00000051698	-2.50256675436391	0.0295508274231679	1
Epidermis_SOX2_Sendoel2017	ENSMUST00000029806	-2.49683202824891	0.09375	1
Epidermis_SOX2_Sendoel2017	ENSMUST00000225754	-2.48718195417028	0.153846153846154	1
Epidermis_SOX2_Sendoel2017	ENSMUST00000084589	-2.48419939551735	0.267857142857143	1
Epidermis_SOX2_Sendoel2017	ENSMUST00000028623	-2.46776692238333	0.116279069767442	1
Epidermis_SOX2_Sendoel2017	ENSMUST00000093321	-2.46676582804599	0.0246913580246914	1
Epidermis_SOX2_Sendoel2017	ENSMUST00000051589	-2.46602197612466	0.194174757281553	1
Epidermis_SOX2_Sendoel2017	ENSMUST00000060433	-2.46602197612466	0.0600961538461538	1
Epidermis_SOX2_Sendoel2017	ENSMUST00000006286	-2.46197191563466	0.103448275862069	1
Epidermis_SOX2_Sendoel2017	ENSMUST00000021157	-2.41965914332264	0.0972222222222222	1
Epidermis_SOX2_Sendoel2017	ENSMUST00000034600	-2.40889599307746	0.0589441312147617	1
Epidermis_SOX2_Sendoel2017	ENSMUST00000170759	-2.39938859304281	0.131578947368421	1
Epidermis_SOX2_Sendoel2017	ENSMUST00000002379	-2.39897683469917	0.304568527918782	1
Epidermis_SOX2_Sendoel2017	ENSMUST00000237334	-2.39600328135363	0.138888888888889	1
Epidermis_SOX2_Sendoel2017	ENSMUST00000112519	-2.39026329274467	0.1	1
Epidermis_SOX2_Sendoel2017	ENSMUST00000024897	-2.38877678998864	0.271084337349398	1
Epidermis_SOX2_Sendoel2017	ENSMUST00000113682	-2.38581370584698	0.280373831775701	1
Epidermis_SOX2_Sendoel2017	ENSMUST00000045931	-2.37565007974075	0.0555555555555556	1
Epidermis_SOX2_Sendoel2017	ENSMUST00000100802	-2.3433248123878	0.211970074812968	2
Epidermis_SOX2_Sendoel2017	ENSMUST00000002112	-2.34045946803169	0.186246418338109	2
Epidermis_SOX2_Sendoel2017	ENSMUST00000039655	-2.33383267717898	0.0478468899521531	2
Epidermis_SOX2_Sendoel2017	ENSMUST00000140212	-2.28404006423549	0.0862068965517242	2
Epidermis_SOX2_Sendoel2017	ENSMUST00000057177	-2.26388109758687	0.0974025974025974	2
Epidermis_SOX2_Sendoel2017	ENSMUST00000153627	-2.24471678709009	0.294117647058824	2
Epidermis_SOX2_Sendoel2017	ENSMUST00000103108	-2.22366077121677	0.183246073298429	2
Epidermis_SOX2_Sendoel2017	ENSMUST00000020653	-2.21461107645335	1.81514476614699	2
Epidermis_SOX2_Sendoel2017	ENSMUST00000000080	-2.21225438375501	0.0722733245729304	2
Epidermis_SOX2_Sendoel2017	ENSMUST00000073521	-2.17085628636399	0.5	2
Epidermis_SOX2_Sendoel2017	ENSMUST00000031513	-2.16909614986885	0.447154471544715	2
Epidermis_SOX2_Sendoel2017	ENSMUST00000036381	-2.16645595929401	0.0352941176470588	2
Epidermis_SOX2_Sendoel2017	ENSMUST00000125871	-2.15347618075098	0.012531328320802	2
Epidermis_SOX2_Sendoel2017	ENSMUST00000051676	-2.1447780548918	0.358090185676393	2
Epidermis_SOX2_Sendoel2017	ENSMUST00000106655	-2.10145893107093	0.25	2
Epidermis_SOX2_Sendoel2017	ENSMUST00000111605	-2.09619164484734	0.0847457627118644	2
Epidermis_SOX2_Sendoel2017	ENSMUST00000022849	-2.09452282384852	0.0493421052631579	2
Epidermis_SOX2_Sendoel2017	ENSMUST00000099195	-2.08609958394556	1.98630136986301	2
Epidermis_SOX2_Sendoel2017	ENSMUST00000027602	-2.06292980174886	0.0144230769230769	2
Epidermis_SOX2_Sendoel2017	ENSMUST00000050555	-2.05804555827978	0.036231884057971	2
Epidermis_SOX2_Sendoel2017	ENSMUST00000072080	-2.04568104199946	0.0847457627118644	2
Epidermis_SOX2_Sendoel2017	ENSMUST00000028004	-2.04087922612698	0.122549019607843	2
Epidermis_SOX2_Sendoel2017	ENSMUST00000077477	-2.04046567187103	0.229591836734694	2
Epidermis_SOX2_Sendoel2017	ENSMUST00000106223	-2.03159150503262	0.0555555555555556	2
Epidermis_SOX2_Sendoel2017	ENSMUST00000072607	-2.03016343542933	0.0564971751412429	2
Epidermis_SOX2_Sendoel2017	ENSMUST00000165952	-2.02002335921678	0.204081632653061	2
Epidermis_SOX2_Sendoel2017	ENSMUST00000056237	-1.99827685209479	1.19047619047619	2
Epidermis_SOX2_Sendoel2017	ENSMUST00000008517	-1.98940488238702	0.102040816326531	2
Epidermis_SOX2_Sendoel2017	ENSMUST00000021787	-1.98681011269359	0.0892857142857143	2
Epidermis_SOX2_Sendoel2017	ENSMUST00000024717	-1.98601655739327	0.0746268656716418	2
Epidermis_SOX2_Sendoel2017	ENSMUST00000121326	-1.97686512533062	1.02941176470588	2
Epidermis_SOX2_Sendoel2017	ENSMUST00000102601	-1.97633897393227	0.0434782608695652	2
Epidermis_SOX2_Sendoel2017	ENSMUST00000035157	-1.96398507884538	0.0833333333333333	2
Epidermis_SOX2_Sendoel2017	ENSMUST00000054344	-1.94304053357816	0.0694444444444445	2
Epidermis_SOX2_Sendoel2017	ENSMUST00000003572	-1.93057398726918	0.212765957446809	2
Epidermis_SOX2_Sendoel2017	ENSMUST00000119848	-1.9301178740468	0.595238095238095	2
Epidermis_SOX2_Sendoel2017	ENSMUST00000209525	-1.92411649577339	2.54385964912281	2
Epidermis_SOX2_Sendoel2017	ENSMUST00000023561	-1.90822628028541	0.0483091787439614	2
Epidermis_SOX2_Sendoel2017	ENSMUST00000168847	-1.8678340137914	0.681818181818182	2
Epidermis_SOX2_Sendoel2017	ENSMUST00000040271	-1.86028133893014	0.645161290322581	2
Epidermis_SOX2_Sendoel2017	ENSMUST00000027421	-1.85621889911523	0.0214285714285714	2
Epidermis_SOX2_Sendoel2017	ENSMUST00000185492	-1.85259905417166	0.0414364640883978	2
Epidermis_SOX2_Sendoel2017	ENSMUST00000002048	-1.84837456784964	0.0469483568075117	2
Epidermis_SOX2_Sendoel2017	ENSMUST00000028200	-1.84647451083766	0.0681818181818182	2
Epidermis_SOX2_Sendoel2017	ENSMUST00000005504	-1.84420285929888	0.111111111111111	2
Epidermis_SOX2_Sendoel2017	ENSMUST00000022585	-1.84099970726407	0.0669642857142857	2
Epidermis_SOX2_Sendoel2017	ENSMUST00000048966	-1.83834691001891	0.166666666666667	2
Epidermis_SOX2_Sendoel2017	ENSMUST00000047721	-1.83586847779816	0.408450704225352	2
Epidermis_SOX2_Sendoel2017	ENSMUST00000057578	-1.82792611554667	0.0333333333333333	2
Epidermis_SOX2_Sendoel2017	ENSMUST00000032272	-1.82403506295379	0.0286944045911047	2
Epidermis_SOX2_Sendoel2017	ENSMUST00000043317	-1.81523434223802	0.138888888888889	2
Epidermis_SOX2_Sendoel2017	ENSMUST00000004050	-1.8114143577594	0.202702702702703	2
Epidermis_SOX2_Sendoel2017	ENSMUST00000026227	-1.80950187631093	0.0842696629213483	2
Epidermis_SOX2_Sendoel2017	ENSMUST00000070642	-1.80391447212168	0.130434782608696	2
Epidermis_SOX2_Sendoel2017	ENSMUST00000185675	-1.80321080065507	0.252525252525253	2
Epidermis_SOX2_Sendoel2017	ENSMUST00000107539	-1.79863052191151	0.18018018018018	2
Epidermis_SOX2_Sendoel2017	ENSMUST00000053663	-1.78811014319882	0.336927223719677	2
Epidermis_SOX2_Sendoel2017	ENSMUST00000022428	-1.78595458466856	0.333333333333333	2
Epidermis_SOX2_Sendoel2017	ENSMUST00000029344	-1.78239130011526	0.700389105058366	2
Epidermis_SOX2_Sendoel2017	ENSMUST00000210238	-1.77381926449453	0.0757575757575758	2
Epidermis_SOX2_Sendoel2017	ENSMUST00000135469	-1.76816314742227	1.32768361581921	2
Epidermis_SOX2_Sendoel2017	ENSMUST00000021447	-1.76488118973377	0.27027027027027	2
Epidermis_SOX2_Sendoel2017	ENSMUST00000135671	-1.76086047421113	0.0645756457564576	2
Epidermis_SOX2_Sendoel2017	ENSMUST00000154545	-1.76041359101596	0.74203187250996	2
Epidermis_SOX2_Sendoel2017	ENSMUST00000025862	-1.75123218346623	0.0925925925925926	2
Epidermis_SOX2_Sendoel2017	ENSMUST00000237407	-1.7484042875666	0.488505747126437	2
Epidermis_SOX2_Sendoel2017	ENSMUST00000073152	-1.73856176425965	0.0961538461538461	2
Epidermis_SOX2_Sendoel2017	ENSMUST00000237347	-1.73185989137519	0.222222222222222	2
Epidermis_SOX2_Sendoel2017	ENSMUST00000102969	-1.72955938396774	3	2
Epidermis_SOX2_Sendoel2017	ENSMUST00000025488	-1.71470442209109	0.166666666666667	2
Epidermis_SOX2_Sendoel2017	ENSMUST00000077783	-1.7142888508947	0.175438596491228	2
Epidermis_SOX2_Sendoel2017	ENSMUST00000146444	-1.7142888508947	0.045662100456621	2
Epidermis_SOX2_Sendoel2017	ENSMUST00000028593	-1.71308824322601	0.0574712643678161	2
Epidermis_SOX2_Sendoel2017	ENSMUST00000119968	-1.70534183824348	0.0181159420289855	2
Epidermis_SOX2_Sendoel2017	ENSMUST00000113572	-1.69615634008535	0.571428571428571	2
Epidermis_SOX2_Sendoel2017	ENSMUST00000108068	-1.6823129368283	0.28125	2
Epidermis_SOX2_Sendoel2017	ENSMUST00000034388	-1.67651340655934	0.091743119266055	2
Epidermis_SOX2_Sendoel2017	ENSMUST00000002683	-1.67105006499407	0.190355329949239	2
Epidermis_SOX2_Sendoel2017	ENSMUST00000028553	-1.63883508015231	0.011968085106383	2
Epidermis_SOX2_Sendoel2017	ENSMUST00000075448	-1.63883508015231	0.5	2
Epidermis_SOX2_Sendoel2017	ENSMUST00000032359	-1.63667244581894	0.022075055187638	3
Epidermis_SOX2_Sendoel2017	ENSMUST00000040154	-1.63432179836761	2.60869565217391	3
Epidermis_SOX2_Sendoel2017	ENSMUST00000067630	-1.62244429312595	0.640394088669951	3
Epidermis_SOX2_Sendoel2017	ENSMUST00000100052	-1.61839991333877	0.284810126582278	3
Epidermis_SOX2_Sendoel2017	ENSMUST00000102591	-1.61554045529602	5.27272727272727	3
Epidermis_SOX2_Sendoel2017	ENSMUST00000034051	-1.61447115895406	0.7421875	3
Epidermis_SOX2_Sendoel2017	ENSMUST00000041369	-1.61297559756726	0.25	3
Epidermis_SOX2_Sendoel2017	ENSMUST00000046558	-1.61197315436463	0.192307692307692	3
Epidermis_SOX2_Sendoel2017	ENSMUST00000033725	-1.61125600047602	0.111111111111111	3
Epidermis_SOX2_Sendoel2017	ENSMUST00000028580	-1.56075589974146	0.0688073394495413	3
Epidermis_SOX2_Sendoel2017	ENSMUST00000020947	-1.55897587439942	0.9375	3
Epidermis_SOX2_Sendoel2017	ENSMUST00000054289	-1.55521772010461	0.019723865877712	3
Epidermis_SOX2_Sendoel2017	ENSMUST00000030434	-1.54066692513216	0.166666666666667	3
Epidermis_SOX2_Sendoel2017	ENSMUST00000102965	-1.53393337156883	2.6	3
Epidermis_SOX2_Sendoel2017	ENSMUST00000105345	-1.52979159395264	0.0112612612612613	3
Epidermis_SOX2_Sendoel2017	ENSMUST00000028148	-1.52058358494867	1.40625	3
Epidermis_SOX2_Sendoel2017	ENSMUST00000118808	-1.49772518405672	0.0229885057471264	3
Epidermis_SOX2_Sendoel2017	ENSMUST00000101049	-1.49149316243176	0.0291545189504373	3
Epidermis_SOX2_Sendoel2017	ENSMUST00000109381	-1.47657271402075	4.88888888888889	3
Epidermis_SOX2_Sendoel2017	ENSMUST00000038868	-1.47540951904883	0.632911392405063	3
Epidermis_SOX2_Sendoel2017	ENSMUST00000167759	-1.47540951904883	0.253164556962025	3
Epidermis_SOX2_Sendoel2017	ENSMUST00000053593	-1.45677586008925	0.366108786610879	3
Epidermis_SOX2_Sendoel2017	ENSMUST00000022296	-1.44984788020706	0.125	3
Epidermis_SOX2_Sendoel2017	ENSMUST00000105827	-1.44760419695989	0.0575313807531381	3
Epidermis_SOX2_Sendoel2017	ENSMUST00000185315	-1.42563566801397	0.871794871794872	3
Epidermis_SOX2_Sendoel2017	ENSMUST00000031793	-1.41810129126986	0.375	3
Epidermis_SOX2_Sendoel2017	ENSMUST00000034355	-1.4060777496869	0.0661375661375662	3
Epidermis_SOX2_Sendoel2017	ENSMUST00000045866	-1.39986173700778	0.00645161290322581	3
Epidermis_SOX2_Sendoel2017	ENSMUST00000004910	-1.39586426726953	0.134788189987163	3
Epidermis_SOX2_Sendoel2017	ENSMUST00000029142	-1.3944795309521	0.00560089614338294	3
Epidermis_SOX2_Sendoel2017	ENSMUST00000029158	-1.38284838209102	0.0451807228915663	3
Epidermis_SOX2_Sendoel2017	ENSMUST00000033547	-1.38053676909384	0.909090909090909	3
Epidermis_SOX2_Sendoel2017	ENSMUST00000098950	-1.37963319109688	0.0909090909090909	3
Epidermis_SOX2_Sendoel2017	ENSMUST00000101225	-1.37864115539032	0.0164203612479475	3
Epidermis_SOX2_Sendoel2017	ENSMUST00000107772	-1.37819622882709	0.0784313725490196	3
Epidermis_SOX2_Sendoel2017	ENSMUST00000112237	-1.37571779660633	0.161843107387662	3
Epidermis_SOX2_Sendoel2017	ENSMUST00000025740	-1.36496140833976	0.0909090909090909	3
Epidermis_SOX2_Sendoel2017	ENSMUST00000055447	-1.35955045246241	0.185185185185185	3
Epidermis_SOX2_Sendoel2017	ENSMUST00000102628	-1.35831646736561	1.39344262295082	3
Epidermis_SOX2_Sendoel2017	ENSMUST00000036578	-1.34893092425694	0.28169014084507	3
Epidermis_SOX2_Sendoel2017	ENSMUST00000021243	-1.34352201842032	0.06	3
Epidermis_SOX2_Sendoel2017	ENSMUST00000014957	-1.33230779860466	0.161290322580645	3
Epidermis_SOX2_Sendoel2017	ENSMUST00000049460	-1.32575221353928	0.111111111111111	3
Epidermis_SOX2_Sendoel2017	ENSMUST00000106505	-1.31401610915086	0.0775193798449612	3
Epidermis_SOX2_Sendoel2017	ENSMUST00000034361	-1.31065876468741	0.0630914826498423	3
Epidermis_SOX2_Sendoel2017	ENSMUST00000065928	-1.29289264388554	0.102040816326531	3
Epidermis_SOX2_Sendoel2017	ENSMUST00000074144	-1.28974418720852	0.0378787878787879	3
Epidermis_SOX2_Sendoel2017	ENSMUST00000052368	-1.28439067206223	0.120192307692308	3
Epidermis_SOX2_Sendoel2017	ENSMUST00000036584	-1.28276868058494	1.15384615384615	3
Epidermis_SOX2_Sendoel2017	ENSMUST00000023387	-1.28258155298738	0.0833333333333333	3
Epidermis_SOX2_Sendoel2017	ENSMUST00000058383	-1.28166041364753	0.315789473684211	3
Epidermis_SOX2_Sendoel2017	ENSMUST00000059888	-1.2808649037086	0.175438596491228	3
Epidermis_SOX2_Sendoel2017	ENSMUST00000082429	-1.26766782084003	0.075827205882353	3
Epidermis_SOX2_Sendoel2017	ENSMUST00000110813	-1.26766782084003	0.231788079470199	3
Epidermis_SOX2_Sendoel2017	ENSMUST00000025904	-1.25199409333299	0.269709543568465	3
Epidermis_SOX2_Sendoel2017	ENSMUST00000035164	-1.25164701654711	0.857142857142857	3
Epidermis_SOX2_Sendoel2017	ENSMUST00000020821	-1.24447024906406	0.201612903225806	3
Epidermis_SOX2_Sendoel2017	ENSMUST00000113973	-1.23904452235091	0.0304878048780488	3
Epidermis_SOX2_Sendoel2017	ENSMUST00000149564	-1.23579574900635	0.5	3
Epidermis_SOX2_Sendoel2017	ENSMUST00000121564	-1.23538399066271	0.238095238095238	3
Epidermis_SOX2_Sendoel2017	ENSMUST00000032915	-1.22782609116562	0.0980392156862745	3
Epidermis_SOX2_Sendoel2017	ENSMUST00000172450	-1.22665120506281	0.0757575757575758	3
Epidermis_SOX2_Sendoel2017	ENSMUST00000119576	-1.22118458604316	0.292096219931271	3
Epidermis_SOX2_Sendoel2017	ENSMUST00000068891	-1.21567714591316	0.664160401002506	3
Epidermis_SOX2_Sendoel2017	ENSMUST00000048208	-1.21521474692144	0.294117647058824	3
Epidermis_SOX2_Sendoel2017	ENSMUST00000032497	-1.21108043411474	1	3
Epidermis_SOX2_Sendoel2017	ENSMUST00000202421	-1.21104401732766	0.0485436893203884	3
Epidermis_SOX2_Sendoel2017	ENSMUST00000098750	-1.20856558510691	0.192307692307692	3
Epidermis_SOX2_Sendoel2017	ENSMUST00000007012	-1.20339214375366	0.842293906810036	3
Epidermis_SOX2_Sendoel2017	ENSMUST00000020285	-1.20339214375366	0.206766917293233	3
Epidermis_SOX2_Sendoel2017	ENSMUST00000046433	-1.20265552339474	0.227272727272727	3
Epidermis_SOX2_Sendoel2017	ENSMUST00000212781	-1.19398243807795	0.192307692307692	3
Epidermis_SOX2_Sendoel2017	ENSMUST00000025779	-1.18974386936205	0.0912408759124088	3
Epidermis_SOX2_Sendoel2017	ENSMUST00000025649	-1.18815354959103	0.108520900321543	3
Epidermis_SOX2_Sendoel2017	ENSMUST00000091701	-1.18036605140467	14.8	3
Epidermis_SOX2_Sendoel2017	ENSMUST00000005279	-1.17177773495134	0.326797385620915	3
Epidermis_SOX2_Sendoel2017	ENSMUST00000091459	-1.17138498597858	0.223214285714286	3
Epidermis_SOX2_Sendoel2017	ENSMUST00000139167	-1.15080680950368	0.165289256198347	3
Epidermis_SOX2_Sendoel2017	ENSMUST00000095273	-1.14298167133452	0.0506329113924051	3
Epidermis_SOX2_Sendoel2017	ENSMUST00000086370	-1.13859922923271	0.285714285714286	4
Epidermis_SOX2_Sendoel2017	ENSMUST00000105267	-1.13657562656605	0.0186219739292365	4
Epidermis_SOX2_Sendoel2017	ENSMUST00000103015	-1.11881148152383	0.129310344827586	4
Epidermis_SOX2_Sendoel2017	ENSMUST00000020273	-1.11698056512445	0.454545454545455	4
Epidermis_SOX2_Sendoel2017	ENSMUST00000040404	-1.11383864613104	0.0820067534973468	4
Epidermis_SOX2_Sendoel2017	ENSMUST00000023805	-1.10527222907727	0.078125	4
Epidermis_SOX2_Sendoel2017	ENSMUST00000030698	-1.10468323981364	0.0125628140703518	4
Epidermis_SOX2_Sendoel2017	ENSMUST00000052686	-1.10050942438273	0.797511312217195	4
Epidermis_SOX2_Sendoel2017	ENSMUST00000033873	-1.09957602369466	0.173913043478261	4
Epidermis_SOX2_Sendoel2017	ENSMUST00000115567	-1.09354441694174	0.603448275862069	4
Epidermis_SOX2_Sendoel2017	ENSMUST00000112238	-1.08011358140777	0.166666666666667	4
Epidermis_SOX2_Sendoel2017	ENSMUST00000210690	-1.07678826070826	0.0268096514745308	4
Epidermis_SOX2_Sendoel2017	ENSMUST00000061179	-1.07015175901219	0.0187617260787993	4
Epidermis_SOX2_Sendoel2017	ENSMUST00000155551	-1.06812944001381	0.849056603773585	4
Epidermis_SOX2_Sendoel2017	ENSMUST00000094993	-1.06332974771831	0.679012345679012	4
Epidermis_SOX2_Sendoel2017	ENSMUST00000030623	-1.05914235826977	0.814917127071823	4
Epidermis_SOX2_Sendoel2017	ENSMUST00000036226	-1.0568986750226	0.568862275449102	4
Epidermis_SOX2_Sendoel2017	ENSMUST00000165149	-1.0568986750226	0.103448275862069	4
Epidermis_SOX2_Sendoel2017	ENSMUST00000066160	-1.05675848517565	1.02739726027397	4
Epidermis_SOX2_Sendoel2017	ENSMUST00000065135	-1.04937082109328	0.263157894736842	4
Epidermis_SOX2_Sendoel2017	ENSMUST00000114484	-1.04487513343964	0.117647058823529	4
Epidermis_SOX2_Sendoel2017	ENSMUST00000030261	-1.0442135445068	0.0709219858156028	4
Epidermis_SOX2_Sendoel2017	ENSMUST00000058548	-1.0374566667923	0.0533807829181495	4
Epidermis_SOX2_Sendoel2017	ENSMUST00000088922	-1.0374566667923	0.0165289256198347	4
Epidermis_SOX2_Sendoel2017	ENSMUST00000022821	-1.03423790178219	0.424528301886792	4
Epidermis_SOX2_Sendoel2017	ENSMUST00000063517	-1.03280658388045	0.0710900473933649	4
Epidermis_SOX2_Sendoel2017	ENSMUST00000035934	-1.02322851409931	0.120967741935484	4
Epidermis_SOX2_Sendoel2017	ENSMUST00000102555	-1.02168598487979	0.712530712530712	4
Epidermis_SOX2_Sendoel2017	ENSMUST00000000028	-1.01781701246022	0.103734439834025	4
Epidermis_SOX2_Sendoel2017	ENSMUST00000025399	-1.00993626440755	0.0607287449392713	4
Epidermis_SOX2_Sendoel2017	ENSMUST00000039631	-1.00669834298196	0.257826887661142	4
Epidermis_SOX2_Sendoel2017	ENSMUST00000113245	-1.00669834298196	0.285714285714286	4
Epidermis_SOX2_Sendoel2017	ENSMUST00000064656	-1.00624932581032	0.232558139534884	4
Epidermis_SOX2_Sendoel2017	ENSMUST00000090776	-1.00542369517212	0.25	4
Epidermis_SOX2_Sendoel2017	ENSMUST00000021052	-1.00377089358957	0.0921658986175115	4
Epidermis_SOX2_Sendoel2017	ENSMUST00000052448	-0.999957630034231	0.75	4
Epidermis_SOX2_Sendoel2017	ENSMUST00000214013	-0.99226172019731	0.159235668789809	4
Epidermis_SOX2_Sendoel2017	ENSMUST00000029453	-0.987861393127328	0.0151515151515152	4
Epidermis_SOX2_Sendoel2017	ENSMUST00000040498	-0.983403718125677	0.0177619893428064	4
Epidermis_SOX2_Sendoel2017	ENSMUST00000164580	-0.983403718125677	0.357142857142857	4
Epidermis_SOX2_Sendoel2017	ENSMUST00000037526	-0.981985559250491	0.284810126582278	4
Epidermis_SOX2_Sendoel2017	ENSMUST00000052999	-0.979576675102895	0.0359712230215827	4
Epidermis_SOX2_Sendoel2017	ENSMUST00000066257	-0.979576675102895	0.0471063257065949	4
Epidermis_SOX2_Sendoel2017	ENSMUST00000045026	-0.979507127029737	0.398936170212766	4
Epidermis_SOX2_Sendoel2017	ENSMUST00000027064	-0.978929797479272	0.3125	4
Epidermis_SOX2_Sendoel2017	ENSMUST00000005671	-0.974901268426207	0.328947368421053	4
Epidermis_SOX2_Sendoel2017	ENSMUST00000196950	-0.970221077413222	1.47540983606557	4
Epidermis_SOX2_Sendoel2017	ENSMUST00000102875	-0.963616911541758	0.10752688172043	4
Epidermis_SOX2_Sendoel2017	ENSMUST00000030914	-0.962199221105775	0.0706713780918728	4
Epidermis_SOX2_Sendoel2017	ENSMUST00000167369	-0.96116669412535	0.408299866131191	4
Epidermis_SOX2_Sendoel2017	ENSMUST00000010807	-0.93541737783952	0.111111111111111	4
Epidermis_SOX2_Sendoel2017	ENSMUST00000106153	-0.93541737783952	0.106951871657754	4
Epidermis_SOX2_Sendoel2017	ENSMUST00000068697	-0.931805126615021	1.55063291139241	4
Epidermis_SOX2_Sendoel2017	ENSMUST00000124899	-0.931805126615021	0.113636363636364	4
Epidermis_SOX2_Sendoel2017	ENSMUST00000021425	-0.930286271802487	0.154028436018957	4
Epidermis_SOX2_Sendoel2017	ENSMUST00000089645	-0.930286271802487	0.110619469026549	4
Epidermis_SOX2_Sendoel2017	ENSMUST00000092996	-0.922842047329832	0.175438596491228	4
Epidermis_SOX2_Sendoel2017	ENSMUST00000132158	-0.917491926884849	0.0139275766016713	4
Epidermis_SOX2_Sendoel2017	ENSMUST00000117506	-0.917294594079894	0.0735294117647059	4
Epidermis_SOX2_Sendoel2017	ENSMUST00000077175	-0.914091442045087	0.136986301369863	4
Epidermis_SOX2_Sendoel2017	ENSMUST00000020578	-0.897658968911065	0.0129533678756477	4
Epidermis_SOX2_Sendoel2017	ENSMUST00000059588	-0.897658968911065	0.705882352941177	4
Epidermis_SOX2_Sendoel2017	ENSMUST00000030169	-0.893690365262139	0.122324159021407	4
Epidermis_SOX2_Sendoel2017	ENSMUST00000160075	-0.893690365262139	0.0314245810055866	4
Epidermis_SOX2_Sendoel2017	ENSMUST00000108345	-0.893449266284488	0.323741007194245	4
Epidermis_SOX2_Sendoel2017	ENSMUST00000089049	-0.887213000852477	0.434782608695652	4
Epidermis_SOX2_Sendoel2017	ENSMUST00000109997	-0.884116596838905	0.267857142857143	4
Epidermis_SOX2_Sendoel2017	ENSMUST00000022946	-0.883035556332822	0.0954198473282443	4
Epidermis_SOX2_Sendoel2017	ENSMUST00000010038	-0.881654920074392	0.0578257517347726	4
Epidermis_SOX2_Sendoel2017	ENSMUST00000043616	-0.88139277580923	0.153846153846154	4
Epidermis_SOX2_Sendoel2017	ENSMUST00000006692	-0.876160597978816	0.0392156862745098	4
Epidermis_SOX2_Sendoel2017	ENSMUST00000080797	-0.876160597978816	0.0756143667296786	4
Epidermis_SOX2_Sendoel2017	ENSMUST00000040218	-0.875691006970744	0.178571428571429	4
Epidermis_SOX2_Sendoel2017	ENSMUST00000103092	-0.871841047581685	0.140449438202247	4
Epidermis_SOX2_Sendoel2017	ENSMUST00000141112	-0.871389051969101	0.148514851485149	4
Epidermis_SOX2_Sendoel2017	ENSMUST00000010192	-0.870866571925762	0.194805194805195	4
Epidermis_SOX2_Sendoel2017	ENSMUST00000151952	-0.869022287342842	0.102040816326531	4
Epidermis_SOX2_Sendoel2017	ENSMUST00000112186	-0.868889972565892	0.333333333333333	4
Epidermis_SOX2_Sendoel2017	ENSMUST00000023088	-0.868288377997984	0.909090909090909	4
Epidermis_SOX2_Sendoel2017	ENSMUST00000088010	-0.865746019607776	0.365079365079365	4
Epidermis_SOX2_Sendoel2017	ENSMUST00000101411	-0.865746019607776	0.365079365079365	4
Epidermis_SOX2_Sendoel2017	ENSMUST00000046030	-0.864892507567271	0.353535353535354	5
Epidermis_SOX2_Sendoel2017	ENSMUST00000064922	-0.860352267984796	0.0394417475728155	5
Epidermis_SOX2_Sendoel2017	ENSMUST00000201352	-0.860120961557556	0.0338600451467269	5
Epidermis_SOX2_Sendoel2017	ENSMUST00000098842	-0.857917000943688	0.238095238095238	5
Epidermis_SOX2_Sendoel2017	ENSMUST00000111235	-0.853616595240862	0.0144927536231884	5
Epidermis_SOX2_Sendoel2017	ENSMUST00000168423	-0.851542720947104	0.156765676567657	5
Epidermis_SOX2_Sendoel2017	ENSMUST00000237602	-0.849824823589495	0.569105691056911	5
Epidermis_SOX2_Sendoel2017	ENSMUST00000020223	-0.84765539176819	0.115207373271889	5
Epidermis_SOX2_Sendoel2017	ENSMUST00000029911	-0.845176959547436	0.0425531914893617	5
Epidermis_SOX2_Sendoel2017	ENSMUST00000019987	-0.840155385752092	0.296052631578947	5
Epidermis_SOX2_Sendoel2017	ENSMUST00000144668	-0.839254811284096	0.202863961813843	5
Epidermis_SOX2_Sendoel2017	ENSMUST00000233233	-0.82344294895189	0.042483660130719	5
Epidermis_SOX2_Sendoel2017	ENSMUST00000123614	-0.811404830701781	0.458515283842795	5
Epidermis_SOX2_Sendoel2017	ENSMUST00000164812	-0.802842698738063	0.0198807157057654	5
Epidermis_SOX2_Sendoel2017	ENSMUST00000176325	-0.80157713788005	0.072992700729927	5
Epidermis_SOX2_Sendoel2017	ENSMUST00000024627	-0.800961395377427	0.0540540540540541	5
Epidermis_SOX2_Sendoel2017	ENSMUST00000020692	-0.782405668779638	0.0916353383458646	5
Epidermis_SOX2_Sendoel2017	ENSMUST00000102574	-0.780877806330376	0.134408602150538	5
Epidermis_SOX2_Sendoel2017	ENSMUST00000099703	-0.772172995049186	1.25	5
Epidermis_SOX2_Sendoel2017	ENSMUST00000039333	-0.770932818967409	0.212765957446809	5
Epidermis_SOX2_Sendoel2017	ENSMUST00000066497	-0.769694562828432	0.0421940928270042	5
Epidermis_SOX2_Sendoel2017	ENSMUST00000019199	-0.756161249387047	0.0714285714285714	5
Epidermis_SOX2_Sendoel2017	ENSMUST00000028205	-0.756161249387047	0.14726507713885	5
Epidermis_SOX2_Sendoel2017	ENSMUST00000046983	-0.753782542736219	0.121145374449339	5
Epidermis_SOX2_Sendoel2017	ENSMUST00000033173	-0.753237318472486	0.142857142857143	5
Epidermis_SOX2_Sendoel2017	ENSMUST00000029546	-0.753190077141423	0.0268817204301075	5
Epidermis_SOX2_Sendoel2017	ENSMUST00000110395	-0.751289885441404	0.125495376486129	5
Epidermis_SOX2_Sendoel2017	ENSMUST00000202622	-0.743554892337355	0.186843129622421	5
Epidermis_SOX2_Sendoel2017	ENSMUST00000053252	-0.739001975778396	1.2	5
Epidermis_SOX2_Sendoel2017	ENSMUST00000028915	-0.731642279987629	0.0975609756097561	5
Epidermis_SOX2_Sendoel2017	ENSMUST00000028282	-0.71484290544475	0.234375	5
Epidermis_SOX2_Sendoel2017	ENSMUST00000029800	-0.71484290544475	0.0568181818181818	5
Epidermis_SOX2_Sendoel2017	ENSMUST00000052126	-0.714681147090668	0.0417827298050139	5
Epidermis_SOX2_Sendoel2017	ENSMUST00000114335	-0.712666201389075	0.238095238095238	5
Epidermis_SOX2_Sendoel2017	ENSMUST00000045138	-0.711743107410618	0.303030303030303	5
Epidermis_SOX2_Sendoel2017	ENSMUST00000095725	-0.699332763684115	0.125	5
Epidermis_SOX2_Sendoel2017	ENSMUST00000059354	-0.697164991462156	0.0125156445556946	5
Epidermis_SOX2_Sendoel2017	ENSMUST00000130447	-0.696963115664062	0.0854700854700855	5
Epidermis_SOX2_Sendoel2017	ENSMUST00000102545	-0.69655121599095	0.109090909090909	5
Epidermis_SOX2_Sendoel2017	ENSMUST00000007865	-0.694819945585127	0.0457190357439734	5
Epidermis_SOX2_Sendoel2017	ENSMUST00000109308	-0.690536201645995	0.111111111111111	5
Epidermis_SOX2_Sendoel2017	ENSMUST00000140299	-0.690048399575413	0.0899280575539568	5
Epidermis_SOX2_Sendoel2017	ENSMUST00000199273	-0.687569967354658	0.454545454545455	5
Epidermis_SOX2_Sendoel2017	ENSMUST00000186583	-0.686054752125952	0.117647058823529	5
Epidermis_SOX2_Sendoel2017	ENSMUST00000020962	-0.67563717986963	0.666666666666667	5
Epidermis_SOX2_Sendoel2017	ENSMUST00000183108	-0.661706734218683	0.187861271676301	5
Epidermis_SOX2_Sendoel2017	ENSMUST00000001126	-0.66148703437239	0.419847328244275	5
Epidermis_SOX2_Sendoel2017	ENSMUST00000003121	-0.661446492346397	3.18681318681319	5
Epidermis_SOX2_Sendoel2017	ENSMUST00000024748	-0.65929909212281	0.0900900900900901	5
Epidermis_SOX2_Sendoel2017	ENSMUST00000043839	-0.657320165312151	0.101689612015019	5
Epidermis_SOX2_Sendoel2017	ENSMUST00000066888	-0.652781085470794	0.334728033472803	5
Epidermis_SOX2_Sendoel2017	ENSMUST00000078369	-0.65215672121131	4.64705882352941	5
Epidermis_SOX2_Sendoel2017	ENSMUST00000117363	-0.642330593891928	0.315985130111524	5
Epidermis_SOX2_Sendoel2017	ENSMUST00000015278	-0.631211924413664	0.150862068965517	5
Epidermis_SOX2_Sendoel2017	ENSMUST00000111803	-0.628177140108677	1.2	5
Epidermis_SOX2_Sendoel2017	ENSMUST00000092298	-0.612857064170065	0.0203045685279188	5
Epidermis_SOX2_Sendoel2017	ENSMUST00000064652	-0.602706718203038	0.228571428571429	5
Epidermis_SOX2_Sendoel2017	ENSMUST00000030315	-0.59592022649173	0.162337662337662	5
Epidermis_SOX2_Sendoel2017	ENSMUST00000150727	-0.593579124167752	1.7816091954023	5
Epidermis_SOX2_Sendoel2017	ENSMUST00000109315	-0.589322616075988	0.173410404624277	5
Epidermis_SOX2_Sendoel2017	ENSMUST00000120367	-0.580875756068871	0.125628140703518	5
Epidermis_SOX2_Sendoel2017	ENSMUST00000100329	-0.575139597403334	0.142450142450142	5
Epidermis_SOX2_Sendoel2017	ENSMUST00000115542	-0.57336631260277	0.0308008213552361	5
Epidermis_SOX2_Sendoel2017	ENSMUST00000034567	-0.57266116518258	0.207423580786026	5
Epidermis_SOX2_Sendoel2017	ENSMUST00000030453	-0.572187559631369	0.172413793103448	5
Epidermis_SOX2_Sendoel2017	ENSMUST00000001520	-0.562007459261688	0.0403225806451613	5
Epidermis_SOX2_Sendoel2017	ENSMUST00000029490	-0.562007459261688	0.54726368159204	5
Epidermis_SOX2_Sendoel2017	ENSMUST00000030117	-0.561178158888949	0.0571895424836601	5
Epidermis_SOX2_Sendoel2017	ENSMUST00000038498	-0.560838057047816	0.247524752475248	5
Epidermis_SOX2_Sendoel2017	ENSMUST00000023486	-0.558652912387111	0.25	5
Epidermis_SOX2_Sendoel2017	ENSMUST00000116412	-0.556720483887298	0.147058823529412	5
Epidermis_SOX2_Sendoel2017	ENSMUST00000176381	-0.556063217618685	0.102523659305994	5
Epidermis_SOX2_Sendoel2017	ENSMUST00000021147	-0.54023926873531	0.16750418760469	5
Epidermis_SOX2_Sendoel2017	ENSMUST00000019945	-0.535929132765225	0.125523012552301	5
Epidermis_SOX2_Sendoel2017	ENSMUST00000035481	-0.535929132765225	0.175438596491228	5
Epidermis_SOX2_Sendoel2017	ENSMUST00000106257	-0.532518347537088	0.494296577946768	5
Epidermis_SOX2_Sendoel2017	ENSMUST00000040381	-0.529751660450173	0.181818181818182	5
Epidermis_SOX2_Sendoel2017	ENSMUST00000054294	-0.526548508415366	0.193798449612403	5
Epidermis_SOX2_Sendoel2017	ENSMUST00000093357	-0.526548508415366	0.0627615062761506	5
Epidermis_SOX2_Sendoel2017	ENSMUST00000062148	-0.526286325912134	0.277777777777778	6
Epidermis_SOX2_Sendoel2017	ENSMUST00000036476	-0.518621226841263	0.357142857142857	6
Epidermis_SOX2_Sendoel2017	ENSMUST00000113683	-0.51511175580241	0.150684931506849	6
Epidermis_SOX2_Sendoel2017	ENSMUST00000022945	-0.511325187403108	0.445544554455446	6
Epidermis_SOX2_Sendoel2017	ENSMUST00000005256	-0.50471611373067	0.600490196078432	6
Epidermis_SOX2_Sendoel2017	ENSMUST00000043718	-0.500828784551756	0.105263157894737	6
Epidermis_SOX2_Sendoel2017	ENSMUST00000060223	-0.496557314293976	0.598290598290598	6
Epidermis_SOX2_Sendoel2017	ENSMUST00000152420	-0.494053302213244	0.0273972602739726	6
Epidermis_SOX2_Sendoel2017	ENSMUST00000107368	-0.493849052691404	0.0607287449392713	6
Epidermis_SOX2_Sendoel2017	ENSMUST00000026045	-0.491609639383273	0.111940298507463	6
Epidermis_SOX2_Sendoel2017	ENSMUST00000102645	-0.485687491119933	0.457317073170732	6
Epidermis_SOX2_Sendoel2017	ENSMUST00000006053	-0.484200988363905	0.0645161290322581	6
Epidermis_SOX2_Sendoel2017	ENSMUST00000044673	-0.481078613001949	0.217391304347826	6
Epidermis_SOX2_Sendoel2017	ENSMUST00000039205	-0.480965598098454	0.285714285714286	6
Epidermis_SOX2_Sendoel2017	ENSMUST00000059250	-0.479811657243096	0.0413223140495868	6
Epidermis_SOX2_Sendoel2017	ENSMUST00000107704	-0.479811657243096	0.213903743315508	6
Epidermis_SOX2_Sendoel2017	ENSMUST00000177068	-0.470742512590193	0.428571428571429	6
Epidermis_SOX2_Sendoel2017	ENSMUST00000052774	-0.469256009834165	0.3	6
Epidermis_SOX2_Sendoel2017	ENSMUST00000040576	-0.468941834069054	0.588235294117647	6
Epidermis_SOX2_Sendoel2017	ENSMUST00000029865	-0.467759456599108	0.319444444444444	6
Epidermis_SOX2_Sendoel2017	ENSMUST00000034465	-0.466342185520211	0.0634057971014493	6
Epidermis_SOX2_Sendoel2017	ENSMUST00000029147	-0.465307931089438	0.0256410256410256	6
Epidermis_SOX2_Sendoel2017	ENSMUST00000128231	-0.455550621170525	0.0417362270450751	6
Epidermis_SOX2_Sendoel2017	ENSMUST00000023053	-0.455143579323799	0.333333333333333	6
Epidermis_SOX2_Sendoel2017	ENSMUST00000236586	-0.454750530663616	0.205882352941176	6
Epidermis_SOX2_Sendoel2017	ENSMUST00000038709	-0.454509431685965	0.101744186046512	6
Epidermis_SOX2_Sendoel2017	ENSMUST00000109098	-0.454409669978941	0.0965250965250965	6
Epidermis_SOX2_Sendoel2017	ENSMUST00000109444	-0.453224533903095	0.0985221674876847	6
Epidermis_SOX2_Sendoel2017	ENSMUST00000020382	-0.453032788760769	0.035650623885918	6
Epidermis_SOX2_Sendoel2017	ENSMUST00000048657	-0.450008132046367	0.089058524173028	6
Epidermis_SOX2_Sendoel2017	ENSMUST00000106867	-0.44622343758535	0.132450331125828	6
Epidermis_SOX2_Sendoel2017	ENSMUST00000069692	-0.440357944141881	0.285714285714286	6
Epidermis_SOX2_Sendoel2017	ENSMUST00000045607	-0.439737887221819	0.210280373831776	6
Epidermis_SOX2_Sendoel2017	ENSMUST00000097981	-0.436230995428636	0.142276422764228	6
Epidermis_SOX2_Sendoel2017	ENSMUST00000111913	-0.435946115570452	0.879120879120879	6
Epidermis_SOX2_Sendoel2017	ENSMUST00000075693	-0.431551269086988	0.111111111111111	6
Epidermis_SOX2_Sendoel2017	ENSMUST00000028347	-0.427669241640183	0.184426229508197	6
Epidermis_SOX2_Sendoel2017	ENSMUST00000000619	-0.424877847949014	0.0625	6
Epidermis_SOX2_Sendoel2017	ENSMUST00000027768	-0.41952772750403	0.3125	6
Epidermis_SOX2_Sendoel2017	ENSMUST00000039551	-0.41952772750403	0.337922403003755	6
Epidermis_SOX2_Sendoel2017	ENSMUST00000097493	-0.415553733896473	1.2	6
Epidermis_SOX2_Sendoel2017	ENSMUST00000034211	-0.407326907689744	0.96	6
Epidermis_SOX2_Sendoel2017	ENSMUST00000048914	-0.407326907689744	0.0253073029645698	6
Epidermis_SOX2_Sendoel2017	ENSMUST00000172572	-0.405238193616939	0.111940298507463	6
Epidermis_SOX2_Sendoel2017	ENSMUST00000118209	-0.404444086911887	0.282861896838602	6
Epidermis_SOX2_Sendoel2017	ENSMUST00000043627	-0.403506923211116	0.0559511698880977	6
Epidermis_SOX2_Sendoel2017	ENSMUST00000003438	-0.401074465890408	0.0461538461538462	6
Epidermis_SOX2_Sendoel2017	ENSMUST00000047497	-0.397963499124424	0.258064516129032	6
Epidermis_SOX2_Sendoel2017	ENSMUST00000099295	-0.39548506690367	0.416666666666667	6
Epidermis_SOX2_Sendoel2017	ENSMUST00000191046	-0.392579926488958	0.181818181818182	6
Epidermis_SOX2_Sendoel2017	ENSMUST00000025850	-0.383786980140828	0.517241379310345	6
Epidermis_SOX2_Sendoel2017	ENSMUST00000019859	-0.383625221786746	0.31055900621118	6
Epidermis_SOX2_Sendoel2017	ENSMUST00000222485	-0.381146789565991	3.26086956521739	6
Epidermis_SOX2_Sendoel2017	ENSMUST00000081333	-0.380861654325427	1.75	6
Epidermis_SOX2_Sendoel2017	ENSMUST00000041524	-0.379682901354026	0.163934426229508	6
Epidermis_SOX2_Sendoel2017	ENSMUST00000025106	-0.378187339967223	0.594713656387665	6
Epidermis_SOX2_Sendoel2017	ENSMUST00000090046	-0.375225226352374	0.0355871886120996	6
Epidermis_SOX2_Sendoel2017	ENSMUST00000069451	-0.372226559476276	0.517241379310345	6
Epidermis_SOX2_Sendoel2017	ENSMUST00000025778	-0.372116721926368	0.333333333333333	6
Epidermis_SOX2_Sendoel2017	ENSMUST00000022185	-0.370494730449071	0.312891113892365	6
Epidermis_SOX2_Sendoel2017	ENSMUST00000088615	-0.369638289705614	0.116279069767442	6
Epidermis_SOX2_Sendoel2017	ENSMUST00000042852	-0.369406740407207	0.0662251655629139	6
Epidermis_SOX2_Sendoel2017	ENSMUST00000045756	-0.369406740407207	1.26762654000297	6
Epidermis_SOX2_Sendoel2017	ENSMUST00000114007	-0.368904012808079	1.71428571428571	6
Epidermis_SOX2_Sendoel2017	ENSMUST00000113302	-0.367455013466561	1.65168539325843	6
Epidermis_SOX2_Sendoel2017	ENSMUST00000094116	-0.366999098311333	0.0646551724137931	6
Epidermis_SOX2_Sendoel2017	ENSMUST00000170795	-0.366999098311333	0.142857142857143	6
Epidermis_SOX2_Sendoel2017	ENSMUST00000034756	-0.366928308186452	0.0185365853658537	6
Epidermis_SOX2_Sendoel2017	ENSMUST00000111662	-0.36519703778063	0.182926829268293	6
Epidermis_SOX2_Sendoel2017	ENSMUST00000169513	-0.364520666090579	0.137931034482759	6
Epidermis_SOX2_Sendoel2017	ENSMUST00000210682	-0.364520666090579	0.116279069767442	6
Epidermis_SOX2_Sendoel2017	ENSMUST00000037977	-0.362718605559876	0.256410256410256	6
Epidermis_SOX2_Sendoel2017	ENSMUST00000109558	-0.360337595754303	0.158730158730159	6
Epidermis_SOX2_Sendoel2017	ENSMUST00000035227	-0.359227691161859	0.204081632653061	6
Epidermis_SOX2_Sendoel2017	ENSMUST00000025385	-0.356127893127727	0.0870253164556962	6
Epidermis_SOX2_Sendoel2017	ENSMUST00000038096	-0.349869844361984	0.0632911392405063	6
Epidermis_SOX2_Sendoel2017	ENSMUST00000113792	-0.34804848146603	0.0664893617021277	6
Epidermis_SOX2_Sendoel2017	ENSMUST00000146088	-0.347131454254957	0.714285714285714	6
Epidermis_SOX2_Sendoel2017	ENSMUST00000032768	-0.345156303515086	0.588235294117647	6
Epidermis_SOX2_Sendoel2017	ENSMUST00000012348	-0.343769044124032	0.0814332247557003	7
Epidermis_SOX2_Sendoel2017	ENSMUST00000223585	-0.343769044124032	0.0688073394495413	7
Epidermis_SOX2_Sendoel2017	ENSMUST00000084241	-0.342282541368004	0.018796992481203	7
Epidermis_SOX2_Sendoel2017	ENSMUST00000215619	-0.342282541368004	0.153061224489796	7
Epidermis_SOX2_Sendoel2017	ENSMUST00000028241	-0.341290611903278	0.0953206239168111	7
Epidermis_SOX2_Sendoel2017	ENSMUST00000172361	-0.341290611903278	0.0744416873449132	7
Epidermis_SOX2_Sendoel2017	ENSMUST00000029569	-0.339795050516475	0.157894736842105	7
Epidermis_SOX2_Sendoel2017	ENSMUST00000026039	-0.339682670372719	0.271084337349398	7
Epidermis_SOX2_Sendoel2017	ENSMUST00000021130	-0.337425402496422	0.166666666666667	7
Epidermis_SOX2_Sendoel2017	ENSMUST00000034111	-0.335760499416801	0.176991150442478	7
Epidermis_SOX2_Sendoel2017	ENSMUST00000020767	-0.332100039480938	0.448717948717949	7
Epidermis_SOX2_Sendoel2017	ENSMUST00000027933	-0.332100039480938	0.225225225225225	7
Epidermis_SOX2_Sendoel2017	ENSMUST00000080537	-0.332100039480938	1.15223463687151	7
Epidermis_SOX2_Sendoel2017	ENSMUST00000081154	-0.330916766032667	2.14285714285714	7
Epidermis_SOX2_Sendoel2017	ENSMUST00000115272	-0.329060600438825	0.323624595469256	7
Epidermis_SOX2_Sendoel2017	ENSMUST00000110658	-0.327186340219076	0.244897959183673	7
Epidermis_SOX2_Sendoel2017	ENSMUST00000033900	-0.324130381640211	0.119047619047619	7
Epidermis_SOX2_Sendoel2017	ENSMUST00000044730	-0.322991912324474	0.641025641025641	7
Epidermis_SOX2_Sendoel2017	ENSMUST00000050248	-0.321651949419457	0.247524752475248	7
Epidermis_SOX2_Sendoel2017	ENSMUST00000159335	-0.321651949419457	0.384615384615385	7
Epidermis_SOX2_Sendoel2017	ENSMUST00000113935	-0.32161637596617	0.12396694214876	7
Epidermis_SOX2_Sendoel2017	ENSMUST00000065698	-0.319150468498864	0.363636363636364	7
Epidermis_SOX2_Sendoel2017	ENSMUST00000077271	-0.319084969592035	0.0868055555555556	7
Epidermis_SOX2_Sendoel2017	ENSMUST00000020263	-0.318820529125765	0.0630252100840336	7
Epidermis_SOX2_Sendoel2017	ENSMUST00000108506	-0.317707452959203	0.21505376344086	7
Epidermis_SOX2_Sendoel2017	ENSMUST00000068519	-0.314446298822823	0.131048387096774	7
Epidermis_SOX2_Sendoel2017	ENSMUST00000112473	-0.307893580466495	0.0847457627118644	7
Epidermis_SOX2_Sendoel2017	ENSMUST00000145183	-0.306647324934253	0.0319829424307036	7
Epidermis_SOX2_Sendoel2017	ENSMUST00000043864	-0.301427683944868	0.034447123665174	7
Epidermis_SOX2_Sendoel2017	ENSMUST00000174302	-0.301427683944868	0.0435865504358655	7
Epidermis_SOX2_Sendoel2017	ENSMUST00000025864	-0.300821630384709	0.893854748603352	7
Epidermis_SOX2_Sendoel2017	ENSMUST00000074653	-0.300821630384709	0.147058823529412	7
Epidermis_SOX2_Sendoel2017	ENSMUST00000030586	-0.300557176728013	0.147058823529412	7
Epidermis_SOX2_Sendoel2017	ENSMUST00000135192	-0.280941237566084	0.163461538461538	7
Epidermis_SOX2_Sendoel2017	ENSMUST00000086216	-0.271948543836082	0.0183318056828598	7
Epidermis_SOX2_Sendoel2017	ENSMUST00000043767	-0.266998780464868	0.53125	7
Epidermis_SOX2_Sendoel2017	ENSMUST00000114471	-0.263112188127459	0.735294117647059	7
Epidermis_SOX2_Sendoel2017	ENSMUST00000039620	-0.262523198863829	0.0530035335689046	7
Epidermis_SOX2_Sendoel2017	ENSMUST00000026572	-0.261106443390381	0.0159846547314578	7
Epidermis_SOX2_Sendoel2017	ENSMUST00000032840	-0.259828189731331	0.126182965299685	7
Epidermis_SOX2_Sendoel2017	ENSMUST00000094014	-0.257502102463902	0.156675749318801	7
Epidermis_SOX2_Sendoel2017	ENSMUST00000138247	-0.256980709739672	0.0275482093663912	7
Epidermis_SOX2_Sendoel2017	ENSMUST00000066352	-0.255880110986604	0.4	7
Epidermis_SOX2_Sendoel2017	ENSMUST00000048139	-0.255563019303689	0.4375	7
Epidermis_SOX2_Sendoel2017	ENSMUST00000055244	-0.255142530286733	0.134529147982063	7
Epidermis_SOX2_Sendoel2017	ENSMUST00000025702	-0.252578211500862	0.0550660792951542	7
Epidermis_SOX2_Sendoel2017	ENSMUST00000053737	-0.252578211500862	0.0246913580246914	7
Epidermis_SOX2_Sendoel2017	ENSMUST00000145614	-0.252578211500862	0.914634146341463	7
Epidermis_SOX2_Sendoel2017	ENSMUST00000070673	-0.251334906213893	0.261904761904762	7
Epidermis_SOX2_Sendoel2017	ENSMUST00000112095	-0.248282957295419	0.25	7
Epidermis_SOX2_Sendoel2017	ENSMUST00000026128	-0.242107072739542	0.0121951219512195	7
Epidermis_SOX2_Sendoel2017	ENSMUST00000034464	-0.24189250537359	0.704225352112676	7
Epidermis_SOX2_Sendoel2017	ENSMUST00000006838	-0.239252314798754	0.0575657894736842	7
Epidermis_SOX2_Sendoel2017	ENSMUST00000010520	-0.2390346922287	0.238522238163558	7
Epidermis_SOX2_Sendoel2017	ENSMUST00000046518	-0.2390346922287	0.103806228373702	7
Epidermis_SOX2_Sendoel2017	ENSMUST00000105951	-0.2390346922287	0.153846153846154	7
Epidermis_SOX2_Sendoel2017	ENSMUST00000041623	-0.238963902103819	1.28787878787879	7
Epidermis_SOX2_Sendoel2017	ENSMUST00000130491	-0.237971866397255	0.021551724137931	7
Epidermis_SOX2_Sendoel2017	ENSMUST00000021001	-0.236016924533302	0.187188019966722	7
Epidermis_SOX2_Sendoel2017	ENSMUST00000116468	-0.234838362650337	0.192307692307692	7
Epidermis_SOX2_Sendoel2017	ENSMUST00000111694	-0.233678080606811	0.188802083333333	7
Epidermis_SOX2_Sendoel2017	ENSMUST00000189772	-0.233678080606811	0.188802083333333	7
Epidermis_SOX2_Sendoel2017	ENSMUST00000047370	-0.231807221906726	0.0752508361204014	7
Epidermis_SOX2_Sendoel2017	ENSMUST00000006851	-0.224292119346698	0.0643776824034335	7
Epidermis_SOX2_Sendoel2017	ENSMUST00000026613	-0.223058134249905	0.103092783505155	7
Epidermis_SOX2_Sendoel2017	ENSMUST00000077093	-0.222894252318835	0.0806451612903226	7
Epidermis_SOX2_Sendoel2017	ENSMUST00000084527	-0.220415820098081	0.125523012552301	7
Epidermis_SOX2_Sendoel2017	ENSMUST00000055352	-0.217333216394622	0.117647058823529	7
Epidermis_SOX2_Sendoel2017	ENSMUST00000173731	-0.217333216394622	0.172413793103448	7
Epidermis_SOX2_Sendoel2017	ENSMUST00000076921	-0.214445980976358	0.828025477707007	7
Epidermis_SOX2_Sendoel2017	ENSMUST00000098346	-0.212586995488585	0.172413793103448	7
Epidermis_SOX2_Sendoel2017	ENSMUST00000041589	-0.209515762177745	0.0117647058823529	7
Epidermis_SOX2_Sendoel2017	ENSMUST00000072311	-0.206887657493279	0.566037735849057	7
Epidermis_SOX2_Sendoel2017	ENSMUST00000005954	-0.206139959618905	0.0888888888888889	7
Epidermis_SOX2_Sendoel2017	ENSMUST00000109249	-0.204874695623629	0.043046357615894	7
Epidermis_SOX2_Sendoel2017	ENSMUST00000237783	-0.203972338091053	0.102420856610801	7
Epidermis_SOX2_Sendoel2017	ENSMUST00000095784	-0.200572766530453	0.0645161290322581	7
Epidermis_SOX2_Sendoel2017	ENSMUST00000097774	-0.200572766530453	1.02150537634409	7
Epidermis_SOX2_Sendoel2017	ENSMUST00000159283	-0.200572766530453	0.244444444444444	7
Epidermis_SOX2_Sendoel2017	ENSMUST00000069817	-0.191169306959989	0.0810810810810811	7
Epidermis_SOX2_Sendoel2017	ENSMUST00000081775	-0.187951533798138	0.0419776119402985	8
Epidermis_SOX2_Sendoel2017	ENSMUST00000003726	-0.186870493292055	0.217391304347826	8
Epidermis_SOX2_Sendoel2017	ENSMUST00000088357	-0.186813064482402	0.0434782608695652	8
Epidermis_SOX2_Sendoel2017	ENSMUST00000038770	-0.186590676940892	0.294117647058824	8
Epidermis_SOX2_Sendoel2017	ENSMUST00000224209	-0.186590676940892	0.251798561151079	8
Epidermis_SOX2_Sendoel2017	ENSMUST00000033127	-0.186382895675544	0.38135593220339	8
Epidermis_SOX2_Sendoel2017	ENSMUST00000164083	-0.186068792368138	0.255813953488372	8
Epidermis_SOX2_Sendoel2017	ENSMUST00000159216	-0.185473101577384	1.13636363636364	8
Epidermis_SOX2_Sendoel2017	ENSMUST00000044691	-0.185351638479522	0.0369458128078818	8
Epidermis_SOX2_Sendoel2017	ENSMUST00000067384	-0.185351638479522	0.138248847926267	8
Epidermis_SOX2_Sendoel2017	ENSMUST00000098534	-0.185351638479522	0.121951219512195	8
Epidermis_SOX2_Sendoel2017	ENSMUST00000133157	-0.185351638479522	0.220820189274448	8
Epidermis_SOX2_Sendoel2017	ENSMUST00000162726	-0.183742705100708	0.290322580645161	8
Epidermis_SOX2_Sendoel2017	ENSMUST00000183618	-0.183341746142506	0.188679245283019	8
Epidermis_SOX2_Sendoel2017	ENSMUST00000030814	-0.183179987788424	0.0529100529100529	8
Epidermis_SOX2_Sendoel2017	ENSMUST00000102944	-0.181933586025851	0.120578778135048	8
Epidermis_SOX2_Sendoel2017	ENSMUST00000052138	-0.179721901198932	0.611111111111111	8
Epidermis_SOX2_Sendoel2017	ENSMUST00000167374	-0.176902082129863	0.517241379310345	8
Epidermis_SOX2_Sendoel2017	ENSMUST00000079970	-0.175164464490256	0.0488997555012225	8
Epidermis_SOX2_Sendoel2017	ENSMUST00000025027	-0.17227814178639	0.202020202020202	8
Epidermis_SOX2_Sendoel2017	ENSMUST00000022927	-0.170213947282532	0.0325732899022801	8
Epidermis_SOX2_Sendoel2017	ENSMUST00000060366	-0.170213947282532	0.0561097256857855	8
Epidermis_SOX2_Sendoel2017	ENSMUST00000124888	-0.170213947282532	0.0446428571428571	8
Epidermis_SOX2_Sendoel2017	ENSMUST00000088287	-0.168727444526504	0.0813008130081301	8
Epidermis_SOX2_Sendoel2017	ENSMUST00000004206	-0.168298987487092	1.07042253521127	8
Epidermis_SOX2_Sendoel2017	ENSMUST00000028311	-0.167310173447608	0.454545454545455	8
Epidermis_SOX2_Sendoel2017	ENSMUST00000025319	-0.162136732094355	0.0709219858156028	8
Epidermis_SOX2_Sendoel2017	ENSMUST00000022222	-0.158256305765184	0.220588235294118	8
Epidermis_SOX2_Sendoel2017	ENSMUST00000212075	-0.158256305765184	0.0276243093922652	8
Epidermis_SOX2_Sendoel2017	ENSMUST00000216594	-0.156839306630046	0.133333333333333	8
Epidermis_SOX2_Sendoel2017	ENSMUST00000216063	-0.154144297497548	0.18450184501845	8
Epidermis_SOX2_Sendoel2017	ENSMUST00000039990	-0.150607183463399	0.255474452554745	8
Epidermis_SOX2_Sendoel2017	ENSMUST00000113850	-0.147567466480889	0.0588235294117647	8
Epidermis_SOX2_Sendoel2017	ENSMUST00000068726	-0.144906519145018	0.327868852459016	8
Epidermis_SOX2_Sendoel2017	ENSMUST00000022163	-0.141165729817114	0.5	8
Epidermis_SOX2_Sendoel2017	ENSMUST00000212221	-0.140527910824266	0.163934426229508	8
Epidermis_SOX2_Sendoel2017	ENSMUST00000020851	-0.140156691884534	0.714285714285714	8
Epidermis_SOX2_Sendoel2017	ENSMUST00000026986	-0.138396555389388	0.0849731663685152	8
Epidermis_SOX2_Sendoel2017	ENSMUST00000110305	-0.138396555389388	0.208333333333333	8
Epidermis_SOX2_Sendoel2017	ENSMUST00000166984	-0.138396555389388	0.0757575757575758	8
Epidermis_SOX2_Sendoel2017	ENSMUST00000092154	-0.137939175735995	0.112107623318386	8
Epidermis_SOX2_Sendoel2017	ENSMUST00000121693	-0.136828312108586	0.181818181818182	8
Epidermis_SOX2_Sendoel2017	ENSMUST00000026816	-0.135756364814552	0.5	8
Epidermis_SOX2_Sendoel2017	ENSMUST00000069965	-0.133769211735634	0.075187969924812	8
Epidermis_SOX2_Sendoel2017	ENSMUST00000046689	-0.131132106725982	0.0740740740740741	8
Epidermis_SOX2_Sendoel2017	ENSMUST00000042726	-0.1271781242041	0.217917675544794	8
Epidermis_SOX2_Sendoel2017	ENSMUST00000105840	-0.1271781242041	0.368852459016393	8
Epidermis_SOX2_Sendoel2017	ENSMUST00000103232	-0.126479717325392	0.217391304347826	8
Epidermis_SOX2_Sendoel2017	ENSMUST00000009102	-0.124291801500233	0.353915662650602	8
Epidermis_SOX2_Sendoel2017	ENSMUST00000221807	-0.12279624011343	0.12396694214876	8
Epidermis_SOX2_Sendoel2017	ENSMUST00000025861	-0.122050424746182	0.0265957446808511	8
Epidermis_SOX2_Sendoel2017	ENSMUST00000051091	-0.122050424746182	41.75	8
Epidermis_SOX2_Sendoel2017	ENSMUST00000165561	-0.121979634621301	0.352941176470588	8
Epidermis_SOX2_Sendoel2017	ENSMUST00000040314	-0.12194164054548	0.2	8
Epidermis_SOX2_Sendoel2017	ENSMUST00000111757	-0.12194164054548	0.0394736842105263	8
Epidermis_SOX2_Sendoel2017	ENSMUST00000094469	-0.120949604838916	0.0450450450450451	8
Epidermis_SOX2_Sendoel2017	ENSMUST00000022727	-0.119571992525427	1.94029850746269	8
Epidermis_SOX2_Sendoel2017	ENSMUST00000064035	-0.119571992525427	0.442477876106195	8
Epidermis_SOX2_Sendoel2017	ENSMUST00000050575	-0.119010707763672	0.0694444444444445	8
Epidermis_SOX2_Sendoel2017	ENSMUST00000223206	-0.117769931994724	0.17948717948718	8
Epidermis_SOX2_Sendoel2017	ENSMUST00000029650	-0.114192136434945	0.50561797752809	8
Epidermis_SOX2_Sendoel2017	ENSMUST00000100487	-0.110061494983261	0.234375	8
Epidermis_SOX2_Sendoel2017	ENSMUST00000058534	-0.109208160908089	0.166666666666667	8
Epidermis_SOX2_Sendoel2017	ENSMUST00000047196	-0.108923025667525	0.0443786982248521	8
Epidermis_SOX2_Sendoel2017	ENSMUST00000024851	-0.107436522911497	0.333333333333333	8
Epidermis_SOX2_Sendoel2017	ENSMUST00000025836	-0.106212165346193	0.132382892057026	8
Epidermis_SOX2_Sendoel2017	ENSMUST00000108238	-0.102720758445224	0.429864253393665	8
Epidermis_SOX2_Sendoel2017	ENSMUST00000146673	-0.100942111521803	0.238095238095238	8
Epidermis_SOX2_Sendoel2017	ENSMUST00000064740	-0.100319931024753	0.0840336134453781	8
Epidermis_SOX2_Sendoel2017	ENSMUST00000233931	-0.0979492124355095	0.151515151515152	8
Epidermis_SOX2_Sendoel2017	ENSMUST00000005053	-0.0974464793840652	0.40041067761807	8
Epidermis_SOX2_Sendoel2017	ENSMUST00000034904	-0.0974464793840652	0.333333333333333	8
Epidermis_SOX2_Sendoel2017	ENSMUST00000115654	-0.0973338678028522	0.19893899204244	8
Epidermis_SOX2_Sendoel2017	ENSMUST00000022063	-0.096519458406391	0.357142857142857	8
Epidermis_SOX2_Sendoel2017	ENSMUST00000023171	-0.0933158379323813	0.104399701715138	8
Epidermis_SOX2_Sendoel2017	ENSMUST00000051477	-0.0871203853854833	0.00388399792853444	8
Epidermis_SOX2_Sendoel2017	ENSMUST00000055006	-0.0827037667570182	0.010183299389002	8
Epidermis_SOX2_Sendoel2017	ENSMUST00000022767	-0.079700098302244	0.033003300330033	8
Epidermis_SOX2_Sendoel2017	ENSMUST00000186733	-0.0777381153348007	0.151515151515152	8
Epidermis_SOX2_Sendoel2017	ENSMUST00000025918	-0.0747341089162915	0.343796711509716	8
Epidermis_SOX2_Sendoel2017	ENSMUST00000122358	-0.0740005055506388	0.0383877159309021	9
Epidermis_SOX2_Sendoel2017	ENSMUST00000029087	-0.0729624709196987	0.0297619047619048	9
Epidermis_SOX2_Sendoel2017	ENSMUST00000102995	-0.0722893237058884	1.01449275362319	9
Epidermis_SOX2_Sendoel2017	ENSMUST00000094467	-0.0699611117768325	0.0826446280991736	9
Epidermis_SOX2_Sendoel2017	ENSMUST00000229203	-0.0649113244675113	1.25	9
Epidermis_SOX2_Sendoel2017	ENSMUST00000164309	-0.0648450992332336	0.0467289719626168	9
Epidermis_SOX2_Sendoel2017	ENSMUST00000108539	-0.0606507189304721	0.00671441360787825	9
Epidermis_SOX2_Sendoel2017	ENSMUST00000113235	-0.0606507189304721	0.133587786259542	9
Epidermis_SOX2_Sendoel2017	ENSMUST00000233068	-0.0582559879187194	0.597014925373134	9
Epidermis_SOX2_Sendoel2017	ENSMUST00000107622	-0.057617479695453	0.114068441064639	9
Epidermis_SOX2_Sendoel2017	ENSMUST00000028100	-0.055872956819557	0.0793650793650794	9
Epidermis_SOX2_Sendoel2017	ENSMUST00000179474	-0.0506683520242519	0.0546448087431694	9
Epidermis_SOX2_Sendoel2017	ENSMUST00000218875	-0.0506683520242519	0.489864864864865	9
Epidermis_SOX2_Sendoel2017	ENSMUST00000122092	-0.0446679087133788	0.0412371134020619	9
Epidermis_SOX2_Sendoel2017	ENSMUST00000033662	-0.0440754431185828	0.224274406332454	9
Epidermis_SOX2_Sendoel2017	ENSMUST00000005503	-0.0416719131514821	0.220264317180617	9
Epidermis_SOX2_Sendoel2017	ENSMUST00000088610	-0.0403345814044588	0.0980392156862745	9
Epidermis_SOX2_Sendoel2017	ENSMUST00000006716	-0.0402022666275094	0.212765957446809	9
Epidermis_SOX2_Sendoel2017	ENSMUST00000166303	-0.0402022666275094	0.116279069767442	9
Epidermis_SOX2_Sendoel2017	ENSMUST00000023467	-0.0374622105249055	0.0354609929078014	9
Epidermis_SOX2_Sendoel2017	ENSMUST00000006915	-0.0356601452545752	0.20979020979021	9
Epidermis_SOX2_Sendoel2017	ENSMUST00000023362	-0.0344062995378806	0.314569536423841	9
Epidermis_SOX2_Sendoel2017	ENSMUST00000051145	-0.0317874610693545	0.8	9
Epidermis_SOX2_Sendoel2017	ENSMUST00000053218	-0.0312767985370755	5.18867924528302	9
Epidermis_SOX2_Sendoel2017	ENSMUST00000108277	-0.0312767985370755	0.0852514919011083	9
Epidermis_SOX2_Sendoel2017	ENSMUST00000110677	-0.0312767985370755	0.132978723404255	9
Epidermis_SOX2_Sendoel2017	ENSMUST00000114819	-0.0302918996825514	0.263157894736842	9
Epidermis_SOX2_Sendoel2017	ENSMUST00000172306	-0.0291878125205118	4.06976744186047	9
Epidermis_SOX2_Sendoel2017	ENSMUST00000033163	-0.0255133675149028	0.0810810810810811	9
Epidermis_SOX2_Sendoel2017	ENSMUST00000044475	-0.0181635145623077	0.0829562594268477	9
Epidermis_SOX2_Sendoel2017	ENSMUST00000106478	-0.0114676798137091	0.0694444444444445	9
Epidermis_SOX2_Sendoel2017	ENSMUST00000033054	-0.0106143457385373	0.0513698630136986	9
Epidermis_SOX2_Sendoel2017	ENSMUST00000128057	-0.0106143457385373	0.204460966542751	9
Epidermis_SOX2_Sendoel2017	ENSMUST00000000188	-0.010193856721581	0.0376254180602007	9
Epidermis_SOX2_Sendoel2017	ENSMUST00000063084	-0.010193856721581	1.125	9
Epidermis_SOX2_Sendoel2017	ENSMUST00000045153	-0.00906003771783575	0.28	9
Epidermis_SOX2_Sendoel2017	ENSMUST00000085018	-0.00820670364266387	0.0283446712018141	9
Epidermis_SOX2_Sendoel2017	ENSMUST00000031822	-0.00495737306296126	0.454545454545455	9
Epidermis_SOX2_Sendoel2017	ENSMUST00000038185	-0.00495737306296126	0.327868852459016	9
Epidermis_SOX2_Sendoel2017	ENSMUST00000021164	-0.00279196756514537	0.123762376237624	9
Epidermis_SOX2_Sendoel2017	ENSMUST00000204702	-0.00187265570621156	0.171875	9
Epidermis_SOX2_Sendoel2017	ENSMUST00000004770	0.000562307365672844	0.217391304347826	9
Epidermis_SOX2_Sendoel2017	ENSMUST00000041361	0.00113963691613739	0.113122171945701	9
Epidermis_SOX2_Sendoel2017	ENSMUST00000100507	0.00339766493353492	0.3	9
Epidermis_SOX2_Sendoel2017	ENSMUST00000237651	0.00418215230924635	4.40594059405941	9
Epidermis_SOX2_Sendoel2017	ENSMUST00000006151	0.00569159379494164	0.0200943561069369	9
Epidermis_SOX2_Sendoel2017	ENSMUST00000107924	0.00652972383907466	0.24375	9
Epidermis_SOX2_Sendoel2017	ENSMUST00000102964	0.0166096264810991	9	9
Epidermis_SOX2_Sendoel2017	ENSMUST00000099490	0.0238597062532605	0.164835164835165	9
Epidermis_SOX2_Sendoel2017	ENSMUST00000108594	0.0299018761728563	0.123239436619718	9
Epidermis_SOX2_Sendoel2017	ENSMUST00000148843	0.0305179266985677	0.153846153846154	9
Epidermis_SOX2_Sendoel2017	ENSMUST00000095328	0.0308938056375824	0.4	9
Epidermis_SOX2_Sendoel2017	ENSMUST00000021790	0.0319360131875331	0.514792899408284	9
Epidermis_SOX2_Sendoel2017	ENSMUST00000161204	0.0371518544033253	0.0148588410104012	9
Epidermis_SOX2_Sendoel2017	ENSMUST00000037918	0.0373182192432119	0.103305785123967	9
Epidermis_SOX2_Sendoel2017	ENSMUST00000032842	0.0381576451661956	0.142857142857143	9
Epidermis_SOX2_Sendoel2017	ENSMUST00000054636	0.0401656457867394	0.0354609929078014	9
Epidermis_SOX2_Sendoel2017	ENSMUST00000167085	0.040281303384865	0.0961538461538462	9
Epidermis_SOX2_Sendoel2017	ENSMUST00000020804	0.0458624097907266	0.101010101010101	9
Epidermis_SOX2_Sendoel2017	ENSMUST00000060173	0.0489493681042994	0.0719424460431655	9
Epidermis_SOX2_Sendoel2017	ENSMUST00000015981	0.0538344691488378	0.216741405082212	9
Epidermis_SOX2_Sendoel2017	ENSMUST00000121004	0.0539259064561732	0.191387559808612	9
Epidermis_SOX2_Sendoel2017	ENSMUST00000005583	0.0563335485520466	0.0954198473282443	9
Epidermis_SOX2_Sendoel2017	ENSMUST00000020004	0.0566261675970545	0.0643776824034335	9
Epidermis_SOX2_Sendoel2017	ENSMUST00000020991	0.0569971397670132	0.107913669064748	9
Epidermis_SOX2_Sendoel2017	ENSMUST00000143517	0.0650330114872253	0.0212765957446809	9
Epidermis_SOX2_Sendoel2017	ENSMUST00000103094	0.0651025595603833	0.286885245901639	9
Epidermis_SOX2_Sendoel2017	ENSMUST00000029629	0.0654227296351741	0.294117647058824	9
Epidermis_SOX2_Sendoel2017	ENSMUST00000052068	0.073742796817893	0.0280183392766174	9
Epidermis_SOX2_Sendoel2017	ENSMUST00000057288	0.0799320332635908	0.841121495327103	9
Epidermis_SOX2_Sendoel2017	ENSMUST00000026151	0.0823396753594642	0.249110320284697	9
Epidermis_SOX2_Sendoel2017	ENSMUST00000149565	0.0823396753594642	0.0918367346938776	9
Epidermis_SOX2_Sendoel2017	ENSMUST00000212459	0.0823396753594642	0.0950570342205323	9
Epidermis_SOX2_Sendoel2017	ENSMUST00000022622	0.0848181075802184	0.0757575757575758	9
Epidermis_SOX2_Sendoel2017	ENSMUST00000216841	0.0848181075802184	0.0190839694656489	9
Epidermis_SOX2_Sendoel2017	ENSMUST00000051888	0.088399958447971	0.188679245283019	9
Epidermis_SOX2_Sendoel2017	ENSMUST00000020182	0.0897770851567169	1	9
Epidermis_SOX2_Sendoel2017	ENSMUST00000035850	0.0903934113570258	0.344827586206897	9
Epidermis_SOX2_Sendoel2017	ENSMUST00000020831	0.0910948660387769	0.261324041811847	9
Epidermis_SOX2_Sendoel2017	ENSMUST00000030839	0.0921847272525903	0.109489051094891	10
Epidermis_SOX2_Sendoel2017	ENSMUST00000031017	0.0928718435777799	0.0443458980044346	10
Epidermis_SOX2_Sendoel2017	ENSMUST00000077605	0.0928718435777799	0.0235294117647059	10
Epidermis_SOX2_Sendoel2017	ENSMUST00000030842	0.0950581788932782	0.138888888888889	10
Epidermis_SOX2_Sendoel2017	ENSMUST00000040219	0.102459837075075	0.285714285714286	10
Epidermis_SOX2_Sendoel2017	ENSMUST00000025751	0.104378427424666	0.149253731343284	10
Epidermis_SOX2_Sendoel2017	ENSMUST00000020034	0.106407915819802	0.255102040816327	10
Epidermis_SOX2_Sendoel2017	ENSMUST00000182660	0.107862705112614	0.035799522673031	10
Epidermis_SOX2_Sendoel2017	ENSMUST00000047429	0.118429146645182	0.367647058823529	10
Epidermis_SOX2_Sendoel2017	ENSMUST00000232677	0.118429146645182	0.367647058823529	10
Epidermis_SOX2_Sendoel2017	ENSMUST00000063717	0.127593333809832	0.153846153846154	10
Epidermis_SOX2_Sendoel2017	ENSMUST00000205271	0.12811634655537	0.0735294117647059	10
Epidermis_SOX2_Sendoel2017	ENSMUST00000018918	0.13213141988358	0.132743362831858	10
Epidermis_SOX2_Sendoel2017	ENSMUST00000026218	0.134020862840704	0.3125	10
Epidermis_SOX2_Sendoel2017	ENSMUST00000164932	0.134609852104334	0.193548387096774	10
Epidermis_SOX2_Sendoel2017	ENSMUST00000023924	0.135174803696062	0.0334448160535117	10
Epidermis_SOX2_Sendoel2017	ENSMUST00000027989	0.135174803696062	1.38888888888889	10
Epidermis_SOX2_Sendoel2017	ENSMUST00000108817	0.137653235916816	1.53094462540717	10
Epidermis_SOX2_Sendoel2017	ENSMUST00000168574	0.137653235916816	0.111111111111111	10
Epidermis_SOX2_Sendoel2017	ENSMUST00000023363	0.137954278806286	0.18018018018018	10
Epidermis_SOX2_Sendoel2017	ENSMUST00000065005	0.143006751063101	0.0383141762452107	10
Epidermis_SOX2_Sendoel2017	ENSMUST00000091829	0.14579814475427	0.192307692307692	10
Epidermis_SOX2_Sendoel2017	ENSMUST00000122941	0.14579814475427	0.128205128205128	10
Epidermis_SOX2_Sendoel2017	ENSMUST00000045748	0.146879927554175	1.5625	10
Epidermis_SOX2_Sendoel2017	ENSMUST00000020579	0.146950717679055	0.454545454545455	10
Epidermis_SOX2_Sendoel2017	ENSMUST00000048155	0.146950717679055	0.0235849056603774	10
Epidermis_SOX2_Sendoel2017	ENSMUST00000028199	0.147268933115235	0.758620689655172	10
Epidermis_SOX2_Sendoel2017	ENSMUST00000041331	0.148354312905107	0.156657963446475	10
Epidermis_SOX2_Sendoel2017	ENSMUST00000191899	0.149358359774929	0.00841042893187553	10
Epidermis_SOX2_Sendoel2017	ENSMUST00000036247	0.151160420305632	0.277777777777778	10
Epidermis_SOX2_Sendoel2017	ENSMUST00000037337	0.153397753548735	0.113636363636364	10
Epidermis_SOX2_Sendoel2017	ENSMUST00000006562	0.154064194140557	0.235294117647059	10
Epidermis_SOX2_Sendoel2017	ENSMUST00000023689	0.158098358739463	0.196629213483146	10
Epidermis_SOX2_Sendoel2017	ENSMUST00000052838	0.159161184570908	0.3125	10
Epidermis_SOX2_Sendoel2017	ENSMUST00000028117	0.162714362496296	0.0910931174089069	10
Epidermis_SOX2_Sendoel2017	ENSMUST00000166335	0.168449088611304	0.157894736842105	10
Epidermis_SOX2_Sendoel2017	ENSMUST00000188489	0.168449088611304	0.0699912510936133	10
Epidermis_SOX2_Sendoel2017	ENSMUST00000058720	0.168918679619376	0.303030303030303	10
Epidermis_SOX2_Sendoel2017	ENSMUST00000120187	0.168918679619376	0.141242937853107	10
Epidermis_SOX2_Sendoel2017	ENSMUST00000034713	0.170948168014513	0.0394588500563698	10
Epidermis_SOX2_Sendoel2017	ENSMUST00000100986	0.173185501257616	3.25	10
Epidermis_SOX2_Sendoel2017	ENSMUST00000084563	0.174628516797277	0.0813008130081301	10
Epidermis_SOX2_Sendoel2017	ENSMUST00000022009	0.176467848443147	0.310344827586207	10
Epidermis_SOX2_Sendoel2017	ENSMUST00000028349	0.176695152436323	0.260586319218241	10
Epidermis_SOX2_Sendoel2017	ENSMUST00000174510	0.176695152436323	0.0728987993138937	10
Epidermis_SOX2_Sendoel2017	ENSMUST00000097709	0.179717179022849	0.0208768267223382	10
Epidermis_SOX2_Sendoel2017	ENSMUST00000001836	0.180349875889953	0.192307692307692	10
Epidermis_SOX2_Sendoel2017	ENSMUST00000004379	0.183517900557995	0.1338199513382	10
Epidermis_SOX2_Sendoel2017	ENSMUST00000027650	0.190993091349258	0.402439024390244	10
Epidermis_SOX2_Sendoel2017	ENSMUST00000000451	0.19233940425834	0.0350877192982456	10
Epidermis_SOX2_Sendoel2017	ENSMUST00000030622	0.194784863000625	12.7777777777778	10
Epidermis_SOX2_Sendoel2017	ENSMUST00000210317	0.196040458036045	0.10752688172043	10
Epidermis_SOX2_Sendoel2017	ENSMUST00000165536	0.19695429482193	0.078003120124805	10
Epidermis_SOX2_Sendoel2017	ENSMUST00000011981	0.197902058200945	0.175	10
Epidermis_SOX2_Sendoel2017	ENSMUST00000108249	0.199191628065033	2.84431137724551	10
Epidermis_SOX2_Sendoel2017	ENSMUST00000041407	0.200798328192915	0.0314685314685315	10
Epidermis_SOX2_Sendoel2017	ENSMUST00000108593	0.20258964408848	0.204918032786885	10
Epidermis_SOX2_Sendoel2017	ENSMUST00000040914	0.20327676041367	1.11564121571534	10
Epidermis_SOX2_Sendoel2017	ENSMUST00000191142	0.20327676041367	0.0408805031446541	10
Epidermis_SOX2_Sendoel2017	ENSMUST00000025719	0.208134731931398	0.384615384615385	10
Epidermis_SOX2_Sendoel2017	ENSMUST00000038945	0.210338396948981	0.0231006160164271	10
Epidermis_SOX2_Sendoel2017	ENSMUST00000166472	0.214647715251825	0.0793650793650794	10
Epidermis_SOX2_Sendoel2017	ENSMUST00000070524	0.217022961814734	0.266075388026608	10
Epidermis_SOX2_Sendoel2017	ENSMUST00000003720	0.227809915650905	0.14945652173913	10
Epidermis_SOX2_Sendoel2017	ENSMUST00000036111	0.227809915650905	0.246913580246914	10
Epidermis_SOX2_Sendoel2017	ENSMUST00000034226	0.228186967698388	0.317073170731707	10
Epidermis_SOX2_Sendoel2017	ENSMUST00000034136	0.228834063481071	1.73913043478261	10
Epidermis_SOX2_Sendoel2017	ENSMUST00000028880	0.232506128814551	0.130890052356021	10
Epidermis_SOX2_Sendoel2017	ENSMUST00000210392	0.232793891177761	0.145797598627787	10
Epidermis_SOX2_Sendoel2017	ENSMUST00000022176	0.233177152451374	0.315315315315315	10
Epidermis_SOX2_Sendoel2017	ENSMUST00000035276	0.235245911667407	0.0615384615384615	10
Epidermis_SOX2_Sendoel2017	ENSMUST00000171621	0.239127939114213	0.120481927710843	10
Epidermis_SOX2_Sendoel2017	ENSMUST00000110506	0.239168768991987	0.126582278481013	10
Epidermis_SOX2_Sendoel2017	ENSMUST00000027358	0.245579720531951	0.120481927710843	10
Epidermis_SOX2_Sendoel2017	ENSMUST00000038332	0.245579720531951	0.288461538461538	10
Epidermis_SOX2_Sendoel2017	ENSMUST00000031117	0.246156930994399	0.103734439834025	10
Epidermis_SOX2_Sendoel2017	ENSMUST00000096313	0.248058152752705	0.227272727272727	10
Epidermis_SOX2_Sendoel2017	ENSMUST00000035196	0.252126770116121	0.125	10
Epidermis_SOX2_Sendoel2017	ENSMUST00000076260	0.252267855379282	0.0163398692810458	10
Epidermis_SOX2_Sendoel2017	ENSMUST00000168419	0.252267855379282	0.288248337028825	10
Epidermis_SOX2_Sendoel2017	ENSMUST00000001884	0.260066829267853	0.103550295857988	11
Epidermis_SOX2_Sendoel2017	ENSMUST00000233645	0.263777028771542	0.196850393700787	11
Epidermis_SOX2_Sendoel2017	ENSMUST00000030265	0.266156977474092	0.0510204081632653	11
Epidermis_SOX2_Sendoel2017	ENSMUST00000030296	0.266210312480498	0.126689189189189	11
Epidermis_SOX2_Sendoel2017	ENSMUST00000075610	0.27040520637345	3.20512820512821	11
Epidermis_SOX2_Sendoel2017	ENSMUST00000031697	0.275153416346862	0.0125418060200669	11
Epidermis_SOX2_Sendoel2017	ENSMUST00000000544	0.278122343204491	0.46875	11
Epidermis_SOX2_Sendoel2017	ENSMUST00000031419	0.281039786183706	0.11986301369863	11
Epidermis_SOX2_Sendoel2017	ENSMUST00000216344	0.281039786183706	0.0986031224322103	11
Epidermis_SOX2_Sendoel2017	ENSMUST00000020171	0.284384572390397	0.247078010328894	11
Epidermis_SOX2_Sendoel2017	ENSMUST00000076384	0.284384572390397	0.281065088757397	11
Epidermis_SOX2_Sendoel2017	ENSMUST00000187839	0.286700583814943	0.545454545454545	11
Epidermis_SOX2_Sendoel2017	ENSMUST00000170242	0.28958690651881	0.112994350282486	11
Epidermis_SOX2_Sendoel2017	ENSMUST00000034343	0.290926869423828	0.223684210526316	11
Epidermis_SOX2_Sendoel2017	ENSMUST00000068904	0.290926869423828	0.233050847457627	11
Epidermis_SOX2_Sendoel2017	ENSMUST00000205694	0.290926869423828	0.0645161290322581	11
Epidermis_SOX2_Sendoel2017	ENSMUST00000063091	0.295286244514116	0.159574468085106	11
Epidermis_SOX2_Sendoel2017	ENSMUST00000125763	0.297046381009262	0.7	11
Epidermis_SOX2_Sendoel2017	ENSMUST00000117654	0.297334143372471	0.665236051502146	11
Epidermis_SOX2_Sendoel2017	ENSMUST00000088307	0.301398008185148	0.0440528634361234	11
Epidermis_SOX2_Sendoel2017	ENSMUST00000025253	0.311004595047406	0.01085776330076	11
Epidermis_SOX2_Sendoel2017	ENSMUST00000021607	0.311151134898416	0.710526315789474	11
Epidermis_SOX2_Sendoel2017	ENSMUST00000168678	0.311151134898416	0.432098765432099	11
Epidermis_SOX2_Sendoel2017	ENSMUST00000138532	0.313412237143279	0.0688073394495413	11
Epidermis_SOX2_Sendoel2017	ENSMUST00000023666	0.31355877699429	0.346153846153846	11
Epidermis_SOX2_Sendoel2017	ENSMUST00000045301	0.315873715037676	15.316742081448	11
Epidermis_SOX2_Sendoel2017	ENSMUST00000022511	0.317865246134403	0.153846153846154	11
Epidermis_SOX2_Sendoel2017	ENSMUST00000024734	0.321222590597855	0.118764845605701	11
Epidermis_SOX2_Sendoel2017	ENSMUST00000034400	0.321222590597855	0.879199428162974	11
Epidermis_SOX2_Sendoel2017	ENSMUST00000102738	0.323340270179889	0.0271739130434783	11
Epidermis_SOX2_Sendoel2017	ENSMUST00000221866	0.325271819877532	0.54054054054054	11
Epidermis_SOX2_Sendoel2017	ENSMUST00000120722	0.325818702400643	1.20689655172414	11
Epidermis_SOX2_Sendoel2017	ENSMUST00000010189	0.327679461973405	0.0932835820895522	11
Epidermis_SOX2_Sendoel2017	ENSMUST00000063690	0.327679461973405	0.0563204005006258	11
Epidermis_SOX2_Sendoel2017	ENSMUST00000122259	0.327679461973405	0.165165165165165	11
Epidermis_SOX2_Sendoel2017	ENSMUST00000165365	0.327679461973405	0.0844594594594595	11
Epidermis_SOX2_Sendoel2017	ENSMUST00000037182	0.330157894194159	0.301724137931035	11
Epidermis_SOX2_Sendoel2017	ENSMUST00000067327	0.330157894194159	0.435458786936236	11
Epidermis_SOX2_Sendoel2017	ENSMUST00000105855	0.330157894194159	0.170454545454545	11
Epidermis_SOX2_Sendoel2017	ENSMUST00000131728	0.330157894194159	0.232887808829486	11
Epidermis_SOX2_Sendoel2017	ENSMUST00000180765	0.339144599102752	0.301204819277108	11
Epidermis_SOX2_Sendoel2017	ENSMUST00000059052	0.339707893615634	0.065359477124183	11
Epidermis_SOX2_Sendoel2017	ENSMUST00000035842	0.342115535711507	0.177865612648221	11
Epidermis_SOX2_Sendoel2017	ENSMUST00000041133	0.342673149118249	0.166666666666667	11
Epidermis_SOX2_Sendoel2017	ENSMUST00000102759	0.34381990188327	0.147058823529412	11
Epidermis_SOX2_Sendoel2017	ENSMUST00000024756	0.34391759624221	0.490196078431373	11
Epidermis_SOX2_Sendoel2017	ENSMUST00000114664	0.345580038378416	0.3125	11
Epidermis_SOX2_Sendoel2017	ENSMUST00000071562	0.345625186890214	0.264900662251656	11
Epidermis_SOX2_Sendoel2017	ENSMUST00000102925	0.345625186890214	5.5	11
Epidermis_SOX2_Sendoel2017	ENSMUST00000076840	0.346298334104025	0.5	11
Epidermis_SOX2_Sendoel2017	ENSMUST00000022986	0.352018966869251	0.551948051948052	11
Epidermis_SOX2_Sendoel2017	ENSMUST00000032492	0.352018966869251	0.0973503767036316	11
Epidermis_SOX2_Sendoel2017	ENSMUST00000046206	0.352268173225747	0.0467289719626168	11
Epidermis_SOX2_Sendoel2017	ENSMUST00000009550	0.353783388454454	0.178571428571429	11
Epidermis_SOX2_Sendoel2017	ENSMUST00000116605	0.353783388454454	0.557491289198606	11
Epidermis_SOX2_Sendoel2017	ENSMUST00000024778	0.357436288556552	0.166666666666667	11
Epidermis_SOX2_Sendoel2017	ENSMUST00000003575	0.361645991183128	0.0458715596330275	11
Epidermis_SOX2_Sendoel2017	ENSMUST00000029610	0.361645991183128	0.291576673866091	11
Epidermis_SOX2_Sendoel2017	ENSMUST00000230763	0.361645991183128	1.03448275862069	11
Epidermis_SOX2_Sendoel2017	ENSMUST00000099735	0.365856252431088	0.25	11
Epidermis_SOX2_Sendoel2017	ENSMUST00000000896	0.366417537192843	0.050125313283208	11
Epidermis_SOX2_Sendoel2017	ENSMUST00000081980	0.366417537192843	0.984848484848485	11
Epidermis_SOX2_Sendoel2017	ENSMUST00000164916	0.374181945607432	0.128205128205128	11
Epidermis_SOX2_Sendoel2017	ENSMUST00000058150	0.376022558835338	1.65354330708661	11
Epidermis_SOX2_Sendoel2017	ENSMUST00000035871	0.376918335094649	0.17156862745098	11
Epidermis_SOX2_Sendoel2017	ENSMUST00000219263	0.377575601363262	0.511811023622047	11
Epidermis_SOX2_Sendoel2017	ENSMUST00000184616	0.378391648234008	6.5	11
Epidermis_SOX2_Sendoel2017	ENSMUST00000026577	0.379049986714194	0.0689655172413793	11
Epidermis_SOX2_Sendoel2017	ENSMUST00000025851	0.381362515722584	0.0396825396825397	11
Epidermis_SOX2_Sendoel2017	ENSMUST00000102927	0.381362515722584	1.25	11
Epidermis_SOX2_Sendoel2017	ENSMUST00000031985	0.382517975268254	0.14018691588785	11
Epidermis_SOX2_Sendoel2017	ENSMUST00000106343	0.385629337360823	0.0208768267223382	11
Epidermis_SOX2_Sendoel2017	ENSMUST00000161211	0.388336635596976	1.76923076923077	11
Epidermis_SOX2_Sendoel2017	ENSMUST00000148235	0.389697245684448	0.284552845528455	11
Epidermis_SOX2_Sendoel2017	ENSMUST00000169922	0.392189902979263	0.230769230769231	11
Epidermis_SOX2_Sendoel2017	ENSMUST00000022528	0.397695358333836	0.801282051282051	11
Epidermis_SOX2_Sendoel2017	ENSMUST00000022030	0.397721873156348	0.0793650793650794	11
Epidermis_SOX2_Sendoel2017	ENSMUST00000166791	0.398999191852863	0.20392749244713	11
Epidermis_SOX2_Sendoel2017	ENSMUST00000023391	0.401315203277409	0.654596100278552	11
Epidermis_SOX2_Sendoel2017	ENSMUST00000120274	0.401315203277409	0.132978723404255	11
Epidermis_SOX2_Sendoel2017	ENSMUST00000127698	0.407704123219656	0.0359712230215827	12
Epidermis_SOX2_Sendoel2017	ENSMUST00000023693	0.409527620092077	0.128205128205128	12
Epidermis_SOX2_Sendoel2017	ENSMUST00000058496	0.409527620092077	0.0364963503649635	12
Epidermis_SOX2_Sendoel2017	ENSMUST00000078267	0.409527620092077	0.0555555555555556	12
Epidermis_SOX2_Sendoel2017	ENSMUST00000052678	0.411014122848105	0.156507413509061	12
Epidermis_SOX2_Sendoel2017	ENSMUST00000107256	0.411014122848105	0.126728110599078	12
Epidermis_SOX2_Sendoel2017	ENSMUST00000045602	0.411264245228508	0.0375763269140442	12
Epidermis_SOX2_Sendoel2017	ENSMUST00000102748	0.411661000471728	0.135135135135135	12
Epidermis_SOX2_Sendoel2017	ENSMUST00000006235	0.413492555068859	0.468599033816425	12
Epidermis_SOX2_Sendoel2017	ENSMUST00000035844	0.415874032884141	0.0536480686695279	12
Epidermis_SOX2_Sendoel2017	ENSMUST00000234686	0.41928516657342	0.172413793103448	12
Epidermis_SOX2_Sendoel2017	ENSMUST00000077548	0.423963693830179	0.231481481481481	12
Epidermis_SOX2_Sendoel2017	ENSMUST00000028392	0.425010787091895	0.0261780104712042	12
Epidermis_SOX2_Sendoel2017	ENSMUST00000041826	0.425988141902392	0.27972027972028	12
Epidermis_SOX2_Sendoel2017	ENSMUST00000040668	0.428173396456756	0.0230414746543779	12
Epidermis_SOX2_Sendoel2017	ENSMUST00000059790	0.428173396456756	0.32258064516129	12
Epidermis_SOX2_Sendoel2017	ENSMUST00000106072	0.428173396456756	0.224358974358974	12
Epidermis_SOX2_Sendoel2017	ENSMUST00000026050	0.429513359361773	0.116162920864548	12
Epidermis_SOX2_Sendoel2017	ENSMUST00000015812	0.42978854920281	0.209205020920502	12
Epidermis_SOX2_Sendoel2017	ENSMUST00000030538	0.430410729699859	1.73333333333333	12
Epidermis_SOX2_Sendoel2017	ENSMUST00000026409	0.432944942466471	0.159489633173844	12
Epidermis_SOX2_Sendoel2017	ENSMUST00000017743	0.433052874913307	0.0240577385725742	12
Epidermis_SOX2_Sendoel2017	ENSMUST00000165971	0.439536029998006	0.137614678899083	12
Epidermis_SOX2_Sendoel2017	ENSMUST00000230931	0.440562811030049	0.524809160305344	12
Epidermis_SOX2_Sendoel2017	ENSMUST00000036977	0.442626500182229	0.1171875	12
Epidermis_SOX2_Sendoel2017	ENSMUST00000171238	0.442997862276274	0.0359712230215827	12
Epidermis_SOX2_Sendoel2017	ENSMUST00000025847	0.443590238908905	0.04	12
Epidermis_SOX2_Sendoel2017	ENSMUST00000108311	0.443590238908905	0.0324675324675325	12
Epidermis_SOX2_Sendoel2017	ENSMUST00000021479	0.443780584191899	0.12396694214876	12
Epidermis_SOX2_Sendoel2017	ENSMUST00000111996	0.444772513656625	0.037767024666588	12
Epidermis_SOX2_Sendoel2017	ENSMUST00000043148	0.446259016412653	0.619289340101523	12
Epidermis_SOX2_Sendoel2017	ENSMUST00000001115	0.446785098690826	0.426356589147287	12
Epidermis_SOX2_Sendoel2017	ENSMUST00000222759	0.446785098690826	0.00577034045008656	12
Epidermis_SOX2_Sendoel2017	ENSMUST00000022694	0.453265686478289	0.111111111111111	12
Epidermis_SOX2_Sendoel2017	ENSMUST00000028551	0.454057990301224	0.0548498845265589	12
Epidermis_SOX2_Sendoel2017	ENSMUST00000036572	0.454057990301224	0.0961538461538462	12
Epidermis_SOX2_Sendoel2017	ENSMUST00000066272	0.456730155173973	0.494505494505495	12
Epidermis_SOX2_Sendoel2017	ENSMUST00000002397	0.458023556635159	1.85185185185185	12
Epidermis_SOX2_Sendoel2017	ENSMUST00000064062	0.459525101823819	0.0312989045383412	12
Epidermis_SOX2_Sendoel2017	ENSMUST00000069927	0.459757178307792	0.25	12
Epidermis_SOX2_Sendoel2017	ENSMUST00000018143	0.459783693130304	0.0471698113207547	12
Epidermis_SOX2_Sendoel2017	ENSMUST00000031411	0.459783693130304	0.136986301369863	12
Epidermis_SOX2_Sendoel2017	ENSMUST00000112896	0.460501988855913	0.684931506849315	12
Epidermis_SOX2_Sendoel2017	ENSMUST00000029912	0.462003534044573	0.13986013986014	12
Epidermis_SOX2_Sendoel2017	ENSMUST00000171436	0.462003534044573	0.0135685210312076	12
Epidermis_SOX2_Sendoel2017	ENSMUST00000033040	0.462235610528546	0.178173719376392	12
Epidermis_SOX2_Sendoel2017	ENSMUST00000023113	0.46445006760064	0.0325379609544469	12
Epidermis_SOX2_Sendoel2017	ENSMUST00000033489	0.46445006760064	0.176056338028169	12
Epidermis_SOX2_Sendoel2017	ENSMUST00000025802	0.466230728999984	0.292682926829268	12
Epidermis_SOX2_Sendoel2017	ENSMUST00000037299	0.466471827977635	0.214285714285714	12
Epidermis_SOX2_Sendoel2017	ENSMUST00000021880	0.467672299698267	0.0326797385620915	12
Epidermis_SOX2_Sendoel2017	ENSMUST00000225859	0.467672299698267	0.0326797385620915	12
Epidermis_SOX2_Sendoel2017	ENSMUST00000016631	0.47007994179414	0.04739336492891	12
Epidermis_SOX2_Sendoel2017	ENSMUST00000026390	0.47007994179414	0.848214285714286	12
Epidermis_SOX2_Sendoel2017	ENSMUST00000027131	0.472474672805893	0.363636363636364	12
Epidermis_SOX2_Sendoel2017	ENSMUST00000105105	0.472758589216057	0.5	12
Epidermis_SOX2_Sendoel2017	ENSMUST00000121534	0.477454802379703	0.205479452054795	12
Epidermis_SOX2_Sendoel2017	ENSMUST00000046999	0.477935852858097	0.0254452926208651	12
Epidermis_SOX2_Sendoel2017	ENSMUST00000019944	0.478391966080473	0.410958904109589	12
Epidermis_SOX2_Sendoel2017	ENSMUST00000026723	0.483084683214639	0.096	12
Epidermis_SOX2_Sendoel2017	ENSMUST00000079833	0.48382541876813	0.283018867924528	12
Epidermis_SOX2_Sendoel2017	ENSMUST00000064200	0.486032147822083	0.130890052356021	12
Epidermis_SOX2_Sendoel2017	ENSMUST00000199481	0.486220381704005	0.126196692776327	12
Epidermis_SOX2_Sendoel2017	ENSMUST00000020209	0.489551039286605	4.60869565217391	12
Epidermis_SOX2_Sendoel2017	ENSMUST00000055226	0.490528394097103	0.0769230769230769	12
Epidermis_SOX2_Sendoel2017	ENSMUST00000127996	0.491632716264139	0.1	12
Epidermis_SOX2_Sendoel2017	ENSMUST00000040791	0.491767432558473	0.0448430493273543	12
Epidermis_SOX2_Sendoel2017	ENSMUST00000085065	0.491767432558473	0.108695652173913	12
Epidermis_SOX2_Sendoel2017	ENSMUST00000054310	0.493006826317857	0.241935483870968	12
Epidermis_SOX2_Sendoel2017	ENSMUST00000145963	0.493006826317857	0.36697247706422	12
Epidermis_SOX2_Sendoel2017	ENSMUST00000060010	0.495746491833503	0.0806451612903226	12
Epidermis_SOX2_Sendoel2017	ENSMUST00000028351	0.496312442605787	0.091743119266055	12
Epidermis_SOX2_Sendoel2017	ENSMUST00000050611	0.496312442605787	0.534188034188034	12
Epidermis_SOX2_Sendoel2017	ENSMUST00000044949	0.496393997434231	0.206185567010309	12
Epidermis_SOX2_Sendoel2017	ENSMUST00000108294	0.496393997434231	0.625	12
Epidermis_SOX2_Sendoel2017	ENSMUST00000025915	0.499103836296956	0.0584795321637427	12
Epidermis_SOX2_Sendoel2017	ENSMUST00000032138	0.499598871845096	0.0189599133261105	12
Epidermis_SOX2_Sendoel2017	ENSMUST00000163048	0.500794324504213	0.818965517241379	12
Epidermis_SOX2_Sendoel2017	ENSMUST00000023294	0.501511478392829	0.348837209302326	12
Epidermis_SOX2_Sendoel2017	ENSMUST00000078945	0.501511478392829	0.2	12
Epidermis_SOX2_Sendoel2017	ENSMUST00000037820	0.501954606547739	0.108695652173913	13
Epidermis_SOX2_Sendoel2017	ENSMUST00000139560	0.501954606547739	0.136986301369863	13
Epidermis_SOX2_Sendoel2017	ENSMUST00000022623	0.502004093318435	4.31034482758621	13
Epidermis_SOX2_Sendoel2017	ENSMUST00000026011	0.502146351690065	0.5	13
Epidermis_SOX2_Sendoel2017	ENSMUST00000164744	0.502146351690065	1.08695652173913	13
Epidermis_SOX2_Sendoel2017	ENSMUST00000002989	0.502517323860023	0.465116279069768	13
Epidermis_SOX2_Sendoel2017	ENSMUST00000098817	0.506063435271633	0.558823529411765	13
Epidermis_SOX2_Sendoel2017	ENSMUST00000227428	0.506063435271633	0.285714285714286	13
Epidermis_SOX2_Sendoel2017	ENSMUST00000051633	0.512422357940058	0.176470588235294	13
Epidermis_SOX2_Sendoel2017	ENSMUST00000110127	0.514044349417355	0.212765957446809	13
Epidermis_SOX2_Sendoel2017	ENSMUST00000165164	0.517539981555093	0.229885057471264	13
Epidermis_SOX2_Sendoel2017	ENSMUST00000023629	0.521163100224702	0.0291545189504373	13
Epidermis_SOX2_Sendoel2017	ENSMUST00000003386	0.527866075553675	0.192644483362522	13
Epidermis_SOX2_Sendoel2017	ENSMUST00000036680	0.527866075553675	0.304347826086957	13
Epidermis_SOX2_Sendoel2017	ENSMUST00000060396	0.527866075553675	0.193370165745856	13
Epidermis_SOX2_Sendoel2017	ENSMUST00000070326	0.528512953177297	0.2	13
Epidermis_SOX2_Sendoel2017	ENSMUST00000207417	0.528858005018401	0.162116040955631	13
Epidermis_SOX2_Sendoel2017	ENSMUST00000112320	0.533655567432638	0.161290322580645	13
Epidermis_SOX2_Sendoel2017	ENSMUST00000231360	0.536422254519554	0.0925925925925926	13
Epidermis_SOX2_Sendoel2017	ENSMUST00000090840	0.538129845167558	0.174418604651163	13
Epidermis_SOX2_Sendoel2017	ENSMUST00000031160	0.540234918079267	0.15625	13
Epidermis_SOX2_Sendoel2017	ENSMUST00000049630	0.540289495137396	0.595238095238095	13
Epidermis_SOX2_Sendoel2017	ENSMUST00000018713	0.541862739797464	0.2368245496998	13
Epidermis_SOX2_Sendoel2017	ENSMUST00000029462	0.542680303285297	0.348837209302326	13
Epidermis_SOX2_Sendoel2017	ENSMUST00000026520	0.544361866792512	1.61016949152542	13
Epidermis_SOX2_Sendoel2017	ENSMUST00000033775	0.545025349162325	0.0710594315245478	13
Epidermis_SOX2_Sendoel2017	ENSMUST00000074556	0.545848369548541	0.352220520673813	13
Epidermis_SOX2_Sendoel2017	ENSMUST00000079251	0.546010127902622	3.06122448979592	13
Epidermis_SOX2_Sendoel2017	ENSMUST00000084724	0.546259334259118	0.152284263959391	13
Epidermis_SOX2_Sendoel2017	ENSMUST00000102946	0.547002057367349	0.144628099173554	13
Epidermis_SOX2_Sendoel2017	ENSMUST00000223345	0.548488560123377	0.341614906832298	13
Epidermis_SOX2_Sendoel2017	ENSMUST00000005862	0.549940946833895	0.217391304347826	13
Epidermis_SOX2_Sendoel2017	ENSMUST00000034227	0.549940946833895	0.226337448559671	13
Epidermis_SOX2_Sendoel2017	ENSMUST00000022197	0.550530804516898	0.0717703349282297	13
Epidermis_SOX2_Sendoel2017	ENSMUST00000026142	0.554150649460472	1.79939516129032	13
Epidermis_SOX2_Sendoel2017	ENSMUST00000128616	0.554150649460472	0.52	13
Epidermis_SOX2_Sendoel2017	ENSMUST00000147148	0.554398621835547	0.314009661835749	13
Epidermis_SOX2_Sendoel2017	ENSMUST00000002400	0.554559371814715	0.0466200466200466	13
Epidermis_SOX2_Sendoel2017	ENSMUST00000006444	0.5556371522165	0.4	13
Epidermis_SOX2_Sendoel2017	ENSMUST00000033920	0.5556371522165	0.2	13
Epidermis_SOX2_Sendoel2017	ENSMUST00000048988	0.5556371522165	1.12676056338028	13
Epidermis_SOX2_Sendoel2017	ENSMUST00000001562	0.557768507651378	0.0319148936170213	13
Epidermis_SOX2_Sendoel2017	ENSMUST00000025050	0.558507450559441	0.013550135501355	13
Epidermis_SOX2_Sendoel2017	ENSMUST00000025989	0.558507450559441	0.602836879432624	13
Epidermis_SOX2_Sendoel2017	ENSMUST00000051017	0.55933675093218	0.0484351713859911	13
Epidermis_SOX2_Sendoel2017	ENSMUST00000033182	0.560408698226215	1.35479041916168	13
Epidermis_SOX2_Sendoel2017	ENSMUST00000048937	0.560408698226215	0.170157068062827	13
Epidermis_SOX2_Sendoel2017	ENSMUST00000081291	0.561053783204408	0.117056856187291	13
Epidermis_SOX2_Sendoel2017	ENSMUST00000000122	0.572120612756482	0.905797101449275	13
Epidermis_SOX2_Sendoel2017	ENSMUST00000097737	0.57238280926738	0.0735294117647059	13
Epidermis_SOX2_Sendoel2017	ENSMUST00000018246	0.574114638294585	0.565085771947528	13
Epidermis_SOX2_Sendoel2017	ENSMUST00000164052	0.576635645835874	0.0465116279069768	13
Epidermis_SOX2_Sendoel2017	ENSMUST00000033934	0.578172519305404	0.0683371298405467	13
Epidermis_SOX2_Sendoel2017	ENSMUST00000096030	0.579332736030985	0.121457489878543	13
Epidermis_SOX2_Sendoel2017	ENSMUST00000018744	0.580486423849793	0.315217391304348	13
Epidermis_SOX2_Sendoel2017	ENSMUST00000171155	0.580650951526158	0.2	13
Epidermis_SOX2_Sendoel2017	ENSMUST00000041544	0.58084534846245	0.3	13
Epidermis_SOX2_Sendoel2017	ENSMUST00000026302	0.583323780683204	0.389105058365759	13
Epidermis_SOX2_Sendoel2017	ENSMUST00000006367	0.586580633198841	0.0660577393573642	13
Epidermis_SOX2_Sendoel2017	ENSMUST00000136008	0.587064209276659	0.0606060606060606	13
Epidermis_SOX2_Sendoel2017	ENSMUST00000091628	0.588866269807362	0.254237288135593	13
Epidermis_SOX2_Sendoel2017	ENSMUST00000002735	0.589059065419595	0.470588235294118	13
Epidermis_SOX2_Sendoel2017	ENSMUST00000014321	0.589059065419595	0.12396694214876	13
Epidermis_SOX2_Sendoel2017	ENSMUST00000114071	0.590226531433691	0.895522388059702	13
Epidermis_SOX2_Sendoel2017	ENSMUST00000043637	0.590790335825418	1.5	13
Epidermis_SOX2_Sendoel2017	ENSMUST00000077353	0.593268768046172	0.129533678756477	13
Epidermis_SOX2_Sendoel2017	ENSMUST00000002979	0.594306755085272	0.0130718954248366	13
Epidermis_SOX2_Sendoel2017	ENSMUST00000036742	0.594327449859566	0.228426395939086	13
Epidermis_SOX2_Sendoel2017	ENSMUST00000030738	0.595028904541318	0.033500837520938	13
Epidermis_SOX2_Sendoel2017	ENSMUST00000020657	0.596805882080321	0.0188984881209503	13
Epidermis_SOX2_Sendoel2017	ENSMUST00000000349	0.597232080900673	0.595238095238095	13
Epidermis_SOX2_Sendoel2017	ENSMUST00000233319	0.597232080900673	1.19047619047619	13
Epidermis_SOX2_Sendoel2017	ENSMUST00000109179	0.600424036455894	0.0543478260869565	13
Epidermis_SOX2_Sendoel2017	ENSMUST00000119694	0.602384962121703	0.492957746478873	13
Epidermis_SOX2_Sendoel2017	ENSMUST00000103201	0.602405522253925	0.127118644067797	13
Epidermis_SOX2_Sendoel2017	ENSMUST00000040655	0.603518781125449	0.75	13
Epidermis_SOX2_Sendoel2017	ENSMUST00000027189	0.604165658749071	0.0625	13
Epidermis_SOX2_Sendoel2017	ENSMUST00000002091	0.604372115200621	0.0787250384024578	13
Epidermis_SOX2_Sendoel2017	ENSMUST00000168787	0.604372115200621	0.208333333333333	13
Epidermis_SOX2_Sendoel2017	ENSMUST00000023869	0.605835175543444	0.0294117647058824	14
Epidermis_SOX2_Sendoel2017	ENSMUST00000016452	0.606247335726606	0.0278293135435993	14
Epidermis_SOX2_Sendoel2017	ENSMUST00000001242	0.60679891427012	0.268817204301075	14
Epidermis_SOX2_Sendoel2017	ENSMUST00000031288	0.608616983746658	0.12396694214876	14
Epidermis_SOX2_Sendoel2017	ENSMUST00000043517	0.609786851278139	0.381944444444444	14
Epidermis_SOX2_Sendoel2017	ENSMUST00000030606	0.613070336084077	1.66666666666667	14
Epidermis_SOX2_Sendoel2017	ENSMUST00000003461	0.613141126208957	0.201949860724234	14
Epidermis_SOX2_Sendoel2017	ENSMUST00000025439	0.615548768304831	0.157068062827225	14
Epidermis_SOX2_Sendoel2017	ENSMUST00000046122	0.615548768304831	0.18348623853211	14
Epidermis_SOX2_Sendoel2017	ENSMUST00000085715	0.615548768304831	0.3	14
Epidermis_SOX2_Sendoel2017	ENSMUST00000189661	0.615548768304831	0.3515625	14
Epidermis_SOX2_Sendoel2017	ENSMUST00000088095	0.616468352107523	0.181818181818182	14
Epidermis_SOX2_Sendoel2017	ENSMUST00000109226	0.618576196183686	0.441176470588235	14
Epidermis_SOX2_Sendoel2017	ENSMUST00000049411	0.619539585418363	0.121664050235479	14
Epidermis_SOX2_Sendoel2017	ENSMUST00000200157	0.619539585418363	0.123456790123457	14
Epidermis_SOX2_Sendoel2017	ENSMUST00000119818	0.620678054734099	0.163934426229508	14
Epidermis_SOX2_Sendoel2017	ENSMUST00000093923	0.622164557490127	0.20066889632107	14
Epidermis_SOX2_Sendoel2017	ENSMUST00000056889	0.626118540012009	0.0362976406533575	14
Epidermis_SOX2_Sendoel2017	ENSMUST00000111127	0.626936103499842	0.0159380692167577	14
Epidermis_SOX2_Sendoel2017	ENSMUST00000156520	0.634346878096198	0.229591836734694	14
Epidermis_SOX2_Sendoel2017	ENSMUST00000071889	0.636285242469243	0.0986842105263158	14
Epidermis_SOX2_Sendoel2017	ENSMUST00000215907	0.636285242469243	0.260115606936416	14
Epidermis_SOX2_Sendoel2017	ENSMUST00000002518	0.6366176612156	0.384153661464586	14
Epidermis_SOX2_Sendoel2017	ENSMUST00000034375	0.637909075122047	0.357142857142857	14
Epidermis_SOX2_Sendoel2017	ENSMUST00000086721	0.645504387637725	0.0420168067226891	14
Epidermis_SOX2_Sendoel2017	ENSMUST00000120340	0.645770344755632	0.373134328358209	14
Epidermis_SOX2_Sendoel2017	ENSMUST00000119014	0.646646187465696	0.543478260869565	14
Epidermis_SOX2_Sendoel2017	ENSMUST00000021424	0.64905382956157	0.0699300699300699	14
Epidermis_SOX2_Sendoel2017	ENSMUST00000025246	0.649234813451317	0.510284810126582	14
Epidermis_SOX2_Sendoel2017	ENSMUST00000072581	0.650528214912502	0.0144092219020173	14
Epidermis_SOX2_Sendoel2017	ENSMUST00000037504	0.65201471766853	0.038961038961039	14
Epidermis_SOX2_Sendoel2017	ENSMUST00000067947	0.653006647133256	0.306122448979592	14
Epidermis_SOX2_Sendoel2017	ENSMUST00000032398	0.654493149889284	0.0593471810089021	14
Epidermis_SOX2_Sendoel2017	ENSMUST00000032946	0.654493149889284	0.0542740841248304	14
Epidermis_SOX2_Sendoel2017	ENSMUST00000023343	0.655962796413257	0.0680272108843537	14
Epidermis_SOX2_Sendoel2017	ENSMUST00000061890	0.655962796413257	0.078125	14
Epidermis_SOX2_Sendoel2017	ENSMUST00000167918	0.65647735925993	0.077720207253886	14
Epidermis_SOX2_Sendoel2017	ENSMUST00000031895	0.658847007279983	0.283018867924528	14
Epidermis_SOX2_Sendoel2017	ENSMUST00000219558	0.658847007279983	0.0759013282732448	14
Epidermis_SOX2_Sendoel2017	ENSMUST00000022264	0.660221890033356	0.104895104895105	14
Epidermis_SOX2_Sendoel2017	ENSMUST00000031474	0.660864931227907	0.660377358490566	14
Epidermis_SOX2_Sendoel2017	ENSMUST00000018549	0.66266699175861	0.0789473684210526	14
Epidermis_SOX2_Sendoel2017	ENSMUST00000070345	0.663343363448661	0.121951219512195	14
Epidermis_SOX2_Sendoel2017	ENSMUST00000028608	0.664964288650604	0.0961538461538461	14
Epidermis_SOX2_Sendoel2017	ENSMUST00000030140	0.664964288650604	0.344827586206897	14
Epidermis_SOX2_Sendoel2017	ENSMUST00000020118	0.666977250520255	0.157992565055762	14
Epidermis_SOX2_Sendoel2017	ENSMUST00000055257	0.668780052618382	0.648148148148148	14
Epidermis_SOX2_Sendoel2017	ENSMUST00000114988	0.668912367395331	0.0675675675675676	14
Epidermis_SOX2_Sendoel2017	ENSMUST00000121504	0.668912367395331	0.170940170940171	14
Epidermis_SOX2_Sendoel2017	ENSMUST00000194677	0.668912367395331	0.0408163265306122	14
Epidermis_SOX2_Sendoel2017	ENSMUST00000043045	0.669173991277181	0.0346020761245675	14
Epidermis_SOX2_Sendoel2017	ENSMUST00000208156	0.669173991277181	0.0346020761245675	14
Epidermis_SOX2_Sendoel2017	ENSMUST00000165418	0.670934127772327	0.0606060606060606	14
Epidermis_SOX2_Sendoel2017	ENSMUST00000033160	0.671092581626771	0.4	14
Epidermis_SOX2_Sendoel2017	ENSMUST00000103101	0.672383127113845	0.0242718446601942	14
Epidermis_SOX2_Sendoel2017	ENSMUST00000108112	0.672645309617077	0.510204081632653	14
Epidermis_SOX2_Sendoel2017	ENSMUST00000027726	0.674614476555091	2.22222222222222	14
Epidermis_SOX2_Sendoel2017	ENSMUST00000167273	0.678536806099426	0.0694444444444445	14
Epidermis_SOX2_Sendoel2017	ENSMUST00000114993	0.680089020499541	0.1171875	14
Epidermis_SOX2_Sendoel2017	ENSMUST00000156585	0.680089020499541	0.209302325581395	14
Epidermis_SOX2_Sendoel2017	ENSMUST00000026043	0.681891081030244	0.0497512437810945	14
Epidermis_SOX2_Sendoel2017	ENSMUST00000063814	0.684933171688245	0.394736842105263	14
Epidermis_SOX2_Sendoel2017	ENSMUST00000046975	0.691207689977805	0.169491525423729	14
Epidermis_SOX2_Sendoel2017	ENSMUST00000102550	0.693947355493451	0.0574712643678161	14
Epidermis_SOX2_Sendoel2017	ENSMUST00000002855	0.694235117856661	0.0921805467260013	14
Epidermis_SOX2_Sendoel2017	ENSMUST00000023489	0.694235117856661	0.32	14
Epidermis_SOX2_Sendoel2017	ENSMUST00000062092	0.697396926423503	0.0348432055749129	14
Epidermis_SOX2_Sendoel2017	ENSMUST00000050104	0.697646954209131	0.757575757575758	14
Epidermis_SOX2_Sendoel2017	ENSMUST00000006462	0.69821436004344	0.0862533692722372	14
Epidermis_SOX2_Sendoel2017	ENSMUST00000047036	0.698718901503166	0.308056872037915	14
Epidermis_SOX2_Sendoel2017	ENSMUST00000042452	0.700155470207687	0.086767895878525	14
Epidermis_SOX2_Sendoel2017	ENSMUST00000005019	0.702327145222116	0.0702576112412178	14
Epidermis_SOX2_Sendoel2017	ENSMUST00000031447	0.702600928949972	0.637795275590551	14
Epidermis_SOX2_Sendoel2017	ENSMUST00000037539	0.70297223020031	0.0672645739910314	14
Epidermis_SOX2_Sendoel2017	ENSMUST00000196979	0.70480557744287	0.0294985250737463	14
Epidermis_SOX2_Sendoel2017	ENSMUST00000027444	0.705450662421064	0.879828326180258	14
Epidermis_SOX2_Sendoel2017	ENSMUST00000233984	0.706250048851903	0.0258397932816537	14
Epidermis_SOX2_Sendoel2017	ENSMUST00000207823	0.707198509167759	1.2	14
Epidermis_SOX2_Sendoel2017	ENSMUST00000059849	0.707425813160935	0.655172413793103	14
Epidermis_SOX2_Sendoel2017	ENSMUST00000085673	0.708921374547738	0.0434782608695652	15
Epidermis_SOX2_Sendoel2017	ENSMUST00000154617	0.712512298956375	0.0191570881226054	15
Epidermis_SOX2_Sendoel2017	ENSMUST00000023268	0.71695724626795	0.588235294117647	15
Epidermis_SOX2_Sendoel2017	ENSMUST00000166823	0.719486418830767	0.0255102040816327	15
Epidermis_SOX2_Sendoel2017	ENSMUST00000019323	0.72075317098837	0.107057890563045	15
Epidermis_SOX2_Sendoel2017	ENSMUST00000105674	0.721017611454641	0.447103274559194	15
Epidermis_SOX2_Sendoel2017	ENSMUST00000040430	0.723231603209124	2.60806916426513	15
Epidermis_SOX2_Sendoel2017	ENSMUST00000038237	0.724883303066449	0.816733067729084	15
Epidermis_SOX2_Sendoel2017	ENSMUST00000030626	0.730163387767297	0.423340961098398	15
Epidermis_SOX2_Sendoel2017	ENSMUST00000028098	0.733320304813092	0.223325062034739	15
Epidermis_SOX2_Sendoel2017	ENSMUST00000080723	0.736840944583797	0.102827763496144	15
Epidermis_SOX2_Sendoel2017	ENSMUST00000020220	0.739154728749801	0.19047619047619	15
Epidermis_SOX2_Sendoel2017	ENSMUST00000026328	0.739154728749801	0.211267605633803	15
Epidermis_SOX2_Sendoel2017	ENSMUST00000211807	0.740695165398655	0.266336218933259	15
Epidermis_SOX2_Sendoel2017	ENSMUST00000066863	0.74099321840072	1.82926829268293	15
Epidermis_SOX2_Sendoel2017	ENSMUST00000036210	0.741342670999382	0.110803324099723	15
Epidermis_SOX2_Sendoel2017	ENSMUST00000103188	0.741480816017231	0.443037974683544	15
Epidermis_SOX2_Sendoel2017	ENSMUST00000018711	0.743182002645252	0.730414746543779	15
Epidermis_SOX2_Sendoel2017	ENSMUST00000065308	0.743788056205412	0.0195185426154847	15
Epidermis_SOX2_Sendoel2017	ENSMUST00000034859	0.744904868025231	1.03365384615385	15
Epidermis_SOX2_Sendoel2017	ENSMUST00000165559	0.744904868025231	0.344827586206897	15
Epidermis_SOX2_Sendoel2017	ENSMUST00000109824	0.747064030092058	0.0450788880540947	15
Epidermis_SOX2_Sendoel2017	ENSMUST00000005066	0.747753622539346	0.0978260869565217	15
Epidermis_SOX2_Sendoel2017	ENSMUST00000040398	0.747753622539346	0.0321543408360129	15
Epidermis_SOX2_Sendoel2017	ENSMUST00000080718	0.748141810493843	0.109915809167446	15
Epidermis_SOX2_Sendoel2017	ENSMUST00000094065	0.748141810493843	0.125448028673835	15
Epidermis_SOX2_Sendoel2017	ENSMUST00000129529	0.748961497558664	0.132055929570171	15
Epidermis_SOX2_Sendoel2017	ENSMUST00000007046	0.7502320547601	0.166666666666667	15
Epidermis_SOX2_Sendoel2017	ENSMUST00000183663	0.7502320547601	0.0655021834061135	15
Epidermis_SOX2_Sendoel2017	ENSMUST00000096241	0.752940739745443	0.164835164835165	15
Epidermis_SOX2_Sendoel2017	ENSMUST00000218362	0.752940739745443	0.238095238095238	15
Epidermis_SOX2_Sendoel2017	ENSMUST00000056149	0.757207561383683	0.125	15
Epidermis_SOX2_Sendoel2017	ENSMUST00000033025	0.757913347670331	0.0334448160535117	15
Epidermis_SOX2_Sendoel2017	ENSMUST00000086869	0.76126762260115	0.127118644067797	15
Epidermis_SOX2_Sendoel2017	ENSMUST00000021536	0.761937178618213	0.0735294117647059	15
Epidermis_SOX2_Sendoel2017	ENSMUST00000219555	0.761937178618213	0.0680272108843538	15
Epidermis_SOX2_Sendoel2017	ENSMUST00000028728	0.762488655120244	1.953125	15
Epidermis_SOX2_Sendoel2017	ENSMUST00000068407	0.76614688124479	0.0753012048192771	15
Epidermis_SOX2_Sendoel2017	ENSMUST00000156440	0.768384214487893	2	15
Epidermis_SOX2_Sendoel2017	ENSMUST00000002418	0.771314996575595	0.443298969072165	15
Epidermis_SOX2_Sendoel2017	ENSMUST00000003100	0.771314996575595	0.952380952380952	15
Epidermis_SOX2_Sendoel2017	ENSMUST00000044053	0.77173876136247	0.714285714285714	15
Epidermis_SOX2_Sendoel2017	ENSMUST00000147571	0.77173876136247	0.0949367088607595	15
Epidermis_SOX2_Sendoel2017	ENSMUST00000025853	0.772814749118826	0.237735849056604	15
Epidermis_SOX2_Sendoel2017	ENSMUST00000156963	0.772814749118826	6.13207547169811	15
Epidermis_SOX2_Sendoel2017	ENSMUST00000020449	0.773181776902131	0.4	15
Epidermis_SOX2_Sendoel2017	ENSMUST00000066987	0.774147645510066	0.272727272727273	15
Epidermis_SOX2_Sendoel2017	ENSMUST00000138880	0.774477584883165	0.058411214953271	15
Epidermis_SOX2_Sendoel2017	ENSMUST00000045351	0.77529318133958	0.454545454545455	15
Epidermis_SOX2_Sendoel2017	ENSMUST00000110483	0.77529318133958	0.162162162162162	15
Epidermis_SOX2_Sendoel2017	ENSMUST00000236135	0.77529318133958	0.101809954751131	15
Epidermis_SOX2_Sendoel2017	ENSMUST00000099572	0.775524699202171	0.029940119760479	15
Epidermis_SOX2_Sendoel2017	ENSMUST00000033741	0.77754701820055	0.357142857142857	15
Epidermis_SOX2_Sendoel2017	ENSMUST00000018810	0.780296245211886	0.0106157112526539	15
Epidermis_SOX2_Sendoel2017	ENSMUST00000002198	0.784781496858789	0.210896309314587	15
Epidermis_SOX2_Sendoel2017	ENSMUST00000031040	0.784781496858789	0.25	15
Epidermis_SOX2_Sendoel2017	ENSMUST00000075175	0.784781496858789	0.111111111111111	15
Epidermis_SOX2_Sendoel2017	ENSMUST00000140020	0.784781496858789	0.11142061281337	15
Epidermis_SOX2_Sendoel2017	ENSMUST00000219839	0.784781496858789	0.294117647058824	15
Epidermis_SOX2_Sendoel2017	ENSMUST00000044166	0.787259929079543	0.0492610837438424	15
Epidermis_SOX2_Sendoel2017	ENSMUST00000096239	0.789467156303387	0.451807228915663	15
Epidermis_SOX2_Sendoel2017	ENSMUST00000035158	0.791454309382305	0.777777777777778	15
Epidermis_SOX2_Sendoel2017	ENSMUST00000166836	0.791454309382305	0.777777777777778	15
Epidermis_SOX2_Sendoel2017	ENSMUST00000024957	0.792928694733237	0.130111524163569	15
Epidermis_SOX2_Sendoel2017	ENSMUST00000023444	0.793177174762284	0.245683930942895	15
Epidermis_SOX2_Sendoel2017	ENSMUST00000098948	0.794703639962007	0.0321543408360129	15
Epidermis_SOX2_Sendoel2017	ENSMUST00000038193	0.798339833820788	0.133333333333333	15
Epidermis_SOX2_Sendoel2017	ENSMUST00000098911	0.798339833820788	0.0212201591511936	15
Epidermis_SOX2_Sendoel2017	ENSMUST00000021277	0.799220283016656	0.0334448160535117	15
Epidermis_SOX2_Sendoel2017	ENSMUST00000117271	0.799220283016656	0.2	15
Epidermis_SOX2_Sendoel2017	ENSMUST00000012314	0.799826336576816	0.133333333333333	15
Epidermis_SOX2_Sendoel2017	ENSMUST00000023615	0.799826336576816	0.257731958762887	15
Epidermis_SOX2_Sendoel2017	ENSMUST00000224814	0.799826336576816	0.133333333333333	15
Epidermis_SOX2_Sendoel2017	ENSMUST00000161527	0.801135867098063	0.0768049155145929	15
Epidermis_SOX2_Sendoel2017	ENSMUST00000101070	0.801860473591493	0.25164113785558	15
Epidermis_SOX2_Sendoel2017	ENSMUST00000099996	0.806212813354267	0.666666666666667	15
Epidermis_SOX2_Sendoel2017	ENSMUST00000007747	0.807325865197498	0.252707581227437	15
Epidermis_SOX2_Sendoel2017	ENSMUST00000084662	0.809771323939783	0.636363636363636	15
Epidermis_SOX2_Sendoel2017	ENSMUST00000020123	0.811770446908318	0.116988809766022	15
Epidermis_SOX2_Sendoel2017	ENSMUST00000071698	0.814669215767471	0.339805825242718	15
Epidermis_SOX2_Sendoel2017	ENSMUST00000071056	0.818940686025251	0.0381679389312977	16
Epidermis_SOX2_Sendoel2017	ENSMUST00000114792	0.818940686025251	0.804953560371517	16
Epidermis_SOX2_Sendoel2017	ENSMUST00000117611	0.820317567243422	0.103896103896104	16
Epidermis_SOX2_Sendoel2017	ENSMUST00000042221	0.821813128630225	0.227272727272727	16
Epidermis_SOX2_Sendoel2017	ENSMUST00000084500	0.823121192870555	0.728862973760933	16
Epidermis_SOX2_Sendoel2017	ENSMUST00000171245	0.824062751621779	7.97101449275362	16
Epidermis_SOX2_Sendoel2017	ENSMUST00000023043	0.827777041733874	0.310880829015544	16
Epidermis_SOX2_Sendoel2017	ENSMUST00000034015	0.827777041733874	0.160377358490566	16
Epidermis_SOX2_Sendoel2017	ENSMUST00000053498	0.827777041733874	0.0630252100840336	16
Epidermis_SOX2_Sendoel2017	ENSMUST00000120374	0.827777041733874	0.704225352112676	16
Epidermis_SOX2_Sendoel2017	ENSMUST00000172387	0.829752740903184	0.283018867924528	16
Epidermis_SOX2_Sendoel2017	ENSMUST00000029405	0.83018592588147	0.360230547550432	16
Epidermis_SOX2_Sendoel2017	ENSMUST00000106300	0.83018592588147	0.476190476190476	16
Epidermis_SOX2_Sendoel2017	ENSMUST00000227723	0.835217429777458	0.489837398373984	16
Epidermis_SOX2_Sendoel2017	ENSMUST00000061755	0.837695861998212	0.0280504908835905	16
Epidermis_SOX2_Sendoel2017	ENSMUST00000180095	0.837695861998212	0.0944767441860465	16
Epidermis_SOX2_Sendoel2017	ENSMUST00000102554	0.839541523571143	0.087881591119334	16
Epidermis_SOX2_Sendoel2017	ENSMUST00000026324	0.839759551150392	0.296296296296296	16
Epidermis_SOX2_Sendoel2017	ENSMUST00000027940	0.839759551150392	0.138888888888889	16
Epidermis_SOX2_Sendoel2017	ENSMUST00000142615	0.839759551150392	0.0645161290322581	16
Epidermis_SOX2_Sendoel2017	ENSMUST00000170243	0.839759551150392	0.0922509225092251	16
Epidermis_SOX2_Sendoel2017	ENSMUST00000002757	0.84124605390642	0.0327225130890052	16
Epidermis_SOX2_Sendoel2017	ENSMUST00000030817	0.84124605390642	0.6	16
Epidermis_SOX2_Sendoel2017	ENSMUST00000043235	0.84124605390642	0.613207547169811	16
Epidermis_SOX2_Sendoel2017	ENSMUST00000005234	0.843044990594941	1.29032258064516	16
Epidermis_SOX2_Sendoel2017	ENSMUST00000143380	0.843115780719822	0.61	16
Epidermis_SOX2_Sendoel2017	ENSMUST00000028087	0.843667257221853	0.0618556701030928	16
Epidermis_SOX2_Sendoel2017	ENSMUST00000069298	0.844289437718902	0.123456790123457	16
Epidermis_SOX2_Sendoel2017	ENSMUST00000042990	0.844519375945873	0.0489100055897149	16
Epidermis_SOX2_Sendoel2017	ENSMUST00000035055	0.845084947657836	0.0802139037433155	16
Epidermis_SOX2_Sendoel2017	ENSMUST00000031061	0.845523422815695	0.130044843049327	16
Epidermis_SOX2_Sendoel2017	ENSMUST00000023709	0.846997808166628	0.0951733990699759	16
Epidermis_SOX2_Sendoel2017	ENSMUST00000036805	0.847753940385811	0.293083235638921	16
Epidermis_SOX2_Sendoel2017	ENSMUST00000171938	0.848595906859015	1.54411764705882	16
Epidermis_SOX2_Sendoel2017	ENSMUST00000025208	0.848972958906498	0.75	16
Epidermis_SOX2_Sendoel2017	ENSMUST00000023453	0.850232372606565	0.483870967741935	16
Epidermis_SOX2_Sendoel2017	ENSMUST00000028295	0.850232372606565	0.0447427293064877	16
Epidermis_SOX2_Sendoel2017	ENSMUST00000033723	0.850232372606565	0.48941798941799	16
Epidermis_SOX2_Sendoel2017	ENSMUST00000160597	0.850232372606565	0.36231884057971	16
Epidermis_SOX2_Sendoel2017	ENSMUST00000004094	0.85296764728835	0.564971751412429	16
Epidermis_SOX2_Sendoel2017	ENSMUST00000112691	0.857468946927948	0.168918918918919	16
Epidermis_SOX2_Sendoel2017	ENSMUST00000039286	0.857796622107718	0.0402414486921529	16
Epidermis_SOX2_Sendoel2017	ENSMUST00000063719	0.86343878604967	0.584192439862543	16
Epidermis_SOX2_Sendoel2017	ENSMUST00000102973	0.86343878604967	0.054945054945055	16
Epidermis_SOX2_Sendoel2017	ENSMUST00000099362	0.865842212188901	0.181818181818182	16
Epidermis_SOX2_Sendoel2017	ENSMUST00000039165	0.875882242063616	0.0588235294117647	16
Epidermis_SOX2_Sendoel2017	ENSMUST00000037380	0.876310699103028	0.217391304347826	16
Epidermis_SOX2_Sendoel2017	ENSMUST00000019135	0.876355847614826	0.328947368421053	16
Epidermis_SOX2_Sendoel2017	ENSMUST00000191428	0.877851409001629	0.183823529411765	16
Epidermis_SOX2_Sendoel2017	ENSMUST00000033383	0.882889816744946	0.4	16
Epidermis_SOX2_Sendoel2017	ENSMUST00000111765	0.882998833950359	1.08108108108108	16
Epidermis_SOX2_Sendoel2017	ENSMUST00000191268	0.886300834977794	0.0684931506849315	16
Epidermis_SOX2_Sendoel2017	ENSMUST00000040735	0.887661445065266	1.8287037037037	16
Epidermis_SOX2_Sendoel2017	ENSMUST00000020341	0.890154102360081	0.0278164116828929	16
Epidermis_SOX2_Sendoel2017	ENSMUST00000180046	0.894349579912597	0.185185185185185	16
Epidermis_SOX2_Sendoel2017	ENSMUST00000029649	0.898754707129246	0.277777777777778	16
Epidermis_SOX2_Sendoel2017	ENSMUST00000017751	0.899441823454436	0.0319693094629156	16
Epidermis_SOX2_Sendoel2017	ENSMUST00000028105	0.899441823454436	0.00935162094763092	16
Epidermis_SOX2_Sendoel2017	ENSMUST00000046259	0.899441823454436	0.39647577092511	16
Epidermis_SOX2_Sendoel2017	ENSMUST00000169782	0.899441823454436	0.40650406504065	16
Epidermis_SOX2_Sendoel2017	ENSMUST00000025506	0.901416974194307	0.463458110516934	16
Epidermis_SOX2_Sendoel2017	ENSMUST00000100125	0.903032992062428	0.107913669064748	16
Epidermis_SOX2_Sendoel2017	ENSMUST00000032735	0.904081775765854	0.415094339622642	16
Epidermis_SOX2_Sendoel2017	ENSMUST00000219577	0.905411662576158	0.0404312668463612	16
Epidermis_SOX2_Sendoel2017	ENSMUST00000031740	0.908306262087874	0.181818181818182	16
Epidermis_SOX2_Sendoel2017	ENSMUST00000110455	0.909228444609326	7.8	16
Epidermis_SOX2_Sendoel2017	ENSMUST00000032335	0.909625199852546	1.11702127659574	16
Epidermis_SOX2_Sendoel2017	ENSMUST00000007317	0.909912962215756	0.115592720118052	16
Epidermis_SOX2_Sendoel2017	ENSMUST00000030816	0.912032841948419	0.793650793650794	16
Epidermis_SOX2_Sendoel2017	ENSMUST00000046404	0.912032841948419	0.347222222222222	16
Epidermis_SOX2_Sendoel2017	ENSMUST00000040234	0.913834902479122	0.238095238095238	16
Epidermis_SOX2_Sendoel2017	ENSMUST00000120301	0.913834902479122	2.10526315789474	16
Epidermis_SOX2_Sendoel2017	ENSMUST00000217570	0.913853312942342	1.73913043478261	16
Epidermis_SOX2_Sendoel2017	ENSMUST00000013766	0.916072235722226	0.281995661605206	16
Epidermis_SOX2_Sendoel2017	ENSMUST00000119078	0.917249365954238	0.0522193211488251	16
Epidermis_SOX2_Sendoel2017	ENSMUST00000037205	0.918120134580581	0.451612903225806	16
Epidermis_SOX2_Sendoel2017	ENSMUST00000057799	0.91880367397494	1.09090909090909	16
Epidermis_SOX2_Sendoel2017	ENSMUST00000098604	0.919563150120242	0.0321199143468951	16
Epidermis_SOX2_Sendoel2017	ENSMUST00000110636	0.919563150120242	0.120192307692308	16
Epidermis_SOX2_Sendoel2017	ENSMUST00000169266	0.919657008050111	3.95161290322581	16
Epidermis_SOX2_Sendoel2017	ENSMUST00000210564	0.921282106195694	0.348970251716247	17
Epidermis_SOX2_Sendoel2017	ENSMUST00000221877	0.922488475935643	0.0291545189504373	17
Epidermis_SOX2_Sendoel2017	ENSMUST00000031588	0.92351262376581	3.5	17
Epidermis_SOX2_Sendoel2017	ENSMUST00000167201	0.924971982420606	0.0274725274725275	17
Epidermis_SOX2_Sendoel2017	ENSMUST00000039818	0.924999126521838	0.434782608695652	17
Epidermis_SOX2_Sendoel2017	ENSMUST00000053811	0.924999126521838	0.121602288984263	17
Epidermis_SOX2_Sendoel2017	ENSMUST00000111535	0.924999126521838	0.186046511627907	17
Epidermis_SOX2_Sendoel2017	ENSMUST00000122091	0.92564600414546	0.5	17
Epidermis_SOX2_Sendoel2017	ENSMUST00000048393	0.926137595837574	0.0980392156862745	17
Epidermis_SOX2_Sendoel2017	ENSMUST00000100729	0.927477558742592	0.204918032786885	17
Epidermis_SOX2_Sendoel2017	ENSMUST00000084264	0.92934560286114	0.15625	17
Epidermis_SOX2_Sendoel2017	ENSMUST00000135091	0.930417550155175	0.403780068728522	17
Epidermis_SOX2_Sendoel2017	ENSMUST00000005548	0.935333832032754	0.105740181268882	17
Epidermis_SOX2_Sendoel2017	ENSMUST00000030360	0.938995790765627	0.0460829493087558	17
Epidermis_SOX2_Sendoel2017	ENSMUST00000044326	0.940258280816689	0.250160359204618	17
Epidermis_SOX2_Sendoel2017	ENSMUST00000102898	0.940258280816689	0.1440329218107	17
Epidermis_SOX2_Sendoel2017	ENSMUST00000167591	0.940258280816689	0.122093023255814	17
Epidermis_SOX2_Sendoel2017	ENSMUST00000053107	0.944223215793471	0.263157894736842	17
Epidermis_SOX2_Sendoel2017	ENSMUST00000106058	0.944223215793471	0.0101419878296146	17
Epidermis_SOX2_Sendoel2017	ENSMUST00000066587	0.947250643672328	0.317919075144509	17
Epidermis_SOX2_Sendoel2017	ENSMUST00000024119	0.957955439570991	0.0731707317073171	17
Epidermis_SOX2_Sendoel2017	ENSMUST00000005336	0.958904057181368	0.852272727272727	17
Epidermis_SOX2_Sendoel2017	ENSMUST00000020078	0.95989694330051	0.22	17
Epidermis_SOX2_Sendoel2017	ENSMUST00000037349	0.959967733425391	0.167173252279635	17
Epidermis_SOX2_Sendoel2017	ENSMUST00000002914	0.962375375521264	0.4	17
Epidermis_SOX2_Sendoel2017	ENSMUST00000016571	0.962375375521264	0.395604395604396	17
Epidermis_SOX2_Sendoel2017	ENSMUST00000084838	0.962375375521264	0.768025078369906	17
Epidermis_SOX2_Sendoel2017	ENSMUST00000121291	0.964409512535941	0.375	17
Epidermis_SOX2_Sendoel2017	ENSMUST00000021990	0.968029357479515	0.124521072796935	17
Epidermis_SOX2_Sendoel2017	ENSMUST00000105613	0.969515860235543	0.0816326530612245	17
Epidermis_SOX2_Sendoel2017	ENSMUST00000179549	0.969515860235543	0.0574712643678161	17
Epidermis_SOX2_Sendoel2017	ENSMUST00000167290	0.970609181039481	4.2	17
Epidermis_SOX2_Sendoel2017	ENSMUST00000020980	0.973768696804037	0.159574468085106	17
Epidermis_SOX2_Sendoel2017	ENSMUST00000022204	0.974289529822245	0.301204819277108	17
Epidermis_SOX2_Sendoel2017	ENSMUST00000074912	0.974289529822245	0.488721804511278	17
Epidermis_SOX2_Sendoel2017	ENSMUST00000025014	0.975956639053618	0.0641025641025641	17
Epidermis_SOX2_Sendoel2017	ENSMUST00000034370	0.975956639053618	0.0778816199376947	17
Epidermis_SOX2_Sendoel2017	ENSMUST00000035812	0.976247129024791	0.185185185185185	17
Epidermis_SOX2_Sendoel2017	ENSMUST00000062045	0.976247129024791	8.05232558139535	17
Epidermis_SOX2_Sendoel2017	ENSMUST00000211654	0.976247129024791	0.0133570792520036	17
Epidermis_SOX2_Sendoel2017	ENSMUST00000035009	0.978435071274372	0.112359550561798	17
Epidermis_SOX2_Sendoel2017	ENSMUST00000022977	0.980456831651367	0.0437828371278459	17
Epidermis_SOX2_Sendoel2017	ENSMUST00000091703	0.9817337542949	8.828125	17
Epidermis_SOX2_Sendoel2017	ENSMUST00000001456	0.981789618148948	0.0213675213675214	17
Epidermis_SOX2_Sendoel2017	ENSMUST00000115443	0.981789618148948	0.240963855421687	17
Epidermis_SOX2_Sendoel2017	ENSMUST00000060447	0.981827612224769	0.185185185185185	17
Epidermis_SOX2_Sendoel2017	ENSMUST00000177962	0.981827612224769	0.0915750915750916	17
Epidermis_SOX2_Sendoel2017	ENSMUST00000029257	0.982588187086246	0.201612903225806	17
Epidermis_SOX2_Sendoel2017	ENSMUST00000023610	0.982749945440328	0.031055900621118	17
Epidermis_SOX2_Sendoel2017	ENSMUST00000030905	0.982749945440328	0.00893921334922527	17
Epidermis_SOX2_Sendoel2017	ENSMUST00000109731	0.982749945440328	0.454545454545455	17
Epidermis_SOX2_Sendoel2017	ENSMUST00000028921	0.984103402314953	0.0193648334624322	17
Epidermis_SOX2_Sendoel2017	ENSMUST00000004222	0.985999320775525	0.0617283950617284	17
Epidermis_SOX2_Sendoel2017	ENSMUST00000021940	0.991724941294	0.099601593625498	17
Epidermis_SOX2_Sendoel2017	ENSMUST00000170051	0.991724941294	0.0310945273631841	17
Epidermis_SOX2_Sendoel2017	ENSMUST00000033513	0.992330994854159	0.102040816326531	17
Epidermis_SOX2_Sendoel2017	ENSMUST00000122211	0.992330994854159	0.384615384615385	17
Epidermis_SOX2_Sendoel2017	ENSMUST00000057829	0.993211444050028	0.489795918367347	17
Epidermis_SOX2_Sendoel2017	ENSMUST00000059468	0.993941334565868	0.120967741935484	17
Epidermis_SOX2_Sendoel2017	ENSMUST00000221368	0.993941334565868	2.34375	17
Epidermis_SOX2_Sendoel2017	ENSMUST00000109232	0.995851634624864	0.0879765395894428	17
Epidermis_SOX2_Sendoel2017	ENSMUST00000002172	0.997504436207412	1.1038961038961	17
Epidermis_SOX2_Sendoel2017	ENSMUST00000028341	0.997504436207412	2.7710843373494	17
Epidermis_SOX2_Sendoel2017	ENSMUST00000034623	0.997504436207412	0.563847429519071	17
Epidermis_SOX2_Sendoel2017	ENSMUST00000046951	0.997920393840898	0.219683655536028	17
Epidermis_SOX2_Sendoel2017	ENSMUST00000115848	1.00296822651161	0.0953206239168111	17
Epidermis_SOX2_Sendoel2017	ENSMUST00000101347	1.00466904384446	0.12987012987013	17
Epidermis_SOX2_Sendoel2017	ENSMUST00000075770	1.00818546310432	0.833333333333333	17
Epidermis_SOX2_Sendoel2017	ENSMUST00000205573	1.00866651358271	0.0858369098712446	17
Epidermis_SOX2_Sendoel2017	ENSMUST00000019962	1.01027417717712	0.0178465199286139	17
Epidermis_SOX2_Sendoel2017	ENSMUST00000002844	1.01349925289293	0.0305810397553517	17
Epidermis_SOX2_Sendoel2017	ENSMUST00000048250	1.01403030917517	0.10752688172043	17
Epidermis_SOX2_Sendoel2017	ENSMUST00000175934	1.01403030917517	0.04	17
Epidermis_SOX2_Sendoel2017	ENSMUST00000127234	1.01430872827679	0.0263311878291399	17
Epidermis_SOX2_Sendoel2017	ENSMUST00000115027	1.01626367014075	0.129950495049505	17
Epidermis_SOX2_Sendoel2017	ENSMUST00000047524	1.01971388356249	0.277777777777778	17
Epidermis_SOX2_Sendoel2017	ENSMUST00000030901	1.02001725954495	0.138888888888889	17
Epidermis_SOX2_Sendoel2017	ENSMUST00000170271	1.02001725954495	0.0225563909774436	17
Epidermis_SOX2_Sendoel2017	ENSMUST00000020149	1.02226361528173	0.833333333333333	17
Epidermis_SOX2_Sendoel2017	ENSMUST00000040484	1.0224956917657	0.0488599348534202	18
Epidermis_SOX2_Sendoel2017	ENSMUST00000068532	1.02269058415881	0.15625	18
Epidermis_SOX2_Sendoel2017	ENSMUST00000034205	1.02292088155034	0.4	18
Epidermis_SOX2_Sendoel2017	ENSMUST00000072155	1.02292088155034	0.3125	18
Epidermis_SOX2_Sendoel2017	ENSMUST00000019044	1.02597441950667	0.818181818181818	18
Epidermis_SOX2_Sendoel2017	ENSMUST00000050073	1.02647715255812	0.0581395348837209	18
Epidermis_SOX2_Sendoel2017	ENSMUST00000025170	1.02888479465399	0.565749235474006	18
Epidermis_SOX2_Sendoel2017	ENSMUST00000033941	1.03438645390037	0.225988700564972	18
Epidermis_SOX2_Sendoel2017	ENSMUST00000034021	1.03679409599625	0.423452768729642	18
Epidermis_SOX2_Sendoel2017	ENSMUST00000165316	1.03758960593518	0.0746268656716418	18
Epidermis_SOX2_Sendoel2017	ENSMUST00000009058	1.03882978201696	0.229885057471264	18
Epidermis_SOX2_Sendoel2017	ENSMUST00000189702	1.03882978201696	0.050761421319797	18
Epidermis_SOX2_Sendoel2017	ENSMUST00000058125	1.04063184254766	0.101010101010101	18
Epidermis_SOX2_Sendoel2017	ENSMUST00000020463	1.04422353363994	0.113122171945701	18
Epidermis_SOX2_Sendoel2017	ENSMUST00000010899	1.04994845149522	0.0895522388059701	18
Epidermis_SOX2_Sendoel2017	ENSMUST00000217537	1.04994845149522	1.52173913043478	18
Epidermis_SOX2_Sendoel2017	ENSMUST00000023465	1.05178778314109	0.0731707317073171	18
Epidermis_SOX2_Sendoel2017	ENSMUST00000003123	1.05211484884129	0.110132158590308	18
Epidermis_SOX2_Sendoel2017	ENSMUST00000085555	1.05360135159732	0.109489051094891	18
Epidermis_SOX2_Sendoel2017	ENSMUST00000035899	1.05469467240126	0.2	18
Epidermis_SOX2_Sendoel2017	ENSMUST00000025515	1.05657252384294	0.869565217391304	18
Epidermis_SOX2_Sendoel2017	ENSMUST00000026416	1.05657252384294	0.245664739884393	18
Epidermis_SOX2_Sendoel2017	ENSMUST00000190686	1.05834687046624	0.203349282296651	18
Epidermis_SOX2_Sendoel2017	ENSMUST00000233136	1.05874088085047	0.148936170212766	18
Epidermis_SOX2_Sendoel2017	ENSMUST00000029336	1.06537586234643	0.256410256410256	18
Epidermis_SOX2_Sendoel2017	ENSMUST00000034878	1.06822563259493	0.117924528301887	18
Epidermis_SOX2_Sendoel2017	ENSMUST00000045374	1.07030451198359	0.405405405405405	18
Epidermis_SOX2_Sendoel2017	ENSMUST00000025204	1.0703470086482	0.572115384615385	18
Epidermis_SOX2_Sendoel2017	ENSMUST00000035116	1.07035606727897	0.245901639344262	18
Epidermis_SOX2_Sendoel2017	ENSMUST00000041555	1.07249245423317	0.277777777777778	18
Epidermis_SOX2_Sendoel2017	ENSMUST00000002902	1.07272571529903	0.303030303030303	18
Epidermis_SOX2_Sendoel2017	ENSMUST00000156690	1.07272571529903	0.121212121212121	18
Epidermis_SOX2_Sendoel2017	ENSMUST00000058137	1.07509252751712	0.0634920634920635	18
Epidermis_SOX2_Sendoel2017	ENSMUST00000107234	1.07509252751712	0.072202166064982	18
Epidermis_SOX2_Sendoel2017	ENSMUST00000143971	1.07509252751712	0.227091633466135	18
Epidermis_SOX2_Sendoel2017	ENSMUST00000103091	1.07654569977765	0.0212765957446809	18
Epidermis_SOX2_Sendoel2017	ENSMUST00000010049	1.07698999498373	0.253807106598985	18
Epidermis_SOX2_Sendoel2017	ENSMUST00000207484	1.07698999498373	0.062984496124031	18
Epidermis_SOX2_Sendoel2017	ENSMUST00000041262	1.0772220714677	0.10752688172043	18
Epidermis_SOX2_Sendoel2017	ENSMUST00000123594	1.08029199601117	0.0519031141868512	18
Epidermis_SOX2_Sendoel2017	ENSMUST00000028328	1.08192790583333	0.833333333333333	18
Epidermis_SOX2_Sendoel2017	ENSMUST00000047134	1.08192790583333	0.3125	18
Epidermis_SOX2_Sendoel2017	ENSMUST00000021077	1.08265876063742	0.102040816326531	18
Epidermis_SOX2_Sendoel2017	ENSMUST00000031739	1.08265876063742	0.416666666666667	18
Epidermis_SOX2_Sendoel2017	ENSMUST00000063042	1.08404558541537	0.111940298507463	18
Epidermis_SOX2_Sendoel2017	ENSMUST00000110167	1.08626183513289	0.32017870439315	18
Epidermis_SOX2_Sendoel2017	ENSMUST00000001845	1.08652401763612	35.8974358974359	18
Epidermis_SOX2_Sendoel2017	ENSMUST00000121927	1.08705016903447	0.0952380952380952	18
Epidermis_SOX2_Sendoel2017	ENSMUST00000030154	1.08849318457413	0.036231884057971	18
Epidermis_SOX2_Sendoel2017	ENSMUST00000120240	1.08890414928471	3.13725490196078	18
Epidermis_SOX2_Sendoel2017	ENSMUST00000032591	1.08923811128405	0.405405405405405	18
Epidermis_SOX2_Sendoel2017	ENSMUST00000038699	1.09299310392214	0.210526315789474	18
Epidermis_SOX2_Sendoel2017	ENSMUST00000061156	1.09354458042417	0.100446428571429	18
Epidermis_SOX2_Sendoel2017	ENSMUST00000098924	1.09354458042417	0.0710900473933649	18
Epidermis_SOX2_Sendoel2017	ENSMUST00000169314	1.09720280654871	0.210526315789474	18
Epidermis_SOX2_Sendoel2017	ENSMUST00000193254	1.09984991433823	1.09375	18
Epidermis_SOX2_Sendoel2017	ENSMUST00000041684	1.10212985812989	0.0482315112540193	18
Epidermis_SOX2_Sendoel2017	ENSMUST00000021412	1.10421153510742	0.00676818950930626	18
Epidermis_SOX2_Sendoel2017	ENSMUST00000077290	1.1081138258757	0.360512129380054	18
Epidermis_SOX2_Sendoel2017	ENSMUST00000033121	1.1083124535333	0.174129353233831	18
Epidermis_SOX2_Sendoel2017	ENSMUST00000065997	1.1083124535333	0.178571428571429	18
Epidermis_SOX2_Sendoel2017	ENSMUST00000102484	1.1083124535333	0.0993377483443709	18
Epidermis_SOX2_Sendoel2017	ENSMUST00000169390	1.10857689399957	0.183150183150183	18
Epidermis_SOX2_Sendoel2017	ENSMUST00000200284	1.10857689399957	0.5	18
Epidermis_SOX2_Sendoel2017	ENSMUST00000024967	1.1100633967556	0.301204819277108	18
Epidermis_SOX2_Sendoel2017	ENSMUST00000117721	1.11073295277266	0.329545454545455	18
Epidermis_SOX2_Sendoel2017	ENSMUST00000068259	1.11079088575405	0.441176470588235	18
Epidermis_SOX2_Sendoel2017	ENSMUST00000092646	1.11129890354494	0.188679245283019	18
Epidermis_SOX2_Sendoel2017	ENSMUST00000013773	1.11409029723611	0.0662251655629139	18
Epidermis_SOX2_Sendoel2017	ENSMUST00000066778	1.11494265539924	2.64705882352941	18
Epidermis_SOX2_Sendoel2017	ENSMUST00000166395	1.11494265539924	0.0574712643678161	18
Epidermis_SOX2_Sendoel2017	ENSMUST00000029565	1.11971420140895	0.0379746835443038	18
Epidermis_SOX2_Sendoel2017	ENSMUST00000058022	1.11971420140895	0.192307692307692	18
Epidermis_SOX2_Sendoel2017	ENSMUST00000164342	1.12012875687095	0.0129366106080207	18
Epidermis_SOX2_Sendoel2017	ENSMUST00000080518	1.1209571921583	0.0217864923747277	18
Epidermis_SOX2_Sendoel2017	ENSMUST00000032071	1.12194922786487	0.0916496945010183	18
Epidermis_SOX2_Sendoel2017	ENSMUST00000031668	1.12328113304518	0.121212121212121	18
Epidermis_SOX2_Sendoel2017	ENSMUST00000052509	1.13424944185006	0.126582278481013	18
Epidermis_SOX2_Sendoel2017	ENSMUST00000106447	1.13489631947368	1.34259259259259	18
Epidermis_SOX2_Sendoel2017	ENSMUST00000025137	1.13672787407082	0.396341463414634	19
Epidermis_SOX2_Sendoel2017	ENSMUST00000167496	1.13672787407082	0.0858369098712446	19
Epidermis_SOX2_Sendoel2017	ENSMUST00000233514	1.13672787407082	0.0534045393858478	19
Epidermis_SOX2_Sendoel2017	ENSMUST00000013970	1.13880561212772	0.353697749196141	19
Epidermis_SOX2_Sendoel2017	ENSMUST00000074628	1.13880561212772	0.594530321046373	19
Epidermis_SOX2_Sendoel2017	ENSMUST00000029925	1.14349941411645	0.188087774294671	19
Epidermis_SOX2_Sendoel2017	ENSMUST00000070219	1.1470695236652	0.0785973397823458	19
Epidermis_SOX2_Sendoel2017	ENSMUST00000167518	1.1470695236652	0.842105263157895	19
Epidermis_SOX2_Sendoel2017	ENSMUST00000037315	1.14719901283214	0.675675675675676	19
Epidermis_SOX2_Sendoel2017	ENSMUST00000035780	1.15140871545871	0.220588235294118	19
Epidermis_SOX2_Sendoel2017	ENSMUST00000084852	1.15140871545871	0.121951219512195	19
Epidermis_SOX2_Sendoel2017	ENSMUST00000115124	1.15446225341504	0.0737463126843658	19
Epidermis_SOX2_Sendoel2017	ENSMUST00000019734	1.1545738734177	0.483870967741935	19
Epidermis_SOX2_Sendoel2017	ENSMUST00000111230	1.1545738734177	1.09605911330049	19
Epidermis_SOX2_Sendoel2017	ENSMUST00000020551	1.15461186749352	0.692307692307692	19
Epidermis_SOX2_Sendoel2017	ENSMUST00000042657	1.15594875617107	0.168539325842697	19
Epidermis_SOX2_Sendoel2017	ENSMUST00000052529	1.15684920073662	0.0714285714285714	19
Epidermis_SOX2_Sendoel2017	ENSMUST00000011492	1.1569406856358	0.093167701863354	19
Epidermis_SOX2_Sendoel2017	ENSMUST00000030742	1.1569406856358	0.0847457627118644	19
Epidermis_SOX2_Sendoel2017	ENSMUST00000079573	1.1569406856358	0.6	19
Epidermis_SOX2_Sendoel2017	ENSMUST00000088217	1.15766676422445	0.0925925925925926	19
Epidermis_SOX2_Sendoel2017	ENSMUST00000127405	1.15766676422445	0.0529390288426433	19
Epidermis_SOX2_Sendoel2017	ENSMUST00000032573	1.15842718839182	0.6	19
Epidermis_SOX2_Sendoel2017	ENSMUST00000202576	1.15842718839182	0.091533180778032	19
Epidermis_SOX2_Sendoel2017	ENSMUST00000227322	1.15842718839182	0.0789473684210526	19
Epidermis_SOX2_Sendoel2017	ENSMUST00000027027	1.16202051851289	0.666666666666667	19
Epidermis_SOX2_Sendoel2017	ENSMUST00000038942	1.16202051851289	0.128205128205128	19
Epidermis_SOX2_Sendoel2017	ENSMUST00000000608	1.16627335508138	0.183946488294314	19
Epidermis_SOX2_Sendoel2017	ENSMUST00000015456	1.167138190658	0.0310880829015544	19
Epidermis_SOX2_Sendoel2017	ENSMUST00000069245	1.16889832715314	0.0513347022587269	19
Epidermis_SOX2_Sendoel2017	ENSMUST00000042497	1.16994780008699	0.0315568022440393	19
Epidermis_SOX2_Sendoel2017	ENSMUST00000042818	1.16994780008699	0.0490196078431373	19
Epidermis_SOX2_Sendoel2017	ENSMUST00000078528	1.16994780008699	5.16129032258065	19
Epidermis_SOX2_Sendoel2017	ENSMUST00000097442	1.17048305770796	0.0478468899521531	19
Epidermis_SOX2_Sendoel2017	ENSMUST00000052183	1.17108626940273	0.729166666666667	19
Epidermis_SOX2_Sendoel2017	ENSMUST00000022196	1.17242623230774	0.0496688741721854	19
Epidermis_SOX2_Sendoel2017	ENSMUST00000010502	1.17296148992871	0.0652173913043478	19
Epidermis_SOX2_Sendoel2017	ENSMUST00000045923	1.17296148992871	0.121580547112462	19
Epidermis_SOX2_Sendoel2017	ENSMUST00000152796	1.17296148992871	0.0862068965517242	19
Epidermis_SOX2_Sendoel2017	ENSMUST00000058142	1.17310802977972	0.0847457627118644	19
Epidermis_SOX2_Sendoel2017	ENSMUST00000062160	1.17310802977972	0.0921149594694178	19
Epidermis_SOX2_Sendoel2017	ENSMUST00000029794	1.17444799268474	0.0214154599224964	19
Epidermis_SOX2_Sendoel2017	ENSMUST00000100070	1.17444799268474	0.078740157480315	19
Epidermis_SOX2_Sendoel2017	ENSMUST00000101208	1.17444799268474	0.170940170940171	19
Epidermis_SOX2_Sendoel2017	ENSMUST00000102573	1.17650100548024	0.416666666666667	19
Epidermis_SOX2_Sendoel2017	ENSMUST00000034094	1.17921953869445	0.306122448979592	19
Epidermis_SOX2_Sendoel2017	ENSMUST00000223690	1.17921953869445	0.627177700348432	19
Epidermis_SOX2_Sendoel2017	ENSMUST00000034000	1.17978449028618	0.0906183368869936	19
Epidermis_SOX2_Sendoel2017	ENSMUST00000036153	1.17978449028618	0.153403643336529	19
Epidermis_SOX2_Sendoel2017	ENSMUST00000046765	1.17978449028618	0.0204918032786885	19
Epidermis_SOX2_Sendoel2017	ENSMUST00000021313	1.18226292250694	0.037593984962406	19
Epidermis_SOX2_Sendoel2017	ENSMUST00000163584	1.18301901213226	0.0060313630880579	19
Epidermis_SOX2_Sendoel2017	ENSMUST00000033809	1.18669345713787	0.523012552301255	19
Epidermis_SOX2_Sendoel2017	ENSMUST00000025561	1.18734033476149	0.55045871559633	19
Epidermis_SOX2_Sendoel2017	ENSMUST00000028914	1.18793249559924	0.121951219512195	19
Epidermis_SOX2_Sendoel2017	ENSMUST00000139049	1.18917188935862	0.100671140939597	19
Epidermis_SOX2_Sendoel2017	ENSMUST00000004985	1.18969067745577	0.535714285714286	19
Epidermis_SOX2_Sendoel2017	ENSMUST00000234968	1.19042505211824	1.55	19
Epidermis_SOX2_Sendoel2017	ENSMUST00000022895	1.19119364973562	1.21621621621622	19
Epidermis_SOX2_Sendoel2017	ENSMUST00000027532	1.19283269421411	0.574712643678161	19
Epidermis_SOX2_Sendoel2017	ENSMUST00000099376	1.19283269421411	0.308411214953271	19
Epidermis_SOX2_Sendoel2017	ENSMUST00000001716	1.19348676352458	0.0737100737100737	19
Epidermis_SOX2_Sendoel2017	ENSMUST00000013693	1.19431919697014	1.05263157894737	19
Epidermis_SOX2_Sendoel2017	ENSMUST00000168720	1.19547288478895	0.231481481481482	19
Epidermis_SOX2_Sendoel2017	ENSMUST00000020699	1.19695938754498	2.26890756302521	19
Epidermis_SOX2_Sendoel2017	ENSMUST00000005255	1.1981691563592	0.43010752688172	19
Epidermis_SOX2_Sendoel2017	ENSMUST00000019447	1.19826891806623	0.238095238095238	19
Epidermis_SOX2_Sendoel2017	ENSMUST00000032882	1.19964302811994	0.0499445061043285	19
Epidermis_SOX2_Sendoel2017	ENSMUST00000066039	1.20113863709859	0.657370517928287	19
Epidermis_SOX2_Sendoel2017	ENSMUST00000070742	1.20311378783846	0.465116279069768	19
Epidermis_SOX2_Sendoel2017	ENSMUST00000199896	1.20334586432243	12.3979591836735	19
Epidermis_SOX2_Sendoel2017	ENSMUST00000032825	1.20690626870285	0.239124560929479	19
Epidermis_SOX2_Sendoel2017	ENSMUST00000065373	1.20690626870285	0.663507109004739	19
Epidermis_SOX2_Sendoel2017	ENSMUST00000082059	1.21160977585991	0.252100840336134	19
Epidermis_SOX2_Sendoel2017	ENSMUST00000021667	1.21221854183983	0.0298507462686567	19
Epidermis_SOX2_Sendoel2017	ENSMUST00000102487	1.21221854183983	0.610561056105611	19
Epidermis_SOX2_Sendoel2017	ENSMUST00000111252	1.21221854183983	1.41414141414141	19
Epidermis_SOX2_Sendoel2017	ENSMUST00000140991	1.21221854183983	0.201612903225806	19
Epidermis_SOX2_Sendoel2017	ENSMUST00000112925	1.21403959997874	0.512820512820513	19
Epidermis_SOX2_Sendoel2017	ENSMUST00000029891	1.21501457511711	0.0717703349282297	19
Epidermis_SOX2_Sendoel2017	ENSMUST00000020575	1.21871737036919	0.333333333333333	20
Epidermis_SOX2_Sendoel2017	ENSMUST00000092096	1.21871737036919	0.0968992248062015	20
Epidermis_SOX2_Sendoel2017	ENSMUST00000170217	1.21871737036919	0.256410256410256	20
Epidermis_SOX2_Sendoel2017	ENSMUST00000223679	1.21871737036919	0.0847457627118644	20
Epidermis_SOX2_Sendoel2017	ENSMUST00000002808	1.22119580258994	0.275229357798165	20
Epidermis_SOX2_Sendoel2017	ENSMUST00000080511	1.22119580258994	3.85714285714286	20
Epidermis_SOX2_Sendoel2017	ENSMUST00000089669	1.22119580258994	0.869565217391305	20
Epidermis_SOX2_Sendoel2017	ENSMUST00000096272	1.22119580258994	0.665399239543726	20
Epidermis_SOX2_Sendoel2017	ENSMUST00000172095	1.22292707299576	0.0735294117647059	20
Epidermis_SOX2_Sendoel2017	ENSMUST00000108641	1.22319151346204	0.072992700729927	20
Epidermis_SOX2_Sendoel2017	ENSMUST00000160507	1.22467801621806	0.0951374207188161	20
Epidermis_SOX2_Sendoel2017	ENSMUST00000170872	1.22564915492736	0.259067357512953	20
Epidermis_SOX2_Sendoel2017	ENSMUST00000101029	1.22812758714812	1.50537634408602	20
Epidermis_SOX2_Sendoel2017	ENSMUST00000102592	1.22812758714812	0.304347826086957	20
Epidermis_SOX2_Sendoel2017	ENSMUST00000009234	1.22837761493374	0.197916666666667	20
Epidermis_SOX2_Sendoel2017	ENSMUST00000060417	1.22944956222778	0.0925925925925926	20
Epidermis_SOX2_Sendoel2017	ENSMUST00000060738	1.22944956222778	0.142857142857143	20
Epidermis_SOX2_Sendoel2017	ENSMUST00000041830	1.23115501502697	0.0404040404040404	20
Epidermis_SOX2_Sendoel2017	ENSMUST00000025979	1.23546302742007	0.0592885375494071	20
Epidermis_SOX2_Sendoel2017	ENSMUST00000118788	1.2413286307572	0.247524752475248	20
Epidermis_SOX2_Sendoel2017	ENSMUST00000036880	1.24308876725234	0.579399141630901	20
Epidermis_SOX2_Sendoel2017	ENSMUST00000089959	1.24365471802463	0.072463768115942	20
Epidermis_SOX2_Sendoel2017	ENSMUST00000071926	1.24572895782718	0.196078431372549	20
Epidermis_SOX2_Sendoel2017	ENSMUST00000022429	1.24610600987466	0.0221483942414175	20
Epidermis_SOX2_Sendoel2017	ENSMUST00000105510	1.24644611171579	0.116487455197133	20
Epidermis_SOX2_Sendoel2017	ENSMUST00000038753	1.24985959927886	0.135593220338983	20
Epidermis_SOX2_Sendoel2017	ENSMUST00000130411	1.24985959927886	0.0229885057471264	20
Epidermis_SOX2_Sendoel2017	ENSMUST00000040428	1.25056368487631	0.0214961306964746	20
Epidermis_SOX2_Sendoel2017	ENSMUST00000030076	1.25512476192546	0.0182481751824818	20
Epidermis_SOX2_Sendoel2017	ENSMUST00000019907	1.2571935211415	0.136986301369863	20
Epidermis_SOX2_Sendoel2017	ENSMUST00000022345	1.25897898274032	0.13953488372093	20
Epidermis_SOX2_Sendoel2017	ENSMUST00000030852	1.26163264840485	0.223214285714286	20
Epidermis_SOX2_Sendoel2017	ENSMUST00000031250	1.26221679362831	0.181818181818182	20
Epidermis_SOX2_Sendoel2017	ENSMUST00000161023	1.26247461487806	0.585106382978723	20
Epidermis_SOX2_Sendoel2017	ENSMUST00000188371	1.26247461487806	0.476190476190476	20
Epidermis_SOX2_Sendoel2017	ENSMUST00000017384	1.26466255712764	0.742574257425743	20
Epidermis_SOX2_Sendoel2017	ENSMUST00000109035	1.26466255712764	0.0864197530864198	20
Epidermis_SOX2_Sendoel2017	ENSMUST00000165318	1.26745859040491	0.288461538461538	20
Epidermis_SOX2_Sendoel2017	ENSMUST00000093456	1.27146382019909	0.257452574525745	20
Epidermis_SOX2_Sendoel2017	ENSMUST00000159569	1.27146382019909	0.8	20
Epidermis_SOX2_Sendoel2017	ENSMUST00000202214	1.27159613497604	0.384615384615385	20
Epidermis_SOX2_Sendoel2017	ENSMUST00000031779	1.27241960224103	0.0263157894736842	20
Epidermis_SOX2_Sendoel2017	ENSMUST00000044200	1.27241960224103	0.050251256281407	20
Epidermis_SOX2_Sendoel2017	ENSMUST00000026122	1.27280070887664	0.526200153795452	20
Epidermis_SOX2_Sendoel2017	ENSMUST00000002121	1.27301529303178	0.17208413001912	20
Epidermis_SOX2_Sendoel2017	ENSMUST00000034277	1.27344375007119	0.0224215246636771	20
Epidermis_SOX2_Sendoel2017	ENSMUST00000044106	1.27344375007119	0.125268432355047	20
Epidermis_SOX2_Sendoel2017	ENSMUST00000181333	1.27344375007119	0.0224215246636771	20
Epidermis_SOX2_Sendoel2017	ENSMUST00000023086	1.27383346821914	0.317737430167598	20
Epidermis_SOX2_Sendoel2017	ENSMUST00000025406	1.27383346821914	0.328947368421053	20
Epidermis_SOX2_Sendoel2017	ENSMUST00000061450	1.27383346821914	0.0614754098360656	20
Epidermis_SOX2_Sendoel2017	ENSMUST00000117796	1.27383346821914	2.25	20
Epidermis_SOX2_Sendoel2017	ENSMUST00000025490	1.27391266336986	0.23936170212766	20
Epidermis_SOX2_Sendoel2017	ENSMUST00000048731	1.27391266336986	0.580645161290323	20
Epidermis_SOX2_Sendoel2017	ENSMUST00000059596	1.27527914109739	1	20
Epidermis_SOX2_Sendoel2017	ENSMUST00000009679	1.27563552874984	0.0523560209424084	20
Epidermis_SOX2_Sendoel2017	ENSMUST00000078673	1.27711581540467	0.285714285714286	20
Epidermis_SOX2_Sendoel2017	ENSMUST00000110366	1.27711581540467	0.111111111111111	20
Epidermis_SOX2_Sendoel2017	ENSMUST00000031024	1.27724248798719	0.142602495543672	20
Epidermis_SOX2_Sendoel2017	ENSMUST00000026506	1.27765345269777	0.0250312891113892	20
Epidermis_SOX2_Sendoel2017	ENSMUST00000043680	1.27765345269777	0.0259451445515196	20
Epidermis_SOX2_Sendoel2017	ENSMUST00000025685	1.27972092020794	0.0793650793650794	20
Epidermis_SOX2_Sendoel2017	ENSMUST00000220621	1.28099784285148	0.242718446601942	20
Epidermis_SOX2_Sendoel2017	ENSMUST00000000090	1.28274569623961	0.128205128205128	20
Epidermis_SOX2_Sendoel2017	ENSMUST00000070112	1.28274569623961	0.129157820240623	20
Epidermis_SOX2_Sendoel2017	ENSMUST00000113360	1.28274569623961	0.0597269624573379	20
Epidermis_SOX2_Sendoel2017	ENSMUST00000109847	1.28367140047006	0.0510204081632653	20
Epidermis_SOX2_Sendoel2017	ENSMUST00000039758	1.28522412846036	0.304357467568467	20
Epidermis_SOX2_Sendoel2017	ENSMUST00000040853	1.28522412846036	0.207547169811321	20
Epidermis_SOX2_Sendoel2017	ENSMUST00000028288	1.28871553536133	0.0858369098712446	20
Epidermis_SOX2_Sendoel2017	ENSMUST00000025955	1.29018940712207	0.032071840923669	20
Epidermis_SOX2_Sendoel2017	ENSMUST00000138603	1.29018940712207	0.78125	20
Epidermis_SOX2_Sendoel2017	ENSMUST00000098143	1.2911413741431	0.0626959247648903	20
Epidermis_SOX2_Sendoel2017	ENSMUST00000164056	1.2911413741431	0.109489051094891	20
Epidermis_SOX2_Sendoel2017	ENSMUST00000007251	1.29164105831078	0.0468164794007491	20
Epidermis_SOX2_Sendoel2017	ENSMUST00000064230	1.29164105831078	0.555555555555556	20
Epidermis_SOX2_Sendoel2017	ENSMUST00000229951	1.29436088266812	0.0632911392405063	20
Epidermis_SOX2_Sendoel2017	ENSMUST00000119704	1.29439910974865	0.112531969309463	20
Epidermis_SOX2_Sendoel2017	ENSMUST00000120495	1.29439910974865	0.112531969309463	20
Epidermis_SOX2_Sendoel2017	ENSMUST00000030849	1.2968775419694	0.217391304347826	20
Epidermis_SOX2_Sendoel2017	ENSMUST00000120389	1.2968775419694	0.167224080267559	20
Epidermis_SOX2_Sendoel2017	ENSMUST00000021676	1.29990496984826	0.043859649122807	21
Epidermis_SOX2_Sendoel2017	ENSMUST00000040313	1.30147747455486	0.6	21
Epidermis_SOX2_Sendoel2017	ENSMUST00000099858	1.30230361456667	0.45578231292517	21
Epidermis_SOX2_Sendoel2017	ENSMUST00000021864	1.30608227445724	0.0954032957502168	21
Epidermis_SOX2_Sendoel2017	ENSMUST00000045368	1.30744731367658	0.0793650793650794	21
Epidermis_SOX2_Sendoel2017	ENSMUST00000031524	1.3109863639105	0.182186234817814	21
Epidermis_SOX2_Sendoel2017	ENSMUST00000107254	1.31370536244232	0.217391304347826	21
Epidermis_SOX2_Sendoel2017	ENSMUST00000040695	1.31525318554874	1.34615384615385	21
Epidermis_SOX2_Sendoel2017	ENSMUST00000058679	1.31529568221335	0.304878048780488	21
Epidermis_SOX2_Sendoel2017	ENSMUST00000020099	1.3179604837849	0.018018018018018	21
Epidermis_SOX2_Sendoel2017	ENSMUST00000065625	1.3179604837849	0.0564971751412429	21
Epidermis_SOX2_Sendoel2017	ENSMUST00000031977	1.32218497010692	0.238095238095238	21
Epidermis_SOX2_Sendoel2017	ENSMUST00000039887	1.32218497010692	0.0704225352112676	21
Epidermis_SOX2_Sendoel2017	ENSMUST00000109556	1.32218497010692	0.12987012987013	21
Epidermis_SOX2_Sendoel2017	ENSMUST00000103143	1.32509111779966	0.103092783505155	21
Epidermis_SOX2_Sendoel2017	ENSMUST00000141116	1.32509111779966	2.75	21
Epidermis_SOX2_Sendoel2017	ENSMUST00000028610	1.32558558484912	0.127688172043011	21
Epidermis_SOX2_Sendoel2017	ENSMUST00000046955	1.32558558484912	0.336134453781513	21
Epidermis_SOX2_Sendoel2017	ENSMUST00000102972	1.32558558484912	3.80952380952381	21
Epidermis_SOX2_Sendoel2017	ENSMUST00000080713	1.3286542194412	0.695488721804511	21
Epidermis_SOX2_Sendoel2017	ENSMUST00000140164	1.32995094374127	0.0768156424581006	21
Epidermis_SOX2_Sendoel2017	ENSMUST00000030760	1.3360040723938	0.7847533632287	21
Epidermis_SOX2_Sendoel2017	ENSMUST00000106616	1.33739133178485	0.0226757369614512	21
Epidermis_SOX2_Sendoel2017	ENSMUST00000209913	1.33739133178485	0.210526315789474	21
Epidermis_SOX2_Sendoel2017	ENSMUST00000021668	1.33887783454088	0.0902633915359574	21
Epidermis_SOX2_Sendoel2017	ENSMUST00000228977	1.33887783454088	0.0402298850574713	21
Epidermis_SOX2_Sendoel2017	ENSMUST00000213683	1.34125931235616	0.155393053016453	21
Epidermis_SOX2_Sendoel2017	ENSMUST00000023225	1.34373774457692	0.130123617436565	21
Epidermis_SOX2_Sendoel2017	ENSMUST00000028599	1.34373774457692	0.32258064516129	21
Epidermis_SOX2_Sendoel2017	ENSMUST00000027125	1.34539987649208	0.0934579439252337	21
Epidermis_SOX2_Sendoel2017	ENSMUST00000055604	1.34680489795592	0.666666666666667	21
Epidermis_SOX2_Sendoel2017	ENSMUST00000111368	1.34680489795592	0.2	21
Epidermis_SOX2_Sendoel2017	ENSMUST00000115193	1.34845341444841	0.0980392156862745	21
Epidermis_SOX2_Sendoel2017	ENSMUST00000025759	1.35093184666917	0.00669792364367046	21
Epidermis_SOX2_Sendoel2017	ENSMUST00000052761	1.35173354759309	0.577367205542725	21
Epidermis_SOX2_Sendoel2017	ENSMUST00000017945	1.35182740552295	0.259259259259259	21
Epidermis_SOX2_Sendoel2017	ENSMUST00000052648	1.35287449878467	0.206185567010309	21
Epidermis_SOX2_Sendoel2017	ENSMUST00000067496	1.35287449878467	0.00253036437246964	21
Epidermis_SOX2_Sendoel2017	ENSMUST00000179265	1.35287449878467	0.189189189189189	21
Epidermis_SOX2_Sendoel2017	ENSMUST00000034547	1.35405963486052	0.0572519083969466	21
Epidermis_SOX2_Sendoel2017	ENSMUST00000107384	1.35568162633781	0.141129032258065	21
Epidermis_SOX2_Sendoel2017	ENSMUST00000046399	1.35576082148854	0.314285714285714	21
Epidermis_SOX2_Sendoel2017	ENSMUST00000002403	1.35594325021966	0.033532041728763	21
Epidermis_SOX2_Sendoel2017	ENSMUST00000033283	1.35702999426867	0.189161554192229	21
Epidermis_SOX2_Sendoel2017	ENSMUST00000075827	1.35702999426867	0.737704918032787	21
Epidermis_SOX2_Sendoel2017	ENSMUST00000029165	1.35816846358441	0.0413223140495868	21
Epidermis_SOX2_Sendoel2017	ENSMUST00000054387	1.35816846358441	0.38961038961039	21
Epidermis_SOX2_Sendoel2017	ENSMUST00000018737	1.35964284893534	0.0135574837310195	21
Epidermis_SOX2_Sendoel2017	ENSMUST00000027797	1.35964284893534	0.333333333333333	21
Epidermis_SOX2_Sendoel2017	ENSMUST00000036439	1.35964284893534	0.389344262295082	21
Epidermis_SOX2_Sendoel2017	ENSMUST00000139231	1.35964284893534	0.0374531835205993	21
Epidermis_SOX2_Sendoel2017	ENSMUST00000021416	1.36071479622938	0.0842696629213483	21
Epidermis_SOX2_Sendoel2017	ENSMUST00000047510	1.36071479622938	0.097323600973236	21
Epidermis_SOX2_Sendoel2017	ENSMUST00000058183	1.36071479622938	0.5	21
Epidermis_SOX2_Sendoel2017	ENSMUST00000002284	1.36106073117826	1.52941176470588	21
Epidermis_SOX2_Sendoel2017	ENSMUST00000032264	1.36112935169137	0.0552922590837283	21
Epidermis_SOX2_Sendoel2017	ENSMUST00000046290	1.36112935169137	0.465116279069768	21
Epidermis_SOX2_Sendoel2017	ENSMUST00000058232	1.36147759342744	1.50510204081633	21
Epidermis_SOX2_Sendoel2017	ENSMUST00000043285	1.3653275528165	0.5	21
Epidermis_SOX2_Sendoel2017	ENSMUST00000035121	1.36561268805706	0.64030131826742	21
Epidermis_SOX2_Sendoel2017	ENSMUST00000021413	1.36695265096208	0.14218009478673	21
Epidermis_SOX2_Sendoel2017	ENSMUST00000030991	1.36695265096208	0.0952380952380952	21
Epidermis_SOX2_Sendoel2017	ENSMUST00000087315	1.36695265096208	0.0474683544303797	21
Epidermis_SOX2_Sendoel2017	ENSMUST00000099173	1.36695265096208	1.1638141809291	21
Epidermis_SOX2_Sendoel2017	ENSMUST00000028332	1.36709919081309	0.315186246418338	21
Epidermis_SOX2_Sendoel2017	ENSMUST00000007042	1.37136800922368	0.467836257309942	21
Epidermis_SOX2_Sendoel2017	ENSMUST00000024783	1.37136800922368	0.109649122807018	21
Epidermis_SOX2_Sendoel2017	ENSMUST00000031131	1.37377565131955	1.57142857142857	21
Epidermis_SOX2_Sendoel2017	ENSMUST00000021173	1.37384644144443	0.0145137880986938	21
Epidermis_SOX2_Sendoel2017	ENSMUST00000030872	1.37384644144443	0.627615062761506	21
Epidermis_SOX2_Sendoel2017	ENSMUST00000000129	1.37581560838245	0.930232558139535	21
Epidermis_SOX2_Sendoel2017	ENSMUST00000071087	1.37581560838245	0.454545454545455	21
Epidermis_SOX2_Sendoel2017	ENSMUST00000026743	1.37822325047832	0.604681404421326	21
Epidermis_SOX2_Sendoel2017	ENSMUST00000100484	1.37822325047832	0.196629213483146	21
Epidermis_SOX2_Sendoel2017	ENSMUST00000109848	1.37822325047832	0.122850122850123	21
Epidermis_SOX2_Sendoel2017	ENSMUST00000235692	1.37822325047832	0.0446428571428571	21
Epidermis_SOX2_Sendoel2017	ENSMUST00000042471	1.37848460111042	0.681818181818182	21
Epidermis_SOX2_Sendoel2017	ENSMUST00000171183	1.38096303333118	0.0153139356814701	21
Epidermis_SOX2_Sendoel2017	ENSMUST00000213086	1.38096303333118	0.154826958105647	21
Epidermis_SOX2_Sendoel2017	ENSMUST00000026427	1.38112939817106	0.5	22
Epidermis_SOX2_Sendoel2017	ENSMUST00000117892	1.38112939817106	0.232558139534884	22
Epidermis_SOX2_Sendoel2017	ENSMUST00000033036	1.38121987579221	0.76530612244898	22
Epidermis_SOX2_Sendoel2017	ENSMUST00000036340	1.38431758020575	0.692307692307692	22
Epidermis_SOX2_Sendoel2017	ENSMUST00000023867	1.38441621315161	0.355987055016181	22
Epidermis_SOX2_Sendoel2017	ENSMUST00000079158	1.38672522230163	0.0404858299595142	22
Epidermis_SOX2_Sendoel2017	ENSMUST00000165335	1.38672522230163	0.521778584392015	22
Epidermis_SOX2_Sendoel2017	ENSMUST00000114371	1.38682385524749	0.116666666666667	22
Epidermis_SOX2_Sendoel2017	ENSMUST00000224188	1.38764740482308	0.267379679144385	22
Epidermis_SOX2_Sendoel2017	ENSMUST00000028607	1.38983534707266	0.300884955752212	22
Epidermis_SOX2_Sendoel2017	ENSMUST00000020681	1.39012583704383	0.1	22
Epidermis_SOX2_Sendoel2017	ENSMUST00000169611	1.39012583704383	0.182291666666667	22
Epidermis_SOX2_Sendoel2017	ENSMUST00000055245	1.39023487348033	0.256410256410256	22
Epidermis_SOX2_Sendoel2017	ENSMUST00000171376	1.39398846288454	0.157894736842105	22
Epidermis_SOX2_Sendoel2017	ENSMUST00000040017	1.39416944677428	0.0671140939597315	22
Epidermis_SOX2_Sendoel2017	ENSMUST00000042546	1.39784389177989	1.06299212598425	22
Epidermis_SOX2_Sendoel2017	ENSMUST00000015435	1.397982110334	0.0266429840142096	22
Epidermis_SOX2_Sendoel2017	ENSMUST00000030644	1.397982110334	0.141065830721003	22
Epidermis_SOX2_Sendoel2017	ENSMUST00000110806	1.397982110334	0.119047619047619	22
Epidermis_SOX2_Sendoel2017	ENSMUST00000021806	1.39910708568013	0.0952380952380952	22
Epidermis_SOX2_Sendoel2017	ENSMUST00000118539	1.40089742973622	0.327635327635328	22
Epidermis_SOX2_Sendoel2017	ENSMUST00000019882	1.40204597514667	0.238095238095238	22
Epidermis_SOX2_Sendoel2017	ENSMUST00000114126	1.40204597514667	0.198412698412698	22
Epidermis_SOX2_Sendoel2017	ENSMUST00000021807	1.40337586195698	0.0900900900900901	22
Epidermis_SOX2_Sendoel2017	ENSMUST00000003513	1.40403312822559	1.23456790123457	22
Epidermis_SOX2_Sendoel2017	ENSMUST00000044672	1.40531851407248	0.0666666666666667	22
Epidermis_SOX2_Sendoel2017	ENSMUST00000211206	1.40531851407248	0.0268817204301075	22
Epidermis_SOX2_Sendoel2017	ENSMUST00000005923	1.4062097028732	0.087037037037037	22
Epidermis_SOX2_Sendoel2017	ENSMUST00000007253	1.40625567777325	0.0277777777777778	22
Epidermis_SOX2_Sendoel2017	ENSMUST00000025711	1.40625567777325	0.437956204379562	22
Epidermis_SOX2_Sendoel2017	ENSMUST00000040656	1.40625567777325	0.27027027027027	22
Epidermis_SOX2_Sendoel2017	ENSMUST00000109985	1.40625567777325	0.0985221674876847	22
Epidermis_SOX2_Sendoel2017	ENSMUST00000004057	1.40827799677163	0.0923076923076923	22
Epidermis_SOX2_Sendoel2017	ENSMUST00000113796	1.40827799677163	0.0561056105610561	22
Epidermis_SOX2_Sendoel2017	ENSMUST00000167199	1.40827799677163	0.180360721442886	22
Epidermis_SOX2_Sendoel2017	ENSMUST00000029269	1.41144177924496	0.159128978224456	22
Epidermis_SOX2_Sendoel2017	ENSMUST00000029447	1.41144177924496	0.32	22
Epidermis_SOX2_Sendoel2017	ENSMUST00000021796	1.41179910185994	0.043731778425656	22
Epidermis_SOX2_Sendoel2017	ENSMUST00000054536	1.41179910185994	0.41005291005291	22
Epidermis_SOX2_Sendoel2017	ENSMUST00000214569	1.41179910185994	0.646551724137931	22
Epidermis_SOX2_Sendoel2017	ENSMUST00000022536	1.4138470007183	0.2	22
Epidermis_SOX2_Sendoel2017	ENSMUST00000102672	1.4138470007183	0.0830188679245283	22
Epidermis_SOX2_Sendoel2017	ENSMUST00000002677	1.41420674395581	0.130293159609121	22
Epidermis_SOX2_Sendoel2017	ENSMUST00000034992	1.41691823402914	0.099388379204893	22
Epidermis_SOX2_Sendoel2017	ENSMUST00000038275	1.41691823402914	0.143884892086331	22
Epidermis_SOX2_Sendoel2017	ENSMUST00000169437	1.41691823402914	0.2249550089982	22
Epidermis_SOX2_Sendoel2017	ENSMUST00000006027	1.41939666624989	0.124843945068664	22
Epidermis_SOX2_Sendoel2017	ENSMUST00000034973	1.41939666624989	0.492957746478873	22
Epidermis_SOX2_Sendoel2017	ENSMUST00000036003	1.41939666624989	0.363636363636364	22
Epidermis_SOX2_Sendoel2017	ENSMUST00000202361	1.41939666624989	0.0568181818181818	22
Epidermis_SOX2_Sendoel2017	ENSMUST00000220041	1.41939666624989	0.0260029717682021	22
Epidermis_SOX2_Sendoel2017	ENSMUST00000020513	1.4200539325185	0.2	22
Epidermis_SOX2_Sendoel2017	ENSMUST00000058579	1.42300133482413	0.9375	22
Epidermis_SOX2_Sendoel2017	ENSMUST00000113864	1.42349718862278	0.148148148148148	22
Epidermis_SOX2_Sendoel2017	ENSMUST00000078357	1.42502365382251	0.0276752767527675	22
Epidermis_SOX2_Sendoel2017	ENSMUST00000021158	1.42560098337297	0.00359712230215827	22
Epidermis_SOX2_Sendoel2017	ENSMUST00000112507	1.42642251443818	0.0740740740740741	22
Epidermis_SOX2_Sendoel2017	ENSMUST00000167180	1.42642251443818	0.0526315789473684	22
Epidermis_SOX2_Sendoel2017	ENSMUST00000112618	1.42781990615286	0.298507462686567	22
Epidermis_SOX2_Sendoel2017	ENSMUST00000070726	1.43259145216257	0.075187969924812	22
Epidermis_SOX2_Sendoel2017	ENSMUST00000049053	1.43300600762456	0.542168674698795	22
Epidermis_SOX2_Sendoel2017	ENSMUST00000065515	1.43300600762456	0.1640838650866	22
Epidermis_SOX2_Sendoel2017	ENSMUST00000071750	1.43366389108002	0.196078431372549	22
Epidermis_SOX2_Sendoel2017	ENSMUST00000087215	1.43366389108002	0.65359477124183	22
Epidermis_SOX2_Sendoel2017	ENSMUST00000107737	1.43383328903454	0.0142857142857143	22
Epidermis_SOX2_Sendoel2017	ENSMUST00000237738	1.43531979179057	0.679012345679012	22
Epidermis_SOX2_Sendoel2017	ENSMUST00000087133	1.43679958956938	0.0952380952380952	22
Epidermis_SOX2_Sendoel2017	ENSMUST00000025270	1.43686022843942	0.163834951456311	22
Epidermis_SOX2_Sendoel2017	ENSMUST00000208658	1.437645879058	0.75	22
Epidermis_SOX2_Sendoel2017	ENSMUST00000029673	1.43926787053529	0.0738916256157635	22
Epidermis_SOX2_Sendoel2017	ENSMUST00000061875	1.43926787053529	0.0238473767885533	22
Epidermis_SOX2_Sendoel2017	ENSMUST00000226053	1.43985312752571	0.0949367088607595	22
Epidermis_SOX2_Sendoel2017	ENSMUST00000070953	1.44035586057716	1	22
Epidermis_SOX2_Sendoel2017	ENSMUST00000113268	1.44035586057716	0.109289617486339	22
Epidermis_SOX2_Sendoel2017	ENSMUST00000163455	1.44276350267303	0.154440154440154	22
Epidermis_SOX2_Sendoel2017	ENSMUST00000023357	1.44456556320373	1.18811881188119	22
Epidermis_SOX2_Sendoel2017	ENSMUST00000078691	1.44456556320373	0.122838944494995	22
Epidermis_SOX2_Sendoel2017	ENSMUST00000090339	1.44661346206209	0.195652173913043	22
Epidermis_SOX2_Sendoel2017	ENSMUST00000022368	1.44762942020281	0.0826446280991736	22
Epidermis_SOX2_Sendoel2017	ENSMUST00000049506	1.44933710921345	1.45454545454545	23
Epidermis_SOX2_Sendoel2017	ENSMUST00000038287	1.44969817941884	1	23
Epidermis_SOX2_Sendoel2017	ENSMUST00000035350	1.4545105505667	0.121212121212121	23
Epidermis_SOX2_Sendoel2017	ENSMUST00000019908	1.45562380943823	0.4	23
Epidermis_SOX2_Sendoel2017	ENSMUST00000115338	1.45587393181863	0.0833333333333333	23
Epidermis_SOX2_Sendoel2017	ENSMUST00000110855	1.45627068706185	0.239520958083832	23
Epidermis_SOX2_Sendoel2017	ENSMUST00000018522	1.45686825656219	0.0197628458498024	23
Epidermis_SOX2_Sendoel2017	ENSMUST00000059270	1.45686825656219	0.10752688172043	23
Epidermis_SOX2_Sendoel2017	ENSMUST00000021204	1.45810224165898	0.0448430493273543	23
Epidermis_SOX2_Sendoel2017	ENSMUST00000067284	1.45810224165898	1.16838487972509	23
Epidermis_SOX2_Sendoel2017	ENSMUST00000028062	1.45835236403938	0.0278017447991564	23
Epidermis_SOX2_Sendoel2017	ENSMUST00000043760	1.45835236403938	0.0975609756097561	23
Epidermis_SOX2_Sendoel2017	ENSMUST00000053033	1.45865371816101	0.0526315789473684	23
Epidermis_SOX2_Sendoel2017	ENSMUST00000044207	1.46015271450865	0.668693009118541	23
Epidermis_SOX2_Sendoel2017	ENSMUST00000016901	1.46599355686033	6.52777777777778	23
Epidermis_SOX2_Sendoel2017	ENSMUST00000169707	1.46599355686033	0.380952380952381	23
Epidermis_SOX2_Sendoel2017	ENSMUST00000081162	1.46615870122916	0.384615384615385	23
Epidermis_SOX2_Sendoel2017	ENSMUST00000068508	1.46748005961636	0.0862068965517242	23
Epidermis_SOX2_Sendoel2017	ENSMUST00000119109	1.46790382440324	0.36	23
Epidermis_SOX2_Sendoel2017	ENSMUST00000107545	1.4685733804203	0.217391304347826	23
Epidermis_SOX2_Sendoel2017	ENSMUST00000132253	1.4685733804203	0.117801047120419	23
Epidermis_SOX2_Sendoel2017	ENSMUST00000022115	1.46962668978321	0.277777777777778	23
Epidermis_SOX2_Sendoel2017	ENSMUST00000057324	1.46962668978321	0.104895104895105	23
Epidermis_SOX2_Sendoel2017	ENSMUST00000066264	1.46962668978321	0.623987034035656	23
Epidermis_SOX2_Sendoel2017	ENSMUST00000153731	1.47123364902056	0.046189376443418	23
Epidermis_SOX2_Sendoel2017	ENSMUST00000024882	1.47164461373114	0.274390243902439	23
Epidermis_SOX2_Sendoel2017	ENSMUST00000028735	1.47164461373114	0.32258064516129	23
Epidermis_SOX2_Sendoel2017	ENSMUST00000021116	1.47222557848529	0.409836065573771	23
Epidermis_SOX2_Sendoel2017	ENSMUST00000106231	1.47222557848529	0.0267665952890792	23
Epidermis_SOX2_Sendoel2017	ENSMUST00000020826	1.47502041628998	0.263157894736842	23
Epidermis_SOX2_Sendoel2017	ENSMUST00000034470	1.47502041628998	0.0233100233100233	23
Epidermis_SOX2_Sendoel2017	ENSMUST00000041725	1.47502041628998	0.123456790123457	23
Epidermis_SOX2_Sendoel2017	ENSMUST00000064244	1.47502041628998	0.432432432432432	23
Epidermis_SOX2_Sendoel2017	ENSMUST00000001825	1.47581592622891	0.385356454720617	23
Epidermis_SOX2_Sendoel2017	ENSMUST00000095786	1.47822356832479	0.128205128205128	23
Epidermis_SOX2_Sendoel2017	ENSMUST00000068700	1.47969795367572	0.343137254901961	23
Epidermis_SOX2_Sendoel2017	ENSMUST00000020886	1.48192938314167	0.238095238095238	23
Epidermis_SOX2_Sendoel2017	ENSMUST00000177752	1.48246464076263	0.32994923857868	23
Epidermis_SOX2_Sendoel2017	ENSMUST00000021903	1.48396352015634	0.144429160935351	23
Epidermis_SOX2_Sendoel2017	ENSMUST00000229229	1.48459418471321	0.0719424460431655	23
Epidermis_SOX2_Sendoel2017	ENSMUST00000025764	1.48563221934415	0.114613180515759	23
Epidermis_SOX2_Sendoel2017	ENSMUST00000151786	1.48563221934415	0.208333333333333	23
Epidermis_SOX2_Sendoel2017	ENSMUST00000206561	1.48563221934415	0.0305623471882641	23
Epidermis_SOX2_Sendoel2017	ENSMUST00000030408	1.48627730432235	0.0651465798045603	23
Epidermis_SOX2_Sendoel2017	ENSMUST00000039412	1.48627730432235	0.15	23
Epidermis_SOX2_Sendoel2017	ENSMUST00000045450	1.48627730432235	0.0505050505050505	23
Epidermis_SOX2_Sendoel2017	ENSMUST00000156816	1.48627730432235	0.113168724279835	23
Epidermis_SOX2_Sendoel2017	ENSMUST00000056649	1.48803744081749	0.0199203187250996	23
Epidermis_SOX2_Sendoel2017	ENSMUST00000225972	1.48839027078202	0.0834879406307978	23
Epidermis_SOX2_Sendoel2017	ENSMUST00000027464	1.49067763139233	0.113636363636364	23
Epidermis_SOX2_Sendoel2017	ENSMUST00000041782	1.49067763139233	0.144927536231884	23
Epidermis_SOX2_Sendoel2017	ENSMUST00000004173	1.49086870300277	0.0348432055749129	23
Epidermis_SOX2_Sendoel2017	ENSMUST00000035648	1.49086870300277	0.266159695817491	23
Epidermis_SOX2_Sendoel2017	ENSMUST00000002837	1.50143847470995	0.0882352941176471	23
Epidermis_SOX2_Sendoel2017	ENSMUST00000027876	1.50143847470995	0.0819672131147541	23
Epidermis_SOX2_Sendoel2017	ENSMUST00000209500	1.50143847470995	0.021978021978022	23
Epidermis_SOX2_Sendoel2017	ENSMUST00000179765	1.50263324322528	0.0269541778975741	23
Epidermis_SOX2_Sendoel2017	ENSMUST00000045562	1.50439337972042	0.101010101010101	23
Epidermis_SOX2_Sendoel2017	ENSMUST00000025684	1.50511167544603	0.0928677563150074	23
Epidermis_SOX2_Sendoel2017	ENSMUST00000038422	1.50511167544603	0.174418604651163	23
Epidermis_SOX2_Sendoel2017	ENSMUST00000230271	1.50511167544603	0.309597523219814	23
Epidermis_SOX2_Sendoel2017	ENSMUST00000032865	1.50687181194118	0.0645994832041344	23
Epidermis_SOX2_Sendoel2017	ENSMUST00000063838	1.50742328844321	0.075	23
Epidermis_SOX2_Sendoel2017	ENSMUST00000171686	1.50742328844321	0.144927536231884	23
Epidermis_SOX2_Sendoel2017	ENSMUST00000030568	1.50858238757271	0.135135135135135	23
Epidermis_SOX2_Sendoel2017	ENSMUST00000060608	1.508603082347	0.109489051094891	23
Epidermis_SOX2_Sendoel2017	ENSMUST00000065329	1.51108151456776	0.35	23
Epidermis_SOX2_Sendoel2017	ENSMUST00000067620	1.51108151456776	0.101010101010101	23
Epidermis_SOX2_Sendoel2017	ENSMUST00000094331	1.51331884781086	3.26446280991736	23
Epidermis_SOX2_Sendoel2017	ENSMUST00000029120	1.51809024312647	0.236943907156673	23
Epidermis_SOX2_Sendoel2017	ENSMUST00000044556	1.51809024312647	0.138888888888889	23
Epidermis_SOX2_Sendoel2017	ENSMUST00000108300	1.51993313353494	0.235294117647059	23
Epidermis_SOX2_Sendoel2017	ENSMUST00000003964	1.52041418401334	0.033112582781457	23
Epidermis_SOX2_Sendoel2017	ENSMUST00000022256	1.52041418401334	0.218978102189781	23
Epidermis_SOX2_Sendoel2017	ENSMUST00000057910	1.52219116155234	0.072463768115942	23
Epidermis_SOX2_Sendoel2017	ENSMUST00000015791	1.52245560201861	0.849056603773585	23
Epidermis_SOX2_Sendoel2017	ENSMUST00000133181	1.52245560201861	0.435897435897436	23
Epidermis_SOX2_Sendoel2017	ENSMUST00000040518	1.52289261623409	0.242112986060161	23
Epidermis_SOX2_Sendoel2017	ENSMUST00000049248	1.52289261623409	0.367647058823529	23
Epidermis_SOX2_Sendoel2017	ENSMUST00000081964	1.5246695937731	0.0298923874053408	23
Epidermis_SOX2_Sendoel2017	ENSMUST00000022971	1.52882136341828	0.241730279898219	24
Epidermis_SOX2_Sendoel2017	ENSMUST00000049151	1.52882136341828	1.02941176470588	24
Epidermis_SOX2_Sendoel2017	ENSMUST00000087268	1.52882136341828	0.050761421319797	24
Epidermis_SOX2_Sendoel2017	ENSMUST00000046514	1.53105869666138	0.0252951096121417	24
Epidermis_SOX2_Sendoel2017	ENSMUST00000034045	1.533592909428	0.25	24
Epidermis_SOX2_Sendoel2017	ENSMUST00000161825	1.53386092503898	0.337837837837838	24
Epidermis_SOX2_Sendoel2017	ENSMUST00000095078	1.53425758727039	0.307017543859649	24
Epidermis_SOX2_Sendoel2017	ENSMUST00000124482	1.53638894270527	0.988200589970501	24
Epidermis_SOX2_Sendoel2017	ENSMUST00000001780	1.53902913328011	0.0112612612612613	24
Epidermis_SOX2_Sendoel2017	ENSMUST00000049452	1.53902913328011	0.1	24
Epidermis_SOX2_Sendoel2017	ENSMUST00000115342	1.53902913328011	0.348837209302326	24
Epidermis_SOX2_Sendoel2017	ENSMUST00000116380	1.5445658810502	0.684647302904564	24
Epidermis_SOX2_Sendoel2017	ENSMUST00000030103	1.54476096989978	0.0453720508166969	24
Epidermis_SOX2_Sendoel2017	ENSMUST00000002790	1.54844790849701	0.760233918128655	24
Epidermis_SOX2_Sendoel2017	ENSMUST00000154679	1.54854176642687	0.0833333333333333	24
Epidermis_SOX2_Sendoel2017	ENSMUST00000001051	1.54993441125303	0.183134481198352	24
Epidermis_SOX2_Sendoel2017	ENSMUST00000002320	1.54993441125303	0.0209205020920502	24
Epidermis_SOX2_Sendoel2017	ENSMUST00000029888	1.54993441125303	0.0757575757575758	24
Epidermis_SOX2_Sendoel2017	ENSMUST00000053950	1.54993441125303	0.111607142857143	24
Epidermis_SOX2_Sendoel2017	ENSMUST00000109734	1.54993441125303	0.0940438871473354	24
Epidermis_SOX2_Sendoel2017	ENSMUST00000163377	1.54993441125303	0.232142857142857	24
Epidermis_SOX2_Sendoel2017	ENSMUST00000055261	1.55215962461778	0.128205128205128	24
Epidermis_SOX2_Sendoel2017	ENSMUST00000189446	1.55363400996871	0.031055900621118	24
Epidermis_SOX2_Sendoel2017	ENSMUST00000002350	1.55470595726275	0.25	24
Epidermis_SOX2_Sendoel2017	ENSMUST00000023851	1.55470595726275	0.974025974025974	24
Epidermis_SOX2_Sendoel2017	ENSMUST00000045312	1.55470595726275	0.0267379679144385	24
Epidermis_SOX2_Sendoel2017	ENSMUST00000069747	1.55470595726275	0.106609808102345	24
Epidermis_SOX2_Sendoel2017	ENSMUST00000099071	1.55470595726275	0.686274509803922	24
Epidermis_SOX2_Sendoel2017	ENSMUST00000107846	1.55470595726275	0.137331838565022	24
Epidermis_SOX2_Sendoel2017	ENSMUST00000114261	1.55470595726275	0.15695067264574	24
Epidermis_SOX2_Sendoel2017	ENSMUST00000115812	1.55470595726275	0.0340136054421769	24
Epidermis_SOX2_Sendoel2017	ENSMUST00000196143	1.55470595726275	0.19774011299435	24
Epidermis_SOX2_Sendoel2017	ENSMUST00000058098	1.55479981519262	0.709876543209877	24
Epidermis_SOX2_Sendoel2017	ENSMUST00000019998	1.55670508023128	1.05780346820809	24
Epidermis_SOX2_Sendoel2017	ENSMUST00000056601	1.55686857440865	0.0661764705882353	24
Epidermis_SOX2_Sendoel2017	ENSMUST00000004381	1.56214966814521	0.521885521885522	24
Epidermis_SOX2_Sendoel2017	ENSMUST00000099276	1.56214966814521	0.24113475177305	24
Epidermis_SOX2_Sendoel2017	ENSMUST00000002655	1.56577278681482	0.193687230989957	24
Epidermis_SOX2_Sendoel2017	ENSMUST00000033544	1.57072790875566	0.1875	24
Epidermis_SOX2_Sendoel2017	ENSMUST00000066148	1.57072790875566	0.441176470588235	24
Epidermis_SOX2_Sendoel2017	ENSMUST00000079791	1.57072790875566	1.08333333333333	24
Epidermis_SOX2_Sendoel2017	ENSMUST00000220377	1.57072790875566	0.234375	24
Epidermis_SOX2_Sendoel2017	ENSMUST00000020316	1.57247576214379	0.025974025974026	24
Epidermis_SOX2_Sendoel2017	ENSMUST00000031627	1.57247576214379	0.720858895705521	24
Epidermis_SOX2_Sendoel2017	ENSMUST00000093812	1.57247576214379	0.435540069686411	24
Epidermis_SOX2_Sendoel2017	ENSMUST00000102852	1.57247576214379	0.0116686114352392	24
Epidermis_SOX2_Sendoel2017	ENSMUST00000100013	1.57312263976742	0.315934065934066	24
Epidermis_SOX2_Sendoel2017	ENSMUST00000042844	1.57450989915847	0.396825396825397	24
Epidermis_SOX2_Sendoel2017	ENSMUST00000022207	1.57489961730642	0.0364077669902913	24
Epidermis_SOX2_Sendoel2017	ENSMUST00000034915	1.57495419436455	0.125	24
Epidermis_SOX2_Sendoel2017	ENSMUST00000233988	1.57495419436455	0.177664974619289	24
Epidermis_SOX2_Sendoel2017	ENSMUST00000033095	1.57512055920444	0.217391304347826	24
Epidermis_SOX2_Sendoel2017	ENSMUST00000027592	1.57691754125434	0.21865889212828	24
Epidermis_SOX2_Sendoel2017	ENSMUST00000062117	1.57691754125434	0.290697674418605	24
Epidermis_SOX2_Sendoel2017	ENSMUST00000081619	1.57691754125434	0.0731707317073171	24
Epidermis_SOX2_Sendoel2017	ENSMUST00000110857	1.57691754125434	0.464705882352941	24
Epidermis_SOX2_Sendoel2017	ENSMUST00000109486	1.57698833137923	0.375	24
Epidermis_SOX2_Sendoel2017	ENSMUST00000021930	1.5793959734751	1.16935483870968	24
Epidermis_SOX2_Sendoel2017	ENSMUST00000102855	1.5793959734751	0.118483412322275	24
Epidermis_SOX2_Sendoel2017	ENSMUST00000030795	1.58015206310042	0.341494845360825	24
Epidermis_SOX2_Sendoel2017	ENSMUST00000047419	1.58015206310042	0.0981491867638811	24
Epidermis_SOX2_Sendoel2017	ENSMUST00000045791	1.58263049532118	0.0629496402877698	24
Epidermis_SOX2_Sendoel2017	ENSMUST00000106479	1.58263049532118	1.125	24
Epidermis_SOX2_Sendoel2017	ENSMUST00000001672	1.58382650810603	0.0744047619047619	24
Epidermis_SOX2_Sendoel2017	ENSMUST00000155329	1.584361765727	0.396039603960396	24
Epidermis_SOX2_Sendoel2017	ENSMUST00000085745	1.58630494032679	0.471698113207547	24
Epidermis_SOX2_Sendoel2017	ENSMUST00000011055	1.58684019794775	0.0485436893203884	24
Epidermis_SOX2_Sendoel2017	ENSMUST00000027973	1.58684019794775	0.0486223662884927	24
Epidermis_SOX2_Sendoel2017	ENSMUST00000001569	1.58832670070378	0.272727272727273	24
Epidermis_SOX2_Sendoel2017	ENSMUST00000053336	1.58963503575245	4.375	24
Epidermis_SOX2_Sendoel2017	ENSMUST00000003284	1.59242722307667	0.0622406639004149	24
Epidermis_SOX2_Sendoel2017	ENSMUST00000023213	1.59268857370878	0.678571428571429	24
Epidermis_SOX2_Sendoel2017	ENSMUST00000065537	1.5930982467135	1.75925925925926	24
Epidermis_SOX2_Sendoel2017	ENSMUST00000003268	1.59516700592953	0.0334224598930481	24
Epidermis_SOX2_Sendoel2017	ENSMUST00000020580	1.59516700592953	0.147058823529412	24
Epidermis_SOX2_Sendoel2017	ENSMUST00000017604	1.59668222115824	0.337423312883436	24
Epidermis_SOX2_Sendoel2017	ENSMUST00000040538	1.59668222115824	0.324909747292419	24
Epidermis_SOX2_Sendoel2017	ENSMUST00000047616	1.59677607908811	0.140086206896552	24
Epidermis_SOX2_Sendoel2017	ENSMUST00000044355	1.60024683880662	0.0123355263157895	24
Epidermis_SOX2_Sendoel2017	ENSMUST00000095998	1.60024683880662	0.43956043956044	24
Epidermis_SOX2_Sendoel2017	ENSMUST00000039229	1.60089192378481	0.530035335689046	25
Epidermis_SOX2_Sendoel2017	ENSMUST00000053686	1.60089192378481	0.288184438040346	25
Epidermis_SOX2_Sendoel2017	ENSMUST00000030028	1.60356938547482	0.018796992481203	25
Epidermis_SOX2_Sendoel2017	ENSMUST00000043313	1.60607802525652	0.384615384615385	25
Epidermis_SOX2_Sendoel2017	ENSMUST00000113910	1.60607802525652	0.135135135135135	25
Epidermis_SOX2_Sendoel2017	ENSMUST00000027394	1.60642626699259	1.97247706422018	25
Epidermis_SOX2_Sendoel2017	ENSMUST00000026243	1.60671140223316	0.119453924914676	25
Epidermis_SOX2_Sendoel2017	ENSMUST00000027777	1.60671140223316	0.0967741935483871	25
Epidermis_SOX2_Sendoel2017	ENSMUST00000106461	1.60671140223316	0.0363636363636364	25
Epidermis_SOX2_Sendoel2017	ENSMUST00000117831	1.60671140223316	0.0260756192959583	25
Epidermis_SOX2_Sendoel2017	ENSMUST00000235900	1.61001837598311	0.112781954887218	25
Epidermis_SOX2_Sendoel2017	ENSMUST00000037190	1.61290685478006	0.229007633587786	25
Epidermis_SOX2_Sendoel2017	ENSMUST00000044567	1.61290685478006	0.224913494809689	25
Epidermis_SOX2_Sendoel2017	ENSMUST00000087324	1.61290685478006	0.131578947368421	25
Epidermis_SOX2_Sendoel2017	ENSMUST00000117782	1.6203245644302	0.531914893617021	25
Epidermis_SOX2_Sendoel2017	ENSMUST00000047281	1.6207642819476	0.131332082551595	25
Epidermis_SOX2_Sendoel2017	ENSMUST00000001757	1.62317192404347	0.111111111111111	25
Epidermis_SOX2_Sendoel2017	ENSMUST00000051870	1.62317192404347	0.191489361702128	25
Epidermis_SOX2_Sendoel2017	ENSMUST00000071874	1.62545503505257	0.970873786407767	25
Epidermis_SOX2_Sendoel2017	ENSMUST00000019927	1.62658261319594	0.369127516778523	25
Epidermis_SOX2_Sendoel2017	ENSMUST00000027846	1.62658261319594	0.1	25
Epidermis_SOX2_Sendoel2017	ENSMUST00000021203	1.62782445006791	0.03584229390681	25
Epidermis_SOX2_Sendoel2017	ENSMUST00000226010	1.62782445006791	0.166666666666667	25
Epidermis_SOX2_Sendoel2017	ENSMUST00000021714	1.62793346727332	0.923913043478261	25
Epidermis_SOX2_Sendoel2017	ENSMUST00000026818	1.63259607838823	0.0984990619136961	25
Epidermis_SOX2_Sendoel2017	ENSMUST00000085553	1.63262725778865	2.26190476190476	25
Epidermis_SOX2_Sendoel2017	ENSMUST00000110168	1.6328605188545	0.149006622516556	25
Epidermis_SOX2_Sendoel2017	ENSMUST00000113557	1.6328605188545	1.66666666666667	25
Epidermis_SOX2_Sendoel2017	ENSMUST00000022976	1.63507451060899	0.0796178343949045	25
Epidermis_SOX2_Sendoel2017	ENSMUST00000019833	1.63707022148108	0.0632911392405063	25
Epidermis_SOX2_Sendoel2017	ENSMUST00000047898	1.64567331612385	0.367231638418079	25
Epidermis_SOX2_Sendoel2017	ENSMUST00000095517	1.64567331612385	0.263157894736842	25
Epidermis_SOX2_Sendoel2017	ENSMUST00000045356	1.64937291483953	0.0413223140495868	25
Epidermis_SOX2_Sendoel2017	ENSMUST00000110387	1.64937291483953	0.888888888888889	25
Epidermis_SOX2_Sendoel2017	ENSMUST00000112586	1.64937291483953	0.34965034965035	25
Epidermis_SOX2_Sendoel2017	ENSMUST00000115861	1.64937291483953	0.0568181818181818	25
Epidermis_SOX2_Sendoel2017	ENSMUST00000177736	1.64937291483953	0.717439293598234	25
Epidermis_SOX2_Sendoel2017	ENSMUST00000107396	1.65044486213356	0.571428571428571	25
Epidermis_SOX2_Sendoel2017	ENSMUST00000048774	1.65085941759556	0.111731843575419	25
Epidermis_SOX2_Sendoel2017	ENSMUST00000009003	1.65257606687434	0.11965811965812	25
Epidermis_SOX2_Sendoel2017	ENSMUST00000036025	1.65520733877624	1	25
Epidermis_SOX2_Sendoel2017	ENSMUST00000092937	1.65561830348682	1.5	25
Epidermis_SOX2_Sendoel2017	ENSMUST00000117138	1.65696747527138	0.106382978723404	25
Epidermis_SOX2_Sendoel2017	ENSMUST00000023150	1.65915541752097	0.0806451612903226	25
Epidermis_SOX2_Sendoel2017	ENSMUST00000134115	1.65915541752097	0.170278637770898	25
Epidermis_SOX2_Sendoel2017	ENSMUST00000030446	1.65960766584622	0.333333333333333	25
Epidermis_SOX2_Sendoel2017	ENSMUST00000034378	1.65960766584622	0.0223713646532438	25
Epidermis_SOX2_Sendoel2017	ENSMUST00000105406	1.65960766584622	0.227882037533512	25
Epidermis_SOX2_Sendoel2017	ENSMUST00000115795	1.65960766584622	0.0654664484451719	25
Epidermis_SOX2_Sendoel2017	ENSMUST00000054125	1.6599847178937	0.0688073394495413	25
Epidermis_SOX2_Sendoel2017	ENSMUST00000028342	1.66459164137308	0.0407407407407407	25
Epidermis_SOX2_Sendoel2017	ENSMUST00000020109	1.66660393522748	0.102459016393443	25
Epidermis_SOX2_Sendoel2017	ENSMUST00000057557	1.66844725708878	0.460526315789474	25
Epidermis_SOX2_Sendoel2017	ENSMUST00000075578	1.66844725708878	0.176470588235294	25
Epidermis_SOX2_Sendoel2017	ENSMUST00000015749	1.67092568930953	0.148514851485149	25
Epidermis_SOX2_Sendoel2017	ENSMUST00000020719	1.67092568930953	0.0819672131147541	25
Epidermis_SOX2_Sendoel2017	ENSMUST00000025631	1.67092568930953	0.0260145681581686	25
Epidermis_SOX2_Sendoel2017	ENSMUST00000027623	1.67092568930953	0.740072202166065	25
Epidermis_SOX2_Sendoel2017	ENSMUST00000050207	1.6709665191873	0.225806451612903	25
Epidermis_SOX2_Sendoel2017	ENSMUST00000134545	1.6709665191873	0.159744408945687	25
Epidermis_SOX2_Sendoel2017	ENSMUST00000046515	1.67104571433803	0.157657657657658	25
Epidermis_SOX2_Sendoel2017	ENSMUST00000030651	1.67107222916054	0.0167973124300112	25
Epidermis_SOX2_Sendoel2017	ENSMUST00000026459	1.67241219206556	1.73792337590228	25
Epidermis_SOX2_Sendoel2017	ENSMUST00000035077	1.67645580179601	0.142857142857143	25
Epidermis_SOX2_Sendoel2017	ENSMUST00000076313	1.68036232328559	0.169851380042463	25
Epidermis_SOX2_Sendoel2017	ENSMUST00000021134	1.68080445143822	0.333333333333333	25
Epidermis_SOX2_Sendoel2017	ENSMUST00000021810	1.68507127307646	0.632911392405063	25
Epidermis_SOX2_Sendoel2017	ENSMUST00000070801	1.68507127307646	0.116279069767442	25
Epidermis_SOX2_Sendoel2017	ENSMUST00000116456	1.68530453414231	0.412371134020619	25
Epidermis_SOX2_Sendoel2017	ENSMUST00000020049	1.68534252821813	0.170316301703163	25
Epidermis_SOX2_Sendoel2017	ENSMUST00000067886	1.68534252821813	0.367647058823529	25
Epidermis_SOX2_Sendoel2017	ENSMUST00000114082	1.68667941689568	0.0675675675675676	25
Epidermis_SOX2_Sendoel2017	ENSMUST00000114590	1.68732245809023	0.0343642611683849	25
Epidermis_SOX2_Sendoel2017	ENSMUST00000070597	1.68767134636041	0.0269299820466786	25
Epidermis_SOX2_Sendoel2017	ENSMUST00000022881	1.68771217623818	0.483870967741935	25
Epidermis_SOX2_Sendoel2017	ENSMUST00000025961	1.68771217623818	0.852713178294574	25
Epidermis_SOX2_Sendoel2017	ENSMUST00000030436	1.68771217623818	0.0156985871271586	25
Epidermis_SOX2_Sendoel2017	ENSMUST00000033540	1.68771217623818	3.92857142857143	25
Epidermis_SOX2_Sendoel2017	ENSMUST00000057767	1.68771217623818	0.729166666666667	25
Epidermis_SOX2_Sendoel2017	ENSMUST00000107985	1.68771217623818	0.272108843537415	25
Epidermis_SOX2_Sendoel2017	ENSMUST00000151287	1.68771217623818	0.0370507595405706	25
Epidermis_SOX2_Sendoel2017	ENSMUST00000200082	1.68771217623818	0.100710900473934	25
Epidermis_SOX2_Sendoel2017	ENSMUST00000020775	1.68980089031099	1.24087591240876	26
Epidermis_SOX2_Sendoel2017	ENSMUST00000164016	1.68980089031099	0.0666666666666667	26
Epidermis_SOX2_Sendoel2017	ENSMUST00000026129	1.69186457946317	0.0156985871271586	26
Epidermis_SOX2_Sendoel2017	ENSMUST00000031598	1.69186653410178	0.0515463917525773	26
Epidermis_SOX2_Sendoel2017	ENSMUST00000198254	1.69613335574002	0.0251889168765743	26
[truncated: 15,180 more rows]
