# Supplementary material for: Determinants of genome-wide distribution and evolution of uORFs in eukaryotes
Source: Nat Commun. 2021 Feb 17;12:1076. doi: 10.1038/s41467-021-21394-y (PMC7889888; doi:10.1038/s41467-021-21394-y)
Supplement: Supplementary file 12 — Source Data [file 41467_2021_21394_MOESM12_ESM.zip › Source Data/S14a_CDS_Kozak_vs_TIS_signal_fly.txt]

tx_name	kozak_score	tis_signal	bin
FBtr0073044	-5.47871779945617	8.84192439862543	1
FBtr0345715	-5.29449602291293	5	1
FBtr0078744	-5.16824947520471	2.76158445440957	1
FBtr0332357	-4.90649069686647	0.517241379310345	1
FBtr0300664	-4.8955859205276	7.44897959183673	1
FBtr0083733	-4.73542628341838	0.984848484848485	1
FBtr0300624	-4.52870974787196	7.32758620689655	1
FBtr0308813	-4.38484728610054	1.71875	1
FBtr0075707	-4.35755468910171	0.210526315789474	1
FBtr0079423	-4.32680334582391	1.23076923076923	1
FBtr0300082	-4.29941374820253	9.07142857142857	1
FBtr0346040	-4.27636075859813	0.217391304347826	1
FBtr0071136	-4.22620981389384	0.0024791749305831	1
FBtr0073756	-4.16282336457274	0.159235668789809	1
FBtr0080763	-4.14631950103287	15.1538461538462	1
FBtr0339894	-4.13573338025102	0.168161434977578	1
FBtr0110966	-4.12079278478601	4.65277777777778	1
FBtr0081042	-4.10688909570275	7.34375	1
FBtr0074286	-4.10317653192531	1.14285714285714	1
FBtr0300712	-4.05437879247565	3.81944444444444	1
FBtr0084873	-3.94847874660161	1.44329896907217	1
FBtr0071591	-3.91637407373669	0.138461538461538	1
FBtr0084008	-3.90094571254434	0.415094339622642	1
FBtr0300240	-3.89993181806571	4.59302325581395	1
FBtr0087561	-3.89081770009118	3.95833333333333	1
FBtr0344455	-3.83616347129046	5.20958083832335	1
FBtr0333141	-3.81972105813445	0.377435064935065	1
FBtr0342655	-3.81972105813445	1.77966101694915	1
FBtr0089590	-3.7517382721821	5.89635854341737	1
FBtr0083275	-3.73512257354408	27.6811594202899	1
FBtr0078067	-3.71318425223608	4.08536585365854	1
FBtr0334903	-3.69869380527748	1.61458333333333	1
FBtr0085857	-3.67966045468865	1.39784946236559	1
FBtr0273194	-3.61497513686469	0.940594059405941	1
FBtr0113989	-3.60686747162104	5.38194444444445	1
FBtr0335484	-3.59811557275217	9.38848920863309	1
FBtr0086900	-3.57932515435348	0.391566265060241	1
FBtr0333000	-3.56483149803513	0.705882352941177	1
FBtr0074453	-3.54448750994846	5.1530612244898	1
FBtr0071077	-3.52102298248196	1.61971830985916	1
FBtr0346150	-3.46052458908482	3.56020942408377	1
FBtr0074510	-3.44095676747563	8.72641509433962	1
FBtr0080470	-3.41813536356236	2.77064220183486	1
FBtr0084929	-3.40830667357749	0.324675324675325	2
FBtr0077177	-3.40046862301777	1.24378109452736	2
FBtr0073340	-3.37165094136828	17.8676470588235	2
FBtr0088789	-3.34951484170778	8.62903225806452	2
FBtr0087185	-3.33400878917125	2.41071428571429	2
FBtr0300502	-3.30666159967637	1.80293501048218	2
FBtr0290258	-3.28548346120742	0.0460405156537753	2
FBtr0079139	-3.28176611751788	0.616438356164384	2
FBtr0071233	-3.20867233572484	0.257731958762887	2
FBtr0299837	-3.20767096011711	1.7578125	2
FBtr0330311	-3.19891906124824	0.775	2
FBtr0346537	-3.19891906124824	8.15217391304348	2
FBtr0332291	-3.19669786839039	1.57894736842105	2
FBtr0086086	-3.17635199687655	2.29050279329609	2
FBtr0081363	-3.16883971248181	1.78403755868545	2
FBtr0084541	-3.16342701972531	0.56390977443609	2
FBtr0078561	-3.15912403158121	9.15162454873646	2
FBtr0452127	-3.08819550587723	2.42700729927007	2
FBtr0309245	-3.08166719659421	3.17708333333333	2
FBtr0081792	-3.05064982472085	0.363247863247863	2
FBtr0302307	-3.04218009609947	11.4141414141414	2
FBtr0077718	-3.02681494794461	3.09375	2
FBtr0304728	-3.02681494794461	3.83333333333333	2
FBtr0070315	-3.02656049110702	0.491803278688525	2
FBtr0084463	-3.01537346902269	0.96045197740113	2
FBtr0073108	-3.00650770208189	0.24390243902439	2
FBtr0083993	-2.99571494067148	4.06976744186047	2
FBtr0084493	-2.97075927777428	4.93243243243243	2
FBtr0100244	-2.96710716560064	0.517241379310345	2
FBtr0306162	-2.96149892952635	8.41549295774648	2
FBtr0073078	-2.95289326093088	0.580645161290323	2
FBtr0340162	-2.95104846664854	6.37755102040816	2
FBtr0331733	-2.93148729771507	0.276073619631902	2
FBtr0078192	-2.91943870594794	2.49376558603491	2
FBtr0301865	-2.90427157764197	0.0909090909090909	2
FBtr0078921	-2.90405575417356	0.0545221295702373	2
FBtr0088857	-2.89618292471506	0.698924731182796	2
FBtr0321263	-2.8790157383725	0.906389301634472	2
FBtr0079424	-2.87661724544595	5.06756756756757	2
FBtr0077735	-2.87195123879367	10.1376146788991	2
FBtr0077083	-2.81831507357442	0.336538461538462	2
FBtr0074802	-2.7889088376388	1	2
FBtr0304840	-2.78192911861191	1.18811881188119	2
FBtr0081246	-2.76976814503852	1.2	3
FBtr0343116	-2.7630326245295	0.54054054054054	3
FBtr0083746	-2.7383977429974	1.06666666666667	3
FBtr0345789	-2.72693184050732	3.125	3
FBtr0083700	-2.6913066078921	0.0175192711983182	3
FBtr0300447	-2.68967040582799	10.1298701298701	3
FBtr0333487	-2.67904280216697	3.27830188679245	3
FBtr0310371	-2.67376219404212	2.35714285714286	3
FBtr0331741	-2.66822455722498	0.23489932885906	3
FBtr0343823	-2.64732124577652	2.28915662650602	3
FBtr0070363	-2.64666111410924	9.26923076923077	3
FBtr0331630	-2.64660162407021	0.280448717948718	3
FBtr0070425	-2.64379920811974	0.214521452145215	3
FBtr0111239	-2.63130088026371	20.1219512195122	3
FBtr0084644	-2.62429956228267	5.86065573770492	3
FBtr0086693	-2.60616756088362	1.09289617486339	3
FBtr0071771	-2.60552753320959	2.57142857142857	3
FBtr0082017	-2.58650495212567	3.07692307692308	3
FBtr0071842	-2.57660908426131	0.833333333333333	3
FBtr0309891	-2.56082622189979	5.8125	3
FBtr0074404	-2.55945202108649	1.33620689655172	3
FBtr0343291	-2.5293773377096	0.023209549071618	3
FBtr0344561	-2.51722025618954	0.566037735849057	3
FBtr0080838	-2.51201738377465	1.29310344827586	3
FBtr0074693	-2.48354333746847	0.837320574162679	3
FBtr0087828	-2.4747192563648	1.66666666666667	3
FBtr0070367	-2.46689041374626	3.41666666666667	3
FBtr0345447	-2.45401990717939	14.677734375	3
FBtr0084356	-2.45191861998858	0.581395348837209	3
FBtr0333511	-2.45066382405865	10.777027027027	3
FBtr0091704	-2.45044800059024	1.56666666666667	3
FBtr0072927	-2.4472683587128	1.2448132780083	3
FBtr0089077	-2.4404272310466	0.639097744360902	3
FBtr0078203	-2.43410939597417	0.373831775700935	3
FBtr0084632	-2.41144597576926	1.66666666666667	3
FBtr0084838	-2.40460734058595	0.375586854460094	3
FBtr0088247	-2.40460734058595	0.208333333333333	3
FBtr0075332	-2.37985819479883	1.09375	3
FBtr0300626	-2.37041898305103	0.136286201022147	3
FBtr0074020	-2.35690368918447	2.10526315789474	3
FBtr0088258	-2.35396437669384	2.66666666666667	3
FBtr0339437	-2.33884368207676	10.9615384615385	3
FBtr0346380	-2.33808711332512	16.4102564102564	3
FBtr0332592	-2.333006418353	3.10416666666667	4
FBtr0074767	-2.33015602141706	2.24137931034483	4
FBtr0080200	-2.32846380484912	0.963687150837989	4
FBtr0075647	-2.32220918763285	1.66666666666667	4
FBtr0332632	-2.30789688621765	0.102739726027397	4
FBtr0071606	-2.30576677447683	15.7575757575758	4
FBtr0347147	-2.30271751268945	1.44067796610169	4
FBtr0084976	-2.30201613580598	1.51442307692308	4
FBtr0111268	-2.29826896310535	21.4224137931034	4
FBtr0345322	-2.29200565615622	1.1968085106383	4
FBtr0332154	-2.28823564142458	0.0997782705099778	4
FBtr0091787	-2.2841936056505	1.21399176954733	4
FBtr0111114	-2.26702716759974	3.68159203980099	4
FBtr0072204	-2.25622759708534	0.584415584415584	4
FBtr0339490	-2.25579624225355	7.5	4
FBtr0079857	-2.25091492473263	0.082135523613963	4
FBtr0087278	-2.24775786846395	0.433070866141732	4
FBtr0086777	-2.24424440700337	2.1638141809291	4
FBtr0072483	-2.2423486074628	0.833333333333333	4
FBtr0303860	-2.24154546393475	0.589123867069486	4
FBtr0345591	-2.1628498290493	2.5	4
FBtr0087212	-2.15024990062035	3.46680497925311	4
FBtr0087737	-2.14712930227014	0.6	4
FBtr0079049	-2.14565263360603	2.41935483870968	4
FBtr0079489	-2.1043471787079	1.55660377358491	4
FBtr0308583	-2.09598460450887	0.368421052631579	4
FBtr0307521	-2.09528735066675	1.26865671641791	4
FBtr0071609	-2.09332109271972	4.7972972972973	4
FBtr0087788	-2.07860088654823	5.38709677419355	4
FBtr0333242	-2.07317999355529	1.30769230769231	4
FBtr0299989	-2.06955799536847	0.791855203619909	4
FBtr0070846	-2.06087033470878	0.384615384615385	4
FBtr0300784	-2.05509397381339	9.91228070175439	4
FBtr0085858	-2.04306171606288	4.35779816513761	4
FBtr0301501	-2.04045052128738	0.74468085106383	4
FBtr0344537	-2.03773116793032	0.408759124087591	4
FBtr0087259	-2.02949502094939	4.80496453900709	4
FBtr0332197	-2.02949502094939	0.378048780487805	4
FBtr0303486	-2.01274031328433	1.29032258064516	4
FBtr0307277	-2.00915103286272	0.967741935483871	4
FBtr0079750	-2.00377340198704	0.936170212765957	4
FBtr0302723	-2.00292680857298	0.653846153846154	4
FBtr0073899	-1.99715709071237	3.03977272727273	4
FBtr0087926	-1.99292444317511	0.263157894736842	5
FBtr0114543	-1.99256148294704	0.530973451327434	5
FBtr0078985	-1.9764820300191	10.0943396226415	5
FBtr0334542	-1.9720380950713	9.11067193675889	5
FBtr0100283	-1.96249977662366	3.84868421052632	5
FBtr0087546	-1.96060410432682	0.573770491803279	5
FBtr0071860	-1.95538719594618	7.70408163265306	5
FBtr0088777	-1.95533301497721	0.294117647058824	5
FBtr0088781	-1.95088908002941	3.13725490196078	5
FBtr0078955	-1.94790578925591	1.26288659793814	5
FBtr0333400	-1.94778657144813	0.260586319218241	5
FBtr0346276	-1.9410912992122	1.78639846743295	5
FBtr0084406	-1.93567040621926	2.17241379310345	5
FBtr0343489	-1.92854201068039	4.65116279069768	5
FBtr0299959	-1.91904063726536	2.9746835443038	5
FBtr0085776	-1.88905491018565	9.43181818181818	5
FBtr0075387	-1.88410933772718	0.705882352941177	5
FBtr0076770	-1.88249040433862	7.60869565217391	5
FBtr0084326	-1.88249040433862	3.14516129032258	5
FBtr0076891	-1.87434490267986	5.3125	5
FBtr0085163	-1.86326082954898	4.68531468531469	5
FBtr0072564	-1.85659973074962	13.3623693379791	5
FBtr0078039	-1.84880230033469	0.483870967741935	5
FBtr0076695	-1.84673989549463	2.64150943396226	5
FBtr0072552	-1.82666942880206	1.50228310502283	5
FBtr0081040	-1.82579797414396	0.606060606060606	5
FBtr0333754	-1.82273243903651	16.3607594936709	5
FBtr0302323	-1.81969172081021	41.6949152542373	5
FBtr0330299	-1.81079150310979	1.0126582278481	5
FBtr0077226	-1.79988672677091	3.63013698630137	5
FBtr0334335	-1.76161908130524	10.7236842105263	5
FBtr0075361	-1.75939317354529	1.63461538461538	5
FBtr0073516	-1.74471259516428	0.648148148148148	5
FBtr0346189	-1.73683531534383	1.81818181818182	5
FBtr0339185	-1.73583775488182	0.974025974025974	5
FBtr0074472	-1.73129051326867	1.15384615384615	5
FBtr0089423	-1.72951456592536	8.94669353361422	5
FBtr0077625	-1.72607340633701	1.42066420664207	5
FBtr0071190	-1.72281445099039	1.47260273972603	5
FBtr0301660	-1.72075159298827	0.595238095238095	5
FBtr0074308	-1.71860978958649	2.61194029850746	5
FBtr0310534	-1.71683239316247	4.35185185185185	5
FBtr0083393	-1.71126261574021	0.694444444444445	5
FBtr0076239	-1.71032528551294	7.98507462686567	6
FBtr0087715	-1.68728206132079	23.4415584415584	6
FBtr0087716	-1.68728206132079	13.5	6
FBtr0070785	-1.68032862541284	0.222929936305732	6
FBtr0086541	-1.67618554340724	0.0923482849604222	6
FBtr0086970	-1.67221157514746	2.99382716049383	6
FBtr0306560	-1.67146454225605	0.159235668789809	6
FBtr0332613	-1.6531944046692	0.859872611464968	6
FBtr0084808	-1.65138263311807	2.24137931034483	6
FBtr0078512	-1.64604202861752	0.852272727272727	6
FBtr0344257	-1.64225968418918	0.734597156398104	6
FBtr0306646	-1.6404778567792	5.68681318681319	6
FBtr0083398	-1.63613577316922	4.72118959107807	6
FBtr0075161	-1.6334758785951	1.26506024096386	6
FBtr0321286	-1.62350341563922	24.0254237288136	6
FBtr0346594	-1.61470867978218	10.0789473684211	6
FBtr0070137	-1.61065370152057	0.526315789473684	6
FBtr0070434	-1.60952930625398	0.85278276481149	6
FBtr0085607	-1.60446043351374	2.56410256410256	6
FBtr0070782	-1.59611597214353	2.82352941176471	6
FBtr0079297	-1.59611597214353	14.0140845070423	6
FBtr0080228	-1.59489223279768	0.276967930029155	6
FBtr0344646	-1.59008342663173	0.371900826446281	6
FBtr0339700	-1.5826216824961	0.234962406015038	6
FBtr0333907	-1.57948621590618	3.32116788321168	6
FBtr0082160	-1.5740649113999	2.52840909090909	6
FBtr0305973	-1.57305740703578	6.75	6
FBtr0346464	-1.57263309759827	0.107758620689655	6
FBtr0305056	-1.57079625171609	0.0765864332603939	6
FBtr0077642	-1.56744774546888	1.51315789473684	6
FBtr0334618	-1.56210677298468	6.71279109011137	6
FBtr0334909	-1.55671880241971	1.75	6
FBtr0336630	-1.55456966202849	2.08092485549133	6
FBtr0344632	-1.55315782733608	8.7719298245614	6
FBtr0087141	-1.54669438764736	19.5945945945946	6
FBtr0081288	-1.53985683550292	1.66666666666667	6
FBtr0082431	-1.53591454613906	17.1186440677966	6
FBtr0114454	-1.53488650516929	0.738255033557047	6
FBtr0077629	-1.52476046393913	0.443037974683544	6
FBtr0301713	-1.52398172883042	1.05072463768116	6
FBtr0080047	-1.51744653155127	0.803571428571429	6
FBtr0075208	-1.51549777471361	4.16666666666667	6
FBtr0087521	-1.51549777471361	3.1	6
FBtr0084794	-1.51526445013583	1.31024096385542	7
FBtr0305697	-1.50910295944946	0.375	7
FBtr0075969	-1.50001131815201	5.12048192771084	7
FBtr0079287	-1.48738750906373	0.0972762645914397	7
FBtr0070007	-1.48547194530632	2.3783185840708	7
FBtr0078677	-1.47785562251658	0.833333333333333	7
FBtr0080019	-1.45550754694885	0.168269230769231	7
FBtr0346099	-1.45118937745481	0.526315789473684	7
FBtr0070951	-1.42242180936423	0.805555555555556	7
FBtr0086231	-1.41819369788484	1.03448275862069	7
FBtr0075210	-1.40667636342006	1.01351351351351	7
FBtr0310477	-1.40303727895143	0.814814814814815	7
FBtr0333547	-1.40175128472883	2.67025089605735	7
FBtr0085788	-1.40163926980036	0.0783699059561129	7
FBtr0088792	-1.40069021526699	0.705289672544081	7
FBtr0339085	-1.39010147051594	6.03734439834025	7
FBtr0308614	-1.38681068926382	0.333333333333333	7
FBtr0088975	-1.35394600598282	2.60479041916168	7
FBtr0334457	-1.35062349677333	6.73076923076923	7
FBtr0307077	-1.34376140736636	2.22402597402597	7
FBtr0304794	-1.34106664788831	4.54805491990847	7
FBtr0086298	-1.33493732626269	5.18587360594796	7
FBtr0089221	-1.33493732626269	6.42276422764228	7
FBtr0335503	-1.31941327808256	8.7887323943662	7
FBtr0300703	-1.31830315792504	12.7049180327869	7
FBtr0081283	-1.31409523734918	1.05882352941176	7
FBtr0084446	-1.30902395211871	0.413793103448276	7
FBtr0081969	-1.30874630904002	1.77966101694915	7
FBtr0086257	-1.30553428846002	4.375	7
FBtr0345298	-1.30553428846002	3.57692307692308	7
FBtr0079985	-1.30465405577545	0.642857142857143	7
FBtr0082390	-1.30255517711661	3.21428571428571	7
FBtr0082205	-1.29829583255524	1.22641509433962	7
FBtr0445304	-1.29829583255524	4.90384615384615	7
FBtr0088522	-1.29425201785543	0.480769230769231	7
FBtr0339774	-1.28849462043973	1.56549520766773	7
FBtr0088223	-1.28577259931978	1.19318181818182	7
FBtr0113870	-1.28532067155155	7.90322580645161	7
FBtr0332853	-1.2842014246419	1.45251396648045	7
FBtr0332509	-1.282646353159	0.554699537750385	7
FBtr0300130	-1.28087996169545	0.572916666666667	7
FBtr0080851	-1.27444618130627	1.92	7
FBtr0085387	-1.27444618130627	0.403225806451613	7
FBtr0452125	-1.26390888165749	14.0243902439024	8
FBtr0089758	-1.26045212662714	0.280373831775701	8
FBtr0290340	-1.25852478993088	3.7218045112782	8
FBtr0345176	-1.25581759594919	3.18840579710145	8
FBtr0073153	-1.25032601431071	3.15789473684211	8
FBtr0335000	-1.24818117112188	6.16279069767442	8
FBtr0083616	-1.24768229196988	5.85798816568047	8
FBtr0084568	-1.23942123797183	3.33333333333333	8
FBtr0075646	-1.22904291556496	3.77049180327869	8
FBtr0332839	-1.22589925277038	6.95238095238095	8
FBtr0077460	-1.22189337778539	7.3936170212766	8
FBtr0088048	-1.21360370643868	1.73913043478261	8
FBtr0345253	-1.20940699187847	0.36144578313253	8
FBtr0343273	-1.20484823419987	5.15533980582524	8
FBtr0303646	-1.20407527932857	1.875	8
FBtr0289953	-1.19156456626194	0.789473684210526	8
FBtr0072129	-1.1908869151278	2.53333333333333	8
FBtr0339820	-1.18868187474701	0.169172932330827	8
FBtr0308686	-1.18804215336818	0.0310283687943262	8
FBtr0079869	-1.1857075415996	0.164609053497942	8
FBtr0347493	-1.17497261994925	1.27403846153846	8
FBtr0074891	-1.17297272759913	4.1743119266055	8
FBtr0075359	-1.17297272759913	1.69117647058824	8
FBtr0084469	-1.16064423987417	15.8505917159763	8
FBtr0301282	-1.1578842912835	1.04347826086957	8
FBtr0074971	-1.15689142209593	9.5	8
FBtr0081079	-1.14814656862133	0.983606557377049	8
FBtr0082886	-1.14783003190895	4.41860465116279	8
FBtr0078227	-1.14301428146867	7.85353535353535	8
FBtr0076821	-1.13353413517497	0.733333333333333	8
FBtr0344082	-1.13104852427562	10.3645833333333	8
FBtr0085351	-1.1223890018322	0.0746268656716418	8
FBtr0331443	-1.12005936741582	1.50793650793651	8
FBtr0302948	-1.11946340397776	2.54545454545455	8
FBtr0302439	-1.10627770469664	1.13636363636364	8
FBtr0082930	-1.10513727690258	0.511363636363636	8
FBtr0345175	-1.10329112253602	0.214285714285714	8
FBtr0073015	-1.08627543380239	5.71428571428571	8
FBtr0307273	-1.08120414857192	3.7	8
FBtr0079599	-1.08078376576514	0.474137931034483	8
FBtr0086057	-1.07317275368314	0.474860335195531	8
FBtr0088571	-1.07308227945298	3.26589595375723	8
FBtr0304992	-1.07308227945298	3.96739130434783	8
FBtr0290341	-1.06887899363735	1.76165803108808	9
FBtr0087460	-1.06584896282674	4.05529953917051	9
FBtr0070590	-1.0639482660174	2.22826086956522	9
FBtr0089338	-1.06016925563357	1.26728110599078	9
FBtr0081838	-1.05773679325801	14.3402777777778	9
FBtr0074838	-1.05631318957062	0.429184549356223	9
FBtr0078967	-1.05589430070392	5.04545454545455	9
FBtr0079267	-1.05483466823029	3.73684210526316	9
FBtr0073029	-1.05474419400013	0.916666666666667	9
FBtr0336813	-1.04862185218776	0.181818181818182	9
FBtr0333715	-1.03987077641461	3.7719298245614	9
FBtr0333351	-1.03737429192022	1.95150115473441	9
FBtr0088376	-1.0336856531884	0.471698113207547	9
FBtr0082591	-1.03212243692487	2.90697674418605	9
FBtr0077670	-1.023644186727	1.05555555555556	9
FBtr0084968	-1.02193653476065	22.4	9
FBtr0072774	-1.01661472141192	3.03435114503817	9
FBtr0085537	-1.00792967111446	16.038961038961	9
FBtr0331566	-1.00693006372648	0.585774058577406	9
FBtr0305050	-1.00570994507305	2.59493670886076	9
FBtr0331632	-1.00558417961929	5.61538461538462	9
FBtr0332076	-0.996065101563438	4.22480620155039	9
FBtr0305694	-0.991323847878708	0.522388059701493	9
FBtr0078741	-0.990863429526224	2.03703703703704	9
FBtr0078130	-0.989357589931682	0.495049504950495	9
FBtr0074514	-0.987684763410078	20	9
FBtr0333809	-0.987585683027784	1.10062893081761	9
FBtr0078232	-0.985522825025673	28.8311688311688	9
FBtr0070625	-0.979958653187351	3.42592592592593	9
FBtr0070896	-0.979958653187351	0.717592592592593	9
FBtr0335408	-0.979958653187351	5.28688524590164	9
FBtr0336480	-0.979798697699998	23.4345479082321	9
FBtr0072151	-0.976383252413697	8.31395348837209	9
FBtr0084135	-0.973254765637019	2.82608695652174	9
FBtr0080571	-0.971191907634907	1.86274509803922	9
FBtr0088499	-0.971143269871771	0.936708860759494	9
FBtr0079983	-0.963516240031339	8.11111111111111	9
FBtr0089916	-0.962103979362795	0.8	9
FBtr0072842	-0.959885367475006	0.528455284552846	9
FBtr0078327	-0.957412872554115	6.17283950617284	9
FBtr0088882	-0.955893938691091	0.299850074962519	9
FBtr0333667	-0.955893938691091	1.64772727272727	9
FBtr0072324	-0.947289650343732	6.72043010752688	10
FBtr0332315	-0.943364433420658	11.3157894736842	10
FBtr0083786	-0.934775581019727	11.140350877193	10
FBtr0089261	-0.933767665142275	6.62337662337662	10
FBtr0073225	-0.931035945695694	2.34567901234568	10
FBtr0300508	-0.929694886047604	1.2	10
FBtr0345628	-0.928509599623737	13.6301369863014	10
FBtr0080834	-0.928085080653739	1.328125	10
FBtr0081268	-0.927427190458189	0.488069414316703	10
FBtr0112790	-0.920997085373941	0.533333333333333	10
FBtr0077903	-0.915316445274325	2.74193548387097	10
FBtr0343586	-0.914969311495442	1.91747572815534	10
FBtr0085606	-0.912657300945072	4.19001218026797	10
FBtr0088899	-0.912657300945072	3.52112676056338	10
FBtr0078721	-0.905922089146156	4.95327102803738	10
FBtr0078753	-0.901752524606199	43.2183908045977	10
FBtr0346861	-0.901150698806789	3.39449541284404	10
FBtr0079707	-0.898125863347534	0.928571428571429	10
FBtr0086058	-0.898125863347534	0.107871720116618	10
FBtr0077869	-0.897114637670885	0.439189189189189	10
FBtr0078770	-0.896447505977306	0.565217391304348	10
FBtr0346133	-0.892780707653729	0.406896551724138	10
FBtr0075600	-0.8923133128584	0.100671140939597	10
FBtr0073245	-0.890918171425835	0.382882882882883	10
FBtr0334654	-0.889433476060635	7.64248704663212	10
FBtr0085410	-0.88422848775078	0.485074626865672	10
FBtr0344734	-0.882241220085363	0.528169014084507	10
FBtr0078448	-0.878484810919749	2.53012048192771	10
FBtr0077174	-0.876554117966122	0.508474576271186	10
FBtr0072967	-0.871373468952925	3.32446808510638	10
FBtr0077477	-0.871373468952925	2.14285714285714	10
FBtr0073620	-0.866014630397757	0.909090909090909	10
FBtr0346420	-0.866014630397757	0.486111111111111	10
FBtr0346378	-0.861255615123208	8.95833333333333	10
FBtr0078251	-0.85190814890249	3.62359550561798	10
FBtr0305129	-0.848556366116142	11.875	10
FBtr0306592	-0.846590108169116	2.65682656826568	10
FBtr0084599	-0.836552963157319	0.872395833333333	10
FBtr0301810	-0.836552963157319	8.82911392405063	10
FBtr0345924	-0.836552963157319	0.38961038961039	10
FBtr0084505	-0.829232278962082	1.81341719077568	10
FBtr0344533	-0.823694642144942	4.81481481481482	10
FBtr0300490	-0.812789865806069	2.88135593220339	10
FBtr0075643	-0.80964315147986	4.71615720524018	11
FBtr0077168	-0.807747479183018	2.85714285714286	11
FBtr0072195	-0.806935692276549	1.7816091954023	11
FBtr0339663	-0.806167140593682	0.76	11
FBtr0392903	-0.806167140593682	1.1864406779661	11
FBtr0085131	-0.805938131814536	3.94736842105263	11
FBtr0088180	-0.801084759752045	0.985915492957746	11
FBtr0088925	-0.796563276118463	35.8490566037736	11
FBtr0333579	-0.796563276118463	1.70588235294118	11
FBtr0079988	-0.792638059195389	12.6086956521739	11
FBtr0347362	-0.792638059195389	8.14465408805032	11
FBtr0300688	-0.783888636222357	3.65384615384615	11
FBtr0345359	-0.773921500279606	1.02739726027397	11
FBtr0088226	-0.767662046534751	1.00694444444444	11
FBtr0346347	-0.767662046534751	2.48516320474777	11
FBtr0086579	-0.763016723940733	0.705128205128205	11
FBtr0086109	-0.761121051643892	0.925925925925926	11
FBtr0081922	-0.759749295753207	0.923913043478261	11
FBtr0301355	-0.757977388849309	0.512820512820513	11
FBtr0085826	-0.746938368314957	1.92460317460317	11
FBtr0084186	-0.746592743895176	0.552995391705069	11
FBtr0078147	-0.741534975693296	7.3943661971831	11
FBtr0273398	-0.741243012642495	1.18181818181818	11
FBtr0302273	-0.738261104246939	3.27272727272727	11
FBtr0086625	-0.729148955131436	5.12658227848101	11
FBtr0078736	-0.72780457837564	1.82539682539683	11
FBtr0307159	-0.723245528003578	0.821917808219178	11
FBtr0088719	-0.718932346328204	2.22426470588235	11
FBtr0079847	-0.716053272028307	0.816993464052288	11
FBtr0100020	-0.709430460313412	6.81481481481482	11
FBtr0070159	-0.703901147304885	1.38467374810319	11
FBtr0332720	-0.700086591869129	15.387323943662	11
FBtr0073567	-0.680916089324338	0.964912280701754	11
FBtr0082434	-0.672998011529664	0.526315789473684	11
FBtr0331849	-0.670846783259912	0.569948186528498	11
FBtr0343289	-0.670011312985465	1.29464285714286	11
FBtr0074990	-0.666875669717294	0.835734870317003	11
FBtr0079299	-0.666875669717294	4	11
FBtr0084628	-0.66625154756248	1.26760563380282	11
FBtr0075294	-0.659413995418037	0.52710843373494	11
FBtr0070318	-0.655628109449757	0.273224043715847	11
FBtr0080705	-0.651782441507991	1.82857142857143	11
FBtr0333896	-0.647318897249478	5.61068702290076	11
FBtr0080311	-0.643679812780848	3.66071428571429	12
FBtr0077351	-0.642671896903396	4.15492957746479	12
FBtr0333838	-0.64206141433627	0.642857142857143	12
FBtr0072143	-0.638904358067594	0.0555555555555556	12
FBtr0074475	-0.638904358067594	20.4609929078014	12
FBtr0078217	-0.638904358067594	1.6340782122905	12
FBtr0345365	-0.638904358067594	1.70686456400742	12
FBtr0340159	-0.635724716190148	1.01351351351351	12
FBtr0074527	-0.634979141144521	4.13934426229508	12
FBtr0074924	-0.633931208714189	0.196078431372549	12
FBtr0082414	-0.633931208714189	0.533707865168539	12
FBtr0344976	-0.633931208714189	16.0822510822511	12
FBtr0302673	-0.632996511071123	0.13986013986014	12
FBtr0345986	-0.632917903774022	0.752688172043011	12
FBtr0080074	-0.623026432375316	2.15419501133787	12
FBtr0082709	-0.62255200292623	1.44396551724138	12
FBtr0084304	-0.613031756532593	3.97674418604651	12
FBtr0070751	-0.61084105563153	1.71171171171171	12
FBtr0073806	-0.608945371001517	45.9375	12
FBtr0332189	-0.608945371001517	2.58333333333333	12
FBtr0084877	-0.606674077233952	0.283018867924528	12
FBtr0339555	-0.604022652490561	4.61290322580645	12
FBtr0073843	-0.599936279292657	1.171875	12
FBtr0083490	-0.594398642475517	1.67177914110429	12
FBtr0079364	-0.593001259571219	4.11764705882353	12
FBtr0072174	-0.591508583166556	1.407481652623	12
FBtr0088901	-0.588389171523856	10.958904109589	12
FBtr0345336	-0.588389171523856	1.94214876033058	12
FBtr0076633	-0.585526525338639	5.00949442202706	12
FBtr0333098	-0.584661475142351	9.21052631578947	12
FBtr0088046	-0.58370968960505	16.5203761755486	12
FBtr0088450	-0.583493866136644	0.11864406779661	12
FBtr0299661	-0.583493866136644	0.4	12
FBtr0331325	-0.58231346989968	7.13114754098361	12
FBtr0085366	-0.580969662886162	0.690150970524802	12
FBtr0304975	-0.580762141683424	11.1363636363636	12
FBtr0079263	-0.576558846415207	9.78571428571429	12
FBtr0273211	-0.576558846415207	0.0382848392036754	12
FBtr0085095	-0.569757743846155	0.392749244712991	12
FBtr0082174	-0.567267276449037	1.70212765957447	12
FBtr0304744	-0.567188439885785	0.520833333333333	12
FBtr0100026	-0.565673315037171	11.608040201005	12
FBtr0084334	-0.55946426676534	8	12
FBtr0337044	-0.557424004838465	0.652173913043478	13
FBtr0072156	-0.554431405580584	1.29139072847682	13
FBtr0073114	-0.552021482671812	8.88349514563107	13
FBtr0078712	-0.552021482671812	11.1016949152542	13
FBtr0339606	-0.552021482671812	2.66666666666667	13
FBtr0071660	-0.549230901881158	2.86585365853659	13
FBtr0114521	-0.546084332127867	3.24675324675325	13
FBtr0112707	-0.541197415150859	1.28125	13
FBtr0073043	-0.540850158865411	1.16161616161616	13
FBtr0334157	-0.538204815892978	0.810810810810811	13
FBtr0078787	-0.533004312193551	2.31060606060606	13
FBtr0079605	-0.53011230849567	7.8258221680877	13
FBtr0070890	-0.529550599739127	0.0442000862440707	13
FBtr0078510	-0.525723549321355	1.86390532544379	13
FBtr0290222	-0.52519169426512	3.86363636363636	13
FBtr0452078	-0.519781852641441	13.3522727272727	13
FBtr0345076	-0.517216860731437	0.46583850931677	13
FBtr0075714	-0.516646513655471	0.171232876712329	13
FBtr0087578	-0.51436053932297	3.00531914893617	13
FBtr0087140	-0.512732565112391	0.363636363636364	13
FBtr0340462	-0.508877076302568	0.408805031446541	13
FBtr0340614	-0.505884477044687	0.759493670886076	13
FBtr0071047	-0.502140325292333	3.33333333333333	13
FBtr0076458	-0.500854331069738	0.777479892761394	13
FBtr0074348	-0.499487121737449	2.06422018348624	13
FBtr0334787	-0.49913052249397	0.327174749807544	13
FBtr0087029	-0.498843754621798	1.1576354679803	13
FBtr0305982	-0.498122606616518	5.09381125735088	13
FBtr0306040	-0.496011110851271	2.02127659574468	13
FBtr0332414	-0.493870605268393	10.0531914893617	13
FBtr0082260	-0.493403210473064	1.1864406779661	13
FBtr0076897	-0.490519442814017	14.016393442623	13
FBtr0344622	-0.488341292259866	0.833333333333333	13
FBtr0306001	-0.485973965839474	0.121163166397415	13
FBtr0082736	-0.48574337788025	1.02678571428571	13
FBtr0345798	-0.481149036284595	2.43421052631579	13
FBtr0346193	-0.481149036284595	0.829383886255924	13
FBtr0076241	-0.479784521163664	5	13
FBtr0339761	-0.479784521163664	1.33823529411765	13
FBtr0073145	-0.478991829413663	0.130368098159509	13
FBtr0083835	-0.478821589787797	16.8292682926829	13
FBtr0082288	-0.47742819211238	1	13
FBtr0083019	-0.47742819211238	1.64	13
FBtr0345418	-0.476644765729223	1.02510460251046	14
FBtr0075140	-0.474784469771559	0.309882747068677	14
FBtr0075231	-0.474784469771559	4.46308724832215	14
FBtr0333411	-0.470161966432027	0.415472779369628	14
FBtr0345387	-0.467205553981425	1.45522388059701	14
FBtr0088212	-0.463454262525557	3.42592592592593	14
FBtr0079542	-0.454183513188389	0.677083333333333	14
FBtr0080157	-0.453593396756437	2.84615384615385	14
FBtr0087941	-0.451523958964422	1.26016260162602	14
FBtr0343504	-0.443278736849516	1.77325581395349	14
FBtr0085608	-0.43563025300715	13.7654320987654	14
FBtr0088924	-0.433525462372918	8.04621848739496	14
FBtr0345640	-0.433525462372918	1.46551724137931	14
FBtr0074727	-0.431969813341969	1.25	14
FBtr0301180	-0.431969813341969	0.260631001371742	14
FBtr0300881	-0.430923002381252	0.267175572519084	14
FBtr0078535	-0.430035767458155	1.75925925925926	14
FBtr0088600	-0.430035767458155	6.11888111888112	14
FBtr0306235	-0.420018226042379	0.105740181268882	14
FBtr0343117	-0.419681092924666	16.1818181818182	14
FBtr0074463	-0.417921374208513	3.38541666666667	14
FBtr0334111	-0.41337589723397	0.201149425287356	14
FBtr0088042	-0.409170298435361	0.952380952380952	14
FBtr0077911	-0.408121325796746	1.53846153846154	14
FBtr0073095	-0.4080471149653	5.79237562995859	14
FBtr0071701	-0.406741620310609	1.33333333333333	14
FBtr0078094	-0.405420761184086	0.204460966542751	14
FBtr0100565	-0.402977030428526	13.5074626865672	14
FBtr0085523	-0.400856459529299	1.87861271676301	14
FBtr0082070	-0.392943708747755	42.2413793103448	14
FBtr0070990	-0.392549726898186	2.94749403341289	14
FBtr0113143	-0.387888825188315	0.0892857142857143	14
FBtr0085370	-0.38734922319876	0.448179271708684	14
FBtr0084758	-0.384978533837021	4.96639784946237	14
FBtr0081748	-0.383963608265241	1.41666666666667	14
FBtr0079924	-0.381488838922258	4.8876404494382	14
FBtr0078842	-0.381369621114479	2.59067357512953	14
FBtr0302508	-0.373796083163383	1.75555555555556	14
FBtr0083720	-0.370464844775606	5.06666666666667	14
FBtr0302315	-0.370464844775606	0.0718390804597701	14
FBtr0087387	-0.366109594540002	6.93693693693694	14
FBtr0078511	-0.355568486340024	0.112781954887218	14
FBtr0347363	-0.354823967678042	0.328467153284672	15
FBtr0075094	-0.354022558863322	10.3731343283582	15
FBtr0345226	-0.353605280663079	0.103425985778927	15
FBtr0331967	-0.344484980611402	11.25	15
FBtr0081098	-0.340198347166954	0.857142857142857	15
FBtr0346417	-0.332515867160985	5.90909090909091	15
FBtr0089998	-0.327684277842949	10.2023988005997	15
FBtr0080760	-0.325277411256204	1.58385093167702	15
FBtr0299993	-0.325277411256204	1.25	15
FBtr0081128	-0.321147048956971	0.296610169491525	15
FBtr0339676	-0.317313248298059	3.45945945945946	15
FBtr0082139	-0.317072583992786	0.428571428571429	15
FBtr0339740	-0.31608380942041	1.05442176870748	15
FBtr0075057	-0.315298257281089	0.152027027027027	15
FBtr0082156	-0.313377611604068	2.93577981651376	15
FBtr0089685	-0.313377611604068	1.55172413793103	15
FBtr0331327	-0.313377611604068	9.4055944055944	15
FBtr0073228	-0.311241864686936	0.3125	15
FBtr0082364	-0.310233948809485	0.619834710743802	15
FBtr0071628	-0.306408471959186	0.949074074074074	15
FBtr0110910	-0.305597954116738	0.594405594405594	15
FBtr0080832	-0.303483804325157	5.09677419354839	15
FBtr0300646	-0.303415872701305	0.165745856353591	15
FBtr0289966	-0.296893668962264	3.23214285714286	15
FBtr0086094	-0.296737808090104	1.11111111111111	15
FBtr0113252	-0.287884564920233	0.461309523809524	15
FBtr0081841	-0.286649681024143	4.47058823529412	15
FBtr0344139	-0.284615967295081	0.731707317073171	15
FBtr0100298	-0.283088705940516	0.36231884057971	15
FBtr0335224	-0.283088705940516	1.2	15
FBtr0300497	-0.282845229828808	6.79775280898876	15
FBtr0303341	-0.282845229828808	1.6030534351145	15
FBtr0087844	-0.282554729924583	0.631578947368421	15
FBtr0330297	-0.282554729924583	1.79611650485437	15
FBtr0084183	-0.281797212625093	0.813397129186603	15
FBtr0300511	-0.280667079274658	2.28571428571429	15
FBtr0073348	-0.27808678410302	1.02362204724409	15
FBtr0070918	-0.276730482720308	0.986842105263158	15
FBtr0081785	-0.276653424968548	2.43523316062176	15
FBtr0333042	-0.276276182866212	1.01449275362319	15
FBtr0085137	-0.275175411237404	1.25919117647059	15
FBtr0079628	-0.274804704055469	0.877551020408163	15
FBtr0343403	-0.274804704055469	0.404040404040404	15
FBtr0074846	-0.274214945495714	1.51785714285714	16
FBtr0070311	-0.266618640141202	1.76923076923077	16
FBtr0088405	-0.266618640141202	1.8	16
FBtr0081073	-0.266402816672796	1.62116040955631	16
FBtr0086896	-0.264224666118645	4.01009316770186	16
FBtr0083595	-0.264054811430125	0.122950819672131	16
FBtr0333949	-0.263208728594277	2.17171717171717	16
FBtr0087518	-0.260288069564295	3.8	16
FBtr0339945	-0.260288069564295	1.70918367346939	16
FBtr0072923	-0.258732998081391	0.524578136463683	16
FBtr0310139	-0.256150259719679	1.06194690265487	16
FBtr0343416	-0.256150259719679	2.68485915492958	16
FBtr0343606	-0.256024494265922	10.4136429608128	16
FBtr0075819	-0.252106919938816	1.71974522292994	16
FBtr0072265	-0.251462221207785	0.163398692810458	16
FBtr0087366	-0.251462221207785	1.25	16
FBtr0084748	-0.24907256224577	0.463414634146342	16
FBtr0303043	-0.247828221742518	0.740740740740741	16
FBtr0331657	-0.244938340679673	2.88461538461538	16
FBtr0082483	-0.240805820455767	0.900473933649289	16
FBtr0346438	-0.240805820455767	1.36792452830189	16
FBtr0081568	-0.239337636384336	1.70454545454545	16
FBtr0088861	-0.237441964087495	30.8035714285714	16
FBtr0340271	-0.236959440095946	1.04265402843602	16
FBtr0072191	-0.234306236541061	0.870337477797513	16
FBtr0075570	-0.22194119621929	4.59016393442623	16
FBtr0080165	-0.217855888136899	12.265625	16
FBtr0303884	-0.212547650266799	2.67857142857143	16
FBtr0075041	-0.211644544127602	4.79020979020979	16
FBtr0082280	-0.207853187200748	0.614035087719298	16
FBtr0300803	-0.206883856930082	0.238095238095238	16
FBtr0073695	-0.206334253337725	0.45	16
FBtr0086535	-0.205963904027987	0.594059405940594	16
FBtr0083637	-0.202361519163494	11.3783783783784	16
FBtr0306258	-0.201739017640293	0.301142263759086	16
FBtr0331936	-0.200739767788729	6.4962962962963	16
FBtr0333265	-0.199788382472858	4.70588235294118	16
FBtr0303163	-0.196391412143776	1.95454545454545	16
FBtr0339716	-0.196104068773	5.58219178082192	16
FBtr0304957	-0.193804748067292	0.0817757009345795	16
FBtr0072520	-0.19083424130142	0.36697247706422	16
FBtr0344022	-0.190745230217832	2.7852998065764	16
FBtr0299688	-0.190072798746191	0.847639484978541	16
FBtr0333664	-0.186725567153096	0.370967741935484	17
FBtr0070339	-0.18529660448428	0.62962962962963	17
FBtr0072262	-0.18443434153787	1.17647058823529	17
FBtr0081289	-0.184295113160984	3.05936073059361	17
FBtr0345361	-0.184295113160984	7.48062015503876	17
FBtr0076347	-0.179749134646231	3.2183908045977	17
FBtr0082623	-0.179533311177825	0.291005291005291	17
FBtr0075945	-0.179168022407318	3.67469879518072	17
FBtr0087255	-0.178525395300373	0.609756097560976	17
FBtr0075314	-0.171399228887526	3.36148648648649	17
FBtr0336760	-0.171399228887526	2.04545454545455	17
FBtr0290279	-0.170847641460819	0.361990950226244	17
FBtr0079257	-0.169418678792002	1.3	17
FBtr0335434	-0.166476803533243	0.943396226415094	17
FBtr0081072	-0.166067516337626	0.645161290322581	17
FBtr0084692	-0.162941432719711	1.54761904761905	17
FBtr0310369	-0.158096060517497	3.68421052631579	17
FBtr0076223	-0.157760783706513	4.75903614457831	17
FBtr0071641	-0.152976265635989	0.1	17
FBtr0339768	-0.152976265635989	1.96	17
FBtr0076808	-0.152192839252832	0.923076923076923	17
FBtr0335129	-0.151258129723088	1.02803738317757	17
FBtr0078554	-0.149840926650019	0.577777777777778	17
FBtr0083408	-0.142753627505034	3.24120603015075	17
FBtr0084938	-0.142753627505034	6.37640449438202	17
FBtr0075981	-0.142071489297116	0.841584158415842	17
FBtr0088447	-0.142071489297116	1.0077519379845	17
FBtr0072889	-0.140647885609727	7.34672304439746	17
FBtr0079160	-0.136123806095811	0.431034482758621	17
FBtr0078423	-0.134744100609673	2.16981132075472	17
FBtr0086038	-0.134373751299935	3.43108504398827	17
FBtr0306333	-0.13432682240943	0.7	17
FBtr0306534	-0.13432682240943	3.45609065155807	17
FBtr0110850	-0.13342324148315	2.08133971291866	17
FBtr0076878	-0.130986382641928	0.962566844919786	17
FBtr0074616	-0.130789218692527	2.35649546827795	17
FBtr0309064	-0.129978466764476	1.06435643564356	17
FBtr0347550	-0.11802034922751	1.41304347826087	17
FBtr0329949	-0.116457132963974	0.632911392405063	17
FBtr0302495	-0.112016002782345	15.3225806451613	17
FBtr0074998	-0.110909007260685	1.78787878787879	17
FBtr0087203	-0.109264876988703	2.34177215189873	17
FBtr0299615	-0.107978882766107	3.82352941176471	17
FBtr0078008	-0.107765344466102	1.35714285714286	18
FBtr0308628	-0.105587193911952	0.335820895522388	18
FBtr0334781	-0.10503957027548	2.5625	18
FBtr0079428	-0.104443606837417	6.38888888888889	18
FBtr0333121	-0.104443606837417	0.8	18
FBtr0100070	-0.101160785114983	10.8849557522124	18
FBtr0072607	-0.0997621472689694	5.25	18
FBtr0080306	-0.0980383386932012	14.601226993865	18
FBtr0306137	-0.0980383386932012	0.342857142857143	18
FBtr0082264	-0.0970304228157494	5.28455284552846	18
FBtr0087388	-0.0970304228157494	5.3968253968254	18
FBtr0331669	-0.0921009570738298	1.24513618677043	18
FBtr0100652	-0.0869932778039526	1.85483870967742	18
FBtr0073964	-0.0864399502485357	9.40298507462687	18
FBtr0083436	-0.0849341954273769	1.41141141141141	18
FBtr0082849	-0.0847183719589707	0.826086956521739	18
FBtr0079469	-0.0816644955352823	0.674157303370787	18
FBtr0080362	-0.080081727028327	2.0625	18
FBtr0070804	-0.0769700324692312	0.694006309148265	18
FBtr0077796	-0.0769700324692312	0.247486465583913	18
FBtr0333081	-0.0756585439178171	7.5625	18
FBtr0072903	-0.0738075785228299	6.10576923076923	18
FBtr0085158	-0.0736922859707906	3.4	18
FBtr0344473	-0.0736922859707906	5.52980132450331	18
FBtr0073512	-0.0719798378498405	0.846153846153846	18
FBtr0082993	-0.0697777764939596	4.17721518987342	18
FBtr0342877	-0.066658024501107	0.238095238095238	18
FBtr0331834	-0.0664438216643132	0.260869565217391	18
FBtr0333391	-0.0660652561303582	4.42857142857143	18
FBtr0078805	-0.0623620787247883	1.80147058823529	18
FBtr0088966	-0.0623620787247883	3.59934853420195	18
FBtr0086975	-0.0602489330258649	5.30629853321829	18
FBtr0088115	-0.0602489330258649	4.39024390243902	18
FBtr0078101	-0.0602263318076568	0.775862068965517	18
FBtr0072321	-0.0535511868063531	5.69078947368421	18
FBtr0346163	-0.0526153197256622	0.984848484848485	18
FBtr0308602	-0.0526138565790865	1.73267326732673	18
FBtr0088685	-0.052501212955668	19.4339622641509	18
FBtr0080891	-0.0516074038482105	4.58498023715415	18
FBtr0083949	-0.0508429616277766	3.05882352941176	18
FBtr0342738	-0.0502156113450942	0.388349514563107	18
FBtr0088425	-0.0492093160992549	28.271954674221	18
FBtr0337051	-0.0446496936209408	7.46341463414634	18
FBtr0334597	-0.0440862897194746	8.88888888888889	19
FBtr0088676	-0.0440822253455883	2.5	19
FBtr0079467	-0.042186553048747	8.57142857142857	19
FBtr0087539	-0.0417475685932235	0.593220338983051	19
FBtr0346451	-0.0417475685932235	5.87591240875913	19
FBtr0340191	-0.036547064893797	0.48	19
FBtr0084870	-0.0361751917380503	1.52439024390244	19
FBtr0075251	-0.0361714434230737	0.774193548387097	19
FBtr0081737	-0.0355526902148487	12.9909090909091	19
FBtr0087732	-0.0355526902148487	28.6111111111111	19
FBtr0081914	-0.0353368667464424	0.731707317073171	19
FBtr0335269	-0.0343289508689907	2.42899850523169	19
FBtr0333188	-0.0332693183953564	1.44736842105263	19
FBtr0345492	-0.0308712306464009	3.36698337292162	19
FBtr0075939	-0.0304109624524214	0.43859649122807	19
FBtr0078055	-0.0276399394333048	1.11111111111111	19
FBtr0332910	-0.0207709905393296	1.43939393939394	19
FBtr0081148	-0.0178952724968038	0.778688524590164	19
FBtr0084468	-0.00986621420045665	0.397923875432526	19
FBtr0082184	-0.00702914199597754	4.48275862068966	19
FBtr0072152	-0.00699049615793083	23.719512195122	19
FBtr0332198	-0.00323235136655826	19.14	19
FBtr0073958	0.000347689248941255	1.44144144144144	19
FBtr0079350	0.00472205614450534	0.416666666666667	19
FBtr0084115	0.00657619895555612	6.82065217391304	19
FBtr0084529	0.013842356196183	1.09649122807018	19
FBtr0084670	0.0142179776669062	7.87356321839081	19
FBtr0331970	0.0142179776669062	0.517241379310345	19
FBtr0335169	0.0156268324833783	1.11524163568773	19
FBtr0083523	0.015855404761888	7.63819095477387	19
FBtr0087768	0.015855404761888	1.5625	19
FBtr0339242	0.015855404761888	0.363128491620112	19
FBtr0344525	0.0185620093088519	1.19289340101523	19
FBtr0332706	0.0211644693005181	0.951086956521739	19
FBtr0301169	0.0217551069777268	5.13333333333333	19
FBtr0076753	0.0229653051250814	5.72519083969466	19
FBtr0343777	0.0229653051250814	27.319587628866	19
FBtr0331942	0.024747132535056	0.384615384615385	19
FBtr0077245	0.0251714174194514	2.59259259259259	19
FBtr0346082	0.0251714174194514	0.367647058823529	19
FBtr0112904	0.0281409018073834	6.19736842105263	19
FBtr0346642	0.0306273390251627	4.18867924528302	19
FBtr0088695	0.0330499255513803	0.204678362573099	19
FBtr0074117	0.0364614458444615	5.11627906976744	20
FBtr0344024	0.0391918948126879	0.1953125	20
FBtr0071263	0.0398359591813094	1.46153846153846	20
FBtr0080051	0.0416066966475825	2.14285714285714	20
FBtr0074064	0.0438278895054349	0.271739130434783	20
FBtr0070398	0.0440437129738411	4.01015228426396	20
FBtr0082866	0.0451739526406049	2.62295081967213	20
FBtr0333360	0.0451739526406049	5.09009009009009	20
FBtr0077015	0.0474913315716412	1.10552763819095	20
FBtr0345898	0.0562783723373221	0.166666666666667	20
FBtr0336976	0.0564687712142584	4.70394736842105	20
FBtr0076265	0.0569230710683535	9.54268292682927	20
FBtr0075339	0.057833286335189	3.69331742243437	20
FBtr0335047	0.057833286335189	1.2	20
FBtr0346100	0.0580491098035953	5.56580565805658	20
FBtr0086125	0.0589981643369732	0.203252032520325	20
FBtr0334659	0.0589981643369732	1.16040955631399	20
FBtr0071444	0.0602703026614476	0.592592592592593	20
FBtr0076370	0.0602703026614476	0.852272727272727	20
FBtr0100159	0.0608099046510027	51.2337662337662	20
FBtr0073142	0.0631738908357407	5.98591549295775	20
FBtr0306138	0.0631738908357407	0.173611111111111	20
FBtr0075121	0.0641737610192752	1.38059701492537	20
FBtr0078210	0.0641737610192752	5.99033816425121	20
FBtr0081088	0.0712189678023332	1.89814814814815	20
FBtr0300452	0.0712189678023332	0.242369838420108	20
FBtr0084786	0.0714718859910626	0.24951393389501	20
FBtr0333392	0.0716776557834414	2.46192893401015	20
FBtr0078664	0.0729897052686063	2.2	20
FBtr0080397	0.0740869909832266	0.873015873015873	20
FBtr0339949	0.0742756994912018	17.5675675675676	20
FBtr0081007	0.078869911758713	4.45945945945946	20
FBtr0344538	0.0796163039917534	2.61290322580645	20
FBtr0072679	0.0825824321223144	9.7682119205298	20
FBtr0445401	0.0837168810649355	0.393258426966292	20
FBtr0084453	0.0891377740578776	2.82608695652174	20
FBtr0080230	0.0901456899353294	0.571428571428571	20
FBtr0334695	0.0901456899353294	0.813008130081301	20
FBtr0340650	0.0901536251834794	10.9452736318408	20
FBtr0343128	0.0901536251834794	0.490196078431373	20
FBtr0075019	0.0925016304261502	2.29674796747967	20
FBtr0339724	0.0945568994567644	0.850340136054422	20
FBtr0344090	0.0945568994567644	2.59090909090909	20
FBtr0086118	0.0960338316735861	1.2	21
FBtr0076135	0.10546999960425	9.1578947368421	21
FBtr0073294	0.106562986541736	11.7307692307692	21
FBtr0345423	0.106596038339492	0.993788819875776	21
FBtr0334584	0.107794510578917	0.445026178010471	21
FBtr0304955	0.108944043582163	0.725	21
FBtr0087104	0.109059514449965	3.98230088495575	21
FBtr0085850	0.109498163367209	27.4452554744526	21
FBtr0070669	0.111473040799866	13.4567901234568	21
FBtr0083661	0.111473040799866	8.21969696969697	21
FBtr0076088	0.112100623358876	2.79411764705882	21
FBtr0074484	0.113196849375634	3.57723577235772	21
FBtr0342958	0.113403733753493	0.625	21
FBtr0074201	0.113572628331394	0.186567164179104	21
FBtr0078767	0.113572628331394	0.185185185185185	21
FBtr0321284	0.113572628331394	2.22222222222222	21
FBtr0332095	0.113619557221899	2.52918287937743	21
FBtr0072111	0.113834969163218	5.29045643153527	21
FBtr0085372	0.114580544208846	0.144092219020173	21
FBtr0075074	0.116641781579345	0.323033707865169	21
FBtr0086563	0.116641781579345	0.875	21
FBtr0080427	0.118117673138666	0.496688741721854	21
FBtr0273228	0.118117673138666	0.933734939759036	21
FBtr0085253	0.122090407312897	1.875	21
FBtr0334603	0.122090407312897	0.441176470588235	21
FBtr0081097	0.12246602878362	0.342465753424658	21
FBtr0078009	0.126810060425565	4.63636363636364	21
FBtr0083483	0.126810060425565	5.42553191489362	21
FBtr0083308	0.126877238305055	1.53061224489796	21
FBtr0078704	0.129639262531647	11.8359375	21
FBtr0088955	0.129639262531647	1.57142857142857	21
FBtr0335190	0.130403538838809	6.99115044247788	21
FBtr0081806	0.131569955485274	2.65151515151515	21
FBtr0077341	0.1343791277302	3.0448717948718	21
FBtr0332325	0.134979867032199	0.638297872340425	21
FBtr0342639	0.134979867032199	4.52205882352941	21
FBtr0332058	0.141011137059008	1.59448818897638	21
FBtr0079048	0.141948277892148	3.18376068376068	21
FBtr0081763	0.143479316919357	1.0828025477707	21
FBtr0340211	0.143479316919357	3.15384615384615	21
FBtr0336472	0.149214272641099	0.32520325203252	21
FBtr0071790	0.150123949258157	0.595238095238095	21
FBtr0074660	0.153985315254058	0.876288659793815	22
FBtr0087306	0.153985315254058	0.490405117270789	22
FBtr0087976	0.155916008207684	2.36526946107784	22
FBtr0334405	0.155916008207684	1.04992657856094	22
FBtr0073212	0.15992173007537	3.57512953367876	22
FBtr0075245	0.160290375103248	12.5704225352113	22
FBtr0088154	0.168767296793938	8.6144578313253	22
FBtr0081347	0.170701518232452	0.524861878453039	22
FBtr0072141	0.174586271837228	5.90711175616836	22
FBtr0087604	0.177107081222807	0.308641975308642	22
FBtr0088633	0.177323246908489	0.315789473684211	22
FBtr0342959	0.179896562627106	0.0909090909090909	22
FBtr0071762	0.181606294571325	0.53030303030303	22
FBtr0307344	0.187860725585252	0.247592847317744	22
FBtr0084095	0.188236347055975	1.75925925925926	22
FBtr0332707	0.188236347055975	3.64864864864865	22
FBtr0345803	0.188236347055975	4.4	22
FBtr0088961	0.188703741851303	0.737179487179487	22
FBtr0343349	0.192959377946868	0.552486187845304	22
FBtr0073697	0.193904540426924	3.44827586206897	22
FBtr0344158	0.200566550090896	5.90361445783133	22
FBtr0081599	0.201933461332114	8.37209302325581	22
FBtr0084323	0.201933461332114	2.80575539568345	22
FBtr0345527	0.20511310320956	2.58706467661692	22
FBtr0346112	0.20511310320956	9.16666666666667	22
FBtr0081130	0.208362270202508	0.32258064516129	22
FBtr0086771	0.208362270202508	1.25565610859729	22
FBtr0113112	0.208362270202508	0.803571428571429	22
FBtr0345785	0.210346953582937	0.969162995594714	22
FBtr0077227	0.211471326429769	0.929411764705882	22
FBtr0085899	0.211471326429769	1.01953601953602	22
FBtr0304690	0.213710809951209	5.44642857142857	22
FBtr0070179	0.214366616647672	2.31382978723404	22
FBtr0078075	0.214366616647672	20.0342465753425	22
FBtr0087058	0.216686582010289	3.9375	22
FBtr0299823	0.217746214483923	0.476190476190476	22
FBtr0074847	0.219248446768349	1.26943005181347	22
FBtr0343607	0.219742079978018	0.766283524904215	22
FBtr0077823	0.223716079493875	1.13496932515337	22
FBtr0076557	0.232686809948934	1.45688800792864	22
FBtr0114564	0.232686809948934	1.30952380952381	22
FBtr0340114	0.236184493134031	0.833333333333333	22
FBtr0079581	0.23778546231055	0.647058823529412	22
FBtr0080112	0.240682609050798	0.376106194690265	23
FBtr0070008	0.241149318678823	17.1428571428571	23
FBtr0085394	0.241149318678823	2.29338842975207	23
FBtr0343014	0.241567312287677	0.342465753424658	23
FBtr0333441	0.242667292431227	0.332446808510638	23
FBtr0339942	0.243299586837956	8.4297520661157	23
FBtr0070905	0.245997997845376	1.85022026431718	23
FBtr0091626	0.246686955495963	1.80232558139535	23
FBtr0071767	0.250644347953561	2.5	23
FBtr0075492	0.251964879655388	22.8846153846154	23
FBtr0086135	0.257591731834836	1.37931034482759	23
FBtr0076847	0.257793901975284	1.71122994652406	23
FBtr0075561	0.260235633203638	0.783783783783784	23
FBtr0300872	0.260235633203638	1.01851851851852	23
FBtr0081719	0.260444298191042	0.952380952380952	23
FBtr0087739	0.265233510546186	2.57936507936508	23
FBtr0335448	0.265645842098753	30.2155172413793	23
FBtr0070375	0.266718432500834	1.00649350649351	23
FBtr0088587	0.266718432500834	2.89813486370158	23
FBtr0305039	0.267077655900388	8.03907380607815	23
FBtr0334907	0.267077655900388	16.2068965517241	23
FBtr0300277	0.267944515646656	0.444444444444444	23
FBtr0074209	0.268408461149188	4.2436974789916	23
FBtr0086255	0.268489169967107	1.796875	23
FBtr0087349	0.268914501782563	1.5625	23
FBtr0078317	0.270105801158841	3.46153846153846	23
FBtr0300998	0.273608964848614	0.671641791044776	23
FBtr0070061	0.273767299704355	1.98660714285714	23
FBtr0076845	0.273767299704355	0.550239234449761	23
FBtr0345607	0.273767299704355	1.24773960216998	23
FBtr0087241	0.273980838004361	0.0777934936350778	23
FBtr0303999	0.274775215581807	0.597609561752988	23
FBtr0088903	0.276670887878648	1.1186848436247	23
FBtr0078116	0.281373552634368	2.52212389380531	23
FBtr0086917	0.282991951078945	0.894308943089431	23
FBtr0080709	0.284513741187487	0.974025974025974	23
FBtr0080436	0.284635050836794	8.9873417721519	23
FBtr0331862	0.284635050836794	8.86666666666667	23
FBtr0339946	0.284635050836794	1.32211538461538	23
FBtr0299958	0.28514109147017	1.19760479041916	23
FBtr0074027	0.289066308393243	2.25081037277147	23
FBtr0076882	0.289835554536221	1.27840909090909	23
FBtr0072754	0.291391094050144	4.32377049180328	23
FBtr0343850	0.292998008482622	4.19354838709677	24
FBtr0345691	0.292998008482622	2.81645569620253	24
FBtr0072910	0.293113301034661	0.357142857142857	24
FBtr0077829	0.293113301034661	0.691964285714286	24
FBtr0342897	0.293113301034661	17.2127139364303	24
FBtr0085701	0.297861960893771	0.182648401826484	24
FBtr0085270	0.299191276489458	0.240384615384615	24
FBtr0080473	0.29935525700829	2.6969696969697	24
FBtr0070331	0.299730878479013	0.867579908675799	24
FBtr0334662	0.300740330875094	0.397727272727273	24
FBtr0344896	0.306087638552646	4.15178571428571	24
FBtr0309319	0.307833507206157	1.20698012603005	24
FBtr0085540	0.307938603947633	1.09003831417625	24
FBtr0343152	0.307938603947633	0.183982683982684	24
FBtr0079444	0.30911802070833	3.36879432624114	24
FBtr0345074	0.310260033347163	9.57597173144876	24
FBtr0344532	0.311013693005171	3.75	24
FBtr0078074	0.313254400199099	3.68131868131868	24
FBtr0084546	0.313254400199099	2.54237288135593	24
FBtr0074947	0.31426231607655	0.94208211143695	24
FBtr0082891	0.314304374049784	10.5508474576271	24
FBtr0089254	0.315624584436285	0.731707317073171	24
FBtr0072060	0.316955389685085	2.34597156398104	24
FBtr0310323	0.31746143031846	1.34782608695652	24
FBtr0070891	0.317624709298247	1.03448275862069	24
FBtr0074268	0.322155893384511	1.37755102040816	24
FBtr0333085	0.322155893384511	10.4044117647059	24
FBtr0081965	0.322234500681613	0.431472081218274	24
FBtr0300868	0.322234500681613	0.193740685543964	24
FBtr0100383	0.329132325891376	0.441176470588235	24
FBtr0085254	0.331911136720138	1.37700534759358	24
FBtr0114615	0.331911136720138	0.325443786982249	24
FBtr0300588	0.333060669723384	2.58033106134372	24
FBtr0079883	0.334432538668049	1.58163265306122	24
FBtr0086864	0.334484273410774	13.6111111111111	24
FBtr0332153	0.334903162277467	0.253807106598985	24
FBtr0073658	0.335327447161863	3.14285714285714	24
FBtr0079641	0.338360882500057	0.534246575342466	24
FBtr0074174	0.340374235347963	0.260115606936416	24
FBtr0087172	0.340374235347963	0.921052631578947	24
FBtr0089867	0.340374235347963	0.846153846153846	24
FBtr0333218	0.342815913059011	1.95833333333333	24
FBtr0088727	0.343075786651602	1.14035087719298	24
FBtr0301734	0.343334031853462	7.03703703703704	25
FBtr0300442	0.345574739047389	1.97530864197531	25
FBtr0329944	0.346207033454118	2.75943396226415	25
FBtr0075958	0.346582654924841	2.03846153846154	25
FBtr0072242	0.348145748054661	7.07042253521127	25
FBtr0088811	0.35071086309838	1.14077669902913	25
FBtr0080465	0.350926686566787	0.597133757961784	25
FBtr0346014	0.351554036849469	0.212121212121212	25
FBtr0304692	0.351882867701514	2.77777777777778	25
FBtr0334985	0.352343135895493	8.67210682492582	25
FBtr0085955	0.354238808192335	3.04733727810651	25
FBtr0078926	0.355716668360425	0.474683544303797	25
FBtr0331330	0.357956151881866	0.275735294117647	25
FBtr0083141	0.365867282031798	3.8986013986014	25
FBtr0077631	0.366218578611327	3.4640522875817	25
FBtr0080469	0.367056341071023	2.93577981651376	25
FBtr0071541	0.367153276254393	1.25404530744337	25
FBtr0333017	0.371943258048032	8.51851851851852	25
FBtr0074086	0.381374997544744	2.54351265822785	25
FBtr0340214	0.38266099176734	0.382165605095541	25
FBtr0071342	0.385213283362103	7.52380952380952	25
FBtr0335247	0.385213283362103	0.152284263959391	25
FBtr0331403	0.385840633644786	20.859872611465	25
FBtr0112516	0.390704951399357	0.685279187817259	25
FBtr0302156	0.390704951399357	0.175879396984925	25
FBtr0339327	0.394732361417954	11.4320388349515	25
FBtr0078069	0.394772175593787	5.63492063492064	25
FBtr0332750	0.395923812467453	4.04214559386973	25
FBtr0070217	0.39881497116277	0.297029702970297	25
FBtr0072983	0.40143987304971	5.14652014652015	25
FBtr0073004	0.40143987304971	3.46283783783784	25
FBtr0300941	0.401621250297086	0.280898876404494	25
FBtr0346645	0.404263596896322	6.02564102564103	25
FBtr0344164	0.405000848133337	4.38888888888889	25
FBtr0087234	0.405814239945274	0.0803858520900322	25
FBtr0072120	0.406917599889914	2.5	25
FBtr0333303	0.407246430741959	0.743034055727554	25
FBtr0075965	0.415168373235195	8.94444444444445	25
FBtr0321255	0.416536402098534	2.11538461538462	25
FBtr0079128	0.417785351022353	0.578947368421053	25
FBtr0091786	0.419654193109621	2.53623188405797	25
FBtr0345425	0.419654193109621	14.6140939597315	25
FBtr0086037	0.421629070542277	35.625	26
FBtr0304050	0.421629070542277	5.84985835694051	26
FBtr0070120	0.422040829632881	2.62626262626263	26
FBtr0086986	0.422256653101287	13.4158415841584	26
FBtr0113149	0.422516839294838	0.432098765432099	26
FBtr0330113	0.422516839294838	0.602189781021898	26
FBtr0072134	0.423512834605399	1.45161290322581	26
FBtr0339744	0.423512834605399	21.551724137931	26
FBtr0080979	0.425201694915966	6.06164383561644	26
FBtr0331814	0.426797811321756	4.67857142857143	26
FBtr0075991	0.427337413311311	3.91566265060241	26
FBtr0079052	0.428690127361226	10.5789473684211	26
FBtr0086285	0.429921926080641	0.388198757763975	26
FBtr0336633	0.430912095506385	1.23015873015873	26
FBtr0085173	0.432414327790811	0.94017094017094	26
FBtr0332626	0.433034390078598	0.32258064516129	26
FBtr0330397	0.43316142944016	2.58620689655172	26
FBtr0082681	0.433760211898	2.98850574712644	26
FBtr0072249	0.435880782797227	33.75	26
FBtr0081795	0.435880782797227	1.61111111111111	26
FBtr0073113	0.436506581055381	5.41666666666667	26
FBtr0088155	0.43807148369829	10.272536687631	26
FBtr0073202	0.439032470685237	1.90677966101695	26
FBtr0085088	0.439955247761412	5.2212389380531	26
FBtr0345600	0.439955247761412	0.203252032520325	26
FBtr0075199	0.44080320815151	2.39130434782609	26
FBtr0084679	0.44080320815151	6.14583333333333	26
FBtr0087575	0.44080320815151	0.14444263097764	26
FBtr0080460	0.443319104129684	0.503597122302158	26
FBtr0072277	0.446683414641617	30.2238805970149	26
FBtr0088674	0.449020650379386	1.03102189781022	26
FBtr0083049	0.450821378262238	21.9736842105263	26
FBtr0100673	0.450951343333013	0.870870870870871	26
FBtr0083316	0.451758708489505	6.24277456647399	26
FBtr0076531	0.456803436090155	1.88888888888889	26
FBtr0087952	0.456803436090155	8.99103139013453	26
FBtr0114494	0.456803436090155	1.22340425531915	26
FBtr0077454	0.457029797839116	7.19594594594595	26
FBtr0307280	0.461362486462216	1.68067226890756	26
FBtr0070828	0.464141344996469	49.1071428571429	26
FBtr0075897	0.464141344996469	4.56140350877193	26
FBtr0084669	0.464141344996469	0.31496062992126	26
FBtr0309242	0.464141344996469	4.97232472324723	26
FBtr0113015	0.465265944820044	12.7777777777778	27
FBtr0302271	0.465265944820044	0.244565217391304	27
FBtr0076473	0.467393756489025	18.3333333333333	27
FBtr0089549	0.467393756489025	2.78409090909091	27
FBtr0076889	0.470803581637184	11.304347826087	27
FBtr0310542	0.472906260384818	0.660535117056856	27
FBtr0073794	0.480367934684075	1.24212271973466	27
FBtr0083374	0.480367934684075	4.04522613065327	27
FBtr0088063	0.480367934684075	2.45098039215686	27
FBtr0301211	0.480367934684075	0.769230769230769	27
FBtr0340020	0.480367934684075	14.3714285714286	27
FBtr0344363	0.480367934684075	2.81914893617021	27
FBtr0073693	0.480766712688248	2.20108695652174	27
FBtr0310379	0.483141717110529	5.24038461538462	27
FBtr0310381	0.483141717110529	5.24038461538462	27
FBtr0075596	0.483271682181303	3.68055555555556	27
FBtr0070366	0.483820802135936	2.47159090909091	27
FBtr0333489	0.486618412234187	2.81395348837209	27
FBtr0080062	0.489350136687407	3.88235294117647	27
FBtr0339086	0.490052592369517	0.306122448979592	27
FBtr0343339	0.490052592369517	4.45255474452555	27
FBtr0087036	0.491698141930078	2.38095238095238	27
FBtr0337042	0.493219223270329	5.68965517241379	27
FBtr0086146	0.495365739692362	27.7857142857143	27
FBtr0273298	0.496373655569814	3.02295918367347	27
FBtr0290235	0.498484150122991	1.38689048760991	27
FBtr0346531	0.500346389744044	0.944700460829493	27
FBtr0331288	0.500968891267246	2.96153846153846	27
FBtr0084755	0.501559007699198	8.08823529411765	27
FBtr0301203	0.502182275197665	3.66279069767442	27
FBtr0074661	0.504348489103497	0.798319327731092	27
FBtr0088952	0.50649500552553	0.958333333333333	27
FBtr0332709	0.50649500552553	0.5	27
FBtr0080935	0.50686402632809	4.95934959349594	27
FBtr0083674	0.506962400320858	5.29069767441861	27
FBtr0086904	0.506962400320858	6.57821229050279	27
FBtr0074787	0.509388926461864	0.925925925925926	27
FBtr0345284	0.509388926461864	1.07784431137725	27
FBtr0081569	0.50956415877348	1	27
FBtr0082231	0.509661636426342	0.852173913043478	27
FBtr0084935	0.509661636426342	1.81318681318681	27
FBtr0085411	0.511459831070321	0.171232876712329	27
FBtr0077737	0.511873667606119	4.59770114942529	27
FBtr0083240	0.512688273532366	1.33333333333333	28
FBtr0112449	0.51496811820181	1.3125	28
FBtr0345416	0.517411304423259	0.250783699059561	28
FBtr0078272	0.517733965380113	0.671140939597315	28
FBtr0331718	0.517733965380113	2.47252747252747	28
FBtr0085415	0.520590946300705	6.40939597315436	28
FBtr0079183	0.522721595213136	0.510752688172043	28
FBtr0084576	0.522721595213136	1.21657754010695	28
FBtr0331587	0.522721595213136	1.53465346534653	28
FBtr0343158	0.523188990008465	3.11619718309859	28
FBtr0303154	0.524782832583635	1.69452181987001	28
FBtr0076217	0.525148121354142	25.2702702702703	28
FBtr0073184	0.526210027658396	0.714285714285714	28
FBtr0345638	0.526210027658396	0.292207792207792	28
FBtr0076255	0.528316080762132	2.90909090909091	28
FBtr0086951	0.528316080762132	11.7272727272727	28
FBtr0300410	0.528316080762132	0.5826859045505	28
FBtr0079543	0.532241297685205	0.6	28
FBtr0303165	0.533289230115536	2.98387096774194	28
FBtr0082248	0.535300173834913	3.68932038834951	28
FBtr0113259	0.537662190678147	1.03112840466926	28
FBtr0114605	0.538223899434691	0.741935483870968	28
FBtr0347060	0.542842839691345	17.0746268656716	28
FBtr0081234	0.544128833913941	5.16393442622951	28
FBtr0305675	0.546351126822834	0.234741784037559	28
FBtr0086942	0.547031078658888	1.83411826268969	28
FBtr0113090	0.551742586990925	0.392857142857143	28
FBtr0334319	0.551742586990925	2.6214196762142	28
FBtr0072307	0.553580604762158	3.25396825396825	28
FBtr0084171	0.553580604762158	0.680628272251309	28
FBtr0082386	0.55364853638601	0.767790262172285	28
FBtr0335145	0.55364853638601	5.11299435028249	28
FBtr0340547	0.554666312590703	2.04918032786885	28
FBtr0077731	0.555041934061427	0.247524752475248	28
FBtr0113478	0.555133707386032	0.545977011494253	28
FBtr0345505	0.555133707386032	5.33783783783784	28
FBtr0072173	0.555509328856755	1.83225056779169	28
FBtr0084280	0.559069429378952	0.113421550094518	28
FBtr0081717	0.560636419610422	6.89024390243903	28
FBtr0083991	0.561013913876139	1.60933660933661	28
FBtr0089395	0.563816061487868	6.37651821862348	28
FBtr0081550	0.564040832846524	7.5	28
FBtr0100010	0.565264572192382	2.39130434782609	28
FBtr0079788	0.567963808297865	0.702054794520548	29
FBtr0082122	0.567963808297865	0.368932038834951	29
FBtr0076728	0.575801871841164	1.94444444444444	29
FBtr0079369	0.576874462243245	0.286085825747724	29
FBtr0083712	0.576874462243245	0.779220779220779	29
FBtr0073596	0.578085158253581	0.165876777251185	29
FBtr0082226	0.578085158253581	2.19047619047619	29
FBtr0082198	0.57855255304891	2.58083832335329	29
FBtr0345193	0.579093074131033	5.84967320261438	29
FBtr0070255	0.581154311501532	0.403225806451613	29
FBtr0082116	0.581154311501532	0.447761194029851	29
FBtr0084458	0.583049983798373	2.5	29
FBtr0084494	0.583049983798373	2.87535410764873	29
FBtr0301477	0.583049983798373	5.67164179104478	29
FBtr0343747	0.58384710237081	2.78688524590164	29
FBtr0300888	0.584687559680028	4.88636363636364	29
FBtr0331868	0.589630373779815	0.187883435582822	29
FBtr0082365	0.590521666499327	2.17647058823529	29
FBtr0074486	0.591529582376779	1.00694444444444	29
FBtr0077389	0.591798901646853	2.81990521327014	29
FBtr0080222	0.59202846152877	2.01492537313433	29
FBtr0079057	0.599492396954386	1.31578947368421	29
FBtr0334299	0.601007521803	3.92570281124498	29
FBtr0083154	0.609511286750701	2.52631578947368	29
FBtr0076462	0.609669621606442	2.38738738738739	29
FBtr0078464	0.613811500728279	5.72916666666667	29
FBtr0305502	0.615448927823261	0.47029702970297	29
FBtr0081766	0.617449934959013	2.04152249134948	29
FBtr0073066	0.617773713480162	3.5	29
FBtr0332708	0.618938591481946	1.31810193321617	29
FBtr0340450	0.618938591481946	0.899390243902439	29
FBtr0332719	0.624340655596429	0.344585091420535	29
FBtr0070283	0.624348800377061	1.25	29
FBtr0336747	0.625737876438307	0.266272189349112	29
FBtr0113037	0.629015622936748	1.54046997389034	29
FBtr0075337	0.629117474274558	1.28865979381443	29
FBtr0340429	0.629475891130727	18.8172043010753	29
FBtr0086107	0.631048167228185	2.60233918128655	29
FBtr0071368	0.632390530424024	0.228215767634855	29
FBtr0081827	0.632930132413579	1.13026819923372	29
FBtr0333409	0.636854724920434	17.1842105263158	29
FBtr0071117	0.640294808364664	0.38961038961039	29
FBtr0075136	0.640294808364664	0.542452830188679	29
FBtr0081142	0.640294808364664	0.357142857142857	29
FBtr0333326	0.640294808364664	1.92307692307692	29
FBtr0088478	0.640763823791605	2.88321167883212	30
FBtr0070045	0.646979693016649	1.12	30
FBtr0072901	0.646979693016649	0.315533980582524	30
FBtr0113192	0.648511543861802	1.29770992366412	30
FBtr0301590	0.648511543861802	4.42148760330579	30
FBtr0333803	0.64861712011163	0.230547550432277	30
FBtr0083036	0.649046663819689	0.291005291005291	30
FBtr0114509	0.649262487288096	5.68376068376068	30
FBtr0332273	0.652859899506755	14.5	30
FBtr0077455	0.655028721647606	9.63636363636364	30
FBtr0085808	0.655871895398695	3.30097087378641	30
FBtr0329967	0.656363063196529	0.479274611398964	30
FBtr0080695	0.658632893817518	4.50738916256158	30
FBtr0343140	0.659640809694969	0.472972972972973	30
FBtr0087290	0.662769723618635	12.0869565217391	30
FBtr0112436	0.663119735104831	1.66666666666667	30
FBtr0335512	0.663368506076475	1.32022471910112	30
FBtr0071532	0.663558384022075	1.62324649298597	30
FBtr0074066	0.669438590512182	1.63793103448276	30
FBtr0089622	0.670812490863706	0.414593698175788	30
FBtr0072775	0.671471134803619	6.31410256410256	30
FBtr0083215	0.671471134803619	7.43421052631579	30
FBtr0080887	0.672589652884135	0.514018691588785	30
FBtr0076976	0.674528367484679	4.70588235294118	30
FBtr0113096	0.674528367484679	2.23004694835681	30
FBtr0082332	0.674744190953085	3.08139534883721	30
FBtr0085215	0.674744190953085	3.98584905660377	30
FBtr0087701	0.675867399382576	4.95192307692308	30
FBtr0346118	0.675867399382576	1.03225806451613	30
FBtr0445405	0.676291708820092	0.5	30
FBtr0075672	0.678223339873397	7.73897058823529	30
FBtr0087803	0.678498979487086	0.46875	30
FBtr0100406	0.678498979487086	8.27464788732394	30
FBtr0333930	0.680937458959921	0.673076923076923	30
FBtr0080435	0.686829008468873	0.18796992481203	30
FBtr0077157	0.68884173690056	2.88135593220339	30
FBtr0073472	0.690048003564516	0.549265605875153	30
FBtr0332471	0.690048003564516	0.280373831775701	30
FBtr0081995	0.690737409197402	3.91156462585034	30
FBtr0088850	0.690737409197402	1	30
FBtr0077330	0.690970780640691	2.15625	31
FBtr0085627	0.690970780640691	1.57407407407407	31
FBtr0088623	0.690970780640691	2.58130081300813	31
FBtr0303159	0.690970780640691	2.03389830508475	31
FBtr0073540	0.691978696518143	1.25	31
FBtr0345214	0.696008498547013	8.38028169014085	31
FBtr0086112	0.700215528666375	0.336700336700337	31
FBtr0310370	0.700631216476313	3.32110091743119	31
FBtr0084933	0.706079842209864	0.4375	31
FBtr0079870	0.706848706332969	0.797101449275362	31
FBtr0083212	0.706848706332969	0.368421052631579	31
FBtr0310423	0.706848706332969	0.314009661835749	31
FBtr0071015	0.708187738230866	1.54822335025381	31
FBtr0072978	0.708187738230866	0.205882352941176	31
FBtr0075541	0.708187738230866	10.6572769953052	31
FBtr0079696	0.708187738230866	9.53313253012048	31
FBtr0074884	0.709881373657054	7.80555555555556	31
FBtr0304891	0.709881373657054	8.63636363636364	31
FBtr0334684	0.709881373657054	0.2	31
FBtr0081414	0.710210204509099	5.89133089133089	31
FBtr0074330	0.720786149995927	13	31
FBtr0083223	0.720786149995927	0.604395604395605	31
FBtr0078329	0.721860555893599	0.319148936170213	31
FBtr0073726	0.722522255365877	7.6271186440678	31
FBtr0308566	0.722522255365877	0.457746478873239	31
FBtr0080027	0.723291119488982	18.0327868852459	31
FBtr0089222	0.724299035366433	1.72544080604534	31
FBtr0070681	0.727036152575901	0.485436893203884	31
FBtr0073615	0.727941380764764	0.128205128205128	31
FBtr0075595	0.728328837395304	2.37179487179487	31
FBtr0082074	0.728328837395304	1.46365422396857	31
FBtr0339589	0.728328837395304	0.52158273381295	31
FBtr0074011	0.731230962423021	9.86842105263158	31
FBtr0086061	0.731230962423021	1.32936507936508	31
FBtr0082005	0.731383467563355	0.989583333333333	31
FBtr0085272	0.731383467563355	3.38028169014085	31
FBtr0344015	0.731383467563355	4.98863636363636	31
FBtr0088255	0.731738171394183	0.558252427184466	31
FBtr0332643	0.732457045568843	2.80730897009967	31
FBtr0339096	0.733211208236344	1.82692307692308	31
FBtr0076207	0.733680784914701	2.21311475409836	31
FBtr0088373	0.733680784914701	7.4	31
FBtr0086232	0.735576457211542	5.6020942408377	31
FBtr0273310	0.735576457211542	0.562130177514793	31
FBtr0073460	0.736664075688204	1.16279069767442	32
FBtr0083231	0.738846157103637	1.01851851851852	32
FBtr0083575	0.740988328574924	3.06161745827985	32
FBtr0086147	0.744167970452371	1.71469740634006	32
FBtr0078426	0.747342259558588	1.02150537634409	32
FBtr0084239	0.747342259558588	0.164556962025316	32
FBtr0073541	0.748180584550196	1.04477611940299	32
FBtr0084374	0.748180584550196	0.153846153846154	32
FBtr0070212	0.748268547525553	0.388888888888889	32
FBtr0339797	0.748268547525553	0.269230769230769	32
FBtr0085094	0.74917814501221	3.96103896103896	32
FBtr0345608	0.74917814501221	2.97029702970297	32
FBtr0347199	0.74917814501221	0.63297350343474	32
FBtr0076210	0.749188500427648	1.38211382113821	32
FBtr0079663	0.749188500427648	1.14045618247299	32
FBtr0335286	0.749188500427648	1.60112359550562	32
FBtr0075506	0.75019924047918	14.5	32
FBtr0078181	0.751893104913798	2.30769230769231	32
FBtr0075552	0.752018870367555	4.24242424242424	32
FBtr0334495	0.752200247614931	1.82017543859649	32
FBtr0082480	0.752646220650238	6.51408450704225	32
FBtr0301414	0.752646220650238	23	32
FBtr0089963	0.753435319696262	0.827067669172932	32
FBtr0070752	0.755364021982776	0.218579234972678	32
FBtr0088018	0.764407174237803	0.208333333333333	32
FBtr0332800	0.764777384417134	0.691318327974277	32
FBtr0075286	0.765415090115254	2.53012048192771	32
FBtr0302211	0.765531547084634	3.57142857142857	32
FBtr0072281	0.767586816115249	0.408163265306122	32
FBtr0085484	0.767586816115249	2.77777777777778	32
FBtr0340424	0.767771030606075	7.42888402625821	32
FBtr0071569	0.768245460055162	7.92642140468228	32
FBtr0075217	0.768245460055162	4.11163522012579	32
FBtr0074941	0.774179794898601	3.15573770491803	32
FBtr0331681	0.775403269809403	0.242914979757085	32
FBtr0073411	0.777157628913824	0.822368421052632	32
FBtr0087261	0.777765162527231	14.949494949495	32
FBtr0081605	0.779053301210665	4.79452054794521	32
FBtr0346623	0.782227713450598	0.673076923076923	32
FBtr0086560	0.78251957932747	5.98958333333333	32
FBtr0070756	0.785637047449478	2.25490196078431	32
FBtr0080727	0.7867470306038	3.30645161290323	32
FBtr0335433	0.787393085639534	2.85714285714286	32
FBtr0083085	0.788677723557427	0.866336633663366	33
FBtr0077386	0.79156737053467	0.700934579439252	33
FBtr0301668	0.79156737053467	0.857142857142857	33
FBtr0339411	0.79156737053467	1.1646234676007	33
FBtr0071774	0.791845682965416	0.606060606060606	33
FBtr0084898	0.791845682965416	0.384615384615385	33
FBtr0078339	0.793424355666343	4.11111111111111	33
FBtr0299820	0.793968687097715	0.611620795107034	33
FBtr0074872	0.795209539333689	11.6666666666667	33
FBtr0302544	0.797735428963545	0.851005981511691	33
FBtr0080430	0.800565798903452	13.7664473684211	33
FBtr0344263	0.800565798903452	2.25352112676056	33
FBtr0071249	0.80207946060549	4.83582089552239	33
FBtr0088618	0.80207946060549	0.49645390070922	33
FBtr0112777	0.802408291457535	0.423728813559322	33
FBtr0085720	0.805270937642753	0.94	33
FBtr0299507	0.807723608657694	1.52838427947598	33
FBtr0307272	0.807723608657694	1.6304347826087	33
FBtr0332410	0.807723608657694	0.351941747572816	33
FBtr0078769	0.814504518845908	9.8015873015873	33
FBtr0087007	0.817020056070501	1.42348754448399	33
FBtr0084526	0.81762696526769	7.00453857791226	33
FBtr0086020	0.819817666168753	3.22784810126582	33
FBtr0072340	0.820778653155699	1.37908496732026	33
FBtr0084897	0.820778653155699	1.52631578947368	33
FBtr0088959	0.820778653155699	2.5	33
FBtr0082078	0.820825582046204	0.545454545454545	33
FBtr0110879	0.820825582046204	4.56647398843931	33
FBtr0339625	0.820825582046204	0.91304347826087	33
FBtr0084745	0.821407195825328	6.06164383561644	33
FBtr0321262	0.824166021813706	0.82051282051282	33
FBtr0080428	0.825586269243725	1.97860962566845	33
FBtr0073900	0.827889995122524	0.152284263959391	33
FBtr0083911	0.827889995122524	2.05223880597015	33
FBtr0332953	0.829100691132861	0.41871921182266	33
FBtr0075766	0.829302145864698	8.26506024096386	33
FBtr0310162	0.83094693200192	2.85714285714286	33
FBtr0343870	0.831944492463934	5.16778523489933	33
FBtr0070352	0.833246645758108	1.46788990825688	33
FBtr0072990	0.835703092559308	11.0153256704981	33
FBtr0082668	0.836366057400807	3.10502283105023	33
FBtr0346548	0.836366057400807	2.46192893401015	33
FBtr0070431	0.844116584810131	3	33
FBtr0075390	0.84574455902071	2.19512195121951	34
FBtr0075309	0.845887527466931	4.37886453063519	34
FBtr0072853	0.847173521689527	0.269461077844311	34
FBtr0075171	0.847173521689527	0.23543990086741	34
FBtr0078573	0.847173521689527	2.13101496158512	34
FBtr0080121	0.847173521689527	0.399515738498789	34
FBtr0081687	0.847173521689527	1.91881918819188	34
FBtr0332338	0.847173521689527	4.92424242424243	34
FBtr0334522	0.847173521689527	12.1825396825397	34
FBtr0075363	0.848217161883313	1.58119658119658	34
FBtr0082325	0.848217161883313	3.71428571428571	34
FBtr0079038	0.84884732397243	0.29520295202952	34
FBtr0085552	0.849600047830533	3.35342639593909	34
FBtr0111011	0.850813431760953	15.8272058823529	34
FBtr0345992	0.855029684957617	3.09090909090909	34
FBtr0300937	0.858623917115223	5.74446680080483	34
FBtr0300792	0.859284705515975	1.58249158249158	34
FBtr0072569	0.860685154485721	15.1933701657459	34
FBtr0076939	0.861622484712988	10.7339449541284	34
FBtr0078016	0.863051447381805	0.589225589225589	34
FBtr0085482	0.863051447381805	0.993485342019544	34
FBtr0334869	0.863051447381805	3.53947368421053	34
FBtr0344182	0.863051447381805	0.0912408759124088	34
FBtr0344711	0.865073913660037	1.16883116883117	34
FBtr0085155	0.86836459470465	0.25974025974026	34
FBtr0085863	0.869372510582101	6.06217616580311	34
FBtr0344110	0.87101561033995	2.17391304347826	34
FBtr0333115	0.871430129812101	1.27272727272727	34
FBtr0073151	0.876194513467316	0.109170305676856	34
FBtr0079413	0.876436923658421	7.19178082191781	34
FBtr0084209	0.876436923658421	1.2691466083151	34
FBtr0085564	0.876436923658421	2.31155778894472	34
FBtr0079130	0.876573201507835	2.57425742574257	34
FBtr0100407	0.879118239067094	3.75	34
FBtr0073185	0.881858896489017	6.11842105263158	34
FBtr0308639	0.881858896489017	6.11842105263158	34
FBtr0345363	0.883938813083567	0.451127819548872	34
FBtr0078311	0.886094671573959	0.299145299145299	34
FBtr0075075	0.888492759322915	0.815217391304348	34
FBtr0074202	0.889249103873444	4.58333333333333	34
FBtr0075325	0.889249103873444	0.143824027072758	34
FBtr0340137	0.889249103873444	0.0746268656716418	34
FBtr0078991	0.889716498668773	0.532544378698225	35
FBtr0082204	0.89056863449279	1.52173913043478	35
FBtr0305672	0.890776131142407	2.02666666666667	35
FBtr0077193	0.891310341243943	3.6	35
FBtr0330664	0.892415734774256	0.734463276836158	35
FBtr0088016	0.893015614663848	11.8481848184818	35
FBtr0084913	0.893202657283413	4.18604651162791	35
FBtr0070821	0.897394252508327	0.754716981132076	35
FBtr0339959	0.901108122061155	4.46153846153846	35
FBtr0073570	0.902537084729972	3.02083333333333	35
FBtr0082869	0.902537084729972	0.203761755485893	35
FBtr0331515	0.902537084729972	14.3939393939394	35
FBtr0331519	0.902537084729972	14.3939393939394	35
FBtr0334725	0.903274458998434	6.95555555555556	35
FBtr0078751	0.903545000607424	4.87394957983193	35
FBtr0305560	0.903545000607424	2.02247191011236	35
FBtr0083307	0.904467777683599	2.42138364779874	35
FBtr0336842	0.905475693561051	9.20253164556962	35
FBtr0307333	0.907831634051871	4.44444444444444	35
FBtr0085434	0.907956210128859	0.797619047619048	35
FBtr0111119	0.9082990288472	1.26689189189189	35
FBtr0113895	0.9082990288472	3.55785837651123	35
FBtr0084660	0.911070179110046	0.714285714285714	35
FBtr0337060	0.911070179110046	2.0125	35
FBtr0070829	0.912351494664317	3.52517985611511	35
FBtr0088859	0.91383666566434	6.87919463087248	35
FBtr0086252	0.920345703375877	5.65359477124183	35
FBtr0306684	0.920387360105396	0.982142857142857	35
FBtr0074601	0.920813098171205	0.240384615384615	35
FBtr0080064	0.923591908999967	28.6274509803922	35
FBtr0087983	0.923674264612045	0.137614678899083	35
FBtr0071175	0.925875016384403	1.05	35
FBtr0071758	0.926666766576173	0.735294117647059	35
FBtr0301296	0.926666766576173	15.0526315789474	35
FBtr0084664	0.937420410938618	1.11111111111111	35
FBtr0346348	0.937796032409341	0.870786516853933	35
FBtr0082594	0.937887805733947	1.11940298507463	35
FBtr0113289	0.939273504016969	5.79268292682927	35
FBtr0079835	0.939818498687574	0.561797752808989	35
FBtr0302027	0.93985726977984	0.645161290322581	35
FBtr0333416	0.939900854299652	2.05357142857143	35
FBtr0076837	0.942391635378209	12.1929824561404	35
FBtr0072727	0.942607458846616	1.7156862745098	35
FBtr0088566	0.943390517958336	0.093984962406015	36
FBtr0335221	0.943768012224053	3.98076923076923	36
FBtr0076208	0.954672788562926	13.3552631578947	36
FBtr0333762	0.954672788562926	3.02579365079365	36
FBtr0075591	0.955500093704576	38.4	36
FBtr0300811	0.956435960785267	0.75	36
FBtr0079544	0.957272000608474	4.62365591397849	36
FBtr0081132	0.957272000608474	4.44444444444444	36
FBtr0339181	0.957549674943239	1.75572519083969	36
FBtr0076898	0.958834048534222	13.5347985347985	36
FBtr0083563	0.958834048534222	0.92139175257732	36
FBtr0075347	0.95987446060014	7.69230769230769	36
FBtr0088378	0.95987446060014	1.84615384615385	36
FBtr0070233	0.960032795455881	0.918367346938775	36
FBtr0080180	0.960839256601496	2.84926470588235	36
FBtr0335518	0.960839256601496	2.54237288135593	36
FBtr0087184	0.96315220709858	0.107033639143731	36
FBtr0077124	0.963881408719073	0.318080357142857	36
FBtr0113830	0.965184751390017	2.42647058823529	36
FBtr0300214	0.965184751390017	8.34254143646409	36
FBtr0343290	0.968934288641293	0.702247191011236	36
FBtr0075629	0.970779236939013	1.21951219512195	36
FBtr0081236	0.971376556250278	0.726495726495727	36
FBtr0345806	0.971376556250278	5.6046511627907	36
FBtr0071472	0.971845571677219	0.993150684931507	36
FBtr0080537	0.973774643999233	0.219298245614035	36
FBtr0070994	0.973776264630846	0.55	36
FBtr0078200	0.9747119742265	0.731707317073171	36
FBtr0080483	0.976894055641932	1.28787878787879	36
FBtr0074893	0.98162716454603	0.526315789473684	36
FBtr0309113	0.98162716454603	0.167958656330749	36
FBtr0344600	0.98162716454603	2.72727272727273	36
FBtr0079994	0.9822464953023	8.33333333333333	36
FBtr0089498	0.9822464953023	2.83783783783784	36
FBtr0339406	0.9822464953023	4.15492957746479	36
FBtr0345891	0.9822464953023	8.16939890710382	36
FBtr0078278	0.987221650095026	1.3135593220339	36
FBtr0079345	0.987221650095026	8.94736842105263	36
FBtr0300393	0.987221650095026	16.2015503875969	36
FBtr0342580	0.989502354534848	1.32124352331606	36
FBtr0088090	0.991154387382512	1.71794871794872	36
FBtr0337074	0.992353134304171	4.31818181818182	36
FBtr0072237	0.992543463443759	5.36144578313253	36
FBtr0073499	0.992543463443759	1.4957264957265	36
FBtr0087519	0.995557683198742	1.70833333333333	37
FBtr0087606	0.996567760011041	1.48148148148148	37
FBtr0331622	0.996567760011041	0.409090909090909	37
FBtr0071498	0.997853754233637	1.48584905660377	37
FBtr0079026	0.997853754233637	0.263157894736842	37
FBtr0079614	0.998247736083206	1.63900414937759	37
FBtr0070748	0.999196117429475	6.5850144092219	37
FBtr0111252	1.00074363529648	0.531914893617021	37
FBtr0081639	1.00609498284752	11.012590204207	37
FBtr0071576	1.00737345670571	1	37
FBtr0079211	1.00842138913604	0.185185185185185	37
FBtr0087402	1.00866159538914	2.34146341463415	37
FBtr0112691	1.00879554746018	3.48101265822785	37
FBtr0084322	1.01086365674502	23.8607594936709	37
FBtr0077867	1.01169913563448	0.380147835269271	37
FBtr0082367	1.01169913563448	3.82445141065831	37
FBtr0306544	1.01169913563448	12.1951219512195	37
FBtr0332811	1.01373167992591	1.99335548172757	37
FBtr0344994	1.01419761157467	5.83887043189369	37
FBtr0345892	1.01419761157467	3.1237721021611	37
FBtr0070684	1.01419923220628	2.4812030075188	37
FBtr0075563	1.01520552745212	7.01923076923077	37
FBtr0072856	1.01542270711708	68.3189655172414	37
FBtr0073680	1.01542270711708	0.522788203753351	37
FBtr0085342	1.01542270711708	1.875	37
FBtr0301862	1.01542270711708	0.347003154574133	37
FBtr0071131	1.01796814650255	21.8987341772152	37
FBtr0075152	1.01932616547491	3.30769230769231	37
FBtr0075230	1.01932616547491	0.458715596330275	37
FBtr0346316	1.02182269338314	1.3716814159292	37
FBtr0078342	1.02226134230038	3.44559585492228	37
FBtr0084581	1.02887292284143	3.01204819277108	37
FBtr0112384	1.03079284629015	7.15447154471545	37
FBtr0345984	1.03284668752979	0.398009950248756	37
FBtr0085359	1.03419473619016	1.02484472049689	37
FBtr0307162	1.03419473619016	5	37
FBtr0310028	1.03419473619016	1.8651832460733	37
FBtr0089735	1.03576857863092	1.6579634464752	37
FBtr0088942	1.03719218231831	1.95652173913044	37
FBtr0075497	1.04138699216543	7.5	37
FBtr0078486	1.04138699216543	4.53703703703704	37
FBtr0084216	1.04509951252903	5.38461538461539	37
FBtr0073922	1.04530456649254	1.31578947368421	38
FBtr0331654	1.04552382196655	1.59420289855072	38
FBtr0081205	1.04774304596537	0.176767676767677	38
FBtr0331711	1.04774304596537	5.56774193548387	38
FBtr0347564	1.05341877200592	0.373563218390805	38
FBtr0082406	1.057498289301	0.447330447330447	38
FBtr0088310	1.057498289301	8.59504132231405	38
FBtr0273404	1.05981971870053	5.95375722543353	38
FBtr0330258	1.06175041165416	5	38
FBtr0333680	1.06932935360684	5.31976744186047	38
FBtr0333768	1.06932935360684	0.962732919254658	38
FBtr0082632	1.07179418603498	0.53030303030303	38
FBtr0071152	1.07372487898861	1.43835616438356	38
FBtr0073542	1.07372487898861	0.762081784386617	38
FBtr0074879	1.07640888231736	0.29585798816568	38
FBtr0088954	1.07640888231736	3.82936507936508	38
FBtr0078892	1.07741985137732	0.591233435270133	38
FBtr0343582	1.07741985137732	6.4406779661017	38
FBtr0088524	1.07955559829446	1.04700854700855	38
FBtr0112868	1.08174664141279	7.14028776978417	38
FBtr0078352	1.0819624648812	0.390295358649789	38
FBtr0074290	1.08731365865623	4.88235294117647	38
FBtr0076511	1.08731365865623	1.54562383612663	38
FBtr0088947	1.08731365865623	0.621052631578947	38
FBtr0080510	1.08792119226964	1.50943396226415	38
FBtr0299991	1.08792119226964	0.837988826815643	38
FBtr0084034	1.08920933095308	7.98969072164949	38
FBtr0089385	1.09263547200497	1.36731391585761	38
FBtr0073149	1.09407075050245	0.145228215767635	38
FBtr0301715	1.09407075050245	0.288461538461538	38
FBtr0070448	1.09474696777022	0.526315789473684	38
FBtr0070418	1.09690306034621	2.09239130434783	38
FBtr0078080	1.09690306034621	0.927007299270073	38
FBtr0078235	1.09818905456881	23.9	38
FBtr0073211	1.10056241432862	0.314685314685315	38
FBtr0087933	1.10543592064068	0.676923076923077	38
FBtr0110839	1.10565174410909	0.802469135802469	38
FBtr0075547	1.1060452178369	2	38
FBtr0334747	1.1060452178369	0.835543766578249	38
FBtr0329995	1.10658481982645	0.135135135135135	38
FBtr0072058	1.10770875704088	1.29310344827586	38
FBtr0301104	1.11097355745782	10.7333333333333	39
FBtr0305002	1.11097355745782	2.59146341463415	39
FBtr0339693	1.11097355745782	14.5013850415512	39
FBtr0344159	1.11097355745782	2.17514124293785	39
FBtr0075818	1.11146719066749	2.68115942028986	39
FBtr0339072	1.11146719066749	1.45833333333333	39
FBtr0072790	1.11190617512302	0.461538461538462	39
FBtr0081332	1.11228179659374	0.671641791044776	39
FBtr0087669	1.11312965003382	2.31404958677686	39
FBtr0083713	1.11406698026108	5.69565217391304	39
FBtr0087150	1.11406698026108	27.1739130434783	39
FBtr0084866	1.115074134531	1.82291666666667	39
FBtr0074237	1.11542696738516	1.07011070110701	39
FBtr0085447	1.11700482748463	0.131578947368421	39
FBtr0072663	1.11794998996469	1.94444444444444	39
FBtr0076529	1.11794998996469	8.6	39
FBtr0310346	1.11842061357411	1.0126582278481	39
FBtr0077524	1.1218783337967	0.619834710743802	39
FBtr0086827	1.12281430771926	1.81666666666667	39
FBtr0073657	1.12374242692284	5.5	39
FBtr0332398	1.12623266407983	1.69491525423729	39
FBtr0071251	1.1268514831501	3.6	39
FBtr0081638	1.12812833637667	0.357142857142857	39
FBtr0346095	1.12812833637667	0.939597315436242	39
FBtr0336925	1.1305093934171	1.35135135135135	39
FBtr0332179	1.13354922936961	0.583333333333333	39
FBtr0334027	1.13376505283802	2.13227513227513	39
FBtr0329921	1.1343924031207	0.147783251231527	39
FBtr0343838	1.13477296871547	1.01851851851852	39
FBtr0347396	1.13477296871547	4.02777777777778	39
FBtr0307551	1.13646812080554	8.92405063291139	39
FBtr0082703	1.13711020445324	2.1875	39
FBtr0072405	1.13925672087527	5.20963338533541	39
FBtr0088807	1.13925672087527	1.08910891089109	39
FBtr0083456	1.14026463675272	1.875	39
FBtr0344992	1.14026463675272	3.09782608695652	39
FBtr0345367	1.14026463675272	2.04035874439462	39
FBtr0076949	1.14329389630611	8.70229007633588	39
FBtr0346620	1.14329389630611	0.10507880910683	39
FBtr0083009	1.14378752951578	5.98360655737705	39
FBtr0074056	1.14457074953268	1.02921646746348	39
FBtr0075960	1.14585912230172	0.677966101694915	39
FBtr0308617	1.14585912230172	10.3982300884956	39
FBtr0336961	1.14716127258572	1.60714285714286	39
FBtr0083452	1.15099955840308	0.23489932885906	39
FBtr0085476	1.15196888867374	1.16959064327485	40
FBtr0082418	1.15355261760925	6.05	40
FBtr0335174	1.15355261760925	10.2341137123746	40
FBtr0081902	1.15649122644033	1.17424242424242	40
FBtr0072478	1.16208571198933	0.21875	40
FBtr0343567	1.16397389592106	3.49662162162162	40
FBtr0346148	1.16397389592106	1.97003118582186	40
FBtr0085267	1.16500301303495	0.144628099173554	40
FBtr0300597	1.1658695682179	3.19685039370079	40
FBtr0306854	1.16684925390401	2.38035264483627	40
FBtr0087373	1.16734503637572	1.28205128205128	40
FBtr0343531	1.16734503637572	0.299145299145299	40
FBtr0346437	1.16734503637572	1.12113402061856	40
FBtr0084907	1.17283185565349	2.6	40
FBtr0333572	1.17439390357924	3.28767123287671	40
FBtr0072929	1.17459978131333	4.31192660550459	40
FBtr0071313	1.17824981271459	3.86904761904762	40
FBtr0100146	1.17948161143401	2.02508960573477	40
FBtr0339713	1.18158615955451	0.284552845528455	40
FBtr0084878	1.18231198137392	5.82089552238806	40
FBtr0114586	1.18307584359161	1.35416666666667	40
FBtr0072832	1.18331989725137	89.9074074074074	40
FBtr0081878	1.18331989725137	2.4375	40
FBtr0309251	1.18360981960755	1.20689655172414	40
FBtr0077960	1.18382564307595	0.607394366197183	40
FBtr0078807	1.18382564307595	9.98287671232877	40
FBtr0079322	1.18382564307595	0.427728613569322	40
FBtr0071666	1.18391360605131	23.8317757009346	40
FBtr0301040	1.18391360605131	4.26229508196721	40
FBtr0339443	1.18391360605131	0.213414634146341	40
FBtr0077648	1.1842810827414	1.75	40
FBtr0329999	1.18448974772881	7.90322580645161	40
FBtr0081409	1.18483355895341	4.43820224719101	40
FBtr0290059	1.18483355895341	0.384615384615385	40
FBtr0074372	1.18672923125025	0.818181818181818	40
FBtr0307296	1.18672923125025	1.07801418439716	40
FBtr0333231	1.1890584453411	3.35616438356164	40
FBtr0073023	1.18927426880951	0.659722222222222	40
FBtr0075756	1.1907638820386	5.20833333333333	40
FBtr0079711	1.19239185624918	0.3125	40
FBtr0100619	1.19239185624918	16.9330855018587	40
FBtr0330682	1.19440605083762	1.25840435099139	40
FBtr0070498	1.19781274924212	0.416666666666667	40
FBtr0346063	1.19882066511957	2.14285714285714	41
FBtr0079818	1.20005223276356	4.93939393939394	41
FBtr0339678	1.20005223276356	0.490196078431373	41
FBtr0346569	1.20005223276356	3.01785714285714	41
FBtr0111017	1.20017904514838	0.431034482758621	41
FBtr0085757	1.20071633741641	2.97169811320755	41
FBtr0084573	1.20257176451667	1.7910447761194	41
FBtr0301588	1.20257176451667	4.07608695652174	41
FBtr0076737	1.20550085849711	0.940828402366864	41
FBtr0346587	1.20550085849711	1.4968152866242	41
FBtr0334525	1.20636312144352	5.05747126436782	41
FBtr0089013	1.20692012016162	0.794306703397612	41
FBtr0081728	1.21104832833516	0.463320463320463	41
FBtr0086629	1.21104832833516	9.79516806722689	41
FBtr0302940	1.21104832833516	1.61914460285132	41
FBtr0334146	1.21185478948078	0.984848484848485	41
FBtr0346274	1.21227206768102	0.757665094339623	41
FBtr0081087	1.21247729100398	1.97604790419162	41
FBtr0084782	1.21247729100398	2.70833333333333	41
FBtr0089023	1.21247729100398	1.86274509803922	41
FBtr0301216	1.21269311447238	2.44047619047619	41
FBtr0089492	1.2136906749344	0.637254901960784	41
FBtr0333267	1.21370103034984	1.94610778443114	41
FBtr0301486	1.2153961824399	0.385934819897084	41
FBtr0082369	1.21593015845584	4.96593673965937	41
FBtr0086640	1.21715875057242	0.401069518716578	41
FBtr0331830	1.2176190187664	4.29054054054054	41
FBtr0071132	1.21811223987127	0.655737704918033	41
FBtr0074761	1.21811223987127	1.2962962962963	41
FBtr0343640	1.21811223987127	5.14161220043573	41
FBtr0071755	1.21939823409387	1.03174603174603	41
FBtr0075209	1.21939823409387	1.94444444444444	41
FBtr0073604	1.22033085175906	6.77655677655678	41
FBtr0329880	1.22033085175906	0.188172043010753	41
FBtr0306089	1.22349881116705	0.517241379310345	41
FBtr0082358	1.22542950412067	2.44897959183673	41
FBtr0300836	1.22542950412067	1.60714285714286	41
FBtr0089463	1.22667845304449	5.77287066246057	41
FBtr0074452	1.22749074149117	5.77586206896552	41
FBtr0080260	1.22849865736863	0.26266416510319	41
FBtr0343356	1.22891970415999	0.170454545454545	41
FBtr0071849	1.22992762003744	0.612244897959184	42
FBtr0072577	1.22992762003744	27.2649572649573	42
FBtr0078498	1.22992762003744	0.863192182410424	42
FBtr0333202	1.22992762003744	1.31515151515152	42
FBtr0331199	1.23266105479398	0.319148936170213	42
FBtr0078707	1.23433882955888	30.6617647058824	42
FBtr0079901	1.23433882955888	1.10294117647059	42
FBtr0084388	1.23433882955888	0.585585585585586	42
FBtr0073732	1.23527615978614	2.15384615384615	42
FBtr0088532	1.2378211973454	0.413793103448276	42
FBtr0301431	1.2378211973454	2.36196319018405	42
FBtr0303387	1.2378211973454	0.625	42
FBtr0336763	1.24037009958569	3.65248226950355	42
FBtr0346644	1.24037009958569	2.11894052973513	42
FBtr0070963	1.24130742981295	0.586956521739131	42
FBtr0078224	1.24130742981295	1.38297872340426	42
FBtr0085349	1.24479762985227	3.84615384615385	42
FBtr0087054	1.24479762985227	8.93333333333333	42
FBtr0331979	1.24479762985227	1.80722891566265	42
FBtr0077084	1.24555074859888	0.287769784172662	42
FBtr0070897	1.24683674282148	2.40196078431373	42
FBtr0072128	1.24757644068103	6.43258426966292	42
FBtr0079958	1.24757644068103	19.0131578947368	42
FBtr0073046	1.24872597368428	5.60975609756098	42
FBtr0080367	1.25111869305256	7.12389380530973	42
FBtr0345797	1.25392404196646	1.01190476190476	42
FBtr0307326	1.2550492783563	9.97058823529412	42
FBtr0082655	1.25607990045686	2.6271186440678	42
FBtr0083094	1.25774984296896	1.07692307692308	42
FBtr0072930	1.25894861181523	1.10344827586207	42
FBtr0080020	1.25894861181523	0.466321243523316	42
FBtr0343426	1.25894861181523	0.367647058823529	42
FBtr0086628	1.26124004300828	1.2020905923345	42
FBtr0075483	1.26177733828649	2.5	42
FBtr0301126	1.26224795888573	2.67564018384767	42
FBtr0331935	1.26224795888573	3.068669527897	42
FBtr0084814	1.26380303036864	0.108388312912347	42
FBtr0079358	1.26665916840717	1.52941176470588	42
FBtr0085192	1.26665916840717	13.4	42
FBtr0084408	1.27015063165407	10.6805555555556	42
FBtr0086032	1.27146268113924	1.77777777777778	42
FBtr0331530	1.27252231361287	0.378787878787879	42
FBtr0082114	1.27353022949032	1.58357771260997	42
FBtr0273240	1.27353022949032	0.796610169491525	42
FBtr0075330	1.27809250254846	1.48936170212766	43
FBtr0087342	1.28153258599269	1	43
FBtr0082072	1.28180098303857	0.694444444444445	43
FBtr0074226	1.28200160141963	0.833333333333333	43
FBtr0071228	1.28386222040907	3.35051546391753	43
FBtr0088236	1.28529118307789	6.35593220338983	43
FBtr0089597	1.28529118307789	0.588235294117647	43
FBtr0072487	1.28575789270591	0.899280575539568	43
FBtr0083062	1.28575789270591	0.388958594730238	43
FBtr0072348	1.28722187603151	0.62753036437247	43
FBtr0306107	1.28722187603151	0.15695067264574	43
FBtr0346418	1.28722187603151	4.54651162790698	43
FBtr0079865	1.28768927082684	0.212314225053079	43
FBtr0079264	1.28963667786641	23.7142857142857	43
FBtr0080162	1.28963667786641	2.6063829787234	43
FBtr0078011	1.29026402814909	19.6634615384615	43
FBtr0079642	1.2904798516175	2.72455089820359	43
FBtr0084502	1.29240252504471	5.4014598540146	43
FBtr0346017	1.29240252504471	1.77884615384615	43
FBtr0083710	1.29869650590756	12.7777777777778	43
FBtr0071530	1.30087858732299	18.2027027027027	43
FBtr0084891	1.30220030586192	1.80981595092025	43
FBtr0071683	1.30320822173938	0.600343053173242	43
FBtr0305985	1.30542044708251	2.66169154228856	43
FBtr0085164	1.30586326755401	0.406320541760722	43
FBtr0310424	1.30586326755401	1.58620689655172	43
FBtr0075548	1.30607909102242	1.18380062305296	43
FBtr0077956	1.30607909102242	0.714285714285714	43
FBtr0333412	1.30607909102242	1.28865979381443	43
FBtr0113743	1.3067064413051	1.73940543959519	43
FBtr0074631	1.30862911473232	0.303165403477486	43
FBtr0303107	1.30862911473232	1.46744930629669	43
FBtr0079488	1.30913296744611	6.17647058823529	43
FBtr0087647	1.31752948644812	3.59375	43
FBtr0088058	1.31752948644812	0.892250694658845	43
FBtr0071618	1.31881762513155	1.41791044776119	43
FBtr0332399	1.3195422148798	2.31132075471698	43
FBtr0080202	1.31958387160932	6.47058823529412	43
FBtr0070783	1.32000960967513	6.8134236453202	43
FBtr0078462	1.32101968648743	1.82926829268293	43
FBtr0077413	1.32164703677011	0.646258503401361	43
FBtr0074896	1.32230568071003	1.66666666666667	43
FBtr0075345	1.32230568071003	2.31784279977051	43
FBtr0340653	1.32230568071003	1.64948453608247	43
FBtr0087594	1.32413781784867	0.343137254901961	44
FBtr0083630	1.32435364131708	1	44
FBtr0072576	1.32536155719453	8.46153846153846	44
FBtr0332579	1.33007951452859	1.35	44
FBtr0070405	1.3318253831821	3.42409240924092	44
FBtr0346546	1.3318253831821	1.26543209876543	44
FBtr0071679	1.33311352186553	49.6	44
FBtr0082423	1.33526003828756	2.60121457489879	44
FBtr0088073	1.33526003828756	1.92307692307692	44
FBtr0332484	1.33526003828756	6.77966101694915	44
FBtr0346639	1.33818214325573	3.81849315068493	44
FBtr0074946	1.33818360640231	7.43421052631579	44
FBtr0080693	1.33818360640231	5.16129032258065	44
FBtr0340331	1.33818360640231	11.8459302325581	44
FBtr0309839	1.33865115868267	0.355029585798817	44
FBtr0075033	1.33902678015339	1.68769716088328	44
FBtr0088458	1.34094945358061	4.62837837837838	44
FBtr0113356	1.34094945358061	0.641025641025641	44
FBtr0336762	1.34094945358061	1.0093896713615	44
FBtr0074173	1.3414533062944	0.956521739130435	44
FBtr0343299	1.34158814688214	2.78325123152709	44
FBtr0339537	1.3430027172722	0.935251798561151	44
FBtr0335125	1.34348381917898	2.6993166287016	44
FBtr0345487	1.34348381917898	0.479134466769706	44
FBtr0072061	1.34369964264738	2.2203245089667	44
FBtr0345381	1.34369964264738	0.372670807453416	44
FBtr0074678	1.34562759118954	2.43421052631579	44
FBtr0110812	1.34562759118954	3.15068493150685	44
FBtr0100558	1.3467152376358	1.96588868940754	44
FBtr0070234	1.3539673756184	6.62921348314607	44
FBtr0076022	1.35414854674978	1.21757925072046	44
FBtr0070419	1.35462601955832	2.65060240963855	44
FBtr0075517	1.35462601955832	0.772727272727273	44
FBtr0084637	1.35645815669696	8.76470588235294	44
FBtr0302598	1.3564685121124	3.47826086956522	44
FBtr0089745	1.35752814458604	0.769230769230769	44
FBtr0344717	1.35752814458604	0.85	44
FBtr0079975	1.35773663055514	3.75444839857651	44
FBtr0308352	1.3586402381124	3.55555555555556	44
FBtr0346428	1.35907097210407	4.36468646864686	44
FBtr0080544	1.35922930695981	0.468085106382979	44
FBtr0073082	1.3593193231378	3.52750809061489	44
FBtr0083558	1.35992623233499	5.87378640776699	45
FBtr0087841	1.35992623233499	0.0696378830083566	45
FBtr0089973	1.35992623233499	10.2307692307692	45
FBtr0081000	1.36122683059446	0.807291666666667	45
FBtr0082442	1.36234871860251	7.14285714285714	45
FBtr0086885	1.36234871860251	4.08071748878924	45
FBtr0070487	1.36337334701649	0.649350649350649	45
FBtr0083690	1.36337334701649	4.75490196078431	45
FBtr0346186	1.36337334701649	5.58064516129032	45
FBtr0346427	1.36337334701649	0.644490644490645	45
FBtr0071905	1.36438126289394	1.89393939393939	45
FBtr0088596	1.36736455366745	4.71153846153846	45
FBtr0082832	1.36956661502333	3.07773109243697	45
FBtr0112947	1.36956661502333	3.69565217391304	45
FBtr0333390	1.36997574844294	1.92307692307692	45
FBtr0334947	1.37290219048459	0.538461538461538	45
FBtr0074918	1.37390848573043	1.93548387096774	45
FBtr0081918	1.37390848573043	1.63082437275986	45
FBtr0075929	1.37417904371116	0.178571428571429	45
FBtr0080364	1.37417904371116	2.80487804878049	45
FBtr0335148	1.37554591282541	6.9	45
FBtr0074267	1.37580415802727	0.625	45
FBtr0081930	1.37580415802727	2.25225225225225	45
FBtr0083562	1.37580415802727	11.9191919191919	45
FBtr0087059	1.37580415802727	3.45804988662132	45
FBtr0339438	1.37580415802727	0.566666666666667	45
FBtr0079384	1.37756739241266	0.625	45
FBtr0081279	1.37903557648409	12.9177718832891	45
FBtr0070584	1.3795999367041	0.410714285714286	45
FBtr0073817	1.3795999367041	1.11764705882353	45
FBtr0084801	1.3795999367041	2.675	45
FBtr0087569	1.3795999367041	0.323741007194245	45
FBtr0335149	1.37987862299145	2.49565217391304	45
FBtr0331464	1.38060785258155	0.903614457831325	45
FBtr0072556	1.38195021577739	1.42305407011289	45
FBtr0082410	1.38195021577739	1.01351351351351	45
FBtr0302272	1.38195021577739	0.278846153846154	45
FBtr0070065	1.38248981776695	1.82170542635659	45
FBtr0079028	1.38380696682346	2.30769230769231	45
FBtr0077589	1.38620233813055	1.79245283018868	45
FBtr0340610	1.38818679453423	1.25383828045036	45
FBtr0082385	1.38911963917617	7.20720720720721	45
FBtr0074895	1.39042627805567	1.99754901960784	46
FBtr0305992	1.39042627805567	2.36802413273002	46
FBtr0343566	1.39042627805567	5.44747081712062	46
FBtr0331920	1.39344531810494	1.90217391304348	46
FBtr0079192	1.39547786239638	1.19827586206897	46
FBtr0302184	1.39547786239638	4.45121951219512	46
FBtr0332407	1.39547786239638	4.35849056603774	46
FBtr0345912	1.39547786239638	0.290697674418605	46
FBtr0076457	1.39632103614747	4.65753424657534	46
FBtr0082695	1.39695170992258	8.671875	46
FBtr0088776	1.39732895202492	4.69387755102041	46
FBtr0300833	1.39952646724483	2.23880597014925	46
FBtr0343149	1.40441338422184	7.12809917355372	46
FBtr0073270	1.4050154406483	2.31824925816024	46
FBtr0345128	1.40665286774328	5.41176470588235	46
FBtr0089625	1.4087877511174	1.02996254681648	46
FBtr0329981	1.40988773126095	0.901639344262295	46
FBtr0085416	1.41376276810647	3.7888198757764	46
FBtr0072864	1.41528979537544	4.43681318681319	46
FBtr0083115	1.41633752542872	4.92753623188406	46
FBtr0304001	1.41893836478878	0.752212389380531	46
FBtr0080500	1.41969252745628	3.99253731343284	46
FBtr0077462	1.42037217621707	0.403225806451613	46
FBtr0345697	1.42037217621707	1.10687022900763	46
FBtr0083303	1.42206220486543	30.1428571428571	46
FBtr0345895	1.42206220486543	5.33333333333333	46
FBtr0342988	1.42501434080501	0.843023255813954	46
FBtr0346646	1.42501434080501	2.55946225439504	46
FBtr0083358	1.42523016427342	2.4537037037037	46
FBtr0343780	1.42523016427342	0.566037735849057	46
FBtr0081340	1.42805866484045	2.54901960784314	46
FBtr0082642	1.42998935779408	0.308483290488432	46
FBtr0333676	1.43049714431329	1.44420131291028	46
FBtr0305586	1.43054045506329	7.80678851174935	46
FBtr0088235	1.4306334221627	0.648148148148148	46
FBtr0072779	1.43090947586585	1.13744075829384	46
FBtr0333324	1.43090947586585	0.301302931596091	46
FBtr0078821	1.43393887133056	1.34328358208955	46
FBtr0078139	1.43516495447638	18.9380530973451	46
FBtr0290241	1.43516495447638	1.957928802589	46
FBtr0082665	1.43613494061229	10.46875	46
FBtr0335126	1.43613494061229	0.347222222222222	46
FBtr0100584	1.43635810159941	1.81211041852182	46
FBtr0340541	1.43638869382224	7.51937984496124	46
FBtr0074938	1.43828436611908	23.8961038961039	47
FBtr0100285	1.43828436611908	0.774058577405858	47
FBtr0306238	1.43828879455303	2.68683274021352	47
FBtr0306810	1.44145675396102	29.2168674698795	47
FBtr0078666	1.44483635179727	8.78787878787879	47
FBtr0331754	1.44483635179727	11.7857142857143	47
FBtr0347200	1.44483635179727	1.5669014084507	47
FBtr0070403	1.4454810505283	2.26027397260274	47
FBtr0070146	1.4467670447509	0.507246376811594	47
FBtr0071533	1.4467670447509	1.24242424242424	47
FBtr0084254	1.44726287793828	0.797413793103448	47
FBtr0078124	1.44726623419565	4.9685534591195	47
FBtr0084387	1.44900652827234	1.82352941176471	47
FBtr0100416	1.45025547719616	0.355029585798817	47
FBtr0332195	1.4523615302999	0.422077922077922	47
FBtr0299924	1.45451095580669	16.1666666666667	47
FBtr0072127	1.45472677927509	1.19623655913978	47
FBtr0074031	1.45472677927509	1.59509202453988	47
FBtr0077337	1.4573346796533	10.9082397003745	47
FBtr0073966	1.45807193089031	7.21413721413721	47
FBtr0308248	1.45807193089031	0.881057268722467	47
FBtr0083524	1.46021844731235	39.6808510638298	47
FBtr0074405	1.46226934897245	0.593220338983051	47
FBtr0089090	1.46230969664237	2.70588235294118	47
FBtr0087242	1.46471656322911	2.16931216931217	47
FBtr0074376	1.46748529332467	1.7578125	47
FBtr0303780	1.46823945599217	1.93181818181818	47
[truncated: 2,290 more rows]
