# Supplementary material for: Determinants of genome-wide distribution and evolution of uORFs in eukaryotes
Source: Nat Commun. 2021 Feb 17;12:1076. doi: 10.1038/s41467-021-21394-y (PMC7889888; doi:10.1038/s41467-021-21394-y)
Supplement: Supplementary file 12 — Source Data [file 41467_2021_21394_MOESM12_ESM.zip › Source Data/S16ab_uAUG_cAUG_dAUG_Kozak_score_comparison.txt]

species	AUG_type	median_kozak_score	median_uAUG_kozak_score	wilcox.pvalue	Padj	group
Absidia_repens	cAUG	1.15725722363512	-0.220130675143762	0	0	Fungi
Absidia_repens	dAUG	0.13725885226118	-0.220130675143762	2.41362315882301e-47	4.05760329396506e-47	Fungi
Acanthochromis_polyacanthus	cAUG	1.06805593796499	-0.880263905426629	0	0	Vertebrates
Acanthochromis_polyacanthus	dAUG	-0.88547611747239	-0.880263905426629	0.0458567422388321	0.0484230989473382	Vertebrates
Acaromyces_ingoldii	cAUG	1.52293804234157	-0.719109807499526	0	0	Fungi
Acaromyces_ingoldii	dAUG	-1.08482337657465	-0.719109807499526	7.33378778507574e-22	1.04956603630725e-21	Fungi
Acidomyces_richmondensis	cAUG	0.714465930165312	-0.600659438503747	0	0	Fungi
Acidomyces_richmondensis	dAUG	-0.604251598600664	-0.600659438503747	0.176429770316333	0.183333543937407	Fungi
Actinidia_chinensis	cAUG	0.934910450919489	-0.812413780385873	0	0	Plants
Actinidia_chinensis	dAUG	-0.776100633890399	-0.812413780385873	7.83105948777933e-09	9.51672822497929e-09	Plants
Acyrthosiphon_pisum	cAUG	0.973796487917518	0.260739174063315	0	0	Invertebrates
Acyrthosiphon_pisum	dAUG	0.662043007192984	0.260739174063315	0	0	Invertebrates
Aedes_aegypti	cAUG	1.39923852710595	-1.07413922378656	0	0	Invertebrates
Aedes_aegypti	dAUG	-0.736031723542435	-1.07413922378656	2.17228116128249e-80	4.21522487859146e-80	Invertebrates
Aegilops_tauschii	cAUG	0.58045485742251	-0.652081867399562	0	0	Plants
Aegilops_tauschii	dAUG	-0.67144270186847	-0.652081867399562	5.67537469357622e-18	7.89378012666178e-18	Plants
Agaricus_bisporus	cAUG	0.696372712537319	-0.657193380590522	0	0	Fungi
Agaricus_bisporus	dAUG	-0.707050053310721	-0.657193380590522	0.00107735099282948	0.00119575953848102	Fungi
Allomyces_macrogynus	cAUG	2.76820450550282	-0.964804986571296	0	0	Fungi
Allomyces_macrogynus	dAUG	-2.39153775454911	-0.964804986571296	0	0	Fungi
Alternaria_alternata	cAUG	1.70612721628792	-1.18005929056152	0	0	Fungi
Alternaria_alternata	dAUG	-1.40203653437639	-1.18005929056152	1.65485308606969e-31	2.55167669400423e-31	Fungi
Amanita_muscaria	cAUG	0.253915773689088	-0.186122704400693	1.76337556108718e-302	4.62281637038211e-302	Fungi
Amanita_muscaria	dAUG	-0.199795525462439	-0.186122704400693	0.0429228131941113	0.0454588730578697	Fungi
Amanita_thiersii	cAUG	0.49826787186615	-0.365029547324658	1.41180113513743e-155	3.17821480029368e-155	Fungi
Amanita_thiersii	dAUG	-0.443554025792552	-0.365029547324658	2.09545070768616e-05	2.39623310591862e-05	Fungi
Amorphotheca_resinae	cAUG	1.38398250304125	-1.21209644624855	0	0	Fungi
Amorphotheca_resinae	dAUG	-1.34265932416865	-1.21209644624855	9.20820806408358e-10	1.13441326150308e-09	Fungi
Amphimedon_queenslandica	cAUG	1.04623420612382	-0.412774741356812	0	0	Invertebrates
Amphimedon_queenslandica	dAUG	-0.157482907403771	-0.412774741356812	1.2366228664435e-59	2.21111869137155e-59	Invertebrates
Amphiprion_ocellaris	cAUG	1.16987512779503	-0.985031298678211	0	0	Vertebrates
Amphiprion_ocellaris	dAUG	-1.04563974065964	-0.985031298678211	3.76058403904202e-14	4.99784755513092e-14	Vertebrates
Amphiprion_percula	cAUG	1.14999657220015	-0.930779957772166	0	0	Vertebrates
Amphiprion_percula	dAUG	-0.940121543471247	-0.930779957772166	0.341690769580569	0.350239144802384	Vertebrates
Anabas_testudineus	cAUG	1.13342442595555	-0.977536695133108	0	0	Vertebrates
Anabas_testudineus	dAUG	-0.975940619389862	-0.977536695133108	0.0541943907079193	0.0571852511222637	Vertebrates
Anaeromyces_robustus	cAUG	4.69699847808643	1.20195724604844	0	0	Fungi
Anaeromyces_robustus	dAUG	2.10054269258551	1.20195724604844	6.12517063234594e-52	1.05697890334345e-51	Fungi
Anas_platyrhynchos_platyrhynchos	cAUG	0.680456687519529	-0.378719679505527	0	0	Vertebrates
Anas_platyrhynchos_platyrhynchos	dAUG	-0.671394165504787	-0.378719679505527	2.76731476846154e-136	6.0400751567334e-136	Vertebrates
Anolis_carolinensis	cAUG	0.853570170763585	-0.623234338290824	0	0	Vertebrates
Anolis_carolinensis	dAUG	-0.908046186207057	-0.623234338290824	1.12062844827452e-214	2.70080873079943e-214	Vertebrates
Anopheles_gambiae	cAUG	1.6471444580891	-2.01395487332598	0	0	Invertebrates
Anopheles_gambiae	dAUG	-1.29638752199091	-2.01395487332598	5.45823887839314e-89	1.07515309774942e-88	Invertebrates
Anoplophora_glabripennis	cAUG	1.13070604741897	-0.591223172034924	0	0	Invertebrates
Anoplophora_glabripennis	dAUG	-0.30806309959432	-0.591223172034924	5.7805577246895e-52	9.98713226169247e-52	Invertebrates
Anser_brachyrhynchus	cAUG	0.848611329601693	-0.530985797081487	0	0	Vertebrates
Anser_brachyrhynchus	dAUG	-0.941244670787765	-0.530985797081487	7.34675249301641e-180	1.70197787964225e-179	Vertebrates
Aotus_nancymaae	cAUG	1.11037255337491	-0.779983853824835	0	0	Vertebrates
Aotus_nancymaae	dAUG	-1.02739146083464	-0.779983853824835	2.20863131806687e-77	4.23419426485011e-77	Vertebrates
Aphanomyces_astaci	cAUG	0.883224730370479	-0.392953050545831	0	0	Protists
Aphanomyces_astaci	dAUG	-0.543426514858524	-0.392953050545831	1.11386915341228e-13	1.47351325276126e-13	Protists
Aphanomyces_invadans	cAUG	1.14057337742633	-0.038924885136761	0	0	Protists
Aphanomyces_invadans	dAUG	-0.186303675451138	-0.038924885136761	6.8324084171465e-17	9.37576427769194e-17	Protists
Apis_mellifera	cAUG	2.13036952385826	-0.900823798804848	0	0	Invertebrates
Apis_mellifera	dAUG	-0.367538225872586	-0.900823798804848	1.00234808834022e-114	2.10141397467818e-114	Invertebrates
Apteryx_owenii	cAUG	0.61708668661279	-0.474058826381943	0	0	Vertebrates
Apteryx_owenii	dAUG	-0.72250412800759	-0.474058826381943	3.47955972661942e-140	7.67644407380345e-140	Vertebrates
Apteryx_rowi	cAUG	0.710152290011965	-0.507510264669737	0	0	Vertebrates
Apteryx_rowi	dAUG	-0.841284658518849	-0.507510264669737	1.63110356747948e-184	3.79092790237533e-184	Vertebrates
Arabidopsis_halleri	cAUG	1.04883841366299	-0.547710604333978	0	0	Plants
Arabidopsis_halleri	dAUG	-0.599778544815888	-0.547710604333978	3.79839101036528e-09	4.62777630319781e-09	Plants
Arabidopsis_lyrata	cAUG	1.21965680293558	-0.884513658133972	0	0	Plants
Arabidopsis_lyrata	dAUG	-0.692714116689935	-0.884513658133972	1.65063477668271e-08	1.99336688461031e-08	Plants
Arabidopsis_thaliana	cAUG	1.22277963838674	-0.614377904007896	0	0	Plants
Arabidopsis_thaliana	dAUG	-0.586979668011379	-0.614377904007896	0.0372684835688328	0.039587411435338	Plants
Armillaria_gallica	cAUG	0.457040464838036	-0.361995168912059	0	0	Fungi
Armillaria_gallica	dAUG	-0.515108829449671	-0.361995168912059	2.28795680633818e-54	4.01091694411852e-54	Fungi
Armillaria_solidipes	cAUG	0.598031449553891	-0.476951930622814	0	0	Fungi
Armillaria_solidipes	dAUG	-0.65462189077353	-0.476951930622814	6.47140010179552e-55	1.13725340024201e-54	Fungi
Ascoidea_rubescens	cAUG	1.5791014819888	-0.444501137065425	2.63134068959442e-219	6.36314089186914e-219	Fungi
Ascoidea_rubescens	dAUG	-0.150497353071078	-0.444501137065425	3.97997507213108e-12	5.11864058604123e-12	Fungi
Aspergillus_aculeatinus	cAUG	1.63191078092604	-1.24312759777682	0	0	Fungi
Aspergillus_aculeatinus	dAUG	-1.69055640661875	-1.24312759777682	3.02930045347124e-76	5.79975547433613e-76	Fungi
Aspergillus_aculeatus	cAUG	2.01611780273072	-1.73708985523222	0	0	Fungi
Aspergillus_aculeatus	dAUG	-2.16653917543335	-1.73708985523222	7.32175642627525e-43	1.20544187316633e-42	Fungi
Aspergillus_brasiliensis	cAUG	1.40339715858365	-1.13978186443349	0	0	Fungi
Aspergillus_brasiliensis	dAUG	-1.42378520637988	-1.13978186443349	1.19410137173144e-39	1.93923144627733e-39	Fungi
Aspergillus_brunneoviolaceus	cAUG	1.57653151199792	-1.20140649798722	0	0	Fungi
Aspergillus_brunneoviolaceus	dAUG	-1.57983939161221	-1.20140649798722	9.28015912644337e-65	1.69958469825285e-64	Fungi
Aspergillus_campestris	cAUG	1.63087478670108	-1.33537082865571	0	0	Fungi
Aspergillus_campestris	dAUG	-1.76863686182202	-1.33537082865571	1.23291401953006e-53	2.15346979781499e-53	Fungi
Aspergillus_candidus	cAUG	1.58728103441676	-1.2563202401873	0	0	Fungi
Aspergillus_candidus	dAUG	-1.65297588778208	-1.2563202401873	5.18324435698146e-65	9.51699412024509e-65	Fungi
Aspergillus_carbonarius	cAUG	1.98455473331384	-1.64993177110571	0	0	Fungi
Aspergillus_carbonarius	dAUG	-1.85913265482476	-1.64993177110571	7.86895612291097e-43	1.29404622479981e-42	Fungi
Aspergillus_ellipticus	cAUG	1.65255971839073	-1.31936018664108	0	0	Fungi
Aspergillus_ellipticus	dAUG	-1.81633622510728	-1.31936018664108	9.79135389074469e-96	1.96925686947095e-95	Fungi
Aspergillus_eucalypticola	cAUG	1.84616935609811	-1.50102761461442	0	0	Fungi
Aspergillus_eucalypticola	dAUG	-1.8205313003863	-1.50102761461442	9.29144964869966e-43	1.52622437528469e-42	Fungi
Aspergillus_flavus	cAUG	1.97445247254271	-2.04983256564719	0	0	Fungi
Aspergillus_flavus	dAUG	-1.94725539972164	-2.04983256564719	0.335879655186079	0.344528916693017	Fungi
Aspergillus_glaucus	cAUG	1.50036142584991	-1.17412566592384	0	0	Fungi
Aspergillus_glaucus	dAUG	-1.41397253959092	-1.17412566592384	4.86335940600076e-23	7.02321992769898e-23	Fungi
Aspergillus_heteromorphus	cAUG	1.68464723614362	-1.22502381593977	0	0	Fungi
Aspergillus_heteromorphus	dAUG	-1.75697316955945	-1.22502381593977	9.92124936263672e-97	2.00381289943959e-96	Fungi
Aspergillus_indologenus	cAUG	1.66121367285481	-1.2527054779066	0	0	Fungi
Aspergillus_indologenus	dAUG	-1.68839764407173	-1.2527054779066	8.69490910010726e-72	1.64059205915182e-71	Fungi
Aspergillus_japonicus	cAUG	1.76029239710949	-1.32847165501893	0	0	Fungi
Aspergillus_japonicus	dAUG	-1.80244658903063	-1.32847165501893	3.00586656298801e-70	5.64929574223435e-70	Fungi
Aspergillus_lacticoffeatus	cAUG	1.85012960451762	-1.50339820530736	0	0	Fungi
Aspergillus_lacticoffeatus	dAUG	-1.89077851664847	-1.50339820530736	2.44625825659205e-53	4.257201868875e-53	Fungi
Aspergillus_luchuensis	cAUG	1.29505761350594	-1.00117101901599	0	0	Fungi
Aspergillus_luchuensis	dAUG	-1.237662780608	-1.00117101901599	2.72788082931953e-40	4.44016016940319e-40	Fungi
Aspergillus_neoniger	cAUG	1.8716537464954	-1.53501491749367	0	0	Fungi
Aspergillus_neoniger	dAUG	-1.92348532196465	-1.53501491749367	7.99556547178438e-58	1.42077334405685e-57	Fungi
Aspergillus_nidulans	cAUG	1.80601934820652	-1.81030493420201	0	0	Fungi
Aspergillus_nidulans	dAUG	-1.90827540864039	-1.81030493420201	0.00377919322315166	0.00413061210518253	Fungi
Aspergillus_novofumigatus	cAUG	1.31395700134828	-1.09375009696681	0	0	Fungi
Aspergillus_novofumigatus	dAUG	-1.28598505011821	-1.09375009696681	8.08920136648473e-15	1.09021755258826e-14	Fungi
Aspergillus_ochraceoroseus	cAUG	1.24723847740521	-1.11959892221466	0	0	Fungi
Aspergillus_ochraceoroseus	dAUG	-1.26074516249723	-1.11959892221466	1.65140854875666e-08	1.99336688461031e-08	Fungi
Aspergillus_oryzae	cAUG	1.57024674765266	-1.45095554991026	0	0	Fungi
Aspergillus_oryzae	dAUG	-1.5292177645812	-1.45095554991026	1.27165834308086e-06	1.49349554789349e-06	Fungi
Aspergillus_piperis	cAUG	1.83334105932932	-1.46730464679694	0	0	Fungi
Aspergillus_piperis	dAUG	-1.78719949442795	-1.46730464679694	6.67569420747872e-46	1.11702981254661e-45	Fungi
Aspergillus_ruber	cAUG	1.4988936217652	-1.21448330583828	0	0	Fungi
Aspergillus_ruber	dAUG	-1.37568244743682	-1.21448330583828	4.1640016567357e-12	5.34572817883527e-12	Fungi
Aspergillus_saccharolyticus	cAUG	1.54871411254567	-1.27796576190995	0	0	Fungi
Aspergillus_saccharolyticus	dAUG	-1.60007217855977	-1.27796576190995	1.09490819916957e-34	1.72538281055952e-34	Fungi
Aspergillus_sclerotiicarbonarius	cAUG	1.93945072606712	-1.41214549953885	0	0	Fungi
Aspergillus_sclerotiicarbonarius	dAUG	-1.99523795945602	-1.41214549953885	6.9631177484203e-112	1.4555555176727e-111	Fungi
Aspergillus_sclerotioniger	cAUG	1.74155198170701	-1.29456438028277	0	0	Fungi
Aspergillus_sclerotioniger	dAUG	-1.77646319235798	-1.29456438028277	1.4009678778214e-103	2.86998276685127e-103	Fungi
Aspergillus_steynii	cAUG	1.61481954300757	-1.17261441987066	0	0	Fungi
Aspergillus_steynii	dAUG	-1.60926623797412	-1.17261441987066	4.1676502803198e-68	7.75150519063371e-68	Fungi
Aspergillus_sydowii	cAUG	1.24319291497765	-1.01367951170035	0	0	Fungi
Aspergillus_sydowii	dAUG	-1.14878874896626	-1.01367951170035	6.16228285715275e-12	7.8828845826557e-12	Fungi
Aspergillus_taichungensis	cAUG	1.4283982657778	-1.11197615587715	0	0	Fungi
Aspergillus_taichungensis	dAUG	-1.44999704336768	-1.11197615587715	2.86622828496309e-61	5.16353186009682e-61	Fungi
Aspergillus_tubingensis	cAUG	1.49592032403644	-1.12993560976638	0	0	Fungi
Aspergillus_tubingensis	dAUG	-1.41149254190807	-1.12993560976638	2.65633019657584e-31	4.07834850309396e-31	Fungi
Aspergillus_uvarum	cAUG	1.6873914304541	-1.31719153838958	0	0	Fungi
Aspergillus_uvarum	dAUG	-1.70387292060968	-1.31719153838958	1.00209381114855e-56	1.7762701176601e-56	Fungi
Aspergillus_vadensis	cAUG	1.82985742116015	-1.41325901096095	0	0	Fungi
Aspergillus_vadensis	dAUG	-1.79207881064645	-1.41325901096095	6.80165190434956e-56	1.19970096320262e-55	Fungi
Aspergillus_versicolor	cAUG	1.48942567953378	-1.13550476566561	0	0	Fungi
Aspergillus_versicolor	dAUG	-1.34122778319737	-1.13550476566561	1.27528746253626e-17	1.76181331529576e-17	Fungi
Aspergillus_violaceofuscus	cAUG	1.66913708630795	-1.33113327046232	0	0	Fungi
Aspergillus_violaceofuscus	dAUG	-1.71370770545573	-1.33113327046232	1.00494219177662e-64	1.83812130485673e-64	Fungi
Aspergillus_wentii	cAUG	1.53184281455585	-1.19364064779936	0	0	Fungi
Aspergillus_wentii	dAUG	-1.33421556452356	-1.19364064779936	1.11820900608619e-08	1.3531744428081e-08	Fungi
Astatotilapia_calliptera	cAUG	1.03711173339141	-0.866285683069446	0	0	Vertebrates
Astatotilapia_calliptera	dAUG	-0.841798869257796	-0.866285683069446	1.88036008105669e-06	2.1957950783675e-06	Vertebrates
Astyanax_mexicanus	cAUG	0.99054944282407	-0.811658872836589	0	0	Vertebrates
Astyanax_mexicanus	dAUG	-0.851327357641602	-0.811658872836589	2.68922873884604e-12	3.48360795980598e-12	Vertebrates
Aureobasidium_pullulans	cAUG	1.74206979795696	-1.20424550146692	0	0	Fungi
Aureobasidium_pullulans	dAUG	-1.29871452249708	-1.20424550146692	5.23280146216848e-06	6.0514816909271e-06	Fungi
Aureobasidium_subglaciale	cAUG	1.36747765253849	-0.867916362544351	0	0	Fungi
Aureobasidium_subglaciale	dAUG	-0.999890243102765	-0.867916362544351	2.241104415605e-09	2.73976447738923e-09	Fungi
Babjeviella_inositovora	cAUG	1.08781494420308	-0.744058192599035	0	0	Fungi
Babjeviella_inositovora	dAUG	-0.828782124001103	-0.744058192599035	0.00962364022563959	0.0104468585038359	Fungi
Basidiobolus_meristosporus	cAUG	0.734030529841796	-0.679289875051224	0	0	Fungi
Basidiobolus_meristosporus	dAUG	-0.475287578981122	-0.679289875051224	7.09138696469534e-19	9.9598911923341e-19	Fungi
Batrachochytrium_salamandrivorans	cAUG	0.433789830965005	-0.229759338722112	1.41430325542927e-302	3.7144887697538e-302	Fungi
Batrachochytrium_salamandrivorans	dAUG	-0.224943931433166	-0.229759338722112	0.274440225293329	0.282517791149055	Fungi
Baudoinia_panamericana	cAUG	0.955628312267056	-0.607172537231434	0	0	Fungi
Baudoinia_panamericana	dAUG	-0.650461248180499	-0.607172537231434	7.74530542770655e-05	8.76619414627561e-05	Fungi
Beauveria_bassiana	cAUG	1.74414934178411	-1.33987758095259	0	0	Fungi
Beauveria_bassiana	dAUG	-1.41406385662524	-1.33987758095259	3.8192643201911e-12	4.92077721038099e-12	Fungi
Beta_vulgaris	cAUG	1.12750192136233	-0.510134613687194	0	0	Plants
Beta_vulgaris	dAUG	-0.548130592056431	-0.510134613687194	1.25821313146437e-17	1.73990128304716e-17	Plants
Bipolaris_maydis	cAUG	1.99540462434339	-1.48271599690723	0	0	Fungi
Bipolaris_maydis	dAUG	-1.8558558043717	-1.48271599690723	3.56724431551219e-16	4.87648078974688e-16	Fungi
Bipolaris_sorokiniana	cAUG	1.80916845121051	-1.30623559879189	0	0	Fungi
Bipolaris_sorokiniana	dAUG	-1.72344175967603	-1.30623559879189	5.55789351828264e-58	9.88836142086514e-58	Fungi
Blastomyces_dermatitidis	cAUG	1.09823899732499	-0.94445101269894	0	0	Fungi
Blastomyces_dermatitidis	dAUG	-0.996815465297209	-0.94445101269894	2.32878277391727e-11	2.947462045717e-11	Fungi
Blastomyces_gilchristii	cAUG	1.08017952894898	-0.937420572512093	0	0	Fungi
Blastomyces_gilchristii	dAUG	-0.991139425885852	-0.937420572512093	5.82546897523468e-10	7.19538818370693e-10	Fungi
Blumeria_graminis	cAUG	1.02938355819159	-0.658838869249026	0	0	Fungi
Blumeria_graminis	dAUG	-0.558398379647613	-0.658838869249026	1.07107667562962e-14	1.43678573699988e-14	Fungi
Bombus_terrestris	cAUG	1.47537100503502	-0.799661090607609	0	0	Invertebrates
Bombus_terrestris	dAUG	-0.407366520523368	-0.799661090607609	0	0	Invertebrates
Bos_mutus	cAUG	0.980258300602098	-0.689823682596014	0	0	Vertebrates
Bos_mutus	dAUG	-0.919591982786493	-0.689823682596014	1.15393992509487e-89	2.27926976940226e-89	Vertebrates
Bos_taurus	cAUG	1.33450038656055	-0.890382248649143	0	0	Vertebrates
Bos_taurus	dAUG	-1.42058315475962	-0.890382248649143	0	0	Vertebrates
Botryobasidium_botryosum	cAUG	0.55351565014453	-0.493688892127493	0	0	Fungi
Botryobasidium_botryosum	dAUG	-0.659130933768338	-0.493688892127493	3.88407662461288e-30	5.91270263237247e-30	Fungi
Botrytis_cinerea	cAUG	1.97567023087184	-1.713754430716	0	0	Fungi
Botrytis_cinerea	dAUG	-1.67038041691274	-1.713754430716	0.598019523608776	0.606049467742039	Fungi
Brachypodium_distachyon	cAUG	1.00109926715922	-1.18077222929576	0	0	Plants
Brachypodium_distachyon	dAUG	-1.28843769814456	-1.18077222929576	1.68046061250327e-149	3.74189521479765e-149	Plants
Brassica_napus	cAUG	1.22458907860149	-0.985517129839504	0	0	Plants
Brassica_napus	dAUG	-0.903124302085255	-0.985517129839504	1.16142889400494e-14	1.55653180747951e-14	Plants
Cadophora_sp	cAUG	1.47943211680239	-1.25108864833356	0	0	Fungi
Cadophora_sp	dAUG	-1.34429544008071	-1.25108864833356	6.47050412504611e-15	8.73700839483627e-15	Fungi
Calidris_pugnax	cAUG	0.872264733346314	-0.500853385680095	0	0	Vertebrates
Calidris_pugnax	dAUG	-0.867874420258765	-0.500853385680095	0	0	Vertebrates
Calidris_pygmaea	cAUG	1.15019672008712	-0.693087856133783	0	0	Vertebrates
Calidris_pygmaea	dAUG	-1.34155510428672	-0.693087856133783	0	0	Vertebrates
Callithrix_jacchus	cAUG	1.15082579482576	-0.698356485388899	0	0	Vertebrates
Callithrix_jacchus	dAUG	-1.17394032457222	-0.698356485388899	7.87180789244712e-255	1.98038114346827e-254	Vertebrates
Calocera_cornea	cAUG	0.664908810917661	-0.30235162301043	0	0	Fungi
Calocera_cornea	dAUG	-0.5398508120103	-0.30235162301043	1.55700390882448e-53	2.71623309641643e-53	Fungi
Calocera_viscosa	cAUG	0.665277587755703	-0.351364796408996	0	0	Fungi
Calocera_viscosa	dAUG	-0.626646110068644	-0.351364796408996	4.41806571769562e-60	7.9193827989694e-60	Fungi
Candida_maltosa	cAUG	2.35384477282359	-0.826881896241705	0	0	Fungi
Candida_maltosa	dAUG	-0.82442380604642	-0.826881896241705	0.418459837192831	0.427401286705498	Fungi
Canis_familiaris	cAUG	1.00105148502524	-0.61342971244421	0	0	Vertebrates
Canis_familiaris	dAUG	-1.09013841796562	-0.61342971244421	0	0	Vertebrates
Canis_lupus_dingo	cAUG	1.48776754805809	-0.851170919483853	0	0	Vertebrates
Canis_lupus_dingo	dAUG	-1.45406930878797	-0.851170919483853	2.36977232968461e-119	5.02700224965641e-119	Vertebrates
Capra_hircus	cAUG	1.16172914948057	-0.786124021235976	0	0	Vertebrates
Capra_hircus	dAUG	-1.15691182772698	-0.786124021235976	2.90569508561639e-174	6.68822913767881e-174	Vertebrates
Capsaspora_owczarzaki	cAUG	0.780706889594443	-0.275136244788207	2.69868235968682e-244	6.71859462463698e-244	Protists
Capsaspora_owczarzaki	dAUG	-0.301772876938414	-0.275136244788207	0.0446022971631906	0.04716791602656	Protists
Carlito_syrichta	cAUG	1.23257439970312	-0.967672405213754	0	0	Vertebrates
Carlito_syrichta	dAUG	-1.50879882378097	-0.967672405213754	3.46493300334717e-107	7.18022243757202e-107	Vertebrates
Castor_canadensis	cAUG	1.15540111484024	-0.90954953117448	0	0	Vertebrates
Castor_canadensis	dAUG	-1.14862894677509	-0.90954953117448	9.39517238284091e-68	1.74516544002511e-67	Vertebrates
Catenaria_anguillulae	cAUG	0.896950040670994	-0.246689797466931	0	0	Fungi
Catenaria_anguillulae	dAUG	-0.650485027209181	-0.246689797466931	3.13045222230855e-104	6.44055736985719e-104	Fungi
Cavia_porcellus	cAUG	1.32206985320262	-0.938572848505867	0	0	Vertebrates
Cavia_porcellus	dAUG	-1.44998127539634	-0.938572848505867	0	0	Vertebrates
Cebus_capucinus	cAUG	1.47859924968393	-1.24078387488091	0	0	Vertebrates
Cebus_capucinus	dAUG	-1.63811617505998	-1.24078387488091	0	0	Vertebrates
Ceraceosorus_guamensis	cAUG	1.45602566337491	-1.00111741114304	0	0	Fungi
Ceraceosorus_guamensis	dAUG	-0.934564243523364	-1.00111741114304	0.0179880451456973	0.0193219900666142	Fungi
Cercocebus_atys	cAUG	1.39782921798226	-1.15842114428098	0	0	Vertebrates
Cercocebus_atys	dAUG	-1.51831512862328	-1.15842114428098	0	0	Vertebrates
Cercospora_beticola	cAUG	1.86737718745194	-1.24273798167478	0	0	Fungi
Cercospora_beticola	dAUG	-1.48372182965243	-1.24273798167478	6.52542721050427e-49	1.1034743655499e-48	Fungi
Chinchilla_lanigera	cAUG	1.27586835267148	-1.03879878851044	0	0	Vertebrates
Chinchilla_lanigera	dAUG	-1.42791772785708	-1.03879878851044	0	0	Vertebrates
Chlorocebus_sabaeus	cAUG	1.29878746122545	-0.818327363622809	0	0	Vertebrates
Chlorocebus_sabaeus	dAUG	-1.32713147942719	-0.818327363622809	2.07801511510886e-232	5.08510866052235e-232	Vertebrates
Chrysemys_picta_bellii	cAUG	0.899045922609339	-0.593664631021278	0	0	Vertebrates
Chrysemys_picta_bellii	dAUG	-0.887206889895741	-0.593664631021278	2.43981198906801e-289	6.30394665283518e-289	Vertebrates
Ciona_intestinalis	cAUG	0.775426526888584	-0.11398055858409	0	0	Invertebrates
Ciona_intestinalis	dAUG	-0.0199767541704807	-0.11398055858409	2.71247223016967e-12	3.51054618958782e-12	Invertebrates
Ciona_savignyi	cAUG	0.649061662453571	-0.179452502453327	7.33683835162821e-234	1.80463571118951e-233	Invertebrates
Ciona_savignyi	dAUG	-0.129214405204235	-0.179452502453327	4.77879540327751e-06	5.53984851115598e-06	Invertebrates
Cladophialophora_immunda	cAUG	1.44156482351319	-0.943845097964505	0	0	Fungi
Cladophialophora_immunda	dAUG	-1.05494469317391	-0.943845097964505	2.43418863066791e-17	3.34992945909576e-17	Fungi
Clohesyomyces_aquaticus	cAUG	0.938975632810676	-0.607788206151375	0	0	Fungi
Clohesyomyces_aquaticus	dAUG	-0.958333080926814	-0.607788206151375	3.54216676906007e-93	7.06462746430061e-93	Fungi
Coccidioides_immitis	cAUG	1.2736415131517	-1.15655835427522	0	0	Fungi
Coccidioides_immitis	dAUG	-1.17517982354237	-1.15655835427522	0.0191164163785141	0.0205033216804706	Fungi
Coccidioides_posadasii	cAUG	1.1825112495787	-0.998882314304203	0	0	Fungi
Coccidioides_posadasii	dAUG	-1.06195643018983	-0.998882314304203	3.51815871006748e-05	3.99765419194672e-05	Fungi
Colletotrichum_incanum	cAUG	2.08822474764441	-1.64063064947563	0	0	Fungi
Colletotrichum_incanum	dAUG	-1.65162113912697	-1.64063064947563	0.00187037027296382	0.00206157645767111	Fungi
Colobus_angolensis_palliatus	cAUG	1.21969583994995	-0.794112385854524	0	0	Vertebrates
Colobus_angolensis_palliatus	dAUG	-1.42306256036806	-0.794112385854524	0	0	Vertebrates
Conidiobolus_coronatus	cAUG	3.40385450848879	0.179662488677081	1.10731086413878e-184	2.57773340775164e-184	Fungi
Conidiobolus_coronatus	dAUG	0.484004480751924	0.179662488677081	0.00234282599258575	0.00257638993356439	Fungi
Coniella_lustricola	cAUG	0.856386742626862	-0.573235513790743	0	0	Fungi
Coniella_lustricola	dAUG	-0.678440499722873	-0.573235513790743	1.63119079059482e-14	2.18202200906061e-14	Fungi
Coniochaeta_ligniaria	cAUG	1.57250217549165	-1.10546855301653	0	0	Fungi
Coniochaeta_ligniaria	dAUG	-1.28210501445445	-1.10546855301653	1.07712727535501e-25	1.59896533422265e-25	Fungi
Corynespora_cassiicola	cAUG	1.30793928496492	-0.816912637280096	0	0	Fungi
Corynespora_cassiicola	dAUG	-1.18500965635474	-0.816912637280096	6.05565965845324e-96	1.21963707166039e-95	Fungi
Coturnix_japonica	cAUG	0.774028306743965	-0.510514826104741	0	0	Vertebrates
Coturnix_japonica	dAUG	-0.663788791733774	-0.510514826104741	3.85308690434054e-45	6.43227778908537e-45	Vertebrates
Cricetulus_griseus_crigri	cAUG	0.999089281238303	-0.850869704036077	0	0	Vertebrates
Cricetulus_griseus_crigri	dAUG	-1.01781971441822	-0.850869704036077	3.15975964644203e-50	5.37496480782666e-50	Vertebrates
Crocodylus_porosus	cAUG	0.750768211581437	-0.4523844592556	0	0	Invertebrates
Crocodylus_porosus	dAUG	-0.842579137055562	-0.4523844592556	1.20612474497836e-300	3.15617314653097e-300	Invertebrates
Cryptococcus_amylolentus	cAUG	1.95204959328772	-1.48121763329783	0	0	Fungi
Cryptococcus_amylolentus	dAUG	-1.96329843653716	-1.48121763329783	8.11064381837983e-37	1.2995154453136e-36	Fungi
Cryptococcus_neoformans	cAUG	1.43411939184581	-1.21245790181758	0	0	Fungi
Cryptococcus_neoformans	dAUG	-1.39790548388511	-1.21245790181758	2.28755879118317e-13	3.00674546888787e-13	Fungi
Cucumis_sativus	cAUG	1.05688994220642	-0.663314339007274	0	0	Plants
Cucumis_sativus	dAUG	-0.590092294097245	-0.663314339007274	3.99778255621407e-11	5.03762757962301e-11	Plants
Culicoides_sonorensis	cAUG	2.8700015568528	-0.550676871331066	0	0	Invertebrates
Culicoides_sonorensis	dAUG	-0.649199317430257	-0.550676871331066	5.47092268376243e-11	6.87581343428161e-11	Invertebrates
Cutaneotrichosporon_oleaginosum	cAUG	1.97980436154822	-0.910494942001615	0	0	Fungi
Cutaneotrichosporon_oleaginosum	dAUG	-1.7712856773221	-0.910494942001615	1.46979198320348e-108	3.06795007847713e-108	Fungi
Cyanistes_caeruleus	cAUG	0.558148195367575	-0.235008292676839	0	0	Vertebrates
Cyanistes_caeruleus	dAUG	-0.354050344303494	-0.235008292676839	1.48412181784053e-34	2.33358627936768e-34	Vertebrates
Cyberlindnera_jadinii	cAUG	0.927665006113004	-0.600976918731711	7.27677901093255e-251	1.81792702119813e-250	Fungi
Cyberlindnera_jadinii	dAUG	-0.660919091627925	-0.600976918731711	0.94191183533133	0.943227354654418	Fungi
Cylindrobasidium_torrendii	cAUG	1.02515281422459	-0.783332770669752	0	0	Fungi
Cylindrobasidium_torrendii	dAUG	-1.1870123676048	-0.783332770669752	2.61904903458847e-78	5.04122995382532e-78	Fungi
Cynoglossus_semilaevis	cAUG	1.02790796497866	-0.77097837404293	0	0	Vertebrates
Cynoglossus_semilaevis	dAUG	-0.747696818712885	-0.77097837404293	4.78356562564193e-07	5.6504391327599e-07	Vertebrates
Cyprinodon_variegatus	cAUG	1.07884349136117	-0.887260721134969	0	0	Vertebrates
Cyprinodon_variegatus	dAUG	-0.892895250797868	-0.887260721134969	0.588828864449383	0.597157419816418	Vertebrates
Cystoisospora_suis	cAUG	0.482877023727005	-0.519312334251876	0	0	Protists
Cystoisospora_suis	dAUG	-0.467706584194884	-0.519312334251876	5.00976634539601e-21	7.12698902708123e-21	Protists
Dacryopinax_primogenitus	cAUG	0.701709599277086	-0.570995521331169	0	0	Fungi
Dacryopinax_primogenitus	dAUG	-0.702512814007776	-0.570995521331169	1.72313981686482e-18	2.40836500719703e-18	Fungi
Daedalea_quercina	cAUG	0.570989042076793	-0.377585702061867	0	0	Fungi
Daedalea_quercina	dAUG	-0.595577543987151	-0.377585702061867	1.81036841579915e-38	2.93009967071781e-38	Fungi
Daldinia_sp	cAUG	1.60996839044526	-1.55441840219288	0	0	Fungi
Daldinia_sp	dAUG	-1.37806138562638	-1.55441840219288	0.00349113343429613	0.00381867684575183	Fungi
Danio_rerio	cAUG	1.08777382140759	-0.958619168697995	0	0	Vertebrates
Danio_rerio	dAUG	-0.850909807251071	-0.958619168697995	2.10262698578318e-55	3.69959153081359e-55	Vertebrates
Daphnia_magna	cAUG	0.619167706246975	-0.170131474818152	0	0	Invertebrates
Daphnia_magna	dAUG	-0.129961113073966	-0.170131474818152	1.53477133672475e-15	2.08810445622703e-15	Invertebrates
Dasypus_novemcinctus	cAUG	0.90150078912592	-0.713451412190019	0	0	Vertebrates
Dasypus_novemcinctus	dAUG	-1.14258448584754	-0.713451412190019	6.60237767683832e-281	1.6906802836761e-280	Vertebrates
Dendroctonus_ponderosae	cAUG	1.40956664162732	-0.677497417910528	0	0	Invertebrates
Dendroctonus_ponderosae	dAUG	-0.613568701242826	-0.677497417910528	0.018400511426393	0.0197502495400057	Invertebrates
Dichomitus_squalens	cAUG	0.906874508277118	-0.585890843632497	5.57088304937979e-263	1.41391969784259e-262	Fungi
Dichomitus_squalens	dAUG	-0.754196930650142	-0.585890843632497	4.74502715294165e-14	6.29451335552112e-14	Fungi
Dioscorea_rotundata	cAUG	0.849873912386486	-0.584642940483597	0	0	Plants
Dioscorea_rotundata	dAUG	-0.728524396634854	-0.584642940483597	1.12327496259184e-79	2.1708575422597e-79	Plants
Dipodomys_ordii	cAUG	1.30614154875915	-1.03516707922353	0	0	Vertebrates
Dipodomys_ordii	dAUG	-1.70581437828022	-1.03516707922353	1.79233650845129e-162	4.07323384012543e-162	Vertebrates
Dothistroma_septosporum	cAUG	1.33804478390345	-0.790613148631288	0	0	Fungi
Dothistroma_septosporum	dAUG	-0.898406628667895	-0.790613148631288	9.29445632835432e-19	1.30285927417987e-18	Fungi
Dromaius_novaehollandiae	cAUG	0.805294066483327	-0.632756191805153	0	0	Vertebrates
Dromaius_novaehollandiae	dAUG	-0.932269343139663	-0.632756191805153	1.59404892683502e-225	3.86126040723213e-225	Vertebrates
Drosophila_ananassae	cAUG	1.3713708818316	-1.14552369768515	0	0	Invertebrates
Drosophila_ananassae	dAUG	-0.939440758481145	-1.14552369768515	8.69010043964827e-28	1.31036845746116e-27	Invertebrates
Drosophila_erecta	cAUG	1.40717320580739	-1.31909560029405	0	0	Invertebrates
Drosophila_erecta	dAUG	-1.17485793932423	-1.31909560029405	2.33131676301613e-07	2.76518464695214e-07	Invertebrates
Drosophila_grimshawi	cAUG	1.65742445905105	-1.10060077904644	0	0	Invertebrates
Drosophila_grimshawi	dAUG	-0.641648326904067	-1.10060077904644	9.09544792039858e-115	1.9096445560544e-114	Invertebrates
Drosophila_melanogaster	cAUG	1.44483635179727	-1.28289688127725	0	0	Invertebrates
Drosophila_melanogaster	dAUG	-1.07297536332519	-1.28289688127725	3.19652088196791e-65	5.88422457604876e-65	Invertebrates
Drosophila_mojavensis	cAUG	1.52068427162888	-1.20589256711196	0	0	Invertebrates
Drosophila_mojavensis	dAUG	-0.79413246478026	-1.20589256711196	1.01099514175193e-128	2.18010080191319e-128	Invertebrates
Drosophila_pseudoobscura	cAUG	1.33200028526036	-1.0928376868094	0	0	Invertebrates
Drosophila_pseudoobscura	dAUG	-0.921683540350295	-1.0928376868094	5.34033765088331e-37	8.5756373923479e-37	Invertebrates
Drosophila_simulans	cAUG	1.38169474308602	-1.15021328861846	0	0	Invertebrates
Drosophila_simulans	dAUG	-1.04826040594008	-1.15021328861846	3.70884239775786e-19	5.21419607684781e-19	Invertebrates
Drosophila_virilis	cAUG	1.53969581235792	-1.1231432600788	0	0	Invertebrates
Drosophila_virilis	dAUG	-0.805907037901927	-1.1231432600788	1.41856547712277e-92	2.82139097669078e-92	Invertebrates
Drosophila_willistoni	cAUG	1.67710134518705	-1.39378530153677	0	0	Invertebrates
Drosophila_willistoni	dAUG	-0.592837856727137	-1.39378530153677	4.70984086572852e-51	8.09821558927423e-51	Invertebrates
Drosophila_yakuba	cAUG	1.33117566892194	-1.11519126407677	0	0	Invertebrates
Drosophila_yakuba	dAUG	-1.00833354173785	-1.11519126407677	3.05246547362874e-15	4.13727361926617e-15	Invertebrates
Edhazardia_aedis	cAUG	2.04632992559075	1.16341675131563	3.03512452082841e-27	4.55268678124262e-27	Fungi
Edhazardia_aedis	dAUG	0.970680077862255	1.16341675131563	0.0590009520631475	0.0621199451237544	Fungi
Elaphomyces_granulatus	cAUG	0.938237285474185	-1.02411368109658	0	0	Fungi
Elaphomyces_granulatus	dAUG	-0.898824630106029	-1.02411368109658	9.1960544155245e-05	0.000103754067913943	Fungi
Emiliania_huxleyi	cAUG	0.840814298212573	0.607116937698363	8.57367951610007e-24	1.24565921236955e-23	Protists
Emiliania_huxleyi	dAUG	0.0011361162177378	0.607116937698363	2.56010929893393e-136	5.59633648577935e-136	Protists
Eptatretus_burgeri	cAUG	0.389169443348869	-0.18152465069794	0	0	Vertebrates
Eptatretus_burgeri	dAUG	-0.220762387672753	-0.18152465069794	8.04331325520522e-27	1.20021968865393e-26	Vertebrates
Equus_asinus_asinus	cAUG	1.27464208066993	-0.718223390165139	0	0	Vertebrates
Equus_asinus_asinus	dAUG	-1.05238841419686	-0.718223390165139	3.95730203712597e-37	6.36185103277875e-37	Vertebrates
Equus_caballus	cAUG	0.932426157149041	-0.632325630053043	0	0	Vertebrates
Equus_caballus	dAUG	-0.853341889674337	-0.632325630053043	2.19090069879975e-103	4.48181398299406e-103	Vertebrates
Esox_lucius	cAUG	0.909303210669217	-0.698951691937007	0	0	Vertebrates
Esox_lucius	dAUG	-0.577005226737785	-0.698951691937007	1.0870915095348e-99	2.20805839188796e-99	Vertebrates
Exidia_glandulosa	cAUG	0.651508307426966	-0.242112968758797	0	0	Fungi
Exidia_glandulosa	dAUG	-0.606542039741776	-0.242112968758797	3.41704745730142e-159	7.70447492731169e-159	Fungi
Exophiala_dermatitidis	cAUG	1.40601496614258	-0.961385014524311	0	0	Fungi
Exophiala_dermatitidis	dAUG	-1.06685935617012	-0.961385014524311	2.4679599569265e-18	3.442660095557e-18	Fungi
Exophiala_mesophila	cAUG	1.72567837298862	-1.17495752107666	0	0	Fungi
Exophiala_mesophila	dAUG	-1.3973639094203	-1.17495752107666	5.42218707443999e-32	8.37868131977042e-32	Fungi
Exophiala_oligosperma	cAUG	1.48655159859739	-1.07202572752058	0	0	Fungi
Exophiala_oligosperma	dAUG	-1.09263321275719	-1.07202572752058	2.32222584857326e-05	2.65344371860881e-05	Fungi
Exophiala_sideris	cAUG	1.58294322097098	-1.15017289667861	0	0	Fungi
Exophiala_sideris	dAUG	-1.22111664899807	-1.15017289667861	4.95947153120509e-07	5.85340096769391e-07	Fungi
Exophiala_xenobiotica	cAUG	1.50627284495773	-1.0888147416225	0	0	Fungi
Exophiala_xenobiotica	dAUG	-1.13946810319897	-1.0888147416225	1.45747441785456e-08	1.76224141248182e-08	Fungi
Exserohilum_turcica	cAUG	2.29340303896571	-1.41813265165146	0	0	Fungi
Exserohilum_turcica	dAUG	-2.06077457430321	-1.41813265165146	3.30286945922286e-35	5.21620573185637e-35	Fungi
Felis_catus	cAUG	1.53612534209919	-1.13120819441902	0	0	Vertebrates
Felis_catus	dAUG	-1.77958157014525	-1.13120819441902	0	0	Vertebrates
Fibularhizoctonia_sp	cAUG	0.386678838971525	-0.327746146217464	0	0	Fungi
Fibularhizoctonia_sp	dAUG	-0.432883477930945	-0.327746146217464	3.16468577360708e-28	4.77700989405532e-28	Fungi
Ficedula_albicollis	cAUG	0.716850144890577	-0.361434941125641	0	0	Vertebrates
Ficedula_albicollis	dAUG	-0.853364843301425	-0.361434941125641	0	0	Vertebrates
Folsomia_candida	cAUG	1.83556350027589	-1.00345065628064	0	0	Invertebrates
Folsomia_candida	dAUG	-0.864608808020049	-1.00345065628064	1.3593561615968e-117	2.87086411742239e-117	Invertebrates
Fonticula_alba	cAUG	1.64265271518823	-0.482529574497533	1.49014778537829e-226	3.61568853508032e-226	Protists
Fonticula_alba	dAUG	-0.701119389945542	-0.482529574497533	5.87375790493435e-06	6.78177845062468e-06	Protists
Fukomys_damarensis	cAUG	0.961662812926447	-0.768008715212226	0	0	Vertebrates
Fukomys_damarensis	dAUG	-1.07442309190688	-0.768008715212226	4.76575937725686e-152	1.06450139361158e-151	Vertebrates
Fundulus_heteroclitus	cAUG	1.09034917904124	-0.841414686147072	0	0	Vertebrates
Fundulus_heteroclitus	dAUG	-0.945674072199783	-0.841414686147072	5.09695627196623e-41	8.33413374458333e-41	Vertebrates
Fusarium_culmorum	cAUG	2.22902472361399	-1.74691473564489	0	0	Fungi
Fusarium_culmorum	dAUG	-1.74054788964091	-1.74691473564489	0.148280171056806	0.154306070606284	Fungi
Fusarium_graminearum	cAUG	2.4172307311657	-2.36203589739461	0	0	Fungi
Fusarium_graminearum	dAUG	-2.22732838247441	-2.36203589739461	0.025050831379264	0.026708470035587	Fungi
Fusarium_oxysporum	cAUG	1.72561456841284	-1.34328295027143	0	0	Fungi
Fusarium_oxysporum	dAUG	-1.37217544632935	-1.34328295027143	8.39825542228326e-09	1.01973736456852e-08	Fungi
Fusarium_verticillioides	cAUG	1.88873198556864	-1.41302145772231	0	0	Fungi
Fusarium_verticillioides	dAUG	-1.57531819395955	-1.41302145772231	7.4968359647677e-11	9.41371521320217e-11	Fungi
Gaeumannomyces_graminis	cAUG	1.92170416117356	-1.16860465254496	0	0	Fungi
Gaeumannomyces_graminis	dAUG	-1.40933434775605	-1.16860465254496	1.60717879508545e-53	2.80035770613917e-53	Fungi
Galerina_marginata	cAUG	0.407036932590762	-0.281332174019501	0	0	Fungi
Galerina_marginata	dAUG	-0.377237941997965	-0.281332174019501	7.38459147902604e-16	1.00756462235236e-15	Fungi
Gallus_gallus	cAUG	1.19970115729138	-0.707371189148218	0	0	Vertebrates
Gallus_gallus	dAUG	-1.51867023784188	-0.707371189148218	0	0	Vertebrates
Gambusia_affinis	cAUG	1.04395700355937	-0.813903575438767	0	0	Vertebrates
Gambusia_affinis	dAUG	-0.863860885247215	-0.813903575438767	2.89281898841298e-08	3.47429014186283e-08	Vertebrates
Gasterosteus_aculeatus	cAUG	0.959239957475775	-0.835839284917769	0	0	Vertebrates
Gasterosteus_aculeatus	dAUG	-1.15304760367688	-0.835839284917769	4.02348657454826e-68	7.49309058169118e-68	Vertebrates
Gelatoporia_subvermispora	cAUG	0.741062983629698	-0.581787006111959	0	0	Fungi
Gelatoporia_subvermispora	dAUG	-0.696434037184588	-0.581787006111959	1.99393489874776e-25	2.95077672322424e-25	Fungi
Gloeophyllum_trabeum	cAUG	0.818952746625982	-0.773913707582609	2.52478106285648e-296	6.58279280752035e-296	Fungi
Gloeophyllum_trabeum	dAUG	-0.860476192332386	-0.773913707582609	0.0137617189949173	0.0148489879900011	Fungi
Glycine_max	cAUG	0.891769937825623	-0.59346057801673	0	0	Plants
Glycine_max	dAUG	-0.540145034286527	-0.59346057801673	2.87604630106322e-50	4.89815961487489e-50	Plants
Gonapodya_prolifera	cAUG	0.541714400296574	-0.185626093123806	3.06241761541799e-280	7.82799796882246e-280	Fungi
Gonapodya_prolifera	dAUG	-0.484793828261252	-0.185626093123806	1.90240129879493e-93	3.79950342962664e-93	Fungi
Gopherus_agassizii	cAUG	0.912754599726189	-0.558147638038882	0	0	Vertebrates
Gopherus_agassizii	dAUG	-0.868415904154513	-0.558147638038882	7.69545281053608e-235	1.89609610486404e-234	Vertebrates
Gorilla_gorilla	cAUG	1.32478644057666	-0.792063260223316	0	0	Vertebrates
Gorilla_gorilla	dAUG	-1.50542909884423	-0.792063260223316	0	0	Vertebrates
Gossypium_raimondii	cAUG	1.03365244125671	-0.584123684740234	0	0	Plants
Gossypium_raimondii	dAUG	-0.526128170597163	-0.584123684740234	1.92943853254715e-25	2.85827980957915e-25	Plants
Gymnopus_luxurians	cAUG	0.423834216257133	-0.322399246369517	4.20656034944579e-292	1.09081510689064e-291	Fungi
Gymnopus_luxurians	dAUG	-0.400795916231428	-0.322399246369517	1.07411465673122e-08	1.30091251499372e-08	Fungi
Hanseniaspora_valbyensis	cAUG	3.38972571127909	1.20704082910237	1.3827231512666e-106	2.86121933465556e-106	Fungi
Hanseniaspora_valbyensis	dAUG	1.3539913056306	1.20704082910237	0.0425201886238682	0.0450657431534568	Fungi
Haplochromis_burtoni	cAUG	1.03932567922073	-0.882358636368826	0	0	Vertebrates
Haplochromis_burtoni	dAUG	-0.854774337042084	-0.882358636368826	1.19272040347946e-05	1.37158064040862e-05	Vertebrates
Hebeloma_cylindrosporum	cAUG	0.421819662367685	-0.312876976046731	0	0	Fungi
Hebeloma_cylindrosporum	dAUG	-0.415034235574266	-0.312876976046731	1.61575151407909e-18	2.26047577677016e-18	Fungi
Helianthus_annuus	cAUG	0.7028501805949	-0.32491257866073	0	0	Plants
Helianthus_annuus	dAUG	-0.234915910471674	-0.32491257866073	5.18169433657843e-70	9.72585036472966e-70	Plants
Heliconius_melpomene	cAUG	1.84134854355846	-0.376525352930732	0	0	Invertebrates
Heliconius_melpomene	dAUG	-0.0189975416720382	-0.376525352930732	1.26431331670132e-104	2.60492140251393e-104	Invertebrates
Hesseltinella_vesiculosa	cAUG	0.78756843498407	-0.319776350439238	0	0	Fungi
Hesseltinella_vesiculosa	dAUG	-0.142207711722857	-0.319776350439238	2.85942256168327e-16	3.9126068258147e-16	Fungi
Heterobasidion_irregulare	cAUG	0.636454175455122	-0.539993581976906	8.63071693609684e-244	2.14496500630206e-243	Fungi
Heterobasidion_irregulare	dAUG	-0.691018379083021	-0.539993581976906	9.13402358224107e-12	1.16635706295046e-11	Fungi
Heterocephalus_glaber_male	cAUG	1.0646595314965	-0.845445265525727	0	0	Vertebrates
Heterocephalus_glaber_male	dAUG	-1.09911464515886	-0.845445265525727	1.41959087674653e-116	2.98488756195679e-116	Vertebrates
Hippocampus_comes	cAUG	1.1456348645568	-0.892146284771781	0	0	Vertebrates
Hippocampus_comes	dAUG	-0.925245119864466	-0.892146284771781	0.0232226913291492	0.024777782266369	Vertebrates
Homo_sapiens	cAUG	1.38616945191698	-0.879619621395298	0	0	Vertebrates
Homo_sapiens	dAUG	-1.55457146508966	-0.879619621395298	0	0	Vertebrates
Hordeum_vulgare	cAUG	0.538403493119886	-0.6046441267529	0	0	Plants
Hordeum_vulgare	dAUG	-0.64320258820058	-0.6046441267529	7.85206980154513e-78	1.50936569643642e-77	Plants
Hydnomerulius_pinastri	cAUG	0.606873616176785	-0.462481169689549	9.92895625867167e-196	2.34179659127223e-195	Fungi
Hydnomerulius_pinastri	dAUG	-0.587276677387187	-0.462481169689549	1.37427342623718e-10	1.71964057000359e-10	Fungi
Hypholoma_sublateritium	cAUG	0.408690934063183	-0.372362281302458	0	0	Fungi
Hypholoma_sublateritium	dAUG	-0.492866772924064	-0.372362281302458	5.41999168615063e-23	7.81918317700202e-23	Fungi
Hyphopichia_burtonii	cAUG	1.3294352107351	-0.612647381171271	3.97601579007772e-195	9.36224407712882e-195	Fungi
Hyphopichia_burtonii	dAUG	-0.303110546249167	-0.612647381171271	3.53174520731486e-09	4.30656685994006e-09	Fungi
Hypoxylon_sp	cAUG	1.72691286013669	-1.70519155078442	0	0	Fungi
Hypoxylon_sp	dAUG	-1.58756394505253	-1.70519155078442	0.0138488624871759	0.0149205625894893	Fungi
Ictalurus_punctatus	cAUG	0.995426339223214	-0.798488438571057	0	0	Vertebrates
Ictalurus_punctatus	dAUG	-0.735546658218288	-0.798488438571057	1.6420064448226e-17	2.26407427103423e-17	Vertebrates
Ictidomys_tridecemlineatus	cAUG	1.28188953673124	-0.916524093063436	0	0	Vertebrates
Ictidomys_tridecemlineatus	dAUG	-1.44818208611793	-0.916524093063436	0	0	Vertebrates
Jaapia_argillacea	cAUG	0.529343195156511	-0.377214089371696	0	0	Fungi
Jaapia_argillacea	dAUG	-0.601215487443586	-0.377214089371696	1.54242534824731e-62	2.79272468356899e-62	Fungi
Jaculus_jaculus	cAUG	1.38295868235342	-1.05041549864974	0	0	Vertebrates
Jaculus_jaculus	dAUG	-1.75897859038642	-1.05041549864974	5.4928249359033e-92	1.08944826529534e-91	Vertebrates
Jaminaea_rosea	cAUG	1.72034325143956	-0.627036766311849	0	0	Fungi
Jaminaea_rosea	dAUG	-0.952479292675336	-0.627036766311849	5.89519596247808e-25	8.65272365424111e-25	Fungi
Junco_hyemalis	cAUG	1.37918373786249	-0.805723050938241	0	0	Vertebrates
Junco_hyemalis	dAUG	-1.47482964121394	-0.805723050938241	0	0	Vertebrates
Kockovaella_imperatae	cAUG	1.31198707346113	-0.982364851801961	0	0	Fungi
Kockovaella_imperatae	dAUG	-1.16618324777299	-0.982364851801961	4.98119317008557e-09	6.06369355339789e-09	Fungi
Komagataella_pastoris	cAUG	0.708806025821435	-0.302127284046615	4.69315840854997e-136	1.02279470484205e-135	Fungi
Komagataella_pastoris	dAUG	-0.0275609264754085	-0.302127284046615	7.16052556028473e-22	1.02579357177306e-21	Fungi
Komagataella_phaffii	cAUG	0.743091373330188	-0.306046684947908	1.22972320108749e-128	2.64778238792712e-128	Fungi
Komagataella_phaffii	dAUG	-0.113830081651639	-0.306046684947908	2.03349423808705e-11	2.58055817470516e-11	Fungi
Kryptolebias_marmoratus	cAUG	1.24332363352978	-0.974439889330154	0	0	Vertebrates
Kryptolebias_marmoratus	dAUG	-1.11324291695773	-0.974439889330154	8.01946852934698e-39	1.29942574814504e-38	Vertebrates
Labrus_bergylta	cAUG	1.05793523392272	-0.853072922755783	0	0	Vertebrates
Labrus_bergylta	dAUG	-0.829117893388633	-0.853072922755783	0.0032083920837379	0.00352284398781022	Vertebrates
Laccaria_amethystina	cAUG	0.327630182422718	-0.269868541496211	0	0	Fungi
Laccaria_amethystina	dAUG	-0.343917634663559	-0.269868541496211	1.16456709353826e-17	1.61195869897091e-17	Fungi
Laetiporus_sulphureus	cAUG	0.550890194891039	-0.417435927696365	0	0	Fungi
Laetiporus_sulphureus	dAUG	-0.598800854266376	-0.417435927696365	4.22295628432173e-40	6.86589491124417e-40	Fungi
Latimeria_chalumnae	cAUG	0.906255478705009	-0.669642887005503	0	0	Vertebrates
Latimeria_chalumnae	dAUG	-0.650469098721792	-0.669642887005503	0.674123286187463	0.682692649994931	Vertebrates
Leersia_perrieri	cAUG	1.11794162012202	-0.988038196786791	0	0	Plants
Leersia_perrieri	dAUG	-1.29159438509641	-0.988038196786791	2.06554984806834e-257	5.22398321363316e-257	Plants
Lepeophtheirus_salmonis	cAUG	1.05726258046977	-0.104944157742446	4.80403091599688e-298	1.25482337587241e-297	Invertebrates
Lepeophtheirus_salmonis	dAUG	0.0509213624370858	-0.104944157742446	9.49418168533575e-36	1.5043819377648e-35	Invertebrates
Lepidothrix_coronata	cAUG	1.30973588019156	-1.00855628045032	0	0	Vertebrates
Lepidothrix_coronata	dAUG	-1.50188567395475	-1.00855628045032	1.36635214129393e-145	3.02836007823106e-145	Vertebrates
Lepisosteus_oculatus	cAUG	0.772384568297261	-0.683311416204582	0	0	Vertebrates
Lepisosteus_oculatus	dAUG	-0.738147071734183	-0.683311416204582	6.87314024466366e-08	8.22711444978939e-08	Vertebrates
Leptomonas_pyrrhocoris	cAUG	0.915224046009145	-1.11173964502733	0	0	Protists
Leptomonas_pyrrhocoris	dAUG	-0.759892864912643	-1.11173964502733	1.90715770126385e-08	2.29820516269946e-08	Protists
Leucosporidium_creatinivorum	cAUG	1.32378549123212	-0.486300503630733	1.22069689842585e-283	3.13705977122342e-283	Fungi
Leucosporidium_creatinivorum	dAUG	-0.926208120873392	-0.486300503630733	2.90094737176499e-31	4.44915350920962e-31	Fungi
Lichtheimia_ramosa	cAUG	1.29786997476075	-1.11039242275894	0	0	Fungi
Lichtheimia_ramosa	dAUG	-0.555509447331521	-1.11039242275894	8.32044777388085e-34	1.3025679156927e-33	Fungi
Lipomyces_starkeyi	cAUG	0.688292440835059	-0.596663218196543	0	0	Fungi
Lipomyces_starkeyi	dAUG	-0.587167798192706	-0.596663218196543	0.73963965010003	0.746931872002425	Fungi
Lobosporangium_transversale	cAUG	1.12970944221431	-0.613840828455899	0	0	Fungi
Lobosporangium_transversale	dAUG	-0.326835878365651	-0.613840828455899	2.89110772248542e-30	4.41047710004691e-30	Fungi
Lonchura_striata_domestica	cAUG	1.56392185492221	-1.04029895176472	0	0	Vertebrates
Lonchura_striata_domestica	dAUG	-1.75930229463515	-1.04029895176472	0	0	Vertebrates
Lucilia_cuprina	cAUG	3.05901911479589	-0.712478354623255	0	0	Invertebrates
Lucilia_cuprina	dAUG	-0.535145401216097	-0.712478354623255	2.2880790653407e-11	2.90106576454338e-11	Invertebrates
Macaca_fascicularis	cAUG	1.36729628882317	-1.13555298356552	0	0	Vertebrates
Macaca_fascicularis	dAUG	-1.51644590969406	-1.13555298356552	0	0	Vertebrates
Macaca_mulatta	cAUG	1.15955326492487	-0.934754195225335	0	0	Vertebrates
Macaca_mulatta	dAUG	-1.11845388042294	-0.934754195225335	6.58675271987701e-98	1.3359835078223e-97	Vertebrates
Macaca_nemestrina	cAUG	1.37414670555387	-1.07251634994407	0	0	Vertebrates
Macaca_nemestrina	dAUG	-1.44222676475483	-1.07251634994407	0	0	Vertebrates
Magnaporthe_oryzae	cAUG	1.97969620965518	-1.74900797227289	0	0	Fungi
Magnaporthe_oryzae	dAUG	-1.6956308133615	-1.74900797227289	0.47889659746616	0.488086510850372	Fungi
Magnaporthe_poae	cAUG	1.6352803010526	-0.953423756884141	0	0	Fungi
Magnaporthe_poae	dAUG	-1.18867477580408	-0.953423756884141	2.31114031413855e-62	4.17928778117866e-62	Fungi
Malassezia_sympodialis	cAUG	0.873767319059449	-0.669991740002468	3.03723939446121e-102	6.20427534424128e-102	Fungi
Malassezia_sympodialis	dAUG	-0.6692407908366	-0.669991740002468	0.732858626552306	0.741127835314532	Fungi
Manacus_vitellinus	cAUG	0.585675698911122	-0.309696561772778	0	0	Vertebrates
Manacus_vitellinus	dAUG	-0.473432592401591	-0.309696561772778	4.64454426215245e-71	8.74052030436563e-71	Vertebrates
Mandrillus_leucophaeus	cAUG	1.17837667663753	-0.759901916996155	0	0	Vertebrates
Mandrillus_leucophaeus	dAUG	-1.36563843633948	-0.759901916996155	0	0	Vertebrates
Manihot_esculenta	cAUG	0.96367554234007	-0.667573304490662	0	0	Plants
Manihot_esculenta	dAUG	-0.603643507980523	-0.667573304490662	8.48702084073387e-25	1.24441593922417e-24	Plants
Mastacembelus_armatus	cAUG	0.96457704865304	-0.796607114260013	0	0	Vertebrates
Mastacembelus_armatus	dAUG	-0.791751007955958	-0.796607114260013	0.377738629484951	0.38636033857448	Vertebrates
Mayetiola_destructor	cAUG	1.66143935595856	-0.134051992765735	0	0	Invertebrates
Mayetiola_destructor	dAUG	0.354701521296765	-0.134051992765735	1.44290402319953e-212	3.47168518333578e-212	Invertebrates
Maylandia_zebra	cAUG	1.16933878141878	-1.0372536381963	0	0	Vertebrates
Maylandia_zebra	dAUG	-1.00701632914763	-1.0372536381963	0.00150604435514343	0.00166769699249087	Vertebrates
Medicago_truncatula	cAUG	1.39766944997154	-0.749056709259589	0	0	Plants
Medicago_truncatula	dAUG	-0.718587800093843	-0.749056709259589	0.0217815754895924	0.0232747982504288	Plants
Megaselia_scalaris	cAUG	1.0493261135026	0.117193437415809	6.0238603507844e-127	1.2950848190442e-126	Invertebrates
Megaselia_scalaris	dAUG	0.207041914924358	0.117193437415809	0.000154536260729868	0.00017380784147971	Invertebrates
Meira_miltonrushii	cAUG	2.29321676536408	-1.68329133939968	0	0	Fungi
Meira_miltonrushii	dAUG	-1.49505601236474	-1.68329133939968	1.61734205838496e-05	1.8583882305481e-05	Fungi
Meliniomyces_bicolor	cAUG	1.03246404634243	-0.835425165473626	0	0	Fungi
Meliniomyces_bicolor	dAUG	-0.875559582682811	-0.835425165473626	6.17900470447813e-07	7.28076643074909e-07	Fungi
Meliniomyces_variabilis	cAUG	1.30936542821849	-1.14254763281447	0	0	Fungi
Meliniomyces_variabilis	dAUG	-1.16765892459181	-1.14254763281447	0.000516423911454944	0.000575409393182898	Fungi
Melitaea_cinxia	cAUG	1.6549731233866	-0.241202281210457	0	0	Invertebrates
Melitaea_cinxia	dAUG	0.00241232631779332	-0.241202281210457	4.76155277462596e-64	8.67606947752685e-64	Invertebrates
Melopsittacus_undulatus	cAUG	0.73179461825011	-0.477579177927152	0	0	Vertebrates
Melopsittacus_undulatus	dAUG	-0.818705871376964	-0.477579177927152	2.60169873898419e-243	6.45473354965973e-243	Vertebrates
Meriones_unguiculatus	cAUG	1.46135127110387	-0.850477444737439	0	0	Vertebrates
Meriones_unguiculatus	dAUG	-1.39872194626409	-0.850477444737439	3.35702611893643e-259	8.505256986846e-259	Vertebrates
Mesocricetus_auratus	cAUG	1.49150696707528	-1.11527523013168	0	0	Vertebrates
Mesocricetus_auratus	dAUG	-1.69506754034324	-1.11527523013168	2.77126161520248e-229	6.73557484101755e-229	Vertebrates
Metschnikowia_bicuspidata	cAUG	0.745295108765703	-0.508135525483611	5.71538397287202e-147	1.26870907385425e-146	Fungi
Metschnikowia_bicuspidata	dAUG	-0.566808115199457	-0.508135525483611	0.0108548505235422	0.0117478155854789	Fungi
Microbotryum_violaceum	cAUG	1.47551575319032	-0.884368788753575	0	0	Fungi
Microbotryum_violaceum	dAUG	-1.28278357498374	-0.884368788753575	1.77139018001113e-36	2.82555452517904e-36	Fungi
Microcebus_murinus	cAUG	1.50325466862021	-1.21158416278594	0	0	Vertebrates
Microcebus_murinus	dAUG	-1.68886990435042	-1.21158416278594	0	0	Vertebrates
Microdochium_bolleyi	cAUG	1.9979944136608	-1.04199599038523	0	0	Fungi
Microdochium_bolleyi	dAUG	-1.40115213247899	-1.04199599038523	2.2959623365734e-33	3.58650325778459e-33	Fungi
Microtus_ochrogaster	cAUG	1.56203931340124	-1.03636318623545	0	0	Vertebrates
Microtus_ochrogaster	dAUG	-1.7250554073756	-1.03636318623545	1.69415313093889e-267	4.30747444994036e-267	Vertebrates
Mixia_osmundae	cAUG	0.956815484271574	-0.27894557990192	2.0939449904123e-160	4.72868837204919e-160	Fungi
Mixia_osmundae	dAUG	-0.646938985794051	-0.27894557990192	2.06834086810206e-24	3.02036741838936e-24	Fungi
Mnemiopsis_leidyi	cAUG	0.820284008608431	-0.365199741265342	0	0	Invertebrates
Mnemiopsis_leidyi	dAUG	-0.425573015579615	-0.365199741265342	0.0144638012299117	0.0155713896123824	Invertebrates
Monodelphis_domestica	cAUG	0.874692408605171	-0.479670619531051	0	0	Vertebrates
Monodelphis_domestica	dAUG	-0.71803316277238	-0.479670619531051	1.39895087489355e-161	3.16918729004321e-161	Vertebrates
Monopterus_albus	cAUG	0.94681602708494	-0.79516723613715	0	0	Vertebrates
Monopterus_albus	dAUG	-0.708029418971171	-0.79516723613715	9.37828328555057e-27	1.39796863113093e-26	Vertebrates
Mortierella_elongata	cAUG	1.27263467016301	-0.917903308173466	0	0	Fungi
Mortierella_elongata	dAUG	-0.853437484066002	-0.917903308173466	0.0579285078569533	0.0610356210630941	Fungi
Mus_caroli	cAUG	1.36709383314613	-0.88761583110828	0	0	Vertebrates
Mus_caroli	dAUG	-1.44842217255856	-0.88761583110828	0	0	Vertebrates
Mus_musculus	cAUG	1.2786041400048	-0.917557079907553	0	0	Vertebrates
Mus_musculus	dAUG	-1.36231713954932	-0.917557079907553	0	0	Vertebrates
Mus_pahari	cAUG	1.37542254694155	-0.896844970359994	0	0	Vertebrates
Mus_pahari	dAUG	-1.50462563679264	-0.896844970359994	0	0	Vertebrates
Mus_spicilegus	cAUG	1.03430496459209	-0.721611648726539	0	0	Vertebrates
Mus_spicilegus	dAUG	-0.978261971160559	-0.721611648726539	6.10492694017644e-154	1.36788519253328e-153	Vertebrates
Mus_spretus	cAUG	1.31947570319347	-0.856943745297681	0	0	Vertebrates
Mus_spretus	dAUG	-1.40854369195921	-0.856943745297681	0	0	Vertebrates
Mustela_putorius_furo	cAUG	0.883227398330251	-0.538214065035359	0	0	Vertebrates
Mustela_putorius_furo	dAUG	-0.868770260428522	-0.538214065035359	1.70399692340129e-200	4.05229119097421e-200	Vertebrates
Mycosphaerella_eumusae	cAUG	1.53483445842787	-0.976614607859098	0	0	Fungi
Mycosphaerella_eumusae	dAUG	-1.11082302241821	-0.976614607859098	1.93598132814126e-34	3.04074175745298e-34	Fungi
Nadsonia_fulvescens	cAUG	1.46146157633265	-0.56788806649353	2.54915011939851e-153	5.70277889425501e-153	Fungi
Nadsonia_fulvescens	dAUG	0.0826571673195446	-0.56788806649353	1.22111778288959e-24	1.7886444337729e-24	Fungi
Naematelia_encephala	cAUG	1.16650984415501	-0.888194892098651	0	0	Fungi
Naematelia_encephala	dAUG	-1.03075181126237	-0.888194892098651	1.02663106563282e-08	1.24550672429565e-08	Fungi
Nannochloropsis_gaditana	cAUG	0.317433633115248	-0.152870254950032	1.07494702840432e-230	2.62155448763911e-230	Protists
Nannochloropsis_gaditana	dAUG	-0.114786004038687	-0.152870254950032	0.000192425468302489	0.00021608310222848	Protists
Nannospalax_galili	cAUG	1.47816626822981	-1.01350040374338	0	0	Vertebrates
Nannospalax_galili	dAUG	-1.6493661847983	-1.01350040374338	3.99158964515898e-270	1.01668553306536e-269	Vertebrates
Neocallimastix_californiae	cAUG	4.31598178030001	1.23926662189469	0	0	Fungi
Neocallimastix_californiae	dAUG	1.89182528580464	1.23926662189469	1.74398483988922e-47	2.93529842770087e-47	Fungi
Neolecta_irregularis	cAUG	0.521946905579461	-0.230639988533527	9.05019143916677e-150	2.01834751536005e-149	Fungi
Neolecta_irregularis	dAUG	-0.258138655778554	-0.230639988533527	0.0618162805505169	0.0649886703148396	Fungi
Neolentinus_lepideus	cAUG	0.466333445812022	-0.396482984665583	0	0	Fungi
Neolentinus_lepideus	dAUG	-0.488723193173696	-0.396482984665583	1.03534865035099e-17	1.43448305758775e-17	Fungi
Neovison_vison	cAUG	1.2902081632597	-0.860047898739502	0	0	Vertebrates
Neovison_vison	dAUG	-1.27902030817777	-0.860047898739502	2.03686045903538e-136	4.45932503550647e-136	Vertebrates
Neurospora_crassa	cAUG	2.35189455456365	-1.87026727656595	0	0	Fungi
Neurospora_crassa	dAUG	-2.05071508904253	-1.87026727656595	3.88433540414697e-33	6.04792287681515e-33	Fungi
Neurospora_tetrasperma	cAUG	2.70860639702453	-2.29550717344277	0	0	Fungi
Neurospora_tetrasperma	dAUG	-2.47878514131825	-2.29550717344277	0.00552939621078846	0.00602061819762388	Fungi
Nicotiana_attenuata	cAUG	1.22538045904998	-0.635671664874128	0	0	Plants
Nicotiana_attenuata	dAUG	-0.695972687978148	-0.635671664874128	4.94284403466407e-11	6.21757749623533e-11	Plants
Nomascus_leucogenys	cAUG	1.25975839470224	-0.813894824189278	0	0	Vertebrates
Nomascus_leucogenys	dAUG	-1.4936043072149	-0.813894824189278	0	0	Vertebrates
Numida_meleagris	cAUG	0.801285107705859	-0.459429488140798	0	0	Vertebrates
Numida_meleagris	dAUG	-0.757549843341207	-0.459429488140798	2.35508684666934e-130	5.0938077498097e-130	Vertebrates
Octodon_degus	cAUG	1.37689499895524	-1.01006091741049	0	0	Vertebrates
Octodon_degus	dAUG	-1.73642253058498	-1.01006091741049	2.33530539214503e-108	4.86041789889112e-108	Vertebrates
Octopus_bimaculoides	cAUG	0.746287037884994	0.0165442416190013	0	0	Invertebrates
Octopus_bimaculoides	dAUG	0.0742285788513795	0.0165442416190013	5.82960201335369e-30	8.84618972185099e-30	Invertebrates
Ogataea_polymorpha	cAUG	0.511639784080039	-0.254821733269379	1.24097640420144e-133	2.69630327821949e-133	Fungi
Ogataea_polymorpha	dAUG	-0.255399081142547	-0.254821733269379	0.736391307216048	0.744175570505858	Fungi
Oidiodendron_maius	cAUG	1.123112160147	-1.00805070850433	0	0	Fungi
Oidiodendron_maius	dAUG	-0.956388114010793	-1.00805070850433	0.44550177081217	0.454373783317676	Fungi
Orchesella_cincta	cAUG	1.95757530661102	-1.114040310589	0	0	Invertebrates
Orchesella_cincta	dAUG	-0.806110492275007	-1.114040310589	5.1484443229236e-117	1.08412175610462e-116	Invertebrates
Oreochromis_niloticus	cAUG	1.07882372108768	-0.925193221140404	0	0	Vertebrates
Oreochromis_niloticus	dAUG	-0.970745919020234	-0.925193221140404	3.83914765567708e-06	4.46137580084354e-06	Vertebrates
Ornithorhynchus_anatinus	cAUG	0.268561123875163	-0.178216031640494	2.76315012152503e-161	6.24977488054716e-161	Vertebrates
Ornithorhynchus_anatinus	dAUG	-0.406409544588867	-0.178216031640494	5.96977998969657e-125	1.27962100227577e-124	Vertebrates
Oryctolagus_cuniculus	cAUG	1.03984371638843	-0.608791231999108	0	0	Vertebrates
Oryctolagus_cuniculus	dAUG	-1.09255215354029	-0.608791231999108	4.98880271943049e-241	1.23556875641854e-240	Vertebrates
Oryza_barthii	cAUG	1.08715456985271	-0.877398851028202	0	0	Plants
Oryza_barthii	dAUG	-1.45601299326856	-0.877398851028202	0	0	Plants
Oryza_glumipatula	cAUG	1.15606786684497	-1.07053705552533	0	0	Plants
Oryza_glumipatula	dAUG	-1.39368355518413	-1.07053705552533	1.78064422867321e-283	4.56787803920819e-283	Plants
Oryza_meridionalis	cAUG	1.37272378494503	-1.34533033837577	0	0	Plants
Oryza_meridionalis	dAUG	-1.57882433243979	-1.34533033837577	3.36838535203138e-254	8.44451852240034e-254	Plants
Oryza_nivara	cAUG	1.20483030165504	-1.14343015800612	0	0	Plants
Oryza_nivara	dAUG	-1.45939494233087	-1.14343015800612	2.54347982028305e-256	6.42139095472868e-256	Plants
Oryza_punctata	cAUG	1.21250386579818	-1.1076299848028	0	0	Plants
Oryza_punctata	dAUG	-1.45118527012657	-1.1076299848028	1.04131143505181e-203	2.48459334087236e-203	Plants
Oryza_rufipogon	cAUG	1.17357082097721	-1.05345382270685	0	0	Plants
Oryza_rufipogon	dAUG	-1.46982411599006	-1.05345382270685	0	0	Plants
Oryza_sativa	cAUG	0.976487997120595	-1.17472317494906	0	0	Plants
Oryza_sativa	dAUG	-1.47120914197136	-1.17472317494906	0	0	Plants
Oryzias_latipes	cAUG	1.02289009426966	-0.785516107178911	0	0	Vertebrates
Oryzias_latipes	dAUG	-0.747790177078969	-0.785516107178911	0.00143622637570972	0.00159161408250984	Vertebrates
Oryzias_melastigma	cAUG	1.08844452666163	-0.823018869249438	0	0	Vertebrates
Oryzias_melastigma	dAUG	-0.888381233763952	-0.823018869249438	1.54331988021347e-24	2.25828643696542e-24	Vertebrates
Ovis_aries	cAUG	0.79435558011105	-0.536799633533062	0	0	Vertebrates
Ovis_aries	dAUG	-0.69389081195706	-0.536799633533062	7.91355838945863e-27	1.18208778442538e-26	Vertebrates
Pan_paniscus	cAUG	1.21577451532155	-0.7952493061769	0	0	Vertebrates
Pan_paniscus	dAUG	-1.3891332613169	-0.7952493061769	0	0	Vertebrates
Pan_troglodytes	cAUG	1.37535484339804	-1.03422765661796	0	0	Vertebrates
Pan_troglodytes	dAUG	-1.5764186909871	-1.03422765661796	0	0	Vertebrates
Panicum_hallii_fil2	cAUG	1.29121190373223	-1.4180586539591	0	0	Plants
Panicum_hallii_fil2	dAUG	-1.61576648242433	-1.4180586539591	1.56870408848293e-235	3.87181009102328e-235	Plants
Panthera_pardus	cAUG	1.54162452141632	-1.1498917661497	0	0	Vertebrates
Panthera_pardus	dAUG	-1.93010555509494	-1.1498917661497	0	0	Vertebrates
Panthera_tigris_altaica	cAUG	1.05994085044191	-0.783770257361675	0	0	Vertebrates
Panthera_tigris_altaica	dAUG	-1.10623352620745	-0.783770257361675	5.99832837819607e-96	1.20978943661507e-95	Vertebrates
Paramormyrops_kingsleyae	cAUG	0.835253327882742	-0.704648272878878	0	0	Vertebrates
Paramormyrops_kingsleyae	dAUG	-0.694504135095243	-0.704648272878878	0.0296716723681351	0.0315881055500413	Vertebrates
Paraphaeosphaeria_sporulosa	cAUG	1.49638990537811	-0.999637869875319	0	0	Fungi
Paraphaeosphaeria_sporulosa	dAUG	-1.3279748650971	-0.999637869875319	3.15904990897339e-66	5.83772882663382e-66	Fungi
Parus_major	cAUG	1.01311668462844	-0.61057324036011	0	0	Vertebrates
Parus_major	dAUG	-0.986599664243887	-0.61057324036011	1.94286462347674e-251	4.86224759173761e-251	Vertebrates
Paxillus_rubicundulus	cAUG	0.379399588985068	-0.23454286332199	0	0	Fungi
Paxillus_rubicundulus	dAUG	-0.32402682444003	-0.23454286332199	1.85869953053295e-17	2.56039877693012e-17	Fungi
Pelodiscus_sinensis	cAUG	0.56711432293888	-0.342935028609404	0	0	Vertebrates
Pelodiscus_sinensis	dAUG	-0.448980447840553	-0.342935028609404	1.13461245022368e-44	1.88532358472857e-44	Vertebrates
Penicilliopsis_zonata	cAUG	1.1769607960864	-0.967663080454997	0	0	Fungi
Penicilliopsis_zonata	dAUG	-1.05578030544428	-0.967663080454997	1.85644803107705e-05	2.12971718125159e-05	Fungi
Penicillium_brasilianum	cAUG	1.73508102197512	-1.44916260412742	0	0	Fungi
Penicillium_brasilianum	dAUG	-1.61399669730427	-1.44916260412742	4.05016374180852e-21	5.77329503554018e-21	Fungi
Penicillium_chrysogenum	cAUG	1.87501608855005	-1.64922749139357	0	0	Fungi
Penicillium_chrysogenum	dAUG	-1.76476909332558	-1.64922749139357	1.33145101846883e-06	1.56116170113189e-06	Fungi
Penicillium_coprophilum	cAUG	1.84928989362381	-1.55058160323731	0	0	Fungi
Penicillium_coprophilum	dAUG	-1.6111296412031	-1.55058160323731	1.23699172243279e-06	1.4539722376792e-06	Fungi
Penicillium_decumbens	cAUG	1.94210112808619	-1.62234949593391	0	0	Fungi
Penicillium_decumbens	dAUG	-1.73412431941382	-1.62234949593391	1.09735124126771e-12	1.42665610152121e-12	Fungi
Penicillium_flavigenum	cAUG	1.86093889809483	-1.60478563273977	0	0	Fungi
Penicillium_flavigenum	dAUG	-1.70726395254193	-1.60478563273977	1.28248094790931e-09	1.57590203881915e-09	Fungi
Penicillium_nalgiovense	cAUG	1.80340779782725	-1.57909627158893	0	0	Fungi
Penicillium_nalgiovense	dAUG	-1.66768682367297	-1.57909627158893	5.56823595799629e-07	6.56648878599234e-07	Fungi
Penicillium_polonicum	cAUG	1.93985659596692	-1.70247523108879	0	0	Fungi
Penicillium_polonicum	dAUG	-1.77702787787854	-1.70247523108879	3.29176524268117e-08	3.94681551672642e-08	Fungi
Penicillium_roqueforti	cAUG	1.47062944796703	-1.2225253523766	0	0	Fungi
Penicillium_roqueforti	dAUG	-1.39515331424352	-1.2225253523766	1.61230181714911e-47	2.71685171068369e-47	Fungi
Penicillium_steckii	cAUG	1.80467657433406	-1.54741700899539	0	0	Fungi
Penicillium_steckii	dAUG	-1.61089386906828	-1.54741700899539	1.04722615249348e-05	1.2052345928376e-05	Fungi
Penicillium_vulpinum	cAUG	1.91214149738081	-1.71136251895413	0	0	Fungi
Penicillium_vulpinum	dAUG	-1.79514802636217	-1.71136251895413	1.20625027835426e-09	1.4847750207382e-09	Fungi
Peniophora_sp	cAUG	0.63070508645667	-0.471821759214866	0	0	Fungi
Peniophora_sp	dAUG	-0.666294811593022	-0.471821759214866	1.14755053386736e-50	1.96370819279928e-50	Fungi
Periconia_macrospinosa	cAUG	1.31556577539639	-0.984393687814372	0	0	Fungi
Periconia_macrospinosa	dAUG	-1.21341096569383	-0.984393687814372	1.99372248799594e-51	3.43217052555364e-51	Fungi
Pezoloma_ericae	cAUG	1.35188933379626	-1.14288696180482	0	0	Fungi
Pezoloma_ericae	dAUG	-1.16947608609584	-1.14288696180482	6.6940915015544e-05	7.59440444084574e-05	Fungi
Phanerochaete_carnosa	cAUG	0.715406330662141	-0.484694687926691	0	0	Fungi
Phanerochaete_carnosa	dAUG	-0.646782036630439	-0.484694687926691	3.20156519686651e-44	5.30756588705962e-44	Fungi
Phascolarctos_cinereus	cAUG	0.862417128663552	-0.556390561394372	0	0	Vertebrates
Phascolarctos_cinereus	dAUG	-0.771237542208927	-0.556390561394372	7.58344642008719e-140	1.66533876974043e-139	Vertebrates
Phaseolus_vulgaris	cAUG	0.99329074972615	-0.799800630274335	0	0	Plants
Phaseolus_vulgaris	dAUG	-0.740925700482583	-0.799800630274335	2.01367684733261e-15	2.7344816279119e-15	Plants
Phialocephala_scopiformis	cAUG	1.52216731955146	-1.2671663808021	0	0	Fungi
Phialocephala_scopiformis	dAUG	-1.32435792911898	-1.2671663808021	2.03211132284296e-09	2.48851207255064e-09	Fungi
Phialophora_americana	cAUG	1.49514820084907	-0.990904739553937	0	0	Fungi
Phialophora_americana	dAUG	-1.07288984609925	-0.990904739553937	9.99388205509068e-15	1.34187517481274e-14	Fungi
Phlebiopsis_gigantea	cAUG	0.677370596997818	-0.474607070217152	0	0	Fungi
Phlebiopsis_gigantea	dAUG	-0.69575879604086	-0.474607070217152	1.00536182576114e-21	1.43594507783015e-21	Fungi
Physcomitrella_patens	cAUG	0.790710198345882	-0.569002959884976	0	0	Plants
Physcomitrella_patens	dAUG	-0.710483403100012	-0.569002959884976	0	0	Plants
Phytomonas_sp	cAUG	0.485899097536333	-0.111757404810973	2.3226773553192e-67	4.30882189848348e-67	Protists
Phytomonas_sp	dAUG	-0.0294401969714397	-0.111757404810973	1.07348002570551e-07	1.28067417376181e-07	Protists
Phytophthora_parasitica	cAUG	0.879206050586584	-0.559842348603642	0	0	Protists
Phytophthora_parasitica	dAUG	-0.597078560658264	-0.559842348603642	0.000165266435417813	0.000185730461120019	Protists
Pichia_membranifaciens	cAUG	1.09533162594077	-0.842409598818205	1.07891199870116e-193	2.53632755104502e-193	Fungi
Pichia_membranifaciens	dAUG	-0.869550100267853	-0.842409598818205	0.51532686376275	0.524470349635049	Fungi
Piliocolobus_tephrosceles	cAUG	0.995271383181168	-0.692273824695548	0	0	Vertebrates
Piliocolobus_tephrosceles	dAUG	-0.853356227037427	-0.692273824695548	1.97438063624797e-34	3.09766064811772e-34	Vertebrates
Piloderma_croceum	cAUG	0.338358222596651	-0.269267695429587	0	0	Fungi
Piloderma_croceum	dAUG	-0.318513763477006	-0.269267695429587	3.2002867811859e-09	3.905711697209e-09	Fungi
Piromyces_finnis	cAUG	4.21295090537501	1.33682264841537	0	0	Fungi
Piromyces_finnis	dAUG	1.34551863641296	1.33682264841537	0.206495541404394	0.213801159836752	Fungi
Pisolithus_microcarpus	cAUG	0.264123093662716	-0.205263040046295	2.46564439688742e-304	6.49951114914809e-304	Fungi
Pisolithus_microcarpus	dAUG	-0.250629088299346	-0.205263040046295	2.48992984639479e-11	3.14864144597013e-11	Fungi
Pisolithus_tinctorius	cAUG	0.240308066822507	-0.200031873091314	0	0	Fungi
Pisolithus_tinctorius	dAUG	-0.233432385412493	-0.200031873091314	5.71523084464565e-10	7.07130373703353e-10	Fungi
Plasmodium_falciparum	cAUG	3.65116165525774	0.486649170227834	3.60869224151417e-155	8.0983797720365e-155	Protists
Plasmodium_falciparum	dAUG	1.19245458442706	0.486649170227834	4.12667329886583e-06	4.78774232247055e-06	Protists
Plasmodium_vivax	cAUG	2.35492582601267	-2.3188607742903	0	0	Protists
Plasmodium_vivax	dAUG	-2.45206017169228	-2.3188607742903	0.102695520516141	0.107102091941925	Protists
Plasmodium_yoelii	cAUG	3.77733564730093	-0.0719777432264544	0	0	Protists
Plasmodium_yoelii	dAUG	-0.288093312280061	-0.0719777432264544	1.1804440719241e-12	1.5332942021188e-12	Protists
Pneumocystis_carinii	cAUG	2.07979532898424	1.26692957403081	5.58377469205961e-26	8.30615446930859e-26	Fungi
Pneumocystis_carinii	dAUG	1.63677247709961	1.26692957403081	2.02459214165988e-06	2.36037815539859e-06	Fungi
Pneumocystis_murina	cAUG	2.01806593078414	1.31825862065679	9.12583587740309e-18	1.26683917213902e-17	Fungi
Pneumocystis_murina	dAUG	1.0239749116834	1.31825862065679	0.000752527011727966	0.000837179002961911	Fungi
Poecilia_formosa	cAUG	1.04569543885064	-0.938421315993957	0	0	Vertebrates
Poecilia_formosa	dAUG	-0.920457913885672	-0.938421315993957	0.932306674399107	0.934914525236587	Vertebrates
Poecilia_latipinna	cAUG	1.14392015217562	-0.96981874256696	0	0	Vertebrates
Poecilia_latipinna	dAUG	-0.996473516787816	-0.96981874256696	0.0010415054585982	0.00115776653304637	Vertebrates
Poecilia_mexicana	cAUG	1.08193842388743	-0.902115050131073	0	0	Vertebrates
Poecilia_mexicana	dAUG	-0.898092953961239	-0.902115050131073	0.316924954803098	0.325551851853612	Vertebrates
Pogona_vitticeps	cAUG	0.635658503455464	-0.389946218221922	0	0	Vertebrates
Pogona_vitticeps	dAUG	-0.435194372696486	-0.389946218221922	8.635085595846e-13	1.12365814377887e-12	Vertebrates
Pongo_abelii	cAUG	1.13794823074535	-0.596980528626712	0	0	Vertebrates
Pongo_abelii	dAUG	-1.29224437879361	-0.596980528626712	0	0	Vertebrates
Populus_trichocarpa	cAUG	1.06636190580085	-0.734479065993596	0	0	Plants
Populus_trichocarpa	dAUG	-0.673038590335658	-0.734479065993596	7.28724317163744e-26	1.08289188685265e-25	Plants
Propithecus_coquereli	cAUG	1.69485812128381	-0.980664844333351	0	0	Vertebrates
Propithecus_coquereli	dAUG	-1.97583969781359	-0.980664844333351	0	0	Vertebrates
Protomyces_lactucaedebilis	cAUG	0.469789705635095	-0.331933321569792	5.55827025431449e-185	1.29602594222553e-184	Fungi
Protomyces_lactucaedebilis	dAUG	-0.442588437391978	-0.331933321569792	1.77673586950256e-07	2.10913844111479e-07	Fungi
Prunus_persica	cAUG	0.963955135799756	-0.719897125211091	0	0	Plants
Prunus_persica	dAUG	-0.681642914791567	-0.719897125211091	5.21319909771245e-13	6.82091925740844e-13	Plants
Pseudocercospora_fijiensis	cAUG	1.49745347127545	-0.913516688988746	0	0	Fungi
Pseudocercospora_fijiensis	dAUG	-1.14060012418047	-0.913516688988746	4.19442356782293e-22	6.02082422047856e-22	Fungi
Pseudocercospora_musae	cAUG	1.32556280629637	-0.855772550476689	0	0	Fungi
Pseudocercospora_musae	dAUG	-0.952447291129362	-0.855772550476689	6.91569477080716e-30	1.04831990500396e-29	Fungi
Pseudogymnoascus_destructans	cAUG	1.49311529298704	-1.22668231937406	0	0	Fungi
Pseudogymnoascus_destructans	dAUG	-1.45070730188041	-1.22668231937406	1.9237560322069e-45	3.21522861326887e-45	Fungi
Pseudogymnoascus_verrucosus	cAUG	1.69474177667494	-1.51814367236241	0	0	Fungi
Pseudogymnoascus_verrucosus	dAUG	-1.70432685710359	-1.51814367236241	2.19091379641837e-36	3.49085598229327e-36	Fungi
Pseudomassariella_vexata	cAUG	1.14794452126631	-0.924368198056182	0	0	Fungi
Pseudomassariella_vexata	dAUG	-0.940708399458056	-0.924368198056182	0.00104995315020529	0.0011662531505766	Fungi
Pseudomicrostroma_glucosiphilum	cAUG	1.33185660030562	-0.737382388986314	0	0	Fungi
Pseudomicrostroma_glucosiphilum	dAUG	-1.05409717400555	-0.737382388986314	6.46972951170436e-20	9.14048484707788e-20	Fungi
Pseudonitzschia_multistriata	cAUG	1.22341421929311	-0.964843264803076	0	0	Protists
Pseudonitzschia_multistriata	dAUG	-0.87353269766728	-0.964843264803076	3.00967561420441e-10	3.73992619650704e-10	Protists
Puccinia_graminis	cAUG	1.09765136318493	-1.12559779746174	0	0	Fungi
Puccinia_graminis	dAUG	-1.03409741762736	-1.12559779746174	4.9122829482818e-05	5.57736638783539e-05	Fungi
Puccinia_striiformis	cAUG	1.10418582038864	-1.11392105731909	0	0	Fungi
Puccinia_striiformis	dAUG	-1.03208093179624	-1.11392105731909	0.00166219342139585	0.00183384279135763	Fungi
Pundamilia_nyererei	cAUG	1.228439325108	-1.08555950255818	0	0	Vertebrates
Pundamilia_nyererei	dAUG	-1.04842511580318	-1.08555950255818	0.0015968490038772	0.00176688385151227	Vertebrates
Pygocentrus_nattereri	cAUG	1.08715858580019	-0.90330361018239	0	0	Vertebrates
Pygocentrus_nattereri	dAUG	-1.04814098443572	-0.90330361018239	2.42218254547421e-66	4.4818190583355e-66	Vertebrates
Pyrenochaeta_sp	cAUG	1.69109638816963	-1.16964908469983	0	0	Fungi
Pyrenochaeta_sp	dAUG	-1.51907406526842	-1.16964908469983	6.38527284492511e-82	1.24408712766612e-81	Fungi
Rattus_norvegicus	cAUG	1.32592627423426	-0.853359691989926	0	0	Vertebrates
Rattus_norvegicus	dAUG	-1.31302286505143	-0.853359691989926	9.44848214829017e-232	2.30819819431825e-231	Vertebrates
Rhinopithecus_bieti	cAUG	1.26752975192355	-0.813874685401554	0	0	Vertebrates
Rhinopithecus_bieti	dAUG	-1.3467896684759	-0.813874685401554	0	0	Vertebrates
Rhinopithecus_roxellana	cAUG	1.32772669190424	-0.797421268038034	0	0	Vertebrates
Rhinopithecus_roxellana	dAUG	-1.42495587665525	-0.797421268038034	0	0	Vertebrates
Rhizoclosmatium_globosum	cAUG	0.728225606470472	-0.437791560970147	0	0	Fungi
Rhizoclosmatium_globosum	dAUG	-0.506753800173597	-0.437791560970147	0.000253417804284426	0.000284129109729372	Fungi
Rhizophagus_irregularis	cAUG	1.78705134809716	0.520475084201012	0	0	Fungi
Rhizophagus_irregularis	dAUG	0.870772966087844	0.520475084201012	1.36593178788091e-59	2.43928540949094e-59	Fungi
Rhizopogon_vinicolor	cAUG	0.397559756635209	-0.294629394676608	0	0	Fungi
Rhizopogon_vinicolor	dAUG	-0.380574355582918	-0.294629394676608	9.17490643905847e-16	1.25064789292869e-15	Fungi
Rhizopus_microsporus	cAUG	1.10967328156498	0.0987367598004591	2.14682982572207e-203	5.11387702672001e-203	Fungi
Rhizopus_microsporus	dAUG	0.340633449530785	0.0987367598004591	2.71463907275331e-23	3.9241859176696e-23	Fungi
Rhodotorula_graminis	cAUG	2.47334996284661	-0.0797531460960471	1.02204120559824e-188	2.39478282488215e-188	Fungi
Rhodotorula_graminis	dAUG	-0.869593984081237	-0.0797531460960471	2.04283575938765e-18	2.85241137192005e-18	Fungi
Rhodotorula_taiwanensis	cAUG	1.22904290839577	-0.304252627541401	5.22439672124259e-204	1.24863081637698e-203	Fungi
Rhodotorula_taiwanensis	dAUG	-0.564756272604306	-0.304252627541401	9.18355182437869e-08	1.09652067578343e-07	Fungi
Saccharomyces_cerevisiae	cAUG	1.19702448449045	-0.6768929767709	3.28267741484613e-211	7.88502414219322e-211	Fungi
Saccharomyces_cerevisiae	dAUG	-0.10340273823617	-0.6768929767709	1.72984948455712e-33	2.70512994640666e-33	Fungi
Saimiri_boliviensis_boliviensis	cAUG	1.17068254427566	-0.637427048077014	0	0	Vertebrates
Saimiri_boliviensis_boliviensis	dAUG	-1.21828514089756	-0.637427048077014	0	0	Vertebrates
Saitoella_complicata	cAUG	0.978791911641888	-0.733438015963431	3.80485521424369e-303	1.00113071141751e-302	Fungi
Saitoella_complicata	dAUG	-0.872526616972349	-0.733438015963431	3.04818853224398e-05	3.46637775990315e-05	Fungi
Salpingoeca_rosetta	cAUG	1.9994103843934	-1.63642606439234	0	0	Protists
Salpingoeca_rosetta	dAUG	-1.99412763067264	-1.63642606439234	4.68467909035929e-33	7.27037858828487e-33	Protists
Salvator_merianae	cAUG	0.948119327086161	-0.665450110204298	0	0	Vertebrates
Salvator_merianae	dAUG	-0.829390906771864	-0.665450110204298	5.487062277214e-92	1.08944826529534e-91	Vertebrates
Saprolegnia_diclina	cAUG	1.30492016547626	-0.22612508426838	0	0	Protists
Saprolegnia_diclina	dAUG	-1.27191572835242	-0.22612508426838	1.5645493850781e-196	3.7022505250858e-196	Protists
Saprolegnia_parasitica	cAUG	1.48814282353866	0.0694441621690995	2.4740542273423e-170	5.65836325679244e-170	Protists
Saprolegnia_parasitica	dAUG	-1.25011671711327	0.0694441621690995	9.25901265894539e-121	1.96994423633942e-120	Protists
Sarcophilus_harrisii	cAUG	0.650023321087808	-0.51584373754086	0	0	Vertebrates
Sarcophilus_harrisii	dAUG	-0.651469447100658	-0.51584373754086	6.73543714753595e-29	1.01776784716191e-28	Vertebrates
Schistosoma_mansoni	cAUG	0.563498710369662	0.158314054527181	4.20229376985417e-65	7.72575546919344e-65	Invertebrates
Schistosoma_mansoni	dAUG	0.357986597951639	0.158314054527181	1.34494927367116e-93	2.68989854734231e-93	Invertebrates
Schizopora_paradoxa	cAUG	0.560283973730723	-0.279542141249102	0	0	Fungi
Schizopora_paradoxa	dAUG	-0.490936299071145	-0.279542141249102	3.86798282536555e-64	7.05685416230814e-64	Fungi
Schizosaccharomyces_cryophilus	cAUG	1.13091319219873	-0.288967376581329	0	0	Fungi
Schizosaccharomyces_cryophilus	dAUG	-0.0935098583966473	-0.288967376581329	1.56103494456506e-25	2.31491635005822e-25	Fungi
Schizosaccharomyces_japonicus	cAUG	0.910711658312898	-0.619073462060859	0	0	Fungi
Schizosaccharomyces_japonicus	dAUG	-0.509723908855556	-0.619073462060859	8.8085716126944e-06	1.01539322287812e-05	Fungi
Schizosaccharomyces_octosporus	cAUG	1.2676892766446	-0.347739368115041	0	0	Fungi
Schizosaccharomyces_octosporus	dAUG	-0.152993208807858	-0.347739368115041	1.36214559785247e-22	1.95919437043174e-22	Fungi
Schizosaccharomyces_pombe	cAUG	1.22196391669466	-0.258114906036283	0	0	Fungi
Schizosaccharomyces_pombe	dAUG	-0.0702448211753458	-0.258114906036283	4.33978745132516e-24	6.32444634674825e-24	Fungi
Scleroderma_citrinum	cAUG	0.277943746903468	-0.206617449778239	0	0	Fungi
Scleroderma_citrinum	dAUG	-0.254635657362957	-0.206617449778239	1.60931903623047e-10	2.01024694943771e-10	Fungi
Scleropages_formosus	cAUG	0.992063066715233	-0.737666549801143	0	0	Vertebrates
Scleropages_formosus	dAUG	-0.908597298330048	-0.737666549801143	2.742575597406e-119	5.80923693748922e-119	Vertebrates
Scophthalmus_maximus	cAUG	1.14179715439405	-0.858318960422888	0	0	Vertebrates
Scophthalmus_maximus	dAUG	-1.00082047313409	-0.858318960422888	5.45739246712551e-93	1.08693066636916e-92	Vertebrates
Serendipita_vermifera	cAUG	0.426031051649665	-0.315042047490129	0	0	Fungi
Serendipita_vermifera	dAUG	-0.373917812981942	-0.315042047490129	1.66253041427256e-05	1.90878191678691e-05	Fungi
Serinus_canaria	cAUG	0.786270308616427	-0.3585445208803	0	0	Vertebrates
Serinus_canaria	dAUG	-0.70517562613193	-0.3585445208803	8.19225031106997e-233	2.00815161471356e-232	Vertebrates
Seriola_dumerili	cAUG	1.10677936792326	-0.9314190705907	0	0	Vertebrates
Seriola_dumerili	dAUG	-0.958174506118548	-0.9314190705907	1.38678527562766e-06	1.62338782469393e-06	Vertebrates
Seriola_lalandi_dorsalis	cAUG	1.19219716253289	-1.07067528431662	0	0	Vertebrates
Seriola_lalandi_dorsalis	dAUG	-1.04483883968353	-1.07067528431662	0.0558770847157505	0.0589174555017546	Vertebrates
Serpula_lacrymans	cAUG	0.472584817231056	-0.357338916730678	0	0	Fungi
Serpula_lacrymans	dAUG	-0.387371367221554	-0.357338916730678	1.52190379311084e-06	1.77865528877013e-06	Fungi
Setaria_italica	cAUG	0.939416466483211	-1.14637129522097	0	0	Plants
Setaria_italica	dAUG	-1.18670326218806	-1.14637129522097	3.86896506883988e-12	4.98033744049945e-12	Plants
Sistotremastrum_niveocremeum	cAUG	0.451708976537596	-0.322919178538945	7.56129996656104e-287	1.94666142765683e-286	Fungi
Sistotremastrum_niveocremeum	dAUG	-0.397121564007871	-0.322919178538945	5.82555486839871e-10	7.19538818370693e-10	Fungi
Sistotremastrum_suecicum	cAUG	0.361328422571408	-0.273921975269652	0	0	Fungi
Sistotremastrum_suecicum	dAUG	-0.340492212139145	-0.273921975269652	6.01515092561426e-15	8.12980813132031e-15	Fungi
Solanum_lycopersicum	cAUG	1.23416561716586	-0.277681442532487	0	0	Plants
Solanum_lycopersicum	dAUG	-0.489924291560778	-0.277681442532487	2.10597461932648e-163	4.79359937160979e-163	Plants
Solanum_tuberosum	cAUG	1.27361851505102	-0.729742683630442	0	0	Plants
Solanum_tuberosum	dAUG	-0.718736511603257	-0.729742683630442	0.976098372267521	0.976779529540562	Plants
Solenopsis_invicta	cAUG	1.14899347035691	-0.994471840709326	0	0	Invertebrates
Solenopsis_invicta	dAUG	-0.666768078010866	-0.994471840709326	8.70766400184335e-177	2.01075526226141e-176	Invertebrates
Sordaria_macrospora	cAUG	2.86286228640172	-2.30381679295339	0	0	Fungi
Sordaria_macrospora	dAUG	-2.73291406109478	-2.30381679295339	4.52145675337712e-33	7.02466845540931e-33	Fungi
Sorghum_bicolor	cAUG	1.09782171847543	-1.28409951898536	0	0	Plants
Sorghum_bicolor	dAUG	-1.41632326513597	-1.28409951898536	5.37044871596058e-196	1.26873533092051e-195	Plants
Spathaspora_passalidarum	cAUG	1.69144335808185	-0.853288714317273	0	0	Fungi
Spathaspora_passalidarum	dAUG	-0.883150365615994	-0.853288714317273	0.0792172896769327	0.0828574714782797	Fungi
Sphaeroforma_arctica	cAUG	1.05209025687899	-1.05109017838071	0	0	Protists
Sphaeroforma_arctica	dAUG	-0.876453162463609	-1.05109017838071	2.19702828429969e-34	3.44321154064017e-34	Protists
Sphaerulina_musiva	cAUG	1.61528014340385	-1.12913855605773	0	0	Fungi
Sphaerulina_musiva	dAUG	-1.27047011485854	-1.12913855605773	6.6990482088625e-22	9.60643513150882e-22	Fungi
Sphenodon_punctatus	cAUG	0.90548149437724	-0.507718956302071	0	0	Vertebrates
Sphenodon_punctatus	dAUG	-0.864753772913232	-0.507718956302071	2.16908673087266e-79	4.18636658421453e-79	Vertebrates
Spizellomyces_punctatus	cAUG	0.959155815771913	-0.808115307567512	0	0	Fungi
Spizellomyces_punctatus	dAUG	-0.832487319372557	-0.808115307567512	0.00953197490824692	0.0103551909230501	Fungi
Stagonospora_sp	cAUG	1.77343662101593	-1.31011235011173	0	0	Fungi
Stagonospora_sp	dAUG	-1.57637680805951	-1.31011235011173	1.04817740654415e-44	1.74371972271962e-44	Fungi
Stegastes_partitus	cAUG	1.27753078266011	-1.11445547588567	0	0	Vertebrates
Stegastes_partitus	dAUG	-1.17429613029857	-1.11445547588567	7.17443092647472e-08	8.58059545334842e-08	Vertebrates
Strigamia_maritima	cAUG	1.0369173047014	-0.20575034359498	0	0	Invertebrates
Strigamia_maritima	dAUG	-0.126989022856471	-0.20575034359498	2.03029586157981e-15	2.75444112157564e-15	Invertebrates
Suhomyces_tanzawaensis	cAUG	1.17630368422755	-0.946498515963204	6.45174346182189e-190	1.51420623964854e-189	Fungi
Suhomyces_tanzawaensis	dAUG	-0.897317147668965	-0.946498515963204	0.331939756396771	0.340731288957029	Fungi
Suillus_luteus	cAUG	0.360232818953299	-0.266348423253105	0	0	Fungi
Suillus_luteus	dAUG	-0.310031957595634	-0.266348423253105	3.15237109168991e-08	3.78284531002789e-08	Fungi
Sus_scrofa	cAUG	1.26458187156878	-0.851317565378702	0	0	Vertebrates
Sus_scrofa	dAUG	-1.28672383824472	-0.851317565378702	0	0	Vertebrates
Syncephalastrum_racemosum	cAUG	0.556530117865773	-0.366543645448966	0	0	Fungi
Syncephalastrum_racemosum	dAUG	-0.185913458236498	-0.366543645448966	3.55483129470482e-25	5.2444733298423e-25	Fungi
Takifugu_rubripes	cAUG	1.103009701387	-0.941866155089795	0	0	Vertebrates
Takifugu_rubripes	dAUG	-0.856804811885538	-0.941866155089795	8.265802659899e-14	1.09447470122762e-13	Vertebrates
Talaromyces_marneffei	cAUG	2.06750879901767	-2.03560797041966	0	0	Fungi
Talaromyces_marneffei	dAUG	-2.06336490182288	-2.03560797041966	0.000394052751093931	0.000440086950988082	Fungi
Talaromyces_stipitatus	cAUG	1.73308522766607	-1.65987902708562	0	0	Fungi
Talaromyces_stipitatus	dAUG	-1.60274658746059	-1.65987902708562	0.765485506665123	0.771402822598585	Fungi
Teleopsis_dalmanni	cAUG	1.93740888325425	-0.506016537647775	0	0	Invertebrates
Teleopsis_dalmanni	dAUG	-0.149291702766219	-0.506016537647775	2.64107772543981e-41	4.32340805739805e-41	Invertebrates
Testicularia_cyperi	cAUG	1.48074135673977	-0.986434195732423	0	0	Fungi
Testicularia_cyperi	dAUG	-0.956027407913116	-0.986434195732423	0.896146873282064	0.899912196279047	Fungi
Tetranychus_urticae	cAUG	1.7385800247746	-0.0465285780310416	0	0	Invertebrates
Tetranychus_urticae	dAUG	0.29225239208215	-0.0465285780310416	6.58728596311326e-52	1.13535673931543e-51	Invertebrates
Thecamonas_trahens	cAUG	1.08137684651652	-0.110411044098697	2.27876227778122e-175	5.25360949572069e-175	Protists
Thecamonas_trahens	dAUG	-0.276694590346449	-0.110411044098697	8.59280175743579e-10	1.05950797249896e-09	Protists
Theobroma_cacao	cAUG	0.752564815211221	-0.192688558852719	0	0	Plants
Theobroma_cacao	dAUG	-0.237462229837666	-0.192688558852719	1.09051606407172e-59	1.95230965777634e-59	Plants
Thermothelomyces_thermophila	cAUG	1.93366634775941	-1.51498916201282	0	0	Fungi
Thermothelomyces_thermophila	dAUG	-1.70106267562147	-1.51498916201282	3.69697156995764e-15	5.0060974799993e-15	Fungi
Theropithecus_gelada	cAUG	1.51999846116287	-0.611486549243735	0	0	Vertebrates
Theropithecus_gelada	dAUG	-1.61186562953026	-0.611486549243735	0	0	Vertebrates
Thielavia_terrestris	cAUG	2.16860343756175	-1.50469756240102	0	0	Fungi
Thielavia_terrestris	dAUG	-1.83083598732499	-1.50469756240102	9.65018939979561e-37	1.54446111599407e-36	Fungi
Tilletiaria_anomala	cAUG	1.41301100232052	-1.06411254069179	0	0	Fungi
Tilletiaria_anomala	dAUG	-1.08483190872218	-1.06411254069179	0.115425106927987	0.120203052530671	Fungi
Tilletiopsis_washingtonensis	cAUG	2.78675316421731	-0.076487758592907	0	0	Fungi
Tilletiopsis_washingtonensis	dAUG	-1.13516545142636	-0.076487758592907	9.79333327694721e-70	1.83576992407089e-69	Fungi
Tolypocladium_capitatum	cAUG	2.26624919733088	-1.19464532082996	0	0	Fungi
Tolypocladium_capitatum	dAUG	-1.33409460808258	-1.19464532082996	7.30382066449494e-07	8.59202529358962e-07	Fungi
Tolypocladium_ophioglossoides	cAUG	1.9732110750003	-1.11763157731665	0	0	Fungi
Tolypocladium_ophioglossoides	dAUG	-1.27478616110305	-1.11763157731665	2.26077492493323e-13	2.97426719482041e-13	Fungi
Tolypocladium_paradoxum	cAUG	2.2634369825862	-1.19390074684868	0	0	Fungi
Tolypocladium_paradoxum	dAUG	-1.39681228949741	-1.19390074684868	1.35380303815651e-07	1.61108178980617e-07	Fungi
Torrubiella_hemipterigena	cAUG	2.00219254822929	-1.65860583153613	0	0	Fungi
Torrubiella_hemipterigena	dAUG	-1.69904060486381	-1.65860583153613	1.37853903371442e-06	1.6150530836164e-06	Fungi
Tortispora_caseinolytica	cAUG	0.829643148188882	-0.531933529329276	4.47446856374362e-162	1.01525125322917e-161	Fungi
Tortispora_caseinolytica	dAUG	-0.382012006396812	-0.531933529329276	8.81222097902955e-05	9.95801803304049e-05	Fungi
Toxoplasma_gondii	cAUG	1.34849869817602	-1.20236608702513	0	0	Protists
Toxoplasma_gondii	dAUG	-1.16404137279007	-1.20236608702513	0.01156844982618	0.0125106765088553	Protists
Trametes_coccinea	cAUG	0.732455951784398	-0.375111186699108	0	0	Fungi
Trametes_coccinea	dAUG	-0.66227890575236	-0.375111186699108	4.23897197433263e-67	7.85359923926743e-67	Fungi
Tribolium_castaneum	cAUG	1.84127961022926	-0.885286062080476	0	0	Invertebrates
Tribolium_castaneum	dAUG	-1.00145909922751	-0.885286062080476	3.82612381568441e-15	5.1760958034825e-15	Invertebrates
Trichoderma_asperellum	cAUG	1.30410295703614	-1.09987198654308	0	0	Fungi
Trichoderma_asperellum	dAUG	-1.09183457795006	-1.09987198654308	0.17684733481722	0.183634379527801	Fungi
Trichoderma_atroviride	cAUG	1.90280931379241	-1.55651062895638	0	0	Fungi
Trichoderma_atroviride	dAUG	-1.52490050384424	-1.55651062895638	0.779740436663582	0.785216141977231	Fungi
Trichoderma_harzianum	cAUG	1.27905881059583	-0.991587960720612	0	0	Fungi
Trichoderma_harzianum	dAUG	-1.01601581881502	-0.991587960720612	0.00488804499504799	0.00533038518851621	Fungi
Trichoderma_longibrachiatum	cAUG	1.28971656990316	-0.757736755833013	0	0	Fungi
Trichoderma_longibrachiatum	dAUG	-0.963957695812242	-0.757736755833013	3.09447688486037e-27	4.63686505004156e-27	Fungi
Trichophyton_rubrum	cAUG	0.65509582462249	-0.478111247297456	1.30626275998129e-197	3.09616660795565e-197	Fungi
Trichophyton_rubrum	dAUG	-0.550530486751028	-0.478111247297456	1.76906040159502e-10	2.20594140511936e-10	Fungi
Trifolium_pratense	cAUG	0.97924645483735	-0.121373251104609	0	0	Plants
Trifolium_pratense	dAUG	-0.218014533176891	-0.121373251104609	2.33189413076008e-38	3.76569390034905e-38	Plants
Triticum_aestivum	cAUG	1.57056675248796	-1.16986759297042	0	0	Plants
Triticum_aestivum	dAUG	-2.01698021283799	-1.16986759297042	0	0	Plants
Triticum_dicoccoides	cAUG	0.375228793712049	-0.44276518828755	0	0	Plants
Triticum_dicoccoides	dAUG	-0.43166142696371	-0.44276518828755	0.0214398848575794	0.0229267672526241	Plants
Tuber_borchii	cAUG	0.635912587809387	-0.55867997764027	0	0	Fungi
Tuber_borchii	dAUG	-0.691186091845346	-0.55867997764027	6.07933306593912e-13	7.93245097047925e-13	Fungi
Tuber_magnatum	cAUG	1.18051208626972	-0.982244237077111	0	0	Fungi
Tuber_magnatum	dAUG	-1.16193336602529	-0.982244237077111	3.07773311533274e-06	3.57945603194416e-06	Fungi
Tuber_melanosporum	cAUG	1.16198065525564	-1.00662837106251	0	0	Fungi
Tuber_melanosporum	dAUG	-1.23599329763779	-1.00662837106251	9.04314404724879e-28	1.3621710676213e-27	Fungi
Tulasnella_calospora	cAUG	0.387365122511203	-0.294030450657016	2.89764771711661e-188	6.77851032030215e-188	Fungi
Tulasnella_calospora	dAUG	-0.430728349143631	-0.294030450657016	5.1422445260642e-12	6.58390950926434e-12	Fungi
Urocitellus_parryii	cAUG	1.32853998027863	-0.866089375404434	0	0	Vertebrates
Urocitellus_parryii	dAUG	-1.38702274333255	-0.866089375404434	1.04847855265906e-255	2.64238707295798e-255	Vertebrates
Ursus_americanus	cAUG	1.07972433501812	-0.664479838494514	0	0	Vertebrates
Ursus_americanus	dAUG	-1.06532495964817	-0.664479838494514	7.65060837318645e-105	1.5785571808848e-104	Vertebrates
Ursus_maritimus	cAUG	0.661021507958987	-0.441326674176285	0	0	Vertebrates
Ursus_maritimus	dAUG	-0.60307641942082	-0.441326674176285	9.12961071167523e-53	1.58305462642591e-52	Vertebrates
Ustilaginomycotina_sp	cAUG	1.05400763086019	-0.397829394348067	0	0	Fungi
Ustilaginomycotina_sp	dAUG	-0.398055477161519	-0.397829394348067	0.551017518194941	0.559602776977015	Fungi
Valsa_mali	cAUG	2.00652643897722	-1.80844158255717	0	0	Fungi
Valsa_mali	dAUG	-1.65864732256	-1.80844158255717	2.93538146010971e-05	3.34074366174391e-05	Fungi
Verruconis_gallopava	cAUG	1.20079866850484	-0.962514717602745	0	0	Fungi
Verruconis_gallopava	dAUG	-0.92525696179019	-0.962514717602745	0.84258672724924	0.846719948756419	Fungi
Verticillium_dahliae	cAUG	1.69746951708313	-0.864299324813891	0	0	Fungi
Verticillium_dahliae	dAUG	-1.14879678638387	-0.864299324813891	2.17298123066639e-85	4.25690585351858e-85	Fungi
Verticillium_longisporum	cAUG	1.99122844682256	-1.08428734643911	0	0	Fungi
Verticillium_longisporum	dAUG	-1.2410981963734	-1.08428734643911	1.77502109754094e-60	3.19370169871231e-60	Fungi
Vigna_radiata	cAUG	0.775474189976348	-0.46967811696541	0	0	Plants
Vigna_radiata	dAUG	-0.517156255144584	-0.46967811696541	6.23645707030023e-07	7.342429752718e-07	Plants
Vitis_vinifera	cAUG	0.958406588938967	-0.627499694858295	0	0	Plants
Vitis_vinifera	dAUG	-0.744495439188141	-0.627499694858295	1.66335152518014e-16	2.28034998767526e-16	Plants
Vulpes_vulpes	cAUG	0.733868485321429	-0.454935683735172	0	0	Vertebrates
Vulpes_vulpes	dAUG	-0.651389392674608	-0.454935683735172	1.14747657646499e-107	2.38475566760984e-107	Vertebrates
Wallemia_mellicola	cAUG	0.850010037795205	-0.347046738288275	4.69913757153764e-249	1.17192404827565e-248	Fungi
Wallemia_mellicola	dAUG	-0.313751288422262	-0.347046738288275	0.0920068572621747	0.0961646015407861	Fungi
Wolfiporia_cocos	cAUG	0.770235980558699	-0.616376950442417	0	0	Fungi
Wolfiporia_cocos	dAUG	-0.716854736667	-0.616376950442417	6.64339887401373e-16	9.07298474793875e-16	Fungi
Xenopus_tropicalis	cAUG	1.13076234810084	-1.40338403952442	0	0	Vertebrates
Xenopus_tropicalis	dAUG	-1.3754168381728	-1.40338403952442	0.444769866137173	0.45395016942399	Vertebrates
Xiphophorus_maculatus	cAUG	1.07736618207186	-0.883601523795042	0	0	Vertebrates
Xiphophorus_maculatus	dAUG	-0.951852859619138	-0.883601523795042	1.18546337390301e-13	1.56677832090038e-13	Vertebrates
Xylona_heveae	cAUG	1.23991154923712	-1.11576830642769	0	0	Fungi
Xylona_heveae	dAUG	-1.04148886449137	-1.11576830642769	0.0655981833647045	0.0688636859040895	Fungi
Zea_mays	cAUG	0.766167932996302	-1.0597285599968	0	0	Plants
Zea_mays	dAUG	-1.02723838763539	-1.0597285599968	4.83953443865502e-14	6.41394859984408e-14	Plants
Zonotrichia_albicollis	cAUG	0.80466988527699	-0.463030132825214	0	0	Vertebrates
Zonotrichia_albicollis	dAUG	-0.75281798788125	-0.463030132825214	6.98637924373024e-167	1.59276118211592e-166	Vertebrates
Zymoseptoria_tritici	cAUG	2.2722313443656	-1.3899905187559	0	0	Fungi
Zymoseptoria_tritici	dAUG	-1.80187052741767	-1.3899905187559	1.79300273203157e-14	2.39624037067406e-14	Fungi
