# Supplementary material for: Determinants of genome-wide distribution and evolution of uORFs in eukaryotes
Source: Nat Commun. 2021 Feb 17;12:1076. doi: 10.1038/s41467-021-21394-y (PMC7889888; doi:10.1038/s41467-021-21394-y)
Supplement: Supplementary file 12 — Source Data [file 41467_2021_21394_MOESM12_ESM.zip › Source Data/S18_protist_gene_utr5_len.txt]

species	gene_id	tx_name	utr5_len
Aphanomyces astaci	H257_03825	ETV84701	65
Aphanomyces astaci	H257_01344	ETV87940	47
Aphanomyces astaci	H257_13564	ETV71178	79
Aphanomyces astaci	H257_08611	ETV77766	13
Aphanomyces astaci	H257_04029	ETV83258	48
Aphanomyces astaci	H257_06740	ETV80469	85
Aphanomyces astaci	H257_01548	ETV88251	45
Aphanomyces astaci	H257_04338	ETV83659	24
Aphanomyces astaci	H257_18131	ETV65082	30
Aphanomyces astaci	H257_08152	ETV77905	34
Aphanomyces astaci	H257_17312	ETV66160	32
Aphanomyces astaci	H257_11543	ETV73886	57
Aphanomyces astaci	H257_04687	ETV82914	81
Aphanomyces astaci	H257_02342	ETV85759	43
Aphanomyces astaci	H257_10025	ETV75623	15
Aphanomyces astaci	H257_11026	ETV74474	1084
Aphanomyces astaci	H257_10316	ETV75480	15
Aphanomyces astaci	H257_13688	ETV70950	42
Aphanomyces astaci	H257_10029	ETV75629	26
Aphanomyces astaci	H257_02486	ETV85984	2
Aphanomyces astaci	H257_16939	ETV66633	18
Aphanomyces astaci	H257_00861	ETV89669	20
Aphanomyces astaci	H257_00389	ETV88957	63
Aphanomyces astaci	H257_13499	ETV71095	59
Aphanomyces astaci	H257_13888	ETV70813	18
Aphanomyces astaci	H257_10154	ETV75784	62
Aphanomyces astaci	H257_06589	ETV80244	24
Aphanomyces astaci	H257_15615	ETV68454	33
Aphanomyces astaci	H257_10234	ETV75382	43
Aphanomyces astaci	H257_08624	ETV77780	75
Aphanomyces astaci	H257_04334	ETV83652	58
Aphanomyces astaci	H257_10574	ETV74968	45
Aphanomyces astaci	H257_13041	ETV71911	39
Aphanomyces astaci	H257_16929	ETV66620	8
Aphanomyces astaci	H257_02112	ETV87116	15
Aphanomyces astaci	H257_06741	ETV80470	56
Aphanomyces astaci	H257_04586	ETV82802	65
Aphanomyces astaci	H257_15581	ETV68414	24
Aphanomyces astaci	H257_04669	ETV82894	55
Aphanomyces astaci	H257_03500	ETV84239	76
Aphanomyces astaci	H257_01105	ETV87579	36
Aphanomyces astaci	H257_01235	ETV87775	13
Aphanomyces astaci	H257_00200	ETV88668	38
Aphanomyces astaci	H257_04384	ETV83738	79
Aphanomyces astaci	H257_04103	ETV83352	4
Aphanomyces astaci	H257_04927	ETV82224	35
Aphanomyces astaci	H257_16957	ETV66653	185
Aphanomyces astaci	H257_11476	ETV73785	53
Aphanomyces astaci	H257_04629	ETV82852	13
Aphanomyces astaci	H257_10690	ETV75117	20
Aphanomyces astaci	H257_07359	ETV79311	12
Aphanomyces astaci	H257_02627	ETV86180	33
Aphanomyces astaci	H257_05184	ETV82602	81
Aphanomyces astaci	H257_13636	ETV70856	16
Aphanomyces astaci	H257_05052	ETV82403	7
Aphanomyces astaci	H257_10371	ETV75152	1340
Aphanomyces astaci	H257_05703	ETV81092	43
Aphanomyces astaci	H257_15620	ETV68461	214
Aphanomyces astaci	H257_00349	ETV88888	19
Aphanomyces astaci	H257_12507	ETV72355	22
Aphanomyces astaci	H257_06796	ETV80539	60
Aphanomyces astaci	H257_12506	ETV72353	102
Aphanomyces astaci	H257_13046	ETV71577	156
Aphanomyces astaci	H257_13869	ETV70788	19
Aphanomyces astaci	H257_15396	ETV68855	72
Aphanomyces astaci	H257_15335	ETV68764	20
Aphanomyces astaci	H257_04628	ETV82851	4
Aphanomyces astaci	H257_02388	ETV85826	15
Aphanomyces astaci	H257_02903	ETV85012	34
Aphanomyces astaci	H257_04824	ETV83093	749
Aphanomyces astaci	H257_14511	ETV69912	324
Aphanomyces astaci	H257_15267	ETV68923	36
Aphanomyces astaci	H257_10110	ETV75734	22
Aphanomyces astaci	H257_10475	ETV75291	122
Aphanomyces astaci	H257_15636	ETV68480	951
Aphanomyces astaci	H257_00091	ETV88519	9
Aphanomyces astaci	H257_15115	ETV69160	62
Aphanomyces astaci	H257_11015	ETV74449	42
Aphanomyces astaci	H257_03685	ETV84495	58
Aphanomyces astaci	H257_08694	ETV77233	56
Aphanomyces astaci	H257_11473	ETV73782	19
Aphanomyces astaci	H257_00650	ETV89324	9
Aphanomyces astaci	H257_00660	ETV89335	39
Aphanomyces astaci	H257_03059	ETV85247	55
Aphanomyces astaci	H257_06453	ETV81019	129
Aphanomyces astaci	H257_04407	ETV83787	11
Aphanomyces astaci	H257_15192	ETV69049	12
Aphanomyces astaci	H257_10225	ETV75373	24
Aphanomyces astaci	H257_02058	ETV87048	59
Aphanomyces astaci	H257_05864	ETV81309	108
Aphanomyces astaci	H257_01847	ETV86760	29
Aphanomyces astaci	H257_18332	ETV64851	21
Aphanomyces astaci	H257_04021	ETV83250	24
Aphanomyces astaci	H257_16947	ETV66642	13
Aphanomyces astaci	H257_18433	ETV64749	25
Aphanomyces astaci	H257_04633	ETV82856	70
Aphanomyces astaci	H257_15743	ETV68300	6
Aphanomyces astaci	H257_14345	ETV69972	38
Aphanomyces astaci	H257_18056	ETV65164	2
Aphanomyces astaci	H257_07356	ETV79305	15
Aphanomyces astaci	H257_08187	ETV77950	8
Aphanomyces astaci	H257_08428	ETV78254	94
Aphanomyces astaci	H257_18138	ETV65052	19
Aphanomyces astaci	H257_04205	ETV83484	30
Aphanomyces astaci	H257_06618	ETV80281	34
Aphanomyces astaci	H257_13804	ETV70706	57
Aphanomyces astaci	H257_10502	ETV75323	50
Aphanomyces astaci	H257_07417	ETV79396	24
Aphanomyces astaci	H257_00634	ETV89302	44
Aphanomyces astaci	H257_12172	ETV72810	243
Aphanomyces astaci	H257_01861	ETV86785	17
Aphanomyces astaci	H257_10886	ETV74827	64
Aphanomyces astaci	H257_08636	ETV77797	6
Aphanomyces astaci	H257_15113	ETV69158	125
Aphanomyces astaci	H257_17901	ETV65372	15
Aphanomyces astaci	H257_10396	ETV75183	51
Aphanomyces astaci	H257_02984	ETV85138	33
Aphanomyces astaci	H257_07981	ETV78442	68
Aphanomyces astaci	H257_07827	ETV79062	29
Aphanomyces astaci	H257_02420	ETV85873	19
Aphanomyces astaci	H257_12223	ETV72877	28
Aphanomyces astaci	H257_10065	ETV75675	114
Aphanomyces astaci	H257_09650	ETV76116	12
Aphanomyces astaci	H257_03075	ETV85276	25
Aphanomyces astaci	H257_04632	ETV82855	44
Aphanomyces astaci	H257_13989	ETV70617	51
Aphanomyces astaci	H257_07456	ETV79455	9
Aphanomyces astaci	H257_10370	ETV75150	53
Aphanomyces astaci	H257_08336	ETV78132	37
Aphanomyces astaci	H257_06131	ETV80606	151
Aphanomyces astaci	H257_16221	ETV67629	105
Aphanomyces astaci	H257_03290	ETV85582	94
Aphanomyces astaci	H257_03942	ETV84875	29
Aphanomyces astaci	H257_01366	ETV87968	44
Aphanomyces astaci	H257_11861	ETV73351	25
Aphanomyces astaci	H257_09166	ETV76688	23
Aphanomyces astaci	H257_18083	ETV65126	108
Aphanomyces astaci	H257_00285	ETV88787	63
Aphanomyces astaci	H257_18270	ETV64904	52
Aphanomyces astaci	H257_00339	ETV88870	833
Aphanomyces astaci	H257_14431	ETV70098	27
Aphanomyces astaci	H257_02319	ETV85720	504
Aphanomyces astaci	H257_03469	ETV84183	19
Aphanomyces astaci	H257_09421	ETV76389	107
Aphanomyces astaci	H257_11444	ETV73738	26
Aphanomyces astaci	H257_01138	ETV87633	24
Aphanomyces astaci	H257_00220	ETV88700	36
Aphanomyces astaci	H257_07966	ETV78419	14
Aphanomyces astaci	H257_00827	ETV89618	51
Aphanomyces astaci	H257_01796	ETV86671	25
Aphanomyces astaci	H257_13055	ETV71591	20
Aphanomyces astaci	H257_12121	ETV72750	30
Aphanomyces astaci	H257_09996	ETV75577	156
Aphanomyces astaci	H257_01051	ETV87505	6
Aphanomyces astaci	H257_01862	ETV86786	27
Aphanomyces astaci	H257_17681	ETV65622	30
Aphanomyces astaci	H257_15763	ETV68181	12
Aphanomyces astaci	H257_02077	ETV87074	1176
Aphanomyces astaci	H257_03199	ETV85467	606
Aphanomyces astaci	H257_13677	ETV70927	214
Aphanomyces astaci	H257_01904	ETV86853	30
Aphanomyces astaci	H257_10000	ETV75581	99
Aphanomyces astaci	H257_10393	ETV75179	41
Aphanomyces astaci	H257_01360	ETV87962	27
Aphanomyces astaci	H257_13154	ETV71727	57
Aphanomyces astaci	H257_07745	ETV78959	101
Aphanomyces astaci	H257_07749	ETV78963	14
Aphanomyces astaci	H257_09735	ETV76240	26
Aphanomyces astaci	H257_09411	ETV76377	3
Aphanomyces astaci	H257_16318	ETV67436	72
Aphanomyces astaci	H257_01688	ETV86511	35
Aphanomyces astaci	H257_15541	ETV68555	23
Aphanomyces astaci	H257_04812	ETV83075	67
Aphanomyces astaci	H257_13663	ETV70907	42
Aphanomyces astaci	H257_06280	ETV80812	17
Aphanomyces astaci	H257_05014	ETV82355	60
Aphanomyces astaci	H257_06943	ETV79694	35
Aphanomyces astaci	H257_17488	ETV65947	102
Aphanomyces astaci	H257_14985	ETV69392	78
Aphanomyces astaci	H257_10679	ETV75087	19
Aphanomyces astaci	H257_10750	ETV74615	29
Aphanomyces astaci	H257_06658	ETV80348	66
Aphanomyces astaci	H257_00883	ETV89700	16
Aphanomyces astaci	H257_00359	ETV88907	49
Aphanomyces astaci	H257_04649	ETV82872	23
Aphanomyces astaci	H257_06513	ETV80134	99
Aphanomyces astaci	H257_16330	ETV67455	2
Aphanomyces astaci	H257_09968	ETV76023	2
Aphanomyces astaci	H257_04483	ETV83887	62
Aphanomyces astaci	H257_10673	ETV75074	119
Aphanomyces astaci	H257_06433	ETV80998	16
Aphanomyces astaci	H257_13137	ETV71707	21
Aphanomyces astaci	H257_15368	ETV68808	22
Aphanomyces astaci	H257_10927	ETV74335	31
Aphanomyces astaci	H257_07593	ETV78752	17
Aphanomyces astaci	H257_17016	ETV66585	58
Aphanomyces astaci	H257_15624	ETV68465	25
Aphanomyces astaci	H257_02721	ETV86314	53
Aphanomyces astaci	H257_10583	ETV74978	27
Aphanomyces astaci	H257_12622	ETV72532	207
Aphanomyces astaci	H257_08590	ETV77729	79
Aphanomyces astaci	H257_15354	ETV68791	17
Aphanomyces astaci	H257_08895	ETV77484	40
Aphanomyces astaci	H257_13531	ETV71133	34
Aphanomyces astaci	H257_04299	ETV83602	5
Aphanomyces astaci	H257_04638	ETV82861	35
Aphanomyces astaci	H257_06119	ETV80586	33
Aphanomyces astaci	H257_10900	ETV74861	83
Aphanomyces astaci	H257_04118	ETV83378	34
Aphanomyces astaci	H257_08594	ETV77736	113
Aphanomyces astaci	H257_00981	ETV87383	57
Aphanomyces astaci	H257_01166	ETV87679	906
Aphanomyces astaci	H257_03959	ETV83157	56
Aphanomyces astaci	H257_06450	ETV81016	14
Aphanomyces astaci	H257_07799	ETV79026	54
Aphanomyces astaci	H257_09740	ETV76247	99
Aphanomyces astaci	H257_13465	ETV71037	18
Aphanomyces astaci	H257_05620	ETV82118	14
Aphanomyces astaci	H257_14562	ETV69706	30
Aphanomyces astaci	H257_01424	ETV88057	73
Aphanomyces astaci	H257_15399	ETV68858	79
Aphanomyces astaci	H257_16980	ETV66538	97
Aphanomyces astaci	H257_17828	ETV65430	1
Aphanomyces astaci	H257_16094	ETV67731	44
Aphanomyces astaci	H257_08313	ETV78108	38
Aphanomyces astaci	H257_02993	ETV85152	26
Aphanomyces astaci	H257_01940	ETV86908	40
Aphanomyces astaci	H257_00109	ETV88540	25
Aphanomyces astaci	H257_09737	ETV76244	53
Aphanomyces astaci	H257_13721	ETV70991	54
Aphanomyces astaci	H257_02428	ETV85887	30
Aphanomyces astaci	H257_17032	ETV66603	79
Aphanomyces astaci	H257_06591	ETV80250	21
Aphanomyces astaci	H257_13788	ETV70687	24
Aphanomyces astaci	H257_17263	ETV66220	843
Aphanomyces astaci	H257_06593	ETV80252	19
Aphanomyces astaci	H257_06924	ETV79673	19
Aphanomyces astaci	H257_09921	ETV75963	27
Aphanomyces astaci	H257_08255	ETV78040	20
Aphanomyces astaci	H257_10046	ETV75651	29
Aphanomyces astaci	H257_09425	ETV76393	189
Aphanomyces astaci	H257_04535	ETV82727	24
Aphanomyces astaci	H257_18764	ETV64325	2
Aphanomyces astaci	H257_03514	ETV84256	29
Aphanomyces astaci	H257_03385	ETV84028	293
Aphanomyces astaci	H257_02417	ETV85869	54
Aphanomyces astaci	H257_17344	ETV66073	24
Aphanomyces astaci	H257_05898	ETV81355	83
Aphanomyces astaci	H257_09762	ETV76289	22
Aphanomyces astaci	H257_04199	ETV83478	59
Aphanomyces astaci	H257_17924	ETV65323	1169
Aphanomyces astaci	H257_09655	ETV76121	29
Aphanomyces astaci	H257_05541	ETV82015	27
Aphanomyces astaci	H257_07930	ETV78356	20
Aphanomyces astaci	H257_01689	ETV86512	50
Aphanomyces astaci	H257_02513	ETV86025	23
Aphanomyces astaci	H257_02499	ETV86000	97
Aphanomyces astaci	H257_12883	ETV72099	13
Aphanomyces astaci	H257_14935	ETV69310	26
Aphanomyces astaci	H257_01698	ETV86524	40
Aphanomyces astaci	H257_02064	ETV87054	13
Aphanomyces astaci	H257_16210	ETV67613	43
Aphanomyces astaci	H257_03621	ETV84402	27
Aphanomyces astaci	H257_13102	ETV71654	8
Aphanomyces astaci	H257_13695	ETV70958	106
Aphanomyces astaci	H257_07397	ETV79370	37
Aphanomyces astaci	H257_10472	ETV75288	46
Aphanomyces astaci	H257_13692	ETV70954	59
Aphanomyces astaci	H257_04706	ETV82944	13
Aphanomyces astaci	H257_09657	ETV76123	32
Aphanomyces astaci	H257_09991	ETV75568	121
Aphanomyces astaci	H257_13624	ETV70844	52
Aphanomyces astaci	H257_16551	ETV67151	62
Aphanomyces astaci	H257_06891	ETV79634	53
Aphanomyces astaci	H257_16326	ETV67446	17
Aphanomyces astaci	H257_08123	ETV78632	24
Aphanomyces astaci	H257_03966	ETV83166	39
Aphanomyces astaci	H257_13697	ETV70960	21
Aphanomyces astaci	H257_14936	ETV69314	133
Aphanomyces astaci	H257_00857	ETV89659	101
Aphanomyces astaci	H257_12526	ETV72381	129
Aphanomyces astaci	H257_15866	ETV68132	18
Aphanomyces astaci	H257_08530	ETV77622	32
Aphanomyces astaci	H257_15445	ETV68641	24
Aphanomyces astaci	H257_03092	ETV85323	1684
Aphanomyces astaci	H257_07419	ETV79398	27
Aphanomyces astaci	H257_00262	ETV88750	647
Aphanomyces astaci	H257_06445	ETV81011	312
Aphanomyces astaci	H257_07255	ETV79177	28
Aphanomyces astaci	H257_08314	ETV78109	41
Aphanomyces astaci	H257_13508	ETV71108	109
Aphanomyces astaci	H257_00019	ETV88387	140
Aphanomyces astaci	H257_10810	ETV74693	1557
Aphanomyces astaci	H257_01664	ETV86479	47
Aphanomyces astaci	H257_02923	ETV85046	99
Aphanomyces astaci	H257_18124	ETV65075	30
Aphanomyces astaci	H257_00815	ETV89604	64
Aphanomyces astaci	H257_05478	ETV81940	15
Aphanomyces astaci	H257_15039	ETV69219	1618
Aphanomyces astaci	H257_09599	ETV76613	28
Aphanomyces astaci	H257_13134	ETV71704	80
Aphanomyces astaci	H257_00340	ETV88873	728
Aphanomyces astaci	H257_13057	ETV71593	26
Aphanomyces astaci	H257_12478	ETV72314	107
Aphanomyces astaci	H257_07964	ETV78417	35
Aphanomyces astaci	H257_04201	ETV83480	50
Aphanomyces astaci	H257_06493	ETV80099	37
Aphanomyces astaci	H257_01701	ETV86531	25
Aphanomyces astaci	H257_07983	ETV78446	4
Aphanomyces astaci	H257_12898	ETV72132	716
Aphanomyces astaci	H257_17064	ETV66492	40
Aphanomyces astaci	H257_06261	ETV80782	55
Aphanomyces astaci	H257_00787	ETV89552	1448
Aphanomyces astaci	H257_03819	ETV84694	32
Aphanomyces astaci	H257_02377	ETV85813	32
Aphanomyces astaci	H257_10836	ETV74739	32
Aphanomyces astaci	H257_03369	ETV84007	100
Aphanomyces astaci	H257_06447	ETV81013	59
Aphanomyces astaci	H257_08162	ETV77916	23
Aphanomyces astaci	H257_12562	ETV72435	54
Aphanomyces astaci	H257_15579	ETV68408	35
Aphanomyces astaci	H257_06241	ETV80750	85
Aphanomyces astaci	H257_08022	ETV78505	43
Aphanomyces astaci	H257_04188	ETV83465	84
Aphanomyces astaci	H257_06665	ETV80357	52
Aphanomyces astaci	H257_18007	ETV65232	25
Aphanomyces astaci	H257_00575	ETV89218	12
Aphanomyces astaci	H257_01371	ETV87973	15
Aphanomyces astaci	H257_04082	ETV83331	40
Aphanomyces astaci	H257_03534	ETV84281	109
Aphanomyces astaci	H257_07260	ETV79182	70
Aphanomyces astaci	H257_14595	ETV69751	23
Aphanomyces astaci	H257_11149	ETV74184	1173
Aphanomyces astaci	H257_15070	ETV69100	40
Aphanomyces astaci	H257_03651	ETV84446	30
Aphanomyces astaci	H257_05544	ETV82018	238
Aphanomyces astaci	H257_06351	ETV80897	7
Aphanomyces astaci	H257_04997	ETV82335	132
Aphanomyces astaci	H257_15082	ETV69115	31
Aphanomyces astaci	H257_14972	ETV69368	5
Aphanomyces astaci	H257_01928	ETV86889	173
Aphanomyces astaci	H257_02701	ETV86280	434
Aphanomyces astaci	H257_16647	ETV67103	23
Aphanomyces astaci	H257_00648	ETV89321	117
Aphanomyces astaci	H257_12122	ETV72751	14
Aphanomyces astaci	H257_13620	ETV70838	31
Aphanomyces astaci	H257_17952	ETV65304	19
Aphanomyces astaci	H257_10798	ETV74674	118
Aphanomyces astaci	H257_13996	ETV70627	18
Aphanomyces astaci	H257_07811	ETV79046	45
Aphanomyces astaci	H257_12780	ETV71949	41
Aphanomyces astaci	H257_06449	ETV81015	9
Aphanomyces astaci	H257_10288	ETV75446	47
Aphanomyces astaci	H257_03818	ETV84693	56
Aphanomyces astaci	H257_14994	ETV69408	1603
Aphanomyces astaci	H257_03150	ETV85407	29
Aphanomyces astaci	H257_00626	ETV89291	38
Aphanomyces astaci	H257_05984	ETV81472	420
Aphanomyces astaci	H257_07030	ETV79810	18
Aphanomyces astaci	H257_04044	ETV83283	45
Aphanomyces astaci	H257_17950	ETV65298	36
Aphanomyces astaci	H257_04191	ETV83468	20
Aphanomyces astaci	H257_10036	ETV75639	41
Aphanomyces astaci	H257_17074	ETV66504	14
Aphanomyces astaci	H257_06392	ETV80947	70
Aphanomyces astaci	H257_07212	ETV80028	35
Aphanomyces astaci	H257_13504	ETV71102	17
Aphanomyces astaci	H257_17793	ETV65549	45
Aphanomyces astaci	H257_14996	ETV69411	36
Aphanomyces astaci	H257_06771	ETV80505	17
Aphanomyces astaci	H257_04422	ETV83804	139
Aphanomyces astaci	H257_05791	ETV81209	39
Aphanomyces astaci	H257_00838	ETV89634	16
Aphanomyces astaci	H257_02716	ETV86303	10
Aphanomyces astaci	H257_15361	ETV68799	23
Aphanomyces astaci	H257_01043	ETV87493	26
Aphanomyces astaci	H257_14957	ETV69349	24
Aphanomyces astaci	H257_00014	ETV88377	12
Aphanomyces astaci	H257_12551	ETV72415	29
Aphanomyces astaci	H257_13557	ETV71167	80
Aphanomyces astaci	H257_04122	ETV83383	46
Aphanomyces astaci	H257_08583	ETV77719	38
Aphanomyces astaci	H257_16899	ETV66687	6
Aphanomyces astaci	H257_01660	ETV86471	66
Aphanomyces astaci	H257_13590	ETV71213	37
Aphanomyces astaci	H257_13987	ETV70615	832
Aphanomyces astaci	H257_04658	ETV82884	16
Aphanomyces astaci	H257_00652	ETV89327	48
Aphanomyces astaci	H257_13907	ETV70514	214
Aphanomyces astaci	H257_06722	ETV80443	75
Aphanomyces astaci	H257_08392	ETV78210	8
Aphanomyces astaci	H257_07485	ETV79489	18
Aphanomyces astaci	H257_01587	ETV88300	13
Aphanomyces astaci	H257_01768	ETV86642	91
Aphanomyces astaci	H257_05655	ETV81033	46
Aphanomyces astaci	H257_02901	ETV85008	259
Aphanomyces astaci	H257_02607	ETV86149	13
Aphanomyces astaci	H257_04136	ETV83403	2883
Aphanomyces astaci	H257_06407	ETV80964	36
Aphanomyces astaci	H257_03438	ETV84143	18
Aphanomyces astaci	H257_10800	ETV74677	32
Aphanomyces astaci	H257_11878	ETV73378	62
Aphanomyces astaci	H257_01942	ETV86911	47
Aphanomyces astaci	H257_12282	ETV72953	1626
Aphanomyces astaci	H257_14857	ETV69487	69
Aphanomyces astaci	H257_15801	ETV68227	57
Aphanomyces astaci	H257_01470	ETV88131	65
Aphanomyces astaci	H257_07574	ETV78729	20
Aphanomyces astaci	H257_13763	ETV70649	5
Aphanomyces astaci	H257_15811	ETV68041	3
Aphanomyces astaci	H257_07449	ETV79438	38
Aphanomyces astaci	H257_04063	ETV83308	12
Aphanomyces astaci	H257_14386	ETV70034	43
Aphanomyces astaci	H257_01253	ETV87800	1900
Aphanomyces astaci	H257_02542	ETV86054	20
Aphanomyces astaci	H257_05303	ETV81700	9
Aphanomyces astaci	H257_02812	ETV84909	22
Aphanomyces astaci	H257_12052	ETV73007	1175
Aphanomyces astaci	H257_01770	ETV86644	193
Aphanomyces astaci	H257_01033	ETV87470	34
Aphanomyces astaci	H257_10459	ETV75273	43
Aphanomyces astaci	H257_00446	ETV89049	24
Aphanomyces astaci	H257_11724	ETV73606	62
Aphanomyces astaci	H257_00816	ETV89605	714
Aphanomyces astaci	H257_00635	ETV89304	17
Aphanomyces astaci	H257_14969	ETV69363	51
Aphanomyces astaci	H257_05948	ETV81419	14
Aphanomyces astaci	H257_04670	ETV82895	22
Aphanomyces astaci	H257_09982	ETV75551	52
Aphanomyces astaci	H257_07372	ETV79335	55
Aphanomyces astaci	H257_17941	ETV65288	88
Aphanomyces astaci	H257_09521	ETV76515	38
Aphanomyces astaci	H257_04272	ETV83571	1219
Aphanomyces astaci	H257_04522	ETV83943	30
Aphanomyces astaci	H257_06776	ETV80510	131
Aphanomyces astaci	H257_18522	ETV64613	30
Aphanomyces astaci	H257_03185	ETV85449	26
Aphanomyces astaci	H257_08501	ETV77578	28
Aphanomyces astaci	H257_09804	ETV76341	38
Aphanomyces astaci	H257_13468	ETV71041	57
Aphanomyces astaci	H257_02080	ETV87078	105
Aphanomyces astaci	H257_05928	ETV81396	27
Aphanomyces astaci	H257_01533	ETV88227	246
Aphanomyces astaci	H257_17007	ETV66576	11
Aphanomyces astaci	H257_03592	ETV84360	34
Aphanomyces astaci	H257_01269	ETV87829	33
Aphanomyces astaci	H257_10918	ETV74309	40
Aphanomyces astaci	H257_07790	ETV79004	19
Aphanomyces astaci	H257_03876	ETV84782	53
Aphanomyces astaci	H257_00221	ETV88701	41
Aphanomyces astaci	H257_06459	ETV80054	74
Aphanomyces astaci	H257_03025	ETV85205	57
Aphanomyces astaci	H257_00046	ETV88434	2061
Aphanomyces astaci	H257_10581	ETV74976	42
Aphanomyces astaci	H257_10843	ETV74764	8
Aphanomyces astaci	H257_06288	ETV80822	23
Aphanomyces astaci	H257_05685	ETV81066	36
Aphanomyces astaci	H257_12910	ETV72149	55
Aphanomyces astaci	H257_03927	ETV84852	19
Aphanomyces astaci	H257_18512	ETV64633	14
Aphanomyces astaci	H257_04529	ETV82713	31
Aphanomyces astaci	H257_08754	ETV77308	89
Aphanomyces astaci	H257_03440	ETV84154	12
Aphanomyces astaci	H257_16179	ETV67714	9
Aphanomyces astaci	H257_06451	ETV81017	116
Aphanomyces astaci	H257_08471	ETV77533	41
Aphanomyces astaci	H257_16625	ETV67060	4
Aphanomyces astaci	H257_11722	ETV73604	58
Aphanomyces astaci	H257_08755	ETV77309	3
Aphanomyces astaci	H257_15350	ETV68785	509
Aphanomyces astaci	H257_10579	ETV74974	39
Aphanomyces astaci	H257_02347	ETV85764	68
Aphanomyces astaci	H257_08790	ETV77345	14
Aphanomyces astaci	H257_09744	ETV76255	19
Aphanomyces astaci	H257_11481	ETV73790	85
Aphanomyces astaci	H257_11053	ETV74535	62
Aphanomyces astaci	H257_12505	ETV72352	88
Aphanomyces astaci	H257_03388	ETV84035	14
Aphanomyces astaci	H257_03896	ETV84805	13
Aphanomyces astaci	H257_13553	ETV71162	31
Aphanomyces astaci	H257_01473	ETV88135	104
Aphanomyces astaci	H257_16586	ETV67209	30
Aphanomyces astaci	H257_01474	ETV88136	1443
Aphanomyces astaci	H257_09966	ETV76018	56
Aphanomyces astaci	H257_17961	ETV65240	46
Aphanomyces astaci	H257_14523	ETV69926	65
Aphanomyces astaci	H257_07347	ETV79295	31
Aphanomyces astaci	H257_15510	ETV68512	23
Aphanomyces astaci	H257_02085	ETV87085	106
Aphanomyces astaci	H257_16585	ETV67208	30
Aphanomyces astaci	H257_17326	ETV66176	115
Aphanomyces astaci	H257_04843	ETV83117	14
Aphanomyces astaci	H257_00269	ETV88758	57
Aphanomyces astaci	H257_00083	ETV88504	85
Aphanomyces astaci	H257_07788	ETV79000	34
Aphanomyces astaci	H257_08620	ETV77776	53
Aphanomyces astaci	H257_12522	ETV72373	10
Aphanomyces astaci	H257_00087	ETV88511	56
Aphanomyces astaci	H257_17129	ETV66325	538
Aphanomyces astaci	H257_03952	ETV83149	62
Aphanomyces astaci	H257_08509	ETV77595	39
Aphanomyces astaci	H257_03737	ETV84565	46
Aphanomyces astaci	H257_08412	ETV78234	32
Aphanomyces astaci	H257_12631	ETV72541	19
Aphanomyces astaci	H257_07280	ETV79213	1150
Aphanomyces astaci	H257_08215	ETV77993	20
Aphanomyces astaci	H257_04577	ETV82787	20
Aphanomyces astaci	H257_08676	ETV77888	55
Aphanomyces astaci	H257_05301	ETV81695	31
Aphanomyces astaci	H257_06214	ETV80713	50
Aphanomyces astaci	H257_16357	ETV67505	100
Aphanomyces astaci	H257_04251	ETV83543	11
Aphanomyces astaci	H257_01463	ETV88108	82
Aphanomyces astaci	H257_15606	ETV68443	58
Aphanomyces astaci	H257_03963	ETV83162	63
Aphanomyces astaci	H257_08753	ETV77305	30
Aphanomyces astaci	H257_10005	ETV75589	53
Aphanomyces astaci	H257_01564	ETV88269	14
Aphanomyces astaci	H257_01844	ETV86757	13
Aphanomyces astaci	H257_10375	ETV75156	33
Aphanomyces astaci	H257_13613	ETV70823	163
Aphanomyces astaci	H257_14383	ETV70029	819
Aphanomyces astaci	H257_10899	ETV74860	56
Aphanomyces astaci	H257_00697	ETV89405	69
Aphanomyces astaci	H257_12290	ETV72966	18
Aphanomyces astaci	H257_11443	ETV73736	18
Aphanomyces astaci	H257_18788	ETV64303	2
Aphanomyces astaci	H257_04178	ETV83454	22
Aphanomyces astaci	H257_01157	ETV87658	25
Aphanomyces astaci	H257_15582	ETV68417	1155
Aphanomyces astaci	H257_12167	ETV72804	47
Aphanomyces astaci	H257_05577	ETV82058	169
Aphanomyces astaci	H257_11842	ETV73316	26
Aphanomyces astaci	H257_02767	ETV86392	1495
Aphanomyces astaci	H257_01893	ETV86838	10
Aphanomyces astaci	H257_16218	ETV67622	23
Aphanomyces astaci	H257_04119	ETV83379	3
Aphanomyces astaci	H257_08548	ETV77654	33
Aphanomyces astaci	H257_07724	ETV78934	101
Aphanomyces astaci	H257_08752	ETV77304	2
Aphanomyces astaci	H257_15588	ETV68425	110
Aphanomyces astaci	H257_08735	ETV77287	26
Aphanomyces astaci	H257_05798	ETV81221	65
Aphanomyces astaci	H257_00939	ETV87320	45
Aphanomyces astaci	H257_14608	ETV69782	419
Aphanomyces astaci	H257_01058	ETV87513	19
Aphanomyces astaci	H257_12137	ETV72769	17
Aphanomyces astaci	H257_14937	ETV69315	38
Aphanomyces astaci	H257_07722	ETV78932	8
Aphanomyces astaci	H257_03712	ETV84538	19
Aphanomyces astaci	H257_03217	ETV85487	10
Aphanomyces astaci	H257_07267	ETV79194	30
Aphanomyces astaci	H257_06254	ETV80770	216
Aphanomyces astaci	H257_00654	ETV89329	61
Aphanomyces astaci	H257_17830	ETV65433	34
Aphanomyces astaci	H257_00673	ETV89364	375
Aphanomyces astaci	H257_00710	ETV89423	75
Aphanomyces astaci	H257_12219	ETV72870	1028
Aphanomyces astaci	H257_01944	ETV86913	5
Aphanomyces astaci	H257_05225	ETV82654	17
Aphanomyces astaci	H257_14698	ETV69679	27
Aphanomyces astaci	H257_05947	ETV81418	130
Aphanomyces astaci	H257_10446	ETV75254	26
Aphanomyces astaci	H257_10897	ETV74848	2147
Aphanomyces astaci	H257_13447	ETV71319	1524
Aphanomyces astaci	H257_02276	ETV85664	36
Aphanomyces astaci	H257_15848	ETV68100	35
Aphanomyces astaci	H257_00702	ETV89411	68
Aphanomyces astaci	H257_06772	ETV80506	20
Aphanomyces astaci	H257_06698	ETV80388	18
Aphanomyces astaci	H257_16637	ETV67086	12
Aphanomyces astaci	H257_11456	ETV73763	42
Aphanomyces astaci	H257_13929	ETV70542	20
Aphanomyces astaci	H257_13099	ETV71649	3
Aphanomyces astaci	H257_12073	ETV73035	9
Aphanomyces astaci	H257_13295	ETV71409	30
Aphanomyces astaci	H257_11404	ETV74101	15
Aphanomyces astaci	H257_06231	ETV80737	502
Aphanomyces astaci	H257_14924	ETV69297	31
Aphanomyces astaci	H257_05116	ETV82508	26
Aphanomyces astaci	H257_12396	ETV72648	7
Aphanomyces astaci	H257_15312	ETV68717	50
Aphanomyces astaci	H257_02501	ETV86003	81
Aphanomyces astaci	H257_05571	ETV82052	25
Aphanomyces astaci	H257_06939	ETV79690	60
Aphanomyces astaci	H257_05504	ETV81974	23
Aphanomyces astaci	H257_06244	ETV80756	106
Aphanomyces astaci	H257_17548	ETV65808	42
Aphanomyces astaci	H257_08346	ETV78146	121
Aphanomyces astaci	H257_06941	ETV79692	58
Aphanomyces astaci	H257_02648	ETV86216	65
Aphanomyces astaci	H257_08540	ETV77639	35
Aphanomyces astaci	H257_13778	ETV70670	47
Aphanomyces astaci	H257_02376	ETV85811	26
Aphanomyces astaci	H257_01261	ETV87816	725
Aphanomyces astaci	H257_03473	ETV84188	22
Aphanomyces astaci	H257_18865	ETV64218	1
Aphanomyces astaci	H257_16821	ETV66893	35
Aphanomyces astaci	H257_17598	ETV65788	109
Aphanomyces astaci	H257_06720	ETV80438	41
Aphanomyces astaci	H257_00159	ETV88609	18
Aphanomyces astaci	H257_00354	ETV88902	17
Aphanomyces astaci	H257_13365	ETV71500	18
Aphanomyces astaci	H257_01949	ETV86919	16
Aphanomyces astaci	H257_17791	ETV65534	66
Aphanomyces astaci	H257_06047	ETV81562	42
Aphanomyces astaci	H257_18437	ETV64721	6
Aphanomyces astaci	H257_16807	ETV66877	71
Aphanomyces astaci	H257_01241	ETV87785	31
Aphanomyces astaci	H257_17672	ETV65685	44
Aphanomyces astaci	H257_11883	ETV73384	15
Aphanomyces astaci	H257_03775	ETV84623	93
Aphanomyces astaci	H257_02753	ETV86372	879
Aphanomyces astaci	H257_13652	ETV70884	11
Aphanomyces astaci	H257_17957	ETV65235	42
Aphanomyces astaci	H257_00538	ETV89170	27
Aphanomyces astaci	H257_12355	ETV72596	52
Aphanomyces astaci	H257_01894	ETV86839	18
Aphanomyces astaci	H257_18968	ETV64096	24
Aphanomyces astaci	H257_14098	ETV70432	21
Aphanomyces astaci	H257_12610	ETV72513	79
Aphanomyces astaci	H257_06159	ETV80636	90
Aphanomyces astaci	H257_10352	ETV75536	38
Aphanomyces astaci	H257_06721	ETV80441	573
Aphanomyces astaci	H257_08050	ETV78538	706
Aphanomyces astaci	H257_05760	ETV81173	62
Aphanomyces astaci	H257_10894	ETV74839	30
Aphanomyces astaci	H257_00926	ETV87299	119
Aphanomyces astaci	H257_05122	ETV82514	33
Aphanomyces astaci	H257_00514	ETV89142	142
Aphanomyces astaci	H257_00738	ETV89468	9
Aphanomyces astaci	H257_16974	ETV66530	57
Aphanomyces astaci	H257_10969	ETV74379	27
Aphanomyces astaci	H257_13583	ETV71201	79
Aphanomyces astaci	H257_16806	ETV66876	51
Aphanomyces astaci	H257_11069	ETV74551	86
Aphanomyces astaci	H257_08878	ETV77463	35
Aphanomyces astaci	H257_10384	ETV75167	38
Aphanomyces astaci	H257_16757	ETV66959	29
Aphanomyces astaci	H257_13542	ETV71145	40
Aphanomyces astaci	H257_15932	ETV67956	45
Aphanomyces astaci	H257_10350	ETV75530	19
Aphanomyces astaci	H257_10838	ETV74741	17
Aphanomyces astaci	H257_01868	ETV86794	283
Aphanomyces astaci	H257_05732	ETV81138	152
Aphanomyces astaci	H257_15580	ETV68412	18
Aphanomyces astaci	H257_00797	ETV89572	37
Aphanomyces astaci	H257_18446	ETV64707	11
Aphanomyces astaci	H257_01842	ETV86755	51
Aphanomyces astaci	H257_09984	ETV75555	103
Aphanomyces astaci	H257_17786	ETV65529	130
Aphanomyces astaci	H257_03986	ETV83198	41
Aphanomyces astaci	H257_07232	ETV79145	6
Aphanomyces astaci	H257_01136	ETV87630	62
Aphanomyces astaci	H257_02195	ETV87234	32
Aphanomyces astaci	H257_14489	ETV69883	50
Aphanomyces astaci	H257_15126	ETV69171	6
Aphanomyces astaci	H257_00428	ETV89024	2423
Aphanomyces astaci	H257_00887	ETV89704	4
Aphanomyces astaci	H257_00241	ETV88726	23
Aphanomyces astaci	H257_08923	ETV77007	81
Aphanomyces astaci	H257_16244	ETV67654	145
Aphanomyces astaci	H257_12237	ETV72902	32
Aphanomyces astaci	H257_00736	ETV89463	39
Aphanomyces astaci	H257_12123	ETV72752	17
Aphanomyces astaci	H257_04327	ETV83641	65
Aphanomyces astaci	H257_01118	ETV87594	35
Aphanomyces astaci	H257_07882	ETV78295	45
Aphanomyces astaci	H257_18426	ETV64742	18
Aphanomyces astaci	H257_04378	ETV83726	38
Aphanomyces astaci	H257_06393	ETV80948	12
Aphanomyces astaci	H257_11829	ETV73291	1
Aphanomyces astaci	H257_10308	ETV75471	21
Aphanomyces astaci	H257_13168	ETV71748	7
Aphanomyces astaci	H257_18309	ETV64881	14
Aphanomyces astaci	H257_08572	ETV77689	66
Aphanomyces astaci	H257_06031	ETV81541	27
Aphanomyces astaci	H257_03960	ETV83158	133
Aphanomyces astaci	H257_16074	ETV67847	44
Aphanomyces astaci	H257_07324	ETV79263	70
Aphanomyces astaci	H257_10896	ETV74846	41
Aphanomyces astaci	H257_11823	ETV73285	18
Aphanomyces astaci	H257_07781	ETV78993	1765
Aphanomyces astaci	H257_10542	ETV74918	43
Aphanomyces astaci	H257_07727	ETV78937	14
Aphanomyces astaci	H257_15642	ETV68486	47
Aphanomyces astaci	H257_03972	ETV83174	124
Aphanomyces astaci	H257_05360	ETV81771	32
Aphanomyces astaci	H257_06904	ETV79648	8
Aphanomyces astaci	H257_18305	ETV64875	7
Aphanomyces astaci	H257_04239	ETV83526	25
Aphanomyces astaci	H257_11183	ETV74245	16
Aphanomyces astaci	H257_13505	ETV71105	22
Aphanomyces astaci	H257_15420	ETV68609	23
Aphanomyces astaci	H257_07952	ETV78400	1030
Aphanomyces astaci	H257_08076	ETV78573	32
Aphanomyces astaci	H257_03093	ETV85325	187
Aphanomyces astaci	H257_11414	ETV73691	25
Aphanomyces astaci	H257_11017	ETV74452	32
Aphanomyces astaci	H257_02394	ETV85834	21
Aphanomyces astaci	H257_11857	ETV73345	87
Aphanomyces astaci	H257_07594	ETV78753	23
Aphanomyces astaci	H257_17778	ETV65493	14
Aphanomyces astaci	H257_08702	ETV77241	37
Aphanomyces astaci	H257_01279	ETV87841	57
Aphanomyces astaci	H257_08503	ETV77582	30
Aphanomyces astaci	H257_15299	ETV68963	20
Aphanomyces astaci	H257_12923	ETV71771	24
Aphanomyces astaci	H257_15418	ETV68606	704
Aphanomyces astaci	H257_03686	ETV84496	43
Aphanomyces astaci	H257_03402	ETV84080	26
Aphanomyces astaci	H257_06437	ETV81002	45
Aphanomyces astaci	H257_01807	ETV86688	61
Aphanomyces astaci	H257_10329	ETV75501	16
Aphanomyces astaci	H257_00808	ETV89586	59
Aphanomyces astaci	H257_07921	ETV78341	39
Aphanomyces astaci	H257_08680	ETV77893	162
Aphanomyces astaci	H257_01465	ETV88120	38
Aphanomyces astaci	H257_06791	ETV80533	1140
Aphanomyces astaci	H257_03169	ETV85430	47
Aphanomyces astaci	H257_08087	ETV78590	91
Aphanomyces astaci	H257_06530	ETV80164	14
Aphanomyces astaci	H257_04560	ETV82763	50
Aphanomyces astaci	H257_06911	ETV79658	830
Aphanomyces astaci	H257_13959	ETV70584	63
Aphanomyces astaci	H257_13519	ETV71121	29
Aphanomyces astaci	H257_09420	ETV76388	25
Aphanomyces astaci	H257_08744	ETV77296	48
Aphanomyces astaci	H257_13727	ETV70999	107
Aphanomyces astaci	H257_00196	ETV88663	39
Aphanomyces astaci	H257_06049	ETV81564	49
Aphanomyces astaci	H257_13493	ETV71088	43
Aphanomyces astaci	H257_14532	ETV69937	42
Aphanomyces astaci	H257_07731	ETV78941	29
Aphanomyces astaci	H257_12439	ETV72708	36
Aphanomyces astaci	H257_02713	ETV86297	111
Aphanomyces astaci	H257_08793	ETV77355	49
Aphanomyces astaci	H257_09750	ETV76266	4
Aphanomyces astaci	H257_03034	ETV85218	14
Aphanomyces astaci	H257_01226	ETV87758	57
Aphanomyces astaci	H257_14810	ETV69425	19
Aphanomyces astaci	H257_09861	ETV75891	21
Aphanomyces astaci	H257_04120	ETV83380	31
Aphanomyces astaci	H257_06704	ETV80396	146
Aphanomyces astaci	H257_01547	ETV88250	36
Aphanomyces astaci	H257_01442	ETV88080	16
Aphanomyces astaci	H257_01025	ETV87460	7
Aphanomyces astaci	H257_06806	ETV79539	8
Aphanomyces astaci	H257_15381	ETV68821	21
Aphanomyces astaci	H257_10204	ETV75343	25
Aphanomyces astaci	H257_09585	ETV76587	80
Aphanomyces astaci	H257_11687	ETV73561	31
Aphanomyces astaci	H257_14138	ETV70483	23
Aphanomyces astaci	H257_08497	ETV77573	39
Aphanomyces astaci	H257_00795	ETV89569	39
Aphanomyces astaci	H257_14337	ETV69963	17
Aphanomyces astaci	H257_07677	ETV78862	179
Aphanomyces astaci	H257_10388	ETV75171	50
Aphanomyces astaci	H257_05459	ETV81921	22
Aphanomyces astaci	H257_03412	ETV84097	1083
Aphanomyces astaci	H257_06712	ETV80411	17
Aphanomyces astaci	H257_06240	ETV80747	41
Aphanomyces astaci	H257_01175	ETV87689	86
Aphanomyces astaci	H257_17283	ETV66121	137
Aphanomyces astaci	H257_07916	ETV78331	18
Aphanomyces astaci	H257_13167	ETV71747	33
Aphanomyces astaci	H257_08959	ETV77051	47
Aphanomyces astaci	H257_04372	ETV83719	43
Aphanomyces astaci	H257_03701	ETV84520	13
Aphanomyces astaci	H257_05430	ETV81874	22
Aphanomyces astaci	H257_06481	ETV80084	30
Aphanomyces astaci	H257_17138	ETV66337	13
Aphanomyces astaci	H257_16646	ETV67102	200
Aphanomyces astaci	H257_14403	ETV70062	34
Aphanomyces astaci	H257_07276	ETV79205	35
Aphanomyces astaci	H257_09656	ETV76122	46
Aphanomyces astaci	H257_13588	ETV71210	10
Aphanomyces astaci	H257_15554	ETV68576	33
Aphanomyces astaci	H257_09439	ETV76409	69
Aphanomyces astaci	H257_13501	ETV71097	28
Aphanomyces astaci	H257_17379	ETV66034	32
Aphanomyces astaci	H257_07665	ETV78838	60
Aphanomyces astaci	H257_01848	ETV86765	32
Aphanomyces astaci	H257_06448	ETV81014	46
Aphanomyces astaci	H257_04313	ETV83621	51
Aphanomyces astaci	H257_05848	ETV81286	10
Aphanomyces astaci	H257_05886	ETV81340	241
Aphanomyces astaci	H257_06701	ETV80392	81
Aphanomyces astaci	H257_06020	ETV81528	23
Aphanomyces astaci	H257_09680	ETV76154	25
Aphanomyces astaci	H257_11832	ETV73295	190
Aphanomyces astaci	H257_15870	ETV68139	37
Aphanomyces astaci	H257_11731	ETV73622	37
Aphanomyces astaci	H257_16443	ETV67358	92
Aphanomyces astaci	H257_00194	ETV88660	21
Aphanomyces astaci	H257_14976	ETV69373	92
Aphanomyces astaci	H257_06782	ETV80520	17
Aphanomyces astaci	H257_16099	ETV67736	35
Aphanomyces astaci	H257_10366	ETV75137	60
Aphanomyces astaci	H257_03828	ETV84704	17
Aphanomyces astaci	H257_03683	ETV84492	73
Aphanomyces astaci	H257_08083	ETV78585	23
Aphanomyces astaci	H257_12203	ETV72847	84
Aphanomyces astaci	H257_12601	ETV72493	21
Aphanomyces astaci	H257_02364	ETV85793	70
Aphanomyces astaci	H257_06574	ETV80225	49
Aphanomyces astaci	H257_15578	ETV68407	85
Aphanomyces astaci	H257_03898	ETV84807	86
Aphanomyces astaci	H257_11179	ETV74231	2197
Aphanomyces astaci	H257_01352	ETV87952	28
Aphanomyces astaci	H257_15248	ETV68900	31
Aphanomyces astaci	H257_08188	ETV77958	18
Aphanomyces astaci	H257_06154	ETV80629	42
Aphanomyces astaci	H257_11532	ETV73874	32
Aphanomyces astaci	H257_11590	ETV73453	29
Aphanomyces astaci	H257_00705	ETV89416	50
Aphanomyces astaci	H257_10383	ETV75166	25
Aphanomyces astaci	H257_01017	ETV87444	5
Aphanomyces astaci	H257_05583	ETV82067	35
Aphanomyces astaci	H257_18420	ETV64728	41
Aphanomyces astaci	H257_00573	ETV89215	48
Aphanomyces astaci	H257_18511	ETV64629	53
Aphanomyces astaci	H257_05032	ETV82380	154
Aphanomyces astaci	H257_08750	ETV77301	38
Aphanomyces astaci	H257_11219	ETV74294	87
Aphanomyces astaci	H257_03905	ETV84819	13
Aphanomyces astaci	H257_06117	ETV80584	23
Aphanomyces astaci	H257_05311	ETV81711	21
Aphanomyces astaci	H257_14371	ETV70005	39
Aphanomyces astaci	H257_01756	ETV86621	45
Aphanomyces astaci	H257_08603	ETV77751	645
Aphanomyces astaci	H257_11807	ETV73266	34
Aphanomyces astaci	H257_06786	ETV80524	60
Aphanomyces astaci	H257_13731	ETV71005	57
Aphanomyces astaci	H257_09430	ETV76399	44
Aphanomyces astaci	H257_07883	ETV78297	27
Aphanomyces astaci	H257_16061	ETV67824	1047
Aphanomyces astaci	H257_01032	ETV87469	48
Aphanomyces astaci	H257_14886	ETV69239	169
Aphanomyces astaci	H257_06703	ETV80394	43
Aphanomyces astaci	H257_09990	ETV75566	25
Aphanomyces astaci	H257_10683	ETV75097	12
Aphanomyces astaci	H257_03147	ETV85394	104
Aphanomyces astaci	H257_17182	ETV66404	59
Aphanomyces astaci	H257_09337	ETV76912	18
Aphanomyces astaci	H257_06216	ETV80716	210
Aphanomyces astaci	H257_02620	ETV86170	419
Aphanomyces astaci	H257_13104	ETV71658	44
Aphanomyces astaci	H257_03877	ETV84784	12
Aphanomyces astaci	H257_15334	ETV68763	44
Aphanomyces astaci	H257_08253	ETV78038	2842
Aphanomyces astaci	H257_05903	ETV81364	56
Aphanomyces astaci	H257_09967	ETV76020	50
Aphanomyces astaci	H257_10773	ETV74640	28
Aphanomyces astaci	H257_07534	ETV78680	77
Aphanomyces astaci	H257_10076	ETV75688	62
Aphanomyces astaci	H257_17470	ETV65917	69
Aphanomyces astaci	H257_03203	ETV85471	2508
Aphanomyces astaci	H257_00501	ETV89127	58
Aphanomyces astaci	H257_16333	ETV67462	35
Aphanomyces astaci	H257_00263	ETV88751	43
Aphanomyces astaci	H257_18410	ETV64776	54
Aphanomyces astaci	H257_04237	ETV83523	1437
Aphanomyces astaci	H257_07428	ETV79412	403
Aphanomyces astaci	H257_01826	ETV86729	49
Aphanomyces astaci	H257_11851	ETV73335	34
Aphanomyces astaci	H257_16260	ETV67529	5
Aphanomyces astaci	H257_07335	ETV79281	25
Aphanomyces astaci	H257_02750	ETV86363	36
Aphanomyces astaci	H257_04238	ETV83524	179
Aphanomyces astaci	H257_12844	ETV72045	44
Aphanomyces astaci	H257_17951	ETV65300	8
Aphanomyces astaci	H257_15969	ETV68017	12
Aphanomyces astaci	H257_06121	ETV80589	24
Aphanomyces astaci	H257_00743	ETV89473	24
Aphanomyces astaci	H257_00060	ETV88468	47
Aphanomyces astaci	H257_18288	ETV64892	38
Aphanomyces astaci	H257_14991	ETV69399	57
Aphanomyces astaci	H257_06177	ETV80667	197
Aphanomyces astaci	H257_00034	ETV88412	91
Aphanomyces astaci	H257_04331	ETV83647	68
Aphanomyces astaci	H257_02078	ETV87075	12
Aphanomyces astaci	H257_16511	ETV67275	39
Aphanomyces astaci	H257_00230	ETV88711	44
Aphanomyces astaci	H257_01479	ETV88147	19
Aphanomyces astaci	H257_10081	ETV75693	104
Aphanomyces astaci	H257_18373	ETV64795	11
Aphanomyces astaci	H257_00390	ETV88958	33
Aphanomyces astaci	H257_00486	ETV89109	144
Aphanomyces astaci	H257_06168	ETV80648	18
Aphanomyces astaci	H257_10300	ETV75459	32
Aphanomyces astaci	H257_04303	ETV83611	42
Aphanomyces astaci	H257_05799	ETV81223	28
Aphanomyces astaci	H257_06708	ETV80401	47
Aphanomyces astaci	H257_08575	ETV77695	14
Aphanomyces astaci	H257_01391	ETV88004	85
Aphanomyces astaci	H257_06540	ETV80176	53
Aphanomyces astaci	H257_09351	ETV76938	20
Aphanomyces astaci	H257_08602	ETV77747	794
Aphanomyces astaci	H257_06827	ETV79563	12
Aphanomyces astaci	H257_08457	ETV77519	71
Aphanomyces astaci	H257_03095	ETV85327	104
Aphanomyces astaci	H257_05745	ETV81158	66
Aphanomyces astaci	H257_02409	ETV85858	30
Aphanomyces astaci	H257_06518	ETV80142	50
Aphanomyces astaci	H257_05351	ETV81759	46
Aphanomyces astaci	H257_15526	ETV68538	13
Aphanomyces astaci	H257_00693	ETV89397	8
Aphanomyces astaci	H257_08339	ETV78135	13
Aphanomyces astaci	H257_06923	ETV79671	77
Aphanomyces astaci	H257_00054	ETV88448	79
Aphanomyces astaci	H257_11892	ETV73397	90
Aphanomyces astaci	H257_16248	ETV67659	37
Aphanomyces astaci	H257_08758	ETV77311	21
Aphanomyces astaci	H257_07864	ETV79133	19
Aphanomyces astaci	H257_15468	ETV68662	28
Aphanomyces astaci	H257_02702	ETV86282	39
Aphanomyces astaci	H257_06501	ETV80115	26
Aphanomyces astaci	H257_04739	ETV82985	11
Aphanomyces astaci	H257_16588	ETV67211	56
Aphanomyces astaci	H257_01482	ETV88151	44
Aphanomyces astaci	H257_11675	ETV73548	21
Aphanomyces astaci	H257_08124	ETV78633	36
Aphanomyces astaci	H257_13336	ETV71458	57
Aphanomyces astaci	H257_16140	ETV67792	798
Aphanomyces astaci	H257_17038	ETV66609	20
Aphanomyces astaci	H257_11445	ETV73745	36
Aphanomyces astaci	H257_05417	ETV81855	5
Aphanomyces astaci	H257_06336	ETV80880	47
Aphanomyces astaci	H257_13474	ETV71049	22
Aphanomyces astaci	H257_01294	ETV87864	32
Aphanomyces astaci	H257_05815	ETV81252	33
Aphanomyces astaci	H257_00254	ETV88740	14
Aphanomyces astaci	H257_00253	ETV88739	51
Aphanomyces astaci	H257_10063	ETV75671	195
Aphanomyces astaci	H257_03648	ETV84439	50
Aphanomyces astaci	H257_00601	ETV89244	25
Aphanomyces astaci	H257_03023	ETV85203	35
Aphanomyces astaci	H257_04580	ETV82796	80
Aphanomyces astaci	H257_07238	ETV79151	25
Aphanomyces astaci	H257_05110	ETV82491	66
Aphanomyces astaci	H257_06305	ETV80848	33
Aphanomyces astaci	H257_09751	ETV76269	38
Aphanomyces astaci	H257_11549	ETV73892	53
Aphanomyces astaci	H257_12959	ETV71814	22
Aphanomyces astaci	H257_08332	ETV78128	23
Aphanomyces astaci	H257_10111	ETV75736	102
Aphanomyces astaci	H257_00442	ETV89044	7
Aphanomyces astaci	H257_05421	ETV81860	74
Aphanomyces astaci	H257_17361	ETV66111	34
Aphanomyces astaci	H257_17962	ETV65242	564
Aphanomyces astaci	H257_00681	ETV89375	30
Aphanomyces astaci	H257_01147	ETV87647	46
Aphanomyces astaci	H257_02285	ETV85677	854
Aphanomyces astaci	H257_16102	ETV67740	28
Aphanomyces astaci	H257_04131	ETV83397	24
Aphanomyces astaci	H257_02876	ETV84983	1270
Aphanomyces astaci	H257_00748	ETV89480	479
Aphanomyces astaci	H257_13562	ETV71176	74
Aphanomyces astaci	H257_09664	ETV76134	82
Aphanomyces astaci	H257_15277	ETV68936	48
Aphanomyces astaci	H257_00504	ETV89131	36
Aphanomyces astaci	H257_12252	ETV72920	16
Aphanomyces astaci	H257_02565	ETV86093	60
Aphanomyces astaci	H257_14432	ETV70100	29
Aphanomyces astaci	H257_00957	ETV87349	64
Aphanomyces astaci	H257_09676	ETV76149	12
Aphanomyces astaci	H257_02602	ETV86144	69
Aphanomyces astaci	H257_07388	ETV79354	32
Aphanomyces astaci	H257_12362	ETV72604	26
Aphanomyces astaci	H257_10521	ETV74890	37
Aphanomyces astaci	H257_02121	ETV87129	18
Aphanomyces astaci	H257_06597	ETV80256	522
Aphanomyces astaci	H257_02926	ETV85049	2271
Aphanomyces astaci	H257_06362	ETV80911	43
Aphanomyces astaci	H257_01449	ETV88091	55
Aphanomyces astaci	H257_12896	ETV72128	49
Aphanomyces astaci	H257_15689	ETV68368	95
Aphanomyces astaci	H257_01546	ETV88241	39
Aphanomyces astaci	H257_04990	ETV82312	786
Aphanomyces astaci	H257_08618	ETV77773	42
Aphanomyces astaci	H257_12717	ETV72252	44
Aphanomyces astaci	H257_17903	ETV65374	24
Aphanomyces astaci	H257_02199	ETV87238	50
Aphanomyces astaci	H257_02445	ETV85915	5
Aphanomyces astaci	H257_17653	ETV65712	38
Aphanomyces astaci	H257_02768	ETV86393	8
Aphanomyces astaci	H257_01016	ETV87433	8
Aphanomyces astaci	H257_18018	ETV65192	1166
Aphanomyces astaci	H257_17617	ETV65732	93
Aphanomyces astaci	H257_07837	ETV79090	2
Aphanomyces astaci	H257_17552	ETV65814	18
Aphanomyces astaci	H257_05867	ETV81312	62
Aphanomyces astaci	H257_01477	ETV88144	38
Aphanomyces astaci	H257_06230	ETV80734	88
Aphanomyces astaci	H257_09994	ETV75574	26
Aphanomyces astaci	H257_04802	ETV83060	24
Aphanomyces astaci	H257_12384	ETV72635	10
Aphanomyces astaci	H257_09720	ETV76218	2
Aphanomyces astaci	H257_09194	ETV76723	16
Aphanomyces astaci	H257_10775	ETV74644	21
Aphanomyces astaci	H257_18021	ETV65202	178
Aphanomyces astaci	H257_00845	ETV89645	59
Aphanomyces astaci	H257_03017	ETV85193	64
Aphanomyces astaci	H257_06462	ETV80057	91
Aphanomyces astaci	H257_09615	ETV76054	62
Aphanomyces astaci	H257_06642	ETV80327	14
Aphanomyces astaci	H257_08760	ETV77313	13
Aphanomyces astaci	H257_11436	ETV73721	161
Aphanomyces astaci	H257_15300	ETV68967	49
Aphanomyces astaci	H257_15714	ETV68255	219
Aphanomyces astaci	H257_00954	ETV87342	28
Aphanomyces astaci	H257_11859	ETV73348	2
Aphanomyces astaci	H257_10603	ETV75000	639
Aphanomyces astaci	H257_11718	ETV73600	33
Aphanomyces astaci	H257_11438	ETV73724	50
Aphanomyces astaci	H257_00381	ETV88946	33
Aphanomyces astaci	H257_01061	ETV87519	34
Aphanomyces astaci	H257_10381	ETV75164	2348
Aphanomyces astaci	H257_09697	ETV76182	31
Aphanomyces astaci	H257_06070	ETV81612	7
Aphanomyces astaci	H257_03549	ETV84302	30
Aphanomyces astaci	H257_00482	ETV89105	61
Aphanomyces astaci	H257_07413	ETV79391	103
Aphanomyces astaci	H257_07414	ETV79392	35
Aphanomyces astaci	H257_17944	ETV65291	57
Aphanomyces astaci	H257_02514	ETV86026	4
Aphanomyces astaci	H257_05100	ETV82473	75
Aphanomyces astaci	H257_10517	ETV74882	42
Aphanomyces astaci	H257_16442	ETV67357	32
Aphanomyces astaci	H257_17078	ETV66514	973
Aphanomyces astaci	H257_14690	ETV69666	12
Aphanomyces astaci	H257_18661	ETV64455	16
Aphanomyces astaci	H257_03337	ETV83960	8
Aphanomyces astaci	H257_16581	ETV67203	11
Aphanomyces astaci	H257_07967	ETV78420	41
Aphanomyces astaci	H257_13059	ETV71596	674
Aphanomyces astaci	H257_14979	ETV69376	83
Aphanomyces astaci	H257_13715	ETV70982	88
Aphanomyces astaci	H257_01781	ETV86656	38
Aphanomyces astaci	H257_05765	ETV81178	11
Aphanomyces astaci	H257_04364	ETV83701	47
Aphanomyces astaci	H257_05257	ETV82693	75
Aphanomyces astaci	H257_06498	ETV80110	127
Aphanomyces astaci	H257_12974	ETV71835	1837
Aphanomyces astaci	H257_07345	ETV79293	183
Aphanomyces astaci	H257_05939	ETV81408	31
Aphanomyces astaci	H257_04341	ETV83662	31
Aphanomyces astaci	H257_16158	ETV67690	28
Aphanomyces astaci	H257_01281	ETV87844	18
Aphanomyces astaci	H257_15004	ETV69420	23
Aphanomyces astaci	H257_13543	ETV71146	101
Aphanomyces astaci	H257_08487	ETV77559	23
Aphanomyces astaci	H257_04547	ETV82746	8
Aphanomyces astaci	H257_05342	ETV81750	18
Aphanomyces astaci	H257_05925	ETV81391	23
Aphanomyces astaci	H257_09793	ETV76331	11
Aphanomyces astaci	H257_01172	ETV87685	28
Aphanomyces astaci	H257_04801	ETV83059	69
Aphanomyces astaci	H257_16570	ETV67173	28
Aphanomyces astaci	H257_05862	ETV81307	69
Aphanomyces astaci	H257_00170	ETV88626	38
Aphanomyces astaci	H257_02142	ETV87166	597
Aphanomyces astaci	H257_04844	ETV83118	88
Aphanomyces astaci	H257_05314	ETV81716	850
Aphanomyces astaci	H257_17737	ETV65584	48
Aphanomyces astaci	H257_15310	ETV68713	1751
Aphanomyces astaci	H257_15490	ETV68691	1445
Aphanomyces astaci	H257_03807	ETV84669	13
Aphanomyces astaci	H257_08342	ETV78138	40
Aphanomyces astaci	H257_18665	ETV64459	499
Aphanomyces astaci	H257_03708	ETV84529	23
Aphanomyces astaci	H257_03799	ETV84657	84
Aphanomyces astaci	H257_08723	ETV77270	250
Aphanomyces astaci	H257_10141	ETV75771	1
Aphanomyces astaci	H257_03920	ETV84838	47
Aphanomyces astaci	H257_03494	ETV84231	33
Aphanomyces astaci	H257_08367	ETV78170	57
Aphanomyces astaci	H257_15700	ETV68385	38
Aphanomyces astaci	H257_10835	ETV74737	34
Aphanomyces astaci	H257_08592	ETV77732	52
Aphanomyces astaci	H257_10336	ETV75513	736
Aphanomyces astaci	H257_00331	ETV88855	12
Aphanomyces astaci	H257_00189	ETV88653	18
Aphanomyces astaci	H257_04169	ETV83442	20
Aphanomyces astaci	H257_10693	ETV75127	20
Aphanomyces astaci	H257_18490	ETV64667	608
Aphanomyces astaci	H257_03507	ETV84247	63
Aphanomyces astaci	H257_07392	ETV79362	11
Aphanomyces astaci	H257_00802	ETV89578	87
Aphanomyces astaci	H257_01765	ETV86638	40
Aphanomyces astaci	H257_02530	ETV86041	59
Aphanomyces astaci	H257_00677	ETV89369	30
Aphanomyces astaci	H257_16596	ETV67019	14
Aphanomyces astaci	H257_08791	ETV77348	51
Aphanomyces astaci	H257_13497	ETV71092	77
Aphanomyces astaci	H257_03477	ETV84199	60
Aphanomyces astaci	H257_06695	ETV80384	152
Aphanomyces astaci	H257_18313	ETV64885	17
Aphanomyces astaci	H257_05126	ETV82522	41
Aphanomyces astaci	H257_17607	ETV65721	210
Aphanomyces astaci	H257_16634	ETV67081	38
Aphanomyces astaci	H257_02564	ETV86089	32
Aphanomyces astaci	H257_10083	ETV75698	23
Aphanomyces astaci	H257_12404	ETV72656	82
Aphanomyces astaci	H257_14990	ETV69398	69
Aphanomyces astaci	H257_06454	ETV81020	44
Aphanomyces astaci	H257_09418	ETV76386	11
Aphanomyces astaci	H257_16730	ETV66924	5
Aphanomyces astaci	H257_01451	ETV88093	55
Aphanomyces astaci	H257_18501	ETV64645	10
Aphanomyces astaci	H257_01730	ETV86576	12
Aphanomyces astaci	H257_02942	ETV85072	37
Aphanomyces astaci	H257_10211	ETV75351	17
Aphanomyces astaci	H257_01815	ETV86715	84
Aphanomyces astaci	H257_05259	ETV82696	35
Aphanomyces astaci	H257_11721	ETV73603	28
Aphanomyces astaci	H257_15970	ETV68018	66
Aphanomyces astaci	H257_17593	ETV65782	24
Aphanomyces astaci	H257_03004	ETV85166	8
Aphanomyces astaci	H257_05869	ETV81315	97
Aphanomyces astaci	H257_04798	ETV83055	29
Aphanomyces astaci	H257_14865	ETV69499	36
Aphanomyces astaci	H257_05937	ETV81405	23
Aphanomyces astaci	H257_08526	ETV77618	1
Aphanomyces astaci	H257_05540	ETV82014	225
Aphanomyces astaci	H257_13852	ETV70767	7
Aphanomyces astaci	H257_16986	ETV66544	32
Aphanomyces astaci	H257_18072	ETV65146	8
Aphanomyces astaci	H257_04319	ETV83628	21
Aphanomyces astaci	H257_07975	ETV78435	32
Aphanomyces astaci	H257_04615	ETV82837	32
Aphanomyces astaci	H257_06724	ETV80448	54
Aphanomyces astaci	H257_13149	ETV71721	38
Aphanomyces astaci	H257_15616	ETV68455	14
Aphanomyces astaci	H257_08029	ETV78512	13
Aphanomyces astaci	H257_01004	ETV87422	15
Aphanomyces astaci	H257_16516	ETV67282	12
Aphanomyces astaci	H257_10099	ETV75718	33
Aphanomyces astaci	H257_10421	ETV75225	168
Aphanomyces astaci	H257_02628	ETV86181	48
Aphanomyces astaci	H257_05866	ETV81311	15
Aphanomyces astaci	H257_15349	ETV68784	45
Aphanomyces astaci	H257_16183	ETV67718	51
Aphanomyces astaci	H257_00369	ETV88923	82
Aphanomyces astaci	H257_01649	ETV86454	15
Aphanomyces astaci	H257_00641	ETV89312	91
Aphanomyces astaci	H257_06457	ETV80047	28
Aphanomyces astaci	H257_12827	ETV72023	37
Aphanomyces astaci	H257_17529	ETV65888	46
Aphanomyces astaci	H257_15245	ETV68894	38
Aphanomyces astaci	H257_08567	ETV77677	17
Aphanomyces astaci	H257_01231	ETV87768	411
Aphanomyces astaci	H257_14982	ETV69380	32
Aphanomyces astaci	H257_06311	ETV80854	69
Aphanomyces astaci	H257_08650	ETV77819	62
Aphanomyces astaci	H257_14408	ETV70069	527
Aphanomyces astaci	H257_04531	ETV82716	42
Aphanomyces astaci	H257_08407	ETV78229	402
Aphanomyces astaci	H257_18510	ETV64625	27
Aphanomyces astaci	H257_10482	ETV75299	44
Aphanomyces astaci	H257_11828	ETV73290	12
Aphanomyces astaci	H257_00876	ETV89693	62
Aphanomyces astaci	H257_12765	ETV71934	7
Aphanomyces astaci	H257_04539	ETV82736	2377
Aphanomyces astaci	H257_14338	ETV69964	31
Aphanomyces astaci	H257_15617	ETV68456	51
Aphanomyces astaci	H257_16617	ETV67048	62
Aphanomyces astaci	H257_01103	ETV87577	15
Aphanomyces astaci	H257_01934	ETV86902	18
Aphanomyces astaci	H257_03786	ETV84643	59
Aphanomyces astaci	H257_08691	ETV77229	48
Aphanomyces astaci	H257_10541	ETV74917	218
Aphanomyces astaci	H257_07917	ETV78334	29
Aphanomyces astaci	H257_07969	ETV78424	49
Aphanomyces astaci	H257_10817	ETV74708	42
Aphanomyces astaci	H257_12548	ETV72411	134
Aphanomyces astaci	H257_16070	ETV67834	16
Aphanomyces astaci	H257_16361	ETV67513	15
Aphanomyces astaci	H257_15306	ETV68702	44
Aphanomyces astaci	H257_08608	ETV77760	5
Aphanomyces astaci	H257_13338	ETV71462	56
Aphanomyces astaci	H257_07263	ETV79185	39
Aphanomyces astaci	H257_11760	ETV73657	38
Aphanomyces astaci	H257_18188	ETV65015	21
Aphanomyces astaci	H257_02269	ETV85651	26
Aphanomyces astaci	H257_03033	ETV85216	27
Aphanomyces astaci	H257_07251	ETV79170	110
Aphanomyces astaci	H257_01651	ETV86457	52
Aphanomyces astaci	H257_02223	ETV87270	53
Aphanomyces astaci	H257_03432	ETV84122	146
Aphanomyces astaci	H257_00711	ETV89424	69
Aphanomyces astaci	H257_15628	ETV68469	51
Aphanomyces astaci	H257_00889	ETV89708	42
Aphanomyces astaci	H257_07483	ETV79486	29
Aphanomyces astaci	H257_04818	ETV83085	898
Aphanomyces astaci	H257_12572	ETV72451	39
Aphanomyces astaci	H257_16482	ETV67236	11
Aphanomyces astaci	H257_06810	ETV79545	15
Aphanomyces astaci	H257_18407	ETV64772	44
Aphanomyces astaci	H257_00616	ETV89275	153
Aphanomyces astaci	H257_15625	ETV68466	88
Aphanomyces astaci	H257_10784	ETV74657	63
Aphanomyces astaci	H257_00602	ETV89247	93
Aphanomyces astaci	H257_01441	ETV88079	837
Aphanomyces astaci	H257_01666	ETV86481	27
Aphanomyces astaci	H257_05910	ETV81373	44
Aphanomyces astaci	H257_15246	ETV68895	34
Aphanomyces astaci	H257_07327	ETV79266	166
Aphanomyces astaci	H257_09604	ETV76039	27
Aphanomyces astaci	H257_02135	ETV87152	38
Aphanomyces astaci	H257_07029	ETV79809	35
Aphanomyces astaci	H257_17884	ETV65346	478
Aphanomyces astaci	H257_00086	ETV88508	16
Aphanomyces astaci	H257_15547	ETV68563	44
Aphanomyces astaci	H257_00568	ETV89208	51
Aphanomyces astaci	H257_03793	ETV84651	913
Aphanomyces astaci	H257_12730	ETV72269	45
Aphanomyces astaci	H257_03081	ETV85286	20
Aphanomyces astaci	H257_00901	ETV89735	26
Aphanomyces astaci	H257_18662	ETV64456	33
Aphanomyces astaci	H257_00671	ETV89359	773
Aphanomyces astaci	H257_02515	ETV86027	13
Aphanomyces astaci	H257_02562	ETV86084	51
Aphanomyces astaci	H257_08552	ETV77661	48
Aphanomyces astaci	H257_02696	ETV86274	69
Aphanomyces astaci	H257_17035	ETV66606	40
Aphanomyces astaci	H257_09626	ETV76082	21
Aphanomyces astaci	H257_09696	ETV76179	33
Aphanomyces astaci	H257_00716	ETV89429	46
Aphanomyces astaci	H257_03874	ETV84780	189
Aphanomyces astaci	H257_15144	ETV68993	20
Aphanomyces astaci	H257_00171	ETV88627	272
Aphanomyces astaci	H257_02115	ETV87121	15
Aphanomyces astaci	H257_05789	ETV81207	570
Aphanomyces astaci	H257_13330	ETV71451	111
Aphanomyces astaci	H257_01466	ETV88121	384
Aphanomyces astaci	H257_04581	ETV82797	29
Aphanomyces astaci	H257_00041	ETV88423	2
Aphanomyces astaci	H257_15971	ETV68019	29
Aphanomyces astaci	H257_00125	ETV88563	78
Aphanomyces astaci	H257_10191	ETV75825	35
Aphanomyces astaci	H257_07465	ETV79464	1354
Aphanomyces astaci	H257_00470	ETV89091	26
Aphanomyces astaci	H257_03690	ETV84503	44
Aphanomyces astaci	H257_13276	ETV71380	49
Aphanomyces astaci	H257_00526	ETV89158	118
Aphanomyces astaci	H257_01255	ETV87805	32
Aphanomyces astaci	H257_16636	ETV67085	812
Aphanomyces astaci	H257_03085	ETV85290	55
Aphanomyces astaci	H257_11176	ETV74225	16
Aphanomyces astaci	H257_01628	ETV86431	82
Aphanomyces astaci	H257_11415	ETV73692	50
Aphanomyces astaci	H257_03916	ETV84834	37
Aphanomyces astaci	H257_18677	ETV64446	10
Aphanomyces astaci	H257_01774	ETV86649	36
Aphanomyces astaci	H257_04925	ETV82220	161
Aphanomyces astaci	H257_06000	ETV81499	48
Aphanomyces astaci	H257_03525	ETV84269	98
Aphanomyces astaci	H257_00360	ETV88908	46
Aphanomyces astaci	H257_12194	ETV72838	1460
Aphanomyces astaci	H257_12195	ETV72839	2091
Aphanomyces astaci	H257_12947	ETV71802	50
Aphanomyces astaci	H257_09484	ETV76466	1068
Aphanomyces astaci	H257_12919	ETV71762	607
Aphanomyces astaci	H257_00798	ETV89574	40
Aphanomyces astaci	H257_09836	ETV75861	33
Aphanomyces astaci	H257_05920	ETV81384	63
Aphanomyces astaci	H257_07323	ETV79260	1
Aphanomyces astaci	H257_01127	ETV87620	67
Aphanomyces astaci	H257_02619	ETV86163	22
Aphanomyces astaci	H257_03932	ETV84864	22
Aphanomyces astaci	H257_08551	ETV77659	29
Aphanomyces astaci	H257_14566	ETV69710	615
Aphanomyces astaci	H257_04061	ETV83306	138
Aphanomyces astaci	H257_06617	ETV80280	24
Aphanomyces astaci	H257_03042	ETV85230	56
Aphanomyces astaci	H257_14867	ETV69501	1
Aphanomyces astaci	H257_00651	ETV89325	31
Aphanomyces astaci	H257_15395	ETV68854	16
Aphanomyces astaci	H257_07783	ETV78995	63
Aphanomyces astaci	H257_04184	ETV83461	2
Aphanomyces astaci	H257_07744	ETV78958	41
Aphanomyces astaci	H257_10045	ETV75649	25
Aphanomyces astaci	H257_11773	ETV73673	326
Aphanomyces astaci	H257_12700	ETV72232	53
Aphanomyces astaci	H257_03902	ETV84816	20
Aphanomyces astaci	H257_07914	ETV78329	20
Aphanomyces astaci	H257_16367	ETV67521	11
Aphanomyces astaci	H257_11238	ETV73913	103
Aphanomyces astaci	H257_12787	ETV71959	31
Aphanomyces astaci	H257_01970	ETV86947	26
Aphanomyces astaci	H257_05930	ETV81398	32
Aphanomyces astaci	H257_15638	ETV68482	1
Aphanomyces astaci	H257_15549	ETV68566	6
Aphanomyces astaci	H257_11839	ETV73312	12
Aphanomyces astaci	H257_11214	ETV74289	7
Aphanomyces astaci	H257_03250	ETV85538	47
Aphanomyces astaci	H257_00297	ETV88804	35
Aphanomyces astaci	H257_02806	ETV84893	67
Aphanomyces astaci	H257_05529	ETV82001	18
Aphanomyces astaci	H257_05803	ETV81229	96
Aphanomyces astaci	H257_14545	ETV69682	2
Aphanomyces astaci	H257_04705	ETV82943	35
Aphanomyces astaci	H257_06557	ETV80199	132
Aphanomyces astaci	H257_15575	ETV68403	60
Aphanomyces astaci	H257_06054	ETV81580	15
Aphanomyces astaci	H257_03646	ETV84436	44
Aphanomyces astaci	H257_12617	ETV72523	30
Aphanomyces astaci	H257_00393	ETV88972	66
Aphanomyces astaci	H257_01285	ETV87855	76
Aphanomyces astaci	H257_10047	ETV75652	1554
Aphanomyces astaci	H257_15930	ETV67951	125
Aphanomyces astaci	H257_02693	ETV86271	78
Aphanomyces astaci	H257_04291	ETV83594	5
Aphanomyces astaci	H257_05674	ETV81049	6
Aphanomyces astaci	H257_05699	ETV81085	31
Aphanomyces astaci	H257_13806	ETV70708	58
Aphanomyces astaci	H257_01609	ETV88340	27
Aphanomyces astaci	H257_04476	ETV83877	13
Aphanomyces astaci	H257_05597	ETV82086	9
Aphanomyces astaci	H257_14389	ETV70037	49
Aphanomyces astaci	H257_05902	ETV81360	80
Aphanomyces astaci	H257_14818	ETV69443	26
Aphanomyces astaci	H257_05725	ETV81131	100
Aphanomyces astaci	H257_07597	ETV78759	12
Aphanomyces astaci	H257_12173	ETV72815	37
Aphanomyces astaci	H257_04514	ETV83927	28
Aphanomyces astaci	H257_00453	ETV89068	42
Aphanomyces astaci	H257_09121	ETV76629	81
Aphanomyces astaci	H257_00320	ETV88832	33
Aphanomyces astaci	H257_07378	ETV79342	28
Aphanomyces astaci	H257_02215	ETV87258	35
Aphanomyces astaci	H257_02730	ETV86329	82
Aphanomyces astaci	H257_17313	ETV66161	135
Aphanomyces astaci	H257_02642	ETV86203	4
Aphanomyces astaci	H257_06657	ETV80347	2
Aphanomyces astaci	H257_05702	ETV81091	5
Aphanomyces astaci	H257_13909	ETV70517	4
Aphanomyces astaci	H257_16130	ETV67772	12
Aphanomyces astaci	H257_04679	ETV82906	18
Aphanomyces astaci	H257_10544	ETV74920	29
Aphanomyces astaci	H257_09335	ETV76906	24
Aphanomyces astaci	H257_01316	ETV87906	91
Aphanomyces astaci	H257_04572	ETV82779	5
Aphanomyces astaci	H257_10247	ETV75396	16
Aphanomyces astaci	H257_16508	ETV67269	22
Aphanomyces astaci	H257_16064	ETV67828	38
Aphanomyces astaci	H257_13841	ETV70753	19
Aphanomyces astaci	H257_15240	ETV68889	1066
Aphanomyces astaci	H257_01303	ETV87885	18
Aphanomyces astaci	H257_07266	ETV79191	38
Aphanomyces astaci	H257_17106	ETV66438	57
Aphanomyces astaci	H257_11875	ETV73370	176
Aphanomyces astaci	H257_00894	ETV89726	2
Aphanomyces astaci	H257_17795	ETV65551	413
Aphanomyces astaci	H257_03415	ETV84102	11
Aphanomyces astaci	H257_05445	ETV81901	17
Aphanomyces astaci	H257_15284	ETV68944	8
Aphanomyces astaci	H257_00364	ETV88917	48
Aphanomyces astaci	H257_04690	ETV82919	39
Aphanomyces astaci	H257_18694	ETV64422	30
Aphanomyces astaci	H257_06833	ETV79572	12
Aphanomyces astaci	H257_11850	ETV73334	75
Aphanomyces astaci	H257_17792	ETV65548	49
Aphanomyces astaci	H257_07346	ETV79294	19
Aphanomyces astaci	H257_07991	ETV78468	14
Aphanomyces astaci	H257_18784	ETV64306	30
Aphanomyces astaci	H257_02158	ETV87183	5
Aphanomyces astaci	H257_02832	ETV84936	27
Aphanomyces astaci	H257_18850	ETV64234	27
Aphanomyces astaci	H257_16794	ETV66860	28
Aphanomyces astaci	H257_00178	ETV88635	490
Aphanomyces astaci	H257_06470	ETV80070	351
Aphanomyces astaci	H257_08074	ETV78571	76
Aphanomyces astaci	H257_10124	ETV75751	731
Aphanomyces astaci	H257_13452	ETV71325	79
Aphanomyces astaci	H257_15509	ETV68511	118
Aphanomyces astaci	H257_10805	ETV74683	34
Aphanomyces astaci	H257_07389	ETV79358	40
Aphanomyces astaci	H257_15666	ETV68343	38
Aphanomyces astaci	H257_16424	ETV67341	36
Aphanomyces astaci	H257_03978	ETV83189	138
Aphanomyces astaci	H257_07822	ETV79057	34
Aphanomyces astaci	H257_08604	ETV77753	702
Aphanomyces astaci	H257_09759	ETV76284	10
Aphanomyces astaci	H257_08557	ETV77666	59
Aphanomyces astaci	H257_10260	ETV75414	70
Aphanomyces astaci	H257_03711	ETV84534	11
Aphanomyces astaci	H257_01023	ETV87458	36
Aphanomyces astaci	H257_05894	ETV81350	23
Aphanomyces astaci	H257_00197	ETV88665	12
Aphanomyces astaci	H257_04609	ETV82830	13
Aphanomyces astaci	H257_01021	ETV87455	51
Aphanomyces astaci	H257_03803	ETV84662	40
Aphanomyces astaci	H257_02571	ETV86105	68
Aphanomyces astaci	H257_17226	ETV66247	53
Aphanomyces astaci	H257_10358	ETV75543	22
Aphanomyces astaci	H257_00712	ETV89425	87
Aphanomyces astaci	H257_17549	ETV65809	81
Aphanomyces astaci	H257_15784	ETV68205	47
Aphanomyces astaci	H257_12379	ETV72629	171
Aphanomyces astaci	H257_08308	ETV78102	2
Aphanomyces astaci	H257_09555	ETV76555	25
Aphanomyces astaci	H257_16201	ETV67602	48
Aphanomyces astaci	H257_06502	ETV80119	892
Aphanomyces astaci	H257_00636	ETV89305	117
Aphanomyces astaci	H257_06377	ETV80931	5
Aphanomyces astaci	H257_07395	ETV79367	29
Aphanomyces astaci	H257_18335	ETV64856	35
Aphanomyces astaci	H257_15838	ETV68079	82
Aphanomyces astaci	H257_03742	ETV84573	388
Aphanomyces astaci	H257_18087	ETV65131	70
Aphanomyces astaci	H257_06798	ETV80543	46
Aphanomyces astaci	H257_01200	ETV87726	12
Aphanomyces astaci	H257_12674	ETV72199	35
Aphanomyces astaci	H257_10410	ETV75201	39
Aphanomyces astaci	H257_10688	ETV75112	104
Aphanomyces astaci	H257_13473	ETV71047	109
Aphanomyces astaci	H257_05306	ETV81703	29
Aphanomyces astaci	H257_01551	ETV88255	66
Aphanomyces astaci	H257_11440	ETV73732	26
Aphanomyces astaci	H257_12914	ETV72156	90
Aphanomyces astaci	H257_08114	ETV78622	21
Aphanomyces astaci	H257_02387	ETV85825	42
Aphanomyces astaci	H257_14155	ETV70253	58
Aphanomyces astaci	H257_05790	ETV81208	9
Aphanomyces astaci	H257_08941	ETV77025	56
Aphanomyces astaci	H257_14422	ETV70087	23
Aphanomyces astaci	H257_12234	ETV72899	7
Aphanomyces astaci	H257_18043	ETV65149	57
Aphanomyces astaci	H257_05716	ETV81113	44
Aphanomyces astaci	H257_04874	ETV82153	29
Aphanomyces astaci	H257_09611	ETV76046	70
Aphanomyces astaci	H257_14746	ETV69607	115
Aphanomyces astaci	H257_04643	ETV82866	158
Aphanomyces astaci	H257_05932	ETV81400	40
Aphanomyces astaci	H257_03839	ETV84734	11
Aphanomyces astaci	H257_03035	ETV85221	78
Aphanomyces astaci	H257_17482	ETV65935	27
Aphanomyces astaci	H257_01610	ETV88342	21
Aphanomyces astaci	H257_04491	ETV83900	34
Aphanomyces astaci	H257_11768	ETV73667	37
Aphanomyces astaci	H257_02920	ETV85040	15
Aphanomyces astaci	H257_07704	ETV78906	2
Aphanomyces astaci	H257_17180	ETV66400	41
Aphanomyces astaci	H257_00207	ETV88681	135
Aphanomyces astaci	H257_06080	ETV81633	285
Aphanomyces astaci	H257_15392	ETV68845	9
Aphanomyces astaci	H257_06289	ETV80823	48
Aphanomyces astaci	H257_11837	ETV73307	518
Aphanomyces astaci	H257_03906	ETV84820	49
Aphanomyces astaci	H257_07089	ETV79877	8
Aphanomyces astaci	H257_13054	ETV71589	8
Aphanomyces astaci	H257_03734	ETV84561	20
Aphanomyces astaci	H257_08587	ETV77725	44
Aphanomyces astaci	H257_14026	ETV70330	31
Aphanomyces astaci	H257_14479	ETV69865	28
Aphanomyces astaci	H257_01222	ETV87753	11
Aphanomyces astaci	H257_01841	ETV86752	25
Aphanomyces astaci	H257_04263	ETV83560	26
Aphanomyces astaci	H257_04386	ETV83749	62
Aphanomyces astaci	H257_05900	ETV81357	21
Aphanomyces astaci	H257_08343	ETV78141	349
Aphanomyces astaci	H257_08761	ETV77314	5
Aphanomyces astaci	H257_02123	ETV87132	22
Aphanomyces astaci	H257_08738	ETV77290	73
Aphanomyces astaci	H257_17009	ETV66578	50
Aphanomyces astaci	H257_08103	ETV78608	36
Aphanomyces astaci	H257_00053	ETV88446	16
Aphanomyces astaci	H257_00995	ETV87403	56
Aphanomyces astaci	H257_05996	ETV81494	30
Aphanomyces astaci	H257_13626	ETV70846	66
Aphanomyces astaci	H257_15438	ETV68628	18
Aphanomyces astaci	H257_00803	ETV89579	18
Aphanomyces astaci	H257_06804	ETV79537	26
Aphanomyces astaci	H257_05226	ETV82655	473
Aphanomyces astaci	H257_11199	ETV74265	178
Aphanomyces astaci	H257_01055	ETV87510	27
Aphanomyces astaci	H257_09032	ETV77140	17
Aphanomyces astaci	H257_05922	ETV81386	1989
Aphanomyces astaci	H257_18012	ETV65180	1824
Aphanomyces astaci	H257_10205	ETV75344	56
Aphanomyces astaci	H257_03490	ETV84226	30
Aphanomyces astaci	H257_05782	ETV81198	43
Aphanomyces astaci	H257_11508	ETV73839	81
Aphanomyces astaci	H257_00796	ETV89571	132
Aphanomyces astaci	H257_04605	ETV82825	29
Aphanomyces astaci	H257_01243	ETV87788	22
Aphanomyces astaci	H257_02191	ETV87230	17
Aphanomyces astaci	H257_02504	ETV86006	51
Aphanomyces astaci	H257_01247	ETV87793	47
Aphanomyces astaci	H257_09428	ETV76396	40
Aphanomyces astaci	H257_00018	ETV88382	71
Aphanomyces astaci	H257_02186	ETV87220	26
Aphanomyces astaci	H257_04258	ETV83551	64
Aphanomyces astaci	H257_00287	ETV88789	75
Aphanomyces astaci	H257_03407	ETV84090	53
Aphanomyces astaci	H257_17503	ETV65864	24
Aphanomyces astaci	H257_00469	ETV89087	11
Aphanomyces astaci	H257_00792	ETV89561	28
Aphanomyces astaci	H257_14583	ETV69735	33
Aphanomyces astaci	H257_04720	ETV82962	15
Aphanomyces astaci	H257_06563	ETV80210	25
Aphanomyces astaci	H257_08623	ETV77779	22
Aphanomyces astaci	H257_01779	ETV86654	144
Aphanomyces astaci	H257_03421	ETV84111	48
Aphanomyces astaci	H257_07210	ETV80026	55
Aphanomyces astaci	H257_08492	ETV77565	42
Aphanomyces astaci	H257_09415	ETV76381	78
Aphanomyces astaci	H257_17553	ETV65815	11
Aphanomyces astaci	H257_00544	ETV89177	45
Aphanomyces astaci	H257_02229	ETV87282	708
Aphanomyces astaci	H257_04426	ETV83808	11
Aphanomyces astaci	H257_04517	ETV83937	23
Aphanomyces astaci	H257_07697	ETV78892	36
Aphanomyces astaci	H257_02659	ETV86229	12
Aphanomyces astaci	H257_06586	ETV80241	20
Aphanomyces astaci	H257_00550	ETV89183	19
Aphanomyces astaci	H257_16108	ETV67749	9
Aphanomyces astaci	H257_03716	ETV84542	9
Aphanomyces astaci	H257_04728	ETV82972	29
Aphanomyces astaci	H257_08220	ETV77999	83
Aphanomyces astaci	H257_01782	ETV86657	68
Aphanomyces astaci	H257_11178	ETV74228	653
Aphanomyces astaci	H257_06566	ETV80215	101
Aphanomyces astaci	H257_03930	ETV84859	577
Aphanomyces astaci	H257_10576	ETV74970	72
Aphanomyces astaci	H257_14009	ETV70309	42
Aphanomyces astaci	H257_02505	ETV86014	120
Aphanomyces astaci	H257_09741	ETV76251	468
Aphanomyces astaci	H257_01452	ETV88096	31
Aphanomyces astaci	H257_12453	ETV72738	99
Aphanomyces astaci	H257_04602	ETV82822	23
Aphanomyces astaci	H257_11853	ETV73338	20
Aphanomyces astaci	H257_17085	ETV66523	15
Aphanomyces astaci	H257_07796	ETV79018	50
Aphanomyces astaci	H257_02471	ETV85963	83
Aphanomyces astaci	H257_04800	ETV83058	26
Aphanomyces astaci	H257_11951	ETV73130	44
Aphanomyces astaci	H257_14597	ETV69758	68
Aphanomyces astaci	H257_09369	ETV76961	90
Aphanomyces astaci	H257_02692	ETV86270	14
Aphanomyces astaci	H257_12766	ETV71935	25
Aphanomyces astaci	H257_13862	ETV70780	17
Aphanomyces astaci	H257_16877	ETV66797	25
Aphanomyces astaci	H257_02970	ETV85124	68
Aphanomyces astaci	H257_03182	ETV85443	13
Aphanomyces astaci	H257_00461	ETV89078	37
Aphanomyces astaci	H257_12433	ETV72699	43
Aphanomyces astaci	H257_00179	ETV88636	52
Aphanomyces astaci	H257_01752	ETV86607	74
Aphanomyces astaci	H257_03149	ETV85406	61
Aphanomyces astaci	H257_14944	ETV69322	31
Aphanomyces astaci	H257_15847	ETV68099	15
Aphanomyces astaci	H257_08173	ETV77925	70
Aphanomyces astaci	H257_11018	ETV74457	38
Aphanomyces astaci	H257_13462	ETV71336	728
Aphanomyces astaci	H257_16615	ETV67041	404
Aphanomyces astaci	H257_16644	ETV67097	58
Aphanomyces astaci	H257_04017	ETV83243	50
Aphanomyces astaci	H257_02255	ETV85637	5
Aphanomyces astaci	H257_16880	ETV66800	54
Aphanomyces astaci	H257_08182	ETV77941	101
Aphanomyces astaci	H257_11037	ETV74505	57
Aphanomyces astaci	H257_09226	ETV76768	50
Aphanomyces astaci	H257_10507	ETV75328	50
Aphanomyces astaci	H257_14965	ETV69358	26
Aphanomyces astaci	H257_14375	ETV70014	23
Aphanomyces astaci	H257_09009	ETV77114	5
Aphanomyces astaci	H257_01595	ETV88321	24
Aphanomyces astaci	H257_09081	ETV77194	43
Aphanomyces astaci	H257_12168	ETV72805	345
Aphanomyces astaci	H257_11712	ETV73593	36
Aphanomyces astaci	H257_11816	ETV73275	9
Aphanomyces astaci	H257_14948	ETV69333	101
Aphanomyces astaci	H257_03770	ETV84607	56
Aphanomyces astaci	H257_03794	ETV84652	1892
Aphanomyces astaci	H257_09690	ETV76171	267
Aphanomyces astaci	H257_01794	ETV86669	43
Aphanomyces astaci	H257_03868	ETV84770	42
Aphanomyces astaci	H257_08292	ETV78084	180
Aphanomyces astaci	H257_09397	ETV76359	5
Aphanomyces astaci	H257_02869	ETV84976	1074
Aphanomyces astaci	H257_17297	ETV66142	238
Aphanomyces astaci	H257_17537	ETV65902	19
Aphanomyces astaci	H257_00536	ETV89168	15
Aphanomyces astaci	H257_04390	ETV83761	76
Aphanomyces astaci	H257_12456	ETV72741	131
Aphanomyces astaci	H257_08489	ETV77561	17
Aphanomyces astaci	H257_17582	ETV65748	3
Aphanomyces astaci	H257_18122	ETV65073	76
Aphanomyces astaci	H257_16353	ETV67495	14
Aphanomyces astaci	H257_04907	ETV82198	70
Aphanomyces astaci	H257_00413	ETV89000	16
Aphanomyces astaci	H257_07443	ETV79431	24
Aphanomyces astaci	H257_00012	ETV88374	30
Aphanomyces astaci	H257_04256	ETV83549	20
Aphanomyces astaci	H257_04274	ETV83575	23
Aphanomyces astaci	H257_08733	ETV77285	794
Aphanomyces astaci	H257_16299	ETV67572	52
Aphanomyces astaci	H257_08707	ETV77250	19
Aphanomyces astaci	H257_16731	ETV66925	27
Aphanomyces astaci	H257_03765	ETV84599	1160
Aphanomyces astaci	H257_18456	ETV64717	55
Aphanomyces astaci	H257_01282	ETV87847	47
Aphanomyces astaci	H257_07662	ETV78834	34
Aphanomyces astaci	H257_05223	ETV82649	44
Aphanomyces astaci	H257_05973	ETV81451	45
Aphanomyces astaci	H257_15099	ETV69140	28
Aphanomyces astaci	H257_03672	ETV84475	36
Aphanomyces astaci	H257_06028	ETV81538	25
Aphanomyces astaci	H257_02309	ETV85707	120
Aphanomyces astaci	H257_06298	ETV80836	33
Aphanomyces astaci	H257_03201	ETV85469	41
Aphanomyces astaci	H257_15184	ETV69036	2
Aphanomyces astaci	H257_01029	ETV87465	230
Aphanomyces astaci	H257_05397	ETV81830	8
Aphanomyces astaci	H257_07264	ETV79189	55
Aphanomyces astaci	H257_17478	ETV65929	8
Aphanomyces astaci	H257_01229	ETV87762	49
Aphanomyces astaci	H257_13734	ETV71008	18
Aphanomyces astaci	H257_14187	ETV70282	310
Aphanomyces astaci	H257_16799	ETV66869	114
Aphanomyces astaci	H257_02839	ETV84943	30
Aphanomyces astaci	H257_06471	ETV80073	36
Aphanomyces astaci	H257_18396	ETV64756	26
Aphanomyces astaci	H257_02807	ETV84896	82
Aphanomyces astaci	H257_07314	ETV79250	10
Aphanomyces astaci	H257_17677	ETV65618	24
Aphanomyces astaci	H257_12745	ETV72284	7
Aphanomyces astaci	H257_15182	ETV69034	70
Aphanomyces astaci	H257_17359	ETV66105	6
Aphanomyces astaci	H257_07605	ETV78773	30
Aphanomyces astaci	H257_10333	ETV75506	29
Aphanomyces astaci	H257_03784	ETV84640	16
Aphanomyces astaci	H257_10334	ETV75509	46
Aphanomyces astaci	H257_18979	ETV64083	1326
Aphanomyces astaci	H257_04672	ETV82898	25
Aphanomyces astaci	H257_01675	ETV86495	49
Aphanomyces astaci	H257_11729	ETV73619	44
Aphanomyces astaci	H257_14035	ETV70345	6
Aphanomyces astaci	H257_01613	ETV88345	13
Aphanomyces astaci	H257_05806	ETV81232	24
Aphanomyces astaci	H257_08625	ETV77781	24
Aphanomyces astaci	H257_17559	ETV65830	120
Aphanomyces astaci	H257_01602	ETV88329	51
Aphanomyces astaci	H257_01741	ETV86592	113
Aphanomyces astaci	H257_02221	ETV87268	34
Aphanomyces astaci	H257_03117	ETV85360	99
Aphanomyces astaci	H257_10346	ETV75526	88
Aphanomyces astaci	H257_01265	ETV87824	20
Aphanomyces astaci	H257_03527	ETV84272	69
Aphanomyces astaci	H257_08806	ETV77375	57
Aphanomyces astaci	H257_11584	ETV73444	34
Aphanomyces astaci	H257_06575	ETV80229	737
Aphanomyces astaci	H257_17670	ETV65678	44
Aphanomyces astaci	H257_13482	ETV71060	1087
Aphanomyces astaci	H257_18517	ETV64608	95
Aphanomyces astaci	H257_11580	ETV73438	67
Aphanomyces astaci	H257_17284	ETV66122	87
Aphanomyces astaci	H257_06071	ETV81615	14
Aphanomyces astaci	H257_07862	ETV79126	130
Aphanomyces astaci	H257_16127	ETV67769	45
Aphanomyces astaci	H257_04973	ETV82279	22
Aphanomyces astaci	H257_08294	ETV78086	29
Aphanomyces astaci	H257_11372	ETV74061	96
Aphanomyces astaci	H257_16066	ETV67830	34
Aphanomyces astaci	H257_04920	ETV82213	97
Aphanomyces astaci	H257_03216	ETV85486	1088
Aphanomyces astaci	H257_04554	ETV82756	34
Aphanomyces astaci	H257_10898	ETV74856	1465
Aphanomyces astaci	H257_12129	ETV72759	27
Aphanomyces astaci	H257_11569	ETV73423	75
Aphanomyces astaci	H257_02357	ETV85782	406
Aphanomyces astaci	H257_03406	ETV84085	24
Aphanomyces astaci	H257_09749	ETV76264	64
Aphanomyces astaci	H257_16790	ETV66855	67
Aphanomyces astaci	H257_08430	ETV78258	5
Aphanomyces astaci	H257_10325	ETV75496	54
Aphanomyces astaci	H257_18955	ETV64108	252
Aphanomyces astaci	H257_02556	ETV86071	16
Aphanomyces astaci	H257_04247	ETV83538	5
Aphanomyces astaci	H257_00202	ETV88673	72
Aphanomyces astaci	H257_03613	ETV84393	47
Aphanomyces astaci	H257_10888	ETV74830	6
Aphanomyces astaci	H257_15380	ETV68820	7
Aphanomyces astaci	H257_16728	ETV66920	83
Aphanomyces astaci	H257_02604	ETV86146	55
Aphanomyces astaci	H257_02745	ETV86356	472
Aphanomyces astaci	H257_07782	ETV78994	44
Aphanomyces astaci	H257_15187	ETV69044	484
Aphanomyces astaci	H257_05174	ETV82581	782
Aphanomyces astaci	H257_02740	ETV86347	76
Aphanomyces astaci	H257_10187	ETV75820	59
Aphanomyces astaci	H257_09270	ETV76823	16
Aphanomyces astaci	H257_13274	ETV71378	63
Aphanomyces astaci	H257_06746	ETV80475	62
Aphanomyces astaci	H257_04412	ETV83794	55
Aphanomyces astaci	H257_11468	ETV73777	88
Aphanomyces astaci	H257_18894	ETV64181	81
Aphanomyces astaci	H257_02219	ETV87263	24
Aphanomyces astaci	H257_05950	ETV81423	40
Aphanomyces astaci	H257_15841	ETV68085	373
Aphanomyces astaci	H257_18054	ETV65161	26
Aphanomyces astaci	H257_03591	ETV84358	30
Aphanomyces astaci	H257_03010	ETV85177	102
Aphanomyces astaci	H257_12512	ETV72362	35
Aphanomyces astaci	H257_15864	ETV68130	89
Aphanomyces astaci	H257_00824	ETV89613	36
Aphanomyces astaci	H257_02773	ETV86400	62
Aphanomyces astaci	H257_00744	ETV89474	8
Aphanomyces astaci	H257_04501	ETV83913	17
Aphanomyces astaci	H257_16354	ETV67496	32
Aphanomyces astaci	H257_17906	ETV65377	13
Aphanomyces astaci	H257_17982	ETV65268	24
Aphanomyces astaci	H257_07674	ETV78856	42
Aphanomyces astaci	H257_02867	ETV84974	20
Aphanomyces astaci	H257_06122	ETV80590	34
Aphanomyces astaci	H257_09756	ETV76278	35
Aphanomyces astaci	H257_03880	ETV84787	104
Aphanomyces astaci	H257_12014	ETV73211	37
Aphanomyces astaci	H257_00934	ETV87310	158
Aphanomyces astaci	H257_05321	ETV81727	25
Aphanomyces astaci	H257_17387	ETV66050	18
Aphanomyces astaci	H257_05286	ETV81669	37
Aphanomyces astaci	H257_03249	ETV85537	40
Aphanomyces astaci	H257_03816	ETV84690	70
Aphanomyces astaci	H257_16869	ETV66784	771
Aphanomyces astaci	H257_04970	ETV82276	21
Aphanomyces astaci	H257_10214	ETV75354	14
Aphanomyces astaci	H257_01173	ETV87686	842
Aphanomyces astaci	H257_11233	ETV73903	356
Aphanomyces astaci	H257_13687	ETV70949	32
Aphanomyces astaci	H257_01789	ETV86664	58
Aphanomyces astaci	H257_08728	ETV77279	11
Aphanomyces astaci	H257_11493	ETV73822	24
Aphanomyces astaci	H257_15959	ETV68003	120
Aphanomyces astaci	H257_01057	ETV87512	52
Aphanomyces astaci	H257_02454	ETV85934	124
Aphanomyces astaci	H257_09407	ETV76371	59
Aphanomyces astaci	H257_09986	ETV75561	884
Aphanomyces astaci	H257_05761	ETV81174	27
Aphanomyces astaci	H257_12524	ETV72375	88
Aphanomyces astaci	H257_05388	ETV81818	21
Aphanomyces astaci	H257_13278	ETV71383	30
Aphanomyces astaci	H257_17349	ETV66085	15
Aphanomyces astaci	H257_02635	ETV86193	1514
Aphanomyces astaci	H257_00322	ETV88834	6
Aphanomyces astaci	H257_00680	ETV89373	116
Aphanomyces astaci	H257_12609	ETV72512	65
Aphanomyces astaci	H257_07514	ETV79530	123
Aphanomyces astaci	H257_02596	ETV86134	68
Aphanomyces astaci	H257_01485	ETV88159	747
Aphanomyces astaci	H257_03899	ETV84808	175
Aphanomyces astaci	H257_07538	ETV78684	14
Aphanomyces astaci	H257_13567	ETV71182	72
Aphanomyces astaci	H257_12364	ETV72607	81
Aphanomyces astaci	H257_10223	ETV75371	17
Aphanomyces astaci	H257_17844	ETV65417	29
Aphanomyces astaci	H257_15777	ETV68197	2
Aphanomyces astaci	H257_16268	ETV67537	54
Aphanomyces astaci	H257_06671	ETV80365	351
Aphanomyces astaci	H257_17176	ETV66394	38
Aphanomyces astaci	H257_02411	ETV85862	57
Aphanomyces astaci	H257_16792	ETV66858	37
Aphanomyces astaci	H257_03837	ETV84732	38
Aphanomyces astaci	H257_09709	ETV76200	68
Aphanomyces astaci	H257_00959	ETV87353	48
Aphanomyces astaci	H257_07885	ETV78300	16
Aphanomyces astaci	H257_13514	ETV71115	12
Aphanomyces astaci	H257_15597	ETV68433	7
Aphanomyces astaci	H257_04128	ETV83391	10
Aphanomyces astaci	H257_13490	ETV71084	71
Aphanomyces astaci	H257_14892	ETV69253	44
Aphanomyces astaci	H257_01148	ETV87648	22
Aphanomyces astaci	H257_06067	ETV81602	51
Aphanomyces astaci	H257_03638	ETV84427	151
Aphanomyces astaci	H257_03804	ETV84663	40
Aphanomyces astaci	H257_04921	ETV82214	43
Aphanomyces astaci	H257_00432	ETV89028	47
Aphanomyces astaci	H257_00985	ETV87388	61
Aphanomyces astaci	H257_15268	ETV68926	17
Aphanomyces astaci	H257_13579	ETV71197	10
Aphanomyces astaci	H257_06682	ETV80373	195
Aphanomyces astaci	H257_12472	ETV72304	22
Aphanomyces astaci	H257_01710	ETV86549	46
Aphanomyces astaci	H257_10570	ETV74961	47
Aphanomyces astaci	H257_03801	ETV84660	26
Aphanomyces astaci	H257_01607	ETV88336	18
Aphanomyces astaci	H257_04974	ETV82280	8
Aphanomyces astaci	H257_12153	ETV72787	579
Aphanomyces astaci	H257_10847	ETV74768	126
Aphanomyces astaci	H257_00484	ETV89107	12
Aphanomyces astaci	H257_04972	ETV82278	34
Aphanomyces astaci	H257_02547	ETV86061	31
Aphanomyces astaci	H257_10730	ETV74587	556
Aphanomyces astaci	H257_08742	ETV77294	89
Aphanomyces astaci	H257_03516	ETV84258	11
Aphanomyces astaci	H257_09281	ETV76838	1030
Aphanomyces astaci	H257_03558	ETV84312	655
Aphanomyces astaci	H257_10072	ETV75684	54
Aphanomyces astaci	H257_15912	ETV67923	3
Aphanomyces astaci	H257_18334	ETV64855	43
Aphanomyces astaci	H257_12613	ETV72518	66
Aphanomyces astaci	H257_07527	ETV78672	12
Aphanomyces astaci	H257_05324	ETV81731	27
Aphanomyces astaci	H257_07839	ETV79100	52
Aphanomyces astaci	H257_16935	ETV66628	30
Aphanomyces astaci	H257_00973	ETV87375	15
Aphanomyces astaci	H257_11252	ETV73928	13
Aphanomyces astaci	H257_13696	ETV70959	62
Aphanomyces astaci	H257_15776	ETV68196	68
Aphanomyces astaci	H257_16628	ETV67071	278
Aphanomyces astaci	H257_01177	ETV87693	86
Aphanomyces astaci	H257_09823	ETV75847	56
Aphanomyces astaci	H257_11614	ETV73486	139
Aphanomyces astaci	H257_05561	ETV82035	6
Aphanomyces astaci	H257_00070	ETV88485	50
Aphanomyces astaci	H257_04851	ETV83128	37
Aphanomyces astaci	H257_07253	ETV79174	10
Aphanomyces astaci	H257_01121	ETV87609	27
Aphanomyces astaci	H257_05284	ETV81666	664
Aphanomyces astaci	H257_02636	ETV86194	11
Aphanomyces astaci	H257_11336	ETV74022	8
Aphanomyces astaci	H257_15967	ETV68014	3
Aphanomyces astaci	H257_04467	ETV83866	59
Aphanomyces astaci	H257_16141	ETV67797	4
Aphanomyces astaci	H257_06084	ETV80548	20
Aphanomyces astaci	H257_00353	ETV88899	37
Aphanomyces astaci	H257_07685	ETV78876	82
Aphanomyces astaci	H257_14526	ETV69929	18
Aphanomyces astaci	H257_06267	ETV80791	22
Aphanomyces astaci	H257_07169	ETV79973	846
Aphanomyces astaci	H257_16409	ETV67317	705
Aphanomyces astaci	H257_01761	ETV86631	564
Aphanomyces astaci	H257_09792	ETV76329	54
Aphanomyces astaci	H257_12075	ETV73038	465
Aphanomyces astaci	H257_10101	ETV75722	4
Aphanomyces astaci	H257_16483	ETV67237	35
Aphanomyces astaci	H257_01095	ETV87569	723
Aphanomyces astaci	H257_01604	ETV88333	10
Aphanomyces astaci	H257_09592	ETV76605	24
Aphanomyces astaci	H257_12233	ETV72897	25
Aphanomyces astaci	H257_07411	ETV79389	607
Aphanomyces astaci	H257_17960	ETV65238	42
Aphanomyces astaci	H257_03515	ETV84257	16
Aphanomyces astaci	H257_03748	ETV84580	359
Aphanomyces astaci	H257_05774	ETV81189	9
Aphanomyces astaci	H257_13786	ETV70685	33
Aphanomyces astaci	H257_05312	ETV81712	18
Aphanomyces astaci	H257_06317	ETV80860	20
Aphanomyces astaci	H257_03298	ETV85593	2
Aphanomyces astaci	H257_02868	ETV84975	1477
Aphanomyces astaci	H257_02355	ETV85779	26
Aphanomyces astaci	H257_01608	ETV88339	11
Aphanomyces astaci	H257_07454	ETV79453	21
Aphanomyces astaci	H257_16484	ETV67238	68
Aphanomyces astaci	H257_10133	ETV75760	39
Aphanomyces astaci	H257_12897	ETV72129	13
Aphanomyces astaci	H257_01930	ETV86893	13
Aphanomyces astaci	H257_03975	ETV83179	41
Aphanomyces astaci	H257_14379	ETV70018	61
Aphanomyces astaci	H257_16924	ETV66717	19
Aphanomyces astaci	H257_03574	ETV84335	155
Aphanomyces astaci	H257_14934	ETV69309	61
Aphanomyces astaci	H257_01022	ETV87457	30
Aphanomyces astaci	H257_08364	ETV78166	44
Aphanomyces astaci	H257_09189	ETV76718	18
Aphanomyces astaci	H257_10720	ETV74574	37
Aphanomyces astaci	H257_00767	ETV89514	47
Aphanomyces astaci	H257_00004	ETV88365	26
Aphanomyces astaci	H257_01192	ETV87714	22
Aphanomyces astaci	H257_15878	ETV68148	5
Aphanomyces astaci	H257_06171	ETV80654	32
Aphanomyces astaci	H257_11161	ETV74203	130
Aphanomyces astaci	H257_00101	ETV88531	63
Aphanomyces astaci	H257_14336	ETV69959	38
Aphanomyces astaci	H257_01088	ETV87552	703
Aphanomyces astaci	H257_06784	ETV80522	96
Aphanomyces astaci	H257_15855	ETV68113	66
Aphanomyces astaci	H257_11810	ETV73269	12
Aphanomyces astaci	H257_03073	ETV85273	39
Aphanomyces astaci	H257_05606	ETV82096	31
Aphanomyces astaci	H257_06391	ETV80946	2
Aphanomyces astaci	H257_08099	ETV78603	20
Aphanomyces astaci	H257_14367	ETV69999	140
Aphanomyces astaci	H257_13317	ETV71434	108
Aphanomyces astaci	H257_04194	ETV83472	15
Aphanomyces astaci	H257_13429	ETV71297	77
Aphanomyces astaci	H257_02550	ETV86064	58
Aphanomyces astaci	H257_14378	ETV70017	80
Aphanomyces astaci	H257_00192	ETV88658	10
Aphanomyces astaci	H257_10215	ETV75355	33
Aphanomyces astaci	H257_13328	ETV71447	2
Aphanomyces astaci	H257_00994	ETV87402	15
Aphanomyces astaci	H257_05452	ETV81912	929
Aphanomyces astaci	H257_07219	ETV80037	2
Aphanomyces astaci	H257_13309	ETV71426	84
Aphanomyces astaci	H257_00007	ETV88372	15
Aphanomyces astaci	H257_04526	ETV82706	32
Aphanomyces astaci	H257_08493	ETV77566	15
Aphanomyces astaci	H257_02907	ETV85017	7
Aphanomyces astaci	H257_07170	ETV79974	112
Aphanomyces astaci	H257_00944	ETV87329	66
Aphanomyces astaci	H257_08284	ETV78075	25
Aphanomyces astaci	H257_09463	ETV76438	40
Aphanomyces astaci	H257_03513	ETV84255	87
Aphanomyces astaci	H257_05661	ETV81041	66
Aphanomyces astaci	H257_15535	ETV68548	57
Aphanomyces astaci	H257_00485	ETV89108	18
Aphanomyces astaci	H257_02020	ETV87005	3
Aphanomyces astaci	H257_03008	ETV85173	496
Aphanomyces astaci	H257_06323	ETV80867	49
Aphanomyces astaci	H257_10569	ETV74960	42
Aphanomyces astaci	H257_13357	ETV71488	29
Aphanomyces astaci	H257_09580	ETV76581	102
Aphanomyces astaci	H257_02311	ETV85711	684
Aphanomyces astaci	H257_06793	ETV80536	178
Aphanomyces astaci	H257_13383	ETV71243	74
Aphanomyces astaci	H257_15423	ETV68613	67
Aphanomyces astaci	H257_16641	ETV67093	23
Aphanomyces astaci	H257_00163	ETV88614	44
Aphanomyces astaci	H257_00610	ETV89269	102
Aphanomyces astaci	H257_04180	ETV83456	43
Aphanomyces astaci	H257_09596	ETV76610	24
Aphanomyces astaci	H257_15274	ETV68933	17
Aphanomyces astaci	H257_06073	ETV81618	25
Aphanomyces astaci	H257_00774	ETV89522	57
Aphanomyces astaci	H257_05047	ETV82397	44
Aphanomyces astaci	H257_11006	ETV74426	23
Aphanomyces astaci	H257_10077	ETV75689	22
Aphanomyces astaci	H257_13870	ETV70792	920
Aphanomyces astaci	H257_03747	ETV84579	130
Aphanomyces astaci	H257_16096	ETV67733	69
Aphanomyces astaci	H257_16931	ETV66623	20
Aphanomyces astaci	H257_01374	ETV87978	46
Aphanomyces astaci	H257_05051	ETV82401	16
Aphanomyces astaci	H257_13901	ETV70507	22
Aphanomyces astaci	H257_05427	ETV81869	36
Aphanomyces astaci	H257_05972	ETV81450	36
Aphanomyces astaci	H257_01323	ETV87915	68
Aphanomyces astaci	H257_09668	ETV76139	88
Aphanomyces astaci	H257_16643	ETV67096	20
Aphanomyces astaci	H257_11210	ETV74284	81
Aphanomyces astaci	H257_01151	ETV87652	38
Aphanomyces astaci	H257_04127	ETV83390	5
Aphanomyces astaci	H257_18855	ETV64225	11
Aphanomyces astaci	H257_00388	ETV88956	116
Aphanomyces astaci	H257_04071	ETV83317	32
Aphanomyces astaci	H257_16082	ETV67855	20
Aphanomyces astaci	H257_07718	ETV78928	152
Aphanomyces astaci	H257_03196	ETV85462	367
Aphanomyces astaci	H257_09167	ETV76690	38
Aphanomyces astaci	H257_15348	ETV68783	86
Aphanomyces astaci	H257_18599	ETV64517	1
Aphanomyces astaci	H257_10438	ETV75246	89
Aphanomyces astaci	H257_10441	ETV75249	35
Aphanomyces astaci	H257_17929	ETV65331	35
Aphanomyces astaci	H257_01879	ETV86809	23
Aphanomyces astaci	H257_00447	ETV89055	33
Aphanomyces astaci	H257_01183	ETV87700	76
Aphanomyces astaci	H257_04084	ETV83333	156
Aphanomyces astaci	H257_09833	ETV75858	1883
Aphanomyces astaci	H257_09883	ETV75922	60
Aphanomyces astaci	H257_10116	ETV75742	35
Aphanomyces astaci	H257_14938	ETV69316	6
Aphanomyces astaci	H257_10525	ETV74895	15
Aphanomyces astaci	H257_02737	ETV86343	58
Aphanomyces astaci	H257_07801	ETV79028	39
Aphanomyces astaci	H257_14115	ETV70453	68
Aphanomyces astaci	H257_13419	ETV71281	112
Aphanomyces astaci	H257_14628	ETV69804	27
Aphanomyces astaci	H257_08213	ETV77989	17
Aphanomyces astaci	H257_10995	ETV74407	244
Aphanomyces astaci	H257_14975	ETV69372	13
Aphanomyces astaci	H257_18752	ETV64344	1
Aphanomyces astaci	H257_04645	ETV82868	33
Aphanomyces astaci	H257_01606	ETV88335	12
Aphanomyces astaci	H257_02035	ETV87024	42
Aphanomyces astaci	H257_03064	ETV85255	24
Aphanomyces astaci	H257_12465	ETV72295	27
Aphanomyces astaci	H257_01293	ETV87863	12
Aphanomyces astaci	H257_03595	ETV84364	786
Aphanomyces astaci	H257_03883	ETV84791	226
Aphanomyces astaci	H257_06590	ETV80245	32
Aphanomyces astaci	H257_17294	ETV66138	98
Aphanomyces astaci	H257_00383	ETV88949	26
Aphanomyces astaci	H257_00503	ETV89130	14
Aphanomyces astaci	H257_00637	ETV89307	37
Aphanomyces astaci	H257_00873	ETV89682	133
Aphanomyces astaci	H257_15797	ETV68220	3
Aphanomyces astaci	H257_01647	ETV86451	23
Aphanomyces astaci	H257_05545	ETV82020	57
Aphanomyces astaci	H257_10164	ETV75798	1030
Aphanomyces astaci	H257_02132	ETV87146	33
Aphanomyces astaci	H257_07193	ETV80000	17
Aphanomyces astaci	H257_09581	ETV76583	18
Aphanomyces astaci	H257_10118	ETV75744	58
[truncated: 137,704 more rows]
