# Supplementary material for: Determinants of genome-wide distribution and evolution of uORFs in eukaryotes
Source: Nat Commun. 2021 Feb 17;12:1076. doi: 10.1038/s41467-021-21394-y (PMC7889888; doi:10.1038/s41467-021-21394-y)
Supplement: Supplementary file 12 — Source Data [file 41467_2021_21394_MOESM12_ESM.zip › Source Data/Fig1a_gene_OEratio_summary.txt]

species	Genes_with_5UTR	Genes_without_UTR5	O/E ratio	CI_low	CI_high
Amphimedon_queenslandica	14653	28962	0.707757704569607	0.697161370351276	0.717906429628192
Anas_platyrhynchos_platyrhynchos	6414	10202	0.899593772338163	0.892790866879895	0.906985553585852
Anolis_carolinensis	10126	8469	0.932477759953332	0.92599565532223	0.939466328076119
Apis_mellifera	5944	9370	0.770555032925682	0.76280410364581	0.777950317932937
Arabidopsis_thaliana	23576	4052	0.764557113867869	0.759340099658176	0.769658059452171
Canis_familiaris	10196	9661	0.875752539242844	0.868438570451443	0.883914259086673
Ciona_intestinalis	13354	3317	0.791892489768831	0.78408502878921	0.800571397421723
Crocodylus_porosus	6842	8384	0.904055341119856	0.895702885891624	0.913119478911801
Danio_rerio	20771	4657	0.823453573634874	0.818432756531071	0.8283714566977
Daphnia_magna	24666	1980	0.85107966635114	0.846496301467142	0.856394936820155
Dasypus_novemcinctus	9629	13082	0.874497505945741	0.866128437154096	0.882353878056783
Drosophila_melanogaster	13409	522	0.493230814509602	0.489163301624251	0.497354546424117
Eptatretus_burgeri	10372	6141	0.901863573388389	0.897292830353653	0.906544241255429
Folsomia_candida	13846	14886	0.798144986730911	0.794042826969393	0.801816744621666
Gallus_gallus	11819	4960	0.863102920431011	0.854047712743446	0.873461130736683
Homo_sapiens	19128	628	0.785558769050791	0.778851102800516	0.792279096977498
Latimeria_chalumnae	8418	11151	0.779685681024447	0.772520785208697	0.787215978557568
Macaca_mulatta	12398	8701	0.857134599265875	0.849984451154412	0.863828842113695
Mnemiopsis_leidyi	4972	11086	0.970938542162935	0.948193639937656	0.994793361535958
Monodelphis_domestica	11969	9358	0.869686266840004	0.863556398364139	0.875823104448457
Mus_musculus	20931	1047	0.786299288723154	0.780231896014763	0.792329440483091
Octopus_bimaculoides	17250	16359	0.856794529745393	0.852749780402687	0.861050566211951
Ornithorhynchus_anatinus	12026	9672	0.855148217098668	0.844444523006924	0.866506927956149
Oryctolagus_cuniculus	8533	10760	0.833510638297872	0.825170056384865	0.843382248068483
Oryza_sativa	29120	6546	0.683431212092038	0.677183546809402	0.689931325650152
Oryzias_latipes	12656	10944	0.943473440729234	0.93823413319541	0.948288670004952
Pelodiscus_sinensis	9907	8282	0.872827817343946	0.865474726662457	0.880047376508922
Physcomitrella_patens	24916	7318	0.846808387253623	0.844286433040815	0.849411770759678
Rattus_norvegicus	15286	6959	0.752672217184623	0.744587591384726	0.759666037586718
Schistosoma_mansoni	3388	7384	0.788489982519833	0.769351876147993	0.808827586206897
Solanum_lycopersicum	16706	17723	0.778903684602832	0.773558481053179	0.783958295949123
Strigamia_maritima	7368	7624	0.884612529691211	0.877025949260544	0.892296432592498
Tetranychus_urticae	7625	10046	0.588834426125151	0.58157720594592	0.596583671666145
Xenopus_tropicalis	6626	11816	0.707540449781215	0.697322234479992	0.71725148159419
Zea_mays	26035	13556	0.747932908103	0.742358931872272	0.753530936644455
