# Supplementary material for: Determinants of genome-wide distribution and evolution of uORFs in eukaryotes
Source: Nat Commun. 2021 Feb 17;12:1076. doi: 10.1038/s41467-021-21394-y (PMC7889888; doi:10.1038/s41467-021-21394-y)
Supplement: Supplementary file 12 — Source Data [file 41467_2021_21394_MOESM12_ESM.zip › Source Data/Fig1b_SexChromosome_OEratio.txt]

species	rep	auto	sex
Homo_sapiens	1	0.788562649368385	0.711340206185567
Homo_sapiens	2	0.792839489221475	0.69650067294751
Homo_sapiens	3	0.793656793347536	0.70600272851296
Homo_sapiens	4	0.783825974819289	0.725297827610372
Homo_sapiens	5	0.788778088928352	0.721254355400697
Homo_sapiens	6	0.791318350006852	0.722765363128492
Homo_sapiens	7	0.784118685497012	0.715767634854772
Homo_sapiens	8	0.785906291469598	0.710851648351648
Homo_sapiens	9	0.788374236269925	0.697909642616318
Homo_sapiens	10	0.785318418278875	0.737179487179487
Homo_sapiens	11	0.791643816835756	0.697439353099731
Homo_sapiens	12	0.788132123114721	0.701694915254237
Homo_sapiens	13	0.788724218003005	0.710363761153054
Homo_sapiens	14	0.792567428453778	0.661764705882353
Homo_sapiens	15	0.788266612061022	0.694630872483222
Homo_sapiens	16	0.788105230832224	0.718251214434421
Homo_sapiens	17	0.786414708886619	0.693699731903485
Homo_sapiens	18	0.785131552110952	0.689081225033289
Homo_sapiens	19	0.788616498224529	0.709876543209877
Homo_sapiens	20	0.794229909562945	0.713301171605789
Homo_sapiens	21	0.787031042355266	0.702647657841141
Homo_sapiens	22	0.788185913185913	0.710851648351648
Homo_sapiens	23	0.790587027212049	0.70600272851296
Homo_sapiens	24	0.789938096378125	0.696032279757902
Homo_sapiens	25	0.794175291407351	0.691382765531062
Homo_sapiens	26	0.79453044375645	0.703602991162475
Homo_sapiens	27	0.783825974819289	0.712319339298004
Homo_sapiens	28	0.791806650668495	0.698380566801619
Homo_sapiens	29	0.794639785316177	0.706967213114754
Homo_sapiens	30	0.792349914236707	0.693235097119893
Homo_sapiens	31	0.790695286022389	0.726825842696629
Homo_sapiens	32	0.780858041177863	0.683619550858653
Homo_sapiens	33	0.792649027077113	0.721254355400697
Homo_sapiens	34	0.791318350006852	0.712319339298004
Homo_sapiens	35	0.788670354435566	0.731448763250883
Homo_sapiens	36	0.787433519705441	0.722260990928123
Homo_sapiens	37	0.78713832941417	0.728360309641098
Homo_sapiens	38	0.791481049962306	0.705040871934605
Homo_sapiens	39	0.785078178110129	0.716262975778547
Homo_sapiens	40	0.792730642504119	0.736654804270463
Homo_sapiens	41	0.790181320561067	0.69650067294751
Homo_sapiens	42	0.789344178257749	0.70938999314599
Homo_sapiens	43	0.797080443110053	0.717255717255717
Homo_sapiens	44	0.788132123114721	0.685884691848907
Homo_sapiens	45	0.789344178257749	0.68452380952381
Homo_sapiens	46	0.788805027150712	0.711340206185567
Homo_sapiens	47	0.787326152167985	0.712319339298004
Homo_sapiens	48	0.795926806575003	0.70745044429255
Homo_sapiens	49	0.79485855874458	0.71875
Homo_sapiens	50	0.787567770314045	0.708418891170431
Homo_sapiens	51	0.789884066892377	0.71875
Homo_sapiens	52	0.790424694568974	0.691844919786096
Homo_sapiens	53	0.793602253985706	0.711829436038515
Homo_sapiens	54	0.783161535331615	0.694164989939638
Homo_sapiens	55	0.782843004338395	0.724789915966387
Homo_sapiens	56	0.789182355554037	0.687707641196013
Homo_sapiens	57	0.789722022771566	0.684976836532098
Homo_sapiens	58	0.789938096378125	0.729901269393512
Homo_sapiens	59	0.793193447577183	0.685884691848907
Homo_sapiens	60	0.78628085106383	0.736130867709815
Homo_sapiens	61	0.795378628740659	0.721254355400697
Homo_sapiens	62	0.790641152911375	0.708904109589041
Homo_sapiens	63	0.792839489221475	0.671641791044776
Homo_sapiens	64	0.791399691622409	0.70745044429255
Homo_sapiens	65	0.786013272077591	0.695564516129032
Homo_sapiens	66	0.791535298149417	0.712319339298004
Homo_sapiens	67	0.788778088928352	0.688164893617021
Homo_sapiens	68	0.7884818898713	0.675146771037182
Homo_sapiens	69	0.793438680865682	0.750543872371284
Homo_sapiens	70	0.790884810299959	0.72075208913649
Homo_sapiens	71	0.787567770314045	0.714779005524862
Homo_sapiens	72	0.793111736831262	0.699797160243408
Homo_sapiens	73	0.792975589659079	0.676913015042512
Homo_sapiens	74	0.791942396708383	0.702647657841141
Homo_sapiens	75	0.788912798442463	0.696032279757902
Homo_sapiens	76	0.78958703678381	0.696969696969697
Homo_sapiens	77	0.789884066892377	0.70938999314599
Homo_sapiens	78	0.793247930762098	0.703125
Homo_sapiens	79	0.790424694568974	0.695564516129032
Homo_sapiens	80	0.784411614875191	0.685884691848907
Homo_sapiens	81	0.792730642504119	0.69650067294751
Homo_sapiens	82	0.787514064577722	0.705521472392638
Homo_sapiens	83	0.78302878258806	0.716262975778547
Homo_sapiens	84	0.787165155749438	0.715272978576365
Homo_sapiens	85	0.787218813905931	0.688164893617021
Homo_sapiens	86	0.788589572877189	0.70600272851296
Homo_sapiens	87	0.788562649368385	0.704081632653061
Homo_sapiens	88	0.78746036616549	0.72075208913649
Homo_sapiens	89	0.791969551501852	0.70745044429255
Homo_sapiens	90	0.788912798442463	0.703125
Homo_sapiens	91	0.78636116028871	0.698380566801619
Homo_sapiens	92	0.787675203764963	0.702647657841141
Homo_sapiens	93	0.788616498224529	0.69650067294751
Homo_sapiens	94	0.788401146914255	0.692771084337349
Homo_sapiens	95	0.796613092363937	0.706967213114754
Homo_sapiens	96	0.792078189300412	0.715767634854772
Homo_sapiens	97	0.795460807273729	0.701694915254237
Homo_sapiens	98	0.791969551501852	0.72075208913649
Homo_sapiens	99	0.786575398447078	0.714285714285714
Homo_sapiens	100	0.787487214456188	0.717753120665742
Homo_sapiens	101	0.785024811365645	0.732484076433121
Homo_sapiens	102	0.784624791928525	0.74300071787509
Homo_sapiens	103	0.793520458996118	0.696032279757902
Homo_sapiens	104	0.788159017232554	0.676470588235294
Homo_sapiens	105	0.787433519705441	0.70600272851296
Homo_sapiens	106	0.794229909562945	0.68452380952381
Homo_sapiens	107	0.790641152911375	0.715272978576365
Homo_sapiens	108	0.791399691622409	0.695097380792478
Homo_sapiens	109	0.792948365833562	0.686339522546419
Homo_sapiens	110	0.790451745379877	0.706967213114754
Homo_sapiens	111	0.791806650668495	0.683619550858653
Homo_sapiens	112	0.791318350006852	0.699324324324324
Homo_sapiens	113	0.788697285299642	0.714779005524862
Homo_sapiens	114	0.788293515358362	0.717753120665742
Homo_sapiens	115	0.78759462592921	0.721757322175732
Homo_sapiens	116	0.788347327462626	0.706484641638225
Homo_sapiens	117	0.788078340384878	0.689081225033289
Homo_sapiens	118	0.791942396708383	0.713793103448276
Homo_sapiens	119	0.791237025110479	0.708904109589041
Homo_sapiens	120	0.786173797610538	0.695564516129032
Homo_sapiens	121	0.789641025641026	0.709876543209877
Homo_sapiens	122	0.783852575850132	0.700270635994587
Homo_sapiens	123	0.789560045123577	0.716262975778547
Homo_sapiens	124	0.793220688234082	0.689081225033289
Homo_sapiens	125	0.787111504907306	0.707934336525308
Homo_sapiens	126	0.785131552110952	0.717753120665742
Homo_sapiens	127	0.785158241832954	0.682267633487146
Homo_sapiens	128	0.786736153688943	0.707934336525308
Homo_sapiens	129	0.796832953839785	0.710851648351648
Homo_sapiens	130	0.787540916530278	0.719249478804725
Homo_sapiens	131	0.785558805523434	0.713301171605789
Homo_sapiens	132	0.791535298149417	0.680921052631579
Homo_sapiens	133	0.791888092707512	0.726825842696629
Homo_sapiens	134	0.792295554335895	0.684071381361533
Homo_sapiens	135	0.793875025778511	0.721757322175732
Homo_sapiens	136	0.793111736831262	0.730932203389831
Homo_sapiens	137	0.788643425410592	0.697439353099731
Homo_sapiens	138	0.790559967141292	0.707934336525308
Homo_sapiens	139	0.788401146914255	0.728360309641098
Homo_sapiens	140	0.787191983913295	0.717753120665742
Homo_sapiens	141	0.791047332009042	0.692771084337349
Homo_sapiens	142	0.792078189300412	0.680473372781065
Homo_sapiens	143	0.782763412071712	0.685430463576159
Homo_sapiens	144	0.786789753372394	0.679133858267717
Homo_sapiens	145	0.793275175161423	0.688164893617021
Homo_sapiens	146	0.786682561307902	0.691844919786096
Homo_sapiens	147	0.78486475465543	0.709876543209877
Homo_sapiens	148	0.786441485920529	0.702170963364993
Homo_sapiens	149	0.787621483375959	0.727336612789881
Homo_sapiens	150	0.786040021780561	0.700744752877454
Homo_sapiens	151	0.785959778133188	0.713301171605789
Homo_sapiens	152	0.791833796153451	0.681369321922317
Homo_sapiens	153	0.79412068076328	0.719249478804725
Homo_sapiens	154	0.790695286022389	0.700744752877454
Homo_sapiens	155	0.785131552110952	0.685884691848907
Homo_sapiens	156	0.78759462592921	0.68679495686795
Homo_sapiens	157	0.789695021881838	0.709876543209877
Homo_sapiens	158	0.789290229983255	0.710363761153054
Homo_sapiens	159	0.784784750772995	0.697439353099731
Homo_sapiens	160	0.791453928657095	0.734563520227112
Homo_sapiens	161	0.781968378643735	0.705521472392638
Homo_sapiens	162	0.788454973714754	0.722260990928123
Homo_sapiens	163	0.794885913893382	0.710363761153054
Homo_sapiens	164	0.788885852858802	0.721757322175732
Homo_sapiens	165	0.793602253985706	0.726315789473684
Homo_sapiens	166	0.792921143877236	0.692771084337349
Homo_sapiens	167	0.78910146908097	0.704081632653061
Homo_sapiens	168	0.797630970059053	0.68679495686795
Homo_sapiens	169	0.792839489221475	0.701219512195122
Homo_sapiens	170	0.789344178257749	0.693699731903485
Homo_sapiens	171	0.790966062806068	0.695564516129032
Homo_sapiens	172	0.787567770314045	0.725806451612903
Homo_sapiens	173	0.788778088928352	0.698380566801619
Homo_sapiens	174	0.788778088928352	0.694630872483222
Homo_sapiens	175	0.781809565717767	0.691844919786096
Homo_sapiens	176	0.787890158621866	0.697439353099731
Homo_sapiens	177	0.789182355554037	0.696032279757902
Homo_sapiens	178	0.791047332009042	0.72887323943662
Homo_sapiens	179	0.789749025507762	0.699797160243408
Homo_sapiens	180	0.791481049962306	0.728360309641098
Homo_sapiens	181	0.785558805523434	0.692307692307692
Homo_sapiens	182	0.786387933676075	0.689081225033289
Homo_sapiens	183	0.792132519377186	0.69650067294751
Homo_sapiens	184	0.791182817798787	0.697909642616318
Homo_sapiens	185	0.795488203891855	0.700270635994587
Homo_sapiens	186	0.788751152545846	0.73300283286119
Homo_sapiens	187	0.788993646238983	0.727848101265823
Homo_sapiens	188	0.789668022838388	0.681369321922317
Homo_sapiens	189	0.786870166592852	0.703602991162475
Homo_sapiens	190	0.789884066892377	0.702647657841141
Homo_sapiens	191	0.785451948581922	0.700270635994587
Homo_sapiens	192	0.790343553243909	0.699324324324324
Homo_sapiens	193	0.791752365281777	0.716759002770083
Homo_sapiens	194	0.784305069781656	0.702170963364993
Homo_sapiens	195	0.793084503656904	0.695564516129032
Homo_sapiens	196	0.781016467723937	0.685430463576159
Homo_sapiens	197	0.7884818898713	0.685884691848907
Homo_sapiens	198	0.787004225160147	0.693699731903485
Homo_sapiens	199	0.788239710599959	0.713793103448276
Homo_sapiens	200	0.783320898053313	0.68679495686795
Homo_sapiens	201	0.793875025778511	0.723776223776224
Homo_sapiens	202	0.790857729840781	0.677356020942408
Homo_sapiens	203	0.791888092707512	0.70600272851296
Homo_sapiens	204	0.792649027077113	0.706967213114754
Homo_sapiens	205	0.790695286022389	0.68679495686795
Homo_sapiens	206	0.789533055308676	0.711340206185567
Homo_sapiens	207	0.791426809210526	0.680026281208936
Homo_sapiens	208	0.788266612061022	0.700744752877454
Homo_sapiens	209	0.783241208586253	0.705040871934605
Homo_sapiens	210	0.793220688234082	0.716262975778547
Homo_sapiens	211	0.786227320693059	0.703125
Homo_sapiens	212	0.785879550867642	0.690460306871248
Homo_sapiens	213	0.791670951156812	0.701219512195122
Homo_sapiens	214	0.788562649368385	0.702647657841141
Homo_sapiens	215	0.788589572877189	0.705521472392638
Homo_sapiens	216	0.784731423911936	0.710851648351648
Homo_sapiens	217	0.790046177526937	0.715767634854772
Homo_sapiens	218	0.789209321396843	0.716262975778547
Homo_sapiens	219	0.787326152167985	0.715272978576365
Homo_sapiens	220	0.785986524195195	0.691844919786096
Homo_sapiens	221	0.788374236269925	0.711340206185567
Homo_sapiens	222	0.783985608092054	0.687250996015936
Homo_sapiens	223	0.792431468075617	0.734042553191489
Homo_sapiens	224	0.790641152911375	0.721757322175732
Homo_sapiens	225	0.788320420492167	0.701694915254237
Homo_sapiens	226	0.786040021780561	0.715272978576365
Homo_sapiens	227	0.790424694568974	0.685430463576159
Homo_sapiens	228	0.786013272077591	0.707934336525308
Homo_sapiens	229	0.791888092707512	0.719249478804725
Homo_sapiens	230	0.789452096934067	0.681818181818182
Homo_sapiens	231	0.797438199143765	0.740343347639485
Homo_sapiens	232	0.786575398447078	0.692771084337349
Homo_sapiens	233	0.786575398447078	0.736130867709815
Homo_sapiens	234	0.785933033891384	0.688622754491018
Homo_sapiens	235	0.787191983913295	0.67824377457405
Homo_sapiens	236	0.788966695132366	0.711340206185567
Homo_sapiens	237	0.786896974652494	0.725297827610372
Homo_sapiens	238	0.791915243777001	0.709876543209877
Homo_sapiens	239	0.791915243777001	0.705040871934605
Homo_sapiens	240	0.790911892613773	0.676028739386022
Homo_sapiens	241	0.787675203764963	0.699797160243408
Homo_sapiens	242	0.787782666530236	0.702647657841141
Homo_sapiens	243	0.789371155160629	0.720250521920668
Homo_sapiens	244	0.790722355357754	0.737704918032787
Homo_sapiens	245	0.790451745379877	0.737179487179487
Homo_sapiens	246	0.789506067338916	0.693699731903485
Homo_sapiens	247	0.791101520756268	0.705521472392638
Homo_sapiens	248	0.788966695132366	0.719249478804725
Homo_sapiens	249	0.789020599186964	0.692771084337349
Homo_sapiens	250	0.782259703312335	0.709876543209877
Homo_sapiens	251	0.788535727697928	0.708418891170431
Homo_sapiens	252	0.788105230832224	0.701694915254237
Homo_sapiens	253	0.784678104297605	0.713301171605789
Homo_sapiens	254	0.784464898278029	0.72075208913649
Homo_sapiens	255	0.794393809114359	0.689540306462359
Homo_sapiens	256	0.786548612293547	0.702647657841141
Homo_sapiens	257	0.797052936710608	0.720250521920668
Homo_sapiens	258	0.78625408496732	0.738231098430813
Homo_sapiens	259	0.791860943499726	0.749456915278783
Homo_sapiens	260	0.785692417593632	0.713301171605789
Homo_sapiens	261	0.786789753372394	0.728360309641098
Homo_sapiens	262	0.789533055308676	0.704560925799864
Homo_sapiens	263	0.780990058835464	0.72887323943662
Homo_sapiens	264	0.785371824951545	0.695097380792478
Homo_sapiens	265	0.787352991307312	0.698852126941256
Homo_sapiens	266	0.791698087338041	0.699797160243408
Homo_sapiens	267	0.781677270881278	0.72075208913649
Homo_sapiens	268	0.782763412071712	0.712319339298004
Homo_sapiens	269	0.795844531734546	0.698380566801619
Homo_sapiens	270	0.793929602639901	0.699797160243408
Homo_sapiens	271	0.795762273901809	0.713301171605789
Homo_sapiens	272	0.790993150684932	0.691844919786096
Homo_sapiens	273	0.789506067338916	0.710851648351648
Homo_sapiens	274	0.791915243777001	0.699324324324324
Homo_sapiens	275	0.797823834196891	0.711340206185567
Homo_sapiens	276	0.795323852484419	0.706484641638225
Homo_sapiens	277	0.78910146908097	0.714285714285714
Homo_sapiens	278	0.784704763199022	0.712809917355372
Homo_sapiens	279	0.791996708157597	0.700270635994587
Homo_sapiens	280	0.787809536803329	0.724282715185444
Homo_sapiens	281	0.787917036228423	0.693235097119893
Homo_sapiens	282	0.787782666530236	0.723776223776224
Homo_sapiens	283	0.783586646763469	0.720250521920668
Homo_sapiens	284	0.793574987115616	0.69650067294751
Homo_sapiens	285	0.790776499589154	0.710363761153054
Homo_sapiens	286	0.793247930762098	0.711340206185567
Homo_sapiens	287	0.787702066707592	0.712809917355372
Homo_sapiens	288	0.790749426546612	0.712319339298004
Homo_sapiens	289	0.787863282848956	0.71875
Homo_sapiens	290	0.785078178110129	0.68679495686795
Homo_sapiens	291	0.79107442545467	0.72887323943662
Homo_sapiens	292	0.784518188920213	0.694164989939638
Homo_sapiens	293	0.792866705571384	0.724789915966387
Homo_sapiens	294	0.785879550867642	0.69650067294751
Homo_sapiens	295	0.790181320561067	0.712319339298004
Homo_sapiens	296	0.791318350006852	0.704081632653061
Homo_sapiens	297	0.789749025507762	0.71875
Homo_sapiens	298	0.792377096984459	0.701219512195122
Homo_sapiens	299	0.791237025110479	0.713793103448276
Homo_sapiens	300	0.791182817798787	0.704081632653061
Homo_sapiens	301	0.78625408496732	0.699797160243408
Homo_sapiens	302	0.786147038801906	0.716759002770083
Homo_sapiens	303	0.790370598501181	0.713793103448276
Homo_sapiens	304	0.797052936710608	0.717753120665742
Homo_sapiens	305	0.795296467185456	0.724282715185444
Homo_sapiens	306	0.79107442545467	0.700270635994587
Homo_sapiens	307	0.788831967213115	0.696032279757902
Homo_sapiens	308	0.795570405070267	0.702647657841141
Homo_sapiens	309	0.788535727697928	0.698852126941256
Homo_sapiens	310	0.791752365281777	0.689540306462359
Homo_sapiens	311	0.785371824951545	0.677356020942408
Homo_sapiens	312	0.789614030289563	0.713301171605789
Homo_sapiens	313	0.787487214456188	0.705040871934605
Homo_sapiens	314	0.791318350006852	0.69
Homo_sapiens	315	0.787031042355266	0.713793103448276
Homo_sapiens	316	0.790451745379877	0.712319339298004
Homo_sapiens	317	0.797383138852448	0.693699731903485
Homo_sapiens	318	0.789992133255806	0.705040871934605
Homo_sapiens	319	0.793220688234082	0.689540306462359
Homo_sapiens	320	0.790046177526937	0.692771084337349
Homo_sapiens	321	0.79735561155798	0.709876543209877
Homo_sapiens	322	0.791942396708383	0.68679495686795
Homo_sapiens	323	0.793438680865682	0.720250521920668
Homo_sapiens	324	0.783081878284455	0.70600272851296
Homo_sapiens	325	0.786227320693059	0.717753120665742
Homo_sapiens	326	0.788939745866922	0.714779005524862
Homo_sapiens	327	0.794257221458047	0.714285714285714
Homo_sapiens	328	0.786013272077591	0.701219512195122
Homo_sapiens	329	0.788616498224529	0.705040871934605
Homo_sapiens	330	0.781597915468174	0.697439353099731
Homo_sapiens	331	0.791806650668495	0.707934336525308
Homo_sapiens	332	0.793030042918455	0.696032279757902
Homo_sapiens	333	0.78729931485837	0.705040871934605
Homo_sapiens	334	0.788939745866922	0.722765363128492
Homo_sapiens	335	0.793929602639901	0.692771084337349
Homo_sapiens	336	0.793793174554078	0.717753120665742
Homo_sapiens	337	0.790451745379877	0.712319339298004
Homo_sapiens	338	0.795680033071517	0.708904109589041
Homo_sapiens	339	0.788778088928352	0.694630872483222
Homo_sapiens	340	0.790803574485569	0.714285714285714
Homo_sapiens	341	0.783719588748261	0.705040871934605
Homo_sapiens	342	0.784731423911936	0.683619550858653
Homo_sapiens	343	0.791453928657095	0.737704918032787
Homo_sapiens	344	0.792023866675811	0.706484641638225
Homo_sapiens	345	0.788966695132366	0.721757322175732
Homo_sapiens	346	0.793520458996118	0.702170963364993
Homo_sapiens	347	0.78910146908097	0.694164989939638
Homo_sapiens	348	0.7927578513815	0.695564516129032
Homo_sapiens	349	0.788670354435566	0.705040871934605
Homo_sapiens	350	0.793138971875966	0.70745044429255
Homo_sapiens	351	0.792186856907669	0.737704918032787
Homo_sapiens	352	0.790127257799672	0.730416372618207
Homo_sapiens	353	0.789668022838388	0.713793103448276
Homo_sapiens	354	0.795844531734546	0.694164989939638
Homo_sapiens	355	0.790343553243909	0.717255717255717
Homo_sapiens	356	0.791101520756268	0.696032279757902
Homo_sapiens	357	0.790559967141292	0.73300283286119
Homo_sapiens	358	0.788374236269925	0.715767634854772
Homo_sapiens	359	0.782975694091325	0.70745044429255
Homo_sapiens	360	0.783879178686577	0.704560925799864
Homo_sapiens	361	0.791942396708383	0.701694915254237
Homo_sapiens	362	0.790911892613773	0.677799607072692
Homo_sapiens	363	0.791291239850629	0.699797160243408
Homo_sapiens	364	0.795104822885469	0.681818181818182
Homo_sapiens	365	0.784704763199022	0.70600272851296
Homo_sapiens	366	0.785184933369595	0.711829436038515
Homo_sapiens	367	0.789722022771566	0.716759002770083
Homo_sapiens	368	0.78646826477799	0.684976836532098
Homo_sapiens	369	0.790803574485569	0.708904109589041
Homo_sapiens	370	0.789830044797045	0.708418891170431
Homo_sapiens	371	0.787514064577722	0.724282715185444
Homo_sapiens	372	0.789452096934067	0.684071381361533
Homo_sapiens	373	0.791399691622409	0.705521472392638
Homo_sapiens	374	0.788347327462626	0.721254355400697
Homo_sapiens	375	0.788132123114721	0.697439353099731
Homo_sapiens	376	0.78625408496732	0.72887323943662
Homo_sapiens	377	0.789155391553916	0.708418891170431
Homo_sapiens	378	0.790235390721226	0.696032279757902
Homo_sapiens	379	0.792105353407181	0.728360309641098
Homo_sapiens	380	0.785585524301895	0.696969696969697
Homo_sapiens	381	0.788320420492167	0.699797160243408
Homo_sapiens	382	0.783002237439827	0.691382765531062
Homo_sapiens	383	0.790370598501181	0.711340206185567
Homo_sapiens	384	0.78759462592921	0.688622754491018
Homo_sapiens	385	0.793602253985706	0.691844919786096
Homo_sapiens	386	0.788535727697928	0.716759002770083
Homo_sapiens	387	0.790722355357754	0.710363761153054
Homo_sapiens	388	0.789857054921004	0.712319339298004
Homo_sapiens	389	0.785692417593632	0.727336612789881
Homo_sapiens	390	0.790803574485569	0.723270440251572
Homo_sapiens	391	0.789074510607769	0.713793103448276
Homo_sapiens	392	0.783879178686577	0.677799607072692
Homo_sapiens	393	0.78636116028871	0.717255717255717
Homo_sapiens	394	0.783533482597191	0.701694915254237
Homo_sapiens	395	0.788535727697928	0.703125
Homo_sapiens	396	0.789425114498599	0.684071381361533
Homo_sapiens	397	0.781095705106527	0.683619550858653
Homo_sapiens	398	0.786441485920529	0.711340206185567
Homo_sapiens	399	0.7854252388887	0.696032279757902
Homo_sapiens	400	0.789857054921004	0.70938999314599
Homo_sapiens	401	0.796283527546025	0.718251214434421
Homo_sapiens	402	0.788643425410592	0.711829436038515
Homo_sapiens	403	0.789938096378125	0.681818181818182
Homo_sapiens	404	0.785024811365645	0.722765363128492
Homo_sapiens	405	0.789452096934067	0.699797160243408
Homo_sapiens	406	0.78143925296884	0.701694915254237
Homo_sapiens	407	0.793356919589187	0.711829436038515
Homo_sapiens	408	0.79565262323883	0.702170963364993
Homo_sapiens	409	0.787890158621866	0.738758029978587
Homo_sapiens	410	0.786521827964313	0.708904109589041
Homo_sapiens	411	0.794749156974744	0.697439353099731
Homo_sapiens	412	0.789911080711354	0.741404011461318
Homo_sapiens	413	0.79735561155798	0.70600272851296
Homo_sapiens	414	0.791535298149417	0.70938999314599
Homo_sapiens	415	0.788185913185913	0.723776223776224
Homo_sapiens	416	0.790370598501181	0.725806451612903
Homo_sapiens	417	0.788239710599959	0.710363761153054
Homo_sapiens	418	0.792349914236707	0.695564516129032
Homo_sapiens	419	0.789290229983255	0.700744752877454
Homo_sapiens	420	0.787917036228423	0.686339522546419
Homo_sapiens	421	0.794038778877888	0.704560925799864
Homo_sapiens	422	0.788374236269925	0.701219512195122
Homo_sapiens	423	0.789641025641026	0.705040871934605
Homo_sapiens	424	0.787165155749438	0.705521472392638
Homo_sapiens	425	0.784838084882259	0.713793103448276
Homo_sapiens	426	0.789236289082522	0.700744752877454
Homo_sapiens	427	0.791562425031701	0.710363761153054
Homo_sapiens	428	0.786414708886619	0.724282715185444
Homo_sapiens	429	0.786628976227777	0.694630872483222
Homo_sapiens	430	0.788885852858802	0.694630872483222
Homo_sapiens	431	0.793929602639901	0.680026281208936
Homo_sapiens	432	0.795050084334446	0.718251214434421
Homo_sapiens	433	0.787728931482555	0.707934336525308
Homo_sapiens	434	0.792186856907669	0.718251214434421
Homo_sapiens	435	0.78539853101197	0.69
Homo_sapiens	436	0.792431468075617	0.714779005524862
Homo_sapiens	437	0.789560045123577	0.696032279757902
Homo_sapiens	438	0.787514064577722	0.708904109589041
Homo_sapiens	439	0.788374236269925	0.705040871934605
Homo_sapiens	440	0.794066077629181	0.696969696969697
Homo_sapiens	441	0.789317203198688	0.692307692307692
Homo_sapiens	442	0.789938096378125	0.725806451612903
Homo_sapiens	443	0.782524732348557	0.702647657841141
Homo_sapiens	444	0.789560045123577	0.711340206185567
Homo_sapiens	445	0.786709356585715	0.723776223776224
Homo_sapiens	446	0.796942930094541	0.707934336525308
Homo_sapiens	447	0.790911892613773	0.706484641638225
Homo_sapiens	448	0.785558805523434	0.699324324324324
Homo_sapiens	449	0.787675203764963	0.670336787564767
Homo_sapiens	450	0.781915433833237	0.703602991162475
Homo_sapiens	451	0.783586646763469	0.713301171605789
Homo_sapiens	452	0.783719588748261	0.691382765531062
Homo_sapiens	453	0.789560045123577	0.677799607072692
Homo_sapiens	454	0.796063969118357	0.714285714285714
Homo_sapiens	455	0.785906291469598	0.713793103448276
Homo_sapiens	456	0.784225179953823	0.693699731903485
Homo_sapiens	457	0.793166208791209	0.724789915966387
Homo_sapiens	458	0.790154288255619	0.728360309641098
Homo_sapiens	459	0.794503113068006	0.690921228304406
Homo_sapiens	460	0.793574987115616	0.709876543209877
Homo_sapiens	461	0.794229909562945	0.712809917355372
Homo_sapiens	462	0.782922612792787	0.711829436038515
Homo_sapiens	463	0.78729931485837	0.722260990928123
Homo_sapiens	464	0.788885852858802	0.701694915254237
Homo_sapiens	465	0.791047332009042	0.700744752877454
Homo_sapiens	466	0.790181320561067	0.701694915254237
Homo_sapiens	467	0.795159568974421	0.730932203389831
Homo_sapiens	468	0.788347327462626	0.722765363128492
Homo_sapiens	469	0.794202599546111	0.718251214434421
Homo_sapiens	470	0.779119581716984	0.71875
Homo_sapiens	471	0.788562649368385	0.70600272851296
Homo_sapiens	472	0.790505852556643	0.698852126941256
Homo_sapiens	473	0.788508807865629	0.719749652294854
Homo_sapiens	474	0.792186856907669	0.714779005524862
Homo_sapiens	475	0.7927578513815	0.700270635994587
Homo_sapiens	476	0.791698087338041	0.698380566801619
Homo_sapiens	477	0.787057861378041	0.710851648351648
Homo_sapiens	478	0.790262428576317	0.706967213114754
Homo_sapiens	479	0.792186856907669	0.725297827610372
Homo_sapiens	480	0.789020599186964	0.706967213114754
Homo_sapiens	481	0.792812274739986	0.721757322175732
Homo_sapiens	482	0.794639785316177	0.703602991162475
Homo_sapiens	483	0.788858909115749	0.749456915278783
Homo_sapiens	484	0.787809536803329	0.738231098430813
Homo_sapiens	485	0.790776499589154	0.712809917355372
Homo_sapiens	486	0.785371824951545	0.725297827610372
Homo_sapiens	487	0.788051451772493	0.70745044429255
Homo_sapiens	488	0.795488203891855	0.699797160243408
Homo_sapiens	489	0.789884066892377	0.726825842696629
Homo_sapiens	490	0.784438255671784	0.680921052631579
Homo_sapiens	491	0.791833796153451	0.700270635994587
Homo_sapiens	492	0.788831967213115	0.692771084337349
Homo_sapiens	493	0.786227320693059	0.690921228304406
Homo_sapiens	494	0.78539853101197	0.710363761153054
Homo_sapiens	495	0.793820456420126	0.707934336525308
Homo_sapiens	496	0.787433519705441	0.734563520227112
Homo_sapiens	497	0.79047879804237	0.711340206185567
Homo_sapiens	498	0.785772606654419	0.700270635994587
Homo_sapiens	499	0.786709356585715	0.705521472392638
Homo_sapiens	500	0.788454973714754	0.70600272851296
Homo_sapiens	501	0.790641152911375	0.697909642616318
Homo_sapiens	502	0.791291239850629	0.680026281208936
Homo_sapiens	503	0.790208354716207	0.701219512195122
Homo_sapiens	504	0.792105353407181	0.736130867709815
Homo_sapiens	505	0.796365893183464	0.715767634854772
Homo_sapiens	506	0.788858909115749	0.70745044429255
Homo_sapiens	507	0.785879550867642	0.686339522546419
Homo_sapiens	508	0.788589572877189	0.730932203389831
Homo_sapiens	509	0.77993516579996	0.678688524590164
Homo_sapiens	510	0.787352991307312	0.706967213114754
Homo_sapiens	511	0.786093526648969	0.67824377457405
Homo_sapiens	512	0.792186856907669	0.719249478804725
Homo_sapiens	513	0.781412815481426	0.717753120665742
Homo_sapiens	514	0.790668218540326	0.700744752877454
Homo_sapiens	515	0.782286198137172	0.715272978576365
Homo_sapiens	516	0.788508807865629	0.69
Homo_sapiens	517	0.793030042918455	0.716759002770083
Homo_sapiens	518	0.790343553243909	0.716262975778547
Homo_sapiens	519	0.790559967141292	0.716759002770083
Homo_sapiens	520	0.792051027056685	0.707934336525308
Homo_sapiens	521	0.785478660091821	0.723776223776224
Homo_sapiens	522	0.795104822885469	0.739285714285714
Homo_sapiens	523	0.786147038801906	0.705521472392638
Homo_sapiens	524	0.789263258611263	0.708418891170431
Homo_sapiens	525	0.785799339978907	0.728360309641098
Homo_sapiens	526	0.792268377182451	0.685430463576159
Homo_sapiens	527	0.791047332009042	0.689081225033289
Homo_sapiens	528	0.792513038704365	0.684071381361533
Homo_sapiens	529	0.788347327462626	0.724282715185444
Homo_sapiens	530	0.790127257799672	0.712809917355372
Homo_sapiens	531	0.785211626721061	0.715272978576365
Homo_sapiens	532	0.788347327462626	0.721254355400697
Homo_sapiens	533	0.788562649368385	0.683168316831683
Homo_sapiens	534	0.7955978092384	0.691844919786096
Homo_sapiens	535	0.787648342654481	0.703602991162475
Homo_sapiens	536	0.788562649368385	0.700270635994587
Homo_sapiens	537	0.785345120707242	0.701694915254237
Homo_sapiens	538	0.783267769940315	0.696032279757902
Homo_sapiens	539	0.794721811237656	0.706967213114754
Homo_sapiens	540	0.791101520756268	0.712319339298004
Homo_sapiens	541	0.794229909562945	0.710363761153054
Homo_sapiens	542	0.781862496191734	0.671206225680934
Homo_sapiens	543	0.785318418278875	0.696969696969697
Homo_sapiens	544	0.787917036228423	0.697909642616318
Homo_sapiens	545	0.785906291469598	0.695097380792478
Homo_sapiens	546	0.792893923789907	0.695097380792478
Homo_sapiens	547	0.787917036228423	0.730416372618207
Homo_sapiens	548	0.789263258611263	0.721254355400697
Homo_sapiens	549	0.78695059625213	0.72075208913649
Homo_sapiens	550	0.792431468075617	0.680473372781065
Homo_sapiens	551	0.7937658945632	0.727848101265823
Homo_sapiens	552	0.795817110567481	0.693699731903485
Homo_sapiens	553	0.786736153688943	0.691844919786096
Homo_sapiens	554	0.788751152545846	0.700270635994587
Homo_sapiens	555	0.79047879804237	0.713301171605789
Homo_sapiens	556	0.796228626585769	0.712809917355372
Homo_sapiens	557	0.79453044375645	0.691844919786096
Homo_sapiens	558	0.794038778877888	0.70938999314599
Homo_sapiens	559	0.791047332009042	0.68679495686795
Homo_sapiens	560	0.78958703678381	0.712319339298004
Homo_sapiens	561	0.78486475465543	0.689081225033289
Homo_sapiens	562	0.782233210282115	0.699324324324324
Homo_sapiens	563	0.788320420492167	0.696969696969697
Homo_sapiens	564	0.789668022838388	0.702170963364993
Homo_sapiens	565	0.797603425650943	0.695097380792478
Homo_sapiens	566	0.789749025507762	0.693235097119893
Homo_sapiens	567	0.789236289082522	0.716262975778547
Homo_sapiens	568	0.788239710599959	0.717753120665742
Homo_sapiens	569	0.794147985146472	0.71875
Homo_sapiens	570	0.793275175161423	0.702170963364993
Homo_sapiens	571	0.797245521383452	0.706967213114754
Homo_sapiens	572	0.792676230352118	0.719249478804725
Homo_sapiens	573	0.783825974819289	0.700744752877454
Homo_sapiens	574	0.782763412071712	0.698852126941256
Homo_sapiens	575	0.78746036616549	0.710851648351648
Homo_sapiens	576	0.788751152545846	0.680026281208936
Homo_sapiens	577	0.791779507044668	0.695097380792478
Homo_sapiens	578	0.783613231552163	0.699324324324324
Homo_sapiens	579	0.786200558240861	0.709876543209877
Homo_sapiens	580	0.792404281597365	0.729901269393512
Homo_sapiens	581	0.791047332009042	0.697909642616318
Homo_sapiens	582	0.789020599186964	0.721757322175732
Homo_sapiens	583	0.792921143877236	0.721757322175732
Homo_sapiens	584	0.786575398447078	0.715767634854772
Homo_sapiens	585	0.790181320561067	0.721254355400697
Homo_sapiens	586	0.791562425031701	0.731448763250883
Homo_sapiens	587	0.787514064577722	0.68679495686795
Homo_sapiens	588	0.794557776325295	0.688164893617021
Homo_sapiens	589	0.793547722119151	0.69650067294751
Homo_sapiens	590	0.788751152545846	0.710851648351648
Homo_sapiens	591	0.786682561307902	0.725297827610372
Homo_sapiens	592	0.789749025507762	0.712319339298004
Homo_sapiens	593	0.787540916530278	0.698852126941256
Homo_sapiens	594	0.792812274739986	0.708904109589041
Homo_sapiens	595	0.789911080711354	0.696032279757902
Homo_sapiens	596	0.786816555952989	0.719249478804725
Homo_sapiens	597	0.788024564994882	0.689081225033289
Homo_sapiens	598	0.785959778133188	0.694164989939638
Homo_sapiens	599	0.801144640998959	0.68452380952381
Homo_sapiens	600	0.792404281597365	0.697909642616318
Homo_sapiens	601	0.789263258611263	0.70745044429255
Homo_sapiens	602	0.794721811237656	0.698380566801619
Homo_sapiens	603	0.78539853101197	0.722765363128492
Homo_sapiens	604	0.788212810974986	0.704560925799864
Homo_sapiens	605	0.785345120707242	0.717255717255717
Homo_sapiens	606	0.789965113892879	0.708418891170431
Homo_sapiens	607	0.792676230352118	0.69
Homo_sapiens	608	0.786173797610538	0.710363761153054
Homo_sapiens	609	0.794639785316177	0.72887323943662
Homo_sapiens	610	0.789290229983255	0.710363761153054
Homo_sapiens	611	0.786736153688943	0.713793103448276
Homo_sapiens	612	0.780356780863572	0.73300283286119
Homo_sapiens	613	0.782418699186992	0.722260990928123
Homo_sapiens	614	0.788966695132366	0.704081632653061
Homo_sapiens	615	0.784731423911936	0.721757322175732
Homo_sapiens	616	0.785318418278875	0.713793103448276
Homo_sapiens	617	0.785719145461968	0.72075208913649
Homo_sapiens	618	0.789047553976496	0.705040871934605
Homo_sapiens	619	0.792023866675811	0.715767634854772
Homo_sapiens	620	0.787702066707592	0.703125
Homo_sapiens	621	0.790938976782412	0.70938999314599
Homo_sapiens	622	0.785665691543643	0.718251214434421
Homo_sapiens	623	0.791670951156812	0.680473372781065
Homo_sapiens	624	0.785131552110952	0.726825842696629
Homo_sapiens	625	0.788993646238983	0.711340206185567
Homo_sapiens	626	0.792812274739986	0.699324324324324
Homo_sapiens	627	0.790424694568974	0.721254355400697
Homo_sapiens	628	0.790262428576317	0.703125
Homo_sapiens	629	0.794940629839959	0.715767634854772
Homo_sapiens	630	0.784518188920213	0.725806451612903
Homo_sapiens	631	0.79047879804237	0.718251214434421
Homo_sapiens	632	0.788778088928352	0.714285714285714
Homo_sapiens	633	0.788024564994882	0.700744752877454
Homo_sapiens	634	0.790370598501181	0.719749652294854
Homo_sapiens	635	0.789155391553916	0.703602991162475
Homo_sapiens	636	0.789398133907516	0.690921228304406
Homo_sapiens	637	0.78947908121411	0.69
Homo_sapiens	638	0.791616684374679	0.705040871934605
Homo_sapiens	639	0.794066077629181	0.708418891170431
Homo_sapiens	640	0.787111504907306	0.66645202833226
Homo_sapiens	641	0.788670354435566	0.701219512195122
Homo_sapiens	642	0.789425114498599	0.708904109589041
Homo_sapiens	643	0.787755798090041	0.70600272851296
Homo_sapiens	644	0.785345120707242	0.705521472392638
Homo_sapiens	645	0.787728931482555	0.721757322175732
Homo_sapiens	646	0.795214322602858	0.713793103448276
Homo_sapiens	647	0.787165155749438	0.711829436038515
Homo_sapiens	648	0.795680033071517	0.703602991162475
Homo_sapiens	649	0.782922612792787	0.691382765531062
Homo_sapiens	650	0.798099516240498	0.701219512195122
Homo_sapiens	651	0.791589553773391	0.693235097119893
Homo_sapiens	652	0.785451948581922	0.694164989939638
Homo_sapiens	653	0.786307618982774	0.727336612789881
Homo_sapiens	654	0.789398133907516	0.721757322175732
Homo_sapiens	655	0.788374236269925	0.733522324592488
Homo_sapiens	656	0.794257221458047	0.71875
Homo_sapiens	657	0.788831967213115	0.724789915966387
Homo_sapiens	658	0.787970796943232	0.70745044429255
Homo_sapiens	659	0.783666406541581	0.713793103448276
Homo_sapiens	660	0.789398133907516	0.70745044429255
Homo_sapiens	661	0.789776030090614	0.716262975778547
Homo_sapiens	662	0.790884810299959	0.702647657841141
Homo_sapiens	663	0.789992133255806	0.686339522546419
Homo_sapiens	664	0.788724218003005	0.70938999314599
Homo_sapiens	665	0.78958703678381	0.710851648351648
Homo_sapiens	666	0.797686064582974	0.705521472392638
Homo_sapiens	667	0.78497145187602	0.716262975778547
Homo_sapiens	668	0.790749426546612	0.727336612789881
Homo_sapiens	669	0.790830651236047	0.702170963364993
Homo_sapiens	670	0.790289468281667	0.702170963364993
Homo_sapiens	671	0.791345462020763	0.703602991162475
Homo_sapiens	672	0.787540916530278	0.719749652294854
Homo_sapiens	673	0.784731423911936	0.681818181818182
Homo_sapiens	674	0.791616684374679	0.712319339298004
Homo_sapiens	675	0.785585524301895	0.703602991162475
Homo_sapiens	676	0.786066773304292	0.706484641638225
Homo_sapiens	677	0.791996708157597	0.704081632653061
Homo_sapiens	678	0.792893923789907	0.701694915254237
Homo_sapiens	679	0.789992133255806	0.703602991162475
Homo_sapiens	680	0.788858909115749	0.710851648351648
Homo_sapiens	681	0.791399691622409	0.716262975778547
Homo_sapiens	682	0.791725225379632	0.712809917355372
Homo_sapiens	683	0.790749426546612	0.689540306462359
Homo_sapiens	684	0.792431468075617	0.696032279757902
Homo_sapiens	685	0.785719145461968	0.712809917355372
Homo_sapiens	686	0.790505852556643	0.702647657841141
Homo_sapiens	687	0.783533482597191	0.683619550858653
Homo_sapiens	688	0.787352991307312	0.700270635994587
Homo_sapiens	689	0.787057861378041	0.725806451612903
Homo_sapiens	690	0.789506067338916	0.722260990928123
Homo_sapiens	691	0.791020240419192	0.693235097119893
Homo_sapiens	692	0.792241201893394	0.723270440251572
Homo_sapiens	693	0.792078189300412	0.708904109589041
Homo_sapiens	694	0.787111504907306	0.677356020942408
Homo_sapiens	695	0.793356919589187	0.711340206185567
Homo_sapiens	696	0.795625215294523	0.707934336525308
Homo_sapiens	697	0.785104864203406	0.700744752877454
Homo_sapiens	698	0.796036532827848	0.734563520227112
Homo_sapiens	699	0.787433519705441	0.715272978576365
Homo_sapiens	700	0.794066077629181	0.703602991162475
Homo_sapiens	701	0.79428453523161	0.709876543209877
Homo_sapiens	702	0.791888092707512	0.720250521920668
Homo_sapiens	703	0.781783103168156	0.709876543209877
Homo_sapiens	704	0.789074510607769	0.700744752877454
Homo_sapiens	705	0.782365693381207	0.711829436038515
Homo_sapiens	706	0.793629522729616	0.694630872483222
Homo_sapiens	707	0.791996708157597	0.722260990928123
Homo_sapiens	708	0.795159568974421	0.698852126941256
Homo_sapiens	709	0.784651447207501	0.708904109589041
Homo_sapiens	710	0.788185913185913	0.70745044429255
Homo_sapiens	711	0.793493197746324	0.719249478804725
Homo_sapiens	712	0.785451948581922	0.703602991162475
Homo_sapiens	713	0.786040021780561	0.712809917355372
Homo_sapiens	714	0.786870166592852	0.697909642616318
Homo_sapiens	715	0.781016467723937	0.713793103448276
Homo_sapiens	716	0.79551560239719	0.710851648351648
Homo_sapiens	717	0.784891426241207	0.693699731903485
Homo_sapiens	718	0.788858909115749	0.702170963364993
Homo_sapiens	719	0.788078340384878	0.68452380952381
Homo_sapiens	720	0.785585524301895	0.725806451612903
Homo_sapiens	721	0.793356919589187	0.697439353099731
Homo_sapiens	722	0.791155716928136	0.708418891170431
Homo_sapiens	723	0.7884818898713	0.69650067294751
Homo_sapiens	724	0.785318418278875	0.702647657841141
Homo_sapiens	725	0.790046177526937	0.706967213114754
Homo_sapiens	726	0.787218813905931	0.687707641196013
Homo_sapiens	727	0.788428059395801	0.699324324324324
Homo_sapiens	728	0.793520458996118	0.712809917355372
Homo_sapiens	729	0.787352991307312	0.700270635994587
Homo_sapiens	730	0.794093378257581	0.681818181818182
Homo_sapiens	731	0.788589572877189	0.710851648351648
Homo_sapiens	732	0.790046177526937	0.700744752877454
Homo_sapiens	733	0.785665691543643	0.715767634854772
Homo_sapiens	734	0.792649027077113	0.688164893617021
Homo_sapiens	735	0.787567770314045	0.714285714285714
Homo_sapiens	736	0.791264131551901	0.715767634854772
Homo_sapiens	737	0.786013272077591	0.69650067294751
Homo_sapiens	738	0.791345462020763	0.693699731903485
Homo_sapiens	739	0.787084682228659	0.678688524590164
Homo_sapiens	740	0.794694467382329	0.694164989939638
Homo_sapiens	741	0.790587027212049	0.722765363128492
Homo_sapiens	742	0.783879178686577	0.704081632653061
Homo_sapiens	743	0.792186856907669	0.700744752877454
Homo_sapiens	744	0.791182817798787	0.726825842696629
Homo_sapiens	745	0.794612447104964	0.725297827610372
Homo_sapiens	746	0.785692417593632	0.699797160243408
Homo_sapiens	747	0.783161535331615	0.718251214434421
Homo_sapiens	748	0.785158241832954	0.695564516129032
Homo_sapiens	749	0.792377096984459	0.710851648351648
Homo_sapiens	750	0.792023866675811	0.706967213114754
Homo_sapiens	751	0.791101520756268	0.68679495686795
Homo_sapiens	752	0.792975589659079	0.712809917355372
Homo_sapiens	753	0.787352991307312	0.70745044429255
Homo_sapiens	754	0.78625408496732	0.726315789473684
Homo_sapiens	755	0.791969551501852	0.687707641196013
Homo_sapiens	756	0.789236289082522	0.695097380792478
Homo_sapiens	757	0.786040021780561	0.693699731903485
Homo_sapiens	758	0.786521827964313	0.690921228304406
Homo_sapiens	759	0.789776030090614	0.690460306871248
Homo_sapiens	760	0.792268377182451	0.698852126941256
Homo_sapiens	761	0.789776030090614	0.716759002770083
Homo_sapiens	762	0.786682561307902	0.700270635994587
Homo_sapiens	763	0.789074510607769	0.72075208913649
Homo_sapiens	764	0.790343553243909	0.713793103448276
Homo_sapiens	765	0.792513038704365	0.739285714285714
Homo_sapiens	766	0.786200558240861	0.703602991162475
Homo_sapiens	767	0.791318350006852	0.704081632653061
Homo_sapiens	768	0.789560045123577	0.708904109589041
Homo_sapiens	769	0.792431468075617	0.702170963364993
Homo_sapiens	770	0.793656793347536	0.694630872483222
Homo_sapiens	771	0.789992133255806	0.703602991162475
Homo_sapiens	772	0.789614030289563	0.692771084337349
Homo_sapiens	773	0.788616498224529	0.699324324324324
Homo_sapiens	774	0.789938096378125	0.696969696969697
Homo_sapiens	775	0.787433519705441	0.70600272851296
Homo_sapiens	776	0.795104822885469	0.701694915254237
Homo_sapiens	777	0.792159687210618	0.715272978576365
Homo_sapiens	778	0.794995353319795	0.725806451612903
Homo_sapiens	779	0.790830651236047	0.725297827610372
Homo_sapiens	780	0.785558805523434	0.705040871934605
Homo_sapiens	781	0.782233210282115	0.708904109589041
Homo_sapiens	782	0.783294333095941	0.70600272851296
Homo_sapiens	783	0.784038833633185	0.723776223776224
Homo_sapiens	784	0.789209321396843	0.700270635994587
Homo_sapiens	785	0.786173797610538	0.693235097119893
Homo_sapiens	786	0.792948365833562	0.708904109589041
Homo_sapiens	787	0.791698087338041	0.692771084337349
Homo_sapiens	788	0.786628976227777	0.698380566801619
Homo_sapiens	789	0.785345120707242	0.725297827610372
Homo_sapiens	790	0.787057861378041	0.703602991162475
Homo_sapiens	791	0.788347327462626	0.708418891170431
Homo_sapiens	792	0.782074289777537	0.666881443298969
Homo_sapiens	793	0.787675203764963	0.701219512195122
Homo_sapiens	794	0.782100772043885	0.722260990928123
Homo_sapiens	795	0.789992133255806	0.70938999314599
Homo_sapiens	796	0.787272479378281	0.70938999314599
Homo_sapiens	797	0.792703435494389	0.711829436038515
Homo_sapiens	798	0.789641025641026	0.703125
Homo_sapiens	799	0.785451948581922	0.719749652294854
Homo_sapiens	800	0.795132194987607	0.708418891170431
Homo_sapiens	801	0.789857054921004	0.700270635994587
Homo_sapiens	802	0.78636116028871	0.704081632653061
Homo_sapiens	803	0.793411425234447	0.675146771037182
Homo_sapiens	804	0.785558805523434	0.708904109589041
Homo_sapiens	805	0.795625215294523	0.696969696969697
Homo_sapiens	806	0.78249822136396	0.718251214434421
Homo_sapiens	807	0.791237025110479	0.690921228304406
Homo_sapiens	808	0.788239710599959	0.704081632653061
Homo_sapiens	809	0.789614030289563	0.725297827610372
Homo_sapiens	810	0.787782666530236	0.70938999314599
Homo_sapiens	811	0.789992133255806	0.689081225033289
Homo_sapiens	812	0.791020240419192	0.700270635994587
Homo_sapiens	813	0.791725225379632	0.695097380792478
Homo_sapiens	814	0.796365893183464	0.702647657841141
Homo_sapiens	815	0.782074289777537	0.683619550858653
Homo_sapiens	816	0.787648342654481	0.714285714285714
Homo_sapiens	817	0.7884818898713	0.685884691848907
Homo_sapiens	818	0.788347327462626	0.685884691848907
Homo_sapiens	819	0.7955978092384	0.727336612789881
Homo_sapiens	820	0.786816555952989	0.690921228304406
Homo_sapiens	821	0.785986524195195	0.705521472392638
Homo_sapiens	822	0.793547722119151	0.688622754491018
Homo_sapiens	823	0.785665691543643	0.72075208913649
Homo_sapiens	824	0.785024811365645	0.697909642616318
Homo_sapiens	825	0.790911892613773	0.720250521920668
Homo_sapiens	826	0.790424694568974	0.712319339298004
Homo_sapiens	827	0.79007320243552	0.712809917355372
Homo_sapiens	828	0.792051027056685	0.719749652294854
Homo_sapiens	829	0.792186856907669	0.708904109589041
Homo_sapiens	830	0.788239710599959	0.691844919786096
Homo_sapiens	831	0.787084682228659	0.704560925799864
Homo_sapiens	832	0.787809536803329	0.690460306871248
Homo_sapiens	833	0.791698087338041	0.698380566801619
Homo_sapiens	834	0.789047553976496	0.725297827610372
Homo_sapiens	835	0.789533055308676	0.707934336525308
Homo_sapiens	836	0.785772606654419	0.690460306871248
Homo_sapiens	837	0.782736884912566	0.720250521920668
Homo_sapiens	838	0.788589572877189	0.704081632653061
Homo_sapiens	839	0.790532908922887	0.727336612789881
Homo_sapiens	840	0.783267769940315	0.721757322175732
Homo_sapiens	841	0.787890158621866	0.712809917355372
Homo_sapiens	842	0.789236289082522	0.694630872483222
Homo_sapiens	843	0.789020599186964	0.695564516129032
Homo_sapiens	844	0.785665691543643	0.717255717255717
Homo_sapiens	845	0.785345120707242	0.70600272851296
Homo_sapiens	846	0.787809536803329	0.709876543209877
Homo_sapiens	847	0.794940629839959	0.738758029978587
Homo_sapiens	848	0.792322733353916	0.697439353099731
Homo_sapiens	849	0.78724564572753	0.703602991162475
Homo_sapiens	850	0.789749025507762	0.702647657841141
Homo_sapiens	851	0.781174958568675	0.710851648351648
Homo_sapiens	852	0.782657314221816	0.718251214434421
Homo_sapiens	853	0.790262428576317	0.743534482758621
Homo_sapiens	854	0.790316509837468	0.695564516129032
Homo_sapiens	855	0.789020599186964	0.741404011461318
Homo_sapiens	856	0.791969551501852	0.686339522546419
Homo_sapiens	857	0.790046177526937	0.731966053748232
Homo_sapiens	858	0.787648342654481	0.682717678100264
Homo_sapiens	859	0.791888092707512	0.692771084337349
Homo_sapiens	860	0.78486475465543	0.724789915966387
Homo_sapiens	861	0.786575398447078	0.696969696969697
Homo_sapiens	862	0.791399691622409	0.71875
Homo_sapiens	863	0.787514064577722	0.721757322175732
Homo_sapiens	864	0.78457148680322	0.70938999314599
Homo_sapiens	865	0.787031042355266	0.723270440251572
Homo_sapiens	866	0.793030042918455	0.68452380952381
Homo_sapiens	867	0.785906291469598	0.747292418772563
Homo_sapiens	868	0.791698087338041	0.723270440251572
Homo_sapiens	869	0.790668218540326	0.693235097119893
Homo_sapiens	870	0.788266612061022	0.72075208913649
Homo_sapiens	871	0.786923784538857	0.706484641638225
Homo_sapiens	872	0.793438680865682	0.71875
Homo_sapiens	873	0.790641152911375	0.711829436038515
Homo_sapiens	874	0.785826075122482	0.712319339298004
Homo_sapiens	875	0.786548612293547	0.700744752877454
Homo_sapiens	876	0.789749025507762	0.703602991162475
Homo_sapiens	877	0.783480325644505	0.708904109589041
Homo_sapiens	878	0.785318418278875	0.70600272851296
Homo_sapiens	879	0.790262428576317	0.701694915254237
Homo_sapiens	880	0.792431468075617	0.695564516129032
Homo_sapiens	881	0.788347327462626	0.681818181818182
Homo_sapiens	882	0.794038778877888	0.689540306462359
Homo_sapiens	883	0.787782666530236	0.724282715185444
Homo_sapiens	884	0.787165155749438	0.735607675906183
Homo_sapiens	885	0.789911080711354	0.701694915254237
Homo_sapiens	886	0.791915243777001	0.708418891170431
Homo_sapiens	887	0.789749025507762	0.698380566801619
Homo_sapiens	888	0.788831967213115	0.708418891170431
Homo_sapiens	889	0.787326152167985	0.699324324324324
Homo_sapiens	890	0.787433519705441	0.681369321922317
Homo_sapiens	891	0.794639785316177	0.705521472392638
Homo_sapiens	892	0.787165155749438	0.703125
Homo_sapiens	893	0.786387933676075	0.710851648351648
Homo_sapiens	894	0.790370598501181	0.693699731903485
Homo_sapiens	895	0.788805027150712	0.732484076433121
Homo_sapiens	896	0.790127257799672	0.715767634854772
Homo_sapiens	897	0.790749426546612	0.731448763250883
Homo_sapiens	898	0.793902313271234	0.72075208913649
Homo_sapiens	899	0.781862496191734	0.700744752877454
Homo_sapiens	900	0.792268377182451	0.727848101265823
Homo_sapiens	901	0.791291239850629	0.710851648351648
Homo_sapiens	902	0.790559967141292	0.711829436038515
Homo_sapiens	903	0.789560045123577	0.708904109589041
Homo_sapiens	904	0.793493197746324	0.716759002770083
Homo_sapiens	905	0.791345462020763	0.714285714285714
Homo_sapiens	906	0.783533482597191	0.702647657841141
Homo_sapiens	907	0.784731423911936	0.713793103448276
Homo_sapiens	908	0.791128617914026	0.72075208913649
Homo_sapiens	909	0.790181320561067	0.694630872483222
Homo_sapiens	910	0.790938976782412	0.70600272851296
Homo_sapiens	911	0.788939745866922	0.720250521920668
Homo_sapiens	912	0.791752365281777	0.726825842696629
Homo_sapiens	913	0.790559967141292	0.702170963364993
Homo_sapiens	914	0.787809536803329	0.692771084337349
Homo_sapiens	915	0.78724564572753	0.722260990928123
Homo_sapiens	916	0.789452096934067	0.716262975778547
Homo_sapiens	917	0.795789691289967	0.71875
Homo_sapiens	918	0.793166208791209	0.687707641196013
Homo_sapiens	919	0.792377096984459	0.688622754491018
Homo_sapiens	920	0.786334388724339	0.716262975778547
Homo_sapiens	921	0.789263258611263	0.736654804270463
Homo_sapiens	922	0.788562649368385	0.707934336525308
Homo_sapiens	923	0.786093526648969	0.699324324324324
Homo_sapiens	924	0.790830651236047	0.701694915254237
Homo_sapiens	925	0.782869538690981	0.691844919786096
Homo_sapiens	926	0.785184933369595	0.701219512195122
Homo_sapiens	927	0.787111504907306	0.704081632653061
Homo_sapiens	928	0.793247930762098	0.708418891170431
Homo_sapiens	929	0.788993646238983	0.711829436038515
Homo_sapiens	930	0.791182817798787	0.714285714285714
Homo_sapiens	931	0.790046177526937	0.714285714285714
Homo_sapiens	932	0.789830044797045	0.730416372618207
Homo_sapiens	933	0.786870166592852	0.711340206185567
Homo_sapiens	934	0.794393809114359	0.693235097119893
Homo_sapiens	935	0.785638967311813	0.693699731903485
Homo_sapiens	936	0.786682561307902	0.709876543209877
Homo_sapiens	937	0.795186944846106	0.723270440251572
Homo_sapiens	938	0.788105230832224	0.703125
Homo_sapiens	939	0.793956893884707	0.699324324324324
Homo_sapiens	940	0.789992133255806	0.723270440251572
Homo_sapiens	941	0.793820456420126	0.688622754491018
Homo_sapiens	942	0.784464898278029	0.695564516129032
Homo_sapiens	943	0.787540916530278	0.718251214434421
Homo_sapiens	944	0.7937658945632	0.698852126941256
Homo_sapiens	945	0.786736153688943	0.699797160243408
Homo_sapiens	946	0.796942930094541	0.714285714285714
Homo_sapiens	947	0.792866705571384	0.746753246753247
Homo_sapiens	948	0.79221402846853	0.734042553191489
Homo_sapiens	949	0.787809536803329	0.711829436038515
Homo_sapiens	950	0.793438680865682	0.694630872483222
Homo_sapiens	951	0.787943915668816	0.70600272851296
Homo_sapiens	952	0.790857729840781	0.712809917355372
Homo_sapiens	953	0.791562425031701	0.707934336525308
Homo_sapiens	954	0.788535727697928	0.711340206185567
Homo_sapiens	955	0.789398133907516	0.702170963364993
Homo_sapiens	956	0.78625408496732	0.700270635994587
Homo_sapiens	957	0.791453928657095	0.722765363128492
Homo_sapiens	958	0.791996708157597	0.713301171605789
Homo_sapiens	959	0.788966695132366	0.742467718794835
Homo_sapiens	960	0.786040021780561	0.671206225680934
Homo_sapiens	961	0.78910146908097	0.683619550858653
Homo_sapiens	962	0.789803036520312	0.707934336525308
Homo_sapiens	963	0.803262154830632	0.703125
Homo_sapiens	964	0.791698087338041	0.733522324592488
Homo_sapiens	965	0.788320420492167	0.683619550858653
Homo_sapiens	966	0.786923784538857	0.726825842696629
Homo_sapiens	967	0.787004225160147	0.725297827610372
Homo_sapiens	968	0.7927578513815	0.702170963364993
Homo_sapiens	969	0.787084682228659	0.722765363128492
Homo_sapiens	970	0.784251808088011	0.703602991162475
Homo_sapiens	971	0.791888092707512	0.710363761153054
Homo_sapiens	972	0.790559967141292	0.706967213114754
Homo_sapiens	973	0.788778088928352	0.706967213114754
Homo_sapiens	974	0.788589572877189	0.684976836532098
Homo_sapiens	975	0.791562425031701	0.695564516129032
Homo_sapiens	976	0.783586646763469	0.723776223776224
Homo_sapiens	977	0.794831205478509	0.726825842696629
Homo_sapiens	978	0.789911080711354	0.705521472392638
Homo_sapiens	979	0.788939745866922	0.699797160243408
Homo_sapiens	980	0.786736153688943	0.721254355400697
Homo_sapiens	981	0.787433519705441	0.689081225033289
Homo_sapiens	982	0.794612447104964	0.689540306462359
Homo_sapiens	983	0.784384975888066	0.697909642616318
Homo_sapiens	984	0.787648342654481	0.715767634854772
Homo_sapiens	985	0.791101520756268	0.703602991162475
Homo_sapiens	986	0.788024564994882	0.723776223776224
Homo_sapiens	987	0.789830044797045	0.716759002770083
Homo_sapiens	988	0.792866705571384	0.702170963364993
Homo_sapiens	989	0.787809536803329	0.71875
Homo_sapiens	990	0.791101520756268	0.712809917355372
Homo_sapiens	991	0.793574987115616	0.70600272851296
Homo_sapiens	992	0.79428453523161	0.710851648351648
Homo_sapiens	993	0.792948365833562	0.688164893617021
Homo_sapiens	994	0.785532088562392	0.697439353099731
Homo_sapiens	995	0.791399691622409	0.721757322175732
Homo_sapiens	996	0.791616684374679	0.70745044429255
Homo_sapiens	997	0.788858909115749	0.686339522546419
Homo_sapiens	998	0.79485855874458	0.692771084337349
Homo_sapiens	999	0.792676230352118	0.719249478804725
Homo_sapiens	1000	0.787218813905931	0.717753120665742
Mus_musculus	1	0.789140687909813	0.663136995367306
Mus_musculus	2	0.787939698492462	0.677027027027027
Mus_musculus	3	0.796539812476414	0.644787644787645
Mus_musculus	4	0.794648287046422	0.673839946200404
Mus_musculus	5	0.792811533905406	0.651072124756335
Mus_musculus	6	0.78442583116549	0.656188605108055
Mus_musculus	7	0.790390874787568	0.665338645418327
Mus_musculus	8	0.789458541918407	0.650649350649351
Mus_musculus	9	0.79082367859819	0.660079051383399
Mus_musculus	10	0.795385373489087	0.654046997389034
Mus_musculus	11	0.791850633422792	0.664015904572565
Mus_musculus	12	0.791028856409813	0.658344283837057
Mus_musculus	13	0.797743989301393	0.660514172709295
Mus_musculus	14	0.793155278066829	0.657049180327869
Mus_musculus	15	0.791485188496928	0.62352209085252
Mus_musculus	16	0.789004543101961	0.646868947708199
Mus_musculus	17	0.789095301087019	0.637810311903246
Mus_musculus	18	0.789958544449562	0.66226040978189
Mus_musculus	19	0.791690709751875	0.651919323357189
Mus_musculus	20	0.788211300376296	0.668891855807744
Mus_musculus	21	0.792353671565938	0.670234113712375
Mus_musculus	22	0.79626244160065	0.642307692307692
Mus_musculus	23	0.789572123269934	0.651072124756335
Mus_musculus	24	0.791736395637371	0.644787644787645
Mus_musculus	25	0.789776652083813	0.670234113712375
Mus_musculus	26	0.79623933608032	0.65921052631579
Mus_musculus	27	0.791987762288221	0.644372990353698
Mus_musculus	28	0.788324523098138	0.646451612903226
Mus_musculus	29	0.791051660516605	0.66711051930759
Mus_musculus	30	0.787826586276199	0.636999364272092
Mus_musculus	31	0.794487231455209	0.65234375
Mus_musculus	32	0.798161668460397	0.64354527938343
Mus_musculus	33	0.789390408791462	0.65234375
Mus_musculus	34	0.796354877093189	0.646034816247582
Mus_musculus	35	0.793728847878279	0.655759162303665
Mus_musculus	36	0.794671300318564	0.650227125243348
Mus_musculus	37	0.791416705122289	0.673387096774194
Mus_musculus	38	0.797488956056731	0.642719692110327
Mus_musculus	39	0.792834440913031	0.67113194909578
Mus_musculus	40	0.794556247285363	0.635786802030457
Mus_musculus	41	0.794050409468415	0.664897146648972
Mus_musculus	42	0.795154887130893	0.646034816247582
Mus_musculus	43	0.791165700775596	0.643132220795892
Mus_musculus	44	0.796170027564196	0.644372990353698
Mus_musculus	45	0.792880258899676	0.676113360323887
Mus_musculus	46	0.799626996153398	0.67248322147651
Mus_musculus	47	0.793912565460174	0.635383639822448
Mus_musculus	48	0.792651221907678	0.66226040978189
Mus_musculus	49	0.796609185391628	0.657912015758372
Mus_musculus	50	0.794602264500623	0.651072124756335
Mus_musculus	51	0.790869264468527	0.658777120315582
Mus_musculus	52	0.7880754760332	0.648124191461837
Mus_musculus	53	0.788800413947739	0.634578847371754
Mus_musculus	54	0.793499320436078	0.66578073089701
Mus_musculus	55	0.793568164729019	0.637404580152672
Mus_musculus	56	0.794188301351625	0.649384316267012
Mus_musculus	57	0.793476374992771	0.645202833226014
Mus_musculus	58	0.793040663564637	0.65149544863459
Mus_musculus	59	0.793476374992771	0.648543689320388
Mus_musculus	60	0.791188512773196	0.66844563042028
Mus_musculus	61	0.791393879964237	0.617755856966708
Mus_musculus	62	0.789753921427544	0.641485275288092
Mus_musculus	63	0.787464845319405	0.662698412698413
Mus_musculus	64	0.792628325486005	0.651919323357189
Mus_musculus	65	0.794073388123625	0.62625
Mus_musculus	66	0.798486832533101	0.661386138613861
Mus_musculus	67	0.788415124698311	0.658777120315582
Mus_musculus	68	0.794441227562247	0.644372990353698
Mus_musculus	69	0.791485188496928	0.635786802030457
Mus_musculus	70	0.790709736910354	0.659644502962475
Mus_musculus	71	0.78984485190409	0.641485275288092
Mus_musculus	72	0.792376552122437	0.648963730569948
Mus_musculus	73	0.793155278066829	0.646868947708199
Mus_musculus	74	0.789867587795049	0.641485275288092
Mus_musculus	75	0.789095301087019	0.640255591054313
Mus_musculus	76	0.794602264500623	0.67293485560779
Mus_musculus	77	0.796401102887825	0.629792583280955
Mus_musculus	78	0.791051660516605	0.654474199869366
Mus_musculus	79	0.789526686807654	0.644787644787645
Mus_musculus	80	0.794947563590011	0.658344283837057
Mus_musculus	81	0.794395228996584	0.664456233421751
Mus_musculus	82	0.799184505606524	0.636999364272092
Mus_musculus	83	0.792788628221426	0.672032193158954
Mus_musculus	84	0.794188301351625	0.638623326959847
Mus_musculus	85	0.790686952512679	0.641896220371557
Mus_musculus	86	0.785413744740533	0.642719692110327
Mus_musculus	87	0.793958508145019	0.648543689320388
Mus_musculus	88	0.795224019011187	0.672032193158954
Mus_musculus	89	0.789913063503944	0.647286821705426
Mus_musculus	90	0.786314009800269	0.669338677354709
Mus_musculus	91	0.790095018715808	0.653194263363755
Mus_musculus	92	0.791530850664898	0.631379962192817
Mus_musculus	93	0.791097272674854	0.651072124756335
Mus_musculus	94	0.791690709751875	0.674747474747475
Mus_musculus	95	0.789753921427544	0.643132220795892
Mus_musculus	96	0.796701701411068	0.66226040978189
Mus_musculus	97	0.792674119652194	0.680706521739131
Mus_musculus	98	0.788664386514529	0.641485275288092
Mus_musculus	99	0.787193757530553	0.649805447470817
Mus_musculus	100	0.792422317199954	0.656188605108055
Mus_musculus	101	0.795016659423439	0.648963730569948
Mus_musculus	102	0.78714859437751	0.64770523594053
Mus_musculus	103	0.792788628221426	0.642719692110327
Mus_musculus	104	0.794671300318564	0.633375474083439
Mus_musculus	105	0.791964904179173	0.633776091081594
Mus_musculus	106	0.790436410773441	0.674293405114401
Mus_musculus	107	0.792490974729242	0.632575757575758
Mus_musculus	108	0.791942047389535	0.660949868073879
Mus_musculus	109	0.795569858803746	0.661386138613861
Mus_musculus	110	0.792971910761762	0.66226040978189
Mus_musculus	111	0.789913063503944	0.63217665615142
Mus_musculus	112	0.788098110172899	0.65748031496063
Mus_musculus	113	0.784739897617754	0.657049180327869
Mus_musculus	114	0.785796105383734	0.633776091081594
Mus_musculus	115	0.792926082182281	0.648963730569948
Mus_musculus	116	0.794211287988423	0.64354527938343
Mus_musculus	117	0.790459180733998	0.650649350649351
Mus_musculus	118	0.788505747126437	0.655759162303665
Mus_musculus	119	0.789186079953983	0.65921052631579
Mus_musculus	120	0.790413642124669	0.66226040978189
Mus_musculus	121	0.791188512773196	0.635383639822448
Mus_musculus	122	0.789663011885234	0.650227125243348
Mus_musculus	123	0.7891179938458	0.648543689320388
Mus_musculus	124	0.795846747295455	0.665338645418327
Mus_musculus	125	0.791622190808643	0.645618556701031
Mus_musculus	126	0.792719919110212	0.657049180327869
Mus_musculus	127	0.797883167107674	0.672032193158954
Mus_musculus	128	0.789981286886426	0.654046997389034
Mus_musculus	129	0.787668283721331	0.669338677354709
Mus_musculus	130	0.791371056122743	0.683959044368601
Mus_musculus	131	0.793545215304086	0.676569885212694
Mus_musculus	132	0.786246418338109	0.649805447470817
Mus_musculus	133	0.790641387656313	0.656618610747051
Mus_musculus	134	0.796285548461985	0.693425605536332
Mus_musculus	135	0.794901506373117	0.65149544863459
Mus_musculus	136	0.792262162552332	0.646868947708199
Mus_musculus	137	0.792926082182281	0.646451612903226
Mus_musculus	138	0.79121132608633	0.665338645418327
Mus_musculus	139	0.797002526939499	0.650227125243348
Mus_musculus	140	0.793889596111561	0.641485275288092
Mus_musculus	141	0.791736395637371	0.647286821705426
Mus_musculus	142	0.787803967729896	0.65748031496063
Mus_musculus	143	0.787442247539243	0.650649350649351
Mus_musculus	144	0.790641387656313	0.660949868073879
Mus_musculus	145	0.786629590344867	0.642307692307692
Mus_musculus	146	0.79619312906221	0.669338677354709
Mus_musculus	147	0.79790636813027	0.649384316267012
Mus_musculus	148	0.788120745612775	0.647286821705426
Mus_musculus	149	0.793132352516114	0.66711051930759
Mus_musculus	150	0.794786386676322	0.641074856046065
Mus_musculus	151	0.795939086294416	0.637404580152672
Mus_musculus	152	0.795177929755419	0.641074856046065
Mus_musculus	153	0.787849206121336	0.649805447470817
Mus_musculus	154	0.797720797720798	0.617755856966708
Mus_musculus	155	0.798719254839179	0.645618556701031
Mus_musculus	156	0.79050472459092	0.659644502962475
Mus_musculus	157	0.787103436406402	0.656618610747051
Mus_musculus	158	0.795985263829664	0.661822985468957
Mus_musculus	159	0.795085767269356	0.664897146648972
Mus_musculus	160	0.790459180733998	0.649384316267012
Mus_musculus	161	0.790299818553613	0.648543689320388
Mus_musculus	162	0.794717330861909	0.645618556701031
Mus_musculus	163	0.792513863216266	0.64770523594053
Mus_musculus	164	0.791622190808643	0.653194263363755
Mus_musculus	165	0.786855160152554	0.648543689320388
Mus_musculus	166	0.792674119652194	0.668
Mus_musculus	167	0.794464228842758	0.65748031496063
Mus_musculus	168	0.79125695665965	0.654474199869366
Mus_musculus	169	0.792399434000404	0.672032193158954
Mus_musculus	170	0.789776652083813	0.66578073089701
Mus_musculus	171	0.791485188496928	0.636999364272092
Mus_musculus	172	0.78818865973459	0.667554963357762
Mus_musculus	173	0.790686952512679	0.651072124756335
Mus_musculus	174	0.794579255226733	0.635383639822448
Mus_musculus	175	0.791645029138538	0.661386138613861
Mus_musculus	176	0.790163273533562	0.636594663278272
Mus_musculus	177	0.792376552122437	0.657912015758372
Mus_musculus	178	0.794027432143064	0.656188605108055
Mus_musculus	179	0.792742820823944	0.646034816247582
Mus_musculus	180	0.793063583815029	0.635786802030457
Mus_musculus	181	0.79050472459092	0.649384316267012
Mus_musculus	182	0.796516690856314	0.639438417358009
Mus_musculus	183	0.792559644156895	0.652768729641694
Mus_musculus	184	0.79059582805117	0.666666666666667
Mus_musculus	185	0.785728602926438	0.662698412698413
Mus_musculus	186	0.790846470876445	0.658777120315582
Mus_musculus	187	0.796123828589666	0.663576158940397
Mus_musculus	188	0.789526686807654	0.672032193158954
Mus_musculus	189	0.793430488086977	0.645618556701031
Mus_musculus	190	0.785031756022201	0.654046997389034
Mus_musculus	191	0.789958544449562	0.663576158940397
Mus_musculus	192	0.788573727620197	0.65149544863459
Mus_musculus	193	0.785953656231203	0.664897146648972
Mus_musculus	194	0.793705889158857	0.656188605108055
Mus_musculus	195	0.797187763284042	0.645202833226014
Mus_musculus	196	0.794234275955889	0.658777120315582
Mus_musculus	197	0.788641719836754	0.640664961636829
Mus_musculus	198	0.790117769011489	0.644372990353698
Mus_musculus	199	0.792170674673056	0.652768729641694
Mus_musculus	200	0.794740348133345	0.643132220795892
Mus_musculus	201	0.786697247706422	0.685362517099863
Mus_musculus	202	0.789458541918407	0.645618556701031
Mus_musculus	203	0.794418227613561	0.655330281229562
Mus_musculus	204	0.790550273696341	0.654474199869366
Mus_musculus	205	0.793843661401377	0.656188605108055
Mus_musculus	206	0.795016659423439	0.644372990353698
Mus_musculus	207	0.78882308974875	0.654474199869366
Mus_musculus	208	0.791439531597012	0.66711051930759
Mus_musculus	209	0.793659975704287	0.676113360323887
Mus_musculus	210	0.798022393485532	0.646868947708199
Mus_musculus	211	0.788098110172899	0.647286821705426
Mus_musculus	212	0.788392472345927	0.666666666666667
Mus_musculus	213	0.797720797720798	0.651919323357189
Mus_musculus	214	0.796401102887825	0.648543689320388
Mus_musculus	215	0.794165316045381	0.660079051383399
Mus_musculus	216	0.793682931767564	0.660514172709295
Mus_musculus	217	0.795154887130893	0.639438417358009
Mus_musculus	218	0.789594843462247	0.645202833226014
Mus_musculus	219	0.791508018922349	0.666223404255319
Mus_musculus	220	0.797326747057969	0.636190476190476
Mus_musculus	221	0.789140687909813	0.636594663278272
Mus_musculus	222	0.790095018715808	0.646451612903226
Mus_musculus	223	0.795800585829877	0.648124191461837
Mus_musculus	224	0.791759240557463	0.66226040978189
Mus_musculus	225	0.791622190808643	0.649384316267012
Mus_musculus	226	0.791074465938248	0.657912015758372
Mus_musculus	227	0.79059582805117	0.66226040978189
Mus_musculus	228	0.792948995809854	0.670234113712375
Mus_musculus	229	0.793522267206478	0.660079051383399
Mus_musculus	230	0.793476374992771	0.663136995367306
Mus_musculus	231	0.795247065642661	0.663136995367306
Mus_musculus	232	0.798045602605863	0.660079051383399
Mus_musculus	233	0.791599353796446	0.641896220371557
Mus_musculus	234	0.791302592496467	0.657049180327869
Mus_musculus	235	0.795062729985802	0.663576158940397
Mus_musculus	236	0.798393901480986	0.637404580152672
Mus_musculus	237	0.793132352516114	0.671581769436997
Mus_musculus	238	0.793178204942911	0.658777120315582
Mus_musculus	239	0.793155278066829	0.645618556701031
Mus_musculus	240	0.79497059419996	0.657049180327869
Mus_musculus	241	0.794303247843455	0.641074856046065
Mus_musculus	242	0.791074465938248	0.644787644787645
Mus_musculus	243	0.789549404385107	0.671581769436997
Mus_musculus	244	0.795662133557572	0.654474199869366
Mus_musculus	245	0.794740348133345	0.663576158940397
Mus_musculus	246	0.791028856409813	0.653620352250489
Mus_musculus	247	0.792880258899676	0.647286821705426
Mus_musculus	248	0.792628325486005	0.664015904572565
Mus_musculus	249	0.792056344532964	0.636594663278272
Mus_musculus	250	0.792536753025446	0.654046997389034
Mus_musculus	251	0.789254177812293	0.650227125243348
Mus_musculus	252	0.794188301351625	0.655330281229562
Mus_musculus	253	0.792353671565938	0.634177215189873
Mus_musculus	254	0.791942047389535	0.646034816247582
Mus_musculus	255	0.791074465938248	0.65149544863459
Mus_musculus	256	0.787510044770979	0.670682730923695
Mus_musculus	257	0.790117769011489	0.638216560509554
Mus_musculus	258	0.790459180733998	0.656188605108055
Mus_musculus	259	0.78898185686765	0.646034816247582
Mus_musculus	260	0.790778097982709	0.668
Mus_musculus	261	0.794947563590011	0.654046997389034
Mus_musculus	262	0.788619054461848	0.643132220795892
Mus_musculus	263	0.791142890093415	0.639438417358009
Mus_musculus	264	0.786516853932584	0.676113360323887
Mus_musculus	265	0.788030211653887	0.669338677354709
Mus_musculus	266	0.787781350482315	0.642719692110327
Mus_musculus	267	0.798998340273127	0.653194263363755
Mus_musculus	268	0.794993626144397	0.667554963357762
Mus_musculus	269	0.787419651056015	0.650649350649351
Mus_musculus	270	0.788030211653887	0.645618556701031
Mus_musculus	271	0.792193544661932	0.641485275288092
Mus_musculus	272	0.792651221907678	0.641074856046065
Mus_musculus	273	0.792262162552332	0.667554963357762
Mus_musculus	274	0.795915999535909	0.670234113712375
Mus_musculus	275	0.792994827038118	0.65921052631579
Mus_musculus	276	0.784627702161729	0.664015904572565
Mus_musculus	277	0.786674693959462	0.648124191461837
Mus_musculus	278	0.798045602605863	0.65921052631579
Mus_musculus	279	0.792559644156895	0.657912015758372
Mus_musculus	280	0.790072269730212	0.640255591054313
Mus_musculus	281	0.790322580645161	0.647286821705426
Mus_musculus	282	0.78886844526219	0.656188605108055
Mus_musculus	283	0.787216341050578	0.650649350649351
Mus_musculus	284	0.793476374992771	0.660079051383399
Mus_musculus	285	0.790732522621175	0.651919323357189
Mus_musculus	286	0.794487231455209	0.64770523594053
Mus_musculus	287	0.798742504511847	0.65748031496063
Mus_musculus	288	0.789776652083813	0.639846743295019
Mus_musculus	289	0.793292859207864	0.634177215189873
Mus_musculus	290	0.794280255883289	0.653620352250489
Mus_musculus	291	0.793407546624259	0.643132220795892
Mus_musculus	292	0.791919191919192	0.660079051383399
Mus_musculus	293	0.794280255883289	0.663576158940397
Mus_musculus	294	0.791850633422792	0.65149544863459
Mus_musculus	295	0.796008354606637	0.642719692110327
Mus_musculus	296	0.791006053617757	0.641896220371557
Mus_musculus	297	0.793866628092001	0.650227125243348
Mus_musculus	298	0.786629590344867	0.654046997389034
Mus_musculus	299	0.796470451642866	0.663136995367306
Mus_musculus	300	0.791987762288221	0.654901960784314
Mus_musculus	301	0.794303247843455	0.66226040978189
Mus_musculus	302	0.791690709751875	0.642307692307692
Mus_musculus	303	0.791782086795937	0.631778058007566
Mus_musculus	304	0.789549404385107	0.648963730569948
Mus_musculus	305	0.795339265528535	0.662698412698413
Mus_musculus	306	0.78581860878032	0.644372990353698
Mus_musculus	307	0.790322580645161	0.645202833226014
Mus_musculus	308	0.793912565460174	0.640664961636829
Mus_musculus	309	0.785458709031058	0.677943166441137
Mus_musculus	310	0.79089205937455	0.645202833226014
Mus_musculus	311	0.792765723860977	0.681169272603671
Mus_musculus	312	0.793568164729019	0.656188605108055
Mus_musculus	313	0.792353671565938	0.641485275288092
Mus_musculus	314	0.791165700775596	0.645618556701031
Mus_musculus	315	0.790755309645255	0.655330281229562
Mus_musculus	316	0.784224064018291	0.62352209085252
Mus_musculus	317	0.796863656163787	0.683026584867076
Mus_musculus	318	0.791348233597693	0.650649350649351
Mus_musculus	319	0.795962174392296	0.656618610747051
Mus_musculus	320	0.79125695665965	0.664897146648972
Mus_musculus	321	0.795016659423439	0.657912015758372
Mus_musculus	322	0.791028856409813	0.65921052631579
Mus_musculus	323	0.794027432143064	0.639030612244898
Mus_musculus	324	0.792262162552332	0.637404580152672
Mus_musculus	325	0.796308656664442	0.655330281229562
Mus_musculus	326	0.794993626144397	0.64770523594053
Mus_musculus	327	0.797442603894217	0.648543689320388
Mus_musculus	328	0.789663011885234	0.668891855807744
Mus_musculus	329	0.792719919110212	0.67113194909578
Mus_musculus	330	0.791964904179173	0.640255591054313
Mus_musculus	331	0.793981481481482	0.655330281229562
Mus_musculus	332	0.795985263829664	0.65149544863459
Mus_musculus	333	0.787374461979914	0.693425605536332
Mus_musculus	334	0.789594843462247	0.656618610747051
Mus_musculus	335	0.792468087564258	0.660514172709295
Mus_musculus	336	0.794349235757295	0.669786096256685
Mus_musculus	337	0.791074465938248	0.641074856046065
Mus_musculus	338	0.790732522621175	0.654046997389034
Mus_musculus	339	0.784605266920196	0.648543689320388
Mus_musculus	340	0.791348233597693	0.651919323357189
Mus_musculus	341	0.790231540145145	0.633375474083439
Mus_musculus	342	0.796886797932276	0.65234375
Mus_musculus	343	0.793820696039575	0.660079051383399
Mus_musculus	344	0.792536753025446	0.666223404255319
Mus_musculus	345	0.791873484935934	0.649805447470817
Mus_musculus	346	0.786967993575772	0.651919323357189
Mus_musculus	347	0.798719254839179	0.644372990353698
Mus_musculus	348	0.791942047389535	0.66844563042028
Mus_musculus	349	0.792582536610728	0.651919323357189
Mus_musculus	350	0.790095018715808	0.653194263363755
Mus_musculus	351	0.79059582805117	0.656618610747051
Mus_musculus	352	0.796678570391662	0.631778058007566
Mus_musculus	353	0.794832430553544	0.659644502962475
Mus_musculus	354	0.793820696039575	0.660514172709295
Mus_musculus	355	0.792559644156895	0.655759162303665
Mus_musculus	356	0.791325412388972	0.682096664397549
Mus_musculus	357	0.789981286886426	0.663136995367306
Mus_musculus	358	0.791530850664898	0.646868947708199
Mus_musculus	359	0.794832430553544	0.663576158940397
Mus_musculus	360	0.790800887633649	0.649384316267012
Mus_musculus	361	0.78798495247394	0.660949868073879
Mus_musculus	362	0.795224019011187	0.640664961636829
Mus_musculus	363	0.796794238922121	0.666223404255319
Mus_musculus	364	0.787781350482315	0.655330281229562
Mus_musculus	365	0.787171175306234	0.666223404255319
Mus_musculus	366	0.7891179938458	0.657049180327869
Mus_musculus	367	0.792170674673056	0.655330281229562
Mus_musculus	368	0.792536753025446	0.660079051383399
Mus_musculus	369	0.793178204942911	0.636594663278272
Mus_musculus	370	0.795085767269356	0.634578847371754
Mus_musculus	371	0.78882308974875	0.642307692307692
Mus_musculus	372	0.791051660516605	0.636594663278272
Mus_musculus	373	0.795500666782629	0.664897146648972
Mus_musculus	374	0.788641719836754	0.655759162303665
Mus_musculus	375	0.798208104255752	0.664015904572565
Mus_musculus	376	0.791348233597693	0.640664961636829
Mus_musculus	377	0.794027432143064	0.655330281229562
Mus_musculus	378	0.788052843193567	0.649805447470817
Mus_musculus	379	0.785503678470214	0.638623326959847
Mus_musculus	380	0.79626244160065	0.659644502962475
Mus_musculus	381	0.791416705122289	0.630982367758186
Mus_musculus	382	0.795247065642661	0.64354527938343
Mus_musculus	383	0.794395228996584	0.653194263363755
Mus_musculus	384	0.794510235399716	0.674293405114401
Mus_musculus	385	0.793912565460174	0.673387096774194
Mus_musculus	386	0.795939086294416	0.640664961636829
Mus_musculus	387	0.789731192079664	0.653194263363755
Mus_musculus	388	0.787939698492462	0.653620352250489
Mus_musculus	389	0.794142332069574	0.681632653061224
Mus_musculus	390	0.795985263829664	0.660514172709295
Mus_musculus	391	0.793866628092001	0.632975363234365
Mus_musculus	392	0.79626244160065	0.647286821705426
Mus_musculus	393	0.791850633422792	0.648124191461837
Mus_musculus	394	0.793453430876442	0.655759162303665
Mus_musculus	395	0.788369821295179	0.648543689320388
Mus_musculus	396	0.790254298303718	0.683959044368601
Mus_musculus	397	0.792788628221426	0.657912015758372
Mus_musculus	398	0.793522267206478	0.669338677354709
Mus_musculus	399	0.796655440715364	0.644787644787645
Mus_musculus	400	0.799394045330071	0.67113194909578
Mus_musculus	401	0.793751807925947	0.648124191461837
Mus_musculus	402	0.791553683724687	0.635383639822448
Mus_musculus	403	0.788415124698311	0.663576158940397
Mus_musculus	404	0.794418227613561	0.65234375
Mus_musculus	405	0.788709723779138	0.650649350649351
Mus_musculus	406	0.792262162552332	0.646868947708199
Mus_musculus	407	0.789685737308622	0.658777120315582
Mus_musculus	408	0.790004030632809	0.64770523594053
Mus_musculus	409	0.792765723860977	0.64770523594053
Mus_musculus	410	0.786561944619618	0.657049180327869
Mus_musculus	411	0.795316213552838	0.653620352250489
Mus_musculus	412	0.792239288601455	0.658777120315582
Mus_musculus	413	0.785931145099387	0.642307692307692
Mus_musculus	414	0.790481952006453	0.670682730923695
Mus_musculus	415	0.790778097982709	0.648543689320388
Mus_musculus	416	0.78732927809021	0.646451612903226
Mus_musculus	417	0.793958508145019	0.651072124756335
Mus_musculus	418	0.795085767269356	0.646034816247582
Mus_musculus	419	0.78798495247394	0.652768729641694
Mus_musculus	420	0.794464228842758	0.653194263363755
Mus_musculus	421	0.793292859207864	0.661386138613861
Mus_musculus	422	0.796794238922121	0.654046997389034
Mus_musculus	423	0.79059582805117	0.637810311903246
Mus_musculus	424	0.791804934352907	0.642307692307692
Mus_musculus	425	0.794487231455209	0.646034816247582
Mus_musculus	426	0.797002526939499	0.651072124756335
Mus_musculus	427	0.796100731112916	0.672032193158954
Mus_musculus	428	0.790117769011489	0.639438417358009
Mus_musculus	429	0.793361667678608	0.663576158940397
Mus_musculus	430	0.78886844526219	0.667554963357762
Mus_musculus	431	0.791667868786244	0.650227125243348
Mus_musculus	432	0.794326241134752	0.638623326959847
Mus_musculus	433	0.794533240676396	0.657049180327869
Mus_musculus	434	0.789276879710062	0.64354527938343
Mus_musculus	435	0.79189633776803	0.641485275288092
Mus_musculus	436	0.791942047389535	0.646034816247582
Mus_musculus	437	0.797859967434287	0.646034816247582
Mus_musculus	438	0.787442247539243	0.670682730923695
Mus_musculus	439	0.792765723860977	0.670234113712375
Mus_musculus	440	0.79089205937455	0.65234375
Mus_musculus	441	0.794786386676322	0.652768729641694
Mus_musculus	442	0.78760045924225	0.639438417358009
Mus_musculus	443	0.793637020968908	0.639846743295019
Mus_musculus	444	0.793751807925947	0.643958868894602
Mus_musculus	445	0.792353671565938	0.666666666666667
Mus_musculus	446	0.796516690856314	0.649805447470817
Mus_musculus	447	0.793132352516114	0.645202833226014
Mus_musculus	448	0.794257265254139	0.637404580152672
Mus_musculus	449	0.791713552035546	0.657912015758372
Mus_musculus	450	0.789594843462247	0.654901960784314
Mus_musculus	451	0.793568164729019	0.633776091081594
Mus_musculus	452	0.790390874787568	0.656188605108055
Mus_musculus	453	0.790778097982709	0.655330281229562
Mus_musculus	454	0.789708464040061	0.660949868073879
Mus_musculus	455	0.794372231711201	0.666223404255319
Mus_musculus	456	0.791873484935934	0.649384316267012
Mus_musculus	457	0.793063583815029	0.648124191461837
Mus_musculus	458	0.790345344047928	0.650649350649351
Mus_musculus	459	0.794533240676396	0.65748031496063
Mus_musculus	460	0.79018602776018	0.628607277289837
Mus_musculus	461	0.789413118527043	0.645618556701031
Mus_musculus	462	0.789913063503944	0.648543689320388
Mus_musculus	463	0.792834440913031	0.641896220371557
Mus_musculus	464	0.789231477220433	0.668
Mus_musculus	465	0.792788628221426	0.651919323357189
Mus_musculus	466	0.793292859207864	0.646868947708199
Mus_musculus	467	0.786066231236393	0.677027027027027
Mus_musculus	468	0.791508018922349	0.641485275288092
Mus_musculus	469	0.789663011885234	0.632575757575758
Mus_musculus	470	0.795062729985802	0.654046997389034
Mus_musculus	471	0.798486832533101	0.647286821705426
Mus_musculus	472	0.791667868786244	0.651072124756335
Mus_musculus	473	0.791804934352907	0.668891855807744
Mus_musculus	474	0.790527498487511	0.649384316267012
Mus_musculus	475	0.791302592496467	0.664456233421751
Mus_musculus	476	0.794671300318564	0.639438417358009
Mus_musculus	477	0.789095301087019	0.650227125243348
Mus_musculus	478	0.791279773920065	0.66578073089701
Mus_musculus	479	0.785166533134943	0.66226040978189
Mus_musculus	480	0.788505747126437	0.656188605108055
Mus_musculus	481	0.789799384048585	0.639846743295019
Mus_musculus	482	0.794326241134752	0.65149544863459
Mus_musculus	483	0.794257265254139	0.635383639822448
Mus_musculus	484	0.791782086795937	0.65234375
Mus_musculus	485	0.786449227594509	0.660514172709295
Mus_musculus	486	0.791439531597012	0.629396984924623
Mus_musculus	487	0.790459180733998	0.654901960784314
Mus_musculus	488	0.791690709751875	0.646451612903226
Mus_musculus	489	0.788755066256575	0.639438417358009
Mus_musculus	490	0.797720797720798	0.651072124756335
Mus_musculus	491	0.793017744639038	0.654901960784314
Mus_musculus	492	0.794027432143064	0.641896220371557
Mus_musculus	493	0.789254177812293	0.651919323357189
Mus_musculus	494	0.787736119882873	0.661386138613861
Mus_musculus	495	0.794533240676396	0.638216560509554
Mus_musculus	496	0.797952774223566	0.657049180327869
Mus_musculus	497	0.788369821295179	0.658344283837057
Mus_musculus	498	0.792834440913031	0.655330281229562
Mus_musculus	499	0.793912565460174	0.669338677354709
Mus_musculus	500	0.792513863216266	0.649384316267012
Mus_musculus	501	0.796054540179867	0.664897146648972
Mus_musculus	502	0.791165700775596	0.641896220371557
Mus_musculus	503	0.796909941044928	0.62625
Mus_musculus	504	0.791051660516605	0.644372990353698
Mus_musculus	505	0.792102072628601	0.638623326959847
Mus_musculus	506	0.793040663564637	0.66711051930759
Mus_musculus	507	0.796331766208137	0.621588089330025
Mus_musculus	508	0.789594843462247	0.654901960784314
Mus_musculus	509	0.786832597350462	0.633375474083439
Mus_musculus	510	0.795431486795953	0.666223404255319
Mus_musculus	511	0.794326241134752	0.647286821705426
Mus_musculus	512	0.790208783297336	0.648543689320388
Mus_musculus	513	0.792468087564258	0.637810311903246
Mus_musculus	514	0.794349235757295	0.662698412698413
Mus_musculus	515	0.792033482465002	0.645202833226014
Mus_musculus	516	0.794073388123625	0.661386138613861
Mus_musculus	517	0.792239288601455	0.659644502962475
Mus_musculus	518	0.794142332069574	0.653194263363755
Mus_musculus	519	0.791416705122289	0.64770523594053
Mus_musculus	520	0.795131845841785	0.643958868894602
Mus_musculus	521	0.791645029138538	0.660079051383399
Mus_musculus	522	0.7924452017212	0.668
Mus_musculus	523	0.790208783297336	0.655759162303665
Mus_musculus	524	0.788007581414049	0.663576158940397
Mus_musculus	525	0.795546793459353	0.648124191461837
Mus_musculus	526	0.789276879710062	0.650649350649351
Mus_musculus	527	0.7924452017212	0.64770523594053
Mus_musculus	528	0.796401102887825	0.66226040978189
Mus_musculus	529	0.794188301351625	0.663576158940397
Mus_musculus	530	0.789981286886426	0.628213166144201
Mus_musculus	531	0.792834440913031	0.651919323357189
Mus_musculus	532	0.791028856409813	0.654046997389034
Mus_musculus	533	0.790413642124669	0.648963730569948
Mus_musculus	534	0.791850633422792	0.658777120315582
Mus_musculus	535	0.794924534314436	0.646451612903226
Mus_musculus	536	0.790413642124669	0.641896220371557
Mus_musculus	537	0.786178838495258	0.670234113712375
Mus_musculus	538	0.794096368108812	0.646868947708199
Mus_musculus	539	0.793292859207864	0.643132220795892
Mus_musculus	540	0.790983252140325	0.642719692110327
Mus_musculus	541	0.793109428290653	0.660514172709295
Mus_musculus	542	0.78898185686765	0.629396984924623
Mus_musculus	543	0.788913805991605	0.63217665615142
Mus_musculus	544	0.793545215304086	0.660514172709295
Mus_musculus	545	0.791393879964237	0.685362517099863
Mus_musculus	546	0.788098110172899	0.65149544863459
Mus_musculus	547	0.790709736910354	0.657912015758372
Mus_musculus	548	0.795385373489087	0.651919323357189
Mus_musculus	549	0.792124938656505	0.659644502962475
Mus_musculus	550	0.799370757712588	0.646451612903226
Mus_musculus	551	0.788800413947739	0.640664961636829
Mus_musculus	552	0.793132352516114	0.634980988593156
Mus_musculus	553	0.7967248337737	0.64770523594053
Mus_musculus	554	0.790664169428036	0.625077978789769
Mus_musculus	555	0.790527498487511	0.670682730923695
Mus_musculus	556	0.790322580645161	0.643958868894602
Mus_musculus	557	0.797883167107674	0.685362517099863
Mus_musculus	558	0.790254298303718	0.646451612903226
Mus_musculus	559	0.791485188496928	0.649805447470817
Mus_musculus	560	0.790914855594627	0.642719692110327
Mus_musculus	561	0.789799384048585	0.638623326959847
Mus_musculus	562	0.794326241134752	0.645618556701031
Mus_musculus	563	0.793361667678608	0.634980988593156
Mus_musculus	564	0.788483089566392	0.65921052631579
Mus_musculus	565	0.79018602776018	0.664015904572565
Mus_musculus	566	0.792948995809854	0.653194263363755
Mus_musculus	567	0.791393879964237	0.658777120315582
Mus_musculus	568	0.786381612884737	0.639438417358009
Mus_musculus	569	0.790140520617369	0.65921052631579
Mus_musculus	570	0.793430488086977	0.664015904572565
Mus_musculus	571	0.792124938656505	0.653620352250489
Mus_musculus	572	0.786449227594509	0.656618610747051
Mus_musculus	573	0.794027432143064	0.684894053315106
Mus_musculus	574	0.791645029138538	0.65921052631579
Mus_musculus	575	0.794533240676396	0.646451612903226
Mus_musculus	576	0.794487231455209	0.656618610747051
Mus_musculus	577	0.791987762288221	0.651919323357189
Mus_musculus	578	0.790869264468527	0.673387096774194
Mus_musculus	579	0.791416705122289	0.64354527938343
Mus_musculus	580	0.791416705122289	0.665338645418327
Mus_musculus	581	0.794142332069574	0.645618556701031
Mus_musculus	582	0.789322287423772	0.64770523594053
Mus_musculus	583	0.791120080726539	0.663136995367306
Mus_musculus	584	0.797257249113836	0.681632653061224
Mus_musculus	585	0.794188301351625	0.634177215189873
Mus_musculus	586	0.793155278066829	0.658344283837057
Mus_musculus	587	0.793889596111561	0.654901960784314
Mus_musculus	588	0.791599353796446	0.646868947708199
Mus_musculus	589	0.791690709751875	0.629001883239171
Mus_musculus	590	0.787103436406402	0.67248322147651
Mus_musculus	591	0.788732394366197	0.66578073089701
Mus_musculus	592	0.792193544661932	0.649384316267012
Mus_musculus	593	0.797535313608092	0.632575757575758
Mus_musculus	594	0.791165700775596	0.652768729641694
Mus_musculus	595	0.79146235938852	0.677943166441137
Mus_musculus	596	0.790254298303718	0.649805447470817
Mus_musculus	597	0.789890324994962	0.648124191461837
Mus_musculus	598	0.78755524941163	0.664897146648972
Mus_musculus	599	0.788211300376296	0.650227125243348
Mus_musculus	600	0.793751807925947	0.655330281229562
Mus_musculus	601	0.794372231711201	0.653194263363755
Mus_musculus	602	0.796077634976356	0.658344283837057
Mus_musculus	603	0.791371056122743	0.655330281229562
Mus_musculus	604	0.791097272674854	0.648543689320388
Mus_musculus	605	0.797720797720798	0.654901960784314
Mus_musculus	606	0.789481255574417	0.639846743295019
Mus_musculus	607	0.796100731112916	0.639030612244898
Mus_musculus	608	0.789663011885234	0.643958868894602
Mus_musculus	609	0.790664169428036	0.63217665615142
Mus_musculus	610	0.788143382352941	0.643132220795892
Mus_musculus	611	0.793637020968908	0.647286821705426
Mus_musculus	612	0.796678570391662	0.656188605108055
Mus_musculus	613	0.792948995809854	0.663576158940397
Mus_musculus	614	0.790800887633649	0.640255591054313
Mus_musculus	615	0.791188512773196	0.685831622176591
Mus_musculus	616	0.795546793459353	0.65234375
Mus_musculus	617	0.790095018715808	0.649384316267012
Mus_musculus	618	0.795085767269356	0.660514172709295
Mus_musculus	619	0.793728847878279	0.653194263363755
Mus_musculus	620	0.796632312382058	0.67113194909578
Mus_musculus	621	0.790163273533562	0.664897146648972
Mus_musculus	622	0.793315794038567	0.648543689320388
Mus_musculus	623	0.78798495247394	0.662698412698413
Mus_musculus	624	0.791439531597012	0.646868947708199
Mus_musculus	625	0.789708464040061	0.66578073089701
Mus_musculus	626	0.792147806004619	0.650649350649351
Mus_musculus	627	0.793522267206478	0.649384316267012
Mus_musculus	628	0.788936488312585	0.660079051383399
Mus_musculus	629	0.787668283721331	0.639030612244898
Mus_musculus	630	0.795316213552838	0.655759162303665
Mus_musculus	631	0.7891179938458	0.653194263363755
Mus_musculus	632	0.792582536610728	0.650649350649351
Mus_musculus	633	0.793224062671639	0.654474199869366
Mus_musculus	634	0.794671300318564	0.646451612903226
Mus_musculus	635	0.793132352516114	0.676113360323887
Mus_musculus	636	0.788233942318741	0.638216560509554
Mus_musculus	637	0.79487847976594	0.644372990353698
Mus_musculus	638	0.78916338327917	0.657049180327869
Mus_musculus	639	0.791142890093415	0.669786096256685
Mus_musculus	640	0.7924452017212	0.643958868894602
Mus_musculus	641	0.787577853678138	0.664897146648972
Mus_musculus	642	0.790573050217523	0.659644502962475
Mus_musculus	643	0.786314009800269	0.669338677354709
Mus_musculus	644	0.795915999535909	0.646034816247582
Mus_musculus	645	0.792513863216266	0.633776091081594
Mus_musculus	646	0.793545215304086	0.658777120315582
Mus_musculus	647	0.794809407948094	0.661822985468957
Mus_musculus	648	0.791325412388972	0.631778058007566
Mus_musculus	649	0.790231540145145	0.640664961636829
Mus_musculus	650	0.796331766208137	0.648963730569948
Mus_musculus	651	0.794786386676322	0.65921052631579
Mus_musculus	652	0.787577853678138	0.644787644787645
Mus_musculus	653	0.79837067209776	0.635786802030457
Mus_musculus	654	0.792536753025446	0.64770523594053
Mus_musculus	655	0.792468087564258	0.666223404255319
Mus_musculus	656	0.792674119652194	0.646451612903226
Mus_musculus	657	0.789095301087019	0.65748031496063
Mus_musculus	658	0.792422317199954	0.651072124756335
Mus_musculus	659	0.790846470876445	0.6270337922403
Mus_musculus	660	0.791576518101832	0.660514172709295
Mus_musculus	661	0.788755066256575	0.660514172709295
Mus_musculus	662	0.794602264500623	0.642719692110327
Mus_musculus	663	0.790618607197395	0.668
Mus_musculus	664	0.789276879710062	0.663136995367306
Mus_musculus	665	0.797280413749019	0.637810311903246
Mus_musculus	666	0.7891179938458	0.649805447470817
Mus_musculus	667	0.78798495247394	0.640664961636829
Mus_musculus	668	0.794901506373117	0.683492496589359
Mus_musculus	669	0.789254177812293	0.651072124756335
Mus_musculus	670	0.794556247285363	0.642307692307692
Mus_musculus	671	0.784695015585233	0.660949868073879
Mus_musculus	672	0.794464228842758	0.658344283837057
Mus_musculus	673	0.79990671641791	0.659644502962475
Mus_musculus	674	0.786719802746638	0.662698412698413
Mus_musculus	675	0.793155278066829	0.645618556701031
Mus_musculus	676	0.787736119882873	0.666666666666667
Mus_musculus	677	0.796632312382058	0.636594663278272
Mus_musculus	678	0.794625275107147	0.680244399185336
Mus_musculus	679	0.794280255883289	0.642307692307692
Mus_musculus	680	0.793269925703218	0.661822985468957
Mus_musculus	681	0.789776652083813	0.65921052631579
Mus_musculus	682	0.792468087564258	0.651072124756335
Mus_musculus	683	0.795892914116658	0.657049180327869
Mus_musculus	684	0.794809407948094	0.624299065420561
Mus_musculus	685	0.793545215304086	0.660514172709295
Mus_musculus	686	0.790664169428036	0.657912015758372
Mus_musculus	687	0.792994827038118	0.65149544863459
Mus_musculus	688	0.791690709751875	0.65149544863459
Mus_musculus	689	0.78898185686765	0.666666666666667
Mus_musculus	690	0.792147806004619	0.639438417358009
Mus_musculus	691	0.791553683724687	0.647286821705426
Mus_musculus	692	0.78760045924225	0.648963730569948
Mus_musculus	693	0.78074318556877	0.636999364272092
Mus_musculus	694	0.795224019011187	0.674747474747475
Mus_musculus	695	0.78943582956932	0.663136995367306
Mus_musculus	696	0.785323831601843	0.633375474083439
Mus_musculus	697	0.794947563590011	0.641485275288092
Mus_musculus	698	0.787532646442614	0.634980988593156
Mus_musculus	699	0.795777507105156	0.651919323357189
Mus_musculus	700	0.794073388123625	0.661822985468957
Mus_musculus	701	0.788891124974844	0.65149544863459
Mus_musculus	702	0.78791707345087	0.63217665615142
Mus_musculus	703	0.793912565460174	0.648543689320388
Mus_musculus	704	0.797187763284042	0.678402166553825
Mus_musculus	705	0.796609185391628	0.683026584867076
Mus_musculus	706	0.792513863216266	0.641896220371557
Mus_musculus	707	0.790004030632809	0.647286821705426
Mus_musculus	708	0.792903169878926	0.660079051383399
Mus_musculus	709	0.789640287769784	0.668891855807744
Mus_musculus	710	0.793889596111561	0.668
Mus_musculus	711	0.79221641597136	0.639030612244898
Mus_musculus	712	0.794211287988423	0.64770523594053
Mus_musculus	713	0.788755066256575	0.664456233421751
Mus_musculus	714	0.786246418338109	0.653194263363755
Mus_musculus	715	0.79089205937455	0.660949868073879
Mus_musculus	716	0.79146235938852	0.648543689320388
Mus_musculus	717	0.795062729985802	0.665338645418327
Mus_musculus	718	0.789708464040061	0.648543689320388
Mus_musculus	719	0.791006053617757	0.659644502962475
Mus_musculus	720	0.795270113610016	0.661386138613861
Mus_musculus	721	0.793545215304086	0.658777120315582
Mus_musculus	722	0.793568164729019	0.656618610747051
Mus_musculus	723	0.792697018719667	0.653620352250489
Mus_musculus	724	0.793132352516114	0.651072124756335
Mus_musculus	725	0.794303247843455	0.673839946200404
Mus_musculus	726	0.788800413947739	0.641896220371557
Mus_musculus	727	0.794464228842758	0.654046997389034
Mus_musculus	728	0.795800585829877	0.629792583280955
Mus_musculus	729	0.788936488312585	0.651072124756335
Mus_musculus	730	0.794809407948094	0.651919323357189
Mus_musculus	731	0.790550273696341	0.681632653061224
Mus_musculus	732	0.792147806004619	0.65149544863459
Mus_musculus	733	0.787171175306234	0.655330281229562
Mus_musculus	734	0.793935536137955	0.646451612903226
Mus_musculus	735	0.798208104255752	0.646034816247582
Mus_musculus	736	0.797813572134675	0.643132220795892
Mus_musculus	737	0.791553683724687	0.626641651031895
Mus_musculus	738	0.790914855594627	0.636999364272092
Mus_musculus	739	0.79189633776803	0.660079051383399
Mus_musculus	740	0.791987762288221	0.654901960784314
Mus_musculus	741	0.787193757530553	0.634578847371754
Mus_musculus	742	0.795639062862445	0.663576158940397
Mus_musculus	743	0.792536753025446	0.663136995367306
Mus_musculus	744	0.793109428290653	0.666666666666667
Mus_musculus	745	0.79189633776803	0.657049180327869
Mus_musculus	746	0.790413642124669	0.615857406269207
Mus_musculus	747	0.788483089566392	0.664456233421751
Mus_musculus	748	0.790846470876445	0.653194263363755
Mus_musculus	749	0.792285037824104	0.650649350649351
Mus_musculus	750	0.791736395637371	0.664015904572565
Mus_musculus	751	0.794418227613561	0.634177215189873
Mus_musculus	752	0.793820696039575	0.634177215189873
Mus_musculus	753	0.791919191919192	0.651072124756335
Mus_musculus	754	0.795592925485648	0.664897146648972
Mus_musculus	755	0.791142890093415	0.651919323357189
Mus_musculus	756	0.792971910761762	0.664456233421751
Mus_musculus	757	0.800513448859327	0.639030612244898
Mus_musculus	758	0.792330792330792	0.651072124756335
Mus_musculus	759	0.796817376658826	0.680706521739131
Mus_musculus	760	0.791371056122743	0.644787644787645
Mus_musculus	761	0.791371056122743	0.652768729641694
Mus_musculus	762	0.788437778352441	0.647286821705426
Mus_musculus	763	0.792742820823944	0.677027027027027
Mus_musculus	764	0.792307914416886	0.643132220795892
Mus_musculus	765	0.790254298303718	0.627426424546024
Mus_musculus	766	0.788528405988678	0.639030612244898
Mus_musculus	767	0.791987762288221	0.642307692307692
Mus_musculus	768	0.794533240676396	0.655759162303665
Mus_musculus	769	0.794809407948094	0.640664961636829
Mus_musculus	770	0.790709736910354	0.679322033898305
Mus_musculus	771	0.78886844526219	0.649805447470817
Mus_musculus	772	0.792628325486005	0.66844563042028
Mus_musculus	773	0.789208777934367	0.650227125243348
Mus_musculus	774	0.797419429833484	0.640664961636829
Mus_musculus	775	0.791508018922349	0.65149544863459
Mus_musculus	776	0.792628325486005	0.657049180327869
Mus_musculus	777	0.79123414071511	0.668891855807744
Mus_musculus	778	0.789004543101961	0.654474199869366
Mus_musculus	779	0.79497059419996	0.66578073089701
Mus_musculus	780	0.788483089566392	0.649805447470817
Mus_musculus	781	0.783149723157715	0.638623326959847
Mus_musculus	782	0.79027705777317	0.657912015758372
Mus_musculus	783	0.797373085752477	0.656618610747051
Mus_musculus	784	0.801706255295527	0.655330281229562
Mus_musculus	785	0.786088750107428	0.661822985468957
Mus_musculus	786	0.791530850664898	0.677027027027027
Mus_musculus	787	0.792239288601455	0.657049180327869
Mus_musculus	788	0.793269925703218	0.641485275288092
Mus_musculus	789	0.791873484935934	0.681169272603671
Mus_musculus	790	0.79487847976594	0.657049180327869
Mus_musculus	791	0.794349235757295	0.648124191461837
Mus_musculus	792	0.792147806004619	0.652768729641694
Mus_musculus	793	0.797326747057969	0.632975363234365
Mus_musculus	794	0.790846470876445	0.662698412698413
Mus_musculus	795	0.793889596111561	0.645202833226014
Mus_musculus	796	0.787193757530553	0.65234375
Mus_musculus	797	0.787013136006425	0.659644502962475
Mus_musculus	798	0.791097272674854	0.655759162303665
Mus_musculus	799	0.792262162552332	0.65234375
Mus_musculus	800	0.79529316291337	0.639030612244898
Mus_musculus	801	0.795523729452353	0.651072124756335
Mus_musculus	802	0.790618607197395	0.631379962192817
Mus_musculus	803	0.79497059419996	0.66578073089701
Mus_musculus	804	0.796516690856314	0.640255591054313
Mus_musculus	805	0.7997901425282	0.645618556701031
Mus_musculus	806	0.791645029138538	0.65234375
Mus_musculus	807	0.790459180733998	0.654901960784314
Mus_musculus	808	0.78712601474427	0.651072124756335
Mus_musculus	809	0.793292859207864	0.660514172709295
Mus_musculus	810	0.783708908119841	0.634578847371754
Mus_musculus	811	0.792193544661932	0.640664961636829
Mus_musculus	812	0.790481952006453	0.66226040978189
Mus_musculus	813	0.794602264500623	0.678861788617886
Mus_musculus	814	0.792971910761762	0.666666666666667
Mus_musculus	815	0.79050472459092	0.643958868894602
Mus_musculus	816	0.802198444717301	0.632575757575758
Mus_musculus	817	0.80147209159681	0.659644502962475
Mus_musculus	818	0.79529316291337	0.693425605536332
Mus_musculus	819	0.789503970537461	0.66226040978189
Mus_musculus	820	0.798742504511847	0.64770523594053
Mus_musculus	821	0.792971910761762	0.615101289134438
Mus_musculus	822	0.793246993524514	0.651072124756335
Mus_musculus	823	0.792582536610728	0.655759162303665
Mus_musculus	824	0.79082367859819	0.663576158940397
Mus_musculus	825	0.788256585562035	0.640664961636829
Mus_musculus	826	0.784022400640018	0.657049180327869
Mus_musculus	827	0.790481952006453	0.648543689320388
Mus_musculus	828	0.78984485190409	0.664897146648972
Mus_musculus	829	0.794441227562247	0.664456233421751
Mus_musculus	830	0.784201651853334	0.655759162303665
Mus_musculus	831	0.791393879964237	0.660514172709295
Mus_musculus	832	0.794073388123625	0.647286821705426
Mus_musculus	833	0.792788628221426	0.653620352250489
Mus_musculus	834	0.796493570578503	0.663136995367306
Mus_musculus	835	0.793958508145019	0.644372990353698
Mus_musculus	836	0.790732522621175	0.642307692307692
Mus_musculus	837	0.790960451977401	0.650227125243348
Mus_musculus	838	0.787306688089978	0.648543689320388
Mus_musculus	839	0.792124938656505	0.648543689320388
Mus_musculus	840	0.788505747126437	0.661386138613861
Mus_musculus	841	0.790390874787568	0.64354527938343
Mus_musculus	842	0.792674119652194	0.645618556701031
Mus_musculus	843	0.790117769011489	0.638216560509554
Mus_musculus	844	0.794234275955889	0.644372990353698
Mus_musculus	845	0.792719919110212	0.646868947708199
Mus_musculus	846	0.796100731112916	0.658344283837057
Mus_musculus	847	0.788415124698311	0.65149544863459
Mus_musculus	848	0.791371056122743	0.656618610747051
Mus_musculus	849	0.792239288601455	0.635383639822448
Mus_musculus	850	0.795892914116658	0.663136995367306
Mus_musculus	851	0.798556545020662	0.656188605108055
Mus_musculus	852	0.790436410773441	0.648124191461837
Mus_musculus	853	0.793958508145019	0.653620352250489
Mus_musculus	854	0.796354877093189	0.661822985468957
Mus_musculus	855	0.803749267721148	0.645618556701031
Mus_musculus	856	0.799440624635823	0.642307692307692
Mus_musculus	857	0.795477605450065	0.640664961636829
Mus_musculus	858	0.786764916707286	0.668
Mus_musculus	859	0.794188301351625	0.617755856966708
Mus_musculus	860	0.793338730195444	0.640664961636829
Mus_musculus	861	0.79059582805117	0.630982367758186
Mus_musculus	862	0.793132352516114	0.65149544863459
Mus_musculus	863	0.795639062862445	0.662698412698413
Mus_musculus	864	0.789731192079664	0.649805447470817
Mus_musculus	865	0.79123414071511	0.645618556701031
Mus_musculus	866	0.790368108762026	0.655330281229562
Mus_musculus	867	0.787374461979914	0.66578073089701
Mus_musculus	868	0.789685737308622	0.639438417358009
Mus_musculus	869	0.79614692740672	0.661386138613861
Mus_musculus	870	0.792651221907678	0.656618610747051
Mus_musculus	871	0.793315794038567	0.658777120315582
Mus_musculus	872	0.794556247285363	0.647286821705426
Mus_musculus	873	0.786246418338109	0.647286821705426
Mus_musculus	874	0.789322287423772	0.639846743295019
Mus_musculus	875	0.789708464040061	0.656188605108055
Mus_musculus	876	0.789004543101961	0.655330281229562
Mus_musculus	877	0.791873484935934	0.648543689320388
Mus_musculus	878	0.796170027564196	0.656618610747051
Mus_musculus	879	0.793866628092001	0.640664961636829
Mus_musculus	880	0.796863656163787	0.650649350649351
Mus_musculus	881	0.793384606488174	0.656188605108055
Mus_musculus	882	0.794395228996584	0.644787644787645
Mus_musculus	883	0.788143382352941	0.653620352250489
Mus_musculus	884	0.78382084095064	0.664897146648972
Mus_musculus	885	0.795823665893272	0.633776091081594
Mus_musculus	886	0.789027230640941	0.654901960784314
Mus_musculus	887	0.786426688066032	0.632575757575758
Mus_musculus	888	0.788120745612775	0.674747474747475
Mus_musculus	889	0.793774769301976	0.655330281229562
Mus_musculus	890	0.794602264500623	0.663136995367306
Mus_musculus	891	0.793086505390329	0.654046997389034
Mus_musculus	892	0.792102072628601	0.651919323357189
Mus_musculus	893	0.798184885682704	0.647286821705426
Mus_musculus	894	0.8	0.656188605108055
Mus_musculus	895	0.78882308974875	0.66226040978189
Mus_musculus	896	0.793568164729019	0.642307692307692
Mus_musculus	897	0.789208777934367	0.677943166441137
Mus_musculus	898	0.792147806004619	0.660079051383399
Mus_musculus	899	0.78712601474427	0.666223404255319
Mus_musculus	900	0.792559644156895	0.696801112656467
Mus_musculus	901	0.799463916324331	0.646034816247582
Mus_musculus	902	0.791759240557463	0.654046997389034
Mus_musculus	903	0.792490974729242	0.666223404255319
Mus_musculus	904	0.790345344047928	0.660079051383399
Mus_musculus	905	0.793728847878279	0.664015904572565
Mus_musculus	906	0.791348233597693	0.656188605108055
Mus_musculus	907	0.796470451642866	0.660079051383399
Mus_musculus	908	0.788777739450385	0.65748031496063
Mus_musculus	909	0.793178204942911	0.641896220371557
Mus_musculus	910	0.789344993239939	0.65921052631579
Mus_musculus	911	0.789049919484702	0.639030612244898
Mus_musculus	912	0.797628044881112	0.650227125243348
Mus_musculus	913	0.792697018719667	0.650649350649351
Mus_musculus	914	0.793935536137955	0.636594663278272
Mus_musculus	915	0.786426688066032	0.639438417358009
Mus_musculus	916	0.796678570391662	0.665338645418327
Mus_musculus	917	0.792239288601455	0.65149544863459
Mus_musculus	918	0.790686952512679	0.643132220795892
Mus_musculus	919	0.787442247539243	0.66711051930759
Mus_musculus	920	0.79221641597136	0.670682730923695
Mus_musculus	921	0.792536753025446	0.655759162303665
Mus_musculus	922	0.792719919110212	0.622360248447205
Mus_musculus	923	0.787645674263735	0.666666666666667
Mus_musculus	924	0.794763366738111	0.665338645418327
Mus_musculus	925	0.796447334049285	0.645618556701031
Mus_musculus	926	0.7924452017212	0.627819548872181
Mus_musculus	927	0.795016659423439	0.646451612903226
Mus_musculus	928	0.793591115481389	0.644372990353698
Mus_musculus	929	0.79123414071511	0.657912015758372
Mus_musculus	930	0.792559644156895	0.674747474747475
Mus_musculus	931	0.795823665893272	0.65234375
Mus_musculus	932	0.790914855594627	0.652768729641694
Mus_musculus	933	0.78943582956932	0.665338645418327
Mus_musculus	934	0.789981286886426	0.646034816247582
Mus_musculus	935	0.794763366738111	0.636190476190476
Mus_musculus	936	0.792582536610728	0.676569885212694
Mus_musculus	937	0.791553683724687	0.655330281229562
Mus_musculus	938	0.79221641597136	0.646034816247582
Mus_musculus	939	0.786043713655504	0.649384316267012
Mus_musculus	940	0.794234275955889	0.658777120315582
Mus_musculus	941	0.79723408582469	0.648124191461837
Mus_musculus	942	0.796077634976356	0.657912015758372
Mus_musculus	943	0.791097272674854	0.653194263363755
Mus_musculus	944	0.794096368108812	0.669338677354709
Mus_musculus	945	0.793338730195444	0.642307692307692
Mus_musculus	946	0.792307914416886	0.637810311903246
Mus_musculus	947	0.793866628092001	0.635383639822448
Mus_musculus	948	0.786810035842294	0.646451612903226
Mus_musculus	949	0.79536231884058	0.625077978789769
Mus_musculus	950	0.786314009800269	0.632975363234365
Mus_musculus	951	0.795869830036545	0.668
Mus_musculus	952	0.789549404385107	0.67565745111261
Mus_musculus	953	0.793843661401377	0.606904906117505
Mus_musculus	954	0.793637020968908	0.645618556701031
Mus_musculus	955	0.797002526939499	0.668891855807744
Mus_musculus	956	0.791393879964237	0.646868947708199
Mus_musculus	957	0.788709723779138	0.658344283837057
Mus_musculus	958	0.794303247843455	0.625858838226109
Mus_musculus	959	0.783888015997715	0.646034816247582
Mus_musculus	960	0.793843661401377	0.64354527938343
Mus_musculus	961	0.795546793459353	0.647286821705426
Mus_musculus	962	0.789981286886426	0.644787644787645
Mus_musculus	963	0.794234275955889	0.644372990353698
Mus_musculus	964	0.789753921427544	0.642307692307692
Mus_musculus	965	0.794234275955889	0.616615384615385
Mus_musculus	966	0.792010621716793	0.639846743295019
Mus_musculus	967	0.789594843462247	0.635383639822448
Mus_musculus	968	0.793361667678608	0.641485275288092
Mus_musculus	969	0.790072269730212	0.641485275288092
Mus_musculus	970	0.793637020968908	0.644372990353698
Mus_musculus	971	0.789458541918407	0.65234375
Mus_musculus	972	0.792536753025446	0.622747047855811
Mus_musculus	973	0.791530850664898	0.644787644787645
Mus_musculus	974	0.790983252140325	0.675202156334232
Mus_musculus	975	0.787736119882873	0.658777120315582
Mus_musculus	976	0.795546793459353	0.648963730569948
Mus_musculus	977	0.791439531597012	0.653620352250489
Mus_musculus	978	0.787577853678138	0.648963730569948
Mus_musculus	979	0.788619054461848	0.641896220371557
Mus_musculus	980	0.794349235757295	0.650649350649351
Mus_musculus	981	0.796470451642866	0.643958868894602
Mus_musculus	982	0.789458541918407	0.636999364272092
Mus_musculus	983	0.791942047389535	0.660514172709295
Mus_musculus	984	0.788256585562035	0.668
Mus_musculus	985	0.795777507105156	0.653194263363755
Mus_musculus	986	0.79711828956542	0.642719692110327
Mus_musculus	987	0.794188301351625	0.66226040978189
Mus_musculus	988	0.788369821295179	0.656618610747051
Mus_musculus	989	0.788120745612775	0.665338645418327
Mus_musculus	990	0.786945424302389	0.664897146648972
Mus_musculus	991	0.793935536137955	0.676113360323887
Mus_musculus	992	0.790686952512679	0.67293485560779
Mus_musculus	993	0.793201133144476	0.667554963357762
Mus_musculus	994	0.789890324994962	0.664015904572565
Mus_musculus	995	0.797025676774718	0.648124191461837
Mus_musculus	996	0.788052843193567	0.666223404255319
Mus_musculus	997	0.788800413947739	0.680706521739131
Mus_musculus	998	0.796516690856314	0.644372990353698
Mus_musculus	999	0.790436410773441	0.654901960784314
[truncated: 3,001 more rows]
