# Supplementary material for: Determinants of genome-wide distribution and evolution of uORFs in eukaryotes
Source: Nat Commun. 2021 Feb 17;12:1076. doi: 10.1038/s41467-021-21394-y (PMC7889888; doi:10.1038/s41467-021-21394-y)
Supplement: Supplementary file 12 — Source Data [file 41467_2021_21394_MOESM12_ESM.zip › Source Data/Fig1c_Ne_OEratio.txt]

species	OEratio	Effective_population_size
Anser_brachyrhynchus	0.966614982071906	6550
Bos_taurus	0.899902495695289	90000
Calidris_pygmaea	1.00272012520028	438
Canis_familiaris	0.945333602096352	2000
Carlito_syrichta	0.829327469861248	15000
Drosophila_melanogaster	0.526693711967546	1150000
Drosophila_pseudoobscura	0.569962686567164	798607
Homo_sapiens	0.862161866967634	20974
Macaca_mulatta	0.869991594284113	52350
Mus_musculus	0.857553023988145	160000
Pan_paniscus	0.853650786926222	12300
Pan_troglodytes	0.887767909439736	21300
Pongo_abelii	0.896835271842034	26800
Rattus_norvegicus	0.851239669421488	124000
