# Supplementary material for: Determinants of genome-wide distribution and evolution of uORFs in eukaryotes
Source: Nat Commun. 2021 Feb 17;12:1076. doi: 10.1038/s41467-021-21394-y (PMC7889888; doi:10.1038/s41467-021-21394-y)
Supplement: Supplementary file 12 — Source Data [file 41467_2021_21394_MOESM12_ESM.zip › Source Data/Fig1d_omega_OEratio.txt]

species	CDS_median_omega	OEratio
Aedes_aegypti	0.0689	0.639486396102556
Anas_platyrhynchos platyrhynchos	0.12955	0.945626916999721
Anolis_carolinensis	0.09735	0.957347572462356
Anopheles_gambiae	0.0579	0.451703373752372
Anoplophora_glabripennis	0.0585	0.859670680756943
Anser_brachyrhynchus	0.1257	0.966614982071906
Apis_mellifera	0.07045	0.816446548716671
Apteryx_owenii	0.2176	0.993344090359016
Astyanax_mexicanus	0.0865	0.857852632096761
Bombus_terrestris	0.0801	0.841937539834289
Bos_taurus	0.1548	0.899902495695289
Calidris_pugnax	0.14895	0.980884058593582
Calidris_pygmaea	0.1538	1.00272012520028
Callithrix_jacchus	0.1825	0.901088775188535
Capra_hircus	0.1742	0.915474642392718
Ciona_intestinalis	0.0628	0.856792915017901
Ciona_savignyi	0.0628	0.820616700427639
Cricetulus_griseus	0.1446	0.897775896929515
Culicoides_sonorensis	0.0799	0.703942728170405
Danio_rerio	0.08945	0.893172249320366
Dendroctonus_ponderosae	0.06755	0.73691255205235
Dromaius_novaehollandiae	0.2176	0.978630879181593
Drosophila_melanogaster	0.0816166666666667	0.526693711967546
Drosophila_pseudoobscura	0.0575	0.569962686567164
Drosophila_simulans	0.09775	0.58198822306893
Drosophila_yakuba	0.0896	0.555748464958713
Ficedula_albicollis	0.1521	0.898648314106055
Gallus_gallus	0.127625	0.96558538912362
Gambusia_affinis	0.20355	0.955789370895686
Heliconius_melpomene	0.0519	0.809525644483835
Heterocephalus_glaber	0.12145	0.878441976280526
Homo_sapiens	0.1761	0.862161866967634
Ictalurus_punctatus	0.0924	0.91163595642879
Macaca_mulatta	0.1991	0.869991594284113
Manacus_vitellinus	0.1521	0.943838328039405
Mastacembelus_armatus	0.1532	0.938658971827777
Melitaea_cinxia	0.0519	0.851454305353334
Melopsittacus_undulatus	0.1441	0.988373084686016
Microcebus_murinus	0.1467	0.901904036557502
Monodelphis_domestica	0.15115	0.928473143643422
Mus_musculus	0.1279125	0.857553023988145
Mustela_putorius furo	0.1442	0.932108937292147
Oryctolagus_cuniculus	0.1064	0.918195136243774
Parus_major	0.1521	0.930513502767838
Phascolarctos_cinereus	0.1541	0.943515728009041
Poecilia_mexicana	0.203525	0.961980903171749
Rattus_norvegicus	0.1392	0.851239669421488
Sarcophilus_harrisii	0.1482	0.895678346300187
Scophthalmus_maximus	0.1429	0.924163848177377
Seriola_dumerili	0.14805	0.930366793514758
Solenopsis_invicta	0.0608	0.790660016840469
Sphenodon_punctatus	0.09735	0.912689804772234
Sus_scrofa	0.1354	0.922544914223963
Tribolium_castaneum	0.063025	0.807025491084298
Ursus_americanus	0.1442	0.934548283142571
Xiphophorus_maculatus	0.2035	0.951477759125626
