# Supplementary material for: Determinants of genome-wide distribution and evolution of uORFs in eukaryotes
Source: Nat Commun. 2021 Feb 17;12:1076. doi: 10.1038/s41467-021-21394-y (PMC7889888; doi:10.1038/s41467-021-21394-y)
Supplement: Supplementary file 12 — Source Data [file 41467_2021_21394_MOESM12_ESM.zip › Source Data/Fig2a_aymptoticMK_all.txt]

branch	fixed_utr5	fixed_intron	pol_utr5	pol_intron	alpha_original	alpha_asym	CI_low	CI_high
1	1894	420681	500	108693	-0.0217422483566889	0.235036713498691	-0.0401368021507249	0.510210229148107
2	819	189906	500	108693	-0.0666531325635409	0.201412599748077	-0.0858562226364761	0.488681422132631
3	635	149212	500	108693	-0.0809322015173706	0.190722072335055	-0.100392359458863	0.481836504128973
