# Supplementary material for: Determinants of genome-wide distribution and evolution of uORFs in eukaryotes
Source: Nat Commun. 2021 Feb 17;12:1076. doi: 10.1038/s41467-021-21394-y (PMC7889888; doi:10.1038/s41467-021-21394-y)
Supplement: Supplementary file 12 — Source Data [file 41467_2021_21394_MOESM12_ESM.zip › Source Data/Fig2b_aymptoticMK_mutation_type.txt]

Mutation_type	branch	fixed_utr5	fixed_intron	pol_utr5	pol_intron	alpha_original	alpha_asym	CI_low	CI_high
CpG	1	603	76764	240	45244	0.324709667118391	0.479955842988579	0.18286941425842	0.777042271718738
CpG	2	275	37308	240	45244	0.280352995073179	0.44579656808359	0.129195917623003	0.762397218544178
CpG	3	218	30122	240	45244	0.267044583538473	0.435547699825409	0.113092162566656	0.758003237084161
nonCpG	1	1291	343917	260	63449	-0.0916312703266047	0.00269638788846083	-0.503853969834959	0.50924674561188
nonCpG	2	544	152598	260	63449	-0.149472295025277	-0.0501466044554281	-0.583536969925635	0.483243761014779
nonCpG	3	417	119090	260	63449	-0.170274674049473	-0.0691514537166043	-0.612194760452456	0.473891853019248
