# Supplementary material for: Determinants of genome-wide distribution and evolution of uORFs in eukaryotes
Source: Nat Commun. 2021 Feb 17;12:1076. doi: 10.1038/s41467-021-21394-y (PMC7889888; doi:10.1038/s41467-021-21394-y)
Supplement: Supplementary file 12 — Source Data [file 41467_2021_21394_MOESM12_ESM.zip › Source Data/Fig2cd_simulation_relative_fixation_probability.txt]

s	Ne	RelativeFixationProb	Positively_selected
5e-07	1000	0.999650241566713	0.0500424944448724
5e-07	1002.3052380779	0.999649435040875	0.0500425924899784
5e-07	1004.61579027839	0.999648626656514	0.0500426907612693
5e-07	1006.9316688518	0.999647816409348	0.0500427892592673
5e-07	1009.25288607668	0.999647004295087	0.0500428879844958
5e-07	1011.5794542599	0.999646190309431	0.0500429869374794
5e-07	1013.91138573668	0.999645374448068	0.0500430861187439
5e-07	1016.2486928707	0.999644556706678	0.0500431855288164
5e-07	1018.59138805412	0.99964373708093	0.050043285168225
5e-07	1020.93948370768	0.999642915566484	0.0500433850374994
5e-07	1023.29299228075	0.99964209215899	0.05004348513717
5e-07	1025.65192625141	0.999641266854086	0.050043585467769
5e-07	1028.01629812647	0.999640439647402	0.0500436860298295
5e-07	1030.38612044162	0.999639610534558	0.0500437868238857
5e-07	1032.7614057614	0.999638779511163	0.0500438878504733
5e-07	1035.14216667934	0.999637946572816	0.0500439891101293
5e-07	1037.52841581801	0.999637111715106	0.0500440906033916
5e-07	1039.92016582906	0.999636274933612	0.0500441923307998
5e-07	1042.3174293933	0.999635436223903	0.0500442942928942
5e-07	1044.7202192208	0.999634595581538	0.0500443964902168
5e-07	1047.1285480509	0.999633753002064	0.0500444989233106
5e-07	1049.54242865232	0.99963290848102	0.0500446015927201
5e-07	1051.96187382322	0.999632062013933	0.0500447044989908
5e-07	1054.38689639126	0.999631213596321	0.0500448076426696
5e-07	1056.81750921366	0.999630363223691	0.0500449110243046
5e-07	1059.25372517729	0.999629510891541	0.0500450146444453
5e-07	1061.69555719872	0.999628656595356	0.0500451185036422
5e-07	1064.14301822432	0.999627800330613	0.0500452226024474
5e-07	1066.59612123026	0.999626942092777	0.0500453269414141
5e-07	1069.05487922266	0.999626081877304	0.0500454315210967
5e-07	1071.51930523761	0.999625219679638	0.0500455363420511
5e-07	1073.98941234125	0.999624355495214	0.0500456414048343
5e-07	1076.46521362984	0.999623489319455	0.0500457467100048
5e-07	1078.94672222983	0.999622621147775	0.050045852258122
5e-07	1081.43395129794	0.999621750975577	0.050045958049747
5e-07	1083.9269140212	0.999620878798252	0.050046064085442
5e-07	1086.42562361707	0.999620004611183	0.0500461703657706
5e-07	1088.93009333343	0.999619128409739	0.0500462768912976
5e-07	1091.44033644876	0.999618250189282	0.0500463836625892
5e-07	1093.95636627209	0.99961736994516	0.0500464906802127
5e-07	1096.47819614319	0.999616487672714	0.050046597944737
5e-07	1099.00583943252	0.999615603367269	0.0500467054567322
5e-07	1101.53930954141	0.999614717024146	0.0500468132167697
5e-07	1104.07861990207	0.999613828638649	0.0500469212254221
5e-07	1106.62378397767	0.999612938206075	0.0500470294832637
5e-07	1109.1748152624	0.999612045721708	0.0500471379908696
5e-07	1111.73172728159	0.999611151180823	0.0500472467488167
5e-07	1114.29453359173	0.999610254578684	0.050047355757683
5e-07	1116.86324778056	0.999609355910541	0.0500474650180478
5e-07	1119.43788346715	0.999608455171638	0.0500475745304919
5e-07	1122.01845430196	0.999607552357203	0.0500476842955974
5e-07	1124.60497396693	0.999606647462457	0.0500477943139476
5e-07	1127.19745617551	0.999605740482609	0.0500479045861274
5e-07	1129.7959146728	0.999604831412856	0.0500480151127227
5e-07	1132.40036323556	0.999603920248383	0.0500481258943212
5e-07	1135.01081567232	0.999603006984367	0.0500482369315116
5e-07	1137.62728582343	0.999602091615972	0.0500483482248841
5e-07	1140.24978756117	0.999601174138351	0.0500484597750303
5e-07	1142.87833478977	0.999600254546645	0.0500485715825431
5e-07	1145.51294144554	0.999599332835986	0.0500486836480167
5e-07	1148.15362149688	0.999598409001494	0.0500487959720469
5e-07	1150.80038894444	0.999597483038276	0.0500489085552307
5e-07	1153.45325782109	0.999596554941429	0.0500490213981665
5e-07	1156.1122421921	0.99959562470604	0.0500491345014541
5e-07	1158.77735615513	0.999594692327183	0.0500492478656948
5e-07	1161.44861384034	0.999593757799921	0.0500493614914911
5e-07	1164.12602941049	0.999592821119306	0.0500494753794469
5e-07	1166.80961706096	0.999591882280378	0.0500495895301678
5e-07	1169.49939101987	0.999590941278166	0.0500497039442604
5e-07	1172.19536554813	0.999589998107688	0.0500498186223329
5e-07	1174.89755493953	0.99958905276395	0.050049933564995
5e-07	1177.60597352081	0.999588105241947	0.0500500487728576
5e-07	1180.32063565173	0.999587155536662	0.0500501642465332
5e-07	1183.04155572516	0.999586203643065	0.0500502799866355
5e-07	1185.76874816716	0.999585249556118	0.0500503959937799
5e-07	1188.50222743702	0.999584293270768	0.0500505122685829
5e-07	1191.24200802738	0.999583334781953	0.0500506288116628
5e-07	1193.98810446427	0.999582374084597	0.050050745623639
5e-07	1196.74053130724	0.999581411173613	0.0500508627051325
5e-07	1199.49930314938	0.999580446043905	0.0500509800567656
5e-07	1202.26443461741	0.999579478690361	0.0500510976791623
5e-07	1205.0359403718	0.99957850910786	0.0500512155729479
5e-07	1207.81383510678	0.999577537291268	0.0500513337387489
5e-07	1210.59813355048	0.999576563235439	0.0500514521771938
5e-07	1213.38885046498	0.999575586935218	0.0500515708889119
5e-07	1216.18600064637	0.999574608385434	0.0500516898745345
5e-07	1218.98959892487	0.999573627580906	0.0500518091346941
5e-07	1221.79966016487	0.999572644516442	0.0500519286700247
5e-07	1224.61619926505	0.999571659186837	0.0500520484811618
5e-07	1227.43923115841	0.999570671586874	0.0500521685687424
5e-07	1230.26877081238	0.999569681711325	0.0500522889334048
5e-07	1233.10483322891	0.999568689554947	0.050052409575789
5e-07	1235.94743344451	0.99956769511249	0.0500525304965363
5e-07	1238.79658653037	0.999566698378687	0.0500526516962896
5e-07	1241.65230759241	0.99956569934826	0.0500527731756933
5e-07	1244.51461177139	0.999564698015923	0.0500528949353931
5e-07	1247.38351424294	0.999563694376372	0.0500530169760366
5e-07	1250.25903021772	0.999562688424294	0.0500531392982723
5e-07	1253.14117494142	0.999561680154363	0.0500532619027509
5e-07	1256.02996369488	0.999560669561242	0.0500533847901239
5e-07	1258.92541179417	0.999559656639579	0.0500535079610449
5e-07	1261.82753459067	0.999558641384013	0.0500536314161686
5e-07	1264.73634747115	0.999557623789167	0.0500537551561515
5e-07	1267.65186585785	0.999556603849655	0.0500538791816514
5e-07	1270.57410520854	0.999555581560077	0.0500540034933277
5e-07	1273.50308101666	0.999554556915021	0.0500541280918415
5e-07	1276.43880881134	0.999553529909062	0.0500542529778551
5e-07	1279.38130415753	0.999552500536763	0.0500543781520326
5e-07	1282.33058265602	0.999551468792673	0.0500545036150395
5e-07	1285.28665994362	0.999550434671332	0.0500546293675429
5e-07	1288.24955169313	0.999549398167264	0.0500547554102114
5e-07	1291.21927361353	0.999548359274982	0.0500548817437152
5e-07	1294.19584144999	0.999547317988986	0.050055008368726
5e-07	1297.17927098396	0.999546274303763	0.0500551352859171
5e-07	1300.16957803329	0.999545228213788	0.0500552624959634
5e-07	1303.1667784523	0.999544179713523	0.0500553899995412
5e-07	1306.17088813184	0.999543128797417	0.0500555177973284
5e-07	1309.18192299941	0.999542075459907	0.0500556458900047
5e-07	1312.1998990192	0.999541019695417	0.0500557742782511
5e-07	1315.22483219224	0.999539961498356	0.0500559029627503
5e-07	1318.25673855641	0.999538900863124	0.0500560319441866
5e-07	1321.29563418658	0.999537837784104	0.0500561612232458
5e-07	1324.34153519466	0.99953677225567	0.0500562908006153
5e-07	1327.39445772974	0.99953570427218	0.0500564206769842
5e-07	1330.45441797809	0.999534633827982	0.050056550853043
5e-07	1333.52143216332	0.999533560917407	0.0500566813294841
5e-07	1336.59551654644	0.999532485534777	0.0500568121070012
5e-07	1339.67668742593	0.999531407674398	0.0500569431862897
5e-07	1342.76496113786	0.999530327330564	0.0500570745680466
5e-07	1345.86035405595	0.999529244497557	0.0500572062529707
5e-07	1348.96288259165	0.999528159169643	0.0500573382417621
5e-07	1352.07256319428	0.999527071341079	0.0500574705351227
5e-07	1355.18941235104	0.999525981006104	0.0500576031337562
5e-07	1358.31344658715	0.999524888158947	0.0500577360383675
5e-07	1361.44468246595	0.999523792793824	0.0500578692496635
5e-07	1364.58313658892	0.999522694904934	0.0500580027683525
5e-07	1367.72882559585	0.999521594486468	0.0500581365951447
5e-07	1370.88176616485	0.999520491532598	0.0500582707307516
5e-07	1374.04197501252	0.999519386037488	0.0500584051758867
5e-07	1377.20946889395	0.999518277995285	0.0500585399312648
5e-07	1380.38426460289	0.999517167400122	0.0500586749976027
5e-07	1383.56637897178	0.999516054246122	0.0500588103756187
5e-07	1386.75582887189	0.999514938527392	0.0500589460660326
5e-07	1389.95263121335	0.999513820238025	0.0500590820695662
5e-07	1393.1568029453	0.999512699372103	0.0500592183869427
5e-07	1396.36836105594	0.999511575923691	0.0500593550188871
5e-07	1399.58732257262	0.999510449886843	0.0500594919661261
5e-07	1402.81370456196	0.999509321255599	0.0500596292293879
5e-07	1406.04752412991	0.999508190023983	0.0500597668094026
5e-07	1409.28879842188	0.999507056186009	0.050059904706902
5e-07	1412.53754462275	0.999505919735674	0.0500600429226193
5e-07	1415.79377995708	0.999504780666962	0.0500601814572898
5e-07	1419.05752168909	0.999503638973844	0.0500603203116501
5e-07	1422.32878712282	0.999502494650278	0.0500604594864389
5e-07	1425.60759360219	0.999501347690204	0.0500605989823962
5e-07	1428.8939585111	0.999500198087553	0.0500607388002642
5e-07	1432.18789927354	0.999499045836239	0.0500608789407863
5e-07	1435.48943335366	0.999497890930163	0.050061019404708
5e-07	1438.79857825585	0.999496733363213	0.0500611601927764
5e-07	1442.11535152487	0.999495573129259	0.0500613013057403
5e-07	1445.43977074593	0.999494410222162	0.0500614427443502
5e-07	1448.77185354476	0.999493244635767	0.0500615845093584
5e-07	1452.11161758774	0.999492076363902	0.050061726601519
5e-07	1455.45908058197	0.999490905400385	0.0500618690215877
5e-07	1458.81426027535	0.999489731739018	0.0500620117703222
5e-07	1462.17717445672	0.999488555373588	0.0500621548484816
5e-07	1465.54784095591	0.999487376297868	0.050062298256827
5e-07	1468.92627764387	0.999486194505619	0.0500624419961213
5e-07	1472.31250243272	0.999485009990584	0.0500625860671289
5e-07	1475.70653327589	0.999483822746494	0.0500627304706163
5e-07	1479.10838816821	0.999482632767065	0.0500628752073515
5e-07	1482.51808514595	0.999481440045999	0.0500630202781044
5e-07	1485.93564228701	0.999480244576981	0.0500631656836468
5e-07	1489.36107771092	0.999479046353687	0.050063311424752
5e-07	1492.794409579	0.999477845369771	0.0500634575021954
5e-07	1496.23565609443	0.999476641618879	0.050063603916754
5e-07	1499.68483550237	0.99947543509464	0.0500637506692065
5e-07	1503.14196609002	0.999474225790666	0.0500638977603338
5e-07	1506.60706618674	0.999473013700558	0.0500640451909182
5e-07	1510.08015416415	0.9994717988179	0.050064192961744
5e-07	1513.56124843621	0.999470581136262	0.0500643410735973
5e-07	1517.05036745934	0.9994693606492	0.050064489527266
5e-07	1520.5475297325	0.999468137350252	0.0500646383235399
5e-07	1524.05275379729	0.999466911232946	0.0500647874632104
5e-07	1527.56605823807	0.999465682290792	0.0500649369470711
5e-07	1531.08746168203	0.999464450517285	0.050065086775917
5e-07	1534.61698279929	0.999463215905906	0.0500652369505453
5e-07	1538.15464030303	0.99946197845012	0.050065387471755
5e-07	1541.70045294956	0.999460738143378	0.0500655383403467
5e-07	1545.25443953841	0.999459494979117	0.0500656895571231
5e-07	1548.81661891248	0.999458248950756	0.0500658411228887
5e-07	1552.38700995808	0.9994570000517	0.0500659930384498
5e-07	1555.96563160508	0.99945574827534	0.0500661453046147
5e-07	1559.55250282695	0.999454493615051	0.0500662979221933
5e-07	1563.14764264095	0.999453236064193	0.0500664508919977
5e-07	1566.75107010815	0.99945197561611	0.0500666042148417
5e-07	1570.36280433355	0.999450712264132	0.0500667578915411
5e-07	1573.98286446622	0.999449446001572	0.0500669119229134
5e-07	1577.61126969935	0.999448176821728	0.0500670663097781
5e-07	1581.24803927038	0.999446904717884	0.0500672210529567
5e-07	1584.89319246111	0.999445629683308	0.0500673761532725
5e-07	1588.54674859778	0.999444351711251	0.0500675316115506
5e-07	1592.20872705117	0.99944307079495	0.0500676874286183
5e-07	1595.87914723673	0.999441786927626	0.0500678436053044
5e-07	1599.55802861467	0.999440500102485	0.0500680001424401
5e-07	1603.24539069004	0.999439210312716	0.0500681570408582
5e-07	1606.94125301288	0.999437917551494	0.0500683143013934
5e-07	1610.64563517827	0.999436621811977	0.0500684719248826
5e-07	1614.35855682649	0.999435323087309	0.0500686299121644
5e-07	1618.08003764307	0.999434021370615	0.0500687882640795
5e-07	1621.81009735893	0.999432716655006	0.0500689469814705
5e-07	1625.54875575048	0.99943140893358	0.0500691060651817
5e-07	1629.29603263972	0.999430098199415	0.0500692655160598
5e-07	1633.05194789433	0.999428784445574	0.0500694253349532
5e-07	1636.81652142781	0.999427467665105	0.0500695855227123
5e-07	1640.58977319954	0.999426147851039	0.0500697460801895
5e-07	1644.37172321493	0.999424824996393	0.0500699070082391
5e-07	1648.16239152551	0.999423499094166	0.0500700683077174
5e-07	1651.96179822902	0.999422170137341	0.0500702299794828
5e-07	1655.76996346953	0.999420838118885	0.0500703920243956
5e-07	1659.58690743756	0.99941950303175	0.0500705544433181
5e-07	1663.41265037017	0.999418164868871	0.0500707172371145
5e-07	1667.24721255106	0.999416823623165	0.0500708804066512
5e-07	1671.09061431071	0.999415479287537	0.0500710439527965
5e-07	1674.94287602644	0.999414131854871	0.0500712078764206
5e-07	1678.80401812256	0.999412781318038	0.050071372178396
5e-07	1682.67406107047	0.99941142766989	0.0500715368595969
5e-07	1686.55302538874	0.999410070903265	0.0500717019208998
5e-07	1690.44093164327	0.999408711010983	0.050071867363183
5e-07	1694.33780044733	0.999407347985848	0.050072033187327
5e-07	1698.24365246174	0.999405981820647	0.0500721993942143
5e-07	1702.15850839495	0.999404612508151	0.0500723659847294
5e-07	1706.08238900312	0.999403240041115	0.0500725329597589
5e-07	1710.01531509029	0.999401864412275	0.0500727003201913
5e-07	1713.95730750843	0.999400485614353	0.0500728680669175
5e-07	1717.90838715759	0.999399103640052	0.0500730362008301
5e-07	1721.86857498601	0.999397718482061	0.050073204722824
5e-07	1725.8378919902	0.999396330133048	0.0500733736337961
5e-07	1729.8163592151	0.999394938585669	0.0500735429346453
5e-07	1733.80399775414	0.999393543832559	0.0500737126262727
5e-07	1737.80082874938	0.99939214586634	0.0500738827095814
5e-07	1741.80687339161	0.999390744679612	0.0500740531854767
5e-07	1745.8221529205	0.999389340264962	0.0500742240548659
5e-07	1749.84668862466	0.99938793261496	0.0500743953186584
5e-07	1753.88050184176	0.999386521722156	0.0500745669777659
5e-07	1757.92361395869	0.999385107579085	0.0500747390331018
5e-07	1761.97604641163	0.999383690178265	0.0500749114855821
5e-07	1766.03782068616	0.999382269512196	0.0500750843361246
5e-07	1770.10895831742	0.999380845573361	0.0500752575856493
5e-07	1774.18948089017	0.999379418354225	0.0500754312350784
5e-07	1778.27941003892	0.999377987847237	0.0500756052853362
5e-07	1782.37876744809	0.999376554044828	0.0500757797373491
5e-07	1786.48757485205	0.999375116939412	0.0500759545920456
5e-07	1790.60585403529	0.999373676523384	0.0500761298503565
5e-07	1794.73362683253	0.999372232789123	0.0500763055132148
5e-07	1798.87091512879	0.999370785728991	0.0500764815815554
5e-07	1803.01774085957	0.999369335335331	0.0500766580563155
5e-07	1807.17412601093	0.999367881600469	0.0500768349384346
5e-07	1811.3400926196	0.999366424516714	0.0500770122288542
5e-07	1815.51566277314	0.999364964076355	0.0500771899285181
5e-07	1819.70085860998	0.999363500271667	0.0500773680383721
5e-07	1823.89570231964	0.999362033094904	0.0500775465593645
5e-07	1828.10021614274	0.999360562538303	0.0500777254924456
5e-07	1832.31442237121	0.999359088594084	0.0500779048385678
5e-07	1836.53834334835	0.99935761125445	0.0500780845986859
5e-07	1840.77200146896	0.999356130511583	0.0500782647737569
5e-07	1845.01541917947	0.999354646357649	0.0500784453647399
5e-07	1849.26861897808	0.999353158784796	0.0500786263725963
5e-07	1853.53162341481	0.999351667785154	0.0500788077982897
5e-07	1857.8044550917	0.999350173350834	0.050078989642786
5e-07	1862.08713666287	0.99934867547393	0.0500791719070533
5e-07	1866.37969083467	0.999347174146517	0.0500793545920618
5e-07	1870.6821403658	0.999345669360652	0.0500795376987843
5e-07	1874.99450806742	0.999344161108375	0.0500797212281954
5e-07	1879.31681680327	0.999342649381705	0.0500799051812724
5e-07	1883.6490894898	0.999341134172644	0.0500800895589945
5e-07	1887.99134909629	0.999339615473177	0.0500802743623434
5e-07	1892.34361864498	0.999338093275269	0.0500804595923031
5e-07	1896.70592121115	0.999336567570867	0.0500806452498596
5e-07	1901.0782799233	0.999335038351899	0.0500808313360015
5e-07	1905.46071796325	0.999333505610275	0.0500810178517195
5e-07	1909.85325856624	0.999331969337886	0.0500812047980067
5e-07	1914.25592502109	0.999330429526605	0.0500813921758585
5e-07	1918.66874067029	0.999328886168286	0.0500815799862725
5e-07	1923.09172891016	0.999327339254764	0.0500817682302487
5e-07	1927.52491319094	0.999325788777855	0.0500819569087894
5e-07	1931.96831701692	0.999324234729358	0.0500821460228993
5e-07	1936.42196394661	0.99932267710105	0.0500823355735852
5e-07	1940.88587759278	0.999321115884692	0.0500825255618565
5e-07	1945.36008162266	0.999319551072025	0.0500827159887249
5e-07	1949.84459975805	0.99931798265477	0.0500829068552042
5e-07	1954.33945577539	0.999316410624631	0.0500830981623108
5e-07	1958.84467350599	0.999314834973292	0.0500832899110634
5e-07	1963.36027683605	0.999313255692416	0.050083482102483
5e-07	1967.88628970685	0.99931167277365	0.0500836747375931
5e-07	1972.42273611485	0.999310086208621	0.0500838678174195
5e-07	1976.96964011186	0.999308495988934	0.0500840613429901
5e-07	1981.5270258051	0.999306902106179	0.0500842553153358
5e-07	1986.09491735737	0.999305304551923	0.0500844497354893
5e-07	1990.67333898719	0.999303703317717	0.050084644604486
5e-07	1995.26231496888	0.999302098395089	0.0500848399233637
5e-07	1999.86186963274	0.99930048977555	0.0500850356931624
5e-07	2004.47202736516	0.99929887745059	0.0500852319149248
5e-07	2009.09281260873	0.99929726141168	0.0500854285896957
5e-07	2013.72424986239	0.999295641650273	0.0500856257185226
5e-07	2018.36636368156	0.999294018157801	0.0500858233024553
5e-07	2023.01917867827	0.999292390925674	0.0500860213425461
5e-07	2027.68271952128	0.999290759945288	0.0500862198398496
5e-07	2032.35701093622	0.999289125208012	0.050086418795423
5e-07	2037.04207770572	0.999287486705202	0.0500866182103258
5e-07	2041.73794466953	0.999285844428189	0.0500868180856202
5e-07	2046.44463672467	0.999284198368287	0.0500870184223706
5e-07	2051.16217882556	0.999282548516789	0.050087219221644
5e-07	2055.89059598414	0.999280894864968	0.0500874204845099
5e-07	2060.62991327	0.999279237404077	0.0500876222120402
5e-07	2065.38015581053	0.999277576125349	0.0500878244053093
5e-07	2070.14134879104	0.999275911019998	0.0500880270653942
5e-07	2074.91351745491	0.999274242079215	0.0500882301933742
5e-07	2079.6966871037	0.999272569294174	0.0500884337903312
5e-07	2084.49088309729	0.999270892656025	0.0500886378573498
5e-07	2089.29613085404	0.999269212155902	0.0500888423955167
5e-07	2094.11245585089	0.999267527784916	0.0500890474059216
5e-07	2098.93988362352	0.999265839534156	0.0500892528896563
5e-07	2103.77843976648	0.999264147394695	0.0500894588478154
5e-07	2108.62814993329	0.999262451357582	0.0500896652814959
5e-07	2113.48903983665	0.999260751413846	0.0500898721917974
5e-07	2118.3611352485	0.999259047554497	0.0500900795798222
5e-07	2123.24446200022	0.999257339770521	0.0500902874466749
5e-07	2128.13904598271	0.999255628052888	0.0500904957934627
5e-07	2133.04491314658	0.999253912392544	0.0500907046212956
5e-07	2137.96208950223	0.999252192780414	0.0500909139312859
5e-07	2142.89060112006	0.999250469207404	0.0500911237245486
5e-07	2147.83047413053	0.999248741664398	0.0500913340022013
5e-07	2152.78173472437	0.999247010142258	0.0500915447653643
5e-07	2157.74440915267	0.999245274631828	0.0500917560151601
5e-07	2162.71852372702	0.999243535123928	0.0500919677527143
5e-07	2167.70410481969	0.999241791609359	0.0500921799791549
5e-07	2172.70117886375	0.999240044078899	0.0500923926956124
5e-07	2177.70977235316	0.999238292523307	0.05009260590322
5e-07	2182.729911843	0.999236536933317	0.0500928196031137
5e-07	2187.76162394955	0.999234777299647	0.0500930337964318
5e-07	2192.80493535045	0.99923301361299	0.0500932484843156
5e-07	2197.85987278483	0.999231245864019	0.0500934636679089
5e-07	2202.92646305346	0.999229474043383	0.050093679348358
5e-07	2208.0047330189	0.999227698141714	0.050093895526812
5e-07	2213.09470960564	0.999225918149619	0.0500941122044228
5e-07	2218.19641980022	0.999224134057686	0.0500943293823447
5e-07	2223.3098906514	0.999222345856477	0.0500945470617349
5e-07	2228.4351492703	0.999220553536538	0.0500947652437532
5e-07	2233.57222283053	0.999218757088389	0.050094983929562
5e-07	2238.72113856834	0.99921695650253	0.0500952031203265
5e-07	2243.88192378277	0.999215151769439	0.0500954228172147
5e-07	2249.05460583578	0.999213342879572	0.0500956430213971
5e-07	2254.23921215243	0.999211529823363	0.0500958637340471
5e-07	2259.43577022098	0.999209712591225	0.0500960849563406
5e-07	2264.64430759306	0.999207891173546	0.0500963066894565
5e-07	2269.86485188382	0.999206065560696	0.0500965289345763
5e-07	2275.09743077207	0.99920423574302	0.0500967516928841
5e-07	2280.34207200042	0.999202401710842	0.050096974965567
5e-07	2285.59880337543	0.999200563454464	0.0500971987538148
5e-07	2290.86765276777	0.999198720964164	0.0500974230588199
5e-07	2296.14864811236	0.999196874230199	0.0500976478817777
5e-07	2301.44181740851	0.999195023242805	0.0500978732238861
5e-07	2306.74718872007	0.999193167992192	0.0500980990863461
5e-07	2312.06479017559	0.999191308468551	0.0500983254703612
5e-07	2317.39464996848	0.999189444662049	0.0500985523771378
5e-07	2322.73679635711	0.999187576562829	0.0500987798078851
5e-07	2328.09125766501	0.999185704161015	0.0500990077638153
5e-07	2333.458062281	0.999183827446704	0.050099236246143
5e-07	2338.83723865935	0.999181946409974	0.050099465256086
5e-07	2344.22881531992	0.999180061040878	0.0500996947948647
5e-07	2349.63282084831	0.999178171329446	0.0500999248637025
5e-07	2355.04928389601	0.999176277265687	0.0501001554638254
5e-07	2360.47823318058	0.999174378839585	0.0501003865964625
5e-07	2365.91969748576	0.999172476041103	0.0501006182628457
5e-07	2371.37370566166	0.999170568860178	0.0501008504642096
5e-07	2376.84028662488	0.999168657286727	0.0501010832017918
5e-07	2382.31946935869	0.999166741310643	0.0501013164768328
5e-07	2387.81128291318	0.999164820921795	0.0501015502905759
5e-07	2393.31575640539	0.999162896110027	0.0501017846442673
5e-07	2398.83291901949	0.999160966865165	0.0501020195391561
5e-07	2404.36280000694	0.999159033177006	0.0501022549764944
5e-07	2409.9054286866	0.999157095035328	0.0501024909575369
5e-07	2415.46083444494	0.999155152429882	0.0501027274835416
5e-07	2421.02904673618	0.999153205350396	0.0501029645557692
5e-07	2426.61009508241	0.999151253786578	0.0501032021754834
5e-07	2432.20400907382	0.999149297728107	0.0501034403439507
5e-07	2437.81081836875	0.999147337164643	0.0501036790624408
5e-07	2443.43055269397	0.999145372085819	0.0501039183322261
5e-07	2449.06324184475	0.999143402481246	0.0501041581545821
5e-07	2454.70891568503	0.999141428340511	0.0501043985307872
5e-07	2460.36760414763	0.999139449653176	0.0501046394621227
5e-07	2466.03933723434	0.999137466408779	0.0501048809498731
5e-07	2471.72414501613	0.999135478596836	0.0501051229953256
5e-07	2477.42205763329	0.999133486206837	0.0501053655997706
5e-07	2483.13310529557	0.999131489228249	0.0501056087645014
5e-07	2488.85731828239	0.999129487650513	0.0501058524908143
5e-07	2494.59472694296	0.999127481463048	0.0501060967800087
5e-07	2500.34536169643	0.999125470655248	0.0501063416333869
5e-07	2506.10925303211	0.999123455216481	0.0501065870522543
5e-07	2511.88643150958	0.999121435136094	0.0501068330379193
5e-07	2517.67692775885	0.999119410403405	0.0501070795916933
5e-07	2523.48077248058	0.999117381007712	0.0501073267148909
5e-07	2529.29799644615	0.999115346938285	0.0501075744088296
5e-07	2535.12863049791	0.999113308184372	0.05010782267483
5e-07	2540.97270554931	0.999111264735194	0.0501080715142158
5e-07	2546.83025258504	0.999109216579949	0.0501083209283136
5e-07	2552.70130266125	0.999107163707809	0.0501085709184534
5e-07	2558.58588690565	0.999105106107922	0.0501088214859681
5e-07	2564.48403651772	0.999103043769409	0.0501090726321936
5e-07	2570.39578276887	0.999100976681371	0.0501093243584691
5e-07	2576.32115700258	0.999098904832879	0.0501095766661368
5e-07	2582.2601906346	0.999096828212979	0.0501098295565421
5e-07	2588.21291515309	0.999094746810696	0.0501100830310333
5e-07	2594.17936211882	0.999092660615026	0.0501103370909623
5e-07	2600.15956316527	0.999090569614941	0.0501105917376835
5e-07	2606.1535499989	0.999088473799388	0.050110846972555
5e-07	2612.16135439921	0.999086373157288	0.0501111027969378
5e-07	2618.18300821899	0.999084267677537	0.0501113592121961
5e-07	2624.21854338444	0.999082157349005	0.0501116162196973
5e-07	2630.26799189538	0.999080042160538	0.0501118738208118
5e-07	2636.33138582538	0.999077922100954	0.0501121320169135
5e-07	2642.40875732195	0.999075797159047	0.0501123908093793
5e-07	2648.5001386067	0.999073667323584	0.0501126501995892
5e-07	2654.60556197554	0.999071532583308	0.0501129101889266
5e-07	2660.72505979881	0.999069392926935	0.0501131707787781
5e-07	2666.85866452148	0.999067248343155	0.0501134319705335
5e-07	2673.00640866331	0.999065098820632	0.0501136937655856
5e-07	2679.16832481903	0.999062944348005	0.0501139561653308
5e-07	2685.34444565851	0.999060784913885	0.0501142191711684
5e-07	2691.53480392692	0.99905862050686	0.0501144827845013
5e-07	2697.73943244492	0.999056451115487	0.0501147470067355
5e-07	2703.95836410884	0.999054276728302	0.05011501183928
5e-07	2710.19163189084	0.999052097333811	0.0501152772835476
5e-07	2716.43926883908	0.999049912920496	0.050115543340954
5e-07	2722.70130807791	0.99904772347681	0.0501158100129183
5e-07	2728.97778280804	0.999045528991182	0.0501160773008628
5e-07	2735.26872630671	0.999043329452013	0.0501163452062134
5e-07	2741.57417192788	0.999041124847677	0.0501166137303989
5e-07	2747.8941531024	0.999038915166523	0.0501168828748518
5e-07	2754.22870333817	0.999036700396872	0.0501171526410077
5e-07	2760.57785622035	0.999034480527018	0.0501174230303055
5e-07	2766.94164541151	0.999032255545229	0.0501176940441877
5e-07	2773.32010465184	0.999030025439746	0.0501179656840999
5e-07	2779.71326775929	0.999027790198783	0.0501182379514912
5e-07	2786.12116862977	0.999025549810525	0.050118510847814
5e-07	2792.54384123734	0.999023304263132	0.0501187843745241
5e-07	2798.98131963436	0.999021053544737	0.0501190585330807
5e-07	2805.43363795171	0.999018797643446	0.0501193333249463
5e-07	2811.90083039894	0.999016536547335	0.050119608751587
5e-07	2818.38293126446	0.999014270244454	0.0501198848144721
5e-07	2824.87997491571	0.999011998722828	0.0501201615150743
5e-07	2831.39199579938	0.999009721970452	0.05012043885487
5e-07	2837.91902844156	0.999007439975293	0.0501207168353387
5e-07	2844.46110744792	0.999005152725292	0.0501209954579636
5e-07	2851.01826750391	0.999002860208361	0.0501212747242311
5e-07	2857.59054337495	0.999000562412385	0.0501215546356314
5e-07	2864.17796990658	0.998998259325223	0.0501218351936577
5e-07	2870.78058202469	0.998995950934701	0.0501221163998072
5e-07	2877.39841473567	0.998993637228623	0.05012239825558
5e-07	2884.03150312661	0.998991318194761	0.0501226807624803
5e-07	2890.67988236547	0.998988993820861	0.0501229639220153
5e-07	2897.34358770132	0.998986664094639	0.0501232477356959
5e-07	2904.02265446445	0.998984329003784	0.0501235322050366
5e-07	2910.71711806661	0.998981988535958	0.0501238173315553
5e-07	2917.42701400117	0.998979642678792	0.0501241031167734
5e-07	2924.15237784334	0.998977291419892	0.0501243895622159
5e-07	2930.89324525032	0.998974934746831	0.0501246766694114
5e-07	2937.64965196153	0.998972572647157	0.050124964439892
5e-07	2944.42163379876	0.998970205108388	0.0501252528751933
5e-07	2951.20922666639	0.998967832118015	0.0501255419768545
5e-07	2958.01246655155	0.998965453663498	0.0501258317464185
5e-07	2964.83138952434	0.99896306973227	0.0501261221854317
5e-07	2971.66603173803	0.998960680311734	0.050126413295444
5e-07	2978.51642942919	0.998958285389264	0.050126705078009
5e-07	2985.38261891796	0.998955884952208	0.050126997534684
5e-07	2992.26463660819	0.998953478987879	0.0501272906670297
5e-07	2999.16251898765	0.998951067483567	0.0501275844766107
5e-07	3006.07630262823	0.998948650426529	0.050127878964995
5e-07	3013.00602418612	0.998946227803995	0.0501281741337543
5e-07	3019.95172040202	0.998943799603164	0.0501284699844642
5e-07	3026.91342810131	0.998941365811207	0.0501287665187035
5e-07	3033.89118419427	0.998938926415264	0.0501290637380552
5e-07	3040.88502567628	0.998936481402447	0.0501293616441054
5e-07	3047.89498962798	0.998934030759838	0.0501296602384445
5e-07	3054.92111321551	0.998931574474489	0.0501299595226662
5e-07	3061.96343369068	0.998929112533422	0.0501302594983679
5e-07	3069.02198839116	0.99892664492363	0.050130560167151
5e-07	3076.09681474071	0.998924171632077	0.0501308615306204
5e-07	3083.18795024935	0.998921692645694	0.0501311635903847
5e-07	3090.29543251359	0.998919207951386	0.0501314663480564
5e-07	3097.41929921658	0.998916717536024	0.0501317698052517
5e-07	3104.55958812836	0.998914221386452	0.0501320739635904
5e-07	3111.71633710602	0.998911719489482	0.0501323788246964
5e-07	3118.88958409394	0.998909211831897	0.050132684390197
5e-07	3126.07936712396	0.998906698400449	0.0501329906617237
5e-07	3133.28572431559	0.998904179181859	0.0501332976409113
5e-07	3140.50869387622	0.998901654162818	0.0501336053293988
5e-07	3147.74831410132	0.998899123329988	0.0501339137288289
5e-07	3155.00462337463	0.998896586669998	0.050134222840848
5e-07	3162.27766016838	0.998894044169448	0.0501345326671066
5e-07	3169.56746304349	0.998891495814906	0.0501348432092587
5e-07	3176.87407064977	0.99888894159291	0.0501351544689624
5e-07	3184.19752172613	0.998886381489967	0.0501354664478796
5e-07	3191.53785510076	0.998883815492553	0.050135779147676
5e-07	3198.8951096914	0.998881243587113	0.0501360925700212
5e-07	3206.26932450547	0.998878665760061	0.0501364067165888
5e-07	3213.66053864032	0.998876081997779	0.0501367215890561
5e-07	3221.06879128343	0.998873492286619	0.0501370371891045
5e-07	3228.49412171263	0.998870896612902	0.0501373535184191
5e-07	3235.93656929628	0.998868294962915	0.0501376705786891
5e-07	3243.39617349349	0.998865687322917	0.0501379883716076
5e-07	3250.87297385434	0.998863073679133	0.0501383068988716
5e-07	3258.36701002009	0.998860454017757	0.0501386261621821
5e-07	3265.87832172336	0.998857828324952	0.0501389461632439
5e-07	3273.40694878838	0.998855196586849	0.0501392669037659
5e-07	3280.95293113119	0.998852558789546	0.0501395883854611
5e-07	3288.51630875983	0.998849914919111	0.0501399106100462
5e-07	3296.09712177458	0.998847264961579	0.0501402335792421
5e-07	3303.69541036815	0.998844608902953	0.0501405572947736
5e-07	3311.31121482591	0.998841946729203	0.0501408817583697
5e-07	3318.9445755261	0.99883927842627	0.0501412069717632
5e-07	3326.59553294005	0.998836603980059	0.050141532936691
5e-07	3334.26412763235	0.998833923376445	0.050141859654894
5e-07	3341.95040026114	0.998831236601269	0.0501421871281174
5e-07	3349.65439157828	0.998828543640342	0.0501425153581102
5e-07	3357.37614242955	0.998825844479439	0.0501428443466255
5e-07	3365.11569375491	0.998823139104306	0.0501431740954206
5e-07	3372.87308658869	0.998820427500652	0.0501435046062569
5e-07	3380.64836205982	0.998817709654159	0.0501438358808996
5e-07	3388.44156139203	0.998814985550471	0.0501441679211184
5e-07	3396.25272590409	0.9988122551752	0.0501445007286869
5e-07	3404.08189701001	0.998809518513929	0.0501448343053829
5e-07	3411.92911621928	0.998806775552202	0.0501451686529884
5e-07	3419.79442513709	0.998804026275535	0.0501455037732893
5e-07	3427.6778654645	0.998801270669408	0.050145839668076
5e-07	3435.57947899875	0.998798508719267	0.0501461763391428
5e-07	3443.49930763338	0.998795740410527	0.0501465137882883
5e-07	3451.43739335856	0.998792965728569	0.0501468520173153
5e-07	3459.39377826122	0.998790184658739	0.0501471910280307
5e-07	3467.36850452532	0.99878739718635	0.0501475308222457
5e-07	3475.36161443206	0.998784603296683	0.0501478714017757
5e-07	3483.37315036012	0.998781802974983	0.0501482127684403
5e-07	3491.40315478586	0.998778996206463	0.0501485549240634
5e-07	3499.45167028357	0.9987761829763	0.0501488978704731
5e-07	3507.51873952568	0.998773363269639	0.0501492416095017
5e-07	3515.60440528298	0.99877053707159	0.0501495861429858
5e-07	3523.70871042487	0.998767704367229	0.0501499314727664
5e-07	3531.83169791957	0.998764865141597	0.0501502776006886
5e-07	3539.97341083435	0.998762019379702	0.050150624528602
5e-07	3548.13389233575	0.998759167066518	0.0501509722583604
5e-07	3556.31318568985	0.998756308186982	0.0501513207918217
5e-07	3564.51133426244	0.998753442725999	0.0501516701308486
5e-07	3572.72838151929	0.998750570668439	0.0501520202773078
5e-07	3580.96437102636	0.998747691999137	0.0501523712330703
5e-07	3589.21934645005	0.998744806702892	0.0501527230000118
5e-07	3597.49335155742	0.998741914764469	0.050153075580012
5e-07	3605.78643021642	0.998739016168599	0.0501534289749552
5e-07	3614.09862639613	0.998736110899978	0.05015378318673
5e-07	3622.42998416699	0.998733198943264	0.0501541382172295
5e-07	3630.78054770101	0.998730280283085	0.050154494068351
5e-07	3639.15036127207	0.998727354904028	0.0501548507419965
5e-07	3647.53946925608	0.998724422790649	0.0501552082400723
5e-07	3655.94791613125	0.998721483927467	0.0501555665644889
5e-07	3664.37574647833	0.998718538298964	0.0501559257171618
5e-07	3672.82300498085	0.99871558588959	0.0501562857000104
5e-07	3681.28973642531	0.998712626683757	0.0501566465149589
5e-07	3689.77598570151	0.998709660665841	0.0501570081639359
5e-07	3698.28179780266	0.998706687820183	0.0501573706488745
5e-07	3706.80721782576	0.998703708131087	0.0501577339717124
5e-07	3715.35229097173	0.998700721582824	0.0501580981343914
5e-07	3723.91706254569	0.998697728159625	0.0501584631388585
5e-07	3732.50157795721	0.998694727845687	0.0501588289870648
5e-07	3741.10588272053	0.998691720625172	0.0501591956809658
5e-07	3749.73002245483	0.998688706482202	0.050159563222522
5e-07	3758.37404288444	0.998685685400867	0.0501599316136982
5e-07	3767.03798983909	0.998682657365217	0.0501603008564638
5e-07	3775.72190925416	0.998679622359267	0.0501606709527929
5e-07	3784.42584717093	0.998676580366994	0.050161041904664
5e-07	3793.14984973682	0.998673531372342	0.0501614137140604
5e-07	3801.89396320561	0.998670475359214	0.0501617863829699
5e-07	3810.65823393773	0.998667412311478	0.0501621599133851
5e-07	3819.44270840046	0.998664342212965	0.0501625343073031
5e-07	3828.24743316823	0.998661265047468	0.0501629095667256
5e-07	3837.07245492279	0.998658180798745	0.0501632856936591
5e-07	3845.91782045354	0.998655089450514	0.0501636626901148
5e-07	3854.78357665772	0.998651990986458	0.0501640405581085
5e-07	3863.66977054069	0.99864888539022	0.0501644192996606
5e-07	3872.57644921617	0.998645772645409	0.0501647989167965
5e-07	3881.50365990648	0.998642652735594	0.050165179411546
5e-07	3890.45144994281	0.998639525644306	0.050165560785944
5e-07	3899.41986676544	0.998636391355041	0.0501659430420296
5e-07	3908.40895792402	0.998633249851255	0.0501663261818473
5e-07	3917.41877107783	0.998630101116365	0.0501667102074459
5e-07	3926.449353996	0.998626945133752	0.0501670951208792
5e-07	3935.50075455777	0.99862378188676	0.0501674809242057
5e-07	3944.57302075279	0.998620611358691	0.0501678676194886
5e-07	3953.66620068128	0.998617433532813	0.0501682552087962
5e-07	3962.78034255439	0.998614248392352	0.0501686436942013
5e-07	3971.91549469441	0.998611055920499	0.0501690330777819
5e-07	3981.07170553497	0.998607856100402	0.0501694233616204
5e-07	3990.24902362142	0.998604648915176	0.0501698145478044
5e-07	3999.44749761097	0.998601434347892	0.0501702066384262
5e-07	4008.66717627303	0.998598212381587	0.0501705996355831
5e-07	4017.9081084894	0.998594982999255	0.0501709935413773
5e-07	4027.17034325459	0.998591746183853	0.0501713883579156
5e-07	4036.45392967605	0.998588501918299	0.0501717840873102
5e-07	4045.75891697443	0.998585250185472	0.0501721807316778
5e-07	4055.08535448384	0.99858199096821	0.0501725782931403
5e-07	4064.43329165213	0.998578724249315	0.0501729767738244
5e-07	4073.80277804113	0.998575450011546	0.0501733761758619
5e-07	4083.19386332692	0.998572168237626	0.0501737765013894
5e-07	4092.60659730011	0.998568878910234	0.0501741777525487
5e-07	4102.04102986607	0.998565582012014	0.0501745799314864
5e-07	4111.49721104522	0.998562277525568	0.0501749830403541
5e-07	4120.9751909733	0.998558965433457	0.0501753870813086
5e-07	4130.47501990161	0.998555645718205	0.0501757920565117
5e-07	4139.9967481973	0.998552318362293	0.05017619796813
5e-07	4149.54042634363	0.998548983348164	0.0501766048183355
5e-07	4159.10610494022	0.998545640658219	0.050177012609305
5e-07	4168.69383470335	0.998542290274821	0.0501774213432205
5e-07	4178.30366646622	0.998538932180291	0.0501778310222691
5e-07	4187.93565117918	0.998535566356909	0.050178241648643
5e-07	4197.58983991008	0.998532192786915	0.0501786532245394
5e-07	4207.26628384444	0.99852881145251	0.0501790657521609
5e-07	4216.96503428582	0.998525422335851	0.0501794792337148
5e-07	4226.68614265603	0.998522025419057	0.050179893671414
5e-07	4236.42966049541	0.998518620684205	0.0501803090674763
5e-07	4246.19563946313	0.998515208113331	0.0501807254241247
5e-07	4255.98413133743	0.998511787688428	0.0501811427435876
5e-07	4265.79518801593	0.998508359391451	0.0501815610280983
5e-07	4275.62886151587	0.998504923204312	0.0501819802798955
5e-07	4285.4852039744	0.998501479108882	0.0501824005012231
5e-07	4295.36426764887	0.99849802708699	0.0501828216943302
5e-07	4305.26610491711	0.998494567120423	0.0501832438614711
5e-07	4315.19076827765	0.998491099190927	0.0501836670049056
5e-07	4325.13831035009	0.998487623280208	0.0501840911268984
5e-07	4335.10878387529	0.998484139369925	0.0501845162297198
5e-07	4345.10224171572	0.998480647441701	0.0501849423156453
5e-07	4355.11873685569	0.998477147477113	0.0501853693869556
5e-07	4365.15832240166	0.998473639457697	0.0501857974459369
5e-07	4375.22105158252	0.998470123364946	0.0501862264948807
5e-07	4385.30697774986	0.998466599180312	0.0501866565360838
5e-07	4395.41615437824	0.998463066885204	0.0501870875718484
5e-07	4405.54863506554	0.998459526460988	0.0501875196044819
5e-07	4415.70447353313	0.998455977888988	0.0501879526362974
5e-07	4425.88372362626	0.998452421150484	0.0501883866696132
5e-07	4436.08643931433	0.998448856226714	0.0501888217067531
5e-07	4446.31267469109	0.998445283098874	0.0501892577500462
5e-07	4456.56248397503	0.998441701748115	0.0501896948018271
5e-07	4466.83592150963	0.998438112155547	0.0501901328644359
5e-07	4477.13304176362	0.998434514302233	0.0501905719402183
5e-07	4487.45389933132	0.998430908169198	0.0501910120315251
5e-07	4497.79854893288	0.99842729373742	0.0501914531407129
5e-07	4508.1670454146	0.998423670987833	0.0501918952701437
5e-07	4518.55944374923	0.998420039901329	0.050192338422185
5e-07	4528.97579903621	0.998416400458757	0.0501927825992099
5e-07	4539.41616650203	0.99841275264092	0.050193227803597
5e-07	4549.88060150049	0.998409096428578	0.0501936740377305
5e-07	4560.36915951296	0.998405431802448	0.050194121304
5e-07	4570.88189614875	0.9984017587432	0.0501945696048009
5e-07	4581.41886714534	0.998398077231463	0.0501950189425341
5e-07	4591.98012836869	0.99839438724782	0.0501954693196061
5e-07	4602.56573581356	0.998390688772809	0.050195920738429
5e-07	4613.1757456038	0.998386981786926	0.0501963732014206
5e-07	4623.8102139926	0.998383266270618	0.0501968267110044
5e-07	4634.46919736288	0.998379542204292	0.0501972812696094
5e-07	4645.15275222749	0.998375809568308	0.0501977368796703
5e-07	4655.86093522959	0.998372068342981	0.0501981935436277
5e-07	4666.59380314289	0.998368318508579	0.0501986512639276
5e-07	4677.35141287198	0.99836456004533	0.050199110043022
5e-07	4688.13382145266	0.99836079293341	0.0501995698833684
5e-07	4698.94108605216	0.998357017152957	0.0502000307874302
5e-07	4709.77326396953	0.998353232684057	0.0502004927576764
5e-07	4720.63041263591	0.998349439506754	0.0502009557965819
5e-07	4731.5125896148	0.998345637601046	0.0502014199066275
5e-07	4742.41985260245	0.998341826946884	0.0502018850902994
5e-07	4753.35225942805	0.998338007524174	0.0502023513500901
5e-07	4764.30986805416	0.998334179312776	0.0502028186884975
5e-07	4775.29273657691	0.998330342292505	0.0502032871080256
5e-07	4786.30092322639	0.998326496443127	0.0502037566111842
5e-07	4797.33448636689	0.998322641744363	0.0502042272004888
5e-07	4808.39348449729	0.99831877817589	0.0502046988784611
5e-07	4819.47797625127	0.998314905717334	0.0502051716476285
5e-07	4830.58802039773	0.998311024348279	0.0502056455105242
5e-07	4841.723675841	0.998307134048258	0.0502061204696876
5e-07	4852.88500162121	0.99830323479676	0.0502065965276638
5e-07	4864.07205691462	0.998299326573227	0.0502070736870039
5e-07	4875.28490103387	0.998295409357053	0.0502075519502651
5e-07	4886.52359342834	0.998291483127584	0.0502080313200104
5e-07	4897.78819368446	0.998287547864121	0.0502085117988089
5e-07	4909.07876152603	0.998283603545916	0.0502089933892357
5e-07	4920.39535681451	0.998279650152175	0.0502094760938718
5e-07	4931.73803954936	0.998275687662054	0.0502099599153045
5e-07	4943.10686986835	0.998271716054663	0.0502104448561269
5e-07	4954.50190804791	0.998267735309065	0.0502109309189383
5e-07	4965.92321450336	0.998263745404273	0.0502114181063439
5e-07	4977.37084978936	0.998259746319254	0.0502119064209552
5e-07	4988.84487460012	0.998255738032926	0.0502123958653898
5e-07	5000.34534976978	0.998251720524157	0.0502128864422713
5e-07	5011.87233627273	0.99824769377177	0.0502133781542295
5e-07	5023.42589522387	0.998243657754538	0.0502138710039003
5e-07	5035.00608787905	0.998239612451184	0.0502143649939258
5e-07	5046.61297563529	0.998235557840385	0.0502148601269544
5e-07	5058.24662003114	0.998231493900768	0.0502153564056405
5e-07	5069.90708274704	0.99822742061091	0.0502158538326448
5e-07	5081.59442560561	0.998223337949341	0.0502163524106341
5e-07	5093.30871057195	0.998219245894541	0.0502168521422818
5e-07	5105.04999975407	0.998215144424939	0.0502173530302672
5e-07	5116.81835540308	0.998211033518919	0.0502178550772759
5e-07	5128.61383991365	0.998206913154812	0.0502183582859999
5e-07	5140.43651582426	0.998202783310899	0.0502188626591375
5e-07	5152.28644581756	0.998198643965414	0.0502193681993933
5e-07	5164.16369272071	0.99819449509654	0.0502198749094782
5e-07	5176.06831950568	0.998190336682409	0.0502203827921094
5e-07	5188.00038928961	0.998186168701105	0.0502208918500104
5e-07	5199.95996533516	0.998181991130661	0.0502214020859114
5e-07	5211.94711105081	0.998177803949059	0.0502219135025487
5e-07	5223.9618899912	0.998173607134232	0.050222426102665
5e-07	5236.0043658575	0.998169400664062	0.0502229398890096
5e-07	5248.07460249772	0.998165184516379	0.050223454864338
5e-07	5260.17266390706	0.998160958668965	0.0502239710314124
5e-07	5272.29861422823	0.998156723099549	0.0502244883930013
5e-07	5284.4525177518	0.99815247778581	0.0502250069518797
5e-07	5296.63443891658	0.998148222705375	0.0502255267108291
5e-07	5308.84444230988	0.998143957835823	0.0502260476726376
5e-07	5321.08259266794	0.998139683154677	0.0502265698400997
5e-07	5333.34895487621	0.998135398639412	0.0502270932160165
5e-07	5345.64359396971	0.998131104267451	0.0502276178031957
5e-07	5357.96657513342	0.998126800016164	0.0502281436044516
5e-07	5370.31796370253	0.998122485862871	0.0502286706226048
5e-07	5382.69782516288	0.998118161784838	0.050229198860483
5e-07	5395.10622515128	0.998113827759281	0.05022972832092
5e-07	5407.54322945581	0.998109483763364	0.0502302590067566
5e-07	5420.00890401624	0.998105129774197	0.0502307909208401
5e-07	5432.50331492433	0.99810076576884	0.0502313240660246
5e-07	5445.02652842421	0.998096391724297	0.0502318584451707
5e-07	5457.57861091271	0.998092007617524	0.0502323940611458
5e-07	5470.15962893972	0.998087613425421	0.050232930916824
5e-07	5482.76964920854	0.998083209124836	0.0502334690150862
5e-07	5495.40873857625	0.998078794692564	0.0502340083588198
5e-07	5508.07696405404	0.998074370105349	0.0502345489509193
5e-07	5520.77439280757	0.998069935339879	0.0502350907942858
5e-07	5533.50109215737	0.998065490372788	0.0502356338918272
5e-07	5546.25712957911	0.998061035180662	0.0502361782464582
5e-07	5559.04257270404	0.998056569740027	0.0502367238611004
5e-07	5571.8574893193	0.99805209402736	0.0502372707386822
5e-07	5584.70194736831	0.998047608019081	0.0502378188821389
5e-07	5597.5760149511	0.998043111691558	0.0502383682944126
5e-07	5610.47976032471	0.998038605021106	0.0502389189784523
5e-07	5623.41325190349	0.998034087983982	0.050239470937214
5e-07	5636.37655825954	0.998029560556393	0.0502400241736605
5e-07	5649.36974812302	0.99802502271449	0.0502405786907617
5e-07	5662.39289038253	0.998020474434368	0.0502411344914944
5e-07	5675.44605408547	0.99801591569207	0.0502416915788422
5e-07	5688.52930843841	0.998011346463582	0.0502422499557959
5e-07	5701.64272280748	0.998006766724836	0.0502428096253534
5e-07	5714.78636671867	0.998002176451708	0.0502433705905192
5e-07	5727.96030985829	0.997997575620023	0.0502439328543054
5e-07	5741.16462207328	0.997992964205546	0.0502444964197307
5e-07	5754.39937337157	0.997988342183987	0.0502450612898211
5e-07	5767.66463392251	0.997983709531005	0.0502456274676096
5e-07	5780.96047405718	0.997979066222197	0.0502461949561364
5e-07	5794.28696426881	0.997974412233109	0.0502467637584488
5e-07	5807.64417521312	0.99796974753923	0.0502473338776013
5e-07	5821.03217770872	0.997965072115991	0.0502479053166553
5e-07	5834.45104273745	0.99796038593877	0.0502484780786797
5e-07	5847.90084144481	0.997955688982887	0.0502490521667504
5e-07	5861.38164514029	0.997950981223605	0.0502496275839505
5e-07	5874.89352529777	0.997946262636132	0.0502502043333706
5e-07	5888.43655355589	0.997941533195618	0.0502507824181082
5e-07	5902.01080171844	0.997936792877157	0.0502513618412683
5e-07	5915.61634175474	0.997932041655787	0.050251942605963
5e-07	5929.2532458	0.997927279506488	0.0502525247153119
5e-07	5942.92158615573	0.997922506404181	0.0502531081724416
5e-07	5956.6214352901	0.997917722323733	0.0502536929804865
5e-07	5970.35286583837	0.997912927239952	0.0502542791425879
5e-07	5984.1159506032	0.997908121127589	0.0502548666618947
5e-07	5997.9107625551	0.997903303961335	0.0502554555415633
5e-07	6011.73737483278	0.997898475715828	0.0502560457847571
5e-07	6025.59586074358	0.997893636365643	0.0502566373946473
5e-07	6039.4862937638	0.9978887858853	0.0502572303744124
5e-07	6053.40874753914	0.99788392424926	0.0502578247272384
5e-07	6067.36329588505	0.997879051431926	0.0502584204563186
5e-07	6081.35001278718	0.997874167407641	0.050259017564854
5e-07	6095.36897240169	0.997869272150691	0.0502596160560532
5e-07	6109.42024905572	0.997864365635303	0.0502602159331319
5e-07	6123.50391724773	0.997859447835646	0.0502608171993138
5e-07	6137.62005164795	0.997854518725827	0.0502614198578299
5e-07	6151.76872709868	0.997849578279897	0.0502620239119189
5e-07	6165.95001861482	0.997844626471847	0.0502626293648271
5e-07	6180.16400138416	0.997839663275607	0.0502632362198083
5e-07	6194.41075076781	0.99783468866505	0.0502638444801239
5e-07	6208.69034230064	0.997829702613988	0.0502644541490433
5e-07	6223.0028516916	0.997824705096172	0.0502650652298432
5e-07	6237.34835482419	0.997819696085296	0.0502656777258083
5e-07	6251.72692775686	0.99781467555499	0.0502662916402306
5e-07	6266.13864672336	0.997809643478828	0.0502669069764102
5e-07	6280.58358813318	0.997804599830322	0.0502675237376548
5e-07	6295.06182857198	0.997799544582922	0.0502681419272799
5e-07	6309.57344480193	0.997794477710018	0.0502687615486087
5e-07	6324.1185137622	0.997789399184942	0.0502693826049724
5e-07	6338.69711256927	0.997784308980962	0.0502700050997098
5e-07	6353.30931851744	0.997779207071286	0.0502706290361676
5e-07	6367.95520907916	0.99777409342906	0.0502712544177004
5e-07	6382.63486190549	0.997768968027372	0.0502718812476707
5e-07	6397.34835482648	0.997763830839243	0.0502725095294489
5e-07	6412.09576585162	0.997758681837638	0.0502731392664131
5e-07	6426.87717317019	0.997753520995456	0.0502737704619497
5e-07	6441.69265515178	0.997748348285537	0.0502744031194528
5e-07	6456.54229034656	0.997743163680658	0.0502750372423245
5e-07	6471.42615748583	0.997737967153533	0.0502756728339749
5e-07	6486.34433548239	0.997732758676816	0.0502763098978221
5e-07	6501.29690343091	0.997727538223096	0.0502769484372924
5e-07	6516.28394060843	0.997722305764901	0.0502775884558199
5e-07	6531.30552647472	0.997717061274695	0.0502782299568469
5e-07	6546.36174067275	0.997711804724882	0.0502788729438238
5e-07	6561.45266302906	0.997706536087799	0.050279517420209
5e-07	6576.57837355421	0.997701255335724	0.0502801633894691
5e-07	6591.73895244321	0.997695962440868	0.0502808108550789
5e-07	6606.93448007597	0.997690657375381	0.0502814598205212
5e-07	6622.16503701762	0.997685340111349	0.0502821102892872
5e-07	6637.43070401909	0.997680010620793	0.0502827622648761
5e-07	6652.73156201741	0.997674668875672	0.0502834157507955
5e-07	6668.06769213622	0.99766931484788	0.0502840707505611
5e-07	6683.43917568615	0.997663948509248	0.0502847272676968
5e-07	6698.84609416527	0.99765856983154	0.0502853853057351
5e-07	6714.28852925952	0.997653178786459	0.0502860448682165
5e-07	6729.76656284318	0.997647775345642	0.0502867059586899
5e-07	6745.28027697922	0.99764235948066	0.0502873685807127
5e-07	6760.82975391982	0.997636931163021	0.0502880327378504
5e-07	6776.41507610675	0.997631490364166	0.0502886984336769
5e-07	6792.03632617184	0.997626037055475	0.0502893656717749
5e-07	6807.69358693742	0.997620571208257	0.050290034455735
5e-07	6823.3869414167	0.997615092793759	0.0502907047891565
5e-07	6839.11647281429	0.997609601783163	0.0502913766756473
5e-07	6854.88226452661	0.997604098147583	0.0502920501188234
5e-07	6870.68440014232	0.997598581858069	0.0502927251223097
5e-07	6886.52296344276	0.997593052885604	0.0502934016897393
5e-07	6902.39803840242	0.997587511201104	0.0502940798247541
5e-07	6918.30970918936	0.99758195677542	0.0502947595310044
5e-07	6934.25806016569	0.997576389579338	0.0502954408121491
5e-07	6950.24317588797	0.997570809583573	0.0502961236718558
5e-07	6966.26514110769	0.997565216758777	0.0502968081138007
5e-07	6982.32404077171	0.997559611075535	0.0502974941416686
5e-07	6998.41996002273	0.997553992504361	0.0502981817591529
5e-07	7014.55298419971	0.997548361015707	0.0502988709699558
5e-07	7030.72319883833	0.997542716579953	0.0502995617777883
5e-07	7046.93068967147	0.997537059167415	0.0503002541863698
5e-07	7063.17554262962	0.99753138874834	0.0503009481994289
5e-07	7079.45784384138	0.997525705292907	0.0503016438207025
5e-07	7095.77767963389	0.997520008771226	0.0503023410539367
5e-07	7112.13513653329	0.997514299153341	0.0503030399028862
5e-07	7128.53030126519	0.997508576409226	0.0503037403713145
5e-07	7144.96326075514	0.997502840508788	0.050304442462994
5e-07	7161.43410212902	0.997497091421863	0.0503051461817062
5e-07	7177.94291271362	0.997491329118222	0.0503058515312412
5e-07	7194.489780037	0.997485553567562	0.0503065585153981
5e-07	7211.074791829	0.997479764739516	0.0503072671379849
5e-07	7227.6980360217	0.997473962603645	0.0503079774028188
5e-07	7244.3596007499	0.997468147129441	0.0503086893137258
5e-07	7261.05957435154	0.997462318286327	0.0503094028745407
5e-07	7277.79804536824	0.997456476043656	0.0503101180891078
5e-07	7294.57510254569	0.99745062037071	0.0503108349612802
5e-07	7311.39083483417	0.997444751236702	0.0503115534949199
5e-07	7328.24533138905	0.997438868610777	0.0503122736938982
5e-07	7345.13868157115	0.997432972462006	0.0503129955620955
5e-07	7362.07097494736	0.99742706275939	0.0503137191034014
5e-07	7379.04230129101	0.997421139471862	0.0503144443217145
5e-07	7396.05275058237	0.997415202568283	0.0503151712209427
5e-07	7413.10241300918	0.997409252017442	0.050315899805003
5e-07	7430.19137896701	0.997403287788056	0.0503166300778217
5e-07	7447.31973905989	0.997397309848774	0.0503173620433344
5e-07	7464.48758410067	0.997391318168172	0.0503180957054858
5e-07	7481.69500511155	0.997385312714753	0.05031883106823
5e-07	7498.94209332456	0.99737929345695	0.0503195681355304
5e-07	7516.22894018205	0.997373260363123	0.0503203069113598
5e-07	7533.55563733717	0.997367213401561	0.0503210473997003
5e-07	7550.92227665434	0.99736115254048	0.0503217896045433
5e-07	7568.32895020974	0.997355077748024	0.0503225335298897
5e-07	7585.77575029184	0.997348988992262	0.0503232791797499
5e-07	7603.26276940182	0.997342886241196	0.0503240265581436
5e-07	7620.79010025412	0.997336769462748	0.0503247756691
5e-07	7638.35783577691	0.997330638624773	0.0503255265166579
5e-07	7655.96606911256	0.997324493695048	0.0503262791048655
5e-07	7673.61489361819	0.99731833464128	0.0503270334377806
5e-07	7691.3044028661	0.997312161431102	0.0503277895194705
5e-07	7709.0346906443	0.99730597403207	0.0503285473540122
5e-07	7726.80585095702	0.997299772411672	0.0503293069454922
5e-07	7744.61797802519	0.997293556537315	0.0503300682980066
5e-07	7762.47116628692	0.997287326376337	0.0503308314156614
5e-07	7780.36551039804	0.997281081896	0.050331596302572
5e-07	7798.30110523259	0.997274823063491	0.0503323629628636
5e-07	7816.27804588329	0.997268549845923	0.0503331314006712
5e-07	7834.29642766212	0.997262262210332	0.0503339016201394
5e-07	7852.35634610072	0.997255960123683	0.0503346736254228
5e-07	7870.45789695099	0.997249643552862	0.0503354474206855
5e-07	7888.60117618555	0.997243312464681	0.0503362230101017
5e-07	7906.78627999825	0.997236966825876	0.0503370003978553
5e-07	7925.01330480472	0.997230606603109	0.0503377795881399
5e-07	7943.28234724281	0.997224231762963	0.0503385605851594
5e-07	7961.59350417318	0.997217842271948	0.0503393433931273
5e-07	7979.94687267977	0.997211438096496	0.0503401280162672
5e-07	7998.34255007028	0.997205019202963	0.0503409144588125
5e-07	8016.78063387679	0.997198585557628	0.0503417027250066
5e-07	8035.26122185618	0.997192137126694	0.0503424928191032
5e-07	8053.78441199067	0.997185673876286	0.0503432847453657
5e-07	8072.35030248838	0.997179195772453	0.0503440785080677
5e-07	8090.95899178382	0.997172702781167	0.0503448741114929
5e-07	8109.61057853841	0.99716619486832	0.050345671559935
5e-07	8128.305161641	0.997159671999728	0.0503464708576979
5e-07	8147.0428402084	0.997153134141131	0.0503472720090957
5e-07	8165.82371358592	0.997146581258189	0.0503480750184527
5e-07	8184.6478813479	0.997140013316484	0.0503488798901033
5e-07	8203.51544329819	0.997133430281519	0.0503496866283921
5e-07	8222.42649947071	0.997126832118719	0.0503504952376741
5e-07	8241.38115013002	0.997120218793432	0.0503513057223145
5e-07	8260.37949577178	0.997113590270925	0.0503521180866888
5e-07	8279.42163712335	0.997106946516386	0.0503529323351829
5e-07	8298.50767514423	0.997100287494926	0.050353748472193
5e-07	8317.63771102671	0.997093613171574	0.0503545665021255
5e-07	8336.81184619635	0.99708692351128	0.0503553864293976
5e-07	8356.03018231248	0.997080218478916	0.0503562082584366
5e-07	8375.29282126883	0.997073498039272	0.0503570319936804
5e-07	8394.59986519397	0.997066762157058	0.0503578576395774
5e-07	8413.95141645195	0.997060010796906	0.0503586852005863
5e-07	8433.34757764276	0.997053243923365	0.0503595146811766
5e-07	8452.7884516029	0.997046461500903	0.0503603460858281
5e-07	8472.27414140597	0.997039663493911	0.0503611794190315
5e-07	8491.80475036314	0.997032849866694	0.0503620146852878
5e-07	8511.38038202377	0.997026020583479	0.0503628518891088
5e-07	8531.0011401759	0.997019175608411	0.0503636910350169
5e-07	8550.66712884683	0.997012314905554	0.0503645321275452
5e-07	8570.37845230369	0.997005438438887	0.0503653751712376
5e-07	8590.13521505396	0.996998546172311	0.0503662201706484
5e-07	8609.93752184601	0.996991638069644	0.0503670671303431
5e-07	8629.7854776697	0.99698471409462	0.0503679160548978
5e-07	8649.67918775694	0.996977774210892	0.0503687669488993
5e-07	8669.61875758217	0.99697081838203	0.0503696198169454
5e-07	8689.60429286302	0.996963846571521	0.0503704746636447
5e-07	8709.63589956081	0.996956858742769	0.0503713314936167
5e-07	8729.71368388111	0.996949854859095	0.0503721903114919
5e-07	8749.83775227436	0.996942834883736	0.0503730511219116
5e-07	8770.00821143635	0.996935798779847	0.0503739139295281
5e-07	8790.22516830884	0.996928746510496	0.0503747787390048
5e-07	8810.48873008015	0.996921678038671	0.050375645555016
5e-07	8830.79900418563	0.996914593327272	0.0503765143822472
5e-07	8851.15609830836	0.996907492339118	0.0503773852253948
5e-07	8871.56012037961	0.996900375036941	0.0503782580891665
5e-07	8892.01117857948	0.996893241383389	0.050379132978281
5e-07	8912.50938133746	0.996886091341027	0.0503800098974681
5e-07	8933.05483733295	0.996878924872331	0.050380888851469
5e-07	8953.64765549594	0.996871741939696	0.0503817698450359
5e-07	8974.28794500749	0.996864542505427	0.0503826528829324
5e-07	8994.97581530036	0.996857326531748	0.0503835379699332
5e-07	9015.71137605957	0.996850093980793	0.0503844251108245
5e-07	9036.49473722301	0.996842844814613	0.0503853143104036
5e-07	9057.326008982	0.996835578995171	0.0503862055734794
5e-07	9078.20530178186	0.996828296484344	0.0503870989048719
5e-07	9099.13272632252	0.996820997243923	0.0503879943094127
5e-07	9120.1083935591	0.99681368123561	0.0503888917919448
5e-07	9141.1324147025	0.996806348421023	0.0503897913573226
5e-07	9162.20490121999	0.99679899876169	0.050390693010412
5e-07	9183.32596483581	0.996791632219054	0.0503915967560905
5e-07	9204.49571753171	0.996784248754468	0.0503925025992471
5e-07	9225.71427154763	0.9967768483292	0.0503934105447823
5e-07	9246.98173938223	0.996769430904427	0.0503943205976083
5e-07	9268.29823379349	0.996761996441239	0.0503952327626488
5e-07	9289.66386779936	0.996754544900639	0.0503961470448393
5e-07	9311.0787546783	0.996747076243539	0.050397063449127
5e-07	9332.5430079699	0.996739590430764	0.0503979819804706
5e-07	9354.05674147552	0.996732087423049	0.0503989026438407
5e-07	9375.6200692588	0.996724567181039	0.0503998254442197
5e-07	9397.23310564638	0.996717029665293	0.0504007503866017
5e-07	9418.89596522842	0.996709474836276	0.0504016774759927
5e-07	9440.60876285924	0.996701902654366	0.0504026067174106
5e-07	9462.37161365793	0.996694313079851	0.050403538115885
5e-07	9484.18463300897	0.996686706072927	0.0504044716764575
5e-07	9506.04793656281	0.996679081593701	0.0504054074041818
5e-07	9527.96164023652	0.996671439602189	0.0504063453041233
5e-07	9549.92586021436	0.996663780058316	0.0504072853813597
5e-07	9571.94071294844	0.996656102921917	0.0504082276409804
5e-07	9594.00631515934	0.996648408152734	0.0504091720880871
5e-07	9616.12278383665	0.996640695710419	0.0504101187277935
5e-07	9638.2902362397	0.996632965554532	0.0504110675652255
5e-07	9660.50878989813	0.99662521764454	0.050412018605521
5e-07	9682.77856261249	0.996617451939821	0.0504129718538302
5e-07	9705.0996724549	0.996609668399657	0.0504139273153155
5e-07	9727.47223776965	0.996601866983241	0.0504148849951513
5e-07	9749.89637717387	0.996594047649669	0.0504158448985248
5e-07	9772.37220955811	0.99658621035795	0.0504168070306348
5e-07	9794.89985408699	0.996578355066995	0.050417771396693
5e-07	9817.47943019984	0.996570481735623	0.0504187380019233
5e-07	9840.11105761133	0.996562590322561	0.0504197068515617
5e-07	9862.7948563121	0.996554680786441	0.050420677950857
5e-07	9885.53094656939	0.996546753085801	0.0504216513050702
5e-07	9908.31944892768	0.996538807179086	0.0504226269194749
5e-07	9931.16048420933	0.996530843024645	0.0504236047993573
5e-07	9954.05417351527	0.996522860580733	0.0504245849500157
5e-07	9977.00063822554	0.996514859805512	0.0504255673767616
5e-07	10000	0.996506840657047	0.0504265520849185
5e-07	10023.052380779	0.996498803093308	0.0504275390798229
5e-07	10046.1579027839	0.996490747072171	0.050428528366824
5e-07	10069.316688518	0.996482672551415	0.0504295199512833
5e-07	10092.5288607668	0.996474579488723	0.0504305138385755
5e-07	10115.794542599	0.996466467841683	0.0504315100340876
5e-07	10139.1138573668	0.996458337567788	0.0504325085432198
5e-07	10162.4869287069	0.99645018862443	0.0504335093713848
5e-07	10185.9138805412	0.99644202096891	0.0504345125240083
5e-07	10209.3948370768	0.996433834558428	0.0504355180065288
5e-07	10232.9299228075	0.996425629350089	0.0504365258243979
5e-07	10256.5192625141	0.996417405300899	0.0504375359830798
5e-07	10280.1629812647	0.996409162367767	0.050438548488052
5e-07	10303.8612044162	0.996400900507506	0.0504395633448047
5e-07	10327.614057614	0.99639261967683	0.0504405805588415
5e-07	10351.4216667935	0.996384319832354	0.0504416001356787
5e-07	10375.2841581801	0.996376000930594	0.050442622080846
5e-07	10399.2016582906	0.996367662927969	0.050443646399886
5e-07	10423.174293933	0.9963593057808	0.0504446730983545
5e-07	10447.202192208	0.996350929445306	0.0504457021818208
5e-07	10471.285480509	0.996342533877608	0.0504467336558669
5e-07	10495.4242865232	0.996334119033729	0.0504477675260885
5e-07	10519.6187382322	0.99632568486959	0.0504488037980943
5e-07	10543.8689639126	0.996317231341014	0.0504498424775066
5e-07	10568.1750921366	0.996308758403722	0.0504508835699608
5e-07	10592.5372517729	0.996300266013336	0.0504519270811059
5e-07	10616.9555719872	0.996291754125376	0.0504529730166041
5e-07	10641.4301822432	0.996283222695263	0.0504540213821313
5e-07	10665.9612123026	0.996274671678316	0.0504550721833766
5e-07	10690.5487922266	0.996266101029751	0.0504561254260429
5e-07	10715.1930523761	0.996257510704686	0.0504571811158466
5e-07	10739.8941234124	0.996248900658134	0.0504582392585174
5e-07	10764.6521362984	0.996240270845008	0.0504592998597991
5e-07	10789.4672222983	0.996231621220118	0.0504603629254487
5e-07	10814.3395129794	0.996222951738172	0.0504614284612372
5e-07	10839.269140212	0.996214262353774	0.0504624964729491
5e-07	10864.2562361706	0.996205553021427	0.0504635669663828
5e-07	10889.3009333343	0.99619682369553	0.0504646399473505
5e-07	10914.4033644876	0.996188074330379	0.0504657154216781
5e-07	10939.5636627209	0.996179304880165	0.0504667933952054
5e-07	10964.7819614319	0.996170515298978	0.0504678738737862
5e-07	10990.0583943252	0.9961617055408	0.0504689568632881
5e-07	11015.3930954141	0.996152875559513	0.0504700423695926
5e-07	11040.7861990207	0.996144025308891	0.0504711303985954
5e-07	11066.2378397767	0.996135154742605	0.050472220956206
5e-07	11091.748152624	0.996126263814222	0.0504733140483481
5e-07	11117.3172728159	0.996117352477201	0.0504744096809595
5e-07	11142.9453359173	0.996108420684899	0.050475507859992
5e-07	11168.6324778056	0.996099468390564	0.0504766085914117
5e-07	11194.3788346715	0.996090495547339	0.0504777118811989
5e-07	11220.1845430196	0.996081502108263	0.050478817735348
5e-07	11246.0497396693	0.996072488026265	0.0504799261598677
5e-07	11271.9745617551	0.996063453254172	0.0504810371607812
5e-07	11297.959146728	0.996054397744699	0.0504821507441258
5e-07	11324.0036323556	0.996045321450459	0.0504832669159532
5e-07	11350.1081567231	0.996036224323953	0.0504843856823297
5e-07	11376.2728582343	0.996027106317577	0.0504855070493358
5e-07	11402.4978756117	0.99601796738362	0.0504866310230666
5e-07	11428.7833478977	0.99600880747426	0.0504877576096318
5e-07	11455.1294144554	0.995999626541569	0.0504888868151555
5e-07	11481.5362149688	0.995990424537511	0.0504900186457764
5e-07	11508.0038894444	0.995981201413939	0.0504911531076479
5e-07	11534.5325782109	0.995971957122598	0.050492290206938
5e-07	11561.122421921	0.995962691615125	0.0504934299498294
5e-07	11587.7735615513	0.995953404843045	0.0504945723425196
5e-07	11614.4861384034	0.995944096757776	0.0504957173912207
5e-07	11641.2602941049	0.995934767310623	0.0504968651021598
5e-07	11668.0961706096	0.995925416452784	0.0504980154815788
5e-07	11694.9939101987	0.995916044135344	0.0504991685357342
5e-07	11721.9536554813	0.995906650309279	0.0505003242708979
5e-07	11748.9755493953	0.995897234925453	0.0505014826933563
5e-07	11776.0597352081	0.995887797934618	0.050502643809411
5e-07	11803.2063565173	0.995878339287417	0.0505038076253786
5e-07	11830.4155572517	0.99586885893438	0.0505049741475908
5e-07	11857.6874816716	0.995859356825924	0.0505061433823942
5e-07	11885.0222743702	0.995849832912356	0.0505073153361508
5e-07	11912.4200802738	0.995840287143868	0.0505084900152377
5e-07	11939.8810446427	0.995830719470541	0.0505096674260469
5e-07	11967.4053130724	0.995821129842344	0.0505108475749861
5e-07	11994.9930314938	0.99581151820913	0.050512030468478
5e-07	12022.6443461741	0.99580188452064	0.0505132161129607
5e-07	12050.359403718	0.995792228726502	0.0505144045148877
5e-07	12078.1383510678	0.995782550776229	0.0505155956807278
5e-07	12105.9813355048	0.99577285061922	0.0505167896169652
5e-07	12133.8885046498	0.995763128204761	0.0505179863300998
5e-07	12161.8600064637	0.995753383482021	0.0505191858266467
5e-07	12189.8959892487	0.995743616400055	0.0505203881131369
5e-07	12217.9966016487	0.995733826907804	0.0505215931961166
5e-07	12246.1619926505	0.99572401495409	0.050522801082148
5e-07	12274.3923115841	0.995714180487624	0.0505240117778086
5e-07	12302.6877081238	0.995704323456997	0.0505252252896919
5e-07	12331.0483322891	0.995694443810686	0.050526441624407
5e-07	12359.4743344451	0.995684541497052	0.0505276607885787
5e-07	12387.9658653037	0.995674616464336	0.0505288827888478
5e-07	12416.5230759241	0.995664668660666	0.0505301076318709
5e-07	12445.1461177138	0.99565469803405	0.0505313353243203
5e-07	12473.8351424294	0.995644704532379	0.0505325658728846
5e-07	12502.5903021772	0.995634688103427	0.0505337992842681
5e-07	12531.4117494142	0.995624648694849	0.0505350355651912
5e-07	12560.2996369488	0.995614586254183	0.0505362747223903
5e-07	12589.2541179417	0.995604500728846	0.0505375167626179
5e-07	12618.2753459067	0.995594392066139	0.0505387616926427
5e-07	12647.3634747115	0.995584260213242	0.0505400095192496
5e-07	12676.5186585784	0.995574105117218	0.0505412602492396
5e-07	12705.7410520854	0.995563926725005	0.05054251388943
5e-07	12735.0308101666	0.995553724983427	0.0505437704466544
5e-07	12764.3880881134	0.995543499839186	0.0505450299277627
5e-07	12793.8130415753	0.995533251238862	0.0505462923396212
5e-07	12823.3058265602	0.995522979128915	0.0505475576891126
5e-07	12852.8665994362	0.995512683455686	0.0505488259831361
5e-07	12882.4955169314	0.995502364165391	0.0505500972286074
5e-07	12912.1927361353	0.995492021204129	0.0505513714324585
5e-07	12941.9584144999	0.995481654517874	0.0505526486016384
5e-07	12971.7927098395	0.995471264052478	0.0505539287431124
5e-07	13001.6957803329	0.995460849753672	0.0505552118638625
5e-07	13031.667784523	0.995450411567065	0.0505564979708875
5e-07	13061.7088813184	0.995439949438141	0.0505577870712028
5e-07	13091.8192299941	0.995429463312262	0.0505590791718408
5e-07	13121.998990192	0.995418953134668	0.0505603742798505
5e-07	13152.2483219224	0.995408418850472	0.0505616724022978
5e-07	13182.5673855641	0.995397860404666	0.0505629735462657
5e-07	13212.9563418658	0.995387277742118	0.0505642777188539
5e-07	13243.4153519466	0.995376670807568	0.0505655849271792
5e-07	13273.9445772974	0.995366039545635	0.0505668951783755
5e-07	13304.5441797809	0.995355383900811	0.0505682084795937
5e-07	13335.2143216332	0.995344703817464	0.0505695248380018
5e-07	13365.9551654644	0.995333999239834	0.050570844260785
5e-07	13396.7668742593	0.995323270112039	0.0505721667551456
5e-07	13427.6496113786	0.995312516378067	0.0505734923283033
5e-07	13458.6035405595	0.995301737981781	0.0505748209874951
5e-07	13489.6288259165	0.995290934866919	0.0505761527399751
5e-07	13520.7256319428	0.995280106977088	0.050577487593015
5e-07	13551.8941235104	0.995269254255773	0.0505788255539038
5e-07	13583.1344658715	0.995258376646327	0.0505801666299481
5e-07	13614.4468246595	0.995247474091977	0.0505815108284718
5e-07	13645.8313658892	0.995236546535823	0.0505828581568164
5e-07	13677.2882559585	0.995225593920833	0.0505842086223411
5e-07	13708.8176616486	0.995214616189851	0.0505855622324228
5e-07	13740.4197501251	0.995203613285589	0.0505869189944557
5e-07	13772.0946889395	0.99519258515063	0.0505882789158522
5e-07	13803.8426460289	0.995181531727429	0.050589642004042
5e-07	13835.6637897178	0.995170452958309	0.050591008266473
5e-07	13867.5582887189	0.995159348785464	0.0505923777106108
5e-07	13899.5263121335	0.995148219150959	0.0505937503439388
5e-07	13931.568029453	0.995137063996726	0.0505951261739585
5e-07	13963.6836105594	0.995125883264567	0.0505965052081893
5e-07	13995.8732257262	0.995114676896154	0.0505978874541686
5e-07	14028.1370456196	0.995103444833025	0.0505992729194521
5e-07	14060.4752412991	0.995092187016588	0.0506006616116133
5e-07	14092.8879842187	0.995080903388118	0.050602053538244
5e-07	14125.3754462276	0.995069593888758	0.0506034487069543
5e-07	14157.9377995708	0.995058258459519	0.0506048471253725
5e-07	14190.5752168909	0.995046897041276	0.0506062488011451
5e-07	14223.2878712282	0.995035509574776	0.0506076537419371
5e-07	14256.0759360219	0.995024096000627	0.0506090619554318
5e-07	14288.939585111	0.995012656259307	0.0506104734493311
5e-07	14321.8789927354	0.995001190291157	0.050611888231355
5e-07	14354.8943335366	0.994989698036386	0.0506133063092424
5e-07	14387.9857825584	0.994978179435067	0.0506147276907507
5e-07	14421.1535152487	0.994966634427137	0.0506161523836559
5e-07	14454.3977074593	0.9949550629524	0.0506175803957525
5e-07	14487.7185354476	0.994943464950523	0.0506190117348541
5e-07	14521.1161758774	0.994931840361036	0.0506204464087926
5e-07	14554.5908058197	0.994920189123334	0.050621884425419
5e-07	14588.1426027535	0.994908511176677	0.0506233257926033
5e-07	14621.7717445672	0.994896806460184	0.0506247705182339
5e-07	14655.4784095591	0.994885074912842	0.0506262186102186
5e-07	14689.2627764387	0.994873316473496	0.0506276700764841
5e-07	14723.1250243272	0.994861531080856	0.0506291249249759
5e-07	14757.065332759	0.994849718673492	0.0506305831636591
5e-07	14791.0838816821	0.994837879189839	0.0506320448005173
5e-07	14825.1808514595	0.994826012568188	0.0506335098435538
5e-07	14859.3564228701	0.994814118746697	0.0506349783007908
5e-07	14893.6107771092	0.99480219766338	0.0506364501802702
5e-07	14927.9440957899	0.994790249256114	0.0506379254900527
5e-07	14962.3565609443	0.994778273462635	0.0506394042382188
5e-07	14996.8483550237	0.99476627022054	0.0506408864328682
5e-07	15031.4196609002	0.994754239467283	0.0506423720821202
5e-07	15066.0706618674	0.994742181140181	0.0506438611941135
5e-07	15100.8015416415	0.994730095176407	0.0506453537770066
5e-07	15135.6124843621	0.994717981512993	0.0506468498389773
5e-07	15170.5036745934	0.99470584008683	0.0506483493882233
5e-07	15205.475297325	0.994693670834666	0.0506498524329621
5e-07	15240.5275379729	0.994681473693107	0.0506513589814307
5e-07	15275.6605823807	0.994669248598619	0.0506528690418861
5e-07	15310.8746168203	0.994656995487519	0.0506543826226051
5e-07	15346.1698279929	0.994644714295988	0.0506558997318845
5e-07	15381.5464030304	0.994632404960056	0.050657420378041
5e-07	15417.0045294956	0.994620067415616	0.0506589445694114
5e-07	15452.5443953841	0.994607701598411	0.0506604723143524
5e-07	15488.1661891248	0.994595307444044	0.050662003621241
5e-07	15523.8700995808	0.994582884887969	0.0506635384984743
5e-07	15559.6563160508	0.994570433865499	0.0506650769544696
5e-07	15595.5250282695	0.994557954311798	0.0506666189976645
5e-07	15631.4764264095	0.994545446161887	0.0506681646365169
5e-07	15667.5107010815	0.994532909350637	0.0506697138795052
5e-07	15703.6280433355	0.994520343812777	0.0506712667351279
5e-07	15739.8286446622	0.994507749482887	0.0506728232119043
5e-07	15776.1126969935	0.994495126295399	0.0506743833183741
5e-07	15812.4803927038	0.9944824741846	0.0506759470630977
5e-07	15848.9319246111	0.994469793084626	0.0506775144546558
5e-07	15885.4674859778	0.99445708292947	0.0506790855016502
5e-07	15922.0872705117	0.994444343652969	0.0506806602127031
5e-07	15958.7914723673	0.99443157518882	0.0506822385964577
5e-07	15995.5802861467	0.994418777470564	0.050683820661578
5e-07	16032.4539069004	0.994405950431596	0.0506854064167487
5e-07	16069.4125301288	0.994393094005161	0.0506869958706757
5e-07	16106.4563517827	0.994380208124352	0.0506885890320858
5e-07	16143.5855682649	0.994367292722116	0.0506901859097267
5e-07	16180.8003764306	0.994354347731243	0.0506917865123675
5e-07	16218.1009735893	0.994341373084379	0.0506933908487981
5e-07	16255.4875575049	0.994328368714012	0.05069499892783
5e-07	16292.9603263972	0.994315334552484	0.0506966107582955
5e-07	16330.5194789433	0.99430227053198	0.0506982263490487
5e-07	16368.1652142781	0.994289176584537	0.0506998457089647
5e-07	16405.8977319954	0.994276052642037	0.0507014688469402
5e-07	16443.7172321493	0.99426289863621	0.0507030957718933
5e-07	16481.6239152551	0.99424971449863	0.0507047264927637
5e-07	16519.6179822902	0.994236500160721	0.0507063610185126
5e-07	16557.6996346953	0.994223255553751	0.0507079993581228
5e-07	16595.8690743756	0.994209980608834	0.0507096415205989
5e-07	16634.1265037017	0.99419667525693	0.0507112875149673
5e-07	16672.4721255106	0.994183339428843	0.050712937350276
5e-07	16710.9061431071	0.994169973055222	0.0507145910355951
5e-07	16749.4287602644	0.99415657606656	0.0507162485800162
5e-07	16788.0401812256	0.994143148393194	0.0507179099926534
5e-07	16826.7406107047	0.994129689965305	0.0507195752826426
5e-07	16865.5302538874	0.994116200712918	0.0507212444591414
5e-07	16904.4093164326	0.994102680565899	0.0507229175313302
5e-07	16943.3780044733	0.99408912945396	0.0507245945084111
5e-07	16982.4365246175	0.994075547306649	0.0507262753996086
5e-07	17021.5850839495	0.994061934053363	0.0507279602141696
5e-07	17060.8238900312	0.994048289623336	0.0507296489613631
5e-07	17100.1531509029	0.994034613945645	0.0507313416504808
5e-07	17139.5730750843	0.994020906949208	0.0507330382908367
5e-07	17179.0838715759	0.994007168562782	0.0507347388917673
5e-07	17218.6857498601	0.993993398714965	0.0507364434626317
5e-07	17258.378919902	0.993979597334197	0.0507381520128119
5e-07	17298.163592151	0.993965764348754	0.0507398645517122
5e-07	17338.0399775414	0.993951899686753	0.0507415810887598
5e-07	17378.0082874938	0.993938003276149	0.0507433016334049
5e-07	17418.0687339161	0.993924075044736	0.0507450261951203
5e-07	17458.221529205	0.993910114920147	0.0507467547834018
5e-07	17498.4668862466	0.99389612282985	0.0507484874077684
5e-07	17538.8050184176	0.993882098701154	0.0507502240777618
5e-07	17579.2361395869	0.993868042461201	0.050751964802947
5e-07	17619.7604641163	0.993853954036973	0.0507537095929121
5e-07	17660.3782068616	0.993839833355287	0.0507554584572685
5e-07	17701.0895831742	0.993825680342796	0.0507572114056509
5e-07	17741.8948089017	0.993811494925987	0.0507589684477171
5e-07	17782.7941003892	0.993797277031186	0.0507607295931485
5e-07	17823.7876744809	0.993783026584552	0.0507624948516499
5e-07	17864.8757485205	0.993768743512076	0.0507642642329496
5e-07	17906.058540353	0.993754427739587	0.0507660377467995
5e-07	17947.3362683252	0.993740079192745	0.0507678154029752
5e-07	17988.7091512879	0.993725697797046	0.0507695972112758
5e-07	18030.1774085957	0.993711283477817	0.0507713831815243
5e-07	18071.7412601093	0.993696836160218	0.0507731733235675
5e-07	18113.400926196	0.993682355769243	0.0507749676472761
5e-07	18155.1566277314	0.993667842229717	0.0507767661625445
5e-07	18197.0085860998	0.993653295466295	0.0507785688792914
5e-07	18238.9570231964	0.993638715403466	0.0507803758074595
5e-07	18281.0021614274	0.993624101965547	0.0507821869570154
5e-07	18323.1442237121	0.993609455076689	0.0507840023379501
5e-07	18365.3834334835	0.993594774660869	0.0507858219602787
5e-07	18407.7200146896	0.993580060641899	0.0507876458340408
5e-07	18450.1541917947	0.993565312943415	0.0507894739693
5e-07	18492.6861897808	0.993550531488886	0.0507913063761448
5e-07	18535.3162341481	0.993535716201607	0.0507931430646877
5e-07	18578.044550917	0.993520867004704	0.0507949840450661
5e-07	18620.8713666287	0.993505983821129	0.0507968293274419
5e-07	18663.7969083467	0.993491066573661	0.0507986789220015
5e-07	18706.821403658	0.993476115184908	0.0508005328389564
5e-07	18749.9450806742	0.993461129577305	0.0508023910885426
5e-07	18793.1681680327	0.993446109673111	0.0508042536810211
5e-07	18836.490894898	0.993431055394413	0.0508061206266776
5e-07	18879.9134909629	0.993415966663124	0.0508079919358232
5e-07	18923.4361864498	0.993400843400981	0.0508098676187936
5e-07	18967.0592121115	0.993385685529546	0.05081174768595
5e-07	19010.782799233	0.993370492970207	0.0508136321476785
5e-07	19054.6071796325	0.993355265644175	0.0508155210143906
5e-07	19098.5325856624	0.993340003472485	0.050817414296523
5e-07	19142.5592502109	0.993324706375996	0.0508193120045379
5e-07	19186.6874067029	0.993309374275388	0.0508212141489228
5e-07	19230.9172891016	0.993294007091166	0.0508231207401908
5e-07	19275.2491319094	0.993278604743656	0.0508250317888805
5e-07	19319.6831701692	0.993263167153008	0.0508269473055561
5e-07	19364.2196394661	0.99324769423919	0.0508288673008077
5e-07	19408.8587759278	0.993232185921993	0.050830791785251
5e-07	19453.6008162266	0.99321664212103	0.0508327207695273
5e-07	19498.4459975805	0.993201062755731	0.0508346542643044
5e-07	19543.394557754	0.99318544774535	0.0508365922802755
5e-07	19588.4467350599	0.993169797008957	0.0508385348281599
5e-07	19633.6027683605	0.993154110465443	0.0508404819187033
5e-07	19678.8628970685	0.993138388033518	0.0508424335626774
5e-07	19724.2273611485	0.99312262963171	0.0508443897708799
5e-07	19769.6964011186	0.993106835178363	0.0508463505541352
5e-07	19815.270258051	0.993091004591642	0.0508483159232937
5e-07	19860.9491735737	0.993075137789528	0.0508502858892324
5e-07	19906.7333898718	0.993059234689817	0.0508522604628549
5e-07	19952.6231496888	0.993043295210125	0.050854239655091
5e-07	19998.6186963275	0.99302731926788	0.0508562234768975
5e-07	20044.7202736516	0.993011306780327	0.0508582119392578
5e-07	20090.9281260873	0.992995257664529	0.0508602050531819
5e-07	20137.2424986239	0.992979171837361	0.0508622028297068
5e-07	20183.6636368156	0.992963049215512	0.0508642052798963
5e-07	20230.1917867827	0.992946889715487	0.0508662124148414
5e-07	20276.8271952128	0.992930693253604	0.0508682242456599
5e-07	20323.5701093622	0.992914459745993	0.0508702407834967
5e-07	20370.4207770572	0.992898189108598	0.0508722620395241
5e-07	20417.3794466953	0.992881881257175	0.0508742880249414
5e-07	20464.4463672467	0.992865536107293	0.0508763187509753
5e-07	20511.6217882557	0.992849153574332	0.05087835422888
5e-07	20558.9059598414	0.992832733573483	0.0508803944699371
5e-07	20606.2991327	0.992816276019747	0.0508824394854557
5e-07	20653.8015581053	0.992799780827937	0.0508844892867724
5e-07	20701.4134879104	0.992783247912675	0.0508865438852517
5e-07	20749.1351745491	0.992766677188393	0.0508886032922856
5e-07	20796.9668710369	0.992750068569331	0.0508906675192942
5e-07	20844.9088309729	0.992733421969541	0.0508927365777252
5e-07	20892.9613085404	0.992716737302881	0.0508948104790544
5e-07	20941.1245585089	0.992700014483015	0.0508968892347856
5e-07	20989.3988362352	0.992683253423418	0.0508989728564507
5e-07	21037.7843976648	0.99266645403737	0.0509010613556098
5e-07	21086.2814993329	0.992649616237959	0.0509031547438512
5e-07	21134.8903983665	0.99263273993808	0.0509052530327915
5e-07	21183.611352485	0.99261582505043	0.0509073562340757
5e-07	21232.4446200022	0.992598871487517	0.0509094643593774
5e-07	21281.3904598271	0.992581879161648	0.0509115774203985
5e-07	21330.4491314658	0.99256484798494	0.0509136954288697
5e-07	21379.6208950223	0.992547777869312	0.0509158183965503
5e-07	21428.9060112006	0.992530668726485	0.0509179463352284
5e-07	21478.3047413053	0.992513520467987	0.0509200792567208
5e-07	21527.8173472437	0.992496333005145	0.0509222171728734
5e-07	21577.4440915266	0.992479106249092	0.0509243600955609
5e-07	21627.1852372702	0.992461840110762	0.0509265080366873
5e-07	21677.041048197	0.992444534500888	0.0509286610081853
5e-07	21727.0117886374	0.992427189330009	0.0509308190220173
5e-07	21777.0977235316	0.992409804508462	0.0509329820901746
5e-07	21827.29911843	0.992392379946383	0.0509351502246781
5e-07	21877.6162394955	0.992374915553711	0.050937323437578
5e-07	21928.0493535045	0.992357411240184	0.050939501740954
5e-07	21978.5987278483	0.992339866915336	0.0509416851469154
5e-07	22029.2646305346	0.992322282488505	0.0509438736676012
5e-07	22080.047330189	0.992304657868821	0.0509460673151802
5e-07	22130.9470960564	0.992286992965218	0.0509482661018508
5e-07	22181.9641980022	0.992269287686423	0.0509504700398414
5e-07	22233.098906514	0.992251541940962	0.0509526791414104
5e-07	22284.351492703	0.992233755637156	0.0509548934188463
5e-07	22335.7222283053	0.992215928683123	0.0509571128844675
5e-07	22387.2113856834	0.992198060986778	0.0509593375506229
5e-07	22438.8192378277	0.992180152455829	0.0509615674296913
5e-07	22490.5460583578	0.992162202997779	0.0509638025340823
5e-07	22542.3921215243	0.992144212519927	0.0509660428762354
5e-07	22594.3577022098	0.992126180929364	0.0509682884686212
5e-07	22646.4430759306	0.992108108132976	0.0509705393237405
5e-07	22698.6485188382	0.992089994037442	0.0509727954541248
5e-07	22750.9743077207	0.99207183854923	0.0509750568723364
5e-07	22803.4207200042	0.992053641574605	0.0509773235909686
5e-07	22855.9880337543	0.992035403019622	0.0509795956226454
5e-07	22908.6765276778	0.992017122790126	0.0509818729800217
5e-07	22961.4864811236	0.991998800791755	0.0509841556757838
5e-07	23014.4181740851	0.991980436929934	0.0509864437226488
5e-07	23067.4718872007	0.991962031109881	0.0509887371333653
5e-07	23120.6479017559	0.991943583236603	0.0509910359207131
5e-07	23173.9464996848	0.991925093214894	0.0509933400975033
5e-07	23227.3679635711	0.991906560949339	0.0509956496765787
5e-07	23280.9125766501	0.99188798634431	0.0509979646708134
5e-07	23334.58062281	0.991869369303967	0.0510002850931132
5e-07	23388.3723865935	0.991850709732255	0.0510026109564159
5e-07	23442.2881531992	0.99183200753291	0.0510049422736907
5e-07	23496.3282084831	0.99181326260945	0.0510072790579389
5e-07	23550.4928389601	0.991794474865182	0.0510096213221937
5e-07	23604.7823318058	0.991775644203197	0.0510119690795205
5e-07	23659.1969748576	0.991756770526371	0.0510143223430166
5e-07	23713.7370566166	0.991737853737364	0.0510166811258116
5e-07	23768.4028662488	0.991718893738621	0.0510190454410675
5e-07	23823.1946935869	0.99169989043237	0.0510214153019786
5e-07	23878.1128291318	0.991680843720622	0.0510237907217716
5e-07	23933.1575640539	0.991661753505172	0.0510261717137059
5e-07	23988.3291901949	0.991642619687594	0.0510285582910734
5e-07	24043.6280000694	0.991623442169247	0.0510309504671989
5e-07	24099.0542868659	0.99160422085127	0.0510333482554399
5e-07	24154.6083444494	0.991584955634582	0.0510357516691866
5e-07	24210.2904673618	0.991565646419883	0.0510381607218626
5e-07	24266.1009508241	0.991546293107654	0.0510405754269241
5e-07	24322.0400907382	0.991526895598153	0.0510429957978609
5e-07	24378.1081836876	0.991507453791419	0.0510454218481957
5e-07	24434.3055269397	0.991487967587268	0.0510478535914846
5e-07	24490.6324184475	0.991468436885295	0.0510502910413173
5e-07	24547.0891568503	0.991448861584871	0.0510527342113168
5e-07	24603.6760414763	0.991429241585146	0.0510551831151396
5e-07	24660.3933723434	0.991409576785046	0.0510576377664761
5e-07	24717.2414501613	0.991389867083273	0.0510600981790504
5e-07	24774.2205763329	0.991370112378302	0.0510625643666205
5e-07	24831.3310529557	0.991350312568388	0.051065036342978
5e-07	24888.5731828239	0.991330467551557	0.051067514121949
5e-07	24945.9472694296	0.991310577225611	0.0510699977173934
5e-07	25003.4536169643	0.991290641488125	0.0510724871432053
5e-07	25061.0925303211	0.991270660236445	0.0510749824133134
5e-07	25118.8643150958	0.991250633367695	0.0510774835416805
5e-07	25176.7692775885	0.991230560778767	0.0510799905423038
5e-07	25234.8077248058	0.991210442366325	0.0510825034292154
5e-07	25292.9799644615	0.991190278026808	0.0510850222164818
5e-07	25351.2863049791	0.991170067656421	0.0510875469182042
5e-07	25409.7270554931	0.991149811151141	0.0510900775485188
5e-07	25468.3025258505	0.991129508406717	0.0510926141215967
5e-07	25527.0130266125	0.991109159318665	0.051095156651644
5e-07	25585.8588690564	0.991088763782271	0.0510977051529018
5e-07	25644.8403651772	0.991068321692588	0.0511002596396466
5e-07	25703.9578276887	0.991047832944438	0.0511028201261899
5e-07	25763.2115700257	0.991027297432412	0.051105386626879
5e-07	25822.601906346	0.991006715050863	0.0511079591560962
5e-07	25882.1291515309	0.990986085693916	0.0511105377282599
5e-07	25941.7936211881	0.990965409255459	0.0511131223578236
5e-07	26001.5956316527	0.990944685629146	0.0511157130592771
5e-07	26061.535499989	0.990923914708396	0.0511183098471456
5e-07	26121.6135439921	0.990903096386392	0.0511209127359905
5e-07	26181.8300821899	0.990882230556081	0.0511235217404092
5e-07	26242.1854338445	0.990861317110174	0.0511261368750352
5e-07	26302.6799189538	0.990840355941145	0.0511287581545382
5e-07	26363.3138582538	0.990819346941231	0.0511313855936244
5e-07	26424.0875732195	0.990798290002429	0.0511340192070362
5e-07	26485.001386067	0.990777185016499	0.0511366590095526
5e-07	26546.0556197554	0.99075603187496	0.0511393050159893
5e-07	26607.2505979881	0.990734830469097	0.0511419572411985
5e-07	26668.5866452148	0.990713580689946	0.0511446157000695
5e-07	26730.0640866331	0.990692282428311	0.0511472804075282
5e-07	26791.6832481903	0.990670935574751	0.0511499513785377
5e-07	26853.4444565851	0.990649540019582	0.0511526286280982
5e-07	26915.3480392691	0.990628095652881	0.0511553121712469
5e-07	26977.3943244492	0.990606602364481	0.0511580020230585
5e-07	27039.5836410885	0.990585060043971	0.051160698198645
5e-07	27101.9163189084	0.990563468580699	0.051163400713156
5e-07	27164.3926883908	0.990541827863767	0.0511661095817784
5e-07	27227.0130807792	0.990520137782033	0.0511688248197372
5e-07	27289.7778280804	0.990498398224108	0.0511715464422948
5e-07	27352.6872630671	0.99047660907836	0.0511742744647517
5e-07	27415.7417192788	0.99045477023291	0.0511770089024464
5e-07	27478.941531024	0.990432881575632	0.0511797497707554
5e-07	27542.2870333816	0.990410942994152	0.0511824970850934
5e-07	27605.7785622035	0.99038895437585	0.0511852508609134
5e-07	27669.4164541151	0.990366915607857	0.0511880111137068
5e-07	27733.2010465184	0.990344826577054	0.0511907778590035
5e-07	27797.1326775929	0.990322687170076	0.051193551112372
5e-07	27861.2116862977	0.990300497273305	0.0511963308894195
5e-07	27925.4384123734	0.990278256772872	0.0511991172057918
5e-07	27989.8131963436	0.990255965554662	0.051201910077174
5e-07	28054.3363795172	0.990233623504304	0.0512047095192899
5e-07	28119.0083039894	0.990211230507176	0.0512075155479024
5e-07	28183.8293126446	0.990188786448406	0.0512103281788138
5e-07	28248.7997491571	0.990166291212866	0.0512131474278656
5e-07	28313.9199579938	0.990143744685176	0.0512159733109386
5e-07	28379.1902844156	0.990121146749702	0.0512188058439534
5e-07	28444.6110744791	0.990098497290555	0.0512216450428699
5e-07	28510.1826750391	0.990075796191593	0.0512244909236881
5e-07	28575.9054337494	0.990053043336413	0.0512273435024476
5e-07	28641.7796990658	0.990030238608363	0.0512302027952278
5e-07	28707.8058202469	0.990007381890529	0.0512330688181486
5e-07	28773.9841473567	0.989984473065743	0.0512359415873696
5e-07	28840.3150312661	0.989961512016576	0.051238821119091
5e-07	28906.7988236548	0.989938498625343	0.051241707429553
5e-07	28973.4358770132	0.989915432774101	0.0512446005350367
5e-07	29040.2265446445	0.989892314344646	0.0512475004518636
5e-07	29107.1711806661	0.989869143218514	0.0512504071963957
5e-07	29174.2701400117	0.989845919276982	0.0512533207850361
5e-07	29241.5237784334	0.989822642401064	0.0512562412342287
5e-07	29308.9324525032	0.989799312471514	0.0512591685604583
5e-07	29376.4965196153	0.989775929368824	0.0512621027802509
5e-07	29444.2163379876	0.989752492973223	0.051265043910174
5e-07	29512.0922666638	0.989729003164677	0.0512679919668359
5e-07	29580.1246655155	0.989705459822886	0.0512709469668869
5e-07	29648.3138952434	0.989681862827291	0.0512739089270184
5e-07	29716.6603173803	0.989658212057063	0.051276877863964
5e-07	29785.1642942919	0.989634507391111	0.0512798537944985
5e-07	29853.8261891796	0.989610748708076	0.0512828367354391
5e-07	29922.6463660819	0.989586935886332	0.0512858267036447
5e-07	29991.6251898765	0.98956306880399	0.0512888237160164
5e-07	30060.7630262823	0.98953914733889	0.0512918277894977
5e-07	30130.0602418612	0.989515171368604	0.0512948389410742
5e-07	30199.5172040202	0.989491140770436	0.0512978571877741
5e-07	30269.1342810131	0.989467055421421	0.0513008825466682
5e-07	30338.9118419427	0.989442915198325	0.0513039150348698
5e-07	30408.8502567628	0.989418719977642	0.0513069546695352
5e-07	30478.9498962798	0.989394469635595	0.0513100014678636
5e-07	30549.2111321552	0.989370164048138	0.0513130554470972
5e-07	30619.6343369068	0.98934580309095	0.0513161166245212
5e-07	30690.2198839116	0.989321386639439	0.0513191850174644
5e-07	30760.9681474071	0.98929691456874	0.0513222606432986
5e-07	30831.8795024935	0.989272386753713	0.0513253435194393
5e-07	30902.9543251359	0.989247803068946	0.0513284336633456
5e-07	30974.1929921658	0.989223163388749	0.0513315310925203
5e-07	31045.5958812836	0.98919846758716	0.0513346358245101
5e-07	31117.1633710602	0.989173715537938	0.0513377478769055
5e-07	31188.8958409394	0.989148907114568	0.0513408672673413
5e-07	31260.7936712396	0.989124042190256	0.0513439940134963
5e-07	31332.8572431559	0.989099120637931	0.0513471281330938
5e-07	31405.0869387622	0.989074142330244	0.0513502696439014
5e-07	31477.4831410132	0.989049107139567	0.0513534185637312
5e-07	31550.0462337463	0.989024014937992	0.0513565749104402
5e-07	31622.7766016838	0.988998865597331	0.05135973870193
5e-07	31695.6746304349	0.988973658989117	0.0513629099561472
5e-07	31768.7407064977	0.9889483949846	0.0513660886910833
5e-07	31841.9752172613	0.988923073454749	0.0513692749247753
5e-07	31915.3785510076	0.988897694270252	0.051372468675305
5e-07	31988.951096914	0.988872257301512	0.0513756699608
5e-07	32062.6932450547	0.988846762418648	0.0513788787994333
5e-07	32136.6053864032	0.988821209491498	0.0513820952094233
5e-07	32210.6879128343	0.988795598389614	0.0513853192090346
5e-07	32284.9412171264	0.988769928982261	0.0513885508165773
5e-07	32359.3656929628	0.988744201138421	0.0513917900504078
5e-07	32433.9617349349	0.988718414726787	0.0513950369289284
5e-07	32508.7297385435	0.988692569615767	0.0513982914705879
5e-07	32583.6701002009	0.988666665673481	0.0514015536938813
5e-07	32658.7832172336	0.988640702767761	0.0514048236173501
5e-07	32734.0694878839	0.988614680766148	0.0514081012595827
5e-07	32809.5293113119	0.988588599535897	0.0514113866392139
5e-07	32885.1630875983	0.98856245894397	0.0514146797749256
5e-07	32960.9712177458	0.988536258857042	0.0514179806854467
5e-07	33036.9541036815	0.988509999141494	0.0514212893895533
5e-07	33113.1121482591	0.988483679663416	0.0514246059060686
5e-07	33189.445755261	0.988457300288605	0.0514279302538633
5e-07	33265.9553294005	0.988430860882568	0.0514312624518556
5e-07	33342.6412763235	0.988404361310515	0.0514346025190113
5e-07	33419.5040026114	0.988377801437363	0.0514379504743443
5e-07	33496.5439157828	0.988351181127735	0.0514413063369159
5e-07	33573.7614242955	0.988324500245959	0.0514446701258357
5e-07	33651.1569375491	0.988297758656064	0.0514480418602617
5e-07	33728.7308658869	0.988270956221788	0.0514514215593998
5e-07	33806.4836205982	0.988244092806566	0.0514548092425046
5e-07	33884.4156139203	0.988217168273539	0.0514582049288791
5e-07	33962.5272590409	0.988190182485549	0.051461608637875
5e-07	34040.8189701001	0.988163135305138	0.0514650203888931
5e-07	34119.2911621929	0.988136026594549	0.0514684402013828
5e-07	34197.9442513709	0.988108856215725	0.0514718680948428
5e-07	34276.778654645	0.988081624030308	0.0514753040888209
5e-07	34355.7947899874	0.988054329899638	0.0514787482029145
5e-07	34434.9930763338	0.988026973684756	0.0514822004567701
5e-07	34514.3739335856	0.987999555246395	0.0514856608700843
5e-07	34593.9377826122	0.98797207444499	0.051489129462603
5e-07	34673.6850452532	0.987944531140668	0.0514926062541224
5e-07	34753.6161443206	0.987916925193255	0.0514960912644884
5e-07	34833.7315036012	0.98788925646227	0.0514995845135972
5e-07	34914.0315478586	0.987861524806926	0.0515030860213955
5e-07	34994.5167028358	0.98783373008613	0.0515065958078801
5e-07	35075.1873952568	0.987805872158484	0.0515101138930987
5e-07	35156.0440528298	0.987777950882279	0.0515136402971494
5e-07	35237.0871042487	0.9877499661155	0.0515171750401814
5e-07	35318.3169791957	0.987721917715823	0.0515207181423948
5e-07	35399.7341083434	0.987693805540614	0.0515242696240409
5e-07	35481.3389233575	0.987665629446929	0.0515278295054221
5e-07	35563.1318568985	0.987637389291514	0.0515313978068924
5e-07	35645.1133426244	0.987609084930801	0.0515349745488574
5e-07	35727.2838151929	0.987580716220915	0.051538559751774
5e-07	35809.6437102636	0.987552283017663	0.0515421534361515
5e-07	35892.1934645005	0.987523785176542	0.0515457556225508
5e-07	35974.9335155742	0.987495222552735	0.0515493663315849
5e-07	36057.8643021643	0.987466595001109	0.0515529855839193
5e-07	36140.9862639613	0.987437902376216	0.0515566134002716
5e-07	36224.2998416699	0.987409144532295	0.0515602498014123
5e-07	36307.8054770102	0.987380321323264	0.0515638948081643
5e-07	36391.5036127207	0.987351432602728	0.0515675484414035
5e-07	36475.3946925608	0.987322478223972	0.0515712107220586
5e-07	36559.4791613125	0.987293458039963	0.0515748816711118
5e-07	36643.7574647833	0.987264371903351	0.051578561309598
5e-07	36728.2300498084	0.987235219666463	0.0515822496586059
5e-07	36812.8973642531	0.987206001181308	0.0515859467392778
5e-07	36897.759857015	0.987176716299573	0.0515896525728096
5e-07	36982.8179780266	0.987147364872625	0.0515933671804509
5e-07	37068.0721782576	0.987117946751507	0.0515970905835055
5e-07	37153.5229097173	0.987088461786941	0.0516008228033314
5e-07	37239.1706254568	0.987058909829322	0.0516045638613407
5e-07	37325.0157795721	0.987029290728725	0.051608313779
5e-07	37411.0588272054	0.986999604334898	0.0516120725778307
5e-07	37497.3002245483	0.986969850497264	0.0516158402794087
5e-07	37583.7404288444	0.98694002906492	0.0516196169053649
5e-07	37670.3798983909	0.986910139886636	0.0516234024773852
5e-07	37757.2190925416	0.986880182810853	0.0516271970172108
5e-07	37844.2584717094	0.986850157685688	0.0516310005466382
5e-07	37931.4984973682	0.986820064358925	0.0516348130875194
5e-07	38018.9396320561	0.986789902678021	0.051638634661762
5e-07	38106.5823393773	0.986759672490102	0.0516424652913294
5e-07	38194.4270840046	0.986729373641964	0.0516463049982412
5e-07	38282.4743316823	0.986699005980071	0.0516501538045728
5e-07	38370.7245492279	0.986668569350554	0.0516540117324561
5e-07	38459.1782045354	0.986638063599215	0.0516578788040794
5e-07	38547.8357665772	0.986607488571517	0.0516617550416873
5e-07	38636.6977054069	0.986576844112594	0.0516656404675816
5e-07	38725.7644921617	0.986546130067243	0.0516695351041207
5e-07	38815.0365990649	0.986515346279925	0.0516734389737201
5e-07	38904.5144994281	0.986484492594766	0.0516773520988525
5e-07	38994.1986676544	0.986453568855556	0.051681274502048
5e-07	39084.0895792403	0.986422574905745	0.0516852062058942
5e-07	39174.1877107783	0.986391510588448	0.0516891472330365
5e-07	39264.49353996	0.98636037574644	0.051693097606178
5e-07	39355.0075455777	0.986329170222155	0.0516970573480799
5e-07	39445.7302075279	0.98629789385769	0.0517010264815614
5e-07	39536.6620068128	0.986266546494798	0.0517050050295002
5e-07	39627.8034255439	0.986235127974894	0.0517089930148326
5e-07	39719.1549469441	0.986203638139047	0.0517129904605531
5e-07	39810.7170553497	0.986172076827985	0.0517169973897156
5e-07	39902.4902362142	0.986140443882095	0.0517210138254324
5e-07	39994.4749761098	0.986108739141416	0.0517250397908754
5e-07	40086.6717627303	0.986076962445643	0.0517290753092755
5e-07	40179.081084894	0.986045113634127	0.0517331204039233
5e-07	40271.7034325459	0.986013192545872	0.0517371750981688
5e-07	40364.5392967605	0.985981199019534	0.0517412394154219
5e-07	40457.5891697443	0.985949132893424	0.0517453133791526
5e-07	40550.8535448384	0.985916994005501	0.0517493970128909
5e-07	40644.3329165213	0.985884782193378	0.051753490340227
5e-07	40738.0277804113	0.985852497294317	0.0517575933848116
5e-07	40831.9386332692	0.98582013914523	0.0517617061703564
5e-07	40926.0659730011	0.985787707582679	0.0517658287206333
5e-07	41020.4102986606	0.985755202442872	0.0517699610594756
5e-07	41114.9721104522	0.985722623561665	0.0517741032107775
5e-07	41209.751909733	0.985689970774564	0.0517782551984948
5e-07	41304.7501990161	0.985657243916716	0.0517824170466445
5e-07	41399.967481973	0.985624442822918	0.0517865887793054
5e-07	41495.4042634363	0.98559156732761	0.051790770420618
5e-07	41591.0610494022	0.985558617264874	0.051794961994785
5e-07	41686.9383470336	0.98552559246844	0.051799163526071
5e-07	41783.0366646622	0.985492492771675	0.0518033750388032
5e-07	41879.3565117918	0.985459318007593	0.0518075965573711
5e-07	41975.8983991008	0.985426068008847	0.0518118281062271
5e-07	42072.6628384445	0.98539274260773	0.0518160697098863
5e-07	42169.6503428582	0.985359341636176	0.0518203213929269
5e-07	42266.8614265603	0.985325864925757	0.0518245831799903
5e-07	42364.2966049541	0.985292312307685	0.0518288550957814
5e-07	42461.9563946313	0.985258683612807	0.0518331371650685
5e-07	42559.8413133743	0.985224978671611	0.0518374294126838
5e-07	42657.9518801593	0.985191197314217	0.0518417318635233
5e-07	42756.2886151586	0.985157339370383	0.0518460445425472
5e-07	42854.8520397439	0.985123404669503	0.05185036747478
5e-07	42953.6426764887	0.985089393040601	0.0518547006853106
5e-07	43052.6610491711	0.985055304312339	0.0518590441992925
5e-07	43151.9076827765	0.985021138313008	0.0518633980419442
5e-07	43251.3831035009	0.984986894870534	0.051867762238549
5e-07	43351.0878387529	0.984952573812471	0.0518721368144556
5e-07	43451.0224171572	0.984918174966007	0.0518765217950779
5e-07	43551.1873685569	0.984883698157958	0.0518809172058955
5e-07	43651.5832240167	0.984849143214769	0.0518853230724536
5e-07	43752.2105158252	0.984814509962513	0.0518897394203635
5e-07	43853.0697774986	0.984779798226892	0.0518941662753025
5e-07	43954.1615437824	0.984745007833234	0.0518986036630141
5e-07	44055.4863506554	0.984710138606494	0.0519030516093086
5e-07	44157.0447353312	0.98467519037125	0.0519075101400626
5e-07	44258.8372362626	0.984640162951708	0.0519119792812198
5e-07	44360.8643931433	0.984605056171696	0.0519164590587908
5e-07	44463.1267469108	0.984569869854666	0.0519209494988537
5e-07	44565.6248397503	0.984534603823693	0.0519254506275536
5e-07	44668.3592150963	0.984499257901471	0.0519299624711037
5e-07	44771.3304176362	0.98446383191032	0.0519344850557846
5e-07	44874.5389933132	0.984428325672175	0.0519390184079451
5e-07	44977.9854893288	0.984392739008594	0.0519435625540022
5e-07	45081.670454146	0.984357071740753	0.0519481175204411
5e-07	45185.5944374923	0.984321323689446	0.0519526833338159
5e-07	45289.7579903621	0.984285494675085	0.0519572600207491
5e-07	45394.1616650203	0.984249584517696	0.0519618476079325
5e-07	45498.8060150049	0.984213593036926	0.0519664461221268
5e-07	45603.6915951296	0.984177520052032	0.0519710555901621
5e-07	45708.8189614875	0.984141365381887	0.0519756760389382
5e-07	45814.1886714533	0.984105128844979	0.0519803074954244
5e-07	45919.8012836869	0.984068810259408	0.0519849499866603
5e-07	46025.6573581356	0.984032409442886	0.0519896035397553
5e-07	46131.7574560379	0.983995926212736	0.0519942681818893
5e-07	46238.102139926	0.983959360385894	0.0519989439403126
5e-07	46344.6919736288	0.983922711778901	0.0520036308423465
5e-07	46451.5275222749	0.983885980207913	0.052008328915383
5e-07	46558.6093522959	0.983849165488691	0.0520130381868853
5e-07	46665.9380314289	0.983812267436604	0.052017758684388
5e-07	46773.5141287198	0.983775285866628	0.0520224904354973
5e-07	46881.3382145266	0.983738220593345	0.0520272334678909
5e-07	46989.4108605215	0.983701071430944	0.0520319878093188
5e-07	47097.7326396953	0.983663838193216	0.0520367534876028
5e-07	47206.304126359	0.983626520693558	0.0520415305306373
5e-07	47315.125896148	0.983589118744969	0.0520463189663892
5e-07	47424.1985260245	0.983551632160051	0.0520511188228981
5e-07	47533.5225942805	0.983514060751006	0.0520559301282767
5e-07	47643.0986805416	0.98347640432964	0.0520607529107109
5e-07	47752.9273657691	0.983438662707355	0.0520655871984599
5e-07	47863.0092322638	0.983400835695155	0.0520704330198565
5e-07	47973.3448636689	0.983362923103643	0.0520752904033074
5e-07	48083.9348449729	0.983324924743016	0.0520801593772932
5e-07	48194.7797625127	0.983286840423073	0.0520850399703689
5e-07	48305.8802039773	0.983248669953206	0.0520899322111639
5e-07	48417.23675841	0.983210413142403	0.0520948361283821
5e-07	48528.8500162121	0.983172069799247	0.0520997517508025
5e-07	48640.7205691462	0.983133639731914	0.0521046791072791
5e-07	48752.8490103386	0.983095122748176	0.0521096182267411
5e-07	48865.2359342834	0.983056518655393	0.0521145691381934
5e-07	48977.8819368446	0.98301782726052	0.0521195318707165
5e-07	49090.7876152603	0.9829790483701	0.0521245064534669
5e-07	49203.9535681451	0.98294018179027	0.0521294929156773
5e-07	49317.3803954935	0.982901227326752	0.0521344912866566
5e-07	49431.0686986835	0.982862184784858	0.0521395015957907
5e-07	49545.0190804791	0.98282305396949	0.0521445238725418
5e-07	49659.2321450336	0.982783834685133	0.0521495581464496
5e-07	49773.7084978936	0.98274452673586	0.0521546044471309
5e-07	49888.4487460013	0.98270512992533	0.0521596628042798
5e-07	50003.4534976978	0.982665644056785	0.0521647332476684
5e-07	50118.7233627273	0.982626068933052	0.0521698158071466
5e-07	50234.2589522388	0.98258640435654	0.0521749105126425
5e-07	50350.0608787905	0.982546650129242	0.0521800173941624
5e-07	50466.1297563529	0.982506806052729	0.0521851364817914
5e-07	50582.4662003114	0.982466871928156	0.0521902678056935
5e-07	50699.0708274704	0.982426847556256	0.0521954113961115
5e-07	50815.944256056	0.982386732737342	0.0522005672833677
5e-07	50933.0871057195	0.982346527271303	0.0522057354978637
5e-07	51050.4999975407	0.982306230957609	0.0522109160700812
5e-07	51168.1835540307	0.982265843595304	0.0522161090305814
5e-07	51286.1383991365	0.982225364983007	0.0522213144100061
5e-07	51404.3651582427	0.982184794918916	0.0522265322390773
5e-07	51522.8644581756	0.9821441332008	0.0522317625485978
5e-07	51641.6369272071	0.982103379626001	0.0522370053694511
5e-07	51760.6831950568	0.982062533991435	0.0522422607326022
5e-07	51880.0038928961	0.982021596093591	0.0522475286690971
5e-07	51999.5996533516	0.981980565728526	0.0522528092100635
5e-07	52119.4711105081	0.981939442691871	0.0522581023867111
5e-07	52239.618899912	0.981898226778822	0.0522634082303314
5e-07	52360.0436585751	0.981856917784148	0.0522687267722984
5e-07	52480.7460249772	0.981815515502182	0.0522740580440686
5e-07	52601.7266390706	0.981774019726826	0.0522794020771813
5e-07	52722.9861422822	0.98173243025155	0.0522847589032587
5e-07	52844.525177518	0.981690746869384	0.0522901285540066
5e-07	52966.3443891658	0.981648969372928	0.0522955110612139
5e-07	53088.4444230988	0.981607097554344	0.0523009064567534
5e-07	53210.8259266794	0.981565131205354	0.052306314772582
5e-07	53333.4895487621	0.981523070117247	0.0523117360407408
5e-07	53456.4359396971	0.981480914080871	0.0523171702933552
5e-07	53579.6657513342	0.981438662886633	0.0523226175626356
5e-07	53703.1796370253	0.981396316324502	0.0523280778808771
5e-07	53826.9782516288	0.981353874184006	0.0523335512804602
5e-07	53951.0622515128	0.981311336254228	0.0523390377938508
5e-07	54075.4322945582	0.981268702323812	0.0523445374536006
5e-07	54200.0890401624	0.981225972180956	0.052350050292347
5e-07	54325.0331492434	0.981183145613415	0.052355576342814
5e-07	54450.2652842421	0.981140222408497	0.0523611156378117
5e-07	54575.7861091271	0.981097202353066	0.0523666682102372
5e-07	54701.5962893971	0.981054085233537	0.0523722340930743
5e-07	54827.6964920854	0.98101087083588	0.0523778133193943
5e-07	54954.0873857625	0.980967558945614	0.0523834059223558
5e-07	55080.7696405403	0.980924149347809	0.0523890119352051
5e-07	55207.7439280757	0.980880641827087	0.0523946313912765
5e-07	55335.0109215737	0.980837036167615	0.0524002643239928
5e-07	55462.5712957911	0.980793332153112	0.052405910766865
5e-07	55590.4257270404	0.980749529566843	0.0524115707534928
5e-07	55718.5748931931	0.980705628191619	0.0524172443175653
5e-07	55847.0194736831	0.980661627809796	0.0524229314928605
5e-07	55975.760149511	0.980617528203276	0.0524286323132461
5e-07	56104.7976032471	0.980573329153506	0.0524343468126797
5e-07	56234.1325190349	0.980529030441475	0.0524400750252087
5e-07	56363.7655825955	0.980484631847712	0.052445816984971
5e-07	56493.6974812302	0.980440133152291	0.0524515727261951
5e-07	56623.9289038254	0.980395534134825	0.0524573422832004
5e-07	56754.4605408547	0.980350834574468	0.0524631256903972
5e-07	56885.2930843841	0.980306034249912	0.0524689229822874
5e-07	57016.4272280748	0.980261132939385	0.0524747341934646
5e-07	57147.8636671867	0.980216130420657	0.052480559358614
5e-07	57279.6030985829	0.980171026471031	0.0524863985125134
5e-07	57411.6462207328	0.980125820867346	0.0524922516900328
5e-07	57543.9937337157	0.980080513385978	0.0524981189261351
5e-07	57676.6463392251	0.980035103802832	0.0525040002558761
5e-07	57809.6047405719	0.979989591893353	0.0525098957144048
5e-07	57942.8696426881	0.97994397743251	0.0525158053369641
5e-07	58076.4417521312	0.979898260194811	0.0525217291588903
5e-07	58210.3217770872	0.979852439954291	0.0525276672156142
5e-07	58344.5104273745	0.979806516484513	0.0525336195426608
5e-07	58479.0084144481	0.979760489558574	0.0525395861756496
5e-07	58613.8164514029	0.979714358949091	0.0525455671502954
5e-07	58748.9352529777	0.979668124428216	0.052551562502408
5e-07	58884.3655355588	0.979621785767624	0.0525575722678928
5e-07	59020.1080171844	0.979575342738514	0.0525635964827509
5e-07	59156.1634175474	0.979528795111611	0.0525696351830796
5e-07	59292.5324579999	0.979482142657164	0.0525756884050723
5e-07	59429.2158615573	0.979435385144945	0.0525817561850193
5e-07	59566.2143529011	0.979388522344247	0.0525878385593078
5e-07	59703.5286583837	0.979341554023883	0.052593935564422
5e-07	59841.159506032	0.97929447995219	0.0526000472369439
5e-07	59979.107625551	0.979247299897021	0.052606173613553
5e-07	60117.3737483278	0.979200013625748	0.0526123147310271
5e-07	60255.9586074358	0.979152620905262	0.0526184706262422
5e-07	60394.8629376381	0.97910512150197	0.0526246413361731
5e-07	60534.0874753914	0.979057515181795	0.0526308268978934
5e-07	60673.6329588506	0.979009801710175	0.0526370273485762
5e-07	60813.5001278718	0.978961980852062	0.0526432427254937
5e-07	60953.6897240169	0.978914052371921	0.0526494730660184
5e-07	61094.2024905572	0.978866016033732	0.0526557184076227
5e-07	61235.0391724773	0.978817871600983	0.0526619787878794
5e-07	61376.2005164795	0.978769618836674	0.0526682542444621
5e-07	61517.6872709868	0.978721257503317	0.0526745448151454
5e-07	61659.5001861482	0.97867278736293	0.0526808505378053
5e-07	61801.6400138416	0.97862420817704	0.0526871714504193
5e-07	61944.1075076781	0.978575519706683	0.052693507591067
5e-07	62086.9034230064	0.978526721712398	0.05269985899793
5e-07	62230.028516916	0.978477813954233	0.0527062257092926
5e-07	62373.4835482419	0.978428796191738	0.0527126077635419
5e-07	62517.2692775686	0.978379668183968	0.0527190051991682
5e-07	62661.3864672335	0.978330429689481	0.0527254180547652
5e-07	62805.8358813318	0.978281080466337	0.0527318463690303
5e-07	62950.6182857197	0.978231620272096	0.0527382901807652
5e-07	63095.7344480193	0.97818204886382	0.0527447495288758
5e-07	63241.185137622	0.978132365998067	0.0527512244523727
5e-07	63386.9711256926	0.978082571430898	0.0527577149903717
5e-07	63533.0931851744	0.978032664917869	0.0527642211820935
5e-07	63679.5520907916	0.977982646214032	0.052770743066865
5e-07	63826.3486190548	0.977932515073937	0.0527772806841187
5e-07	63973.4835482648	0.977882271251628	0.0527838340733934
5e-07	64120.9576585162	0.977831914500642	0.0527904032743345
5e-07	64268.771731702	0.977781444574011	0.0527969883266945
5e-07	64416.9265515178	0.977730861224258	0.052803589270333
5e-07	64565.4229034656	0.977680164203398	0.052810206145217
5e-07	64714.2615748583	0.977629353262936	0.0528168389914216
5e-07	64863.4433548239	0.977578428153867	0.0528234878491301
5e-07	65012.969034309	0.977527388626674	0.0528301527586341
5e-07	65162.8394060843	0.977476234431331	0.0528368337603343
5e-07	65313.0552647472	0.977424965317293	0.0528435308947404
5e-07	65463.6174067275	0.977373581033507	0.0528502442024718
5e-07	65614.5266302906	0.977322081328402	0.0528569737242575
5e-07	65765.783735542	0.977270465949891	0.0528637195009369
5e-07	65917.3895244321	0.977218734645373	0.0528704815734597
5e-07	66069.3448007597	0.977166887161727	0.0528772599828866
5e-07	66221.6503701762	0.977114923245315	0.0528840547703892
5e-07	66374.3070401909	0.977062842641979	0.052890865977251
5e-07	66527.3156201742	0.97701064509704	0.052897693644867
5e-07	66680.6769213622	0.9769583303553	0.0529045378147446
5e-07	66834.3917568615	0.976905898161038	0.0529113985285034
5e-07	66988.4609416527	0.97685334825801	0.0529182758278762
5e-07	67142.8852925952	0.976800680389448	0.0529251697547089
5e-07	67297.6656284318	0.976747894298059	0.0529320803509608
5e-07	67452.8027697922	0.976694989726026	0.0529390076587051
5e-07	67608.2975391982	0.976641966415005	0.0529459517201293
5e-07	67764.1507610674	0.976588824106122	0.0529529125775356
5e-07	67920.3632617184	0.976535562539979	0.0529598902733408
5e-07	68076.9358693742	0.976482181456646	0.0529668848500773
5e-07	68233.8694141669	0.976428680595664	0.0529738963503927
5e-07	68391.1647281429	0.976375059696041	0.052980924817051
5e-07	68548.8226452662	0.976321318496256	0.0529879702929323
5e-07	68706.8440014232	0.976267456734255	0.0529950328210333
5e-07	68865.2296344276	0.976213474147447	0.0530021124444678
5e-07	69023.9803840243	0.97615937047271	0.0530092092064671
5e-07	69183.0970918936	0.976105145446385	0.05301632315038
5e-07	69342.5806016569	0.976050798804276	0.0530234543196736
5e-07	69502.4317588798	0.975996330281651	0.0530306027579332
5e-07	69662.6514110769	0.975941739613239	0.0530377685088633
5e-07	69823.2404077172	0.97588702653323	0.0530449516162871
5e-07	69984.1996002273	0.975832190775274	0.0530521521241478
5e-07	70145.5298419971	0.975777232072479	0.0530593700765081
5e-07	70307.2319883833	0.975722150157414	0.0530666055175511
5e-07	70469.3068967147	0.975666944762101	0.0530738584915808
5e-07	70631.7554262962	0.975611615618022	0.0530811290430217
5e-07	70794.5784384137	0.975556162456112	0.0530884172164201
5e-07	70957.7767963389	0.975500585006763	0.0530957230564439
5e-07	71121.351365333	0.975444882999817	0.0531030466078829
5e-07	71285.3030126519	0.975389056164572	0.0531103879156497
5e-07	71449.6326075514	0.975333104229776	0.0531177470247795
5e-07	71614.3410212903	0.975277026923628	0.053125123980431
5e-07	71779.4291271362	0.975220823973778	0.0531325188278863
5e-07	71944.89780037	0.975164495107322	0.0531399316125516
5e-07	72110.7479182901	0.975108040050808	0.0531473623799573
5e-07	72276.980360217	0.975051458530229	0.0531548111757587
5e-07	72443.5960074991	0.974994750271024	0.0531622780457363
5e-07	72610.5957435154	0.974937914998079	0.0531697630357959
5e-07	72777.9804536824	0.974880952435721	0.0531772661919694
5e-07	72945.7510254568	0.974823862307725	0.0531847875604148
5e-07	73113.9083483417	0.974766644337305	0.053192327187417
5e-07	73282.4533138905	0.974709298247118	0.0531998851193877
5e-07	73451.3868157114	0.974651823759262	0.0532074614028663
5e-07	73620.7097494736	0.974594220595274	0.0532150560845198
5e-07	73790.4230129102	0.974536488476132	0.0532226692111437
5e-07	73960.5275058238	0.974478627122248	0.0532303008296619
5e-07	74131.0241300918	0.974420636253474	0.0532379509871275
5e-07	74301.9137896702	0.974362515589098	0.053245619730723
5e-07	74473.1973905989	0.974304264847843	0.0532533071077606
5e-07	74644.8758410067	0.974245883747865	0.0532610131656829
5e-07	74816.9500511155	0.974187372006754	0.0532687379520629
5e-07	74989.4209332456	0.974128729341533	0.0532764815146048
5e-07	75162.2894018206	0.974069955468657	0.0532842439011443
5e-07	75335.5563733717	0.97401105010401	0.0532920251596487
5e-07	75509.2227665434	0.973952012962906	0.0532998253382178
5e-07	75683.2895020974	0.97389284376009	0.0533076444850839
5e-07	75857.7575029184	0.97383354220973	0.0533154826486124
5e-07	76032.6276940182	0.973774108025426	0.0533233398773022
5e-07	76207.9010025412	0.973714540920201	0.053331216219786
5e-07	76383.5783577691	0.973654840606503	0.0533391117248309
5e-07	76559.6606911257	0.973595006796206	0.0533470264413388
5e-07	76736.1489361819	0.973535039200606	0.0533549604183466
5e-07	76913.044028661	0.973474937530421	0.0533629137050267
5e-07	77090.3469064431	0.973414701495789	0.0533708863506877
5e-07	77268.0585095702	0.973354330806273	0.0533788784047744
5e-07	77446.1797802519	0.973293825170849	0.0533868899168686
5e-07	77624.7116628693	0.973233184297918	0.0533949209366891
5e-07	77803.6551039804	0.973172407895294	0.0534029715140926
5e-07	77983.0110523259	0.973111495670209	0.0534110416990737
5e-07	78162.7804588329	0.973050447329312	0.0534191315417659
5e-07	78342.9642766212	0.972989262578664	0.0534272410924413
5e-07	78523.5634610071	0.972927941123743	0.0534353704015115
5e-07	78704.5789695099	0.972866482669438	0.0534435195195279
5e-07	78886.0117618555	0.972804886920051	0.0534516884971824
5e-07	79067.8627999825	0.972743153579294	0.0534598773853072
5e-07	79250.1330480472	0.972681282350291	0.053468086234876
5e-07	79432.8234724282	0.972619272935573	0.0534763150970038
5e-07	79615.9350417318	0.97255712503708	0.0534845640229479
5e-07	79799.4687267977	0.97249483835616	0.053492833064108
5e-07	79983.4255007029	0.972432412593569	0.0535011222720264
5e-07	80167.8063387679	0.972369847449464	0.0535094316983892
5e-07	80352.6122185618	0.972307142623411	0.0535177613950261
5e-07	80537.8441199068	0.972244297814377	0.0535261114139111
5e-07	80723.5030248838	0.972181312720733	0.0535344818071627
5e-07	80909.5899178383	0.97211818704025	0.053542872627045
5e-07	81096.1057853841	0.972054920470103	0.0535512839259673
5e-07	81283.05161641	0.971991512706865	0.0535597157564851
5e-07	81470.4284020839	0.971927963446507	0.0535681681713007
5e-07	81658.2371358592	0.9718642723844	0.0535766412232629
5e-07	81846.478813479	0.971800439215311	0.0535851349653684
5e-07	82035.1544329818	0.971736463633403	0.0535936494507615
5e-07	82224.2649947071	0.971672345332234	0.0536021847327352
5e-07	82413.8115013003	0.971608084004759	0.0536107408647309
5e-07	82603.7949577179	0.971543679343324	0.0536193179003398
5e-07	82794.2163712335	0.971479131039666	0.0536279158933026
5e-07	82985.0767514424	0.971414438784917	0.0536365348975103
5e-07	83176.3771102671	0.971349602269598	0.0536451749670047
5e-07	83368.1184619635	0.971284621183618	0.0536538361559787
5e-07	83560.3018231248	0.971219495216278	0.053662518518777
5e-07	83752.9282126883	0.971154224056265	0.0536712221098963
5e-07	83945.9986519397	0.971088807391652	0.0536799469839861
5e-07	84139.5141645195	0.971023244909899	0.053688693195849
5e-07	84333.4757764276	0.970957536297852	0.0536974608004411
5e-07	84527.8845160289	0.970891681241739	0.0537062498528726
5e-07	84722.7414140597	0.970825679427172	0.0537150604084084
5e-07	84918.0475036314	0.970759530539146	0.0537238925224685
5e-07	85113.8038202376	0.970693234262035	0.0537327462506283
5e-07	85310.011401759	0.970626790279597	0.0537416216486191
5e-07	85506.6712884684	0.970560198274966	0.0537505187723293
5e-07	85703.7845230369	0.970493457930656	0.0537594376778037
5e-07	85901.3521505396	0.970426568928558	0.0537683784212451
5e-07	86099.3752184602	0.97035953094994	0.053777341059014
5e-07	86297.854776697	0.970292343675446	0.0537863256476298
5e-07	86496.7918775694	0.970225006785093	0.0537953322437707
5e-07	86696.1875758216	0.970157519958275	0.0538043609042743
5e-07	86896.0429286302	0.970089882873756	0.0538134116861386
5e-07	87096.358995608	0.970022095209673	0.053822484646522
5e-07	87297.1368388111	0.969954156643534	0.053831579842744
5e-07	87498.3775227437	0.969886066852217	0.0538406973322857
5e-07	87700.0821143634	0.969817825511969	0.0538498371727901
5e-07	87902.2516830884	0.969749432298405	0.0538589994220631
5e-07	88104.8873008015	0.96968088688651	0.0538681841380736
5e-07	88307.9900418562	0.96961218895063	0.0538773913789541
5e-07	88511.5609830836	0.969543338164483	0.0538866212030015
5e-07	88715.6012037962	0.969474334201145	0.0538958736686771
5e-07	88920.1117857948	0.96940517673306	0.0539051488346076
5e-07	89125.0938133746	0.969335865432033	0.0539144467595854
5e-07	89330.5483733296	0.969266399969232	0.0539237675025693
5e-07	89536.4765549594	0.969196780015184	0.0539331111226848
5e-07	89742.8794500749	0.969127005239777	0.0539424776792247
5e-07	89949.7581530035	0.969057075312258	0.0539518672316498
5e-07	90157.1137605957	0.968986989901231	0.0539612798395893
5e-07	90364.9473722301	0.968916748674659	0.0539707155628412
5e-07	90573.26008982	0.968846351299859	0.0539801744613733
5e-07	90782.0530178186	0.968775797443504	0.0539896565953232
5e-07	90991.3272632251	0.968705086771623	0.0539991620249992
5e-07	91201.083935591	0.968634218949596	0.0540086908108807
5e-07	91411.3241470251	0.968563193642157	0.0540182430136187
5e-07	91622.0490121999	0.968492010513391	0.0540278186940367
5e-07	91833.2596483581	0.968420669226733	0.0540374179131307
5e-07	92044.9571753172	0.968349169444969	0.0540470407320703
5e-07	92257.1427154763	0.968277510830233	0.0540566872121987
5e-07	92469.8173938223	0.968205693044008	0.0540663574150339
5e-07	92682.9823379351	0.968133715747122	0.0540760514022687
5e-07	92896.6386779936	0.96806157859975	0.0540857692357716
5e-07	93110.7875467831	0.967989281261412	0.0540955109775872
5e-07	93325.4300796991	0.967916823390973	0.0541052766899369
5e-07	93540.5674147552	0.967844204646641	0.0541150664352192
5e-07	93756.2006925879	0.967771424685965	0.0541248802760107
5e-07	93972.3310564638	0.967698483165837	0.0541347182750663
5e-07	94188.9596522842	0.967625379742488	0.0541445804953201
5e-07	94406.0876285923	0.967552114071492	0.0541544669998855
5e-07	94623.7161365793	0.967478685807756	0.0541643778520563
5e-07	94841.8463300898	0.967405094605531	0.0541743131153069
5e-07	95060.4793656281	0.967331340118401	0.0541842728532933
5e-07	95279.6164023652	0.967257421999285	0.0541942571298532
5e-07	95499.2586021437	0.967183339900441	0.0542042660090069
5e-07	95719.4071294844	0.967109093473459	0.0542142995549578
5e-07	95940.0631515934	0.967034682369261	0.054224357832093
5e-07	96161.2278383666	0.966960106238104	0.0542344409049839
5e-07	96382.9023623971	0.966885364729574	0.0542445488383869
5e-07	96605.0878989814	0.966810457492589	0.0542546816972437
5e-07	96827.7856261249	0.966735384175396	0.0542648395466823
5e-07	97050.996724549	0.96666014442557	0.0542750224520174
5e-07	97274.7223776964	0.966584737890015	0.0542852304787508
5e-07	97498.9637717387	0.966509164214962	0.0542954636925724
5e-07	97723.7220955811	0.966433423045966	0.0543057221593608
5e-07	97948.9985408698	0.96635751402791	0.0543160059451834
5e-07	98174.7943019984	0.966281436804999	0.0543263151162975
5e-07	98401.1105761135	0.966205191020761	0.0543366497391509
5e-07	98627.948563121	0.966128776318047	0.0543470098803823
5e-07	98855.3094656939	0.966052192339032	0.0543573956068221
5e-07	99083.1944892768	0.965975438725206	0.0543678069854929
5e-07	99311.6048420934	0.965898515117385	0.0543782440836102
5e-07	99540.5417351527	0.965821421155698	0.054388706968583
[truncated: 7,004 more rows]
