# Supplementary material for: Determinants of genome-wide distribution and evolution of uORFs in eukaryotes
Source: Nat Commun. 2021 Feb 17;12:1076. doi: 10.1038/s41467-021-21394-y (PMC7889888; doi:10.1038/s41467-021-21394-y)
Supplement: Supplementary file 12 — Source Data [file 41467_2021_21394_MOESM12_ESM.zip › Source Data/Fig3a_human_uAUG_age_all.txt]

uorf_id	chrom_position	age
ENST00000521161_52	8__141496708	Mammal
ENST00000521161_126	8__141496634	Aves
ENST00000521161_142	8__141496618	Mammal
ENST00000521161_150	8__141496610	Mammal
ENST00000521161_165	8__141496595	Reptilia
ENST00000521161_175	8__141496585	Primate
ENST00000521161_226	8__141496534	Mammal
ENST00000531391_5	16__81181325	Primate
ENST00000531391_14	16__81181316	Mammal
ENST00000527937_3	16__81181325	Primate
ENST00000527937_12	16__81181316	Mammal
ENST00000422698_7	11__104898664	Mammal
ENST00000422698_32	11__104898639	Primate
ENST00000616638_21	KI270728.1__17254	Human
ENST00000612565_26	GL000218.1__54868	Human
ENST00000612565_53	GL000218.1__54841	Human
ENST00000612565_68	GL000218.1__54826	Human
ENST00000612565_75	GL000218.1__54819	Human
ENST00000612565_103	GL000218.1__54791	Human
ENST00000612565_199	GL000218.1__54695	Human
ENST00000612565_211	GL000218.1__54683	Human
ENST00000612565_226	GL000218.1__54668	Human
ENST00000612565_234	GL000218.1__54660	Human
ENST00000612565_248	GL000218.1__54646	Human
ENST00000612565_259	GL000218.1__54635	Human
ENST00000612565_496	GL000218.1__54398	Human
ENST00000612565_508	GL000218.1__54386	Human
ENST00000612565_545	GL000218.1__54349	Human
ENST00000612565_590	GL000218.1__54304	Human
ENST00000613230_22	GL000194.1__114997	Human
ENST00000613230_473	GL000194.1__55296	Human
ENST00000613230_497	GL000194.1__55272	Human
ENST00000613230_522	GL000194.1__55247	Human
ENST00000613230_551	GL000194.1__55218	Human
ENST00000613230_646	GL000194.1__55123	Human
ENST00000613230_711	GL000194.1__55058	Human
ENST00000613230_888	GL000194.1__54881	Human
ENST00000613230_898	GL000194.1__54871	Human
ENST00000613230_1060	GL000194.1__54709	Human
ENST00000613230_1076	GL000194.1__54693	Human
ENST00000613230_1234	GL000194.1__54535	Human
ENST00000613230_1267	GL000194.1__54502	Human
ENST00000613230_1284	GL000194.1__54485	Human
ENST00000613230_1473	GL000194.1__54296	Human
ENST00000613230_1501	GL000194.1__54268	Human
ENST00000613230_1533	GL000194.1__54236	Human
ENST00000613230_1631	GL000194.1__54138	Human
ENST00000612882_31	KI270727.1__372352	Human
ENST00000612882_36	KI270727.1__372357	Human
ENST00000612882_77	KI270727.1__372398	Human
ENST00000621382_44	GL000205.2__104812	Human
ENST00000621382_57	GL000205.2__104799	Human
ENST00000612465_8	GL000195.1__49157	Human
ENST00000612465_34	GL000195.1__49131	Human
ENST00000612721_77	KI270711.1__29550	Human
ENST00000612721_116	KI270711.1__29511	Human
ENST00000616361_77	KI270711.1__29550	Human
ENST00000616361_116	KI270711.1__29511	Human
ENST00000619044_24	9__113050020	Mammal
ENST00000619044_126	9__112999045	Reptilia
ENST00000619044_136	9__112999035	Mammal
ENST00000619044_139	9__112999032	Mammal
ENST00000619044_159	9__112999012	Aves
ENST00000619044_162	9__112999009	Mammal
ENST00000619044_201	9__112998970	Mammal
ENST00000619044_259	9__112998912	Primate
ENST00000619044_265	9__112998906	Reptilia
ENST00000619044_371	9__112998800	Fish
ENST00000619044_417	9__112998754	Primate
ENST00000619044_446	9__112998725	Primate
ENST00000619044_458	9__112998713	Mammal
ENST00000619044_465	9__112998706	Mammal
ENST00000619044_508	9__112998663	Mammal
ENST00000619044_589	9__112998582	Primate
ENST00000619044_643	9__112998528	Fish
ENST00000619044_659	9__112998512	Primate
ENST00000619044_700	9__112998471	Mammal
ENST00000619044_709	9__112998462	Mammal
ENST00000619044_764	9__112998407	Fish
ENST00000619044_768	9__112998403	Amphibian
ENST00000619044_799	9__112998372	Amphibian
ENST00000619044_838	9__112998333	Amphibian
ENST00000619044_872	9__112998299	Primate
ENST00000619044_888	9__112998283	Fish
ENST00000610801_12	Y__19077405	Mammal
ENST00000611339_15	KI270728.1__1146640	Human
ENST00000611339_70	KI270728.1__1146585	Human
ENST00000368006_43	1__161132625	Mammal
ENST00000368006_81	1__161132587	Mammal
ENST00000368006_92	1__161132576	Reptilia
ENST00000490843_43	1__161132625	Mammal
ENST00000490843_81	1__161132587	Mammal
ENST00000490843_92	1__161132576	Reptilia
ENST00000464113_2	1__161132587	Mammal
ENST00000464113_13	1__161132576	Reptilia
ENST00000545495_64	1__161132625	Mammal
ENST00000545495_102	1__161132587	Mammal
ENST00000545495_113	1__161132576	Reptilia
ENST00000447536_10	2__233307825	Primate
ENST00000409110_10	2__233307825	Primate
ENST00000358170_35	1__207752091	Primate
ENST00000354848_35	1__207752091	Primate
ENST00000322918_35	1__207752091	Primate
ENST00000367042_35	1__207752091	Primate
ENST00000367041_35	1__207752091	Primate
ENST00000357714_35	1__207752091	Primate
ENST00000322875_35	1__207752091	Primate
ENST00000367047_35	1__207752091	Primate
ENST00000368009_53	1__161118157	Mammal
ENST00000368008_40	1__161118157	Mammal
ENST00000392190_40	1__161118157	Mammal
ENST00000368007_41	1__161118157	Mammal
ENST00000368007_133	1__161118249	Reptilia
ENST00000368007_306	1__161118422	Mammal
ENST00000470018_4	1__39692185	Primate
ENST00000470018_14	1__39692195	Amphibian
ENST00000470018_97	1__39692278	Mammal
ENST00000470018_427	1__39735487	Fish
ENST00000470018_458	1__39735518	Fish
ENST00000497370_33	1__39740090	Mammal
ENST00000497370_67	1__39740124	Mammal
ENST00000367521_69	1__183946550	Mammal
ENST00000367521_97	1__183946522	Mammal
ENST00000367521_233	1__183946386	Mammal
ENST00000367521_287	1__183946332	Mammal
ENST00000367521_356	1__183946263	Mammal
ENST00000367521_376	1__183946243	Mammal
ENST00000367521_396	1__183946223	Mammal
ENST00000367521_410	1__183946209	Mammal
ENST00000367521_440	1__183946179	Mammal
ENST00000367521_480	1__183946139	Mammal
ENST00000367521_808	1__183945811	Mammal
ENST00000367521_811	1__183945808	Mammal
ENST00000367521_823	1__183945796	Mammal
ENST00000367521_835	1__183945784	Mammal
ENST00000367521_854	1__183945765	Primate
ENST00000367521_1044	1__183945575	Mammal
ENST00000367521_1049	1__183945570	Mammal
ENST00000367520_19	1__183964482	Mammal
ENST00000367520_23	1__183964478	Mammal
ENST00000367520_88	1__183964413	Mammal
ENST00000367520_160	1__183964341	Mammal
ENST00000367520_193	1__183964308	Reptilia
ENST00000367520_218	1__183964283	Reptilia
ENST00000367520_298	1__183964203	Mammal
ENST00000308641_66	1__183653251	Mammal
ENST00000308641_162	1__183653155	Reptilia
ENST00000308641_190	1__183653127	Reptilia
ENST00000308641_216	1__183653101	Mammal
ENST00000308641_243	1__183653074	Reptilia
ENST00000360461_102	16__67277611	Mammal
ENST00000360461_184	16__67277693	Mammal
ENST00000360461_197	16__67277706	Mammal
ENST00000360461_280	16__67277789	Mammal
ENST00000360461_323	16__67277832	Mammal
ENST00000360461_335	16__67277844	Mammal
ENST00000360461_391	16__67277900	Mammal
ENST00000360461_492	16__67278001	Mammal
ENST00000360461_648	16__67278157	Primate
ENST00000360461_651	16__67278160	Mammal
ENST00000360461_703	16__67278212	Mammal
ENST00000360461_751	16__67278260	Mammal
ENST00000360461_862	16__67278371	Mammal
ENST00000360461_929	16__67278438	Primate
ENST00000360461_1032	16__67278541	Mammal
ENST00000360461_1113	16__67278622	Mammal
ENST00000360461_1212	16__67278721	Mammal
ENST00000360461_1391	16__67278900	Primate
ENST00000360461_1468	16__67278977	Primate
ENST00000360461_1494	16__67279003	Mammal
ENST00000360461_2222	16__67279731	Primate
ENST00000360461_2245	16__67279754	Primate
ENST00000360461_2421	16__67279930	Primate
ENST00000562144_13	16__67277832	Mammal
ENST00000562144_25	16__67277844	Mammal
ENST00000562144_81	16__67277900	Mammal
ENST00000562144_231	16__67279930	Primate
ENST00000565899_1	16__67278157	Primate
ENST00000565899_4	16__67278160	Mammal
ENST00000565899_56	16__67278212	Mammal
ENST00000565899_104	16__67278260	Mammal
ENST00000565899_225	16__67279930	Primate
ENST00000565773_104	16__67279930	Primate
ENST00000562744_185	16__67279930	Primate
ENST00000427155_94	16__67279930	Primate
ENST00000379344_150	16__67279930	Primate
ENST00000568621_179	16__67279731	Primate
ENST00000568621_202	16__67279754	Primate
ENST00000568621_292	16__67279930	Primate
ENST00000450733_143	16__67279731	Primate
ENST00000450733_166	16__67279754	Primate
ENST00000450733_342	16__67279930	Primate
ENST00000567938_121	16__67279930	Primate
ENST00000279907_15	12__100142860	Reptilia
ENST00000279907_29	12__100142846	Reptilia
ENST00000279907_64	12__100142811	Mammal
ENST00000356828_2	12__100142846	Reptilia
ENST00000356828_37	12__100142811	Mammal
ENST00000550544_136	12__100092755	Mammal
ENST00000551980_136	12__100092755	Mammal
ENST00000377475_2	20__18507483	Mammal
ENST00000377475_8	20__18507489	Mammal
ENST00000377475_133	20__18507614	Mammal
ENST00000377475_301	20__18507782	Aves
ENST00000377475_387	20__18507868	Mammal
ENST00000336714_95	20__18507614	Mammal
ENST00000336714_263	20__18507782	Aves
ENST00000336714_349	20__18507868	Mammal
ENST00000646240_71	20__18507614	Mammal
ENST00000646240_144	20__18508108	Mammal
ENST00000646240_148	20__18508112	Mammal
ENST00000646240_170	20__18508134	Mammal
ENST00000646240_310	20__18508274	Mammal
ENST00000450074_71	20__18507614	Mammal
ENST00000262544_60	20__18507614	Mammal
ENST00000262544_228	20__18507782	Aves
ENST00000262544_314	20__18507868	Mammal
ENST00000474619_101	20__18508033	Aves
ENST00000645851_80	20__18509644	Primate
ENST00000645851_163	20__18509727	Primate
ENST00000645851_343	20__18509907	Mammal
ENST00000377465_94	20__18508033	Aves
ENST00000377465_169	20__18508108	Mammal
ENST00000377465_173	20__18508112	Mammal
ENST00000377465_195	20__18508134	Mammal
ENST00000377465_335	20__18508274	Mammal
ENST00000368011_120	1__161098480	Mammal
ENST00000392192_87	1__161098480	Mammal
ENST00000651186_11	1__235367370	Mammal
ENST00000466477_56	2__30447281	Mammal
ENST00000465200_46	2__30447281	Mammal
ENST00000379509_46	2__30447281	Mammal
ENST00000319406_39	2__30447281	Mammal
ENST00000319406_187	2__30459597	Primate
ENST00000319406_191	2__30459601	Mammal
ENST00000319406_194	2__30459604	Primate
ENST00000488144_33	2__30447281	Mammal
ENST00000488144_136	2__30489160	Primate
ENST00000465538_26	2__30447281	Mammal
ENST00000465538_185	2__30476633	Mammal
ENST00000309052_25	2__30447281	Mammal
ENST00000309052_194	2__30459597	Primate
ENST00000309052_198	2__30459601	Mammal
ENST00000309052_201	2__30459604	Primate
ENST00000476038_6	2__30447281	Mammal
ENST00000497423_40	2__30447427	Mammal
ENST00000497423_109	2__30447496	Primate
ENST00000497423_182	2__30459597	Primate
ENST00000497423_186	2__30459601	Mammal
ENST00000497423_189	2__30459604	Primate
ENST00000476535_25	2__30447427	Mammal
ENST00000476535_94	2__30447496	Primate
ENST00000450791_68	12__132822306	Mammal
ENST00000450791_126	12__132822248	Reptilia
ENST00000450791_173	12__132822201	Reptilia
ENST00000204726_136	12__132828734	Primate
ENST00000204726_285	12__132828585	Mammal
ENST00000204726_311	12__132828559	Primate
ENST00000204726_416	12__132828454	Mammal
ENST00000204726_549	12__132822306	Mammal
ENST00000204726_607	12__132822248	Reptilia
ENST00000204726_654	12__132822201	Reptilia
ENST00000456883_120	12__132828734	Primate
ENST00000456883_269	12__132828585	Mammal
ENST00000456883_295	12__132828559	Primate
ENST00000456883_400	12__132828454	Mammal
ENST00000456883_533	12__132822306	Mammal
ENST00000456883_591	12__132822248	Reptilia
ENST00000456883_638	12__132822201	Reptilia
ENST00000545875_44	12__132822306	Mammal
ENST00000545875_102	12__132822248	Reptilia
ENST00000545875_149	12__132822201	Reptilia
ENST00000652603_66	12__132822306	Mammal
ENST00000652603_124	12__132822248	Reptilia
ENST00000652603_171	12__132822201	Reptilia
ENST00000444713_60	1__26111232	Mammal
ENST00000444713_198	1__26111370	Fish
ENST00000374271_28	1__26111864	Mammal
ENST00000374271_47	1__26111883	Mammal
ENST00000374271_96	1__26112476	Mammal
ENST00000374271_124	1__26112504	Reptilia
ENST00000374271_161	1__26112541	Primate
ENST00000374269_41	1__26111864	Mammal
ENST00000374269_60	1__26111883	Mammal
ENST00000619836_3	1__26111167	Mammal
ENST00000619836_68	1__26111232	Mammal
ENST00000619836_206	1__26111370	Fish
ENST00000340993_13	17__59892908	Reptilia
ENST00000340993_52	17__59892869	Reptilia
ENST00000340993_110	17__59892811	Mammal
ENST00000340993_117	17__59892804	Mammal
ENST00000340993_160	17__59892761	Mammal
ENST00000340993_166	17__59892755	Mammal
ENST00000394239_48	17__59892811	Mammal
ENST00000394239_55	17__59892804	Mammal
ENST00000394239_98	17__59892761	Mammal
ENST00000394239_104	17__59892755	Mammal
ENST00000539018_25	17__59892869	Reptilia
ENST00000539018_83	17__59892811	Mammal
ENST00000539018_90	17__59892804	Mammal
ENST00000539018_133	17__59892761	Mammal
ENST00000539018_139	17__59892755	Mammal
ENST00000590498_28	17__59892908	Reptilia
ENST00000590498_67	17__59892869	Reptilia
ENST00000590498_125	17__59892811	Mammal
ENST00000590498_132	17__59892804	Mammal
ENST00000590498_175	17__59892761	Mammal
ENST00000590498_181	17__59892755	Mammal
ENST00000592145_28	17__59892908	Reptilia
ENST00000592145_67	17__59892869	Reptilia
ENST00000592145_125	17__59892811	Mammal
ENST00000592145_132	17__59892804	Mammal
ENST00000592145_175	17__59892761	Mammal
ENST00000592145_181	17__59892755	Mammal
ENST00000592145_244	17__59891956	Primate
ENST00000325752_36	17__59892908	Reptilia
ENST00000325752_75	17__59892869	Reptilia
ENST00000325752_133	17__59892811	Mammal
ENST00000325752_140	17__59892804	Mammal
ENST00000325752_183	17__59892761	Mammal
ENST00000325752_189	17__59892755	Mammal
ENST00000613721_38	17__59892908	Reptilia
ENST00000613721_77	17__59892869	Reptilia
ENST00000613721_135	17__59892811	Mammal
ENST00000613721_142	17__59892804	Mammal
ENST00000613721_185	17__59892761	Mammal
ENST00000613721_191	17__59892755	Mammal
ENST00000360187_75	12__132948260	Mammal
ENST00000360187_164	12__132948171	Mammal
ENST00000360187_179	12__132948156	Primate
ENST00000360187_216	12__132945769	Mammal
ENST00000360187_252	12__132945733	Mammal
ENST00000392321_93	12__132945769	Mammal
ENST00000392321_129	12__132945733	Mammal
ENST00000556799_141	14__60515403	Mammal
ENST00000556799_229	14__60499351	Mammal
ENST00000304685_37	1__183636121	Mammal
ENST00000304685_142	1__183636226	Mammal
ENST00000304685_185	1__183636269	Mammal
ENST00000304685_198	1__183636282	Mammal
ENST00000304685_425	1__183742133	Mammal
ENST00000360851_145	1__183805264	Fish
ENST00000327720_10	14__60508960	Mammal
ENST00000327720_165	14__60509115	Fish
ENST00000535274_658	12__122205257	Primate
ENST00000535274_727	12__122205326	Primate
ENST00000535274_836	12__122205435	Mammal
ENST00000535274_869	12__122205468	Mammal
ENST00000535274_933	12__122205532	Mammal
ENST00000535274_1310	12__122205909	Mammal
ENST00000535274_1341	12__122205940	Mammal
ENST00000535274_1427	12__122206026	Primate
ENST00000535274_1443	12__122206042	Mammal
ENST00000535274_1505	12__122206104	Mammal
ENST00000535274_1508	12__122206107	Amphibian
ENST00000471812_78	1__235328476	Reptilia
ENST00000282841_13	1__235328582	Mammal
ENST00000282841_38	1__235328607	Mammal
ENST00000282841_101	1__235328670	Mammal
ENST00000282841_150	1__235328719	Mammal
ENST00000391855_12	1__235328582	Mammal
ENST00000391855_37	1__235328607	Mammal
ENST00000391855_100	1__235328670	Mammal
ENST00000391855_149	1__235328719	Mammal
ENST00000497327_122	1__235329150	Primate
ENST00000497327_126	1__235329154	Mammal
ENST00000497327_141	1__235329169	Mammal
ENST00000358966_39	1__235328476	Reptilia
ENST00000357628_123	7__124928909	Mammal
ENST00000357628_349	7__124898316	Reptilia
ENST00000357628_403	7__124898262	Mammal
ENST00000357628_409	7__124897208	Mammal
ENST00000446993_46	7__124929899	Primate
ENST00000446993_67	7__124929878	Mammal
ENST00000446993_239	7__124928909	Mammal
ENST00000446993_465	7__124898316	Reptilia
ENST00000446993_519	7__124898262	Mammal
ENST00000446993_525	7__124897208	Mammal
ENST00000609702_125	7__124928909	Mammal
ENST00000609702_278	7__124898316	Reptilia
ENST00000609702_332	7__124898262	Mammal
ENST00000609702_338	7__124897208	Mammal
ENST00000393329_85	7__124929899	Primate
ENST00000393329_106	7__124929878	Mammal
ENST00000393329_281	7__124928909	Mammal
ENST00000393329_507	7__124898316	Reptilia
ENST00000393329_561	7__124898262	Mammal
ENST00000393329_567	7__124897208	Mammal
ENST00000647428_13	1__235328582	Mammal
ENST00000647428_38	1__235328607	Mammal
ENST00000647428_101	1__235328670	Mammal
ENST00000647428_150	1__235328719	Mammal
ENST00000645655_13	1__235328582	Mammal
ENST00000645655_38	1__235328607	Mammal
ENST00000645655_101	1__235328670	Mammal
ENST00000645655_150	1__235328719	Mammal
ENST00000645655_460	1__235367144	Mammal
ENST00000645655_491	1__235367175	Mammal
ENST00000645655_686	1__235367370	Mammal
ENST00000647186_12	1__235328582	Mammal
ENST00000647186_37	1__235328607	Mammal
ENST00000647186_100	1__235328670	Mammal
ENST00000647186_149	1__235328719	Mammal
ENST00000647186_344	1__235367144	Mammal
ENST00000647186_375	1__235367175	Mammal
ENST00000647186_570	1__235367370	Mammal
ENST00000646624_12	1__235328582	Mammal
ENST00000646624_37	1__235328607	Mammal
ENST00000646624_100	1__235328670	Mammal
ENST00000646624_149	1__235328719	Mammal
ENST00000646624_366	1__235367144	Mammal
ENST00000646624_397	1__235367175	Mammal
ENST00000646624_592	1__235367370	Mammal
ENST00000645205_10	1__235328582	Mammal
ENST00000645205_35	1__235328607	Mammal
ENST00000645205_98	1__235328670	Mammal
ENST00000645205_147	1__235328719	Mammal
ENST00000645205_412	1__235367144	Mammal
ENST00000645205_443	1__235367175	Mammal
ENST00000645205_638	1__235367370	Mammal
ENST00000645351_10	1__235328582	Mammal
ENST00000645351_35	1__235328607	Mammal
ENST00000645351_98	1__235328670	Mammal
ENST00000645351_147	1__235328719	Mammal
ENST00000646281_86	1__235367144	Mammal
ENST00000646281_117	1__235367175	Mammal
ENST00000646281_312	1__235367370	Mammal
ENST00000643758_192	1__235329150	Primate
ENST00000643758_196	1__235329154	Mammal
ENST00000643758_211	1__235329169	Mammal
ENST00000643758_228	1__235329186	Mammal
ENST00000643758_279	1__235329237	Mammal
ENST00000643758_284	1__235329242	Primate
ENST00000643758_360	1__235329318	Primate
ENST00000643758_429	1__235329387	Primate
ENST00000643758_444	1__235329402	Mammal
ENST00000643758_500	1__235329458	Human
ENST00000643758_676	1__235329634	Mammal
ENST00000643758_698	1__235329656	Mammal
ENST00000643758_703	1__235329661	Primate
ENST00000643758_765	1__235329723	Mammal
ENST00000643758_804	1__235329762	Mammal
ENST00000643758_819	1__235329777	Primate
ENST00000643758_876	1__235329834	Mammal
ENST00000643758_919	1__235329877	Mammal
ENST00000643758_931	1__235329889	Mammal
ENST00000643758_948	1__235329906	Mammal
ENST00000643758_954	1__235329912	Primate
ENST00000643758_1072	1__235330030	Mammal
ENST00000643758_1087	1__235330045	Mammal
ENST00000643758_1112	1__235330070	Mammal
ENST00000643758_1198	1__235330156	Mammal
ENST00000643758_1439	1__235330397	Primate
ENST00000643758_1793	1__235367144	Mammal
ENST00000643758_1824	1__235367175	Mammal
ENST00000643758_2019	1__235367370	Mammal
ENST00000644604_5	1__235362958	Primate
ENST00000644604_218	1__235367144	Mammal
ENST00000644604_249	1__235367175	Mammal
ENST00000644604_444	1__235367370	Mammal
ENST00000403263_106	2__206086069	Mammal
ENST00000403263_345	2__206063174	Amphibian
ENST00000403263_372	2__206063042	Fish
ENST00000424117_71	2__206063174	Amphibian
ENST00000414320_28	2__206086276	Amphibian
ENST00000414320_79	2__206086225	Amphibian
ENST00000414320_235	2__206086069	Mammal
ENST00000414320_590	2__206063174	Amphibian
ENST00000414320_617	2__206063042	Fish
ENST00000643460_11	7__27095978	Amphibian
ENST00000355633_19	7__27095978	Amphibian
ENST00000367742_227	1__171512073	Fish
ENST00000338920_222	1__171512073	Fish
ENST00000426496_42	1__171512073	Fish
ENST00000392078_227	1__171512073	Fish
ENST00000373200_3	X__83508263	Fish
ENST00000443649_721	12__122226112	Mammal
ENST00000612703_5	1__39691481	Mammal
ENST00000612703_19	1__39691467	Mammal
ENST00000617690_5	1__39691481	Mammal
ENST00000617690_19	1__39691467	Mammal
ENST00000617690_240	1__39691111	Mammal
ENST00000368013_199	1__161069693	Reptilia
ENST00000368015_7	1__161069964	Reptilia
ENST00000368015_278	1__161069693	Reptilia
ENST00000540089_2	12__109458984	Mammal
ENST00000540089_5	12__109458981	Primate
ENST00000540089_28	12__109458958	Human
ENST00000540089_55	12__109458931	Mammal
ENST00000540089_278	12__109458708	Primate
ENST00000540089_351	12__109458635	Mammal
ENST00000540089_372	12__109458614	Primate
ENST00000540089_384	12__109458602	Mammal
ENST00000540089_535	12__109458451	Mammal
ENST00000540089_543	12__109458443	Mammal
ENST00000540089_572	12__109458414	Primate
ENST00000540089_664	12__109458322	Mammal
ENST00000540089_707	12__109458279	Primate
ENST00000540089_804	12__109458182	Mammal
ENST00000540089_857	12__109458129	Primate
ENST00000540089_891	12__109458095	Fish
ENST00000535546_2	12__109458981	Primate
ENST00000535546_25	12__109458958	Human
ENST00000535546_52	12__109458931	Mammal
ENST00000267102_28	12__49110871	Mammal
ENST00000267102_330	12__49110569	Reptilia
ENST00000547382_282	12__49110569	Reptilia
ENST00000547675_107	12__49110569	Reptilia
ENST00000550137_277	12__49110569	Reptilia
ENST00000551854_63	12__49110143	Mammal
ENST00000551782_16	12__49110871	Mammal
ENST00000551782_174	12__49110569	Reptilia
ENST00000310903_10	12__109347912	Reptilia
ENST00000272647_35	2__127885888	Mammal
ENST00000272647_43	2__127885880	Reptilia
ENST00000272647_129	2__127884297	Reptilia
ENST00000393001_42	2__127884819	Mammal
ENST00000393001_46	2__127884815	Mammal
ENST00000393001_89	2__127884772	Mammal
ENST00000393001_119	2__127884297	Reptilia
ENST00000409698_63	2__127857887	Primate
ENST00000409698_81	2__127857869	Primate
ENST00000409698_121	2__127857829	Mammal
ENST00000616258_32	7__124790779	Primate
ENST00000616258_165	7__124790646	Mammal
ENST00000266880_53	12__132887340	Reptilia
ENST00000443047_2	12__132887602	Reptilia
ENST00000443047_58	12__132887340	Reptilia
ENST00000450056_22	12__132887602	Reptilia
ENST00000450056_78	12__132887340	Reptilia
ENST00000432561_7	12__132887602	Reptilia
ENST00000432561_63	12__132887340	Reptilia
ENST00000541817_76	12__132904819	Primate
ENST00000540963_168	12__132887365	Human
ENST00000540963_193	12__132887340	Reptilia
ENST00000540537_427	12__132899159	Primate
ENST00000540537_466	12__132899120	Primate
ENST00000540537_486	12__132899100	Primate
ENST00000540537_492	12__132899094	Primate
ENST00000540537_501	12__132899085	Primate
ENST00000542714_55	12__132904819	Primate
ENST00000536932_91	12__132945769	Mammal
ENST00000536932_127	12__132945733	Mammal
ENST00000292377_20	7__100177362	Amphibian
ENST00000371703_83	10__90871798	Primate
ENST00000371703_122	10__90871837	Aves
ENST00000371703_207	10__90871922	Reptilia
ENST00000371703_259	10__90871974	Mammal
ENST00000413330_23	10__90871974	Mammal
ENST00000356415_266	1__111542483	Mammal
ENST00000433097_218	1__111627529	Primate
ENST00000433097_239	1__111627550	Mammal
ENST00000241356_42	1__111503719	Mammal
ENST00000241356_170	1__111503591	Mammal
ENST00000241356_210	1__111503551	Mammal
ENST00000241356_269	1__111503492	Mammal
ENST00000241356_304	1__111503457	Mammal
ENST00000650715_643	12__122226112	Mammal
ENST00000413918_457	12__122226112	Mammal
ENST00000299162_1	12__109309284	Fish
ENST00000413800_72	7__100167213	Mammal
ENST00000360039_22	7__100168596	Mammal
ENST00000360039_143	7__100167213	Mammal
ENST00000423751_18	7__100168596	Mammal
ENST00000423751_139	7__100167213	Mammal
ENST00000411994_18	7__100167213	Mammal
ENST00000498000_106	7__100167213	Mammal
ENST00000482469_143	7__100167927	Mammal
ENST00000482469_220	7__100167213	Mammal
ENST00000460995_99	7__100167213	Mammal
ENST00000369716_43	1__111503591	Mammal
ENST00000369716_83	1__111503551	Mammal
ENST00000369716_142	1__111503492	Mammal
ENST00000369716_177	1__111503457	Mammal
ENST00000357260_146	1__111739250	Mammal
ENST00000534365_114	1__111739250	Mammal
ENST00000527621_4	1__111739250	Mammal
ENST00000642547_46	1__111755752	Mammal
ENST00000366603_12	1__235327476	Mammal
ENST00000366603_259	1__235327229	Reptilia
ENST00000366603_303	1__235327185	Mammal
ENST00000349213_39	1__235328181	Mammal
ENST00000418304_16	1__235328181	Mammal
ENST00000537041_16	6__163423149	Primate
ENST00000537124_122	6__163423329	Mammal
ENST00000537124_215	6__163423422	Human
ENST00000537124_348	6__163423555	Mammal
ENST00000358794_282	11__64185553	Mammal
ENST00000475700_381	1__111760894	Human
ENST00000475700_422	1__111760935	Fish
ENST00000475700_616	1__111761129	Fish
ENST00000475700_665	1__111761178	Reptilia
ENST00000475700_697	1__111761210	Reptilia
ENST00000475700_852	1__111761365	Amphibian
ENST00000475700_935	1__111761448	Mammal
ENST00000475700_1129	1__111761642	Mammal
ENST00000475700_1162	1__111761675	Reptilia
ENST00000475700_1210	1__111761723	Mammal
ENST00000475700_1234	1__111761747	Mammal
ENST00000475700_1317	1__111761830	Amphibian
ENST00000475700_1333	1__111761846	Mammal
ENST00000475700_1370	1__111761883	Mammal
ENST00000475700_1470	1__111761983	Mammal
ENST00000475700_1489	1__111762002	Mammal
ENST00000475700_1506	1__111762019	Mammal
ENST00000475700_1661	1__111762174	Mammal
ENST00000475700_1692	1__111762205	Mammal
ENST00000475700_1714	1__111762227	Mammal
ENST00000475700_1868	1__111762381	Mammal
ENST00000475700_1883	1__111762396	Mammal
ENST00000475700_1908	1__111762421	Mammal
ENST00000475700_1980	1__111762493	Reptilia
ENST00000475700_1991	1__111762504	Primate
ENST00000475700_2026	1__111762539	Amphibian
ENST00000475700_2100	1__111762613	Mammal
ENST00000475700_2114	1__111762627	Mammal
ENST00000475700_2128	1__111762641	Mammal
ENST00000475700_2322	1__111762835	Mammal
ENST00000368020_96	1__161043295	Reptilia
ENST00000368021_14	1__161045964	Reptilia
ENST00000368021_37	1__161045941	Amphibian
ENST00000368021_51	1__161045927	Mammal
ENST00000368021_186	1__161043295	Reptilia
ENST00000368019_65	1__161043295	Reptilia
ENST00000531842_48	1__161043295	Reptilia
ENST00000534633_82	1__161043295	Reptilia
ENST00000306688_308	17__82023612	Mammal
ENST00000577638_108	17__82024029	Primate
ENST00000577638_203	17__82024124	Mammal
ENST00000537729_3	12__122167740	Primate
ENST00000367601_92	6__143060587	Primate
ENST00000458219_33	6__143126282	Reptilia
ENST00000458219_45	6__143126294	Mammal
ENST00000393946_14	11__67006791	Mammal
ENST00000393946_81	11__67006858	Mammal
ENST00000393946_111	11__67006888	Mammal
ENST00000393946_151	11__67006928	Mammal
ENST00000393946_253	11__67007030	Mammal
ENST00000393946_272	11__67007049	Mammal
ENST00000393946_298	11__67007075	Mammal
ENST00000393946_321	11__67007098	Mammal
ENST00000393946_378	11__67007155	Mammal
ENST00000393946_521	11__67007298	Mammal
ENST00000393946_570	11__67007347	Mammal
ENST00000393946_709	11__67009909	Primate
ENST00000393946_729	11__67009929	Mammal
ENST00000393946_804	11__67010004	Primate
ENST00000393946_852	11__67010052	Mammal
ENST00000393946_878	11__67010078	Mammal
ENST00000393946_1104	11__67021878	Mammal
ENST00000525457_1	11__67022719	Mammal
ENST00000525457_10	11__67022728	Mammal
ENST00000525457_52	11__67022770	Mammal
ENST00000525457_55	11__67022773	Mammal
ENST00000533427_40	11__67027599	Mammal
ENST00000533427_106	11__67027665	Primate
ENST00000533427_115	11__67027674	Mammal
ENST00000533427_142	11__67027701	Mammal
ENST00000533427_200	11__67027759	Primate
ENST00000366813_23	1__226063999	Mammal
ENST00000366813_28	1__226064004	Mammal
ENST00000366813_305	1__226064281	Amphibian
ENST00000366813_322	1__226064298	Mammal
ENST00000366813_343	1__226064319	Mammal
ENST00000407930_293	2__30232472	Mammal
ENST00000302277_31	2__184598559	Reptilia
ENST00000302277_239	2__184598767	Mammal
ENST00000621519_26	1__13284144	Mammal
ENST00000343534_48	1__111473839	Mammal
ENST00000343534_106	1__111473897	Primate
ENST00000343534_111	1__111473902	Mammal
ENST00000343534_187	1__111473978	Primate
ENST00000343534_217	1__111474008	Mammal
ENST00000343534_243	1__111476021	Primate
ENST00000369718_29	1__111473897	Primate
ENST00000369718_34	1__111473902	Mammal
ENST00000369718_110	1__111473978	Primate
ENST00000369718_140	1__111474008	Mammal
ENST00000369718_166	1__111476021	Primate
ENST00000319080_76	12__122078831	Mammal
ENST00000535430_218	12__122128097	Mammal
ENST00000535430_352	12__122128231	Mammal
ENST00000535430_366	12__122128245	Mammal
ENST00000535430_454	12__122128333	Primate
ENST00000535430_465	12__122128344	Primate
ENST00000535430_515	12__122128394	Mammal
ENST00000535430_560	12__122128439	Mammal
ENST00000535430_629	12__122128508	Mammal
ENST00000535430_787	12__122128666	Mammal
ENST00000535430_824	12__122128703	Mammal
ENST00000535430_894	12__122128773	Mammal
ENST00000535430_925	12__122128804	Primate
ENST00000535430_1057	12__122128936	Mammal
ENST00000535430_1094	12__122128973	Primate
ENST00000535430_1124	12__122129003	Mammal
ENST00000538698_49	12__122132573	Mammal
ENST00000538698_104	12__122132628	Mammal
ENST00000538698_165	12__122132689	Mammal
ENST00000538698_295	12__122132819	Mammal
ENST00000538698_301	12__122132825	Primate
ENST00000538698_307	12__122132831	Mammal
ENST00000538698_435	12__122132959	Primate
ENST00000538698_515	12__122133039	Mammal
ENST00000538698_630	12__122133154	Mammal
ENST00000538698_690	12__122133214	Mammal
ENST00000366272_69	12__122134389	Primate
ENST00000366272_236	12__122134556	Primate
ENST00000366272_249	12__122134569	Primate
ENST00000366272_411	12__122134731	Primate
ENST00000366272_416	12__122134736	Human
ENST00000366272_500	12__122134820	Primate
ENST00000366272_541	12__122134861	Primate
ENST00000366272_632	12__122134952	Primate
ENST00000366272_700	12__122135020	Primate
ENST00000366272_734	12__122135054	Primate
ENST00000308488_145	11__77820873	Primate
ENST00000480887_52	11__77703482	Primate
ENST00000480887_119	11__77703415	Mammal
ENST00000480887_141	11__77703393	Mammal
ENST00000480887_153	11__77703381	Mammal
ENST00000480887_183	11__77703351	Mammal
ENST00000480887_333	11__77703201	Mammal
ENST00000480887_370	11__77703164	Mammal
ENST00000480887_386	11__77703148	Mammal
ENST00000480887_457	11__77703077	Mammal
ENST00000480887_465	11__77703069	Mammal
ENST00000480887_484	11__77703050	Mammal
ENST00000480887_568	11__77702966	Mammal
ENST00000480887_632	11__77702902	Mammal
ENST00000480887_692	11__77702842	Mammal
ENST00000480887_718	11__77702816	Fish
ENST00000480887_918	11__77702616	Mammal
ENST00000480887_955	11__77702579	Mammal
ENST00000480887_1011	11__77702523	Fish
ENST00000325642_2	14__60245753	Mammal
ENST00000325642_9	14__60245760	Mammal
ENST00000325642_12	14__60245763	Mammal
ENST00000325642_65	14__60245816	Mammal
ENST00000395076_180	14__60249400	Mammal
ENST00000395076_246	14__60249466	Mammal
ENST00000325658_26	14__60249466	Mammal
ENST00000531937_44	14__60256805	Mammal
ENST00000531937_80	14__60256841	Mammal
ENST00000508170_96	4__54229375	Mammal
ENST00000257290_83	4__54229375	Mammal
ENST00000512143_83	4__54229375	Mammal
ENST00000503856_13	4__54229855	Mammal
ENST00000503856_64	4__54229906	Primate
ENST00000512522_16	4__54243590	Primate
ENST00000512522_62	4__54243636	Human
ENST00000512522_71	4__54243645	Primate
ENST00000550286_104	12__53324655	Mammal
ENST00000550286_132	12__53324627	Mammal
ENST00000550286_181	12__53324578	Mammal
ENST00000374280_15	1__26021794	Primate
ENST00000374280_92	1__26021871	Primate
ENST00000374280_249	1__26022028	Mammal
ENST00000374280_258	1__26022037	Mammal
ENST00000374280_263	1__26022042	Aves
ENST00000374280_437	1__26022216	Mammal
ENST00000374280_724	1__26022503	Mammal
ENST00000374280_751	1__26022530	Aves
ENST00000263921_74	4__54064532	Mammal
ENST00000263921_103	4__54064503	Mammal
ENST00000263921_109	4__54064497	Mammal
ENST00000442895_35	2__183117547	Mammal
ENST00000442895_47	2__183117559	Mammal
ENST00000442895_77	2__183117589	Mammal
ENST00000442895_147	2__183118623	Primate
ENST00000442895_273	2__183120012	Mammal
ENST00000442895_287	2__183120026	Mammal
ENST00000442895_294	2__183120033	Mammal
ENST00000442895_304	2__183120043	Primate
ENST00000442895_309	2__183120048	Mammal
ENST00000446612_34	2__183117547	Mammal
ENST00000446612_46	2__183117559	Mammal
ENST00000446612_76	2__183117589	Mammal
ENST00000409798_34	2__183117547	Mammal
ENST00000409798_46	2__183117559	Mammal
ENST00000409798_76	2__183117589	Mammal
ENST00000409798_120	2__183120012	Mammal
ENST00000409798_134	2__183120026	Mammal
ENST00000409798_141	2__183120033	Mammal
ENST00000409798_151	2__183120043	Primate
ENST00000409798_156	2__183120048	Mammal
ENST00000455063_10	2__183117547	Mammal
ENST00000455063_22	2__183117559	Mammal
ENST00000455063_52	2__183117589	Mammal
ENST00000455063_116	2__183118353	Mammal
ENST00000303921_227	7__124765401	Reptilia
ENST00000303921_441	7__124765187	Mammal
ENST00000303921_450	7__124765178	Mammal
ENST00000303921_555	7__124765073	Mammal
ENST00000303921_562	7__124765066	Reptilia
ENST00000328801_54	17__74935772	Mammal
ENST00000306888_162	4__53558056	Fish
ENST00000263925_24	4__53591593	Mammal
ENST00000263925_50	4__53591567	Reptilia
ENST00000263925_81	4__53591536	Mammal
ENST00000263925_175	4__53591442	Mammal
ENST00000263925_238	4__53574080	Reptilia
ENST00000513421_5	4__53701401	Primate
ENST00000513421_28	4__53701378	Primate
ENST00000513421_71	4__53696106	Mammal
ENST00000513421_156	4__53696021	Reptilia
ENST00000513421_220	4__53674407	Mammal
ENST00000513421_229	4__53674398	Mammal
ENST00000513421_291	4__53617321	Mammal
ENST00000513421_339	4__53617273	Mammal
ENST00000513421_507	4__53591442	Mammal
ENST00000513421_570	4__53574080	Reptilia
ENST00000510143_55	4__53652459	Mammal
ENST00000510143_61	4__53652453	Mammal
ENST00000510143_65	4__53652449	Mammal
ENST00000510143_123	4__53652391	Mammal
ENST00000510143_164	4__53652350	Mammal
ENST00000510143_208	4__53652306	Mammal
ENST00000510143_355	4__53574080	Reptilia
ENST00000512247_191	4__53591442	Mammal
ENST00000512247_254	4__53574080	Reptilia
ENST00000507168_19	4__53652459	Mammal
ENST00000507168_25	4__53652453	Mammal
ENST00000507168_29	4__53652449	Mammal
ENST00000507168_87	4__53652391	Mammal
ENST00000507168_128	4__53652350	Mammal
ENST00000507168_172	4__53652306	Mammal
ENST00000507168_384	4__53591442	Mammal
ENST00000507168_447	4__53574080	Reptilia
ENST00000504299_181	4__53617321	Mammal
ENST00000504299_229	4__53617273	Mammal
ENST00000504299_397	4__53591442	Mammal
ENST00000504299_460	4__53574080	Reptilia
ENST00000342619_109	2__183078667	Mammal
ENST00000342619_167	2__183078725	Reptilia
ENST00000342619_260	2__183078818	Reptilia
ENST00000342619_329	2__183078887	Primate
ENST00000342619_371	2__183078929	Amphibian
ENST00000354221_60	2__183078818	Reptilia
ENST00000354221_129	2__183078887	Primate
ENST00000354221_171	2__183078929	Amphibian
ENST00000614341_3	17__74923253	Mammal
ENST00000614341_100	17__74923156	Mammal
ENST00000372010_126	X__111097543	Mammal
ENST00000372010_146	X__111097563	Mammal
ENST00000372010_179	X__111097596	Mammal
ENST00000372010_251	X__111097668	Mammal
ENST00000372010_367	X__111103258	Mammal
ENST00000519681_126	X__111097543	Mammal
ENST00000519681_146	X__111097563	Mammal
ENST00000519681_179	X__111097596	Mammal
ENST00000519681_251	X__111097668	Mammal
ENST00000519681_367	X__111103258	Mammal
ENST00000372007_314	X__111097596	Mammal
ENST00000372007_386	X__111097668	Mammal
ENST00000372007_502	X__111103258	Mammal
ENST00000518291_92	X__111097596	Mammal
ENST00000518291_164	X__111097668	Mammal
ENST00000518291_280	X__111103258	Mammal
ENST00000425146_24	X__110944308	Mammal
ENST00000425146_63	X__110944347	Mammal
ENST00000446737_24	X__110944308	Mammal
ENST00000446737_63	X__110944347	Mammal
ENST00000446737_403	X__111013886	Mammal
ENST00000446737_408	X__111013891	Mammal
ENST00000337488_5	4__53377645	Mammal
ENST00000358575_1	4__53377645	Mammal
ENST00000302632_35	3__151384778	Mammal
ENST00000302632_100	3__151384713	Primate
ENST00000302632_214	3__151340668	Mammal
ENST00000368301_26	1__156082603	Mammal
ENST00000368301_75	1__156082652	Mammal
ENST00000368301_152	1__156083013	Mammal
ENST00000368301_231	1__156083092	Aves
ENST00000368301_329	1__156090476	Primate
ENST00000368301_357	1__156090504	Mammal
ENST00000368301_381	1__156090528	Mammal
ENST00000368297_47	1__156126747	Mammal
ENST00000368297_68	1__156126768	Mammal
ENST00000617931_195	1__146938938	Primate
ENST00000617931_300	1__146943351	Human
ENST00000617931_333	1__146943384	Human
ENST00000617931_431	1__146943482	Primate
ENST00000617931_473	1__146943524	Primate
ENST00000617931_488	1__146943539	Primate
ENST00000617931_527	1__146951363	Mammal
ENST00000617931_603	1__146951439	Mammal
ENST00000617931_634	1__146951470	Primate
ENST00000617931_644	1__146951480	Primate
ENST00000617931_657	1__146951817	Mammal
ENST00000617931_675	1__146951835	Mammal
ENST00000617931_684	1__146951844	Mammal
ENST00000617931_756	1__146951916	Mammal
ENST00000617931_792	1__146951952	Primate
ENST00000617931_806	1__146951966	Primate
ENST00000617844_13	1__146949326	Primate
ENST00000617844_125	1__146951363	Mammal
ENST00000617844_201	1__146951439	Mammal
ENST00000617844_232	1__146951470	Primate
ENST00000617844_242	1__146951480	Primate
ENST00000611443_13	1__146949326	Primate
ENST00000611443_125	1__146951363	Mammal
ENST00000611443_201	1__146951439	Mammal
ENST00000611443_232	1__146951470	Primate
ENST00000611443_242	1__146951480	Primate
ENST00000617864_116	1__146960086	Mammal
ENST00000336152_261	10__90857779	Amphibian
ENST00000336152_344	10__90857696	Fish
ENST00000277874_3	10__90857696	Fish
ENST00000371719_3	10__90857696	Fish
ENST00000366615_1	1__234373456	Primate
ENST00000366613_9	1__234373691	Primate
ENST00000366612_216	1__234373916	Mammal
ENST00000366612_340	1__234374040	Mammal
ENST00000366612_393	1__234374093	Primate
ENST00000543163_21	12__121863576	Primate
ENST00000543163_135	12__121859122	Primate
ENST00000543163_254	12__121859003	Mammal
ENST00000367537_43	1__183472520	Mammal
ENST00000367537_174	1__183502254	Mammal
ENST00000507691_21	1__183472520	Mammal
ENST00000507691_179	1__183501159	Mammal
ENST00000507691_185	1__183501165	Mammal
ENST00000507691_194	1__183501174	Mammal
ENST00000507691_283	1__183501263	Mammal
ENST00000507691_289	1__183502254	Mammal
ENST00000508461_21	1__183472520	Mammal
ENST00000419169_19	1__183472520	Mammal
ENST00000347615_19	1__183472520	Mammal
ENST00000507469_18	1__183472520	Mammal
ENST00000502375_86	1__183473747	Mammal
ENST00000502375_94	1__183473755	Mammal
ENST00000502375_140	1__183473801	Mammal
ENST00000502375_158	1__183473819	Mammal
ENST00000502375_192	1__183473853	Primate
ENST00000502375_222	1__183473883	Mammal
ENST00000502375_266	1__183501159	Mammal
ENST00000502375_272	1__183501165	Mammal
ENST00000502375_281	1__183501174	Mammal
ENST00000502375_370	1__183501263	Mammal
ENST00000502375_376	1__183502254	Mammal
ENST00000273980_151	4__106321345	Human
ENST00000273980_169	4__106321327	Human
ENST00000273980_172	4__106321324	Primate
ENST00000273980_213	4__106321283	Primate
ENST00000273980_373	4__106316594	Mammal
ENST00000361687_181	4__106316050	Mammal
ENST00000394706_157	4__106316050	Mammal
ENST00000394708_217	4__106316050	Mammal
ENST00000503516_54	4__106238687	Primate
ENST00000503516_57	4__106238684	Mammal
ENST00000509532_217	4__106316050	Mammal
ENST00000509862_77	4__106310512	Primate
ENST00000509862_98	4__106310491	Mammal
ENST00000507696_186	4__106316050	Mammal
ENST00000432496_111	4__106316594	Mammal
ENST00000367603_5	6__142945172	Amphibian
ENST00000367603_155	6__142836971	Primate
ENST00000367603_169	6__142836957	Primate
ENST00000367603_209	6__142783598	Mammal
ENST00000367603_259	6__142783548	Mammal
ENST00000367603_274	6__142783533	Mammal
ENST00000367603_304	6__142776174	Reptilia
ENST00000367603_378	6__142775079	Mammal
ENST00000367603_440	6__142775017	Reptilia
ENST00000367603_481	6__142774976	Mammal
ENST00000367603_496	6__142774961	Amphibian
ENST00000367603_543	6__142774914	Reptilia
ENST00000367603_621	6__142774836	Fish
ENST00000367603_666	6__142774791	Amphibian
ENST00000012134_136	6__142944896	Mammal
ENST00000012134_308	6__142836971	Primate
ENST00000012134_322	6__142836957	Primate
ENST00000012134_362	6__142776174	Reptilia
ENST00000012134_436	6__142775079	Mammal
ENST00000012134_498	6__142775017	Reptilia
ENST00000012134_539	6__142774976	Mammal
ENST00000012134_554	6__142774961	Amphibian
ENST00000012134_601	6__142774914	Reptilia
ENST00000012134_679	6__142774836	Fish
ENST00000012134_724	6__142774791	Amphibian
ENST00000367604_267	6__142946099	Reptilia
ENST00000367604_499	6__142836971	Primate
ENST00000367604_513	6__142836957	Primate
ENST00000367604_553	6__142783598	Mammal
ENST00000367604_603	6__142783548	Mammal
ENST00000367604_618	6__142783533	Mammal
ENST00000367604_648	6__142776174	Reptilia
ENST00000367604_722	6__142775079	Mammal
ENST00000367604_784	6__142775017	Reptilia
ENST00000367604_825	6__142774976	Mammal
ENST00000367604_840	6__142774961	Amphibian
ENST00000367604_887	6__142774914	Reptilia
ENST00000367604_965	6__142774836	Fish
ENST00000367604_1010	6__142774791	Amphibian
ENST00000579793_191	1__146228836	Mammal
ENST00000579793_316	1__146228711	Mammal
ENST00000579793_334	1__146189366	Reptilia
ENST00000579793_340	1__146189360	Mammal
ENST00000579793_355	1__146189345	Reptilia
ENST00000362074_191	1__146228836	Mammal
ENST00000362074_316	1__146228711	Mammal
ENST00000362074_334	1__146189366	Reptilia
ENST00000362074_340	1__146189360	Mammal
ENST00000362074_355	1__146189345	Reptilia
ENST00000294868_50	1__183304825	Mammal
ENST00000294868_87	1__183304788	Primate
ENST00000355329_63	12__121669592	Mammal
ENST00000355329_122	12__121669533	Mammal
ENST00000305963_117	X__135973947	Mammal
ENST00000216500_131	14__60169726	Primate
ENST00000216500_176	14__60165590	Primate
ENST00000216500_242	14__60165524	Mammal
ENST00000536410_118	14__60169726	Primate
ENST00000557326_35	14__60166271	Primate
ENST00000557326_77	14__60166229	Mammal
ENST00000557326_89	14__60166217	Mammal
ENST00000557326_119	14__60165590	Primate
ENST00000557326_185	14__60165524	Mammal
ENST00000510769_4	3__131026853	Mammal
ENST00000510769_175	3__131029630	Mammal
ENST00000510769_205	3__131029660	Mammal
ENST00000510769_222	3__131029677	Mammal
ENST00000510769_226	3__131029681	Mammal
ENST00000510688_146	3__131029630	Mammal
ENST00000510688_176	3__131029660	Mammal
ENST00000510688_193	3__131029677	Mammal
ENST00000510688_197	3__131029681	Mammal
ENST00000511262_215	3__131029630	Mammal
ENST00000511262_245	3__131029660	Mammal
ENST00000511262_262	3__131029677	Mammal
ENST00000511262_266	3__131029681	Mammal
ENST00000383366_221	3__131029630	Mammal
ENST00000383366_251	3__131029660	Mammal
ENST00000383366_268	3__131029677	Mammal
ENST00000383366_272	3__131029681	Mammal
ENST00000507910_3	3__131027731	Mammal
ENST00000507910_24	3__131027752	Mammal
ENST00000507910_292	3__131029630	Mammal
ENST00000507910_322	3__131029660	Mammal
ENST00000507910_339	3__131029677	Mammal
ENST00000507910_343	3__131029681	Mammal
ENST00000356918_33	3__131029630	Mammal
ENST00000356918_63	3__131029660	Mammal
ENST00000356918_80	3__131029677	Mammal
ENST00000356918_84	3__131029681	Mammal
ENST00000551281_67	12__108858998	Human
ENST00000549396_21	12__81759310	Mammal
ENST00000549396_56	12__81758503	Fish
ENST00000550584_35	12__81758659	Fish
ENST00000550584_49	12__81758645	Fish
ENST00000550584_91	12__81758603	Amphibian
ENST00000550584_191	12__81758503	Fish
ENST00000549325_12	12__81758659	Fish
ENST00000549325_26	12__81758645	Fish
ENST00000549325_68	12__81758603	Amphibian
ENST00000549325_168	12__81758503	Fish
ENST00000541570_12	12__81369403	Amphibian
ENST00000541570_23	12__81369392	Fish
ENST00000541570_31	12__81369384	Amphibian
ENST00000541570_67	12__81369348	Amphibian
ENST00000550359_43	12__81512320	Mammal
ENST00000407050_9	12__81598363	Fish
ENST00000407050_109	12__81598263	Reptilia
ENST00000407050_148	12__81598224	Amphibian
ENST00000407050_172	12__81598200	Fish
ENST00000407050_192	12__81598180	Reptilia
ENST00000407050_207	12__81598165	Reptilia
ENST00000407050_218	12__81598154	Fish
ENST00000407050_255	12__81598117	Fish
ENST00000407050_259	12__81598113	Reptilia
ENST00000548586_9	12__81758645	Fish
ENST00000548586_51	12__81758603	Amphibian
ENST00000548586_151	12__81758503	Fish
ENST00000443686_78	12__81598263	Reptilia
ENST00000443686_117	12__81598224	Amphibian
ENST00000443686_141	12__81598200	Fish
ENST00000443686_161	12__81598180	Reptilia
ENST00000443686_176	12__81598165	Reptilia
ENST00000443686_187	12__81598154	Fish
ENST00000443686_224	12__81598117	Fish
ENST00000443686_228	12__81598113	Reptilia
ENST00000552948_3	12__81758645	Fish
ENST00000552948_45	12__81758603	Amphibian
ENST00000552948_145	12__81758503	Fish
ENST00000553058_21	12__81369403	Amphibian
ENST00000553058_32	12__81369392	Fish
ENST00000553058_40	12__81369384	Amphibian
ENST00000553058_76	12__81369348	Amphibian
ENST00000548670_3	12__81369403	Amphibian
ENST00000548670_14	12__81369392	Fish
ENST00000548670_22	12__81369384	Amphibian
ENST00000548670_58	12__81369348	Amphibian
ENST00000551442_244	12__81759310	Mammal
ENST00000551442_279	12__81758503	Fish
ENST00000547623_4	12__81759310	Mammal
ENST00000547623_97	12__81759217	Mammal
ENST00000547623_105	12__81758503	Fish
ENST00000541017_12	12__81369403	Amphibian
ENST00000541017_23	12__81369392	Fish
ENST00000541017_31	12__81369384	Amphibian
ENST00000541017_67	12__81369348	Amphibian
ENST00000333447_9	12__81598363	Fish
ENST00000333447_109	12__81598263	Reptilia
ENST00000333447_148	12__81598224	Amphibian
ENST00000333447_172	12__81598200	Fish
ENST00000333447_192	12__81598180	Reptilia
ENST00000333447_207	12__81598165	Reptilia
ENST00000333447_218	12__81598154	Fish
ENST00000333447_255	12__81598117	Fish
ENST00000333447_259	12__81598113	Reptilia
ENST00000367549_21	1__182839367	Mammal
ENST00000367765_210	1__170068708	Primate
ENST00000367765_275	1__170068643	Primate
ENST00000367765_310	1__170068608	Primate
ENST00000367765_316	1__170068602	Primate
ENST00000367765_331	1__170068587	Primate
ENST00000367765_399	1__170068519	Primate
ENST00000367765_539	1__170068379	Primate
ENST00000367765_564	1__170068354	Primate
ENST00000367765_687	1__170068231	Primate
ENST00000367765_722	1__170068196	Primate
ENST00000367765_728	1__170068190	Primate
ENST00000367765_749	1__170068169	Primate
ENST00000367765_794	1__170068124	Primate
ENST00000367765_867	1__170068051	Primate
ENST00000367765_962	1__170067956	Primate
ENST00000367765_988	1__170067930	Mammal
ENST00000367765_1006	1__170067912	Mammal
ENST00000367765_1012	1__170067906	Mammal
ENST00000367765_1036	1__170067882	Primate
ENST00000367765_1071	1__170067847	Primate
ENST00000367765_1163	1__170067755	Primate
ENST00000367765_1406	1__170067512	Primate
ENST00000538366_22	1__170074717	Mammal
ENST00000373275_46	X__80809643	Reptilia
ENST00000373275_61	X__80809628	Amphibian
ENST00000373275_66	X__80809623	Reptilia
ENST00000373275_129	X__80809560	Reptilia
ENST00000261267_9	12__69348349	Fish
ENST00000435339_19	X__78747746	Reptilia
ENST00000435339_72	X__78747799	Mammal
ENST00000435339_97	X__78747824	Reptilia
ENST00000435339_199	X__78747926	Mammal
ENST00000435339_211	X__78747938	Reptilia
ENST00000435339_243	X__78747970	Mammal
ENST00000514744_16	X__78747746	Reptilia
ENST00000514744_69	X__78747799	Mammal
ENST00000514744_94	X__78747824	Reptilia
ENST00000514744_196	X__78747926	Mammal
ENST00000514744_208	X__78747938	Reptilia
ENST00000514744_240	X__78747970	Mammal
ENST00000514744_452	X__78751307	Mammal
ENST00000614823_38	X__78747746	Reptilia
ENST00000614823_91	X__78747799	Mammal
ENST00000614823_116	X__78747824	Reptilia
ENST00000614823_218	X__78747926	Mammal
ENST00000614823_230	X__78747938	Reptilia
ENST00000614823_262	X__78747970	Mammal
ENST00000614823_388	X__78750741	Aves
ENST00000614823_537	X__78751307	Mammal
ENST00000324852_18	1__206970443	Mammal
ENST00000324852_94	1__206970367	Mammal
ENST00000400962_28	1__206970598	Mammal
ENST00000400962_106	1__206970520	Mammal
ENST00000400962_114	1__206970512	Mammal
ENST00000400962_183	1__206970443	Mammal
ENST00000400962_259	1__206970367	Mammal
ENST00000583114_5	17__58527977	Mammal
ENST00000583114_44	17__58527938	Mammal
ENST00000583114_108	17__58527874	Mammal
ENST00000581607_213	17__58531729	Primate
ENST00000276241_93	X__135171306	Primate
ENST00000344129_93	X__135171306	Primate
ENST00000564543_11	16__2496042	Mammal
ENST00000331664_135	2__29074389	Mammal
ENST00000331664_172	2__29074352	Reptilia
ENST00000331664_210	2__29074314	Mammal
ENST00000331664_244	2__29074280	Mammal
ENST00000401723_59	2__28956669	Human
ENST00000401723_95	2__28994732	Mammal
ENST00000420297_184	2__28994732	Mammal
ENST00000379558_165	2__28981462	Mammal
ENST00000379558_249	2__28994732	Mammal
ENST00000440012_32	2__29018292	Mammal
ENST00000440012_80	2__29018340	Mammal
ENST00000440012_167	2__29018427	Primate
ENST00000440012_206	2__29018466	Primate
ENST00000440012_244	2__29018504	Mammal
ENST00000366669_1	1__230642481	Mammal
ENST00000534989_11	1__230642821	Primate
ENST00000534989_82	1__230642892	Mammal
ENST00000534989_124	1__230642934	Mammal
ENST00000534989_157	1__230642967	Mammal
ENST00000323777_6	17__58488379	Primate
ENST00000376217_13	11__77287406	Mammal
ENST00000376217_81	11__77287338	Mammal
ENST00000376217_108	11__77287311	Mammal
ENST00000376217_162	11__77287257	Mammal
ENST00000315938_13	11__77287406	Mammal
ENST00000315938_81	11__77287338	Mammal
ENST00000315938_108	11__77287311	Mammal
ENST00000315938_162	11__77287257	Mammal
ENST00000253063_22	1__28259539	Mammal
ENST00000547525_416	12__108129703	Fish
ENST00000547525_659	12__108195301	Mammal
ENST00000547525_671	12__108195313	Reptilia
ENST00000547525_697	12__108195339	Mammal
ENST00000547525_895	12__108195537	Reptilia
ENST00000547525_905	12__108195547	Reptilia
ENST00000547525_918	12__108195560	Mammal
ENST00000547525_1005	12__108195647	Aves
ENST00000547525_1180	12__108195822	Amphibian
ENST00000332082_69	12__108131819	Mammal
ENST00000332082_111	12__108167425	Mammal
ENST00000332082_287	12__108195301	Mammal
ENST00000332082_299	12__108195313	Reptilia
ENST00000332082_325	12__108195339	Mammal
ENST00000332082_523	12__108195537	Reptilia
ENST00000332082_533	12__108195547	Reptilia
ENST00000332082_546	12__108195560	Mammal
ENST00000332082_633	12__108195647	Aves
ENST00000332082_808	12__108195822	Amphibian
ENST00000328300_176	X__108440057	Mammal
ENST00000361603_134	X__108440057	Mammal
ENST00000483338_81	X__108582572	Primate
ENST00000483338_125	X__108582616	Primate
ENST00000483338_169	X__108582660	Mammal
ENST00000483338_317	X__108582808	Amphibian
ENST00000483338_365	X__108582856	Aves
ENST00000483338_382	X__108582873	Mammal
ENST00000343063_50	2__238100389	Mammal
ENST00000612395_2145	2__238131758	Mammal
ENST00000612395_2276	2__238131889	Primate
ENST00000565318_17	11__68818676	Primate
ENST00000561996_32	11__68844379	Primate
ENST00000561996_258	11__68844153	Primate
ENST00000625129_76	10__102451468	Mammal
ENST00000434387_4	1__229650850	Primate
ENST00000434387_67	1__229650913	Mammal
ENST00000434387_208	1__229651054	Mammal
ENST00000434387_230	1__229651076	Mammal
ENST00000434387_246	1__229651092	Primate
ENST00000434387_316	1__229651162	Fish
ENST00000434387_355	1__229651201	Fish
ENST00000449802_132	2__203016183	Reptilia
ENST00000449802_227	2__203016278	Reptilia
ENST00000449802_266	2__203016317	Mammal
ENST00000449802_272	2__203016323	Reptilia
ENST00000592134_148	19__45402042	Primate
ENST00000421450_176	6__137867389	Mammal
ENST00000420009_68	6__137867389	Mammal
ENST00000433680_25	6__137867606	Primate
ENST00000612899_131	6__137867389	Mammal
ENST00000228437_130	12__107761008	Mammal
ENST00000228437_238	12__107760715	Mammal
ENST00000228437_348	12__107760605	Mammal
ENST00000228437_383	12__107760570	Mammal
ENST00000547188_101	12__107760828	Primate
ENST00000547188_214	12__107760715	Mammal
ENST00000547188_324	12__107760605	Mammal
ENST00000547188_359	12__107760570	Mammal
ENST00000360564_92	12__131828484	Mammal
ENST00000545671_79	12__131828484	Mammal
ENST00000534865_103	12__131840127	Mammal
ENST00000534865_128	12__131840152	Primate
ENST00000534865_177	12__131840201	Primate
ENST00000534865_240	12__131840264	Mammal
ENST00000534865_280	12__131840304	Primate
ENST00000534865_402	12__131840426	Primate
ENST00000534865_433	12__131840457	Mammal
ENST00000542648_56	12__131845016	Mammal
ENST00000542648_67	12__131845027	Primate
ENST00000542648_98	12__131845058	Primate
ENST00000262593_194	20__54475790	Mammal
ENST00000395939_73	20__54475790	Mammal
ENST00000537888_59	1__145918471	Mammal
ENST00000533640_49	16__28356606	Human
ENST00000532254_34	16__28363475	Mammal
ENST00000532254_65	16__28363444	Primate
ENST00000532254_174	16__28363335	Primate
ENST00000532254_261	16__28363248	Primate
ENST00000532254_275	16__28363234	Primate
ENST00000532254_347	16__28363162	Primate
ENST00000532254_363	16__28363146	Mammal
ENST00000532254_372	16__28363137	Mammal
ENST00000532254_375	16__28363134	Primate
ENST00000532254_388	16__28363121	Primate
ENST00000532254_397	16__28363112	Mammal
ENST00000532254_410	16__28363099	Primate
ENST00000532254_440	16__28363069	Mammal
ENST00000532254_447	16__28363062	Mammal
ENST00000532254_512	16__28362997	Primate
ENST00000532254_517	16__28362992	Primate
ENST00000532254_659	16__28362850	Human
ENST00000532254_662	16__28362847	Reptilia
ENST00000308025_27	12__48852137	Reptilia
ENST00000552512_5	12__48852137	Reptilia
ENST00000552512_61	12__48847345	Primate
ENST00000552512_86	12__48847320	Primate
ENST00000552512_108	12__48847298	Primate
ENST00000551468_5	12__48852137	Reptilia
ENST00000551468_64	12__48847345	Primate
ENST00000551468_89	12__48847320	Primate
ENST00000551468_111	12__48847298	Primate
ENST00000300853_144	19__45424222	Mammal
ENST00000300853_148	19__45424218	Mammal
ENST00000300853_152	19__45424214	Mammal
ENST00000300853_175	19__45424191	Mammal
ENST00000300853_412	19__45423954	Mammal
ENST00000423698_17	19__45478812	Mammal
ENST00000591636_12	19__45423490	Mammal
ENST00000591636_69	19__45423433	Mammal
ENST00000589165_146	19__45424222	Mammal
ENST00000589165_150	19__45424218	Mammal
ENST00000589165_154	19__45424214	Mammal
ENST00000589165_177	19__45424191	Mammal
ENST00000589165_414	19__45423954	Mammal
ENST00000013807_77	19__45423490	Mammal
ENST00000013807_134	19__45423433	Mammal
ENST00000589381_53	19__45423433	Mammal
ENST00000592083_110	19__45449220	Mammal
ENST00000589214_92	19__45429119	Mammal
ENST00000589214_152	19__45429059	Mammal
ENST00000341901_2	16__28292526	Mammal
ENST00000341901_10	16__28292534	Mammal
ENST00000341901_682	16__28293206	Mammal
ENST00000396573_4	16__10182751	Mammal
ENST00000396573_55	16__10182700	Reptilia
ENST00000396573_84	16__10182671	Reptilia
ENST00000396573_151	16__10182018	Reptilia
ENST00000396573_197	16__10181972	Reptilia
ENST00000396573_240	16__10181929	Reptilia
ENST00000330684_411	16__10182018	Reptilia
ENST00000330684_457	16__10181972	Reptilia
ENST00000330684_500	16__10181929	Reptilia
ENST00000555814_64	14__32076177	Mammal
ENST00000555814_225	14__32076578	Amphibian
ENST00000555814_287	14__32076640	Mammal
ENST00000555814_309	14__32090506	Amphibian
ENST00000555814_318	14__32090515	Mammal
ENST00000555814_330	14__32090527	Reptilia
ENST00000555814_346	14__32090543	Amphibian
ENST00000555814_403	14__32090600	Fish
ENST00000555814_420	14__32090617	Amphibian
ENST00000555814_445	14__32090642	Amphibian
ENST00000555814_449	14__32090646	Amphibian
ENST00000555814_459	14__32090656	Fish
ENST00000556611_80	14__32077046	Mammal
ENST00000556611_92	14__32090506	Amphibian
ENST00000556611_101	14__32090515	Mammal
ENST00000556611_113	14__32090527	Reptilia
ENST00000556611_129	14__32090543	Amphibian
ENST00000556611_186	14__32090600	Fish
ENST00000556611_203	14__32090617	Amphibian
ENST00000556611_228	14__32090642	Amphibian
ENST00000556611_232	14__32090646	Amphibian
ENST00000556611_242	14__32090656	Fish
ENST00000539826_62	14__32077046	Mammal
ENST00000539826_74	14__32090506	Amphibian
ENST00000539826_83	14__32090515	Mammal
ENST00000539826_95	14__32090527	Reptilia
ENST00000539826_111	14__32090543	Amphibian
ENST00000539826_168	14__32090600	Fish
ENST00000539826_185	14__32090617	Amphibian
ENST00000539826_210	14__32090642	Amphibian
ENST00000539826_214	14__32090646	Amphibian
ENST00000539826_224	14__32090656	Fish
ENST00000556191_14	14__32078244	Mammal
ENST00000556191_71	14__32090506	Amphibian
ENST00000556191_80	14__32090515	Mammal
ENST00000556191_92	14__32090527	Reptilia
ENST00000556191_108	14__32090543	Amphibian
ENST00000556191_165	14__32090600	Fish
ENST00000556191_182	14__32090617	Amphibian
ENST00000556191_207	14__32090642	Amphibian
ENST00000556191_211	14__32090646	Amphibian
ENST00000556191_221	14__32090656	Fish
ENST00000554090_14	14__32078244	Mammal
ENST00000345122_137	14__32090506	Amphibian
ENST00000345122_146	14__32090515	Mammal
ENST00000345122_158	14__32090527	Reptilia
ENST00000345122_174	14__32090543	Amphibian
ENST00000345122_231	14__32090600	Fish
ENST00000345122_248	14__32090617	Amphibian
ENST00000345122_273	14__32090642	Amphibian
ENST00000345122_277	14__32090646	Amphibian
ENST00000345122_287	14__32090656	Fish
ENST00000432921_153	14__32090506	Amphibian
ENST00000432921_162	14__32090515	Mammal
ENST00000432921_174	14__32090527	Reptilia
ENST00000432921_190	14__32090543	Amphibian
ENST00000432921_247	14__32090600	Fish
ENST00000432921_264	14__32090617	Amphibian
ENST00000432921_289	14__32090642	Amphibian
ENST00000432921_293	14__32090646	Amphibian
ENST00000432921_303	14__32090656	Fish
ENST00000606888_42	1__145964534	Mammal
ENST00000606888_92	1__145964484	Mammal
ENST00000606888_212	1__145964364	Mammal
ENST00000606888_335	1__145964241	Mammal
ENST00000606888_356	1__145964220	Mammal
ENST00000606888_418	1__145963512	Mammal
ENST00000606888_424	1__145963506	Mammal
ENST00000606888_433	1__145963497	Mammal
ENST00000606888_442	1__145963488	Mammal
ENST00000606888_524	1__145963406	Mammal
ENST00000606888_552	1__145963378	Mammal
ENST00000606888_594	1__145963336	Mammal
ENST00000606888_599	1__145963331	Mammal
ENST00000606888_627	1__145962962	Mammal
ENST00000606888_638	1__145962951	Mammal
ENST00000606888_691	1__145962898	Mammal
ENST00000606888_725	1__145962864	Primate
ENST00000606888_728	1__145962861	Primate
ENST00000606888_847	1__145962742	Mammal
ENST00000606888_855	1__145962734	Mammal
ENST00000606888_1077	1__145962512	Mammal
ENST00000619813_85	1__145962512	Mammal
ENST00000619813_184	1__145962311	Mammal
ENST00000619519_5	1__145962951	Mammal
ENST00000619519_58	1__145962898	Mammal
ENST00000619519_92	1__145962864	Primate
ENST00000619519_95	1__145962861	Primate
ENST00000453846_156	2__171414678	Primate
ENST00000442541_150	2__171433178	Primate
ENST00000442541_206	2__171433122	Primate
ENST00000442541_211	2__171433117	Primate
ENST00000361609_95	2__172084834	Mammal
ENST00000361609_167	2__172085336	Mammal
ENST00000361609_248	2__172085417	Reptilia
ENST00000361609_283	2__172085452	Fish
ENST00000361609_293	2__172085462	Fish
ENST00000361609_347	2__172085516	Fish
ENST00000361609_385	2__172085554	Fish
ENST00000361609_389	2__172085558	Fish
ENST00000469444_86	2__172084834	Mammal
ENST00000361725_10	2__172085516	Fish
ENST00000361725_48	2__172085554	Fish
ENST00000361725_52	2__172085558	Fish
ENST00000341900_19	2__172085554	Fish
ENST00000341900_23	2__172085558	Fish
ENST00000372827_337	1__39788529	Mammal
ENST00000234198_157	2__172102744	Mammal
ENST00000466293_157	2__172102744	Mammal
ENST00000583565_48	10__46019490	Mammal
ENST00000583565_132	10__46019406	Mammal
ENST00000583565_205	10__46019333	Mammal
ENST00000578454_85	10__46027526	Mammal
ENST00000578454_119	10__46027492	Mammal
ENST00000578454_126	10__46027485	Mammal
ENST00000579039_93	10__46027526	Mammal
ENST00000579039_127	10__46027492	Mammal
ENST00000579039_134	10__46027485	Mammal
ENST00000581486_61	10__46030654	Mammal
ENST00000361484_53	12__69611110	Mammal
ENST00000361484_104	12__69611059	Mammal
ENST00000361484_117	12__69611046	Mammal
ENST00000361484_213	12__69610950	Amphibian
ENST00000361484_232	12__69610931	Fish
ENST00000361484_308	12__69610855	Mammal
ENST00000235307_402	1__184477447	Reptilia
ENST00000235307_422	1__184477467	Amphibian
ENST00000235307_457	1__184477502	Amphibian
ENST00000488961_28	12__69689249	Mammal
ENST00000488961_63	12__69689214	Mammal
ENST00000488961_132	12__69689145	Mammal
ENST00000488961_142	12__69689135	Mammal
ENST00000552295_9	12__69694064	Mammal
ENST00000552295_45	12__69694028	Mammal
ENST00000328205_254	1__226309480	Primate
ENST00000359525_137	1__226308935	Mammal
ENST00000412964_24	2__108786780	Primate
ENST00000295124_10	2__108786780	Primate
ENST00000266529_71	12__42326024	Mammal
ENST00000552673_64	12__42326024	Mammal
ENST00000552235_95	12__42326024	Mammal
ENST00000423725_15	2__206159495	Mammal
ENST00000449699_13	2__206159182	Mammal
ENST00000449699_45	2__206159150	Mammal
ENST00000454195_76	2__206159182	Mammal
ENST00000454195_108	2__206159150	Mammal
ENST00000455934_13	2__206159182	Mammal
ENST00000455934_45	2__206159150	Mammal
ENST00000469379_37	16__10942095	Fish
ENST00000331808_37	16__10942432	Mammal
ENST00000331808_374	16__10942095	Fish
ENST00000570440_29	16__10942432	Mammal
ENST00000570440_366	16__10942095	Fish
ENST00000188312_289	12__100200375	Mammal
ENST00000188312_348	12__100200434	Mammal
ENST00000188312_352	12__100200438	Mammal
ENST00000188312_394	12__100200480	Mammal
ENST00000188312_411	12__100200497	Mammal
ENST00000188312_526	12__100200612	Mammal
ENST00000546902_155	12__100200970	Mammal
ENST00000546902_183	12__100200998	Mammal
ENST00000551617_120	12__100200970	Mammal
ENST00000551617_148	12__100200998	Mammal
ENST00000304698_86	2__186694145	Aves
ENST00000612606_66	2__186694145	Aves
ENST00000345127_72	12__42589675	Mammal
ENST00000345127_147	12__42589600	Mammal
ENST00000345127_296	12__42472551	Fish
ENST00000639589_1	12__42484444	Reptilia
ENST00000639589_16	12__42484429	Fish
ENST00000639589_153	12__42484292	Reptilia
ENST00000639589_185	12__42472551	Fish
ENST00000445766_96	12__42472551	Fish
ENST00000640132_59	12__42483614	Primate
ENST00000640132_113	12__42483560	Mammal
ENST00000640132_311	12__42472551	Fish
ENST00000455697_50	12__42484292	Reptilia
ENST00000455697_166	12__42483888	Mammal
ENST00000455697_266	12__42483788	Primate
ENST00000455697_310	12__42472551	Fish
ENST00000640055_7	12__42484292	Reptilia
ENST00000640055_123	12__42483888	Mammal
ENST00000640055_223	12__42483788	Primate
ENST00000640055_264	12__42472551	Fish
ENST00000639958_72	12__42589675	Mammal
ENST00000639958_147	12__42589600	Mammal
ENST00000639958_293	12__42472551	Fish
ENST00000548696_106	12__42483888	Mammal
ENST00000548696_206	12__42483788	Primate
ENST00000548696_247	12__42472551	Fish
ENST00000639566_15	12__42484292	Reptilia
ENST00000639566_251	12__42484056	Mammal
ENST00000639566_267	12__42472551	Fish
ENST00000552240_108	12__42483888	Mammal
ENST00000552240_208	12__42483788	Primate
ENST00000552240_252	12__42472551	Fish
ENST00000552108_264	12__42472551	Fish
ENST00000640801_61	12__42589223	Mammal
ENST00000640801_136	12__42472551	Fish
ENST00000551050_231	12__42482861	Mammal
ENST00000551050_321	12__42472551	Fish
ENST00000547113_2	12__42589675	Mammal
ENST00000547113_77	12__42589600	Mammal
ENST00000547113_93	12__42472551	Fish
ENST00000640646_2	12__42589675	Mammal
ENST00000640646_77	12__42589600	Mammal
ENST00000640646_259	12__42550283	Primate
ENST00000640646_348	12__42472551	Fish
ENST00000324288_9	16__10877206	Primate
ENST00000324288_21	16__10877218	Mammal
ENST00000381835_9	16__10877218	Mammal
ENST00000618327_9	16__10877206	Primate
ENST00000618327_21	16__10877218	Mammal
ENST00000618207_9	16__10877206	Primate
ENST00000618207_21	16__10877218	Mammal
ENST00000636035_20	X__111412356	Mammal
ENST00000636035_47	X__111412329	Mammal
ENST00000636035_95	X__111412281	Mammal
ENST00000358070_11	X__111411136	Mammal
ENST00000358070_15	X__111411132	Reptilia
ENST00000358070_55	X__111411092	Mammal
ENST00000358070_135	X__111411012	Mammal
ENST00000358070_315	X__111410832	Mammal
ENST00000358070_339	X__111410808	Aves
ENST00000358070_351	X__111410796	Reptilia
ENST00000488120_53	X__111412377	Reptilia
ENST00000488120_74	X__111412356	Mammal
ENST00000488120_101	X__111412329	Mammal
ENST00000488120_149	X__111412281	Mammal
ENST00000637453_89	X__111412104	Fish
ENST00000637453_98	X__111412095	Fish
ENST00000496551_118	X__111410832	Mammal
ENST00000496551_142	X__111410808	Aves
ENST00000496551_154	X__111410796	Reptilia
ENST00000636381_10	X__111410573	Mammal
ENST00000468911_2	X__111411806	Aves
ENST00000468911_23	X__111411785	Reptilia
ENST00000468911_121	X__111411687	Mammal
ENST00000371993_88	X__111412104	Fish
ENST00000371993_97	X__111412095	Fish
ENST00000431239_27	1__147243166	Mammal
ENST00000374268_41	1__26159119	Mammal
ENST00000374268_98	1__26161261	Mammal
ENST00000636697_5	1__171600625	Primate
ENST00000636697_42	1__171600662	Primate
ENST00000636697_88	1__171600708	Primate
ENST00000636697_141	1__171600761	Primate
ENST00000636697_227	1__171600847	Primate
ENST00000636697_296	1__171600916	Primate
ENST00000636697_581	1__171614918	Primate
ENST00000636697_644	1__171614981	Primate
ENST00000636788_127	1__171604246	Primate
ENST00000636788_379	1__171614918	Primate
ENST00000636788_442	1__171614981	Primate
ENST00000637642_28	1__171622243	Primate
ENST00000637303_28	1__171622243	Primate
ENST00000394847_127	10__73408281	Primate
ENST00000394847_130	10__73408278	Primate
ENST00000236192_2	1__171742064	Mammal
ENST00000367740_11	1__171742064	Mammal
ENST00000649096_209	2__240820164	Mammal
ENST00000649096_221	2__240820152	Mammal
ENST00000498729_145	2__240820164	Mammal
ENST00000498729_157	2__240820152	Mammal
ENST00000320389_56	2__240820164	Mammal
ENST00000320389_68	2__240820152	Mammal
ENST00000648364_56	2__240820164	Mammal
ENST00000648364_68	2__240820152	Mammal
ENST00000648680_49	2__240820164	Mammal
ENST00000648680_61	2__240820152	Mammal
ENST00000647731_48	2__240820164	Mammal
ENST00000647731_60	2__240820152	Mammal
ENST00000647885_56	2__240820164	Mammal
ENST00000647885_68	2__240820152	Mammal
ENST00000649306_49	2__240820164	Mammal
ENST00000649306_61	2__240820152	Mammal
ENST00000648129_49	2__240820164	Mammal
ENST00000648129_61	2__240820152	Mammal
ENST00000404283_145	2__240820164	Mammal
ENST00000404283_157	2__240820152	Mammal
ENST00000448728_275	2__240818704	Mammal
ENST00000448728_409	2__240797936	Mammal
ENST00000633494_100	1__156153374	Mammal
ENST00000633494_103	1__156153377	Mammal
ENST00000633494_128	1__156153402	Mammal
ENST00000414683_22	1__156149744	Mammal
ENST00000414683_131	1__156149853	Primate
ENST00000368285_16	1__156153600	Mammal
ENST00000368285_19	1__156153603	Mammal
ENST00000368285_115	1__156153699	Mammal
ENST00000368285_174	1__156153758	Aves
ENST00000368284_23	1__156153600	Mammal
ENST00000368284_26	1__156153603	Mammal
ENST00000368284_122	1__156153699	Mammal
ENST00000368284_181	1__156153758	Aves
ENST00000438830_93	1__156153699	Mammal
ENST00000438830_152	1__156153758	Aves
ENST00000368282_4	1__156154374	Mammal
ENST00000368282_7	1__156154377	Mammal
ENST00000368282_61	1__156154431	Primate
ENST00000368282_129	1__156154499	Mammal
ENST00000368286_16	1__156153600	Mammal
ENST00000368286_19	1__156153603	Mammal
ENST00000368286_115	1__156153699	Mammal
ENST00000368286_174	1__156153758	Aves
ENST00000418045_274	2__200526150	Mammal
ENST00000337231_4	17__74987635	Mammal
ENST00000337231_272	17__74987903	Mammal
ENST00000359878_119	2__200509950	Primate
ENST00000359878_322	2__200509747	Primate
ENST00000359878_427	2__200509642	Mammal
ENST00000359878_436	2__200509633	Mammal
ENST00000248306_1	12__82358529	Mammal
ENST00000448923_93	1__26171729	Mammal
ENST00000648649_103	1__26171729	Mammal
ENST00000525034_10	11__77841147	Primate
ENST00000362019_98	1__171781779	Mammal
ENST00000367737_84	1__171781779	Mammal
ENST00000367737_142	1__171781837	Mammal
ENST00000367737_217	1__171781912	Aves
ENST00000361735_9	1__171781668	Mammal
ENST00000361735_15	1__171781674	Primate
ENST00000361735_120	1__171781779	Mammal
ENST00000361735_178	1__171781837	Mammal
ENST00000361735_253	1__171781912	Aves
ENST00000606514_39	6__143441939	Mammal
ENST00000606514_78	6__143441900	Primate
ENST00000606514_105	6__143441873	Primate
ENST00000606514_111	6__143441867	Primate
ENST00000606514_166	6__143441812	Mammal
ENST00000606514_169	6__143441809	Mammal
ENST00000606514_202	6__143441776	Mammal
ENST00000606514_226	6__143441752	Mammal
ENST00000606514_280	6__143441698	Mammal
ENST00000606514_335	6__143441643	Primate
ENST00000606514_394	6__143441584	Primate
ENST00000606514_437	6__143441541	Primate
ENST00000606514_442	6__143441536	Primate
ENST00000606514_467	6__143441511	Primate
ENST00000606514_504	6__143441474	Primate
ENST00000256678_151	12__42329910	Primate
ENST00000546750_43	12__42331829	Primate
ENST00000546750_51	12__42331837	Mammal
ENST00000546750_54	12__42331840	Mammal
ENST00000547847_32	12__42331829	Primate
ENST00000547847_40	12__42331837	Mammal
ENST00000547847_43	12__42331840	Mammal
ENST00000551658_31	12__42343834	Mammal
ENST00000535943_17	11__77911138	Primate
ENST00000535943_70	11__77911085	Mammal
ENST00000535943_75	11__77911080	Mammal
ENST00000535943_132	11__77911023	Primate
ENST00000362032_62	3__151873704	Reptilia
ENST00000362032_68	3__151879855	Mammal
ENST00000488869_40	3__151814112	Mammal
ENST00000222718_76	7__27102608	Amphibian
ENST00000549687_14	12__100267153	Mammal
ENST00000549687_138	12__100267277	Mammal
ENST00000548392_101	12__100267277	Mammal
ENST00000635101_32	12__100267277	Mammal
ENST00000360820_96	12__100267479	Mammal
ENST00000360820_331	12__100267714	Primate
ENST00000409813_13	2__233388166	Mammal
ENST00000437725_170	2__187520596	Primate
ENST00000421427_12	2__187565749	Primate
ENST00000421427_50	2__187565711	Primate
ENST00000421427_375	2__187529472	Mammal
ENST00000453013_307	2__187529472	Mammal
ENST00000420747_263	2__187544637	Primate
ENST00000420747_414	2__187520596	Primate
ENST00000454629_18	2__200588191	Mammal
ENST00000454629_37	2__200588210	Primate
ENST00000454629_75	2__200588248	Mammal
ENST00000396352_73	7__27119523	Mammal
ENST00000396352_137	7__27110704	Fish
ENST00000317201_118	7__27140102	Amphibian
ENST00000317201_200	7__27127008	Reptilia
ENST00000317201_252	7__27126956	Primate
ENST00000317201_300	7__27126908	Reptilia
ENST00000317201_463	7__27110704	Fish
ENST00000522788_105	7__27140102	Amphibian
ENST00000522788_265	7__27110704	Fish
ENST00000522456_104	7__27113742	Reptilia
ENST00000522456_278	7__27110704	Fish
ENST00000612286_13	7__27127008	Reptilia
ENST00000612286_65	7__27126956	Primate
ENST00000612286_113	7__27126908	Reptilia
ENST00000612286_276	7__27110704	Fish
ENST00000561138_155	14__24334917	Mammal
ENST00000242159_28	7__27156648	Fish
ENST00000242159_57	7__27156619	Fish
ENST00000519842_10	7__27157927	Reptilia
ENST00000519842_87	7__27157850	Primate
ENST00000519842_181	7__27157221	Reptilia
ENST00000519842_224	7__27157178	Mammal
ENST00000519842_348	7__27156691	Mammal
ENST00000519842_391	7__27156648	Fish
ENST00000519842_420	7__27156619	Amphibian
ENST00000392370_251	2__187387720	Mammal
ENST00000392370_260	2__187387711	Reptilia
ENST00000392370_275	2__187387696	Reptilia
ENST00000409998_10	2__187448451	Reptilia
ENST00000409998_82	2__187448379	Aves
ENST00000409998_136	2__187448325	Amphibian
ENST00000409998_154	2__187448307	Reptilia
ENST00000409998_432	2__187431355	Mammal
ENST00000409998_475	2__187431312	Mammal
ENST00000409998_527	2__187387720	Mammal
ENST00000409998_536	2__187387711	Reptilia
ENST00000409998_551	2__187387696	Reptilia
ENST00000410068_251	2__187387720	Mammal
ENST00000410068_260	2__187387711	Reptilia
ENST00000410068_275	2__187387696	Reptilia
ENST00000447403_224	2__187431355	Mammal
ENST00000447403_267	2__187431312	Mammal
ENST00000447403_319	2__187387720	Mammal
ENST00000447403_328	2__187387711	Reptilia
ENST00000447403_343	2__187387696	Reptilia
ENST00000410102_251	2__187387720	Mammal
ENST00000410102_260	2__187387711	Reptilia
ENST00000410102_275	2__187387696	Reptilia
ENST00000285311_310	4__107036004	Mammal
ENST00000513208_91	4__107188492	Primate
ENST00000510463_21	4__107283786	Mammal
ENST00000510463_39	4__107283768	Reptilia
ENST00000510463_48	4__107283759	Mammal
ENST00000510463_208	4__107188492	Primate
ENST00000369272_87	1__147225223	Primate
ENST00000369272_170	1__147225140	Mammal
ENST00000369272_198	1__147225112	Mammal
ENST00000369272_208	1__147225102	Mammal
ENST00000533174_17	1__147225615	Mammal
ENST00000578284_24	1__147225615	Mammal
ENST00000578284_175	1__147225464	Mammal
ENST00000359511_36	1__156194124	Mammal
ENST00000359511_46	1__156194134	Mammal
ENST00000423538_17	1__156193948	Mammal
ENST00000423538_143	1__156194074	Mammal
ENST00000423538_193	1__156194124	Mammal
ENST00000423538_203	1__156194134	Mammal
ENST00000318130_160	1__184754699	Mammal
ENST00000367512_209	1__184754699	Mammal
ENST00000492950_13	1__161159462	Mammal
ENST00000492950_75	1__161159524	Reptilia
ENST00000492950_244	1__161160380	Mammal
ENST00000492950_306	1__161160442	Primate
ENST00000492950_320	1__161160456	Mammal
ENST00000492950_340	1__161160476	Mammal
ENST00000492950_348	1__161160484	Primate
ENST00000289865_46	1__161159524	Reptilia
ENST00000479344_4	1__161159524	Reptilia
ENST00000479344_189	1__161160359	Mammal
ENST00000479344_210	1__161160380	Mammal
ENST00000479344_272	1__161160442	Primate
ENST00000479344_286	1__161160456	Mammal
ENST00000479344_306	1__161160476	Mammal
ENST00000479344_314	1__161160484	Primate
ENST00000368002_25	1__161159524	Reptilia
ENST00000368002_194	1__161160380	Mammal
ENST00000368002_256	1__161160442	Primate
ENST00000368002_270	1__161160456	Mammal
ENST00000368002_290	1__161160476	Mammal
ENST00000368002_298	1__161160484	Primate
ENST00000404191_24	4__80073449	Primate
ENST00000356983_168	1__156247565	Primate
ENST00000356983_181	1__156247552	Primate
ENST00000356983_185	1__156247548	Mammal
ENST00000329312_4	X__83861149	Mammal
ENST00000621735_24	X__83861149	Mammal
ENST00000367727_4	1__172420688	Primate
ENST00000367727_19	1__172420703	Mammal
ENST00000367725_68	1__172452960	Mammal
ENST00000321196_115	12__82687020	Mammal
ENST00000321196_344	12__82687249	Reptilia
ENST00000321196_446	12__82687351	Mammal
ENST00000321196_612	12__82687517	Mammal
ENST00000548305_20	12__82687020	Mammal
ENST00000548305_249	12__82687249	Reptilia
ENST00000548305_351	12__82687351	Mammal
ENST00000548305_517	12__82687517	Mammal
ENST00000549919_77	12__82758631	Mammal
ENST00000549919_84	12__82758638	Mammal
ENST00000549919_88	12__82758642	Mammal
ENST00000549919_217	12__82758771	Mammal
ENST00000549919_225	12__82758779	Mammal
ENST00000549919_256	12__82758810	Mammal
ENST00000549919_304	12__82758858	Mammal
ENST00000549919_322	12__82758876	Mammal
ENST00000549919_412	12__82758966	Primate
ENST00000549919_438	12__82758992	Mammal
ENST00000549919_488	12__82759042	Mammal
ENST00000549919_575	12__82759129	Mammal
ENST00000549919_661	12__82759215	Mammal
ENST00000549919_670	12__82759224	Mammal
ENST00000549919_717	12__82759271	Mammal
ENST00000549919_746	12__82759300	Primate
ENST00000549919_775	12__82759329	Mammal
ENST00000549919_829	12__82759383	Primate
ENST00000549919_890	12__82759444	Primate
ENST00000549919_907	12__82759461	Mammal
ENST00000549919_926	12__82759480	Mammal
ENST00000549919_983	12__82759537	Mammal
ENST00000549919_1106	12__82759660	Mammal
ENST00000549919_1120	12__82759674	Mammal
ENST00000549919_1136	12__82759690	Primate
ENST00000549919_1178	12__82759732	Mammal
ENST00000549919_1192	12__82759746	Mammal
ENST00000549919_1260	12__82759814	Mammal
ENST00000549919_1268	12__82759822	Mammal
ENST00000549919_1274	12__82759828	Mammal
ENST00000549919_1297	12__82759851	Mammal
ENST00000549919_1319	12__82759873	Mammal
ENST00000549919_1327	12__82759881	Mammal
ENST00000549919_1362	12__82759916	Mammal
ENST00000549919_1450	12__82760004	Mammal
ENST00000549919_1454	12__82760008	Mammal
ENST00000549919_1596	12__82760150	Primate
ENST00000549919_1656	12__82760210	Mammal
ENST00000549919_1802	12__82760356	Mammal
ENST00000453650_3	1__185046098	Primate
ENST00000344529_184	1__172442729	Mammal
ENST00000344529_256	1__172442657	Primate
ENST00000344529_280	1__172442633	Mammal
ENST00000367728_220	1__172443867	Primate
ENST00000367728_429	1__172443658	Aves
ENST00000367728_453	1__172443634	Aves
ENST00000367728_482	1__172443605	Mammal
ENST00000367728_529	1__172443558	Mammal
ENST00000367728_595	1__172443492	Mammal
ENST00000367728_611	1__172443476	Mammal
ENST00000367728_679	1__172443408	Mammal
ENST00000367728_732	1__172443355	Mammal
ENST00000367728_757	1__172443330	Mammal
ENST00000367728_800	1__172443287	Mammal
ENST00000367728_805	1__172443282	Primate
ENST00000367728_825	1__172443262	Mammal
ENST00000367728_867	1__172443220	Mammal
ENST00000367728_1075	1__172443012	Mammal
ENST00000367728_1117	1__172442970	Mammal
ENST00000367728_1128	1__172442959	Mammal
ENST00000367728_1358	1__172442729	Mammal
ENST00000367728_1430	1__172442657	Primate
ENST00000367728_1454	1__172442633	Mammal
ENST00000523513_31	1__171970152	Mammal
ENST00000262752_92	X__84188108	Mammal
ENST00000262752_243	X__84187957	Mammal
ENST00000266682_7	12__84912793	Primate
ENST00000552192_9	12__84912793	Primate
ENST00000551612_1	12__84912793	Primate
ENST00000450363_1	12__84912793	Primate
ENST00000551010_96	12__84913520	Mammal
ENST00000547755_27	12__53345289	Mammal
ENST00000547755_69	12__53345247	Mammal
ENST00000547755_87	12__53345229	Mammal
ENST00000547755_118	12__53345198	Mammal
ENST00000547755_172	12__53345144	Mammal
ENST00000434735_203	12__109477604	Mammal
ENST00000434735_250	12__109477651	Mammal
ENST00000434735_430	12__109481703	Reptilia
ENST00000536398_17	12__109477651	Mammal
ENST00000536398_197	12__109481703	Reptilia
ENST00000539599_14	12__109477651	Mammal
ENST00000342494_18	12__109477651	Mammal
ENST00000342494_369	12__109478002	Mammal
ENST00000342494_399	12__109478032	Mammal
ENST00000342494_543	12__109481703	Reptilia
ENST00000340074_351	12__109478002	Mammal
ENST00000340074_381	12__109478032	Mammal
ENST00000340074_525	12__109481703	Reptilia
ENST00000540230_191	12__109481703	Reptilia
ENST00000537063_177	12__109481703	Reptilia
ENST00000548560_9	12__53381310	Mammal
ENST00000548560_74	12__53381375	Mammal
ENST00000548560_119	12__53381420	Mammal
ENST00000548560_187	12__53381488	Mammal
ENST00000548560_196	12__53381497	Mammal
ENST00000569374_4	16__58231160	Mammal
ENST00000569374_7	16__58231163	Mammal
ENST00000569374_14	16__58231170	Primate
ENST00000569374_40	16__58231196	Mammal
ENST00000569374_49	16__58231205	Mammal
ENST00000569374_130	16__58234911	Mammal
ENST00000569374_138	16__58234919	Mammal
ENST00000569374_159	16__58234940	Mammal
ENST00000569374_179	16__58234960	Mammal
ENST00000569374_306	16__58235087	Primate
ENST00000569374_328	16__58235109	Mammal
ENST00000257863_43	12__53423897	Mammal
ENST00000550311_32	12__53423897	Mammal
ENST00000550839_42	12__53425157	Reptilia
ENST00000567164_92	16__58294948	Mammal
ENST00000567164_140	16__58294900	Mammal
ENST00000567164_151	16__58294889	Mammal
ENST00000567164_160	16__58294203	Mammal
ENST00000543437_29	16__58294948	Mammal
ENST00000543437_77	16__58294900	Mammal
ENST00000543437_88	16__58294889	Mammal
ENST00000543437_100	16__58294203	Mammal
ENST00000569079_36	16__58294948	Mammal
ENST00000569079_84	16__58294900	Mammal
ENST00000569079_95	16__58294889	Mammal
ENST00000569079_104	16__58294203	Mammal
ENST00000569727_2	16__58295046	Mammal
ENST00000569727_100	16__58294948	Mammal
ENST00000569727_148	16__58294900	Mammal
ENST00000569727_159	16__58294889	Mammal
ENST00000569727_171	16__58294203	Mammal
ENST00000219301_2	16__58295046	Mammal
ENST00000219301_100	16__58294948	Mammal
ENST00000219301_148	16__58294900	Mammal
ENST00000219301_159	16__58294889	Mammal
ENST00000219301_171	16__58294203	Mammal
ENST00000319769_23	1__161177485	Aves
ENST00000319769_35	1__161177473	Mammal
ENST00000319769_116	1__161176549	Mammal
ENST00000319769_160	1__161176505	Mammal
ENST00000319769_202	1__161176463	Mammal
ENST00000367998_13	1__161177485	Aves
ENST00000367998_25	1__161177473	Mammal
ENST00000367998_79	1__161176505	Mammal
ENST00000367998_121	1__161176463	Mammal
ENST00000622395_29	1__161177940	Mammal
ENST00000622395_216	1__161177753	Mammal
ENST00000622395_261	1__161177708	Mammal
ENST00000622395_445	1__161177524	Mammal
ENST00000622395_484	1__161177485	Aves
ENST00000622395_496	1__161177473	Mammal
ENST00000622395_577	1__161176549	Mammal
ENST00000622395_621	1__161176505	Mammal
ENST00000622395_663	1__161176463	Mammal
ENST00000323346_251	12__100357329	Reptilia
ENST00000323346_261	12__100357339	Reptilia
ENST00000506585_189	X__84488056	Primate
ENST00000506585_203	X__84488042	Mammal
ENST00000506585_218	X__84488027	Mammal
ENST00000373177_189	X__84488056	Primate
ENST00000373177_203	X__84488042	Mammal
ENST00000373177_218	X__84488027	Mammal
ENST00000449553_6	X__84502474	Fish
ENST00000443353_6	2__172555378	Primate
ENST00000443353_80	2__172555452	Mammal
ENST00000443353_216	2__172555588	Mammal
ENST00000581589_2	17__75032613	Mammal
ENST00000581589_18	17__75032629	Mammal
ENST00000581589_116	17__75034035	Primate
ENST00000581589_303	17__75035336	Mammal
ENST00000581589_314	17__75035347	Mammal
ENST00000629039_48	X__136146749	Mammal
ENST00000629039_71	X__136146772	Mammal
ENST00000629039_82	X__136146783	Mammal
ENST00000629039_142	X__136146843	Mammal
ENST00000629039_159	X__136146860	Mammal
ENST00000629039_163	X__136146864	Mammal
ENST00000651089_357	X__136182787	Mammal
ENST00000651089_368	X__136182798	Mammal
ENST00000458357_57	X__136148139	Mammal
ENST00000628443_8	X__136148236	Mammal
ENST00000630084_144	X__136148721	Mammal
ENST00000630278_84	X__136168139	Mammal
ENST00000630278_87	X__136168142	Mammal
ENST00000630278_113	X__136168168	Mammal
ENST00000628919_233	X__136182787	Mammal
ENST00000628919_244	X__136182798	Mammal
ENST00000625935_99	X__136167874	Mammal
[truncated: 123,332 more rows]
