# Supplementary material for: Determinants of genome-wide distribution and evolution of uORFs in eukaryotes
Source: Nat Commun. 2021 Feb 17;12:1076. doi: 10.1038/s41467-021-21394-y (PMC7889888; doi:10.1038/s41467-021-21394-y)
Supplement: Supplementary file 12 — Source Data [file 41467_2021_21394_MOESM12_ESM.zip › Source Data/Fig3cd_human_uAUG_BLS_in_longestTranscriptPerGene.txt]

uorf_id	bls	translated
ENST00000002596_137	0.299983488960355	1
ENST00000002596_219	0.368138222103385	1
ENST00000002596_259	0.44637931535089	1
ENST00000002829_145	0.274035696781041	1
ENST00000002829_21	0.198673743156694	1
ENST00000003084_13	0.270874656074177	1
ENST00000003912_13	0.0282019716174795	1
ENST00000003912_234	0.0462647131347704	1
ENST00000003912_281	0.34299290545328	1
ENST00000003912_342	0.275510097952501	1
ENST00000005284_1074	0.300142369797885	0
ENST00000005284_1193	0.783541624504289	0
ENST00000005284_139	0.0281409761101291	0
ENST00000005284_164	0.0891240785128103	1
ENST00000005284_453	0.00438495943961271	0
ENST00000005284_888	0.355773576876224	0
ENST00000005284_929	0.355773576876224	0
ENST00000005284_93	0.0667131048685032	0
ENST00000005284_966	0.355773576876224	0
ENST00000005286_93	0.213987190726776	1
ENST00000006724_55	0.094162870788764	0
ENST00000007414_118	0.386596946887756	1
ENST00000008527_312	0.276368314491536	1
ENST00000008527_531	0.377865001232911	1
ENST00000009041_217	0.643974369752815	1
ENST00000013125_234	0.330657782918398	1
ENST00000014914_105	0.0990904518954544	1
ENST00000014914_273	0.161688472650828	1
ENST00000014914_529	0.10758014896338	1
ENST00000014914_646	0.130684282920348	1
ENST00000019019_18	0.218573500344738	1
ENST00000019019_275	0.0126038602897362	1
ENST00000019019_323	0.100355919077705	1
ENST00000019019_82	0.224269484001842	1
ENST00000019103_145	0.253414773350229	0
ENST00000019103_61	0.197889089583007	0
ENST00000025008_258	0.223532933457043	1
ENST00000025301_45	0.263925610182588	1
ENST00000027335_28	0.284387002734939	0
ENST00000029410_57	0.247116743450946	1
ENST00000033079_291	0.903486093674365	1
ENST00000033079_339	0.850510791329494	1
ENST00000033079_350	0.526520749089834	1
ENST00000035307_1004	0.0815283502351198	1
ENST00000035307_1080	0.181025565243091	1
ENST00000035307_1149	0.218547823727967	1
ENST00000035307_1354	0.271903400017421	1
ENST00000035307_735	0.161454620425933	1
ENST00000035307_747	0.230693567671644	1
ENST00000035307_762	0.0140003648896426	1
ENST00000035307_827	0.0205060828663512	1
ENST00000035307_836	0.154612993798176	1
ENST00000038176_29	0.203290008827556	1
ENST00000040584_290	0.640677091300848	1
ENST00000043402_147	0.119092644700195	1
ENST00000046640_13	0	1
ENST00000046640_322	0.00143951564150156	1
ENST00000046794_115	0.493395150781327	1
ENST00000046794_130	0.148625195933171	1
ENST00000052754_10	0.541594710746953	1
ENST00000052754_185	0.673812548563474	1
ENST00000054950_73	0.285931662497015	1
ENST00000055682_393	0.210370092136802	1
ENST00000055682_594	0.504095041184426	1
ENST00000056217_85	0.297278451966525	0
ENST00000057513_44	0.187130424645738	1
ENST00000057513_73	0.186642081396392	1
ENST00000057513_87	0.0140003648896426	1
ENST00000061240_140	0.270859380112301	1
ENST00000061240_148	0.453636805664197	1
ENST00000061240_520	0.336441738781485	1
ENST00000061240_95	0.275602945465466	1
ENST00000064571_1075	0.30624235389355	1
ENST00000064571_381	0.0255131314768453	1
ENST00000064571_743	0.229748949858876	0
ENST00000064571_970	0.110963232818226	0
ENST00000064571_983	0.0957625673496574	1
ENST00000064571_994	0.276858066162899	1
ENST00000066544_46	0.563119841112662	1
ENST00000072869_274	0.0403857429556148	1
ENST00000075120_13	0.0634327274807404	1
ENST00000075120_5	0.171842057821574	1
ENST00000075503_144	0.122216903924384	1
ENST00000075503_161	0.131225333655176	1
ENST00000075503_184	0.192611623945254	1
ENST00000078445_110	0.0137300020324613	1
ENST00000080059_51	0.137830237043926	1
ENST00000080059_85	0.261833778466917	1
ENST00000084798_206	0.171821202341707	1
ENST00000155093_315	0.000725337338741096	1
ENST00000155093_402	0.649822625497985	1
ENST00000155926_155	0.295778970049147	1
ENST00000155926_25	0.270204301364176	1
ENST00000155926_43	0.255564783729215	1
ENST00000155926_568	0.274547712354288	1
ENST00000155926_701	0.465563648324389	1
ENST00000156626_85	0.175126877155698	1
ENST00000157812_19	0.0994341610376733	1
ENST00000157812_27	0.0296017264220404	1
ENST00000158009_49	0.160246627695991	1
ENST00000159087_124	0.258840935850927	1
ENST00000161863_25	0.00143951564150156	1
ENST00000162391_1020	0.332309049393143	1
ENST00000162749_160	0.0140003648896426	1
ENST00000162749_270	0.316882494701083	1
ENST00000164024_35	0.583654634120128	1
ENST00000164024_98	0.445812262978825	1
ENST00000164133_180	0.275080800087712	1
ENST00000164133_2	0.303585744949073	1
ENST00000164133_509	0.364523236146436	1
ENST00000164247_119	0.0310721731778378	0
ENST00000164247_139	0.0192889353932986	0
ENST00000164247_4	0.279601618081885	0
ENST00000164247_418	0.00262004414211282	1
ENST00000164247_99	0.130178930266642	0
ENST00000167106_1062	0.224327337644694	1
ENST00000167106_1268	0.493560207007701	1
ENST00000167106_360	0.253138018423893	1
ENST00000167106_480	0.227257342970696	1
ENST00000167106_693	0.301589252569937	1
ENST00000167106_869	0.0572213155355016	1
ENST00000168712_78	0.137220119460189	0
ENST00000169298_369	0.0765980064544731	1
ENST00000169298_374	0.145883648307055	1
ENST00000169298_390	0.239629084478019	1
ENST00000169298_452	0.306071338958643	1
ENST00000169298_477	0.288646341764653	1
ENST00000169298_516	0.277210984218306	1
ENST00000169551_174	0.0594641734274535	1
ENST00000169551_179	0.068245576363125	1
ENST00000169551_19	0.188274442514064	1
ENST00000169551_215	0.0140003648896426	1
ENST00000169551_37	0.317870015215291	1
ENST00000169551_75	0.000725337338741096	1
ENST00000170564_153	0.0534240472675096	1
ENST00000170564_49	0.0140003648896426	1
ENST00000170564_91	0.09415111588193	1
ENST00000170564_96	0.209036858187504	1
ENST00000171757_109	0.137245904417115	1
ENST00000171757_117	0.109522417094863	1
ENST00000171757_148	0.0745955011967253	0
ENST00000171757_166	0.0454555746860194	1
ENST00000171757_239	0.100863655214823	1
ENST00000171757_266	0.0933605577697876	1
ENST00000171757_30	0.0485291307175975	1
ENST00000171757_6	0.0451445842706562	1
ENST00000176643_20	0.00908204686621768	1
ENST00000176643_385	0.00747427896376542	1
ENST00000178640_612	0.496021424482361	1
ENST00000181796_174	0.0271097945133945	0
ENST00000181796_218	0.34770418544021	0
ENST00000181796_30	0.235258588449119	0
ENST00000181839_323	0.218941315171479	1
ENST00000186436_27	0.247659040097558	1
ENST00000186436_82	0.228984122533582	1
ENST00000187397_104	0.453460319551455	1
ENST00000187397_140	0.491902440123646	1
ENST00000187397_150	0.560476558007269	1
ENST00000187397_188	0.289961157887575	1
ENST00000187397_210	0.130381959717397	1
ENST00000187397_216	0.4285994499787	1
ENST00000187397_252	0.366110148569021	1
ENST00000187397_279	0.546982195812263	1
ENST00000187397_285	0.343747386293757	1
ENST00000187397_305	0.578982085738665	1
ENST00000187397_313	0.705458870393539	1
ENST00000187397_64	0.315726667755846	1
ENST00000187397_94	0.017271858384683	1
ENST00000188312_289	0.0581450236983255	1
ENST00000188312_348	0.0407627666955429	1
ENST00000188312_352	0.0709551636434707	1
ENST00000188312_394	0.103899779722797	1
ENST00000188312_411	0.0511623381885613	1
ENST00000188312_526	0.113324777350147	1
ENST00000190611_259	0.00213446356672258	1
ENST00000190611_40	0.00438495943961271	1
ENST00000190611_411	0.219061301893309	1
ENST00000190611_416	0.422787596525661	1
ENST00000190611_421	0.179846499334575	1
ENST00000190611_475	0.482480313510407	1
ENST00000192788_43	0.222179656579043	1
ENST00000193391_102	0.214919186911469	0
ENST00000193391_59	0.247880704054998	0
ENST00000193403_12	0.395217356352871	1
ENST00000193403_22	0.153938197141813	1
ENST00000193403_55	0.336338653123858	1
ENST00000194152_142	0.0863927690313567	1
ENST00000194530_255	0.447745593047509	1
ENST00000196489_24	0.0255186568247581	1
ENST00000199447_12	0.0495494241287393	0
ENST00000199447_243	0.0380050222162322	1
ENST00000199447_41	0.00913199167774264	0
ENST00000199936_14	0.164645183825075	1
ENST00000199936_20	0.163043970502009	1
ENST00000199936_31	0.172304020243141	1
ENST00000200453_134	0.312571748267749	1
ENST00000200453_35	0.184284274599824	1
ENST00000200557_202	0.247998848994192	1
ENST00000200557_26	0.166756516768673	1
ENST00000201031_88	0.297097686417655	1
ENST00000201979_84	0	1
ENST00000202677_98	0.253889844930569	1
ENST00000202816_18	0.0502932876340114	1
ENST00000202816_43	0.00143951564150156	1
ENST00000202967_5	0.105393357101719	1
ENST00000203630_163	0.111009006533778	1
ENST00000203630_197	0.0513347615454853	1
ENST00000203630_241	0.177031605423421	1
ENST00000203630_310	0.00768554226631137	1
ENST00000203630_589	0.32910467262422	1
ENST00000204726_136	0.00643816788997147	1
ENST00000204726_285	0.0792566738618975	1
ENST00000204726_311	0.0130691812561131	1
ENST00000204726_416	0.105157663094186	1
ENST00000204726_549	0.267761935076512	1
ENST00000204726_607	0.381766276049848	1
ENST00000204726_654	0.465870467643779	1
ENST00000204961_1	0.261086881437301	1
ENST00000204961_137	0.2832884335617	1
ENST00000204961_542	0.275085458714384	1
ENST00000204961_653	0.356228605527861	1
ENST00000205214_150	0.190612206381928	1
ENST00000205214_5	0.023159333266018	1
ENST00000205214_98	0.125269387795785	1
ENST00000206262_68	0.479310984781675	1
ENST00000206423_169	0.262416594331556	1
ENST00000206423_28	0.123929707607256	1
ENST00000206423_494	0.0198636799163787	1
ENST00000206423_648	0.525585936061107	1
ENST00000206423_82	0.395387612906692	1
ENST00000206423_85	0.518040477615407	1
ENST00000206423_88	0.455744780062984	1
ENST00000206423_932	0.355773576876224	1
ENST00000206595_26	0.2382002403418	1
ENST00000207549_26	0.0134397045867321	1
ENST00000207549_30	0.0255131314768453	1
ENST00000207549_40	0.0661047207272484	1
ENST00000209668_1	0.101489373780902	1
ENST00000209718_141	0.252609480976986	1
ENST00000209718_200	0.224590225031169	1
ENST00000209718_278	0.547857259245424	1
ENST00000209718_418	0.445030588759405	1
ENST00000209718_51	0.329675029371016	1
ENST00000209718_80	0.185106088846728	0
ENST00000209718_87	0.197625552155601	1
ENST00000209884_133	0.329502768524325	1
ENST00000210187_22	0.226948356848203	1
ENST00000211936_273	0.209437066720634	1
ENST00000211936_88	0.00438495943961271	1
ENST00000212355_146	0.272044513069506	1
ENST00000215057_116	0.206934246626396	1
ENST00000215057_149	0.0599358864629843	1
ENST00000215057_227	0.232904898578447	1
ENST00000215057_280	0.0274825929872718	1
ENST00000215057_310	0.0251426081462263	1
ENST00000215057_332	0.00106899231088251	1
ENST00000215739_283	0.313151801458432	1
ENST00000215742_131	0.00438495943961271	1
ENST00000215794_313	0.00143951564150156	1
ENST00000215838_295	0.00438495943961271	1
ENST00000215838_362	0	1
ENST00000215886_24	0.121356195561781	1
ENST00000215886_87	0.288522075606694	1
ENST00000215906_278	0.17374873621209	1
ENST00000215906_367	0.346550687808309	1
ENST00000215906_405	0.37179150630518	1
ENST00000216036_29	0.00809089695681172	1
ENST00000216036_75	0.0243122891971431	1
ENST00000216039_124	0.445512864960063	1
ENST00000216039_264	0.508718728155916	1
ENST00000216039_281	0.468382984181904	1
ENST00000216039_414	0.148944474370403	1
ENST00000216039_561	0.326603477632308	1
ENST00000216085_137	0.169269845857961	1
ENST00000216085_84	0.00836125981399296	1
ENST00000216106_16	0.365227501325	1
ENST00000216127_462	0.300436675829355	1
ENST00000216133_59	0.231365059953275	1
ENST00000216144_238	0.0873995199231045	1
ENST00000216144_370	0.145658084104029	1
ENST00000216146_19	0.00810503534705902	1
ENST00000216180_1	0.161816964074838	1
ENST00000216180_38	0.0750184611624379	1
ENST00000216181_34	0.105342870589418	1
ENST00000216214_149	0.0445427547087882	1
ENST00000216214_254	0.0999942254697304	1
ENST00000216214_556	0.101519925704655	1
ENST00000216223_121	0.208541797848538	1
ENST00000216223_25	0.303386561573827	1
ENST00000216223_80	0.271007968635092	1
ENST00000216237_9	0.348485642979319	1
ENST00000216268_150	0.25412960169392	1
ENST00000216268_169	0.0743208589034156	1
ENST00000216268_180	0.412707845170651	1
ENST00000216268_247	0.256333457130017	1
ENST00000216268_287	0.161581486747616	1
ENST00000216268_300	0.0779319987848568	1
ENST00000216268_333	0.265429967406948	1
ENST00000216268_367	0.119210247938612	1
ENST00000216268_375	0.0517853482507615	1
ENST00000216268_415	0.145871135019135	1
ENST00000216268_438	0.00438495943961271	1
ENST00000216268_466	0.275746442000965	1
ENST00000216268_76	0.0556808810394761	1
ENST00000216268_80	0.0556808810394761	1
ENST00000216330_107	0.138617057420716	1
ENST00000216330_118	0.0140003648896426	1
ENST00000216330_34	0.0919615071762352	0
ENST00000216330_362	0.225767394986971	1
ENST00000216330_98	0.0973194695492659	1
ENST00000216373_271	0.300129802339887	1
ENST00000216378_148	0.00299056747273187	1
ENST00000216378_270	0.188414797185063	1
ENST00000216445_122	0.211719522939294	1
ENST00000216445_13	0.222562747367659	1
ENST00000216445_133	0.0592341672780663	1
ENST00000216445_22	0.0780774996132256	1
ENST00000216445_57	0.0140003648896426	1
ENST00000216445_8	0.293706639561404	1
ENST00000216471_106	0.0361072818885162	1
ENST00000216487_73	0.184650355984082	1
ENST00000216500_131	0.0136298415590235	1
ENST00000216500_242	0.0278505161541672	1
ENST00000216513_11	0.461639947095335	1
ENST00000216554_212	0.647196622647339	1
ENST00000216554_320	0.901830764443801	1
ENST00000216554_352	0.89749715823773	1
ENST00000216862_1	0.116145629969834	1
ENST00000216862_196	0.00335897817032546	1
ENST00000216877_304	0.268511107249386	1
ENST00000216877_325	0.268153909757851	1
ENST00000216877_329	0.221086937774182	1
ENST00000216877_332	0.273894746239188	1
ENST00000216877_357	0.0140003648896426	1
ENST00000216879_517	0.094889237358979	1
ENST00000216879_528	0.184378747215116	0
ENST00000216879_533	0.159259703052636	1
ENST00000216879_548	0.177159338466345	1
ENST00000216879_599	0.0383175293937675	0
ENST00000216923_82	0.272613190543898	1
ENST00000217086_103	0.979688821072767	1
ENST00000217086_13	0.98849075446784	1
ENST00000217109_155	0.29796884960523	1
ENST00000217133_49	0.15859725717396	1
ENST00000217188_8	0.0567933719226521	1
ENST00000217244_155	0.165486932660527	1
ENST00000217244_165	0.0140003648896426	1
ENST00000217246_71	0.370828849856579	1
ENST00000217260_35	0.207072813684835	1
ENST00000217289_193	0.113433117505299	1
ENST00000217289_199	0.00956762744160791	1
ENST00000217289_300	0.167046597534091	1
ENST00000217315_95	0.27274520302295	1
ENST00000217420_102	0.392069533144937	1
ENST00000217455_24	0.0273491179161248	1
ENST00000217652_150	0.0501310482516716	1
ENST00000217939_43	0.107639952729023	1
ENST00000217961_101	0.0140003648896426	1
ENST00000217961_109	0.0668838489530224	1
ENST00000217961_141	0.0780657447063917	1
ENST00000217961_152	0.0134397045867321	1
ENST00000218006_107	0.105700393101419	0
ENST00000218006_118	0.246976659630335	0
ENST00000218006_128	0.298425178338729	0
ENST00000218006_148	0.191144156543724	0
ENST00000218006_163	0.200406806448579	0
ENST00000218006_65	0.290363262373421	0
ENST00000218006_8	0.265494592309496	0
ENST00000218032_64	0.146781354832643	1
ENST00000218075_188	0.350969124355863	0
ENST00000218075_214	0.301593802856453	0
ENST00000218075_220	0.50717986459214	0
ENST00000218075_309	0.406478665439967	0
ENST00000218075_338	0.627087552279542	0
ENST00000218075_341	0.284349733721566	0
ENST00000218176_1102	0.255454818471736	1
ENST00000218176_1327	0.327304384266062	1
ENST00000218176_1389	0.228064856317119	1
ENST00000218176_275	0.029312729058173	1
ENST00000218176_292	0.000725337338741096	1
ENST00000218176_928	0.197343705241973	1
ENST00000218176_953	0.0572635681960107	1
ENST00000218176_975	0.0479781126884956	1
ENST00000218432_8	0.187744388304984	1
ENST00000219066_7	0.00299056747273187	1
ENST00000219069_116	0.0247549129010157	1
ENST00000219069_261	0.0279397884420122	1
ENST00000219070_127	0.293427501151656	1
ENST00000219150_23	0.00106899231088251	1
ENST00000219150_38	0.00772037362619266	1
ENST00000219197_118	0.379966041861769	1
ENST00000219204_61	0.107225443295413	1
ENST00000219271_217	0.196342371357983	1
ENST00000219281_102	0.0521467710083478	1
ENST00000219301_100	0.0575719042775727	0
ENST00000219301_171	0.251428735796064	0
ENST00000219301_2	0.300226170907895	1
ENST00000219334_239	0.358432027603338	1
ENST00000219334_259	0.383939525392115	1
ENST00000219334_388	0.591203342770483	1
ENST00000219473_19	0.169413938264313	1
ENST00000219473_31	0.109737038942219	1
ENST00000219473_47	0.328033296829924	1
ENST00000219478_34	0.101469872552975	1
ENST00000219478_8	0.101785359084777	1
ENST00000219599_133	0.0456631544232902	1
ENST00000219611_385	0.0631943249693289	1
ENST00000219660_78	0.00956762744160791	0
ENST00000219789_200	0.199899070311461	1
ENST00000219789_278	0.269799434204374	1
ENST00000219919_177	0.228452876582795	1
ENST00000219919_90	0.453404524371551	1
ENST00000220003_596	0.240007299959654	1
ENST00000220003_619	0.278890527473547	1
ENST00000220003_670	0.549078306964062	1
ENST00000220531_149	0.0130040688228669	1
ENST00000220562_194	0.374817121818104	1
ENST00000220562_425	0.165640125639911	1
ENST00000220562_511	0.435608624656399	1
ENST00000220562_551	0.431127242478701	1
ENST00000220562_637	0.338585194581086	1
ENST00000220562_674	0.273167458777654	1
ENST00000220562_751	0.755175734232065	1
ENST00000220562_756	0	1
ENST00000220562_850	0.267556142951801	1
ENST00000220562_856	0.876371423853988	1
ENST00000220597_304	0.0119771124921833	1
ENST00000220597_651	0.594685070336595	1
ENST00000220597_72	0.19090781249526	1
ENST00000220676_46	0.295048053192416	0
ENST00000220751_92	0.260757689875873	1
ENST00000220809_49	0.052073695573698	1
ENST00000220876_156	0.640745453938749	1
ENST00000220876_186	0.530060546979108	1
ENST00000220876_240	0.600183712401091	0
ENST00000220876_66	0.166777101398151	1
ENST00000220940_20	0	0
ENST00000221132_8	0.0140003648896426	1
ENST00000221249_239	0.274957292310839	1
ENST00000221249_271	0.206578890917498	1
ENST00000221249_69	0.167202878207898	1
ENST00000221249_96	0.223834877469451	1
ENST00000221264_192	0.10468741265075	1
ENST00000221315_15	0.00956762744160791	1
ENST00000221315_185	0.179128745806694	1
ENST00000221315_217	0.00299056747273187	1
ENST00000221327_87	0.223256936911794	1
ENST00000221419_224	0.0134397045867321	1
ENST00000221419_334	0.327635200929818	1
ENST00000221419_9	0.311254494491336	1
ENST00000221462_111	0.24807799147753	1
ENST00000221462_60	0.330421330529779	1
ENST00000221466_349	0.0723143450599273	1
ENST00000221466_386	0.262487719643413	1
ENST00000221466_41	0.0440973141608817	1
ENST00000221498_104	0.0810258685955259	1
ENST00000221498_146	0.0140003648896426	0
ENST00000221498_179	0.0856149408874445	0
ENST00000221671_33	0.0134397045867321	1
ENST00000221671_54	0.127549623041264	1
ENST00000221730_152	0.00619131484645817	1
ENST00000221856_16	0.35347064436824	1
ENST00000221856_4	0.0535394837028238	1
ENST00000222122_224	0.238858190104037	1
ENST00000222122_411	0.326155599430911	1
ENST00000222219_15	0.0217228511488607	1
ENST00000222248_80	0.0127939972620276	1
ENST00000222254_157	0.410099339255062	1
ENST00000222254_226	0.228402877601193	1
ENST00000222254_276	0.136001292714731	1
ENST00000222254_288	0.00438495943961271	1
ENST00000222254_340	0.356331799525643	1
ENST00000222254_377	0.0890400065524126	1
ENST00000222254_399	0.151248869470481	1
ENST00000222254_493	0.290981667979027	1
ENST00000222256_9	0.249867662500482	0
ENST00000222286_52	0.330450203181127	1
ENST00000222345_152	0.213478371188106	1
ENST00000222345_221	0.29762427374177	1
ENST00000222345_363	0.350356569118635	1
ENST00000222345_454	0.496925631417258	1
ENST00000222381_16	0.0218790776525895	1
ENST00000222462_165	0.254683328226901	1
ENST00000222462_172	0.0987588226805348	1
ENST00000222462_23	0.184871532410824	1
ENST00000222462_283	0.51825872885796	1
ENST00000222482_1	0.135318533056965	1
ENST00000222547_5	0.268113011349281	1
ENST00000222573_176	0.271341439632649	1
ENST00000222573_339	0.0257485004639125	1
ENST00000222573_386	0.268026718415703	1
ENST00000222573_456	0.186212350170982	1
ENST00000222573_536	0.334020769674464	1
ENST00000222573_723	0.333242291489621	1
ENST00000222584_163	0.709528234961195	1
ENST00000222644_145	0.212219079394699	1
ENST00000222718_76	0.590488731107102	0
ENST00000222747_15	0.236019407188673	1
ENST00000222747_212	0.33744274764501	1
ENST00000222747_431	0.258189053137379	1
ENST00000222747_472	0.272014882037072	1
ENST00000222747_568	0.595470536461446	1
ENST00000222747_581	0.655721530265689	1
ENST00000222753_16	0.678632168705556	1
ENST00000222792_430	0.42434471540558	1
ENST00000222800_12	0.00438495943961271	1
ENST00000222803_119	0.260634236269077	1
ENST00000222803_36	0.100812681171824	1
ENST00000222823_116	0.00299056747273187	1
ENST00000222823_222	0.104350312257995	1
ENST00000222823_288	0.0281409761101291	1
ENST00000222823_357	0.147530581175595	1
ENST00000222823_388	0.117196529474806	1
ENST00000222823_391	0.21339023647189	1
ENST00000222823_494	0.533971843260397	1
ENST00000223023_157	0.480002249141621	1
ENST00000223026_15	0.00836125981399296	1
ENST00000223129_109	0.125013542519394	0
ENST00000223129_120	0.0907055739276383	1
ENST00000223129_323	0.169776173573063	0
ENST00000223129_395	0.0822724845907797	1
ENST00000223129_40	0.12466658317252	0
ENST00000223129_515	0.0523100937922391	1
ENST00000223129_52	0.167705305677414	1
ENST00000223129_725	0.0140003648896426	1
ENST00000223215_241	0.26116667396157	1
ENST00000223398_244	0.0505225354023125	1
ENST00000223398_271	0.393971390398549	1
ENST00000223459_156	0.0664906283598991	1
ENST00000223459_160	0.0140003648896426	1
ENST00000223459_274	0.0630681628586547	1
ENST00000223459_347	0.0140003648896426	1
ENST00000223459_741	0.0518614572097556	1
ENST00000223459_778	0.146607577223779	1
ENST00000223459_789	0.129400506251877	1
ENST00000223459_878	0.16325891736983	1
ENST00000223459_892	0.229294137887549	1
ENST00000223528_72	0.547784292150929	1
ENST00000223795_10	0.517322886597759	1
ENST00000223795_51	0.468457197188183	1
ENST00000223795_72	0.311060186423071	1
ENST00000223795_92	0.30816593334827	1
ENST00000224140_104	0.154419335770842	1
ENST00000224140_108	0.180354614662237	1
ENST00000224140_33	0.266941366741392	1
ENST00000224140_73	0.240665574742356	1
ENST00000224337_63	0.361471131465578	1
ENST00000224721_119	0.264735669522658	1
ENST00000224721_46	0.293243810418596	1
ENST00000224756_170	0.662044749251044	1
ENST00000224756_4	0.155525272074632	1
ENST00000224756_43	0.229628150585882	1
ENST00000224862_1071	0.0255131314768453	1
ENST00000224862_1131	0.238979097717186	1
ENST00000224862_653	0.012375262562366	1
ENST00000224862_780	0.245255622095671	1
ENST00000224862_806	0.218931997918136	0
ENST00000224950_101	0.22038283510585	1
ENST00000224950_86	0.0127939972620276	1
ENST00000225171_21	0.311437318503155	1
ENST00000225171_70	0.00143951564150156	1
ENST00000225171_79	0.0252409268370265	1
ENST00000225275_45	0.0972961222458307	0
ENST00000225308_107	0.227251763452705	1
ENST00000225328_102	0.134975636465909	1
ENST00000225371_82	0.0260174007289992	1
ENST00000225512_58	0.504421199221511	0
ENST00000225655_388	0.208678902314882	1
ENST00000225724_10	0.00389937886422248	1
ENST00000225737_29	0.368553110727539	1
ENST00000225792_129	0.00438495943961271	1
ENST00000225792_30	0.0939141217925355	1
ENST00000225792_43	0.0257890196819393	1
ENST00000225823_391	0.200175229366942	1
ENST00000225823_406	0.293196953301493	1
ENST00000225823_719	0.216759777807343	1
ENST00000225823_870	0.339036539667448	0
ENST00000225899_36	0.00913199167774264	0
ENST00000225899_50	0.332719875261479	0
ENST00000225899_8	0.063377474001613	0
ENST00000225916_12	0.343969971142516	1
ENST00000225964_103	0.978344482257566	1
ENST00000225964_61	0.962093458984801	1
ENST00000225983_138	0.299767350350827	1
ENST00000225983_175	0.381559292183431	1
ENST00000225983_185	0.30974179507503	1
ENST00000225983_47	0.333971962434568	1
ENST00000226067_23	0.245435033392603	1
ENST00000226067_35	0.241101427186532	1
ENST00000226067_356	0.259776778111128	1
ENST00000226067_362	0.272517905377442	1
ENST00000226091_91	0.309055947722841	1
ENST00000226193_179	0.176437738862957	0
ENST00000226193_21	0.0188033548179084	1
ENST00000226193_26	0.10090059920773	0
ENST00000226193_45	0.00956762744160791	1
ENST00000226193_80	0.109988983973024	1
ENST00000226225_107	0.56224412763857	1
ENST00000226299_15	0	1
ENST00000226299_31	0.000725337338741096	1
ENST00000226299_47	0.00913199167774264	1
ENST00000226319_116	0.366308898583647	1
ENST00000226355_15	0.149384822931017	0
ENST00000226382_162	0.897144727713022	1
ENST00000226382_173	0.899968559686975	0
ENST00000226382_18	0.883796516387315	1
ENST00000226382_30	0.761879606352547	1
ENST00000226382_81	0.974377553306607	1
ENST00000226382_94	0.974377553306607	0
ENST00000226574_250	0.13655328580523	1
ENST00000226725_145	0.119196976269606	1
ENST00000226725_215	0.160234656108846	1
ENST00000226725_262	0.254385392800233	1
ENST00000226730_109	0.121036700444238	0
ENST00000226730_118	0.379505758712607	0
ENST00000226730_151	0.409901239281366	0
ENST00000226730_160	0.378972237618562	0
ENST00000226730_22	0.175378388825883	0
ENST00000227349_221	0.0116065891615642	1
ENST00000227349_311	0.00106899231088251	1
ENST00000227451_187	0.148688195733391	1
ENST00000227451_292	0.137661280571967	1
ENST00000227451_314	0.130354441317988	1
ENST00000227474_53	0.22780987776197	1
ENST00000227525_15	0.167969601485907	1
ENST00000227638_18	0.0541309126097973	1
ENST00000227638_347	0.190828236651301	1
ENST00000227752_105	0.274831942751328	1
ENST00000227756_394	0.796087089450398	1
ENST00000227756_56	0.306513312621585	1
ENST00000228027_153	0.327942236929518	1
ENST00000228437_130	0.160250636281731	1
ENST00000228437_238	0.267789507645998	1
ENST00000228437_348	0.271531901625406	1
ENST00000228437_383	0.273668802845619	1
ENST00000228438_189	0.00956762744160791	1
ENST00000228438_204	0.0510157539586409	1
ENST00000228438_210	0.108225747947929	1
ENST00000228438_32	0.0843280223544743	1
ENST00000228438_608	0.0895002355314973	1
ENST00000228438_708	0.0635001692273223	1
ENST00000228438_727	0.0754731106235323	1
ENST00000228438_749	0.0129743836203553	1
ENST00000228438_882	0.0856471179135246	1
ENST00000228468_279	0.231828051606316	1
ENST00000228468_82	0.243999905527385	1
ENST00000228506_32	0.417290850413881	1
ENST00000228515_220	0.391167655523376	1
ENST00000228567_129	0.314277130649993	1
ENST00000228567_207	0.407774197015272	1
ENST00000228567_6	0.145397146840346	1
ENST00000228641_10	0.685579372814508	1
ENST00000228705_178	0.169155113633655	1
ENST00000228705_3	0.263226220311006	1
ENST00000228705_342	0.203655006810262	1
ENST00000228741_101	0.588115485838425	1
ENST00000228741_262	0.759138058726431	1
ENST00000228850_284	0.084281436087759	1
ENST00000228850_328	0.32758823547256	1
ENST00000228850_460	0.385774753450309	1
ENST00000228918_24	0	1
ENST00000228936_30	0.174039141997974	0
ENST00000228936_320	0.000725337338741096	1
ENST00000228936_370	0.284735316333752	1
ENST00000229022_110	0.190021698366274	1
ENST00000229238_25	0.315824444745871	1
ENST00000229307_56	0.00143951564150156	0
ENST00000229307_64	0	0
ENST00000229329_52	0.313226989526107	1
ENST00000229332_103	0.0129743836203553	1
ENST00000229332_167	0.126193691829462	1
ENST00000229332_189	0.0830403996104955	1
ENST00000229332_83	0.164534243506199	1
ENST00000229390_29	0.287929400787936	1
ENST00000229395_57	0.23644583403935	1
ENST00000229402_26	0.0351120150532145	1
ENST00000229416_63	0.376144884589566	1
ENST00000229595_52	0.567692987401773	1
ENST00000229812_1	0.116139346240835	1
ENST00000229955_125	0.297496974059466	1
ENST00000229955_153	0.117606217771512	1
ENST00000229955_161	0.185296767519795	1
ENST00000229955_232	0.434948345580826	1
ENST00000229955_258	0.250970673620082	1
ENST00000229955_278	0.408320177227159	1
ENST00000229955_309	0.494006080916228	1
ENST00000230036_60	0.200793580802471	0
ENST00000230053_109	0.254362370517264	1
ENST00000230053_491	0.31066268639382	1
ENST00000230124_35	0.0445972498068295	1
ENST00000230124_9	0.00143951564150156	1
ENST00000230173_324	0.197252591171491	1
ENST00000230173_434	0.291865506964755	1
ENST00000230173_469	0.394106219721635	1
ENST00000230256_102	0.0446431860326139	0
ENST00000230256_21	0.204520482139692	0
ENST00000230256_59	0.109133692618179	0
ENST00000230256_71	0.164779796467851	0
ENST00000230354_159	0.308374975677635	1
ENST00000230361_14	0.137666318389181	0
ENST00000230361_17	0.166074461321915	0
ENST00000230381_124	0.604131898505209	0
ENST00000230538_141	0.247024220958446	1
ENST00000230538_145	0.0416693029437754	1
ENST00000230538_248	0.228504988197423	1
ENST00000230538_385	0.405097382631859	1
ENST00000230859_188	0.0813675734448746	1
ENST00000230882_311	0.299816103420645	1
ENST00000230882_65	0.266568514097437	1
ENST00000231021_11	0.18530245537794	1
ENST00000231021_7	0.325331401700594	1
ENST00000231121_170	0.327506113634955	1
ENST00000231134_154	0.0565462480287509	1
ENST00000231136_182	0.0714447528046016	1
ENST00000231136_7	0.093333039370379	1
ENST00000231136_94	0.210190084969017	1
ENST00000231137_12	0.1669132308031	1
ENST00000231137_94	0.155349544342975	1
ENST00000231173_62	0.214237293974944	1
ENST00000231228_126	0.263517005287433	0
ENST00000231228_129	0.300654331201054	0
ENST00000231228_218	0.324948256741899	1
ENST00000231228_224	0.0619492799063248	1
ENST00000231228_26	0.0994983525796008	1
ENST00000231228_319	0.163454363009724	0
ENST00000231229_10	0.120352586534532	0
ENST00000231229_204	0.0469956299915018	0
ENST00000231229_51	0.00299056747273187	0
ENST00000231229_68	0.025435776606067	0
ENST00000231420_30	0.0727659609966774	0
ENST00000231454_1	0.243336701267623	0
ENST00000231461_42	0.185089296122679	1
ENST00000231484_1027	0.374285659187007	1
ENST00000231484_1033	0.402448736688787	1
ENST00000231484_1077	0.367798467376829	1
ENST00000231484_504	0.0838387040437313	0
ENST00000231484_518	0.0851449071243186	1
ENST00000231484_573	0.106760068158958	0
ENST00000231484_644	0.0500159910069004	1
ENST00000231484_66	0.178368739618305	0
ENST00000231484_766	0.17611656447301	0
ENST00000231572_21	0.00143951564150156	1
ENST00000231656_58	0.522883499231002	0
ENST00000231706_172	0.292593552807375	1
ENST00000231706_239	0.335355357875701	1
ENST00000231749_12	0.264866869450546	1
ENST00000231749_96	0.0504585063706178	1
ENST00000231790_106	0.109034615546292	1
ENST00000232003_68	0.234097777856746	0
ENST00000232496_106	0.420856812450624	1
ENST00000232496_59	0.264766654807031	1
ENST00000232974_109	0.00143951564150156	1
ENST00000232974_168	0.0127939972620276	1
ENST00000232974_175	0.0134397045867321	1
ENST00000233027_115	0.340953239522315	1
ENST00000233027_26	0.373819525669466	1
ENST00000233047_387	0.319044205816826	1
ENST00000233055_9	0.229476474368669	1
ENST00000233057_119	0.0258488776176607	1
ENST00000233072_160	0.249988515943554	1
ENST00000233072_40	0.494786075863243	1
ENST00000233072_48	0.396900420663154	1
ENST00000233072_52	0.483399092196172	1
ENST00000233154_233	0.0255131314768453	1
ENST00000233154_421	0.92298715909145	1
ENST00000233468_5	0.149736765925028	1
ENST00000233557_160	0.147397376954836	1
ENST00000233557_408	0.300382072391158	1
ENST00000233557_636	0.282838984428053	1
ENST00000233638_137	0.286105656786189	1
ENST00000233638_203	0.267391628426203	1
ENST00000233668_133	0.0605692971800791	1
ENST00000233668_330	0.2216367098915	1
ENST00000233668_335	0.0871276944738287	1
ENST00000233668_366	0.169779315437562	1
ENST00000233668_76	0.234174753536981	1
ENST00000233668_99	0.0140003648896426	1
ENST00000233948_85	0.257778606459587	1
ENST00000233969_84	0.247489433584668	1
ENST00000234091_227	0.589484797059388	1
ENST00000234091_27	0.724654416573097	1
ENST00000234091_288	0.628988055281215	1
ENST00000234091_473	0.0844978455476746	1
ENST00000234091_632	0.393995875273613	1
ENST00000234091_676	0.385156889545478	1
ENST00000234091_78	0.6229338449011	1
ENST00000234111_174	0.182040820837019	1
ENST00000234170_16	0.0635876539026074	1
ENST00000234198_157	0.276354230271366	1
ENST00000234296_202	0.239775722878017	1
ENST00000234313_1	0.00956762744160791	1
ENST00000234453_193	0.185173638933465	1
ENST00000234453_31	0.212817658751913	1
ENST00000234453_390	0.498767197374528	1
ENST00000234701_114	0.0543532807782463	1
ENST00000234701_21	0.0837848048165433	0
ENST00000234701_25	0.0140003648896426	0
ENST00000234701_284	0.0134397045867321	1
ENST00000234701_342	0.306351289919555	1
ENST00000234701_6	0.23970259327329	0
ENST00000234701_65	0.0303687747205149	0
ENST00000234701_84	0.157620083144569	0
ENST00000234739_143	0.365264987018683	1
ENST00000234739_181	0.273176071819989	1
ENST00000234739_275	0.350725467346927	1
ENST00000234739_358	0.545985953915565	1
ENST00000234739_394	0.00663843466676952	1
ENST00000234739_405	0.710875878151127	1
ENST00000234739_448	0.922767174406415	1
ENST00000234739_51	0.710733952547879	1
ENST00000234816_230	0.356576539936131	1
ENST00000234816_254	0.261274039055326	1
ENST00000234816_355	0.233406621836955	1
ENST00000234816_49	0.519070521640512	1
ENST00000234831_28	0.242567919526666	1
ENST00000235307_402	0.478226933189226	1
ENST00000235307_422	0.62656714034427	1
ENST00000235307_457	0.576842042653952	1
ENST00000235310_549	0.148375688555856	1
ENST00000235310_567	0.0406284790732323	1
ENST00000235310_580	0.0620015540311855	1
ENST00000235310_708	0	1
ENST00000235310_752	0.0555227044129545	1
ENST00000235329_145	0.380814670297073	1
ENST00000235329_273	0.245072364723232	1
ENST00000235329_279	0.302387123642552	1
ENST00000235329_282	0.378788113524881	1
ENST00000235332_36	0.00401443610899366	1
ENST00000235372_117	0.0135147843142523	0
ENST00000235372_19	0.147346565422069	1
ENST00000235372_211	0.0307327976418248	0
ENST00000235372_215	0.037233206950931	0
ENST00000235372_235	0.0388813857312549	0
ENST00000235372_251	0.0749447898569346	0
ENST00000235372_260	0.115005187326629	0
ENST00000235372_282	0.0222629268222922	0
ENST00000235372_306	0.0245056222040114	0
ENST00000235372_368	0.0740397162007968	0
ENST00000235372_390	0.117049566054343	0
ENST00000235372_400	0.148006194456711	0
ENST00000235372_488	0.00836125981399296	0
ENST00000235372_507	0.0971809566609044	0
ENST00000235372_543	0.0186628376366765	0
ENST00000235372_610	0.00143951564150156	1
ENST00000235372_742	0.0140003648896426	1
ENST00000235372_748	0.0803164030895145	1
ENST00000235372_797	0.524953825425874	1
ENST00000236192_2	0.293497813912349	1
ENST00000236342_1	0.0266959892907923	1
ENST00000236709_89	0.193041409340742	0
ENST00000236826_6	0.116350717883536	1
ENST00000236826_9	0.158810903959919	0
ENST00000236850_12	0.187407883783082	0
ENST00000236850_35	0.0113492812930788	1
ENST00000236850_5	0.187978078019646	1
ENST00000236850_50	0.148007223688185	1
ENST00000237264_204	0.625205683784555	1
ENST00000237264_81	0.343605623200741	1
ENST00000237275_27	0.0320939833511517	0
ENST00000237275_42	0.147910205079246	0
ENST00000237275_45	0	0
ENST00000237455_4	0.209230732895148	1
ENST00000237455_697	0.0974304640382189	1
ENST00000237455_701	0.136382866741176	1
ENST00000237455_836	0.295969757062369	1
ENST00000237536_160	0.0944433634504519	1
ENST00000237596_32	0.188962077478812	1
ENST00000237623_3	0.179480038759774	1
ENST00000237654_206	0.26581024135153	1
ENST00000237654_271	0.255263977288436	1
ENST00000237654_418	0.0605993615731337	1
ENST00000237654_424	0.248757067570021	1
ENST00000237853_28	0.394148905742765	1
ENST00000237853_6	0.285571160630748	1
ENST00000238379_641	0.0855964147209136	1
ENST00000238379_759	0.0723858495623274	1
ENST00000238647_112	0.298154815481548	1
ENST00000238682_163	0.523897996443843	1
ENST00000238682_59	0.515494213118953	1
ENST00000238714_69	0.363003873810587	1
ENST00000238721_82	0.00438495943961271	1
ENST00000238738_247	0.159583477606307	1
ENST00000238738_424	0.23738595573568	1
ENST00000238738_532	0.452497175572155	1
ENST00000238789_74	0.366905419477913	1
ENST00000238831_10	0.316069022646126	1
ENST00000238855_121	0.346722461124302	1
ENST00000238855_163	0.317436058723831	1
ENST00000238855_278	0.335649772247326	1
ENST00000238855_29	0.359304328362542	1
ENST00000238855_32	0.359304328362542	1
ENST00000238875_38	0.295748201445084	1
ENST00000238892_7	0.0208961615949751	1
ENST00000238936_171	0.453547208355886	1
ENST00000238936_192	0.305050828867191	1
ENST00000238961_123	0.306071338958643	1
ENST00000238961_22	0.303904535855607	1
ENST00000239151_54	0.875182228140965	1
ENST00000239174_11	0.602981759418118	0
ENST00000239440_61	0.352556036778449	1
ENST00000239444_98	0.306712387656676	1
ENST00000239446_150	0.0853778926279725	1
ENST00000239446_190	0.0242230710793756	1
ENST00000239446_3	0.160359897328202	1
ENST00000239446_41	0.0726688340475839	1
ENST00000239446_8	0.0177324665543107	1
ENST00000239449_275	0.349361843984109	0
ENST00000239449_283	0.249840144101073	0
ENST00000239449_317	0.114073461992323	0
ENST00000239449_331	0.0466676843418574	0
ENST00000239449_341	0.446202070857061	0
ENST00000239882_151	0.0617966827977935	1
ENST00000239882_291	0.627365173927118	1
ENST00000239882_308	0.602102687399217	1
ENST00000239891_34	0.307738910626739	1
ENST00000239906_54	0.340980974602034	1
ENST00000239926_104	0.445786044661279	0
ENST00000239926_20	0.463490992816181	0
ENST00000239938_184	0.340506769742935	1
ENST00000240093_158	0.102928347721628	1
ENST00000240093_217	0.573647037308449	1
ENST00000240093_237	0.512546223327195	1
ENST00000240093_257	0.232634752401576	1
ENST00000240093_268	0.300454118594334	1
ENST00000240093_277	0.343830158172293	1
ENST00000240093_287	0.377388196210088	1
ENST00000240093_305	0.417370588768072	1
ENST00000240093_308	0.38438924537615	1
ENST00000240100_215	0.273952437371806	1
ENST00000240123_275	0.304478901188145	1
ENST00000240285_335	0.161619893332617	1
ENST00000240306_25	0.0255495879390539	1
ENST00000240306_251	0.200867360448129	1
ENST00000240306_45	0.166647472402512	1
ENST00000240306_72	0.219018399191869	1
ENST00000240328_32	0.771573070884363	1
ENST00000240328_327	0.65944686067066	1
ENST00000240333_193	0	1
ENST00000240333_245	0.254860681060884	1
ENST00000240499_128	0.00956762744160791	1
ENST00000240615_13	0.213964926824892	0
ENST00000240615_202	0.140580451882454	0
ENST00000240615_218	0.132258465374703	0
ENST00000240615_241	0.158555546214227	0
ENST00000240619_24	0.128027728145949	0
ENST00000240619_57	0.148089074675402	1
ENST00000240662_218	0.50034614679571	1
ENST00000240662_83	0.318665448634416	1
ENST00000240687_11	0.0134397045867321	0
ENST00000240727_55	0.00143951564150156	1
ENST00000241071_64	0.149801715848041	1
ENST00000241125_20	0.148393348001146	1
ENST00000241356_170	0.156340856762614	0
ENST00000241356_210	0.239393715490952	1
ENST00000241356_269	0.259323266221663	1
ENST00000241356_304	0.0388658930890682	1
ENST00000241356_42	0.336677270278785	0
ENST00000241416_17	0.331979316130939	1
ENST00000241416_24	0.328729111476386	1
ENST00000241463_230	0.0712027750680701	1
ENST00000242067_206	0.206665129680999	1
ENST00000242067_31	0.334377912995922	1
ENST00000242067_48	0.269826194222696	1
ENST00000242104_17	0.0553385261491965	0
ENST00000242104_32	0.174576292487217	0
ENST00000242108_226	0.0140003648896426	1
ENST00000242108_458	0.267720874157709	1
ENST00000242159_28	0.886743531117676	1
ENST00000242159_57	0.649424854618345	1
ENST00000242208_15	0.290592510141722	1
ENST00000242208_45	0.273820912423452	1
ENST00000242591_165	0.0226176324902591	1
ENST00000242591_269	0.0995939627665222	1
ENST00000242591_395	0.00143951564150156	1
ENST00000242719_322	0.303198212214096	1
ENST00000242719_55	0.221075832908279	1
ENST00000242804_149	0.0880999390261607	0
ENST00000242804_95	0.00908204686621768	1
ENST00000242819_185	0.0611961533177872	1
ENST00000242819_191	0.300413328525919	1
ENST00000242827_28	0.00744004347473746	1
ENST00000242839_40	0.201578071865925	1
ENST00000242994_224	0.331844432637775	0
ENST00000242994_258	0.22191400651861	0
ENST00000243056_72	0.448589833706529	1
ENST00000243077_167	0.325611894362281	1
ENST00000243077_23	0.085305413064176	1
ENST00000243326_172	0.067957554060654	1
ENST00000243326_269	0.0140003648896426	1
ENST00000243346_16	0.0127939972620276	1
ENST00000243346_171	0	1
ENST00000243346_197	0.00143951564150156	1
ENST00000243349_44	0.264981114144154	1
ENST00000243389_203	0.205681671922609	1
ENST00000243389_36	0.277926625113161	1
ENST00000243457_111	0.373555229860973	1
ENST00000243457_139	0.346801441097408	1
ENST00000243457_147	0.39221806749765	1
ENST00000243457_171	0.512399097396499	1
ENST00000243457_182	0.684171221647923	1
ENST00000243457_212	0.497276328499484	1
ENST00000243501_144	0.189984321012746	1
ENST00000243578_137	0.192876894815143	1
ENST00000243644_217	0.0657783460098538	1
ENST00000243673_78	0.00438495943961271	1
ENST00000243913_159	0.00810503534705902	1
ENST00000243913_180	0.00765802386690282	1
ENST00000243913_198	0.00335897817032546	1
ENST00000243913_217	0.0270433819982865	1
ENST00000243913_260	0.0551881500138459	1
ENST00000243913_301	0.00106899231088251	1
ENST00000243913_308	0	0
ENST00000243913_504	0.00890924431875061	0
ENST00000243913_574	0.0846048856209646	0
ENST00000243913_675	0.44261552419084	1
ENST00000243913_687	0.0634750884814047	1
ENST00000243938_1	0.198294119253042	1
ENST00000244040_189	0.230974818714418	1
ENST00000244040_25	0.365040722897518	1
ENST00000244230_1	0.202979397602736	1
ENST00000244289_104	0.307212648323089	0
ENST00000244289_112	0.282386339259829	0
ENST00000244289_142	0.316179637944536	1
ENST00000244289_153	0.116745834429375	0
ENST00000244360_33	0.29881980735387	1
ENST00000244426_108	0.126458746019041	1
ENST00000244426_133	0.0377723075629662	1
ENST00000244426_140	0.146909737916497	0
ENST00000244426_8	0.111991326720539	0
ENST00000244519_146	0.0203970385001909	0
ENST00000244519_57	0.00929726458442666	1
ENST00000244519_84	0.0703004099158111	1
ENST00000244533_101	0.0622582660288176	1
ENST00000244533_124	0.0279397884420122	0
ENST00000244533_135	0.216384379169742	0
ENST00000244533_156	0.0392028851416677	0
ENST00000244533_275	0.108389829112906	1
ENST00000244533_335	0.233188153914091	1
ENST00000244533_69	0.191027311686393	0
ENST00000244576_110	0.0665831508523987	1
ENST00000244576_138	0.0489308018428227	1
ENST00000244576_189	0.0209925301629826	1
ENST00000244576_216	0.000725337338741096	1
ENST00000244576_369	0.112085095124823	1
ENST00000244576_415	0.0855471199503195	1
ENST00000244670_279	0.48017320990645	1
ENST00000244670_57	0.0612954470699838	1
ENST00000244670_76	0.00809089695681172	1
ENST00000244745_1144	0.378323280089203	1
ENST00000244745_1159	0.374363555758561	1
ENST00000244745_1296	0.41612104758863	1
ENST00000244745_145	0.156582617818835	0
ENST00000244745_179	0.00956762744160791	0
ENST00000244745_365	0.431819373559888	0
ENST00000244745_394	0.355890855094176	0
ENST00000244745_511	0.132102509721362	0
ENST00000244745_622	0.377833907608382	0
ENST00000244745_662	0.339159722423855	0
ENST00000244745_77	0.00438495943961271	0
ENST00000244745_809	0.745846184281403	1
ENST00000244745_873	0.48578571747401	1
ENST00000244745_900	0.0255131314768453	1
ENST00000244763_3	0.327435638364029	1
ENST00000244769_201	0.285224092943719	1
ENST00000244769_317	0.0995091324250384	1
ENST00000244769_423	0.205894451987327	1
ENST00000244769_440	0.324521071510136	1
ENST00000244769_543	0.198113245364016	1
ENST00000244769_559	0.355652127562299	1
ENST00000244769_569	0.306406164208139	1
ENST00000244769_728	0.372459369191613	1
ENST00000244769_773	0.430267563347572	1
ENST00000244769_817	0.783542870416073	1
ENST00000244769_827	0.783542870416073	1
ENST00000244769_858	0.629393464141792	1
ENST00000245105_125	0.185028300615329	1
ENST00000245255_13	0.00577593869160628	1
ENST00000245312_121	0.0081711228417016	0
ENST00000245312_126	0.00335897817032546	0
ENST00000245312_153	0.0822604588335579	0
ENST00000245312_158	0.0375367760656663	0
ENST00000245312_167	0.0140003648896426	0
ENST00000245312_281	0.235717734026653	0
ENST00000245312_286	0.10647421265959	0
ENST00000245312_299	0.342748110872715	0
ENST00000245312_309	0.527188936996733	0
ENST00000245312_385	0.269257895938847	1
ENST00000245312_497	0.111066480986086	1
ENST00000245407_39	0.216258000378757	1
ENST00000245441_187	0.708709075048092	1
ENST00000245441_74	0.158973305852492	1
ENST00000245451_148	0.342758565697687	1
ENST00000245451_274	0.312571748267749	1
ENST00000245451_369	0.812988207824153	1
ENST00000245451_384	0.793671591521212	1
ENST00000245457_35	0.251971736653684	1
ENST00000245680_153	0.249679204800595	1
ENST00000245787_102	0.313045357255995	1
ENST00000245787_202	0.380600319300105	1
ENST00000245787_57	0.334538473105856	1
ENST00000245812_9	0.0291161458466501	1
ENST00000245932_170	0.262280302416375	1
ENST00000245960_158	0.00956762744160791	1
ENST00000245960_230	0.0359888660989354	1
ENST00000245960_279	0.0579684292454282	1
ENST00000246012_14	0.106317931985784	0
ENST00000246012_161	0.0553517978182026	0
ENST00000246117_20	0.35327801557238	1
ENST00000246139_13	0.329549408961117	1
ENST00000246139_162	0.267509610855163	1
ENST00000246139_24	0.276934283462049	1
ENST00000246166_2	0.25991214913499	1
ENST00000246229_16	0.292767547096549	1
ENST00000246229_171	0.32249841498353	1
ENST00000246229_193	0.658403328296238	0
ENST00000246229_4	0.28735053933896	1
ENST00000246533_203	0.00143951564150156	1
ENST00000246533_409	0.0433259322562011	1
ENST00000246533_416	0.030165420249295	1
ENST00000246672_279	0.343033262161074	1
ENST00000246672_471	0.355773576876224	1
ENST00000246841_181	0.122327735903104	1
ENST00000246841_207	0.00299056747273187	1
ENST00000246841_232	0.00299056747273187	1
ENST00000246841_260	0.340943597248507	1
ENST00000246841_34	0.0073352785447057	1
ENST00000246841_345	0.0978113880237325	1
ENST00000246841_564	0.310860515517127	1
ENST00000246841_876	0.26607415796948	1
ENST00000247153_160	0.0908302192761404	1
ENST00000247270_263	0.0722115844227658	1
ENST00000247270_273	0.202257906339503	1
ENST00000247270_307	0.0554329987644889	1
ENST00000247270_50	0.418085200431454	1
ENST00000247270_77	0.436979019278914	1
ENST00000247271_54	0.2479995532052	1
ENST00000247271_59	0.269833127992626	1
ENST00000247271_65	0.294093901445994	1
ENST00000247706_101	0.319323398396652	1
ENST00000247706_30	0.32143093943482	1
ENST00000247815_2	0.0528928554868005	1
ENST00000247815_8	0.0492386503936865	1
ENST00000247843_37	0.283278899628047	1
ENST00000247879_17	0.0198636799163787	0
ENST00000247881_38	0.150736203856303	1
ENST00000247930_3	0.267452840613864	1
ENST00000247933_6	0.000725337338741096	1
ENST00000247956_130	0.118075872344095	1
ENST00000247956_197	0.158588373281238	1
ENST00000248076_3	0.0974041373805171	1
ENST00000248211_41	0.0122333369591172	1
ENST00000248244_130	0.0626688752168428	1
ENST00000248244_178	0.44427339941505	1
ENST00000248248_148	0.0289385763323564	1
ENST00000248248_279	0.144542451356354	1
ENST00000248248_343	0.308328226900687	1
ENST00000248306_1	0.0821059116022339	1
ENST00000248879_35	0.0258488776176607	1
ENST00000249007_136	0.0243122350270655	0
ENST00000249007_158	0.0100341401496914	0
ENST00000249007_202	0.00787567923860272	0
ENST00000249007_44	0.011747756383727	0
ENST00000249014_225	0.280455175994248	1
ENST00000249014_357	0.270079276825131	1
ENST00000249016_150	0.146200489090796	0
ENST00000249016_219	0.100348443606999	0
ENST00000249016_296	0.0202342032469978	0
ENST00000249016_341	0	0
ENST00000249016_369	0.0393824047787542	0
ENST00000249016_557	0.186655623915786	1
ENST00000249016_660	0.159490305072876	1
ENST00000249016_678	0.371027762381438	1
ENST00000249016_684	0.296376845195352	1
ENST00000249016_96	0.0295347722061566	0
ENST00000249041_18	0.398962567176313	0
ENST00000249066_126	0.00988668919852987	1
ENST00000249066_177	0.0289170166414812	1
ENST00000249066_213	0.0403040003085528	0
ENST00000249075_1	0.444665699116854	1
ENST00000249363_156	0.348598154230444	1
ENST00000249363_256	0.498603928760714	1
ENST00000249363_450	0.522360649642239	1
ENST00000249363_526	0.685301263636233	1
ENST00000249363_600	0.810055006463574	1
ENST00000249363_610	0.818405378091974	1
ENST00000249373_190	0.186668191373784	1
ENST00000249373_205	0.286923137426887	1
ENST00000249373_316	0.306263155203339	1
ENST00000249501_156	0.879360528734626	1
ENST00000249501_192	0.562705494189284	1
ENST00000249501_206	0.891928420092852	1
ENST00000249504_9	0.863768538625649	1
ENST00000249601_110	0.143853245459356	1
ENST00000249601_209	0.289900704081	1
ENST00000249601_250	0.323019043599112	1
ENST00000249601_258	0.439835949170266	1
ENST00000249601_54	0.516181956423856	1
ENST00000249601_67	0.383874196278559	1
ENST00000249601_85	0.254958295540676	1
ENST00000249601_96	0.549978017782519	1
ENST00000249700_101	0.241862895967016	1
ENST00000249700_150	0.1939080222418	1
ENST00000249700_156	0.0987805990517203	1
ENST00000249700_163	0.236450005135323	1
ENST00000249842_110	0.0454555746860194	1
ENST00000249842_8	0.316433153907591	1
ENST00000249923_190	0.163467959699196	1
ENST00000250018_132	0.108188695614867	0
ENST00000250018_177	0.0378266943208524	0
ENST00000250018_281	0.133151675783852	0
ENST00000250018_333	0.122057481386078	0
ENST00000250018_36	0.0896648042271728	0
ENST00000250024_186	0.302819021671064	1
ENST00000250024_308	0.276418801003836	1
ENST00000250024_488	0.342389342448929	1
ENST00000250024_492	0.320481337974914	1
ENST00000250055_162	0.0140003648896426	1
ENST00000250055_19	0.0837202882541504	1
ENST00000250076_12	0.272186709523143	1
ENST00000250076_236	0.00262004414211282	1
ENST00000250076_259	0.0734647008273287	1
ENST00000250076_342	0.00106899231088251	1
ENST00000250101_158	0.0140003648896426	1
ENST00000250101_164	0.142471908481171	1
ENST00000250101_62	0.207068046718008	1
ENST00000250160_17	0.369245241808726	1
ENST00000250160_82	0.505142365464278	1
ENST00000250377_44	0.223581632356784	1
ENST00000250377_5	0.20732454203533	1
ENST00000250377_77	0.0295264300142099	1
ENST00000250377_87	0.0969094020620165	1
ENST00000250405_155	0.355773576876224	1
ENST00000250448_113	0.61159063065671	1
ENST00000250489_17	0.345612299554462	1
ENST00000250489_77	0.0559932257067787	1
ENST00000250535_127	0.00438495943961271	1
ENST00000250615_1	0.140958342343623	0
ENST00000250615_130	0.110597855644977	0
ENST00000250615_382	0.207931842775033	1
ENST00000250615_481	0.0308194697659463	1
ENST00000250615_703	0.071395783054473	1
ENST00000250615_914	0.0658379872652648	0
ENST00000250693_5	0.0132971289425524	1
ENST00000250863_212	0.00438495943961271	0
ENST00000250863_64	0.114403086914373	0
ENST00000251076_115	0.247392089955264	1
ENST00000251108_64	0.375613259448236	1
ENST00000251127_169	0.151195132753526	1
ENST00000251250_120	0.0994101095232296	1
ENST00000251250_160	0.200087582181425	1
ENST00000251250_165	0.225712845718852	1
ENST00000251250_201	0.262588205137317	1
ENST00000251268_192	0.216684643909745	1
ENST00000251268_284	0.00886439149451777	1
ENST00000251268_300	0.26815325971692	1
ENST00000251268_316	0.324953782089812	1
ENST00000251268_374	0.00946990462166101	1
ENST00000251268_502	0.259612371925686	1
ENST00000251268_507	0.0349646724422081	1
ENST00000251296_183	0.159130615757772	1
ENST00000251296_262	0.196911211342608	1
ENST00000251412_29	0.20083225823786	1
ENST00000251412_32	0.295149567917793	1
ENST00000251473_1	0.283893675838455	1
ENST00000251473_327	0.0140003648896426	1
ENST00000251473_7	0.218856213979607	1
ENST00000251582_60	0.240070028909487	1
ENST00000251607_52	0.388258668187473	1
ENST00000251636_47	0.184225500065654	1
ENST00000251691_31	0.1358486956062	1
ENST00000251722_28	0.326792585373126	1
ENST00000251808_118	0.328917189985729	1
ENST00000251810_72	0.142174460585202	1
ENST00000251822_267	0.32637282144199	1
ENST00000251822_462	0.33072365373273	1
ENST00000251822_485	0.272135572969911	1
ENST00000251822_518	0.354599602954999	0
ENST00000251822_74	0.301146574695987	1
ENST00000251849_139	0.313251149380706	1
ENST00000251849_268	0.27961088116515	1
ENST00000251849_316	0.214684359625178	1
ENST00000251900_15	0.271186567380859	1
ENST00000252037_4	0.120130272536161	0
ENST00000252085_117	0.0244871502075581	1
ENST00000252085_136	0.0303687747205149	1
ENST00000252085_182	0.0970196381698834	1
ENST00000252102_108	0.00438495943961271	1
ENST00000252102_117	0.0567509025818326	1
ENST00000252108_110	0.796892165143332	1
ENST00000252321_140	0.352551432321855	1
ENST00000252336_91	0.370122255364679	1
ENST00000252505_108	0.0274141220092159	0
ENST00000252505_70	0.00143951564150156	0
ENST00000252575_86	0.270949573291465	1
ENST00000252602_21	0.0695855274020421	1
ENST00000252660_134	0.100061233855692	0
ENST00000252660_143	0.23111869444046	0
ENST00000252660_191	0.225061558876157	0
ENST00000252674_103	0.162753023015349	1
ENST00000252723_242	0.204381102530089	1
ENST00000252723_447	0.297136743043587	0
ENST00000252723_90	0.0140003648896426	0
ENST00000252799_186	0.187466874997562	1
ENST00000252799_333	0.00946990462166101	1
ENST00000252799_522	0.181504862089483	1
ENST00000252799_646	0.00956762744160791	1
ENST00000252840_156	0.00956762744160791	1
ENST00000252854_15	0.582218477023436	1
ENST00000252951_107	0.494016752421511	0
ENST00000252971_149	0.214143850591126	1
ENST00000252979_41	0	1
ENST00000252998_82	0.0140003648896426	0
ENST00000253024_334	0.00892674125380761	1
ENST00000253031_104	0.319220583589413	1
ENST00000253031_3	0.240657828421263	1
ENST00000253055_202	0.234361856984928	1
ENST00000253055_482	0.290545111323843	1
ENST00000253055_85	0.290428374806667	1
ENST00000253063_22	0.367329083654634	1
ENST00000253079_285	0.270436420146588	1
ENST00000253109_13	0.203538378633241	1
ENST00000253115_187	0.0994454284138091	1
ENST00000253115_216	0.0140003648896426	1
ENST00000253115_234	0.0140003648896426	1
ENST00000253115_246	0.0140003648896426	1
ENST00000253122_255	0.120473710827992	1
ENST00000253122_417	0.460963146146102	1
ENST00000253144_1108	0.00299056747273187	1
ENST00000253144_130	0.00956762744160791	1
ENST00000253144_14	0.0390386414664577	1
ENST00000253144_208	0.0807531764250089	1
ENST00000253144_248	0.0140003648896426	1
ENST00000253144_414	0.0122333369591172	1
ENST00000253144_445	0.0134397045867321	1
ENST00000253144_449	0.02904106611913	1
ENST00000253144_513	0.0301721373389144	1
ENST00000253144_54	0.00956762744160791	1
ENST00000253144_601	0.0303114627784396	1
ENST00000253144_657	0.0599156810240485	1
ENST00000253144_75	0.0140003648896426	1
ENST00000253144_780	0.033298509196129	1
ENST00000253144_814	0.0167064852850235	1
ENST00000253144_869	0.0333604797648759	1
ENST00000253144_933	0.0748841735401273	1
ENST00000253144_965	0.103158083020628	1
ENST00000253193_106	0.0942922831040928	1
ENST00000253193_237	0.199464842969612	1
ENST00000253237_37	0.0140003648896426	1
ENST00000253362_59	0.135159164688737	0
ENST00000253407_97	0.214222018013068	1
ENST00000253410_13	0.175200656801357	0
ENST00000253410_133	0.273001915020582	0
ENST00000253410_33	0.221854690283665	0
ENST00000253410_43	0.00836125981399296	0
ENST00000253410_57	0.188783099542501	0
ENST00000253410_66	0.0271041066552491	0
ENST00000253410_84	0.0140003648896426	0
ENST00000253458_36	0.322554860204364	1
ENST00000253496_45	0	0
ENST00000253692_1327	0.173691153419627	1
ENST00000253692_139	0.142363947516562	0
ENST00000253692_1400	0.124007766689043	1
ENST00000253692_1404	0.0448231390303209	1
ENST00000253692_1483	0.00438495943961271	1
ENST00000253692_1501	0.00956762744160791	1
ENST00000253692_1595	0.196638898362633	1
ENST00000253692_185	0.0939057796005888	0
ENST00000253692_288	0.112876140767664	0
ENST00000253692_325	0.0519371869782067	0
ENST00000253692_352	0.0255131314768453	1
ENST00000253692_360	0.190580462716469	0
ENST00000253692_493	0.123437734962711	1
ENST00000253692_74	0.126539946965327	1
ENST00000253697_146	0.244201905746665	1
ENST00000253697_155	0.119772695854082	1
ENST00000253697_176	0.138594522668444	1
ENST00000253697_267	0	0
ENST00000253697_27	0.0385017618276031	0
ENST00000253697_331	0.202335369550436	1
ENST00000253697_69	0.0140003648896426	0
ENST00000253699_17	0.308557474668988	1
ENST00000253699_208	0.0823322883564235	1
ENST00000253699_23	0.299331931267272	1
ENST00000253699_232	0.0678422801355725	1
ENST00000253699_262	0.0436063165777338	1
ENST00000253699_397	0.00956762744160791	1
ENST00000253699_404	0.221173772408536	1
ENST00000253699_424	0.114030071760185	1
ENST00000253699_428	0.110190388321451	1
ENST00000253699_486	0.197723274975548	1
ENST00000253699_526	0.236395943397902	1
ENST00000253699_540	0.0607342450662977	1
ENST00000253699_575	0.347648065239841	1
ENST00000253928_301	0.0958045491597787	1
ENST00000253928_304	0.0580501718924902	1
ENST00000253968_85	0.129013569387752	1
ENST00000254037_2251	0.0140003648896426	1
ENST00000254037_2265	0.0703464544817505	1
ENST00000254037_2273	0.0666878074422753	1
ENST00000254037_2323	0.127335759574995	1
ENST00000254037_2353	0.102519796996551	1
ENST00000254037_2396	0.00638145181874952	1
ENST00000254037_2400	0.0522005077253031	1
ENST00000254037_2412	0.0489563159493609	0
ENST00000254037_2442	0.0545007317294079	0
ENST00000254037_2494	0.0839701206519304	1
ENST00000254037_2527	0.101310016654049	1
ENST00000254037_2530	0.0373300630496367	1
ENST00000254037_2599	0.00946990462166101	1
ENST00000254037_2616	0.0451465885635266	1
ENST00000254037_2670	0.00810503534705902	1
ENST00000254037_2698	0.135048007689551	1
ENST00000254037_2718	0.154094965346318	1
ENST00000254037_2800	0.00956762744160791	0
ENST00000254037_2850	0.0366187015909102	0
ENST00000254037_2941	0.0391468732814543	0
ENST00000254037_2952	0.0907315755648747	0
ENST00000254037_2958	0.173599172627903	0
ENST00000254037_2982	0.0486626599588221	0
ENST00000254037_3039	0.282328323106745	0
ENST00000254037_3047	0.180617177028247	0
ENST00000254037_3069	0.124262366053649	1
ENST00000254037_3115	0.244263605465024	1
ENST00000254037_3148	0.318317839246611	1
ENST00000254037_418	0.0244081160643749	1
ENST00000254037_464	0.023159333266018	1
ENST00000254037_561	0.108535925812129	1
ENST00000254051_129	0.1958816548482	1
ENST00000254066_119	0.352321642852778	1
ENST00000254066_388	0.46969747528436	1
ENST00000254166_138	0.00929726458442666	1
ENST00000254181_16	0.000725337338741096	0
ENST00000254181_378	0.0140003648896426	0
ENST00000254181_52	0.0140003648896426	0
ENST00000254181_90	0.0255131314768453	0
ENST00000254190_115	0.313005650589132	1
ENST00000254190_135	0.314411905803002	1
ENST00000254190_353	0.155681552748438	1
ENST00000254190_447	0.0752959202997815	1
ENST00000254250_25	0.333464605487992	1
ENST00000254250_39	0.410710756920661	1
ENST00000254250_60	0.304423322688552	1
ENST00000254442_173	0.11996917072545	1
ENST00000254442_178	0.244152231785528	1
ENST00000254579_130	0.306052000240948	1
ENST00000254579_467	0.0816655630416195	1
ENST00000254579_522	0.0385940676397924	1
ENST00000254579_551	0.26848375136021	1
ENST00000254616_1	0.047728876161569	1
ENST00000254624_150	0.34700338714661	1
ENST00000254667_197	0.173701933265065	1
ENST00000254718_145	0.0263800152282922	1
ENST00000254718_21	0.0340360889724023	1
ENST00000254718_234	0.27611057326243	1
ENST00000254718_49	0.0344580738767184	1
ENST00000254718_7	0.0566720851189597	1
ENST00000254718_98	0	0
ENST00000254742_230	0.0376705761572787	1
ENST00000254742_540	0.0786064704207542	1
ENST00000254742_548	0.103560458356861	1
ENST00000254742_554	0.103089124511873	1
ENST00000254765_228	0.385254124834727	1
ENST00000254765_248	0.341526954813921	1
ENST00000254765_351	0.192657831021427	1
ENST00000254765_354	0.495142244123305	1
ENST00000254770_27	0.0134397045867321	1
ENST00000254770_396	0.196723024493109	1
ENST00000254846_149	0.35215734500749	1
ENST00000254846_20	0.35187289793014	1
ENST00000254846_93	0.348317769908912	1
ENST00000254898_43	0.254748657340457	1
ENST00000254900_40	0.181158715293773	1
ENST00000254950_158	0.67506003127997	1
ENST00000254958_120	0.239093179900561	1
ENST00000254958_336	0.65043301393211	1
ENST00000254976_8	0.636601172153806	1
ENST00000255006_40	0.191083431886761	1
ENST00000255006_63	0.0140003648896426	1
ENST00000255039_94	0.323595413224519	1
ENST00000255040_5	0.0303179090176711	1
ENST00000255082_153	0.0684117701611278	1
ENST00000255108_11	0.0970911426722836	1
ENST00000255194_8	0.27167101038462	1
ENST00000255198_184	0.152624031059822	1
ENST00000255198_215	0.0140003648896426	1
ENST00000255198_239	0.0438224551872616	1
ENST00000255198_260	0.148333273385114	1
ENST00000255198_37	0.0512858459654343	1
ENST00000255198_91	0.215456662421177	1
ENST00000255266_4	0.0135647291257773	0
ENST00000255304_170	0.405801268619881	1
ENST00000255304_196	0.40789044600175	1
ENST00000255305_40	0.598735096186557	1
ENST00000255305_49	0.618110595363821	1
ENST00000255380_497	0.218839583765791	1
ENST00000255380_615	0.229079786890581	1
ENST00000255380_684	0.0603663760694798	1
ENST00000255380_698	0.0894468238350075	1
ENST00000255380_713	0.0203970385001909	1
ENST00000255380_764	0.844223162085106	1
ENST00000255613_113	0.00438495943961271	1
ENST00000255613_209	0.613664207056238	1
ENST00000255631_108	0.0140003648896426	1
ENST00000255631_144	0.328459561170368	1
ENST00000255641_277	0	1
ENST00000255641_290	0.520173045229415	1
ENST00000255641_414	0.0255131314768453	1
ENST00000255641_81	0.0934176530315525	1
ENST00000255977_114	0.404851829670208	1
ENST00000256015_19	0.464433660506156	1
ENST00000256015_41	0.0759275434043164	1
ENST00000256015_85	0.396543060661386	1
ENST00000256079_13	0.44642086380039	1
ENST00000256178_16	0.298260392962743	1
ENST00000256178_27	0.31716054970928	1
ENST00000256190_12	0.446580069658386	1
ENST00000256190_56	0.378304645582517	1
ENST00000256194_141	0.272809773755421	1
ENST00000256194_193	0.239956271746578	1
ENST00000256194_236	0.292812833281402	1
ENST00000256261_146	0.0575067918443265	1
ENST00000256261_166	0.0347314160881664	1
ENST00000256261_215	0.32233438798863	1
ENST00000256261_290	0.394491152292889	1
ENST00000256261_30	0.0853209057063627	1
ENST00000256319_319	0.167988561013058	1
ENST00000256343_93	0.139850076726498	0
ENST00000256362_120	0.41397109137972	1
ENST00000256362_153	0.125165435416917	1
ENST00000256362_20	0.203681062617576	1
ENST00000256362_27	0.361565116550172	1
ENST00000256362_43	0.251361944090413	1
ENST00000256367_54	0.303716023985644	1
ENST00000256383_1	0.294390699301033	1
ENST00000256389_33	0.101452863148616	0
ENST00000256412_16	0.114141337099526	1
ENST00000256412_3	0.200631612270519	0
ENST00000256412_52	0.188795341980033	1
ENST00000256412_67	0.254342490098793	1
ENST00000256412_70	0.0302935866528396	1
ENST00000256429_1	0.347762093253138	1
ENST00000256429_4	0.297778766803016	1
ENST00000256447_14	0.167247351841588	1
ENST00000256474_10	0.0125236344048464	0
ENST00000256474_118	0.0568435875845649	0
ENST00000256495_420	0.289701358195521	1
ENST00000256495_89	0.636367536609222	1
ENST00000256495_94	0.287277247224	1
ENST00000256544_136	0.286009234048104	1
ENST00000256544_38	0.299023920206176	1
ENST00000256592_26	0.382467778554456	0
ENST00000256593_29	0.000725337338741096	1
ENST00000256594_163	0.00956762744160791	1
ENST00000256646_202	0.29512259121916	1
ENST00000256649_331	0.286062483234361	1
ENST00000256649_436	0.333783450564604	1
ENST00000256689_202	0.0101429136654638	1
ENST00000256707_34	0.263862664552444	1
ENST00000256785_22	0.0875293655990539	0
ENST00000256854_17	0.347539291724069	1
ENST00000256906_14	0.00143951564150156	0
ENST00000256906_88	0.165202973113874	0
ENST00000256953_250	0.551542991323687	1
ENST00000256953_255	0.433906817499275	1
ENST00000256958_77	0.116339938038098	0
ENST00000256969_35	0.0338249881800891	1
ENST00000256969_67	0.176300526056457	1
ENST00000256996_151	0.11613051651819	1
ENST00000256996_53	0.0592341672780663	1
ENST00000257181_26	0.196241452503459	1
ENST00000257181_99	0.222598012088161	1
ENST00000257192_121	0.38438924537615	0
ENST00000257192_21	0.369763053580274	1
ENST00000257209_116	0.516980369197247	1
ENST00000257215_66	0.202765696646699	1
ENST00000257248_21	0.0292853731689972	1
ENST00000257287_40	0.23265344107834	1
ENST00000257290_83	0.149622954592041	1
ENST00000257336_104	0.221556267326299	1
ENST00000257336_222	0.195496234746248	1
ENST00000257336_273	0.265203969843301	1
ENST00000257336_332	0.00929726458442666	1
ENST00000257336_521	0.331476888661423	1
ENST00000257430_13	0.488424666973197	1
ENST00000257430_37	0.488424666973197	1
ENST00000257527_34	0.287759306744348	1
ENST00000257555_8	0.632289829849619	0
ENST00000257575_193	0.255287757952492	1
ENST00000257575_217	0.383038460321718	1
ENST00000257575_3	0.0339713015596215	1
ENST00000257575_46	0.248394236390418	1
ENST00000257575_49	0.302904827073945	1
ENST00000257600_322	0.0568589177165189	1
ENST00000257604_204	0.108168706856242	1
ENST00000257604_450	0.00956762744160791	1
ENST00000257627_17	0.120479019495594	0
ENST00000257627_32	0.212668474358269	0
ENST00000257663_66	0.33673794076567	1
ENST00000257663_87	0.341071546971741	1
ENST00000257694_132	0.0106833143593608	1
ENST00000257694_162	0.516120256705497	1
ENST00000257694_169	0.295238406845018	1
ENST00000257694_183	0.310804828677379	1
ENST00000257694_207	0.135830981990833	1
ENST00000257694_223	0.175872365763298	1
ENST00000257694_26	0.212569830647003	1
ENST00000257700_87	0.229803986657693	1
ENST00000257724_127	0.153814797705095	1
ENST00000257724_132	0.34682419252999	1
ENST00000257749_231	0.34638573992209	1
ENST00000257749_236	0.330676417425084	1
ENST00000257749_436	0.221526365443477	1
ENST00000257749_499	0.218413536105657	1
ENST00000257749_520	0.122853835696521	1
ENST00000257749_572	0.0307327976418248	1
ENST00000257749_609	0.441452546795363	1
ENST00000257749_640	0.393358076780234	1
ENST00000257749_700	0.336567846722082	1
ENST00000257749_708	0.526669337612625	1
ENST00000257749_796	0.539147794172773	1
ENST00000257818_142	0.137247096158821	1
ENST00000257818_249	0.0385017618276031	1
ENST00000257818_357	0.526857578632201	1
ENST00000257831_114	0.540752041020183	0
ENST00000257836_230	0.269680314203784	1
ENST00000257861_155	0.0648456456141522	1
ENST00000257861_183	0.0283266169659816	1
ENST00000257861_206	0.0140003648896426	1
ENST00000257861_240	0.17241891497768	1
ENST00000257861_279	0.158857977757333	0
ENST00000257861_290	0.240985340710287	1
ENST00000257861_297	0.0251502461271645	0
ENST00000257861_313	0.182957107699215	1
ENST00000257861_360	0.229619754223858	1
ENST00000257861_369	0.0705255407582164	1
ENST00000257861_404	0.279569982756581	0
ENST00000257894_134	0.00956762744160791	0
ENST00000257897_33	0.380242309257406	1
ENST00000257904_19	0.299027712111606	1
ENST00000257904_66	0.312527220463982	1
ENST00000257940_66	0.348479575930631	1
ENST00000257981_187	0.387981588240673	1
ENST00000257981_360	0.310420871167521	1
ENST00000258104_10	0.206949630928427	1
ENST00000258106_17	0.309372355145962	1
ENST00000258111_61	0.175834284198762	1
ENST00000258149_205	0.214173264943249	1
ENST00000258149_71	0.250908540541103	1
ENST00000258168_5	0.11540382492751	1
ENST00000258168_98	0.0873371701638147	1
ENST00000258169_1	0.18002693986298	1
ENST00000258214_130	0.270101269876626	1
ENST00000258229_12	0.319967263938719	1
ENST00000258385_31	0.0778117412126384	0
ENST00000258385_52	0.00854164617232065	0
ENST00000258399_183	0.327740236710238	1
ENST00000258399_216	0.329628984805076	1
ENST00000258400_254	0.430189287585475	1
ENST00000258400_262	0.215768844578247	1
ENST00000258400_270	0.12411865283784	1
ENST00000258400_343	0.329273412415868	1
ENST00000258400_352	0.257260957198271	1
ENST00000258400_369	0.526394911999625	1
ENST00000258400_37	0.191532935190486	1
ENST00000258400_391	0.595705038727272	1
ENST00000258400_42	0.226443220874808	1
ENST00000258400_87	0.0788954136145439	1
ENST00000258411_68	0.287504165678965	1
ENST00000258428_177	0.15592710571009	1
ENST00000258456_26	0.373918169380732	1
ENST00000258456_46	0.328801591040182	1
ENST00000258484_119	0.357371919185178	1
ENST00000258484_14	0.720243563836403	1
ENST00000258484_23	0.663752298436392	1
ENST00000258484_5	0.720243563836403	1
ENST00000258499_120	0.0081711228417016	1
ENST00000258499_213	0.253410060553479	1
ENST00000258499_250	0.459042546045649	1
ENST00000258499_52	0.207603842955311	1
ENST00000258526_269	0.184924023215995	1
ENST00000258526_4	0.324566736885532	1
ENST00000258538_121	0.376080909727949	1
ENST00000258538_21	0.297093461151604	1
ENST00000258704_23	0.0506436596957722	0
ENST00000258704_54	0.0506436596957722	0
ENST00000258704_93	0.0506436596957722	0
ENST00000258729_137	0.248173601664451	1
ENST00000258733_14	0.323438645020015	0
ENST00000258733_154	0.582872743220398	1
ENST00000258733_208	0.0140003648896426	1
ENST00000258733_38	0.0523460085536719	0
ENST00000258733_65	0.374647677815446	1
ENST00000258733_93	0.508314294356735	1
ENST00000258770_1	0.0527286118115904	1
ENST00000258829_122	0.270092331813826	1
ENST00000258829_95	0.131842655859231	1
ENST00000258886_110	0.339922437116124	1
ENST00000258888_41	0.137895132796862	0
ENST00000258888_89	0.127454012854343	1
ENST00000258991_38	0.169689772299329	1
ENST00000259056_167	0.42012416215141	1
ENST00000259056_177	0.0388163274680862	1
ENST00000259056_182	0.546327821275146	1
ENST00000259056_43	0.20896611206619	1
ENST00000259056_71	0.174020182470823	1
ENST00000259089_106	0.0255131314768453	1
ENST00000259089_176	0.238129277540176	1
ENST00000259089_52	0.0653335013328006	1
ENST00000259089_68	0.108041569684171	1
ENST00000259199_63	0.0338653448878831	0
ENST00000259199_68	0.239168584648547	0
ENST00000259211_34	0.0430788625323775	1
ENST00000259211_80	0.0122333369591172	0
ENST00000259239_220	0.121905155127935	1
ENST00000259239_357	0.0889857823047591	1
ENST00000259239_425	0.00929726458442666	1
ENST00000259239_528	0.00946990462166101	1
ENST00000259239_546	0.0668052481704598	1
ENST00000259241_146	0.0577162133642348	0
ENST00000259241_296	0.643132458407131	1
ENST00000259324_224	0.0306673601881132	1
ENST00000259324_286	0.0507209062263954	1
ENST00000259324_39	0.038847908623313	1
ENST00000259324_422	0.429168777494023	1
ENST00000259324_436	0.418334761978846	1
ENST00000259351_157	0.287717054083839	1
ENST00000259351_213	0.351735847633873	1
ENST00000259400_64	0.398625250103248	1
ENST00000259455_157	0.238594977697096	1
ENST00000259456_11	0.00143951564150156	0
ENST00000259456_39	0.0660564010180508	1
ENST00000259711_17	0.14521627295132	1
ENST00000259746_167	0.57747783685446	1
ENST00000259750_233	0.868410264232971	1
ENST00000259782_21	0.213949000822085	1
ENST00000259803_6	0.224155726838933	0
ENST00000259881_144	0.0544705048261206	1
ENST00000259881_168	0.0553082450758316	1
ENST00000259881_205	0.131478470427688	1
ENST00000259881_32	0.00854164617232065	1
ENST00000259881_48	0.26457695119536	1
ENST00000259883_228	0.012375262562366	1
ENST00000259895_129	0.16318026241719	1
ENST00000259939_179	0.363842589121695	1
ENST00000259939_301	0	1
ENST00000259953_196	0.00401443610899366	1
ENST00000259953_46	0.15606632280946	1
ENST00000260010_1028	0.146274539586843	0
ENST00000260010_1106	0.158473045186079	0
ENST00000260010_1136	0.201714417951184	0
ENST00000260010_1170	0.0556280652138397	1
ENST00000260010_1192	0.185353050230396	0
ENST00000260010_1310	0.0743101873981332	1
ENST00000260010_1348	0.167365930141401	1
ENST00000260010_1363	0.0125377727950937	0
ENST00000260010_248	0.10459846538337	1
ENST00000260010_252	0.0784096163588434	0
ENST00000260010_257	0.0438419564151889	1
ENST00000260010_289	0.0852712317452255	1
ENST00000260010_360	0.0553358176453177	0
ENST00000260010_432	0.106691705521058	0
ENST00000260010_541	0.0744789813598596	0
ENST00000260010_550	0.0730591836265957	0
ENST00000260010_575	0.0140003648896426	0
ENST00000260010_621	0.101875064733243	0
ENST00000260010_747	0.150205932966912	1
ENST00000260010_843	0.0603415661739501	1
ENST00000260010_849	0.133116519403505	1
ENST00000260010_878	0.152968011052429	1
ENST00000260010_906	0.0682326838846619	1
ENST00000260010_939	0.109402972073808	1
ENST00000260010_974	0.138981838723112	0
ENST00000260010_982	0.0242427348175357	1
ENST00000260113_74	0.290231033214058	1
ENST00000260126_201	0.344473048652963	1
ENST00000260126_306	0.367841045057804	1
ENST00000260126_447	0.332478655906033	1
ENST00000260126_476	0.341145868318175	1
ENST00000260126_564	0.352673260826323	1
ENST00000260128_149	0.872759850611927	1
ENST00000260128_482	0.0135647291257773	0
ENST00000260128_536	0.336083349548243	1
ENST00000260128_541	0.349027452095233	1
ENST00000260128_599	0.427642535558322	1
ENST00000260129_253	0.0241569294146555	1
ENST00000260129_52	0.0377573024514777	1
ENST00000260187_222	0.53066855192982	1
ENST00000260187_8	0.32018042319398	1
ENST00000260191_48	0.113597198670276	0
ENST00000260191_76	0.0288010926754688	0
ENST00000260229_23	0.309589902177507	0
ENST00000260229_3	0.175714514157241	0
ENST00000260229_6	0.284731199407856	0
ENST00000260283_123	0.183494474868768	1
ENST00000260283_236	0.179251657712714	1
ENST00000260283_48	0.00143951564150156	1
ENST00000260327_151	0.929320237030924	1
ENST00000260327_23	0.394017976665264	1
ENST00000260359_127	0.355160967468918	1
ENST00000260363_189	0	1
ENST00000260363_55	0.280139906142757	1
ENST00000260364_104	0.30129711334157	1
ENST00000260364_230	0.00438495943961271	0
ENST00000260385_636	0.261503828524403	1
ENST00000260402_156	0.00299056747273187	1
ENST00000260402_24	0.0079907364833739	1
ENST00000260402_67	0.254006364767435	1
ENST00000260408_120	0.362961404469768	1
ENST00000260502_114	0.189093927447632	1
ENST00000260505_261	0.469285349334163	1
ENST00000260505_307	0.282713851548852	1
ENST00000260526_158	0.338047285710757	1
ENST00000260526_195	0.233093410448411	1
ENST00000260526_80	0.184714005825233	1
ENST00000260599_40	0.0268983687006159	1
ENST00000260600_299	0.176230700826462	1
ENST00000260600_397	0.0585721547600114	1
ENST00000260600_424	0.242688772969738	1
ENST00000260600_578	0.116637277593913	0
ENST00000260600_597	0.0483411063783316	1
ENST00000260600_643	0.213888872035976	1
ENST00000260641_7	0.152201016924032	1
ENST00000260643_170	0.309319268469938	1
ENST00000260643_59	0.0177141028980125	1
ENST00000260653_30	0.779692082111437	1
ENST00000260723_140	0.120806640124773	0
ENST00000260723_68	0.164703308318314	0
ENST00000260723_73	0.230521306824953	0
ENST00000260743_186	0.00956762744160791	1
ENST00000260743_262	0.0959611548540506	1
ENST00000260743_405	0.252257754663285	1
ENST00000260818_31	0.444825717526013	1
ENST00000260843_224	0.021777346246902	1
ENST00000260843_237	0.173365645423473	1
ENST00000260843_332	0.0132444214570711	1
ENST00000260843_341	0.381023387605973	1
ENST00000260843_361	0.411509223864129	1
ENST00000260843_389	0.330561685200778	1
ENST00000260843_96	0.0296519962540308	1
ENST00000260908_24	0.00836125981399296	1
ENST00000260950_39	0.201793993795143	0
ENST00000260952_8	0.00913199167774264	1
ENST00000260983_125	0.172310791502838	1
ENST00000260983_26	0.00836125981399296	1
ENST00000260983_35	0.0803993916483608	1
ENST00000261015_135	0.193359225185879	1
ENST00000261015_139	0.0438319349508374	1
ENST00000261015_225	0.135719824991647	1
ENST00000261015_301	0.0313054837019571	1
ENST00000261015_439	0.0702659035763952	1
ENST00000261015_457	0.0140003648896426	1
ENST00000261015_471	0.00810503534705902	1
ENST00000261015_503	0.280619961370234	1
ENST00000261015_533	0.325882853090316	1
ENST00000261037_106	0.4994395563774	1
ENST00000261037_376	0.318755804323812	0
ENST00000261037_64	0.34676406374388	1
ENST00000261047_22	0.166771576050239	0
ENST00000261058_103	0.144263692137148	1
ENST00000261058_149	0.126095698159127	0
ENST00000261058_160	0.132250881563842	0
ENST00000261058_172	0.223696852111788	0
ENST00000261058_259	0.227948119799943	1
ENST00000261058_281	0.242330492076651	0
ENST00000261058_388	0.274399394681885	0
ENST00000261058_49	0.0620789630720414	1
ENST00000261058_68	0.0500159910069004	0
ENST00000261167_14	0.388464406142107	1
ENST00000261167_143	0.16993846712548	1
ENST00000261169_110	0.507250827393765	1
ENST00000261169_115	0.439635790733623	1
ENST00000261169_120	0.489903997621717	0
ENST00000261169_133	0.478852164224607	0
ENST00000261169_220	0.500976361478227	1
ENST00000261169_29	0.264660698135292	1
ENST00000261169_451	0.599043486438196	1
ENST00000261169_69	0.40223503573275	0
ENST00000261169_89	0.517591407672303	1
ENST00000261170_129	0.375320036818318	0
ENST00000261170_13	0.195058757199745	0
ENST00000261177_17	0.0222629268222922	1
ENST00000261177_39	0.0553542354716936	0
ENST00000261191_42	0.338895805805905	1
ENST00000261195_112	0.0271202493383667	0
ENST00000261208_17	0.241666366925571	0
ENST00000261208_187	0.0571489984819377	1
ENST00000261208_40	0.153431977766867	1
ENST00000261211_218	0.23424002848046	1
ENST00000261233_31	0.0548223394799759	1
ENST00000261267_9	0.298766124806992	1
ENST00000261304_5	0.33427179381395	1
ENST00000261318_103	0.262576829421026	1
ENST00000261318_77	0.211551324848421	1
ENST00000261326_27	0.0136298415590235	1
ENST00000261349_208	0.358107115478038	1
ENST00000261349_35	0.28683435266974	1
ENST00000261349_84	0.286955801983665	1
ENST00000261367_1003	0.0568388206177382	0
ENST00000261367_1232	0.178545009050737	0
ENST00000261367_1252	0.176711026904327	0
ENST00000261367_1281	0.0445384211025821	1
ENST00000261367_1317	0.204131053451999	1
ENST00000261367_1330	0.0665671706795138	1
ENST00000261367_1372	0.194576318488854	1
ENST00000261367_1412	0.594518876538593	1
ENST00000261367_195	0.0977358749355918	1
ENST00000261367_205	0.172809481237002	0
ENST00000261367_256	0.150056586063036	0
ENST00000261367_324	0.042897934473274	1
ENST00000261367_333	0.030519096685788	0
ENST00000261367_357	0.012375262562366	0
ENST00000261367_394	0.188554989345829	1
ENST00000261367_446	0.123250143984066	1
ENST00000261367_473	0.15892417359213	1
ENST00000261367_568	0.1763545336238	0
ENST00000261367_573	0.179120674465135	1
ENST00000261367_607	0.17312773044276	0
ENST00000261367_668	0.104917635480447	0
ENST00000261367_699	0.0410570727270127	0
ENST00000261367_758	0.131521048108663	0
ENST00000261367_762	0.119987480211671	0
ENST00000261367_793	0.147687891080875	0
ENST00000261367_805	0.142324945060707	0
ENST00000261367_909	0.0516321552713769	1
ENST00000261374_119	0.24826390318377	1
ENST00000261374_223	0.259249269895695	1
ENST00000261374_232	0.0894301394511141	1
ENST00000261374_422	0.487543861511813	1
ENST00000261374_442	0.631030808906601	0
ENST00000261402_118	0.105583548244088	1
ENST00000261402_1204	0.23103846855557	1
ENST00000261402_1269	0.29983165023291	1
ENST00000261402_247	0.082692790222691	1
ENST00000261402_535	0.212814354377181	1
ENST00000261405_169	0.345221029084131	1
ENST00000261405_48	0.141815042120486	0
ENST00000261435_191	0.151286896864939	1
ENST00000261435_244	0.0424801748350088	1
ENST00000261435_250	0.0816034841327176	1
ENST00000261435_265	0.127163498728303	1
ENST00000261435_331	0.343747386293757	1
ENST00000261435_340	0.0297994472051924	1
ENST00000261438_22	0.270418219000523	1
ENST00000261439_172	0.290128976787905	1
ENST00000261439_205	0.046819468899225	1
ENST00000261439_276	0.012375262562366	1
ENST00000261461_165	0.242853233325258	1
ENST00000261461_228	0.193934457239657	1
ENST00000261461_515	0.246498825376038	1
ENST00000261475_237	0.30054940376079	1
ENST00000261475_326	0.33478175092425	1
ENST00000261475_4	0.106707794034098	1
ENST00000261488_274	0.196885263875449	1
ENST00000261488_277	0.0908554083622132	1
ENST00000261488_293	0.0392814317541528	1
ENST00000261488_316	0.185746975034528	1
ENST00000261488_332	0.17952191222974	1
ENST00000261488_337	0.0336913505987094	1
ENST00000261488_372	0.314859296473701	1
ENST00000261488_383	0.0152557022673861	1
ENST00000261488_395	0.158253818882129	1
ENST00000261488_437	0.103061389432155	1
ENST00000261488_445	0.0292853731689972	1
ENST00000261488_511	0.501046890919231	1
ENST00000261520_44	0.0360276518744797	1
ENST00000261520_70	0.0209925301629826	1
ENST00000261530_57	0.276885042861532	1
ENST00000261558_20	0.0482243698611556	1
ENST00000261558_226	0.0080734000217547	1
ENST00000261558_238	0.0393027747647177	1
ENST00000261558_313	0.024890771455576	1
ENST00000261558_318	0.201979038780142	1
ENST00000261558_326	0.183861043783724	1
ENST00000261592_232	0.57813773673949	1
ENST00000261592_3	0.383034993436753	1
ENST00000261592_84	0.432072835352866	1
ENST00000261593_127	0.206334908888096	1
ENST00000261593_174	0.20832365494614	1
ENST00000261596_19	0.172836241255324	1
ENST00000261596_67	0	1
ENST00000261597_46	0.0140003648896426	1
ENST00000261601_3	0.396091282214403	1
ENST00000261637_26	0.601072426693801	1
ENST00000261643_31	0.384878401176661	1
ENST00000261654_464	0.366089455599387	1
ENST00000261655_1	0.261167053152113	1
ENST00000261655_31	0.188416963988166	0
ENST00000261655_52	0.852413298624036	1
ENST00000261658_112	0.297308408019425	1
ENST00000261658_38	0.112229404211485	1
ENST00000261658_66	0.0881332536238698	1
ENST00000261658_73	0.335663964807651	1
ENST00000261658_76	0.458756148845505	1
ENST00000261674_17	0.441630062139579	1
ENST00000261674_46	0.303600641720407	1
ENST00000261681_518	0.46004788851538	1
ENST00000261681_543	0.3043896289003	1
ENST00000261681_548	0.427433439058879	1
ENST00000261681_577	0.609309691200222	1
[truncated: 30,451 more rows]
