# Supplementary material for: Determinants of genome-wide distribution and evolution of uORFs in eukaryotes
Source: Nat Commun. 2021 Feb 17;12:1076. doi: 10.1038/s41467-021-21394-y (PMC7889888; doi:10.1038/s41467-021-21394-y)
Supplement: Supplementary file 12 — Source Data [file 41467_2021_21394_MOESM12_ESM.zip › Source Data/Fig3ef_fly_otherTriplets_BLS_in_longestTranscriptPerGene.txt]

triplet_id	bls
FBtr0006151_1	0
FBtr0006151_10	0.420684059034048
FBtr0006151_100	0.235437273062469
FBtr0006151_1000	0.380842113673652
FBtr0006151_1001	0.293898936228136
FBtr0006151_1002	0.293898936228136
FBtr0006151_1003	0.293898936228136
FBtr0006151_1004	0.380842113673652
FBtr0006151_1005	0.380842113673652
FBtr0006151_1006	0.275702145162313
FBtr0006151_1007	0.233125850911908
FBtr0006151_1008	0.174664187746241
FBtr0006151_1009	0.192860978812064
FBtr0006151_101	0.235437273062469
FBtr0006151_1010	0.147706257535682
FBtr0006151_1011	0.105711707745945
FBtr0006151_1012	0
FBtr0006151_1013	0
FBtr0006151_1014	0
FBtr0006151_1015	0.109833586298872
FBtr0006151_1016	0.118233888128075
FBtr0006151_1017	0.138125558347869
FBtr0006151_1018	0.278114807392525
FBtr0006151_1019	0.489587511233476
FBtr0006151_102	0.192860978812064
FBtr0006151_1020	0.350429928511568
FBtr0006151_1021	0.350429928511568
FBtr0006151_1022	0.266941006017576
FBtr0006151_1023	0.359183982850897
FBtr0006151_1024	0.466032357967839
FBtr0006151_1025	0.466032357967839
FBtr0006151_1026	0.486417052040911
FBtr0006151_1027	0.379297882256656
FBtr0006151_1028	0.249210482172425
FBtr0006151_1029	0.299764990179496
FBtr0006151_103	0.032689630775568
FBtr0006151_1030	0.379992884472714
FBtr0006151_1031	0.374073773434795
FBtr0006151_1032	0.228668932823613
FBtr0006151_1033	0
FBtr0006151_1034	0.130497426617696
FBtr0006151_1035	0
FBtr0006151_1036	0.072090101347887
FBtr0006151_1037	0.174664187746241
FBtr0006151_1038	0.137611076552508
FBtr0006151_104	0.032689630775568
FBtr0006151_1040	0.0686283501528991
FBtr0006151_1041	0.0824007153323442
FBtr0006151_1042	0.188391199994785
FBtr0006151_1043	0.23096749424519
FBtr0006151_1044	0.188391199994785
FBtr0006151_1045	0.167400911212827
FBtr0006151_1046	0.167400911212827
FBtr0006151_1047	0.174169251451683
FBtr0006151_1049	0.032689630775568
FBtr0006151_105	0.032689630775568
FBtr0006151_1050	0.0818865905845065
FBtr0006151_1051	0.0818865905845065
FBtr0006151_1052	0.130551764513553
FBtr0006151_1053	0.353647395159923
FBtr0006151_1054	0.210640489226552
FBtr0006151_1055	0.206587991060607
FBtr0006151_1056	0.0922796913195902
FBtr0006151_1057	0.274225463276816
FBtr0006151_1058	0.302172458991182
FBtr0006151_1059	0.228814036235406
FBtr0006151_106	0.148748555579376
FBtr0006151_1061	0.244445924217818
FBtr0006151_1062	0.244609639718705
FBtr0006151_1063	0.258540704188373
FBtr0006151_1064	0.258540704188373
FBtr0006151_1065	0.258540704188373
FBtr0006151_1066	0.275702145162313
FBtr0006151_1067	0.340987191785075
FBtr0006151_1068	0.402650983469113
FBtr0006151_1069	0.340987191785075
FBtr0006151_107	0.100412492617724
FBtr0006151_1070	0.340987191785075
FBtr0006151_1071	0.340987191785075
FBtr0006151_1072	0.340987191785075
FBtr0006151_1073	0.30072231968523
FBtr0006151_1074	0.192860978812064
FBtr0006151_1075	0.192860978812064
FBtr0006151_1076	0.245088820304358
FBtr0006151_1077	0.381345103275992
FBtr0006151_1078	0.333675942802562
FBtr0006151_1079	0.339541786209928
FBtr0006151_108	0.0248849579061893
FBtr0006151_1080	0.129581358471241
FBtr0006151_1081	0.129581358471241
FBtr0006151_1082	0.0107528853306463
FBtr0006151_1083	0.0107528853306463
FBtr0006151_1084	0.0107528853306463
FBtr0006151_1085	0.16081018237848
FBtr0006151_1086	0.491756535462571
FBtr0006151_1087	0.491756535462571
FBtr0006151_1088	0.491756535462571
FBtr0006151_1089	0.129417642970353
FBtr0006151_109	0.116174287999142
FBtr0006151_1090	0.129417642970353
FBtr0006151_1091	0.0107528853306463
FBtr0006151_1092	0.0107528853306463
FBtr0006151_1093	0.106243130437446
FBtr0006151_1094	0.126099250303806
FBtr0006151_1095	0.154046246018171
FBtr0006151_1096	0.135849454952349
FBtr0006151_1097	0.0701295446229306
FBtr0006151_1098	0.128591207788597
FBtr0006151_1099	0.128591207788597
FBtr0006151_11	0.359183982850897
FBtr0006151_110	0.107460415981121
FBtr0006151_1100	0.477500513883061
FBtr0006151_1101	0.497392184102855
FBtr0006151_1102	0.53566285367019
FBtr0006151_1103	0.514364047755276
FBtr0006151_1104	0.407570694802173
FBtr0006151_1105	0.407570694802173
FBtr0006151_1106	0.478184080051164
FBtr0006151_1107	0.427629572044093
FBtr0006151_1108	0.328337547191539
FBtr0006151_1109	0.364517514895652
FBtr0006151_111	0.121030697525788
FBtr0006151_1110	0.454913968263119
FBtr0006151_1111	0.466032357967839
FBtr0006151_1112	0.514364047755276
FBtr0006151_1113	0.532282680377586
FBtr0006151_1114	0.521164290672866
FBtr0006151_1115	0.516739791096091
FBtr0006151_1116	0.172537561813995
FBtr0006151_1118	0.129555751057936
FBtr0006151_1119	0.293898936228136
FBtr0006151_112	0.121030697525788
FBtr0006151_1120	0.286440345049358
FBtr0006151_1121	0.150993542327075
FBtr0006151_1122	0.0792273523871911
FBtr0006151_1123	0.0792273523871911
FBtr0006151_1124	0.0792273523871911
FBtr0006151_1125	0.266941006017576
FBtr0006151_1126	0.201562253281093
FBtr0006151_1127	0.113192197254661
FBtr0006151_1128	0.113192197254661
FBtr0006151_1129	0.202413441418444
FBtr0006151_113	0.127799037764644
FBtr0006151_1130	0.135756160276682
FBtr0006151_1131	0.135756160276682
FBtr0006151_1133	0.281326568298635
FBtr0006151_1134	0.141624325808852
FBtr0006151_1135	0.0818865905845065
FBtr0006151_1136	0.032689630775568
FBtr0006151_1137	0.032689630775568
FBtr0006151_1138	0.0266917850564539
FBtr0006151_1139	0.0940855359312148
FBtr0006151_114	0.0611296047253455
FBtr0006151_1140	0
FBtr0006151_1141	0.0107528853306463
FBtr0006151_1143	0.135537002401234
FBtr0006151_1144	0.0930992513626664
FBtr0006151_1145	0.072090101347887
FBtr0006151_1146	0.0107528853306463
FBtr0006151_1147	0.0632124962836463
FBtr0006151_1148	0.0909899865372819
FBtr0006151_1149	0.171099827058374
FBtr0006151_115	0.0611296047253455
FBtr0006151_1150	0.137815760405616
FBtr0006151_1151	0.174598691018687
FBtr0006151_1152	0.108217165487103
FBtr0006151_1153	0.032689630775568
FBtr0006151_1154	0.0527537435448122
FBtr0006151_1155	0.0534160070470268
FBtr0006151_1156	0.0624159469446118
FBtr0006151_1157	0.072090101347887
FBtr0006151_1158	0.132863186664115
FBtr0006151_1159	0.246229775754706
FBtr0006151_116	0.225320449911216
FBtr0006151_1160	0.203653481504301
FBtr0006151_1161	0.203653481504301
FBtr0006151_1162	0.203653481504301
FBtr0006151_1163	0.447489218522356
FBtr0006151_1164	0.447489218522356
FBtr0006151_1165	0.53566285367019
FBtr0006151_1166	0.266941006017576
FBtr0006151_1167	0.266941006017576
FBtr0006151_1168	0.248520590911827
FBtr0006151_1169	0.350241491636685
FBtr0006151_117	0.174478540579283
FBtr0006151_1170	0.368224668274975
FBtr0006151_1171	0.385386109248915
FBtr0006151_1172	0.281739862650345
FBtr0006151_1173	0.235437273062469
FBtr0006151_1174	0.235437273062469
FBtr0006151_1175	0.39001044490333
FBtr0006151_1176	0.487331163882753
FBtr0006151_1177	0.400656780936603
FBtr0006151_1178	0.322544166008872
FBtr0006151_1179	0.235437273062469
FBtr0006151_118	0.0711658772534531
FBtr0006151_1180	0.327458148790755
FBtr0006151_1181	0.39624348580939
FBtr0006151_1182	0.162914052014011
FBtr0006151_1183	0.101338846715567
FBtr0006151_1184	0.127285911346246
FBtr0006151_1185	0.228323868762317
FBtr0006151_1186	0.291899005144449
FBtr0006151_1187	0.293898936228136
FBtr0006151_1188	0.293898936228136
FBtr0006151_1189	0.293898936228136
FBtr0006151_119	0.0878249778023686
FBtr0006151_1190	0.293898936228136
FBtr0006151_1191	0.293898936228136
FBtr0006151_1192	0.258540704188373
FBtr0006151_1193	0.032689630775568
FBtr0006151_1194	0.032689630775568
FBtr0006151_1195	0.155390586966996
FBtr0006151_1196	0.129285842429933
FBtr0006151_1197	0.165903048601505
FBtr0006151_1198	0.420684059034048
FBtr0006151_1199	0.420684059034048
FBtr0006151_12	0.359183982850897
FBtr0006151_120	0.119724346608931
FBtr0006151_1200	0.420684059034048
FBtr0006151_121	0.213745153420904
FBtr0006151_122	0.213745153420904
FBtr0006151_123	0.213745153420904
FBtr0006151_124	0.276608940600354
FBtr0006151_125	0.245915214254582
FBtr0006151_126	0.153148629421015
FBtr0006151_13	0.359183982850897
FBtr0006151_14	0.293898936228136
FBtr0006151_15	0.293898936228136
FBtr0006151_16	0.420684059034048
FBtr0006151_17	0.420684059034048
FBtr0006151_18	0.420684059034048
FBtr0006151_19	0.420684059034048
FBtr0006151_20	0.420684059034048
FBtr0006151_21	0.420684059034048
FBtr0006151_22	0.420684059034048
FBtr0006151_23	0.251322641977731
FBtr0006151_24	0.251322641977731
FBtr0006151_25	0.251322641977731
FBtr0006151_26	0.26595194051377
FBtr0006151_27	0.26595194051377
FBtr0006151_28	0.26595194051377
FBtr0006151_29	0.362222395868382
FBtr0006151_3	0
FBtr0006151_30	0.30072231968523
FBtr0006151_31	0.30072231968523
FBtr0006151_32	0.293898936228136
FBtr0006151_33	0.293898936228136
FBtr0006151_34	0.380842113673652
FBtr0006151_35	0.380842113673652
FBtr0006151_36	0.293898936228136
FBtr0006151_37	0.251322641977731
FBtr0006151_38	0.251322641977731
FBtr0006151_39	0.378107764783643
FBtr0006151_4	0
FBtr0006151_40	0.378107764783643
FBtr0006151_41	0.378107764783643
FBtr0006151_42	0.359183982850897
FBtr0006151_43	0.251322641977731
FBtr0006151_44	0.338265819423247
FBtr0006151_45	0
FBtr0006151_46	0.101761666428484
FBtr0006151_47	0
FBtr0006151_48	0.362645322607829
FBtr0006151_49	0.275702145162313
FBtr0006151_5	0
FBtr0006151_50	0.275702145162313
FBtr0006151_51	0.345840709840866
FBtr0006151_52	0.277094323461172
FBtr0006151_53	0.277094323461172
FBtr0006151_54	0.224364711767171
FBtr0006151_55	0.165903048601505
FBtr0006151_56	0.165903048601505
FBtr0006151_57	0.192860978812064
FBtr0006151_58	0.192860978812064
FBtr0006151_59	0.192860978812064
FBtr0006151_6	0.420684059034048
FBtr0006151_60	0.192860978812064
FBtr0006151_61	0.251322641977731
FBtr0006151_62	0.293898936228136
FBtr0006151_63	0.359183982850897
FBtr0006151_64	0.398076546741343
FBtr0006151_65	0.032689630775568
FBtr0006151_66	0.032689630775568
FBtr0006151_67	0.032689630775568
FBtr0006151_68	0.334275400154016
FBtr0006151_69	0.272775323970865
FBtr0006151_7	0.420684059034048
FBtr0006151_70	0.127814587315888
FBtr0006151_71	0.127814587315888
FBtr0006151_72	0.127814587315888
FBtr0006151_73	0.30072231968523
FBtr0006151_74	0.292917646815852
FBtr0006151_75	0.314575777638606
FBtr0006151_76	0.322380450507985
FBtr0006151_77	0.128559570921656
FBtr0006151_78	0.181257218528259
FBtr0006151_79	0.23071894179634
FBtr0006151_8	0.420684059034048
FBtr0006151_80	0.114415611383103
FBtr0006151_81	0.114415611383103
FBtr0006151_82	0.11337927875258
FBtr0006151_83	0.292917646815852
FBtr0006151_84	0.227632600193091
FBtr0006151_85	0.227632600193091
FBtr0006151_86	0.227632600193091
FBtr0006151_87	0.292917646815852
FBtr0006151_88	0.359183982850897
FBtr0006151_89	0.359183982850897
FBtr0006151_897	0.480587571335891
FBtr0006151_898	0.164173370911611
FBtr0006151_899	0.032689630775568
FBtr0006151_9	0.420684059034048
FBtr0006151_90	0.359183982850897
FBtr0006151_900	0.032689630775568
FBtr0006151_901	0.0779342174923093
FBtr0006151_902	0.0779342174923093
FBtr0006151_903	0.192860978812064
FBtr0006151_904	0.192860978812064
FBtr0006151_905	0.251322641977731
FBtr0006151_906	0.251322641977731
FBtr0006151_907	0.224364711767171
FBtr0006151_908	0.217596371528315
FBtr0006151_909	0.178845646740484
FBtr0006151_91	0.359183982850897
FBtr0006151_910	0.0989433675070887
FBtr0006151_911	0.151756451122156
FBtr0006151_912	0
FBtr0006151_913	0
FBtr0006151_914	0
FBtr0006151_915	0
FBtr0006151_916	0
FBtr0006151_917	0
FBtr0006151_918	0
FBtr0006151_919	0
FBtr0006151_92	0.359183982850897
FBtr0006151_920	0.178829116405133
FBtr0006151_921	0.200943604844561
FBtr0006151_922	0.178336092551855
FBtr0006151_923	0.0969026847560417
FBtr0006151_924	0.129417642970353
FBtr0006151_925	0.132588128480918
FBtr0006151_926	0
FBtr0006151_927	0
FBtr0006151_928	0.179814027174119
FBtr0006151_929	0.232285643521126
FBtr0006151_93	0.359183982850897
FBtr0006151_930	0.146886697492606
FBtr0006151_931	0.167895847507385
FBtr0006151_932	0.298450669295189
FBtr0006151_933	0.353859988449083
FBtr0006151_934	0.328182007815763
FBtr0006151_935	0.251322641977731
FBtr0006151_936	0.316607688600492
FBtr0006151_937	0.359183982850897
FBtr0006151_938	0.380842113673652
FBtr0006151_939	0.360950443453858
FBtr0006151_94	0.235437273062469
FBtr0006151_940	0.247049335797782
FBtr0006151_941	0.247049335797782
FBtr0006151_942	0.247049335797782
FBtr0006151_943	0.370118774683536
FBtr0006151_944	0.27043925062764
FBtr0006151_945	0.143654127821727
FBtr0006151_946	0.143654127821727
FBtr0006151_947	0.197348811776853
FBtr0006151_948	0.197348811776853
FBtr0006151_949	0.255810474942519
FBtr0006151_95	0.235437273062469
FBtr0006151_950	0.186230422072133
FBtr0006151_951	0.186230422072133
FBtr0006151_952	0.186230422072133
FBtr0006151_953	0.197348811776853
FBtr0006151_954	0.197348811776853
FBtr0006151_955	0.197348811776853
FBtr0006151_956	0.197348811776853
FBtr0006151_957	0.197348811776853
FBtr0006151_958	0.220057564149209
FBtr0006151_959	0
FBtr0006151_96	0.227632600193091
FBtr0006151_960	0
FBtr0006151_961	0
FBtr0006151_962	0.0107528853306463
FBtr0006151_963	0.174664187746241
FBtr0006151_964	0.293898936228136
FBtr0006151_965	0.39001044490333
FBtr0006151_966	0.426190412607443
FBtr0006151_967	0.367728749441777
FBtr0006151_968	0.349531958375954
FBtr0006151_969	0.397863648163391
FBtr0006151_97	0.263602466045309
FBtr0006151_970	0.352957333709596
FBtr0006151_971	0.392799279069993
FBtr0006151_972	0.228898829320036
FBtr0006151_973	0.246060270293976
FBtr0006151_974	0.158545044815995
FBtr0006151_975	0.0818865905845065
FBtr0006151_976	0.0818865905845065
FBtr0006151_977	0.239949234369003
FBtr0006151_978	0.339292312631103
FBtr0006151_979	0.339292312631103
FBtr0006151_98	0.263602466045309
FBtr0006151_980	0.238254355215031
FBtr0006151_981	0.258146025434825
FBtr0006151_982	0.258146025434825
FBtr0006151_983	0.420684059034048
FBtr0006151_984	0.342330725648588
FBtr0006151_985	0.342330725648588
FBtr0006151_986	0.342330725648588
FBtr0006151_987	0.420684059034048
FBtr0006151_988	0.420684059034048
FBtr0006151_989	0.378107764783643
FBtr0006151_99	0.271407138914688
FBtr0006151_990	0.378107764783643
FBtr0006151_991	0.192860978812064
FBtr0006151_992	0.331548781737664
FBtr0006151_993	0.192860978812064
FBtr0006151_994	0.21052507602702
FBtr0006151_996	0.166158192831909
FBtr0006151_997	0.293898936228136
FBtr0006151_998	0.387919743040108
FBtr0006151_999	0.387919743040108
FBtr0070002_1	0.0107528853306463
FBtr0070002_10	0.116742482199244
FBtr0070002_100	0.0820890926754737
FBtr0070002_101	0.0695583563117759
FBtr0070002_102	0.127889569927652
FBtr0070002_103	0.0626595665231291
FBtr0070002_104	0.00875295424695919
FBtr0070002_105	0.0773578708532947
FBtr0070002_106	0.00888340379674985
FBtr0070002_107	0.0495633107453227
FBtr0070002_108	0.032689630775568
FBtr0070002_109	0.032689630775568
FBtr0070002_11	0.135800253452685
FBtr0070002_110	0.0960319651541548
FBtr0070002_111	0.162551346120528
FBtr0070002_112	0.073229506668077
FBtr0070002_113	0
FBtr0070002_114	0
FBtr0070002_115	0.0653146333175577
FBtr0070002_116	0.108217165487103
FBtr0070002_117	0.119856388397679
FBtr0070002_118	0.141266763329695
FBtr0070002_119	0.252795537580397
FBtr0070002_12	0.124681863747965
FBtr0070002_120	0.251843475183586
FBtr0070002_121	0.1017782608043
FBtr0070002_122	0.1017782608043
FBtr0070002_123	0.0107528853306463
FBtr0070002_124	0.0107528853306463
FBtr0070002_125	0
FBtr0070002_126	0
FBtr0070002_127	0
FBtr0070002_128	0.073229506668077
FBtr0070002_129	0
FBtr0070002_13	0.0653146333175577
FBtr0070002_130	0
FBtr0070002_131	0
FBtr0070002_132	0.0199234448175977
FBtr0070002_133	0.127240144345489
FBtr0070002_134	0.164187079957439
FBtr0070002_135	0.0228850268225022
FBtr0070002_136	0.0852203047129714
FBtr0070002_137	0.0852203047129714
FBtr0070002_138	0
FBtr0070002_139	0
FBtr0070002_14	0.118167452725213
FBtr0070002_140	0
FBtr0070002_141	0
FBtr0070002_142	0.0107528853306463
FBtr0070002_143	0
FBtr0070002_144	0.0852203047129714
FBtr0070002_145	0.0852203047129714
FBtr0070002_146	0
FBtr0070002_147	0
FBtr0070002_148	0.0852203047129714
FBtr0070002_149	0.0912181504320855
FBtr0070002_15	0.23019902972046
FBtr0070002_150	0.045434946560105
FBtr0070002_151	0.0688695151393497
FBtr0070002_152	0.0688695151393497
FBtr0070002_153	0.0107528853306463
FBtr0070002_154	0.0107528853306463
FBtr0070002_155	0.0763386159725083
FBtr0070002_156	0.086374888500616
FBtr0070002_157	0.0945705064767109
FBtr0070002_158	0.0945705064767109
FBtr0070002_159	0.0667930162230754
FBtr0070002_16	0.101468462862047
FBtr0070002_160	0.0259212905367118
FBtr0070002_17	0.0682374050461828
FBtr0070002_18	0.0682374050461828
FBtr0070002_19	0.137956052887139
FBtr0070002_2	0.032689630775568
FBtr0070002_20	0.11903299031304
FBtr0070002_21	0.0824157841414683
FBtr0070002_22	0.0567567436949677
FBtr0070002_23	0.0567567436949677
FBtr0070002_24	0.120331880077099
FBtr0070002_25	0.15710931022832
FBtr0070002_26	0.215376571105932
FBtr0070002_27	0.164913983097698
FBtr0070002_28	0.153795593392978
FBtr0070002_29	0.0714278378456723
FBtr0070002_3	0.032689630775568
FBtr0070002_30	0.0714278378456723
FBtr0070002_31	0.0714278378456723
FBtr0070002_32	0.15710931022832
FBtr0070002_33	0.15710931022832
FBtr0070002_34	0.0611296047253455
FBtr0070002_35	0.0107528853306463
FBtr0070002_36	0
FBtr0070002_37	0
FBtr0070002_38	0
FBtr0070002_39	0.0199234448175977
FBtr0070002_4	0.032689630775568
FBtr0070002_40	0.0199234448175977
FBtr0070002_41	0.0199234448175977
FBtr0070002_42	0.0779342174923093
FBtr0070002_43	0.146979986027406
FBtr0070002_44	0.146979986027406
FBtr0070002_45	0.320442238641689
FBtr0070002_46	0.223181243975311
FBtr0070002_47	0.203289573755517
FBtr0070002_48	0.268574620378278
FBtr0070002_49	0.268574620378278
FBtr0070002_5	0.032689630775568
FBtr0070002_50	0.0912181504320855
FBtr0070002_51	0
FBtr0070002_52	0.0551317590062314
FBtr0070002_53	0.0551317590062314
FBtr0070002_54	0
FBtr0070002_55	0
FBtr0070002_56	0
FBtr0070002_57	0.164913983097698
FBtr0070002_58	0.258146025434825
FBtr0070002_59	0.23019902972046
FBtr0070002_6	0.032689630775568
FBtr0070002_60	0.288466290598072
FBtr0070002_61	0.288466290598072
FBtr0070002_62	0.316413286312438
FBtr0070002_63	0.177802898659002
FBtr0070002_64	0.0917581475277539
FBtr0070002_65	0.0107528853306463
FBtr0070002_66	0.0107528853306463
FBtr0070002_67	0.0107528853306463
FBtr0070002_68	0.0567567436949677
FBtr0070002_69	0.0107528853306463
FBtr0070002_7	0.0902868924137094
FBtr0070002_70	0.0107528853306463
FBtr0070002_71	0.0107528853306463
FBtr0070002_72	0.182582115739211
FBtr0070002_73	0.0845342339486033
FBtr0070002_74	0.0596284102553141
FBtr0070002_75	0.0596284102553141
FBtr0070002_76	0
FBtr0070002_77	0
FBtr0070002_78	0
FBtr0070002_79	0
FBtr0070002_8	0.158545044815995
FBtr0070002_80	0
FBtr0070002_81	0.045434946560105
FBtr0070002_82	0
FBtr0070002_83	0
FBtr0070002_84	0
FBtr0070002_85	0
FBtr0070002_86	0.0590841320984286
FBtr0070002_87	0
FBtr0070002_88	0
FBtr0070002_89	0.297937787634184
FBtr0070002_9	0.158545044815995
FBtr0070002_90	0.119665253927869
FBtr0070002_91	0.0832787688833652
FBtr0070002_92	0.0546232250787086
FBtr0070002_93	0.113084888244375
FBtr0070002_94	0.0995793437143506
FBtr0070002_95	0.143349654887996
FBtr0070002_96	0.0732487688117539
FBtr0070002_97	0.180497431925159
FBtr0070002_98	0.196384230785048
FBtr0070002_99	0.124890011049779
FBtr0070006_1	0.279718201671914
FBtr0070006_10	0.218275832088529
FBtr0070006_100	0.128559570921656
FBtr0070006_101	0.128559570921656
FBtr0070006_102	0.167894864968745
FBtr0070006_103	0.276737495254196
FBtr0070006_104	0.167503919862029
FBtr0070006_105	0.032689630775568
FBtr0070006_106	0.032689630775568
FBtr0070006_107	0.032689630775568
FBtr0070006_108	0.175699537838124
FBtr0070006_109	0.218275832088529
FBtr0070006_11	0.175699537838124
FBtr0070006_110	0.333770094567739
FBtr0070006_111	0.146222255737317
FBtr0070006_112	0.032689630775568
FBtr0070006_113	0.155390586966996
FBtr0070006_114	0.243864050798953
FBtr0070006_115	0.210138148801528
FBtr0070006_116	0.136364243791035
FBtr0070006_117	0.228916813286215
FBtr0070006_118	0.281608377925915
FBtr0070006_119	0.281608377925915
FBtr0070006_12	0.370996067644378
FBtr0070006_120	0.281608377925915
FBtr0070006_121	0.516746853092566
FBtr0070006_122	0.453414307255179
FBtr0070006_123	0.032689630775568
FBtr0070006_124	0.032689630775568
FBtr0070006_125	0.032689630775568
FBtr0070006_126	0.032689630775568
FBtr0070006_127	0.032689630775568
FBtr0070006_128	0.032689630775568
FBtr0070006_129	0.160321343087089
FBtr0070006_13	0.573216287575669
FBtr0070006_130	0.0266917850564539
FBtr0070006_131	0.0266917850564539
FBtr0070006_132	0.191969035498287
FBtr0070006_133	0.424330172200362
FBtr0070006_14	0.313037271263722
FBtr0070006_15	0.324676494174297
FBtr0070006_16	0.324676494174297
FBtr0070006_17	0.431176904986423
FBtr0070006_18	0.31233402800482
FBtr0070006_19	0.032689630775568
FBtr0070006_2	0.136634152419038
FBtr0070006_20	0.254575608098055
FBtr0070006_21	0.254575608098055
FBtr0070006_22	0.254575608098055
FBtr0070006_23	0.254575608098055
FBtr0070006_24	0.032689630775568
FBtr0070006_25	0.032689630775568
FBtr0070006_26	0.116742482199244
FBtr0070006_27	0.482008962613956
FBtr0070006_28	0.493127352318677
FBtr0070006_29	0.656906455037529
FBtr0070006_3	0.136634152419038
FBtr0070006_30	0
FBtr0070006_31	0
FBtr0070006_32	0
FBtr0070006_33	0.189798572551898
FBtr0070006_34	0.189798572551898
FBtr0070006_35	0.175699537838124
FBtr0070006_36	0.032689630775568
FBtr0070006_37	0.032689630775568
FBtr0070006_38	0.032689630775568
FBtr0070006_39	0.0107528853306463
FBtr0070006_4	0.136634152419038
FBtr0070006_40	0.0107528853306463
FBtr0070006_41	0.0792273523871911
FBtr0070006_42	0.1735242236072
FBtr0070006_43	0.326244459163049
FBtr0070006_44	0.140984201884902
FBtr0070006_45	0.206269248507664
FBtr0070006_46	0.189636523857632
FBtr0070006_47	0.263992302286989
FBtr0070006_48	0.0735613564619315
FBtr0070006_49	0.032689630775568
FBtr0070006_5	0.288376718164771
FBtr0070006_50	0.0266917850564539
FBtr0070006_51	0.340159639842882
FBtr0070006_52	0.288419707739337
FBtr0070006_53	0.032689630775568
FBtr0070006_54	0.032689630775568
FBtr0070006_55	0.0107528853306463
FBtr0070006_56	0.0107528853306463
FBtr0070006_57	0.0107528853306463
FBtr0070006_58	0.128030377364694
FBtr0070006_59	0.0636231649762936
FBtr0070006_6	0.519835647533349
FBtr0070006_60	0.0248849579061893
FBtr0070006_61	0
FBtr0070006_62	0
FBtr0070006_63	0
FBtr0070006_64	0
FBtr0070006_65	0
FBtr0070006_66	0
FBtr0070006_67	0
FBtr0070006_68	0.336857152020569
FBtr0070006_69	0.336857152020569
FBtr0070006_7	0.519835647533349
FBtr0070006_70	0.214324574002235
FBtr0070006_71	0.214324574002235
FBtr0070006_72	0.384178002546124
FBtr0070006_73	0.221092914241091
FBtr0070006_74	0.218275832088529
FBtr0070006_75	0.218275832088529
FBtr0070006_76	0.305219009534045
FBtr0070006_77	0.46190405168222
FBtr0070006_78	0.455135711443364
FBtr0070006_79	0.497400049675574
FBtr0070006_8	0.556589935390531
FBtr0070006_80	0.298450669295189
FBtr0070006_81	0.305219009534045
FBtr0070006_82	0.442295917550459
FBtr0070006_83	0.190498341834894
FBtr0070006_84	0.182693668965515
FBtr0070006_85	0.182693668965515
FBtr0070006_86	0.377990198771769
FBtr0070006_87	0
FBtr0070006_88	0
FBtr0070006_89	0
FBtr0070006_9	0.556589935390531
FBtr0070006_90	0.241810738040049
FBtr0070006_91	0.0567567436949677
FBtr0070006_92	0.0849736480373367
FBtr0070006_93	0.0611296047253455
FBtr0070006_94	0.0611296047253455
FBtr0070006_95	0.107174348101557
FBtr0070006_96	0.181863309770065
FBtr0070006_97	0.111340019805295
FBtr0070006_98	0.17528225718679
FBtr0070006_99	0.191941357735705
FBtr0070007_1	0.26109238335441
FBtr0070007_10	0
FBtr0070007_11	0
FBtr0070007_12	0
FBtr0070007_13	0.0240518090028154
FBtr0070007_14	0.0308201492416716
FBtr0070007_15	0.307184200858676
FBtr0070007_16	0.318823423769251
FBtr0070007_17	0.347036143549734
FBtr0070007_18	0.123419797251239
FBtr0070007_19	0.123419797251239
FBtr0070007_2	0.0912737472055757
FBtr0070007_20	0.123419797251239
FBtr0070007_21	0.141484787776641
FBtr0070007_22	0.05443488645769
FBtr0070007_23	0.045434946560105
FBtr0070007_24	0.045434946560105
FBtr0070007_25	0.182294951276343
FBtr0070007_26	0.332161175263033
FBtr0070007_27	0.161676316507625
FBtr0070007_28	0.124980033520867
FBtr0070007_29	0.136098423225587
FBtr0070007_3	0.0912737472055757
FBtr0070007_30	0.359834683101492
FBtr0070007_31	0.376639295868456
FBtr0070007_32	0.356520325861502
FBtr0070007_33	0.230694953817258
FBtr0070007_34	0.208087441524553
FBtr0070007_35	0.179711006243183
FBtr0070007_36	0.32542804850722
FBtr0070007_37	0.307231257441398
FBtr0070007_38	0.215937662078028
FBtr0070007_39	0.0852203047129714
FBtr0070007_4	0.0663679235122864
FBtr0070007_40	0.0852203047129714
FBtr0070007_41	0.117351392976041
FBtr0070007_42	0.189493441668184
FBtr0070007_43	0.189493441668184
FBtr0070007_44	0.188615503039093
FBtr0070007_45	0.146052566050592
FBtr0070007_46	0.289149669031114
FBtr0070007_47	0.289149669031114
FBtr0070007_48	0.26109238335441
FBtr0070007_49	0.386563448456009
FBtr0070007_5	0.19609227644631
FBtr0070007_50	0.386563448456009
FBtr0070007_51	0.302455859980152
FBtr0070007_52	0.23413445314385
FBtr0070007_53	0.32542804850722
FBtr0070007_54	0.32542804850722
FBtr0070007_55	0
FBtr0070007_56	0
FBtr0070007_57	0
FBtr0070007_58	0.280918556846649
FBtr0070007_59	0.461205457936526
FBtr0070007_6	0.0745635414883814
FBtr0070007_60	0.461205457936526
FBtr0070007_61	0.184265338651299
FBtr0070007_62	0.184265338651299
FBtr0070007_63	0.0634451517836613
FBtr0070007_64	0.0994693651816707
FBtr0070007_65	0.157736626059283
FBtr0070007_66	0.149931953189905
FBtr0070007_67	0.149931953189905
FBtr0070007_68	0.282694583165083
FBtr0070007_69	0.302128481614376
FBtr0070007_7	0.163934646480961
FBtr0070007_70	0.00888340379674985
FBtr0070007_71	0.00888340379674985
FBtr0070007_72	0.00888340379674985
FBtr0070007_73	0.00888340379674985
FBtr0070007_74	0.0980221033103079
FBtr0070007_75	0
FBtr0070007_76	0
FBtr0070007_77	0.00888340379674985
FBtr0070007_78	0.00888340379674985
FBtr0070007_79	0.00888340379674985
FBtr0070007_8	0.147130033713997
FBtr0070007_80	0.0240518090028154
FBtr0070007_81	0.0240518090028154
FBtr0070007_82	0.0240518090028154
FBtr0070007_83	0.0240518090028154
FBtr0070007_84	0.0199234448175977
FBtr0070007_85	0
FBtr0070007_86	0
FBtr0070007_87	0
FBtr0070007_88	0.0240518090028154
FBtr0070007_89	0.00888340379674985
FBtr0070007_9	0.0893486688981891
FBtr0070007_90	0.217576211940863
FBtr0070008_1	0.20752071850061
FBtr0070008_10	0.0702206198139906
FBtr0070008_100	0.0536305645362
FBtr0070008_101	0.209464548382487
FBtr0070008_102	0.181687058128852
FBtr0070008_103	0.0993849414262967
FBtr0070008_104	0.0993849414262967
FBtr0070008_105	0.106153281665153
FBtr0070008_106	0.0308201492416716
FBtr0070008_107	0.151430403569877
FBtr0070008_108	0.00888340379674985
FBtr0070008_109	0.00888340379674985
FBtr0070008_11	0.24925875815578
FBtr0070008_110	0.00888340379674985
FBtr0070008_111	0.0634451517836613
FBtr0070008_112	0.144222757146085
FBtr0070008_113	0.13896800013679
FBtr0070008_114	0.00888340379674985
FBtr0070008_115	0.00888340379674985
FBtr0070008_116	0.0230154763722928
FBtr0070008_117	0.0230154763722928
FBtr0070008_118	0.134150136829164
FBtr0070008_119	0.152903035992551
FBtr0070008_12	0.24925875815578
FBtr0070008_120	0.0760647359584129
FBtr0070008_121	0
FBtr0070008_122	0
FBtr0070008_123	0
FBtr0070008_124	0.127548161436457
FBtr0070008_125	0.144352774203421
FBtr0070008_13	0.24925875815578
FBtr0070008_14	0.00888340379674985
FBtr0070008_15	0.00888340379674985
FBtr0070008_16	0
FBtr0070008_17	0.0266917850564539
FBtr0070008_18	0.065168031534339
FBtr0070008_19	0.0913992752895
FBtr0070008_2	0
FBtr0070008_20	0.0692963957195567
FBtr0070008_21	0.0760647359584129
FBtr0070008_22	0.143322336804738
FBtr0070008_23	0.143322336804738
FBtr0070008_24	0.106153281665153
FBtr0070008_25	0.0308201492416716
FBtr0070008_26	0.00888340379674985
FBtr0070008_27	0.118152600600949
FBtr0070008_28	0.126348218577044
FBtr0070008_29	0.0917943084587719
FBtr0070008_3	0
FBtr0070008_30	0.119741304173138
FBtr0070008_31	0.119741304173138
FBtr0070008_32	0.201984911576948
FBtr0070008_33	0.125125545738916
FBtr0070008_34	0.0732487688117539
FBtr0070008_35	0.179185190162796
FBtr0070008_36	0.168066800458076
FBtr0070008_37	0.24775921996517
FBtr0070008_38	0.24775921996517
FBtr0070008_39	0.143322336804738
FBtr0070008_4	0
FBtr0070008_40	0.159981437353653
FBtr0070008_41	0.17914428321924
FBtr0070008_42	0.283345269379413
FBtr0070008_43	0.313533523458245
FBtr0070008_44	0.221060899272227
FBtr0070008_45	0.221060899272227
FBtr0070008_46	0.0308201492416716
FBtr0070008_47	0.0308201492416716
FBtr0070008_48	0.0308201492416716
FBtr0070008_49	0.0308201492416716
FBtr0070008_5	0.0723356158223528
FBtr0070008_50	0.0308201492416716
FBtr0070008_51	0.0240518090028154
FBtr0070008_52	0.0240518090028154
FBtr0070008_53	0.0240518090028154
FBtr0070008_54	0.0308201492416716
FBtr0070008_55	0.0308201492416716
FBtr0070008_56	0.00888340379674985
FBtr0070008_57	0.00888340379674985
FBtr0070008_58	0.00888340379674985
FBtr0070008_59	0.0971785500245499
FBtr0070008_6	0.0807007392591777
FBtr0070008_60	0.0308201492416716
FBtr0070008_61	0.0308201492416716
FBtr0070008_62	0.00888340379674985
FBtr0070008_63	0
FBtr0070008_64	0
FBtr0070008_65	0
FBtr0070008_66	0
FBtr0070008_67	0.112236042408961
FBtr0070008_68	0.112236042408961
FBtr0070008_69	0.245130393970563
FBtr0070008_7	0.0807007392591777
FBtr0070008_70	0.0188871121870751
FBtr0070008_71	0
FBtr0070008_72	0.00888340379674985
FBtr0070008_73	0.0811934973006624
FBtr0070008_74	0.164033567067608
FBtr0070008_75	0.106483383943855
FBtr0070008_76	0.196637988934157
FBtr0070008_77	0
FBtr0070008_78	0.00888340379674985
FBtr0070008_79	0.127711876937344
FBtr0070008_8	0.0308201492416716
FBtr0070008_80	0.336365651102184
FBtr0070008_81	0.23209731718184
FBtr0070008_82	0.106153281665153
FBtr0070008_83	0.0308201492416716
FBtr0070008_84	0.0230154763722928
FBtr0070008_85	0.152346927894987
FBtr0070008_86	0
FBtr0070008_87	0
FBtr0070008_88	0.0507588979758537
FBtr0070008_89	0.248379254482999
FBtr0070008_9	0.0702206198139906
FBtr0070008_90	0.0674844339276316
FBtr0070008_91	0.0492876428618091
FBtr0070008_92	0.0266917850564539
FBtr0070008_93	0.102024917479935
FBtr0070008_94	0.102024917479935
FBtr0070008_95	0.157736626059283
FBtr0070008_96	0.106153281665153
FBtr0070008_97	0
FBtr0070008_98	0
FBtr0070008_99	0.045434946560105
FBtr0070026_1	0.116519656471962
FBtr0070026_10	0
FBtr0070026_100	0.249947122972419
FBtr0070026_101	0.189793475632703
FBtr0070026_102	0.0308201492416716
FBtr0070026_103	0.0308201492416716
FBtr0070026_104	0.0308201492416716
FBtr0070026_105	0.0308201492416716
FBtr0070026_106	0.0760647359584129
FBtr0070026_107	0.186295787209691
FBtr0070026_108	0.170333797825844
FBtr0070026_109	0.170333797825844
FBtr0070026_11	0.0308201492416716
FBtr0070026_110	0.0654299921265582
FBtr0070026_111	0.0308201492416716
FBtr0070026_112	0.0188871121870751
FBtr0070026_113	0
FBtr0070026_114	0.220267736182434
FBtr0070026_115	0.216235581829937
FBtr0070026_116	0.113575912806973
FBtr0070026_117	0.0230154763722928
FBtr0070026_118	0.221588250569239
FBtr0070026_119	0.229392923438618
FBtr0070026_12	0.0979981100676261
FBtr0070026_120	0.12768626952404
FBtr0070026_121	0.155633265238405
FBtr0070026_122	0.135741595018611
FBtr0070026_123	0.152903035992551
FBtr0070026_124	0.00888340379674985
FBtr0070026_125	0.00888340379674985
FBtr0070026_126	0.00888340379674985
FBtr0070026_127	0.00888340379674985
FBtr0070026_128	0.00888340379674985
FBtr0070026_129	0.00888340379674985
FBtr0070026_13	0.26109238335441
FBtr0070026_130	0.00888340379674985
FBtr0070026_131	0.00888340379674985
FBtr0070026_132	0.172794706212345
FBtr0070026_133	0.242895592288587
FBtr0070026_134	0.172794706212345
FBtr0070026_14	0.26109238335441
FBtr0070026_15	0.26109238335441
FBtr0070026_16	0.452709367362591
FBtr0070026_17	0.452709367362591
FBtr0070026_18	0.339414731682045
FBtr0070026_19	0.23474092511938
FBtr0070026_2	0.116519656471962
FBtr0070026_20	0.147797747673864
FBtr0070026_21	0.143152831344008
FBtr0070026_22	0.0425121748314799
FBtr0070026_23	0.0425121748314799
FBtr0070026_25	0
FBtr0070026_26	0.00888340379674985
FBtr0070026_27	0.00888340379674985
FBtr0070026_28	0.25416695097782
FBtr0070026_29	0.37573943960956
FBtr0070026_3	0.00888340379674985
FBtr0070026_30	0.392544052376524
FBtr0070026_31	0.364331332596042
FBtr0070026_32	0.376164957794671
FBtr0070026_33	0.404377677575154
FBtr0070026_34	0.452709367362591
FBtr0070026_35	0.404377677575154
FBtr0070026_36	0.376411996081296
FBtr0070026_37	0.18686313309295
FBtr0070026_38	0.273806310538466
FBtr0070026_39	0.131058105274469
FBtr0070026_4	0.00888340379674985
FBtr0070026_40	0.0240518090028154
FBtr0070026_41	0.0240518090028154
FBtr0070026_42	0.0308201492416716
FBtr0070026_43	0.0308201492416716
FBtr0070026_44	0.088417410879813
FBtr0070026_45	0.088417410879813
FBtr0070026_46	0.112158346411471
FBtr0070026_47	0.112158346411471
FBtr0070026_48	0.0230154763722928
FBtr0070026_49	0.258225405784269
FBtr0070026_5	0.0632124962836463
FBtr0070026_50	0.305568679245216
FBtr0070026_51	0.0990300423286682
FBtr0070026_52	0.0990300423286682
FBtr0070026_53	0
FBtr0070026_54	0.190991497278168
FBtr0070026_55	0.277934674723684
FBtr0070026_56	0.328143890580132
FBtr0070026_57	0.328143890580132
FBtr0070026_58	0.334751129572696
FBtr0070026_59	0.00888340379674985
FBtr0070026_6	0.00888340379674985
FBtr0070026_60	0
FBtr0070026_61	0
FBtr0070026_62	0
FBtr0070026_63	0.134957213367913
FBtr0070026_64	0.134957213367913
FBtr0070026_65	0.237173638155981
FBtr0070026_66	0.162824722583571
FBtr0070026_67	0
FBtr0070026_68	0
FBtr0070026_69	0
FBtr0070026_7	0.0994693651816707
FBtr0070026_70	0.0852455129699535
FBtr0070026_71	0.103835740579758
FBtr0070026_72	0.155633265238405
FBtr0070026_73	0.119881596654661
FBtr0070026_74	0.119881596654661
FBtr0070026_75	0
FBtr0070026_76	0
FBtr0070026_77	0.237238243580626
FBtr0070026_79	0.26109238335441
FBtr0070026_8	0
FBtr0070026_80	0.26109238335441
FBtr0070026_81	0.0695583563117759
FBtr0070026_82	0.0240518090028154
FBtr0070026_83	0
FBtr0070026_84	0.0590841320984286
FBtr0070026_85	0
FBtr0070026_86	0.207478964117478
FBtr0070026_87	0.0308201492416716
FBtr0070026_88	0.0308201492416716
FBtr0070026_89	0.00888340379674985
FBtr0070026_9	0.123419797251239
FBtr0070026_90	0.00888340379674985
FBtr0070026_91	0.00888340379674985
FBtr0070026_92	0.0654299921265582
FBtr0070026_93	0.0199234448175977
FBtr0070026_94	0.0199234448175977
FBtr0070026_95	0.0240518090028154
FBtr0070026_96	0.116297971191316
FBtr0070026_97	0.233145387640044
FBtr0070026_98	0.41533982959985
FBtr0070026_99	0.339629881326202
FBtr0070032_1	0.354431606620892
FBtr0070032_10	0.0107528853306463
FBtr0070032_11	0.0107528853306463
FBtr0070032_12	0.0107528853306463
FBtr0070032_13	0.0107528853306463
FBtr0070032_14	0.0667930162230754
FBtr0070032_15	0.0667930162230754
FBtr0070032_16	0.0667930162230754
FBtr0070032_17	0.118167452725213
FBtr0070032_18	0.077788705274261
FBtr0070032_19	0.109688074080824
FBtr0070032_2	0.154784658896784
FBtr0070032_20	0.0817410783664582
FBtr0070032_21	0.0107528853306463
FBtr0070032_3	0.181742589107344
FBtr0070032_4	0.0551317590062314
FBtr0070032_5	0.0551317590062314
FBtr0070032_6	0
FBtr0070032_7	0.032689630775568
FBtr0070032_8	0.0107528853306463
FBtr0070032_9	0.0107528853306463
FBtr0070035_1	0
FBtr0070035_10	0.101338846715567
FBtr0070035_100	0.045434946560105
FBtr0070035_101	0.0636668370643076
FBtr0070035_102	0.0704351773031637
FBtr0070035_103	0.102024917479935
FBtr0070035_104	0
FBtr0070035_105	0.121021832746362
FBtr0070035_106	0
FBtr0070035_107	0
FBtr0070035_108	0
FBtr0070035_109	0.0942202446105565
FBtr0070035_11	0.0735613564619315
FBtr0070035_110	0.0266917850564539
FBtr0070035_111	0.0199234448175977
FBtr0070035_112	0.073229506668077
FBtr0070035_113	0
FBtr0070035_114	0
FBtr0070035_115	0.179289093623974
FBtr0070035_116	0.356507868675173
FBtr0070035_117	0.0696646827834217
FBtr0070035_118	0.0989433675070887
FBtr0070035_119	0.0266917850564539
FBtr0070035_12	0.0567567436949677
FBtr0070035_120	0.0266917850564539
FBtr0070035_121	0.0266917850564539
FBtr0070035_122	0.0492876428618091
FBtr0070035_123	0.101429275361111
FBtr0070035_124	0.0107528853306463
FBtr0070035_125	0.032689630775568
FBtr0070035_126	0.245272809437362
FBtr0070035_127	0.332052560879982
FBtr0070035_128	0.168666342027127
FBtr0070035_13	0.0567567436949677
FBtr0070035_14	0.0567567436949677
FBtr0070035_15	0.0653146333175577
FBtr0070035_16	0.0266917850564539
FBtr0070035_17	0.0266917850564539
FBtr0070035_18	0.0266917850564539
FBtr0070035_19	0.032689630775568
FBtr0070035_2	0
FBtr0070035_20	0.0735613564619315
FBtr0070035_21	0.108022763199049
FBtr0070035_22	0.101254422960193
FBtr0070035_23	0.101254422960193
FBtr0070035_24	0.0199234448175977
FBtr0070035_25	0.0199234448175977
FBtr0070035_26	0.0199234448175977
FBtr0070035_27	0
FBtr0070035_28	0
FBtr0070035_29	0
FBtr0070035_3	0.0686283501528991
FBtr0070035_30	0
FBtr0070035_31	0.0852203047129714
FBtr0070035_32	0
FBtr0070035_33	0
FBtr0070035_34	0
FBtr0070035_35	0.0929455217879746
FBtr0070035_36	0.0719363717731952
FBtr0070035_37	0
FBtr0070035_38	0
FBtr0070035_39	0.0107528853306463
FBtr0070035_4	0.119799962607211
FBtr0070035_41	0.0107528853306463
FBtr0070035_42	0.0567567436949677
FBtr0070035_43	0.0107528853306463
FBtr0070035_44	0.0107528853306463
FBtr0070035_45	0.0611296047253455
FBtr0070035_46	0.0107528853306463
FBtr0070035_47	0
FBtr0070035_48	0
FBtr0070035_49	0
FBtr0070035_5	0.0975160897698498
FBtr0070035_50	0.0266917850564539
FBtr0070035_51	0.032689630775568
FBtr0070035_52	0.0266917850564539
FBtr0070035_53	0.0704351773031637
FBtr0070035_54	0.0997138620268308
FBtr0070035_55	0.105711707745945
FBtr0070035_56	0.0927238365073283
FBtr0070035_57	0.0308201492416716
FBtr0070035_58	0.0308201492416716
FBtr0070035_59	0.032689630775568
FBtr0070035_6	0.0107528853306463
FBtr0070035_60	0.0266917850564539
FBtr0070035_61	0
FBtr0070035_62	0
FBtr0070035_63	0
FBtr0070035_64	0.0968978948801718
FBtr0070035_65	0.0968978948801718
FBtr0070035_66	0
FBtr0070035_67	0
FBtr0070035_68	0
FBtr0070035_69	0
FBtr0070035_7	0.0107528853306463
FBtr0070035_70	0.0641316989038165
FBtr0070035_71	0.0107528853306463
FBtr0070035_72	0.0107528853306463
FBtr0070035_73	0
FBtr0070035_74	0.0188871121870751
FBtr0070035_75	0.0719363717731952
FBtr0070035_76	0.113399019883844
FBtr0070035_77	0.113399019883844
FBtr0070035_78	0.113399019883844
FBtr0070035_79	0.188073664560742
FBtr0070035_8	0.0107528853306463
FBtr0070035_80	0.0919091891574521
FBtr0070035_81	0.0877058335878043
FBtr0070035_82	0.0719363717731952
FBtr0070035_83	0.0719363717731952
FBtr0070035_84	0.0719363717731952
FBtr0070035_85	0.0266917850564539
FBtr0070035_86	0.0266917850564539
FBtr0070035_87	0
FBtr0070035_88	0
FBtr0070035_89	0
FBtr0070035_9	0.130842736313651
FBtr0070035_90	0.0107528853306463
FBtr0070035_91	0.0107528853306463
FBtr0070035_92	0.0248849579061893
FBtr0070035_93	0.032689630775568
FBtr0070035_94	0.0259212905367118
FBtr0070035_95	0.0259212905367118
FBtr0070035_96	0.0107528853306463
FBtr0070035_97	0.0551317590062314
FBtr0070035_98	0.0551317590062314
FBtr0070035_99	0.074713631283772
FBtr0070036_1	0.503297390464485
FBtr0070036_10	0.494205530568063
FBtr0070036_11	0.0773578708532947
FBtr0070036_12	0.0773578708532947
FBtr0070036_13	0.0773578708532947
FBtr0070036_14	0.311004235646
FBtr0070036_15	0.11996301928085
FBtr0070036_16	0.0308201492416716
FBtr0070036_17	0.106153281665153
FBtr0070036_18	0.122812382214068
FBtr0070036_19	0.0634451517836613
FBtr0070036_2	0.296022398736868
FBtr0070036_20	0.0634451517836613
FBtr0070036_21	0.221561207947707
FBtr0070036_22	0.156276161324946
FBtr0070036_23	0.184223157039311
FBtr0070036_24	0.15990520288239
FBtr0070036_25	0.112169607006098
FBtr0070036_26	0.112169607006098
FBtr0070036_27	0.116297971191316
FBtr0070036_28	0.190991497278168
FBtr0070036_29	0.298852838151334
FBtr0070036_3	0.296022398736868
FBtr0070036_30	0.0663679235122864
FBtr0070036_31	0.0663679235122864
FBtr0070036_32	0.0663679235122864
FBtr0070036_33	0.387176759602286
FBtr0070036_34	0.503297390464485
FBtr0070036_4	0.296022398736868
FBtr0070036_5	0.298852838151334
FBtr0070036_6	0.503297390464485
FBtr0070036_7	0.503297390464485
FBtr0070036_8	0.561564651342097
FBtr0070036_9	0.561564651342097
FBtr0070045_1	0.0107528853306463
FBtr0070045_10	0.032689630775568
FBtr0070045_100	0.0107528853306463
FBtr0070045_11	0.032689630775568
FBtr0070045_12	0.0259212905367118
FBtr0070045_13	0.0107528853306463
FBtr0070045_14	0.0107528853306463
FBtr0070045_15	0.0107528853306463
FBtr0070045_16	0.0259212905367118
FBtr0070045_17	0.0259212905367118
FBtr0070045_18	0.032689630775568
FBtr0070045_19	0.153299885103774
FBtr0070045_2	0.0107528853306463
FBtr0070045_20	0.190410206364354
FBtr0070045_21	0.032689630775568
FBtr0070045_22	0.0107528853306463
FBtr0070045_23	0.0107528853306463
FBtr0070045_24	0.0107528853306463
FBtr0070045_25	0.0259212905367118
FBtr0070045_26	0.0199234448175977
FBtr0070045_27	0.0266917850564539
FBtr0070045_28	0.0266917850564539
FBtr0070045_29	0.032689630775568
FBtr0070045_3	0.0248849579061893
FBtr0070045_30	0.032689630775568
FBtr0070045_31	0.032689630775568
FBtr0070045_32	0.121832500814746
FBtr0070045_33	0.121832500814746
FBtr0070045_34	0.121832500814746
FBtr0070045_36	0.121832500814746
FBtr0070045_37	0
FBtr0070045_38	0
FBtr0070045_39	0.130497426617696
FBtr0070045_4	0.0248849579061893
FBtr0070045_40	0.13649527233681
FBtr0070045_41	0.13649527233681
FBtr0070045_42	0.153299885103774
FBtr0070045_43	0.0248849579061893
FBtr0070045_44	0.0248849579061893
FBtr0070045_45	0.0248849579061893
FBtr0070045_46	0.173460893728253
FBtr0070045_47	0.182605533494975
FBtr0070045_48	0.145495212234395
FBtr0070045_49	0.0248849579061893
FBtr0070045_5	0.0248849579061893
FBtr0070045_50	0.0107528853306463
FBtr0070045_51	0.0107528853306463
FBtr0070045_52	0
FBtr0070045_54	0.137826445513325
FBtr0070045_55	0.0266917850564539
FBtr0070045_56	0
FBtr0070045_57	0
FBtr0070045_58	0
FBtr0070045_59	0.032689630775568
FBtr0070045_6	0.121832500814746
FBtr0070045_60	0.114027827945367
FBtr0070045_61	0.0990300423286682
FBtr0070045_62	0.0990300423286682
FBtr0070045_63	0
FBtr0070045_64	0.121021832746362
FBtr0070045_65	0.158463108111554
FBtr0070045_66	0.164129999726056
FBtr0070045_67	0.127019678465476
FBtr0070045_68	0.0107528853306463
FBtr0070045_69	0.0107528853306463
FBtr0070045_7	0.121832500814746
FBtr0070045_70	0.0107528853306463
FBtr0070045_71	0.182605533494975
FBtr0070045_72	0.0266917850564539
FBtr0070045_73	0
FBtr0070045_74	0
FBtr0070045_75	0
FBtr0070045_76	0.0188871121870751
FBtr0070045_77	0.0188871121870751
FBtr0070045_78	0.0248849579061893
FBtr0070045_79	0.0248849579061893
FBtr0070045_8	0.121832500814746
FBtr0070045_80	0.032689630775568
FBtr0070045_81	0.109066314856776
FBtr0070045_82	0.0199234448175977
FBtr0070045_83	0.0199234448175977
FBtr0070045_84	0.032689630775568
FBtr0070045_85	0.0259212905367118
FBtr0070045_86	0.0259212905367118
FBtr0070045_87	0.0107528853306463
FBtr0070045_88	0
FBtr0070045_89	0
FBtr0070045_9	0.032689630775568
FBtr0070045_90	0
FBtr0070045_91	0.0259212905367118
FBtr0070045_92	0.0259212905367118
FBtr0070045_93	0.131058105274469
FBtr0070045_94	0.131058105274469
FBtr0070045_95	0.168499380639662
FBtr0070045_96	0.174497226358776
FBtr0070045_97	0.137055950993583
FBtr0070045_98	0.0259212905367118
FBtr0070045_99	0.0107528853306463
FBtr0070046_1	0
FBtr0070046_10	0
FBtr0070046_100	0.0248849579061893
FBtr0070046_101	0.0248849579061893
FBtr0070046_102	0.0248849579061893
FBtr0070046_103	0.0248849579061893
FBtr0070046_104	0.0248849579061893
FBtr0070046_105	0.181104456578674
FBtr0070046_106	0.0188871121870751
FBtr0070046_107	0.0188871121870751
FBtr0070046_108	0.108029982226253
FBtr0070046_109	0
FBtr0070046_11	0
FBtr0070046_110	0
FBtr0070046_12	0
FBtr0070046_13	0.0259212905367118
FBtr0070046_14	0.0199234448175977
FBtr0070046_15	0.0199234448175977
FBtr0070046_16	0.0199234448175977
FBtr0070046_17	0.0259212905367118
FBtr0070046_18	0.0259212905367118
FBtr0070046_19	0.0259212905367118
FBtr0070046_2	0
FBtr0070046_20	0.0259212905367118
FBtr0070046_21	0.0259212905367118
FBtr0070046_22	0.0259212905367118
FBtr0070046_23	0.0259212905367118
FBtr0070046_24	0.0259212905367118
FBtr0070046_25	0.0259212905367118
FBtr0070046_26	0.0107528853306463
FBtr0070046_27	0
FBtr0070046_28	0
FBtr0070046_29	0
FBtr0070046_3	0
FBtr0070046_30	0.0107528853306463
FBtr0070046_31	0.0107528853306463
FBtr0070046_32	0.0107528853306463
FBtr0070046_33	0.0107528853306463
FBtr0070046_34	0
FBtr0070046_35	0.0266917850564539
FBtr0070046_36	0.0266917850564539
FBtr0070046_37	0.0199234448175977
FBtr0070046_38	0.0199234448175977
FBtr0070046_39	0.0259212905367118
FBtr0070046_4	0.0259212905367118
FBtr0070046_41	0.0266917850564539
FBtr0070046_42	0
FBtr0070046_43	0.0107528853306463
FBtr0070046_44	0.0107528853306463
FBtr0070046_45	0.0248849579061893
FBtr0070046_46	0.0248849579061893
FBtr0070046_47	0.0248849579061893
FBtr0070046_48	0.0107528853306463
FBtr0070046_49	0.0107528853306463
FBtr0070046_5	0.032689630775568
FBtr0070046_50	0.166106670961975
FBtr0070046_51	0.17510661085956
FBtr0070046_52	0.166106670961975
FBtr0070046_53	0.166106670961975
FBtr0070046_54	0.166106670961975
FBtr0070046_55	0.172104516681089
FBtr0070046_56	0.0107528853306463
FBtr0070046_57	0.0107528853306463
FBtr0070046_58	0.0248849579061893
FBtr0070046_59	0.0266917850564539
FBtr0070046_6	0.032689630775568
FBtr0070046_60	0
FBtr0070046_61	0
FBtr0070046_62	0.0107528853306463
FBtr0070046_63	0.0266917850564539
FBtr0070046_64	0
FBtr0070046_65	0
FBtr0070046_66	0
FBtr0070046_67	0
FBtr0070046_68	0
FBtr0070046_69	0.0107528853306463
FBtr0070046_7	0.032689630775568
FBtr0070046_70	0
FBtr0070046_71	0
FBtr0070046_72	0
FBtr0070046_73	0.166106670961975
FBtr0070046_74	0.0107528853306463
FBtr0070046_75	0.0107528853306463
FBtr0070046_76	0.0107528853306463
FBtr0070046_77	0.0248849579061893
FBtr0070046_78	0.032689630775568
FBtr0070046_79	0.032689630775568
FBtr0070046_8	0.0308201492416716
FBtr0070046_80	0.0107528853306463
FBtr0070046_81	0
FBtr0070046_82	0
FBtr0070046_83	0
FBtr0070046_84	0.0107528853306463
FBtr0070046_85	0.0107528853306463
FBtr0070046_86	0.0107528853306463
FBtr0070046_87	0.0107528853306463
FBtr0070046_88	0.0248849579061893
FBtr0070046_89	0.0248849579061893
FBtr0070046_9	0.0266917850564539
FBtr0070046_90	0.0248849579061893
FBtr0070046_91	0.0107528853306463
FBtr0070046_92	0
FBtr0070046_93	0
FBtr0070046_94	0.0188871121870751
FBtr0070046_95	0.032689630775568
FBtr0070046_97	0.0188871121870751
FBtr0070046_98	0.0188871121870751
FBtr0070046_99	0.0248849579061893
FBtr0070050_1	0.234155256645019
FBtr0070050_10	0.0857603018086398
FBtr0070050_11	0.0654299921265582
FBtr0070050_12	0.0654299921265582
FBtr0070050_13	0.146548601560254
FBtr0070050_14	0.0914125527201394
FBtr0070050_15	0.0107528853306463
FBtr0070050_16	0.0107528853306463
FBtr0070050_17	0.0596284102553141
FBtr0070050_18	0.032689630775568
FBtr0070050_19	0.032689630775568
FBtr0070050_2	0.281751428533764
FBtr0070050_20	0.0259212905367118
FBtr0070050_21	0.0696646827834217
FBtr0070050_22	0.0924369878604517
FBtr0070050_23	0.0924369878604517
FBtr0070050_24	0.0696646827834217
FBtr0070050_25	0.101448825248247
FBtr0070050_26	0.125254679388742
FBtr0070050_27	0.140348253750173
FBtr0070050_28	0.109664080838142
FBtr0070050_29	0.032689630775568
FBtr0070050_3	0.292869818238484
FBtr0070050_30	0.032689630775568
FBtr0070050_31	0.0107528853306463
FBtr0070050_32	0.0107528853306463
FBtr0070050_33	0.0259212905367118
FBtr0070050_34	0.0880869383945878
FBtr0070050_35	0.0914006552299292
FBtr0070050_36	0.0248849579061893
FBtr0070050_37	0.0248849579061893
FBtr0070050_38	0.0107528853306463
FBtr0070050_39	0.0107528853306463
FBtr0070050_4	0.216211364006995
FBtr0070050_40	0.193526739976384
FBtr0070050_41	0.193526739976384
FBtr0070050_42	0.236103034226789
FBtr0070050_43	0.162327441355275
FBtr0070050_44	0.11975114710487
FBtr0070050_45	0.0915342427625013
FBtr0070050_46	0.0604327321768041
FBtr0070050_47	0.0188871121870751
FBtr0070050_48	0.0199234448175977
FBtr0070050_49	0.0199234448175977
FBtr0070050_5	0.0682374050461828
FBtr0070050_50	0.0259212905367118
FBtr0070050_51	0.0682374050461828
FBtr0070050_52	0.0735613564619315
FBtr0070050_53	0.0960319651541548
FBtr0070050_54	0.188909129448053
FBtr0070050_55	0.0682374050461828
FBtr0070050_56	0.140984201884902
FBtr0070050_57	0.140984201884902
FBtr0070050_58	0.140984201884902
FBtr0070050_59	0
FBtr0070050_6	0.0604327321768041
FBtr0070050_60	0.166106670961975
FBtr0070050_7	0.0604327321768041
FBtr0070050_8	0.100612575207291
FBtr0070050_9	0.0839534746583752
FBtr0070052_1	0.0107528853306463
FBtr0070052_10	0
FBtr0070052_11	0.342876210047107
FBtr0070052_12	0.342876210047107
FBtr0070052_13	0
FBtr0070052_14	0
FBtr0070052_15	0
FBtr0070052_16	0.103051775630715
FBtr0070052_17	0.340144585947291
FBtr0070052_18	0.185104924060032
FBtr0070052_19	0.168445823511116
FBtr0070052_2	0.0792273523871911
FBtr0070052_20	0.110178562633503
FBtr0070052_21	0.22107626372021
FBtr0070052_22	0.22107626372021
FBtr0070052_23	0.101761666428484
FBtr0070052_24	0
FBtr0070052_25	0
FBtr0070052_26	0.180532347137544
FBtr0070052_27	0.180532347137544
FBtr0070052_28	0.207490277348104
FBtr0070052_29	0.246885808031957
FBtr0070052_3	0.0792273523871911
FBtr0070052_30	0.217509955500395
FBtr0070052_31	0.217509955500395
FBtr0070052_32	0.201288598724525
FBtr0070052_33	0.235014869173941
FBtr0070052_34	0.153795593392978
FBtr0070052_35	0.261656934266145
FBtr0070052_36	0.261656934266145
FBtr0070052_37	0.164913983097698
FBtr0070052_38	0.252020876044102
FBtr0070052_39	0.294597170294507
FBtr0070052_4	0.166119935233614
FBtr0070052_40	0.272775323970865
FBtr0070052_41	0.207490277348104
FBtr0070052_42	0.207490277348104
FBtr0070052_43	0.294597170294507
FBtr0070052_44	0.257699493204552
FBtr0070052_45	0.322984539827313
FBtr0070052_46	0.127860871903964
FBtr0070052_47	0.216662644004339
FBtr0070052_48	0.12278741081908
FBtr0070052_49	0.12278741081908
FBtr0070052_5	0.197650828363984
FBtr0070052_50	0.12278741081908
FBtr0070052_51	0.10944014975489
FBtr0070052_52	0.094442364138191
FBtr0070052_53	0.157483604814155
FBtr0070052_54	0
FBtr0070052_6	0.0107528853306463
FBtr0070052_7	0.0107528853306463
FBtr0070052_8	0
FBtr0070052_9	0
FBtr0070053_1	0.25581891775669
FBtr0070053_10	0.0107528853306463
FBtr0070053_100	0.0266917850564539
FBtr0070053_101	0.0188871121870751
FBtr0070053_102	0.0188871121870751
FBtr0070053_103	0.172727674268165
FBtr0070053_104	0.0887492018968024
FBtr0070053_105	0.0819808616579463
FBtr0070053_106	0.0819808616579463
FBtr0070053_107	0.102954649054353
FBtr0070053_108	0.102954649054353
FBtr0070053_109	0.102954649054353
FBtr0070053_11	0.104379338854995
FBtr0070053_110	0.119759261821316
FBtr0070053_111	0.0758887448653923
FBtr0070053_112	0.0758887448653923
FBtr0070053_113	0.0691204046265362
FBtr0070053_114	0.158714869601783
FBtr0070053_115	0.170548494800413
FBtr0070053_116	0.282181245325424
FBtr0070053_117	0.164913983097698
FBtr0070053_118	0.164913983097698
FBtr0070053_119	0
FBtr0070053_12	0.0107528853306463
FBtr0070053_120	0
FBtr0070053_121	0
FBtr0070053_122	0.298985858092388
FBtr0070053_123	0.0735613564619315
FBtr0070053_124	0.0715614253782444
FBtr0070053_125	0.0715614253782444
FBtr0070053_126	0.162914052014011
FBtr0070053_127	0.235014869173941
FBtr0070053_128	0.235014869173941
FBtr0070053_129	0.0107528853306463
FBtr0070053_13	0.0259212905367118
FBtr0070053_130	0.0107528853306463
FBtr0070053_131	0.0107528853306463
FBtr0070053_132	0.276378345799683
FBtr0070053_133	0.297116376558492
FBtr0070053_134	0.297116376558492
FBtr0070053_135	0.297116376558492
FBtr0070053_136	0.341562152342793
FBtr0070053_137	0.277591163424346
FBtr0070053_138	0.277591163424346
FBtr0070053_139	0.250633233213786
FBtr0070053_14	0.0259212905367118
FBtr0070053_140	0.250633233213786
FBtr0070053_141	0.132863186664115
FBtr0070053_142	0.159821116874674
FBtr0070053_143	0.159821116874674
FBtr0070053_144	0.257699493204552
FBtr0070053_145	0.298985858092388
FBtr0070053_146	0.156718365121603
FBtr0070053_147	0.0107528853306463
FBtr0070053_148	0.0107528853306463
FBtr0070053_149	0.280789067026566
FBtr0070053_15	0.0259212905367118
FBtr0070053_150	0.280789067026566
FBtr0070053_151	0.233119906553136
FBtr0070053_152	0.293892991869364
FBtr0070053_153	0.293892991869364
FBtr0070053_154	0.333757479473415
FBtr0070053_155	0.333757479473415
FBtr0070053_156	0.333757479473415
FBtr0070053_157	0.341562152342793
FBtr0070053_158	0.341562152342793
FBtr0070053_159	0.141121985383827
FBtr0070053_16	0.0199234448175977
FBtr0070053_160	0.0960319651541548
FBtr0070053_161	0.0248849579061893
FBtr0070053_162	0.0107528853306463
FBtr0070053_163	0.0107528853306463
FBtr0070053_164	0.0546232250787086
FBtr0070053_165	0.106445454443285
FBtr0070053_166	0.0507588979758537
FBtr0070053_167	0
FBtr0070053_168	0.0492876428618091
FBtr0070053_169	0.0902868924137094
FBtr0070053_17	0.0199234448175977
FBtr0070053_170	0.0902868924137094
FBtr0070053_171	0.072090101347887
FBtr0070053_172	0.119020848942703
FBtr0070053_173	0.127794129457777
FBtr0070053_174	0.116137650712337
FBtr0070053_175	0.135337064560664
FBtr0070053_176	0.135337064560664
FBtr0070053_177	0.0740819177151277
FBtr0070053_178	0.0248849579061893
FBtr0070053_179	0.0248849579061893
FBtr0070053_18	0
FBtr0070053_180	0.0248849579061893
FBtr0070053_181	0.0248849579061893
FBtr0070053_182	0.0248849579061893
FBtr0070053_183	0.0882272922847761
FBtr0070053_184	0.0266917850564539
FBtr0070053_185	0
FBtr0070053_186	0
FBtr0070053_187	0.158714869601783
FBtr0070053_188	0.0308201492416716
FBtr0070053_189	0.122593403301015
FBtr0070053_19	0
FBtr0070053_190	0.0914125527201394
FBtr0070053_191	0.106445454443285
FBtr0070053_192	0.0107528853306463
FBtr0070053_193	0.032689630775568
FBtr0070053_194	0.0248849579061893
FBtr0070053_195	0.0107528853306463
FBtr0070053_196	0.0107528853306463
FBtr0070053_197	0.0259212905367118
FBtr0070053_198	0.0259212905367118
FBtr0070053_199	0.0646594976068162
FBtr0070053_2	0.271285479576658
FBtr0070053_20	0
FBtr0070053_200	0.112767297542533
FBtr0070053_201	0.0259212905367118
FBtr0070053_202	0.0259212905367118
FBtr0070053_203	0.0259212905367118
FBtr0070053_204	0.213097111288237
FBtr0070053_205	0.143516730320125
FBtr0070053_206	0.0912181504320855
FBtr0070053_207	0.108022763199049
FBtr0070053_208	0.108022763199049
FBtr0070053_209	0.032689630775568
FBtr0070053_21	0
FBtr0070053_210	0.0722124361812313
FBtr0070053_211	0.131447830980552
FBtr0070053_212	0
FBtr0070053_213	0.100447608724171
FBtr0070053_214	0
FBtr0070053_215	0.102895740599286
FBtr0070053_216	0.0735613564619315
FBtr0070053_217	0.136373397191186
FBtr0070053_218	0.136373397191186
FBtr0070053_219	0.0945705064767109
FBtr0070053_22	0.0259212905367118
FBtr0070053_220	0.12278741081908
FBtr0070053_221	0.140984201884902
FBtr0070053_222	0.194901413296651
FBtr0070053_223	0
FBtr0070053_224	0
FBtr0070053_225	0
FBtr0070053_226	0.0107528853306463
FBtr0070053_227	0.12208482814196
FBtr0070053_228	0.234155256645019
FBtr0070053_229	0.281751428533764
FBtr0070053_23	0.135182863893785
FBtr0070053_230	0.292869818238484
FBtr0070053_231	0.216211364006995
FBtr0070053_232	0.0682374050461828
FBtr0070053_233	0.0604327321768041
FBtr0070053_234	0.0604327321768041
FBtr0070053_235	0.100612575207291
FBtr0070053_236	0.0839534746583752
FBtr0070053_237	0.0857603018086398
FBtr0070053_238	0.0654299921265582
FBtr0070053_239	0.0654299921265582
FBtr0070053_24	0.0107528853306463
FBtr0070053_240	0.146548601560254
FBtr0070053_241	0.0914125527201394
FBtr0070053_242	0.0107528853306463
FBtr0070053_243	0.0107528853306463
FBtr0070053_244	0.0596284102553141
FBtr0070053_245	0.032689630775568
FBtr0070053_246	0.032689630775568
FBtr0070053_247	0.0259212905367118
FBtr0070053_248	0.0696646827834217
FBtr0070053_249	0.0924369878604517
FBtr0070053_25	0.0107528853306463
FBtr0070053_250	0.0924369878604517
FBtr0070053_251	0.0696646827834217
FBtr0070053_252	0.101448825248247
FBtr0070053_253	0.125254679388742
FBtr0070053_254	0.140348253750173
FBtr0070053_255	0.109664080838142
FBtr0070053_256	0.032689630775568
FBtr0070053_257	0.032689630775568
FBtr0070053_258	0.0107528853306463
FBtr0070053_259	0.0107528853306463
FBtr0070053_26	0.0107528853306463
FBtr0070053_260	0.0259212905367118
FBtr0070053_261	0.0880869383945878
FBtr0070053_262	0.0914006552299292
FBtr0070053_263	0.0248849579061893
FBtr0070053_264	0.0248849579061893
FBtr0070053_265	0.0107528853306463
FBtr0070053_266	0.0107528853306463
FBtr0070053_267	0.193526739976384
FBtr0070053_268	0.193526739976384
FBtr0070053_269	0.236103034226789
FBtr0070053_27	0.0691204046265362
FBtr0070053_270	0.162327441355275
FBtr0070053_271	0.11975114710487
FBtr0070053_272	0.0915342427625013
FBtr0070053_273	0.0604327321768041
FBtr0070053_274	0.0188871121870751
FBtr0070053_275	0.0199234448175977
FBtr0070053_276	0.0199234448175977
FBtr0070053_277	0.0259212905367118
FBtr0070053_278	0.0682374050461828
FBtr0070053_279	0.0735613564619315
FBtr0070053_28	0.0890120748463302
FBtr0070053_280	0.0960319651541548
FBtr0070053_281	0.188909129448053
FBtr0070053_282	0.0682374050461828
FBtr0070053_283	0.140984201884902
FBtr0070053_284	0.140984201884902
FBtr0070053_285	0.140984201884902
FBtr0070053_286	0
FBtr0070053_287	0.166106670961975
FBtr0070053_29	0.0890120748463302
FBtr0070053_3	0.293892991869364
FBtr0070053_30	0.0552854885809232
FBtr0070053_31	0.0552854885809232
FBtr0070053_32	0.0552854885809232
FBtr0070053_33	0
FBtr0070053_34	0
FBtr0070053_35	0
FBtr0070053_36	0
FBtr0070053_37	0
FBtr0070053_38	0
FBtr0070053_39	0
FBtr0070053_4	0.0107528853306463
FBtr0070053_40	0
FBtr0070053_41	0
FBtr0070053_42	0.241617660424626
FBtr0070053_43	0.241617660424626
FBtr0070053_44	0.0832787688833652
FBtr0070053_45	0.0832787688833652
FBtr0070053_46	0.0832787688833652
FBtr0070053_47	0.186843368275487
FBtr0070053_48	0.189766140004112
FBtr0070053_49	0.206927580978052
FBtr0070053_5	0.0567567436949677
FBtr0070053_50	0.270898569896499
FBtr0070053_51	0.245318851899844
FBtr0070053_52	0.178025306807362
FBtr0070053_53	0.0654299921265582
FBtr0070053_54	0.0714278378456723
FBtr0070053_55	0.126837663182419
FBtr0070053_56	0.153795593392978
FBtr0070053_57	0.153795593392978
FBtr0070053_58	0.235014869173941
FBtr0070053_59	0.164913983097698
FBtr0070053_6	0.0567567436949677
FBtr0070053_60	0.271461266266551
FBtr0070053_61	0.334793812103937
FBtr0070053_62	0.334793812103937
FBtr0070053_63	0.326598194127842
FBtr0070053_64	0.333366534366698
FBtr0070053_65	0.333366534366698
FBtr0070053_66	0.341562152342793
FBtr0070053_67	0.341562152342793
FBtr0070053_68	0.341562152342793
FBtr0070053_69	0.341562152342793
FBtr0070053_7	0.048510020550594
FBtr0070053_70	0.341562152342793
FBtr0070053_71	0.341562152342793
FBtr0070053_72	0.341562152342793
FBtr0070053_73	0.032689630775568
FBtr0070053_74	0.032689630775568
FBtr0070053_75	0.341562152342793
FBtr0070053_76	0.330443762638073
FBtr0070053_77	0.287867468387668
FBtr0070053_78	0.22389647946922
FBtr0070053_79	0.216818078108118
FBtr0070053_8	0.071282325627624
FBtr0070053_80	0.259394372358523
FBtr0070053_81	0.259394372358523
FBtr0070053_82	0.277591163424346
FBtr0070053_83	0.341562152342793
FBtr0070053_84	0.341562152342793
FBtr0070053_85	0.341562152342793
FBtr0070053_86	0.341562152342793
FBtr0070053_87	0.341562152342793
FBtr0070053_88	0.341562152342793
FBtr0070053_89	0.032689630775568
FBtr0070053_9	0.129549586505237
FBtr0070053_90	0.032689630775568
FBtr0070053_91	0.032689630775568
FBtr0070053_92	0.341562152342793
FBtr0070053_93	0.341562152342793
FBtr0070053_94	0.193350953286491
FBtr0070053_95	0.100447608724171
FBtr0070053_96	0.100447608724171
FBtr0070053_97	0.141251912082699
FBtr0070053_98	0.341562152342793
FBtr0070053_99	0.341562152342793
FBtr0070055_1	0.00875295424695919
FBtr0070055_10	0
FBtr0070055_11	0
FBtr0070055_12	0.311881212790851
FBtr0070055_13	0.311881212790851
FBtr0070055_14	0
FBtr0070055_15	0
FBtr0070055_16	0
FBtr0070055_17	0.0892182193483985
FBtr0070055_18	0.309149588691034
FBtr0070055_19	0.164684577870595
FBtr0070055_2	0.00875295424695919
FBtr0070055_20	0.14802547732168
FBtr0070055_21	0.0897582164440669
FBtr0070055_22	0.201914891662583
FBtr0070055_23	0.201914891662583
FBtr0070055_24	0.101761666428484
FBtr0070055_25	0
FBtr0070055_26	0
FBtr0070055_27	0.160112000948108
FBtr0070055_28	0.160112000948108
FBtr0070055_29	0.160112000948108
FBtr0070055_3	0.077227421303504
FBtr0070055_30	0.229724367058017
FBtr0070055_31	0.200348514526455
FBtr0070055_32	0.200348514526455
FBtr0070055_33	0.169034627336459
FBtr0070055_34	0.204019871917684
FBtr0070055_35	0.134634221335351
FBtr0070055_36	0.242495562208518
FBtr0070055_37	0.242495562208518
FBtr0070055_38	0.145752611040071
FBtr0070055_39	0.232859503986475
FBtr0070055_4	0.00875295424695919
FBtr0070055_40	0.27543579823688
FBtr0070055_41	0.253613951913238
FBtr0070055_42	0.188328905290477
FBtr0070055_43	0.188328905290477
FBtr0070055_44	0.27543579823688
FBtr0070055_45	0.226704495948295
FBtr0070055_46	0.291989542571057
FBtr0070055_47	0.125860940820277
FBtr0070055_48	0.214662712920652
FBtr0070055_49	0.120787479735393
FBtr0070055_5	0.00875295424695919
FBtr0070055_50	0.120787479735393
FBtr0070055_51	0.120787479735393
FBtr0070055_52	0.0902787776972631
FBtr0070055_53	0.0772809231642511
FBtr0070055_54	0.157483604814155
FBtr0070055_55	0
FBtr0070055_6	0.00875295424695919
FBtr0070055_7	0.00875295424695919
FBtr0070055_8	0.00875295424695919
FBtr0070055_9	0
FBtr0070057_1	0.220321700362702
FBtr0070057_10	0.0654299921265582
FBtr0070057_11	0.0654299921265582
FBtr0070057_12	0.0654299921265582
FBtr0070057_13	0.0860870073109007
FBtr0070057_14	0.00875295424695919
FBtr0070057_15	0.00875295424695919
FBtr0070057_16	0.00875295424695919
FBtr0070057_17	0.10500491155714
FBtr0070057_18	0.0940320340704678
FBtr0070057_19	0.0306896996918809
FBtr0070057_2	0.22128983428441
FBtr0070057_20	0.0239213594530247
FBtr0070057_21	0.0676647516997346
FBtr0070057_22	0.0904370567767647
FBtr0070057_23	0.0904370567767647
FBtr0070057_24	0.0676647516997346
FBtr0070057_25	0.0239213594530247
FBtr0070057_26	0.0647930851393883
FBtr0070057_27	0.122462953751225
FBtr0070057_28	0.107664149754455
FBtr0070057_29	0.0306896996918809
FBtr0070057_3	0.23240822398913
FBtr0070057_30	0.0306896996918809
FBtr0070057_31	0.00875295424695919
FBtr0070057_32	0.00875295424695919
FBtr0070057_33	0.0239213594530247
FBtr0070057_34	0.0860870073109007
FBtr0070057_35	0.0894007241462421
FBtr0070057_36	0.0228850268225022
FBtr0070057_37	0.0228850268225022
FBtr0070057_38	0.00875295424695919
FBtr0070057_39	0.00875295424695919
FBtr0070057_4	0.171635138672903
FBtr0070057_40	0.191526808892696
FBtr0070057_41	0.191526808892696
FBtr0070057_42	0.209723599958519
FBtr0070057_43	0.137947938170693
FBtr0070057_44	0.11975114710487
FBtr0070057_45	0.0915342427625013
FBtr0070057_46	0.0584328010931171
FBtr0070057_47	0.0188871121870751
FBtr0070057_48	0.0199234448175977
FBtr0070057_49	0.0199234448175977
FBtr0070057_5	0.0662374739624958
FBtr0070057_50	0.0239213594530247
FBtr0070057_51	0.0890097790395258
FBtr0070057_52	0.0897582164440669
FBtr0070057_53	0.0940320340704678
FBtr0070057_54	0.186909198364365
FBtr0070057_55	0.125604704392903
FBtr0070057_56	0.138984270801215
FBtr0070057_57	0.138984270801215
FBtr0070057_58	0.138984270801215
FBtr0070057_59	0
FBtr0070057_6	0.141605885664019
FBtr0070057_60	0.166106670961975
FBtr0070057_7	0.141605885664019
FBtr0070057_8	0.0986126441236036
FBtr0070057_9	0.0616232338926065
FBtr0070061_1	0.109470538271398
FBtr0070061_10	0.0308201492416716
FBtr0070061_100	0.0308201492416716
FBtr0070061_101	0.0308201492416716
FBtr0070061_102	0.0862174568606914
FBtr0070061_103	0.0308201492416716
FBtr0070061_104	0.0230154763722928
FBtr0070061_105	0.0230154763722928
FBtr0070061_106	0.00888340379674985
FBtr0070061_107	0.0240518090028154
FBtr0070061_108	0.0595995832734303
FBtr0070061_109	0.0495633107453227
FBtr0070061_11	0.0873941433814023
FBtr0070061_110	0.045434946560105
FBtr0070061_111	0.045434946560105
FBtr0070061_112	0.0199234448175977
FBtr0070061_113	0.0240518090028154
FBtr0070061_114	0.0230154763722928
FBtr0070061_115	0.0230154763722928
FBtr0070061_116	0.0230154763722928
FBtr0070061_117	0.0308201492416716
FBtr0070061_118	0.0308201492416716
FBtr0070061_119	0.0308201492416716
FBtr0070061_12	0.0240518090028154
FBtr0070061_120	0.0308201492416716
FBtr0070061_121	0.0308201492416716
FBtr0070061_122	0.0308201492416716
FBtr0070061_123	0.0308201492416716
FBtr0070061_124	0.0308201492416716
FBtr0070061_125	0.08001710905061
FBtr0070061_126	0.0308201492416716
FBtr0070061_127	0
FBtr0070061_128	0
[truncated: 998,000+ more rows]
