# Supplementary material for: Determinants of genome-wide distribution and evolution of uORFs in eukaryotes
Source: Nat Commun. 2021 Feb 17;12:1076. doi: 10.1038/s41467-021-21394-y (PMC7889888; doi:10.1038/s41467-021-21394-y)
Supplement: Supplementary file 12 — Source Data [file 41467_2021_21394_MOESM12_ESM.zip › Source Data/Fig3ef_fly_uAUG_BLS_in_longestTranscriptPerGene.txt]

uorf_id	bls	translated
FBtr0006151_1039	0.129806403683129	1
FBtr0006151_1048	0.032689630775568	1
FBtr0006151_1060	0.196776763744388	1
FBtr0006151_1117	0.121751078188557	0
FBtr0006151_1132	0.143560833146061	0
FBtr0006151_1142	0.0107528853306463	0
FBtr0006151_2	0	1
FBtr0006151_995	0.123581898581504	1
FBtr0070026_24	0	1
FBtr0070026_78	0.316877465638499	1
FBtr0070035_40	0.0107528853306463	1
FBtr0070045_35	0.121832500814746	1
FBtr0070045_53	0	1
FBtr0070046_40	0.032689630775568	1
FBtr0070046_96	0.0188871121870751	1
FBtr0070061_129	0.00888340379674985	1
FBtr0070061_142	0.00888340379674985	1
FBtr0070061_166	0.08001710905061	1
FBtr0070061_19	0.00888340379674985	1
FBtr0070065_30	0	1
FBtr0070065_38	0.114027827945367	1
FBtr0070065_52	0.185056305942685	1
FBtr0070069_20	0.251128239689677	1
FBtr0070069_222	0.0107528853306463	1
FBtr0070075_71	0.032689630775568	1
FBtr0070079_96	0.303538228055024	1
FBtr0070084_102	0.190991497278168	1
FBtr0070084_106	0.0590841320984286	1
FBtr0070084_113	0	1
FBtr0070088_71	0.032689630775568	1
FBtr0070093_115	0.274832803746322	1
FBtr0070093_263	0.0266917850564539	1
FBtr0070093_28	0.133023507143094	1
FBtr0070093_93	0.103158406513886	1
FBtr0070106_331	0.605223290858442	1
FBtr0070116_4	0.0107528853306463	1
FBtr0070120_112	0.126837663182419	1
FBtr0070120_346	0.153795593392978	1
FBtr0070120_56	0.153795593392978	1
FBtr0070120_86	0.153795593392978	1
FBtr0070121_125	0.0552854885809232	0
FBtr0070137_102	0.257566604853494	1
FBtr0070137_119	0.0611296047253455	1
FBtr0070137_156	0	1
FBtr0070146_208	0.121481169560554	1
FBtr0070146_242	0.0715614253782444	1
FBtr0070146_36	0.032689630775568	1
FBtr0070146_470	0.192860978812064	1
FBtr0070151_241	0.356452358751081	1
FBtr0070151_247	0.0107528853306463	1
FBtr0070151_380	0.356452358751081	1
FBtr0070151_429	0.356452358751081	1
FBtr0070151_529	0.0990300423286682	1
FBtr0070158_116	0	1
FBtr0070167_168	0.0979981100676261	1
FBtr0070167_489	0.108320932971952	1
FBtr0070170_24	0.0597588378734387	1
FBtr0070178_19	0.0259212905367118	1
FBtr0070178_87	0.127711876937344	1
FBtr0070182_108	0.480818687232948	1
FBtr0070182_126	0.0107528853306463	1
FBtr0070183_27	0	1
FBtr0070184_19	0.116364406594179	1
FBtr0070184_24	0.00888340379674985	1
FBtr0070200_102	0.0266917850564539	1
FBtr0070200_177	0.425110193835846	1
FBtr0070203_1	0.032689630775568	1
FBtr0070206_295	0.341006728513211	1
FBtr0070206_342	0.00888340379674985	1
FBtr0070206_383	0.478991244316577	0
FBtr0070206_409	0.478991244316577	0
FBtr0070206_415	0.478991244316577	0
FBtr0070206_429	0.342952260292375	1
FBtr0070206_493	0.150370893554651	1
FBtr0070206_525	0.0717908595551469	1
FBtr0070206_542	0.00888340379674985	1
FBtr0070206_561	0	1
FBtr0070206_566	0.0230154763722928	1
FBtr0070209_23	0.257091205287071	1
FBtr0070209_247	0.463127964975382	1
FBtr0070209_97	0.185898631055143	1
FBtr0070217_40	0.300299915796702	1
FBtr0070238_26	0.547055038294141	1
FBtr0070238_44	0.504478744043735	1
FBtr0070244_1016	0.192860978812064	1
FBtr0070244_1025	0.305639399218362	1
FBtr0070244_1128	0.032689630775568	1
FBtr0070244_1250	0.462590577747976	1
FBtr0070244_139	0.305538159138711	1
FBtr0070244_400	0.032689630775568	1
FBtr0070244_521	0.120836295237734	1
FBtr0070244_659	0.499665638153114	1
FBtr0070244_816	0.032689630775568	1
FBtr0070244_915	0.0248849579061893	1
FBtr0070244_921	0.266202593138963	1
FBtr0070245_72	0.217240481996647	1
FBtr0070255_41	0.0308201492416716	1
FBtr0070283_121	0.115362287362727	1
FBtr0070289_60	0	1
FBtr0070289_74	0.0107528853306463	1
FBtr0070289_81	0.121183951621959	1
FBtr0070294_159	0.0308201492416716	1
FBtr0070294_347	0.298852838151334	1
FBtr0070294_729	0.298852838151334	1
FBtr0070295_115	0.377340577559144	1
FBtr0070295_52	0.263494606111572	1
FBtr0070295_80	0.263494606111572	1
FBtr0070311_15	0.0248849579061893	1
FBtr0070312_51	0.0745635414883814	1
FBtr0070313_133	0.05443488645769	1
FBtr0070313_197	0	1
FBtr0070313_203	0.121090224453838	1
FBtr0070313_81	0.101429275361111	1
FBtr0070313_88	0.0552854885809232	1
FBtr0070317_223	0.326377429977171	1
FBtr0070317_286	0.00888340379674985	1
FBtr0070317_84	0.300530115827383	1
FBtr0070318_30	0.118629903835987	1
FBtr0070330_112	0.147706257535682	1
FBtr0070330_132	0.0107528853306463	1
FBtr0070330_253	0.112170379000744	1
FBtr0070330_418	0.0994693651816707	1
FBtr0070330_482	0.153136862643534	1
FBtr0070330_530	0.0248849579061893	1
FBtr0070330_596	0.0989433675070887	1
FBtr0070330_657	0.0248849579061893	1
FBtr0070330_764	0.0902868924137094	1
FBtr0070339_114	0.032689630775568	1
FBtr0070339_3	0.0960319651541548	1
FBtr0070339_95	0.445319715305674	1
FBtr0070340_107	0.202964072740357	1
FBtr0070340_130	0.235437273062469	1
FBtr0070340_305	0.305538159138711	1
FBtr0070340_329	0.399558965950684	1
FBtr0070345_29	0.16185091888755	1
FBtr0070345_45	0.17296930859227	1
FBtr0070345_75	0.198866223398044	1
FBtr0070345_78	0.241442517648449	1
FBtr0070345_83	0.032689630775568	1
FBtr0070347_43	0.0259212905367118	1
FBtr0070349_5	0.0266917850564539	1
FBtr0070352_122	0.077788705274261	1
FBtr0070352_131	0.0852455129699535	1
FBtr0070352_164	0.415682384678547	1
FBtr0070352_179	0.404709507191875	1
FBtr0070352_272	0.206465129867277	1
FBtr0070352_331	0.0239213594530247	1
FBtr0070352_433	0.144352774203421	1
FBtr0070352_51	0.0248849579061893	1
FBtr0070352_532	0.150264437247542	1
FBtr0070352_617	0.361561126309273	1
FBtr0070352_631	0.536997088507289	1
FBtr0070352_91	0.282845078257663	1
FBtr0070355_127	0.432323281944624	0
FBtr0070355_159	0.202564372512545	1
FBtr0070355_184	0.487732601098517	1
FBtr0070355_271	0	1
FBtr0070363_49	0.451025562822718	1
FBtr0070379_348	0.575267758074623	1
FBtr0070379_381	0.282525528619408	1
FBtr0070379_484	0	1
FBtr0070379_547	0.110476482385413	1
FBtr0070383_220	0.0259212905367118	1
FBtr0070383_92	0.175699537838124	1
FBtr0070383_96	0.032689630775568	1
FBtr0070389_37	0.200079041022707	1
FBtr0070393_470	0.250341352565446	1
FBtr0070403_154	0.032689630775568	1
FBtr0070403_164	0.292917646815852	1
FBtr0070403_204	0.032689630775568	1
FBtr0070403_220	0.108022763199049	1
FBtr0070403_224	0.0266917850564539	1
FBtr0070403_228	0.0248849579061893	0
FBtr0070403_254	0.0248849579061893	1
FBtr0070403_413	0.110085107418041	1
FBtr0070403_445	0.0642854284785083	1
FBtr0070403_548	0.122633647908256	1
FBtr0070403_608	0.569269912355509	1
FBtr0070405_1	0.00888340379674985	1
FBtr0070405_73	0.32988833880849	1
FBtr0070406_1332	0.295864004735436	1
FBtr0070406_721	0.361149051358197	1
FBtr0070414_242	0.328246911511067	1
FBtr0070414_350	0.305538159138711	1
FBtr0070414_376	0.526936068287186	1
FBtr0070414_44	0.217240481996647	1
FBtr0070414_62	0.305538159138711	1
FBtr0070418_14	0	1
FBtr0070419_62	0.30072231968523	1
FBtr0070431_16	0.326932853806754	1
FBtr0070431_27	0.615029017712811	1
FBtr0070435_126	0	1
FBtr0070435_146	0.0636668370643076	1
FBtr0070435_232	0.235437273062469	1
FBtr0070435_302	0.0259212905367118	1
FBtr0070435_352	0.229439427343355	1
FBtr0070435_45	0.0593239153899167	1
FBtr0070435_61	0.0107528853306463	1
FBtr0070439_1002	0.277760668885076	1
FBtr0070439_1007	0.305538159138711	1
FBtr0070439_1041	0.305538159138711	1
FBtr0070439_124	0.0792273523871911	1
FBtr0070439_135	0.262961864888306	1
FBtr0070439_607	0.345484069368951	1
FBtr0070439_993	0.277760668885076	1
FBtr0070442_271	0.0248849579061893	1
FBtr0070442_294	0.0650819778175427	1
FBtr0070442_320	0.286615096564613	1
FBtr0070447_85	0.36622210012776	1
FBtr0070447_9	0.00888340379674985	1
FBtr0070448_180	0.116033934108953	1
FBtr0070448_51	0.0748673608584638	1
FBtr0070461_92	0	1
FBtr0070479_83	0.172104516681089	1
FBtr0070482_193	0.0230154763722928	1
FBtr0070485_22	0.0858384136305186	1
FBtr0070485_28	0	1
FBtr0070489_38	0.183514211547231	1
FBtr0070494_208	0.165083488558428	1
FBtr0070494_21	0.235437273062469	1
FBtr0070494_217	0.0711658772534531	1
FBtr0070494_284	0	1
FBtr0070494_70	0.257196643964875	1
FBtr0070494_80	0.0107528853306463	1
FBtr0070494_90	0.032689630775568	1
FBtr0070495_118	0.239949234369003	1
FBtr0070495_92	0.389746987694218	1
FBtr0070498_3	0	1
FBtr0070498_42	0.101761666428484	1
FBtr0070507_110	0.101761666428484	1
FBtr0070507_184	0.0107528853306463	1
FBtr0070507_189	0.032689630775568	1
FBtr0070507_194	0.032689630775568	1
FBtr0070507_203	0.25844754197997	1
FBtr0070507_510	0.235437273062469	1
FBtr0070507_527	0.48709412292679	1
FBtr0070508_309	0.24403439843566	1
FBtr0070508_38	0.101508352176297	1
FBtr0070508_49	0.0653146333175577	1
FBtr0070508_73	0.119975051870123	1
FBtr0070519_1633	0.172897179728895	1
FBtr0070519_1651	0	1
FBtr0070519_1706	0.106945992962625	0
FBtr0070519_1733	0.147482633495755	0
FBtr0070519_1758	0.072090101347887	0
FBtr0070519_1775	0.032689630775568	0
FBtr0070519_1786	0.147706257535682	0
FBtr0070519_1827	0.032689630775568	0
FBtr0070519_2081	0.376951453657979	0
FBtr0070519_2090	0.186092638573208	0
FBtr0070519_2096	0.209778846702619	0
FBtr0070519_2170	0	0
FBtr0070519_2224	0	0
FBtr0070519_2319	0.0107528853306463	1
FBtr0070519_2368	0.264274273331331	0
FBtr0070519_2396	0.262961864888306	0
FBtr0070519_2410	0.235437273062469	0
FBtr0070519_2429	0.222855742960151	0
FBtr0070519_2441	0.244635387494672	0
FBtr0070519_2447	0.305538159138711	0
FBtr0070519_2463	0.293898936228136	0
FBtr0070519_2655	0.0107528853306463	0
FBtr0070519_2666	0.147706257535682	0
FBtr0070519_2689	0.188268338801455	0
FBtr0070519_2808	0.536997088507289	0
FBtr0070519_2811	0.50903140701343	0
FBtr0070519_2893	0.032689630775568	0
FBtr0070519_2918	0.318899240661593	0
FBtr0070519_2973	0.0107528853306463	0
FBtr0070519_3036	0.132678586953528	0
FBtr0070519_3077	0.138581298368826	0
FBtr0070519_3503	0.192860978812064	1
FBtr0070519_3513	0.235437273062469	1
FBtr0070528_162	0	1
FBtr0070528_209	0.261025491772893	1
FBtr0070528_25	0.495875802392702	1
FBtr0070528_304	0.0188871121870751	1
FBtr0070528_314	0.440749945636444	1
FBtr0070528_341	0.506199476245672	1
FBtr0070528_413	0.032689630775568	1
FBtr0070528_595	0.512847666045124	1
FBtr0070532_85	0.137956052887139	1
FBtr0070542_24	0.0308201492416716	1
FBtr0070542_67	0	0
FBtr0070553_182	0.128559570921656	0
FBtr0070553_300	0.228199261808368	0
FBtr0070553_312	0.312464024885023	0
FBtr0070553_330	0.185056305942685	0
FBtr0070553_440	0.210002470742546	0
FBtr0070553_446	0.0686283501528991	0
FBtr0070553_457	0.180530101334939	0
FBtr0070553_479	0.0641316989038165	0
FBtr0070553_67	0.147778149537063	0
FBtr0070568_35	0.0107528853306463	1
FBtr0070575_172	0.30618211671789	1
FBtr0070575_18	0.450514476049265	1
FBtr0070575_181	0.110751207207285	1
FBtr0070575_198	0.032689630775568	1
FBtr0070575_260	0.0107528853306463	1
FBtr0070575_402	0.00888340379674985	1
FBtr0070575_419	0.0240518090028154	1
FBtr0070575_454	0	1
FBtr0070575_486	0.101338846715567	1
FBtr0070577_27	0	1
FBtr0070577_31	0.0107528853306463	1
FBtr0070577_62	0.12064802065718	1
FBtr0070598_64	0.0259212905367118	1
FBtr0070598_73	0.032689630775568	1
FBtr0070599_332	0.0107528853306463	0
FBtr0070599_349	0.243323566820298	0
FBtr0070605_18	0.497501491526553	1
FBtr0070611_44	0.575267758074623	1
FBtr0070625_303	0.342685488769886	1
FBtr0070625_31	0.249322710894043	1
FBtr0070625_85	0.274737564170509	1
FBtr0070626_335	0.155390586966996	1
FBtr0070626_342	0.154772517526447	1
FBtr0070626_353	0.305538159138711	1
FBtr0070626_380	0.401649667813906	1
FBtr0070638_41	0.0308201492416716	0
FBtr0070638_80	0.00888340379674985	1
FBtr0070644_2	0.032689630775568	1
FBtr0070652_125	0.165903048601505	1
FBtr0070654_6	0.15990520288239	1
FBtr0070656_11	0.00875295424695919	0
FBtr0070656_67	0	1
FBtr0070656_72	0	0
FBtr0070660_75	0.0534160070470268	1
FBtr0070661_14	0.0107528853306463	0
FBtr0070668_152	0.145191818338634	1
FBtr0070668_197	0.032689630775568	1
FBtr0070668_358	0.00888340379674985	1
FBtr0070668_410	0.407733717262412	1
FBtr0070668_510	0.032689630775568	1
FBtr0070681_19	0.184665360835969	1
FBtr0070682_5	0.032689630775568	1
FBtr0070686_17	0.114321884214982	1
FBtr0070688_31	0.537792400900357	1
FBtr0070689_16	0.00888340379674985	1
FBtr0070689_24	0.371453969250343	1
FBtr0070702_50	0.0852203047129714	1
FBtr0070707_161	0.0308201492416716	1
FBtr0070707_431	0	1
FBtr0070712_100	0	1
FBtr0070714_134	0.26335988427323	1
FBtr0070714_15	0.527291519185533	1
FBtr0070714_155	0.0107528853306463	1
FBtr0070714_166	0.23709963194199	1
FBtr0070714_180	0.143952179163633	1
FBtr0070714_63	0.350793962586748	1
FBtr0070714_78	0.288325998116549	1
FBtr0070714_96	0.134120511534636	1
FBtr0070715_12	0.0682374050461828	1
FBtr0070715_66	0.160943091783937	0
FBtr0070723_288	0.184665360835969	1
FBtr0070723_336	0.032689630775568	1
FBtr0070723_376	0.13928701551966	1
FBtr0070723_433	0.0667930162230754	1
FBtr0070727_198	0.199100336037953	1
FBtr0070727_80	0.14196658261689	1
FBtr0070727_83	0	1
FBtr0070731_27	0	1
FBtr0070748_14	0.0308201492416716	1
FBtr0070748_30	0.0266917850564539	1
FBtr0070752_34	0	1
FBtr0070756_74	0.327956264299627	1
FBtr0070758_113	0.285471886538992	1
FBtr0070763_102	0.032689630775568	1
FBtr0070763_112	0.123583512752126	1
FBtr0070763_213	0.216112264457953	1
FBtr0070764_84	0.348101096127213	1
FBtr0070782_42	0.032689630775568	1
FBtr0070795_7	0.0107528853306463	1
FBtr0070797_160	0	1
FBtr0070797_165	0.297990695585414	1
FBtr0070798_36	0.235437273062469	1
FBtr0070802_46	0	1
FBtr0070802_58	0.0425121748314799	1
FBtr0070804_460	0.032689630775568	1
FBtr0070813_105	0.315463904842487	1
FBtr0070813_6	0.0714278378456723	0
FBtr0070819_54	0.165903048601505	1
FBtr0070826_13	0.258146025434825	1
FBtr0070828_149	0.152903035992551	1
FBtr0070828_35	0.0308201492416716	1
FBtr0070828_46	0.158052875420428	1
FBtr0070828_69	0.0240518090028154	1
FBtr0070829_3	0	1
FBtr0070846_20	0.165903048601505	1
FBtr0070847_20	0.0248849579061893	1
FBtr0070847_24	0.032689630775568	1
FBtr0070847_52	0.314396897706531	1
FBtr0070849_13	0.430806900234471	1
FBtr0070851_296	0.0919817715676809	1
FBtr0070851_302	0.0107528853306463	1
FBtr0070862_11	0.00888340379674985	0
FBtr0070865_201	0.269395545448251	1
FBtr0070865_215	0.305538159138711	1
FBtr0070874_120	0.30072231968523	1
FBtr0070874_251	0.032689630775568	1
FBtr0070874_268	0.0835185521748533	1
FBtr0070874_290	0	1
FBtr0070889_154	0.200079041022707	1
FBtr0070889_57	0.032689630775568	1
FBtr0070890_13	0.452337055399368	1
FBtr0070890_264	0.233567791528573	1
FBtr0070890_282	0.233567791528573	1
FBtr0070890_76	0	1
FBtr0070891_275	0.147706257535682	1
FBtr0070891_30	0.0259212905367118	1
FBtr0070891_6	0.453240959366554	1
FBtr0070892_13	0	1
FBtr0070892_20	0.135598802327156	1
FBtr0070892_26	0.180701852598274	1
FBtr0070894_35	0.233567791528573	1
FBtr0070896_1	0	1
FBtr0070896_6	0.0107528853306463	1
FBtr0070899_16	0.185056305942685	1
FBtr0070912_113	0.190991497278168	1
FBtr0070912_15	0.0308201492416716	1
FBtr0070914_168	0.233966798715737	1
FBtr0070914_71	0.314771850242348	1
FBtr0070918_47	0.17296930859227	1
FBtr0070918_66	0.116759452045184	1
FBtr0070921_24	0.0897582164440669	1
FBtr0070922_9	0.0259212905367118	1
FBtr0070925_44	0.190991497278168	1
FBtr0070938_532	0.1760563660451	1
FBtr0070944_17	0.238799608015157	1
FBtr0070944_24	0.475898975899888	1
FBtr0070945_209	0.251128239689677	1
FBtr0070950_106	0.181742589107344	1
FBtr0070950_159	0.145191818338634	1
FBtr0070950_242	0.175699537838124	1
FBtr0070950_416	0.192860978812064	1
FBtr0070951_52	0.5371292311817	1
FBtr0070955_31	0.172794706212345	1
FBtr0070959_1093	0.305538159138711	1
FBtr0070959_1102	0.305538159138711	1
FBtr0070959_396	0.447489218522356	1
FBtr0070959_47	0.235437273062469	1
FBtr0070959_644	0	1
FBtr0070961_38	0	1
FBtr0070961_45	0	1
FBtr0070963_6	0.0107528853306463	1
FBtr0070969_46	0.122517502191077	1
FBtr0070970_32	0	1
FBtr0070974_50	0.0902868924137094	1
FBtr0070974_54	0.032689630775568	1
FBtr0070982_151	0.0230154763722928	1
FBtr0070982_213	0.155633265238405	1
FBtr0070982_52	0.190991497278168	1
FBtr0070987_14	0.472518749971286	1
FBtr0070988_110	0.0308201492416716	1
FBtr0070988_159	0.0308201492416716	1
FBtr0070988_241	0.0308201492416716	1
FBtr0070988_264	0.190991497278168	1
FBtr0070988_436	0.497100905259432	1
FBtr0070988_518	0.0308201492416716	1
FBtr0070988_541	0.0240518090028154	1
FBtr0070988_573	0	1
FBtr0070988_582	0.00888340379674985	1
FBtr0070988_628	0.190991497278168	1
FBtr0070988_854	0.298852838151334	1
FBtr0070990_112	0.233567791528573	1
FBtr0070990_137	0	1
FBtr0070990_179	0.26109238335441	1
FBtr0070990_306	0.186319780452373	1
FBtr0070990_412	0.032689630775568	1
FBtr0070990_55	0.00888340379674985	1
FBtr0070992_52	0.00888340379674985	1
FBtr0070994_109	0.255414401335009	1
FBtr0070995_105	0.0308201492416716	1
FBtr0070995_199	0.143322336804738	1
FBtr0070995_89	0.0590841320984286	1
FBtr0070995_94	0	1
FBtr0071007_71	0.227603632848544	1
FBtr0071010_2	0.032689630775568	1
FBtr0071013_103	0.192860978812064	1
FBtr0071013_223	0.517775299095969	1
FBtr0071015_160	0.258146025434825	1
FBtr0071015_43	0.299205937975078	1
FBtr0071018_184	0.0188871121870751	1
FBtr0071018_200	0.133023507143094	1
FBtr0071018_35	0	1
FBtr0071018_83	0.0199234448175977	1
FBtr0071020_66	0.136826694901809	1
FBtr0071039_4	0.032689630775568	1
FBtr0071041_19	0.173936626656	1
FBtr0071047_63	0.163044501563802	1
FBtr0071047_9	0.0308201492416716	1
FBtr0071048_270	0.032689630775568	1
FBtr0071048_331	0.505166871998381	1
FBtr0071048_49	0.362222395868382	1
FBtr0071049_126	0.032689630775568	1
FBtr0071049_129	0.34497815846869	1
FBtr0071049_134	0.185991209003962	1
FBtr0071049_143	0.435886142506532	1
FBtr0071049_160	0.0735613564619315	1
FBtr0071049_198	0.178175096577561	1
FBtr0071049_4	0.271315671585438	1
FBtr0071053_324	0.0695583563117759	0
FBtr0071053_350	0.0898886072169925	0
FBtr0071053_473	0.136652092521884	0
FBtr0071053_492	0.0695583563117759	0
FBtr0071054_115	0.111290945509294	1
FBtr0071056_1	0.0199234448175977	0
FBtr0071067_45	0.0935341738461884	0
FBtr0071071_278	0.0970539299116009	1
FBtr0071071_351	0.305538159138711	1
FBtr0071071_9	0.18686313309295	1
FBtr0071081_1	0	1
FBtr0071083_123	0.0107528853306463	1
FBtr0071083_149	0.0107528853306463	1
FBtr0071093_109	0.310120184222942	1
FBtr0071095_104	0.190991497278168	1
FBtr0071095_143	0.00888340379674985	1
FBtr0071095_239	0.390722434510661	1
FBtr0071102_85	0.435536376296031	1
FBtr0071106_164	0.0107528853306463	1
FBtr0071112_117	0.30704118358696	1
FBtr0071112_148	0.388432929989905	1
FBtr0071112_335	0.326932853806754	1
FBtr0071112_393	0.032689630775568	1
FBtr0071112_8	0.032689630775568	1
FBtr0071117_165	0.109833586298872	1
FBtr0071117_29	0.0682374050461828	1
FBtr0071117_68	0.101338846715567	1
FBtr0071125_20	0.174664187746241	1
FBtr0071125_232	0.0199234448175977	1
FBtr0071125_365	0.00875295424695919	1
FBtr0071125_395	0.032689630775568	0
FBtr0071132_33	0.032689630775568	1
FBtr0071132_409	0.288376718164771	1
FBtr0071136_152	0.181742589107344	0
FBtr0071136_202	0.0675635107428174	0
FBtr0071136_231	0.190861047728377	1
FBtr0071136_273	0.220436206468526	1
FBtr0071136_277	0.0248849579061893	1
FBtr0071136_283	0	1
FBtr0071142_14	0.262961864888306	1
FBtr0071150_4	0.0107528853306463	1
FBtr0071151_55	0.43324925092241	1
FBtr0071152_97	0.129285842429933	1
FBtr0071153_69	0.0306896996918809	1
FBtr0071153_76	0.227241655086374	1
FBtr0071157_20	0.0567567436949677	1
FBtr0071157_96	0.145191818338634	1
FBtr0071170_151	0.31777662008408	1
FBtr0071170_159	0.0692963957195567	1
FBtr0071170_317	0.136553996565882	1
FBtr0071170_329	0.533351931561615	1
FBtr0071170_595	0.335914371104839	1
FBtr0071173_114	0.268738420096763	1
FBtr0071175_155	0.0188871121870751	1
FBtr0071175_285	0.135348158474629	1
FBtr0071188_48	0.235437273062469	1
FBtr0071223_10	0.105711707745945	1
FBtr0071223_126	0.032689630775568	1
FBtr0071223_83	0.0107528853306463	1
FBtr0071233_156	0	1
FBtr0071233_57	0.0711658772534531	1
FBtr0071233_60	0.105711707745945	1
FBtr0071235_34	0.470757667012846	1
FBtr0071235_58	0	1
FBtr0071238_74	0.0764330230222778	1
FBtr0071239_177	0	1
FBtr0071239_201	0.121939973873894	1
FBtr0071239_222	0.0577589287214177	1
FBtr0071239_231	0.182512130915512	1
FBtr0071239_268	0.115171633635038	1
FBtr0071239_313	0.0515121147290649	0
FBtr0071239_318	0.0555100293644919	1
FBtr0071239_345	0.136417651784251	1
FBtr0071239_35	0.39104945670618	1
FBtr0071239_58	0.351207511345784	1
FBtr0071245_5	0	1
FBtr0071279_449	0.305538159138711	1
FBtr0071285_82	0.409485601202836	1
FBtr0071299_199	0.032689630775568	1
FBtr0071299_93	0	1
FBtr0071300_44	0.52681184733056	1
FBtr0071307_4	0.0711658772534531	1
FBtr0071308_21	0.105027888047782	1
FBtr0071308_38	0.243070194668512	1
FBtr0071311_17	0	1
FBtr0071311_61	0.317607763800666	1
FBtr0071320_105	0.370823205761472	1
FBtr0071327_10	0.0552854885809232	1
FBtr0071329_194	0.179742658023657	1
FBtr0071329_24	0.143915140965972	1
FBtr0071329_242	0.032689630775568	1
FBtr0071329_392	0.0259212905367118	1
FBtr0071331_178	0.00888340379674985	1
FBtr0071331_19	0	1
FBtr0071331_4	0.0308201492416716	1
FBtr0071331_60	0	1
FBtr0071332_230	0.0979981100676261	1
FBtr0071332_70	0.143322336804738	1
FBtr0071334_4	0.057509960448179	1
FBtr0071339_243	0.374448261019292	1
FBtr0071363_45	0.28501230409014	1
FBtr0071363_52	0.0308201492416716	1
FBtr0071367_240	0.032689630775568	1
FBtr0071367_247	0.032689630775568	1
FBtr0071367_265	0.192860978812064	1
FBtr0071368_15	0.0266917850564539	1
FBtr0071368_37	0.258934789909671	1
FBtr0071371_8	0.0927010249428145	1
FBtr0071379_370	0.575081777546341	1
FBtr0071397_311	0	1
FBtr0071397_471	0.0248849579061893	1
FBtr0071397_850	0.362222395868382	1
FBtr0071408_33	0.0308201492416716	1
FBtr0071423_154	0.135056019909896	1
FBtr0071423_35	0.192860978812064	1
FBtr0071423_371	0.235437273062469	1
FBtr0071423_631	0.508784368726806	1
FBtr0071423_656	0.624346264955112	1
FBtr0071441_13	0.0230154763722928	1
FBtr0071444_117	0.277591163424346	1
FBtr0071444_57	0.0902868924137094	1
FBtr0071445_13	0.0107528853306463	1
FBtr0071445_38	0.261771080692645	0
FBtr0071445_44	0	0
FBtr0071450_250	0.00888340379674985	1
FBtr0071450_305	0.285532895170402	1
FBtr0071450_95	0.191433327359235	1
FBtr0071468_9	0.40197832172538	1
FBtr0071469_1	0.147706257535682	1
FBtr0071491_55	0.166859514876863	1
FBtr0071511_127	0.0266917850564539	1
FBtr0071522_31	0.516272602745445	1
FBtr0071526_55	0.378444149168774	1
FBtr0071535_117	0.00888340379674985	1
FBtr0071535_209	0.129555751057936	1
FBtr0071535_385	0.281608377925915	1
FBtr0071535_4	0.353661764787533	1
FBtr0071535_75	0.288376718164771	1
FBtr0071544_9	0.127285911346246	1
FBtr0071546_266	0.278686167647942	1
FBtr0071546_504	0.517105418287494	1
FBtr0071546_510	0.517105418287494	1
FBtr0071546_702	0.432323281944624	1
FBtr0071547_50	0.291886797101847	1
FBtr0071548_10	0.129285842429933	1
FBtr0071548_31	0.293898936228136	1
FBtr0071548_37	0.0107528853306463	1
FBtr0071548_70	0.487084125596128	1
FBtr0071553_120	0.336146273032808	1
FBtr0071553_155	0.299205937975078	1
FBtr0071553_180	0.0507588979758537	1
FBtr0071553_188	0.032689630775568	1
FBtr0071553_203	0.36930682405132	1
FBtr0071560_10	0.237995751044988	1
FBtr0071562_249	0.575267758074623	1
FBtr0071563_183	0.185056305942685	1
FBtr0071563_190	0.159364510991541	1
FBtr0071563_203	0.00875295424695919	1
FBtr0071563_329	0.575267758074623	1
FBtr0071567_95	0.443538276252053	1
FBtr0071570_15	0.0306896996918809	1
FBtr0071573_71	0.129725256518666	1
FBtr0071575_12	0.0552854885809232	1
FBtr0071583_197	0.0248849579061893	1
FBtr0071583_261	0.508784368726806	1
FBtr0071591_124	0.00888340379674985	1
FBtr0071591_180	0.0611296047253455	1
FBtr0071591_209	0.00888340379674985	1
FBtr0071591_23	0.25619352464945	1
FBtr0071606_134	0.032689630775568	1
FBtr0071606_165	0.146385971238204	1
FBtr0071606_290	0	1
FBtr0071606_8	0	1
FBtr0071609_55	0.269889107943247	1
FBtr0071609_61	0.371494542832574	1
FBtr0071610_264	0.181742589107344	1
FBtr0071610_339	0.20847934285191	1
FBtr0071610_508	0.459237436549705	1
FBtr0071610_628	0.417591685345362	1
FBtr0071610_758	0.438415061866787	1
FBtr0071610_841	0.277760668885076	1
FBtr0071610_856	0.535781846117625	1
FBtr0071614_125	0.445156306848112	1
FBtr0071614_154	0.435680712976778	1
FBtr0071614_26	0.463060968121868	1
FBtr0071614_76	0.511392657909305	1
FBtr0071615_12	0.0188871121870751	1
FBtr0071615_132	0.032689630775568	1
FBtr0071615_35	0.0633147022338707	1
FBtr0071615_88	0.0792273523871911	1
FBtr0071619_8	0.252441060448024	0
FBtr0071621_33	0.0592601231914491	0
FBtr0071636_144	0	1
FBtr0071636_359	0.359704816056752	1
FBtr0071636_371	0.180701852598274	1
FBtr0071636_538	0.213435864293304	1
FBtr0071636_544	0.146222255737317	1
FBtr0071636_607	0.575267758074623	1
FBtr0071636_629	0.18016072821497	1
FBtr0071636_738	0.328246911511067	1
FBtr0071636_749	0.43940091131108	1
FBtr0071636_777	0.192860978812064	1
FBtr0071636_877	0.432323281944624	1
FBtr0071636_882	0.498970386793328	1
FBtr0071638_228	0.344430796719555	1
FBtr0071638_267	0.536997088507289	1
FBtr0071640_11	0.0714278378456723	1
FBtr0071640_35	0.285646488918917	1
FBtr0071640_5	0.032689630775568	1
FBtr0071641_14	0.349905042333822	1
FBtr0071641_141	0.162111932031795	1
FBtr0071654_284	0.032689630775568	1
FBtr0071654_287	0.347775498612722	1
FBtr0071654_540	0.458089757727806	1
FBtr0071654_642	0.305538159138711	1
FBtr0071654_753	0.34890245288745	1
FBtr0071654_850	0.370823205761472	1
FBtr0071659_143	0.475688077489882	1
FBtr0071659_94	0.558106317100683	1
FBtr0071660_204	0.288376718164771	1
FBtr0071660_217	0.032689630775568	1
FBtr0071660_264	0.401403071669669	1
FBtr0071660_59	0.032689630775568	1
FBtr0071661_169	0.282603549205556	1
FBtr0071661_221	0.284910465714639	1
FBtr0071661_232	0.424330172200362	1
FBtr0071661_99	0.352446522397869	1
FBtr0071671_86	0.207488031545498	1
FBtr0071677_115	0.118233888128075	1
FBtr0071679_100	0.268841876151954	1
FBtr0071681_190	0.146384357067581	1
FBtr0071681_196	0.511679348648186	1
FBtr0071683_14	0	1
FBtr0071684_23	0.142659675900734	1
FBtr0071684_38	0.171862136680338	1
FBtr0071684_53	0.276543092966142	1
FBtr0071686_125	0.164773690616175	1
FBtr0071686_27	0.0779342174923093	1
FBtr0071686_44	0.136826694901809	1
FBtr0071686_74	0.164773690616175	1
FBtr0071699_14	0.032689630775568	1
FBtr0071713_10	0.218275832088529	1
FBtr0071714_42	0.0960319651541548	1
FBtr0071731_12	0.157502746772302	1
FBtr0071731_81	0.484852797890059	1
FBtr0071734_52	0.0107528853306463	1
FBtr0071745_8	0.121481169560554	1
FBtr0071747_55	0.558106317100683	1
FBtr0071747_91	0.46993268195285	1
FBtr0071749_23	0.0308201492416716	0
FBtr0071749_37	0	0
FBtr0071755_183	0.285646488918917	1
FBtr0071755_73	0.448823453359455	1
FBtr0071758_18	0.0585462930787016	1
FBtr0071758_6	0.032689630775568	1
FBtr0071764_202	0.265105746655417	1
FBtr0071764_224	0.0259212905367118	1
FBtr0071764_340	0.389746987694218	1
FBtr0071764_379	0.389746987694218	1
FBtr0071764_46	0.293704533940082	1
FBtr0071764_471	0	0
FBtr0071764_692	0.480818687232948	1
FBtr0071766_15	0.0266917850564539	0
FBtr0071766_42	0	0
FBtr0071766_9	0.032689630775568	0
FBtr0071767_37	0.0960319651541548	1
FBtr0071771_2	0.0259212905367118	1
FBtr0071771_27	0.0107528853306463	1
FBtr0071773_11	0.162281437492525	1
FBtr0071774_13	0	1
FBtr0071774_147	0.328246911511067	1
FBtr0071774_255	0.221838411925112	1
FBtr0071774_259	0.432323281944624	1
FBtr0071774_48	0.328246911511067	1
FBtr0071775_285	0.463657246259008	1
FBtr0071775_294	0.530140635606825	1
FBtr0071775_297	0.530140635606825	1
FBtr0071775_31	0.514705564150268	1
FBtr0071775_639	0.500613858122029	1
FBtr0071777_142	0.449981357601343	1
FBtr0071777_353	0.526936068287186	1
FBtr0071777_522	0.418564512643609	1
FBtr0071784_64	0	1
FBtr0071786_6	0.0107528853306463	1
FBtr0071787_28	0.239468202750733	1
FBtr0071797_339	0.526936068287186	1
FBtr0071800_58	0.461752261744076	1
FBtr0071812_120	0.370823205761472	1
FBtr0071812_431	0.33546497372171	1
FBtr0071812_437	0.313041476880008	1
FBtr0071812_441	0.319809817118864	1
FBtr0071819_21	0	1
FBtr0071832_16	0.0308201492416716	1
FBtr0071833_25	0.361018917624398	1
FBtr0071849_274	0.295207049573677	1
FBtr0071849_278	0.480818687232948	1
FBtr0071891_21	0.112170379000744	0
FBtr0071898_201	0.0764330230222778	1
FBtr0071898_207	0.251843475183586	1
FBtr0071898_91	0.319646101617976	1
FBtr0071899_144	0.032689630775568	1
FBtr0071899_154	0.101338846715567	1
FBtr0071899_222	0.305538159138711	1
FBtr0071899_273	0.305538159138711	1
FBtr0071899_391	0.269424814572523	1
FBtr0071899_406	0.305538159138711	1
FBtr0071899_428	0.322127552080187	1
FBtr0071902_12	0.00888340379674985	1
FBtr0071902_136	0.0308201492416716	1
FBtr0071902_16	0.00888340379674985	1
FBtr0071903_49	0.406063269984444	1
FBtr0071903_63	0.518740450311091	1
FBtr0071907_47	0.305538159138711	1
FBtr0071936_100	0.348256740774986	1
FBtr0071936_36	0.327672236942274	1
FBtr0071940_11	0.46945729466816	1
FBtr0071940_2	0.032689630775568	1
FBtr0071940_6	0.506149761545022	1
FBtr0071951_138	0.536997088507289	1
FBtr0071960_316	0.25152432557892	1
FBtr0071960_86	0.0107528853306463	1
FBtr0071973_18	0.159134708362648	1
FBtr0071975_52	0.119665253927869	1
FBtr0071979_105	0.488665398719852	1
FBtr0071979_66	0.536997088507289	1
FBtr0071990_1	0	1
FBtr0071993_105	0.478949205699052	1
FBtr0071993_122	0.21537100046275	1
FBtr0071994_136	0.180999772350184	1
FBtr0071994_142	0.032689630775568	1
FBtr0071994_249	0.459128441432932	1
FBtr0071994_71	0.303538228055024	1
FBtr0071994_89	0.032689630775568	1
FBtr0071999_139	0.42002278947494	1
FBtr0071999_17	0.032689630775568	0
FBtr0072002_26	0.0978676605178355	1
FBtr0072010_145	0.335942426092077	1
FBtr0072010_18	0.320830688802073	1
FBtr0072010_92	0.129581358471241	1
FBtr0072012_1	0.31888473067132	1
FBtr0072016_122	0.505637262372273	1
FBtr0072020_18	0.233970430599638	0
FBtr0072020_36	0.432323281944624	0
FBtr0072020_51	0.42894310865202	0
FBtr0072021_10	0	0
FBtr0072027_150	0.221092914241091	1
FBtr0072027_155	0.350931535541679	1
FBtr0072031_74	0.231951804963792	1
FBtr0072034_59	0	1
FBtr0072034_68	0	1
FBtr0072036_23	0.0266917850564539	1
FBtr0072036_53	0.534134049864375	1
FBtr0072038_10	0	1
FBtr0072038_169	0.0107528853306463	1
FBtr0072038_17	0.0248849579061893	1
FBtr0072038_21	0.0107528853306463	1
FBtr0072038_51	0.0107528853306463	1
FBtr0072038_75	0.0546232250787086	1
FBtr0072047_1023	0.335867854918369	0
FBtr0072047_1307	0.525357865596713	0
FBtr0072047_1339	0.523786589803651	0
FBtr0072047_1375	0.535415815383565	0
FBtr0072047_1389	0.192860978812064	1
FBtr0072047_1402	0.381005829174539	0
FBtr0072047_1429	0.0107528853306463	0
FBtr0072047_1459	0.13015138001776	1
FBtr0072047_1463	0	1
FBtr0072047_1500	0.262714273923697	0
FBtr0072047_1506	0.184142123919512	0
FBtr0072047_1740	0.065168031534339	1
FBtr0072047_1756	0	1
FBtr0072047_237	0.411171716463045	1
FBtr0072047_35	0.127019678465476	0
FBtr0072047_4	0.00888340379674985	1
FBtr0072047_555	0.278114807392525	1
FBtr0072047_568	0.46806210383565	1
FBtr0072047_608	0.563628535164048	1
FBtr0072047_717	0.032689630775568	1
FBtr0072047_729	0.191061550528665	0
FBtr0072047_785	0	1
FBtr0072047_951	0.0514327922792191	0
FBtr0072047_959	0.316607688600492	0
FBtr0072047_978	0.251322641977731	0
FBtr0072048_90	0.147757709224285	1
FBtr0072050_376	0.293898936228136	1
FBtr0072057_142	0.0663679235122864	1
FBtr0072057_188	0.00888340379674985	1
FBtr0072057_192	0.0495633107453227	1
FBtr0072057_94	0.091834197773022	1
FBtr0072058_115	0.478257007227183	1
FBtr0072058_193	0.488665398719852	1
FBtr0072058_322	0.328246911511067	1
FBtr0072058_36	0.536997088507289	1
FBtr0072062_40	0.28107735088167	1
FBtr0072063_134	0	0
FBtr0072065_45	0.263364156561781	1
FBtr0072070_116	0.0107528853306463	1
FBtr0072070_206	0.227241655086374	1
FBtr0072070_214	0.288376718164771	1
FBtr0072073_249	0.0107528853306463	1
FBtr0072073_370	0.248275982653803	1
FBtr0072073_387	0.249265048157609	1
FBtr0072073_66	0.322380450507985	1
FBtr0072073_99	0.212622322299397	1
FBtr0072083_94	0.30072231968523	1
FBtr0072084_45	0.157502746772302	1
FBtr0072085_67	0.399558965950684	1
FBtr0072094_3	0.0993748335600379	0
FBtr0072097_145	0.305538159138711	1
FBtr0072097_85	0.235437273062469	1
FBtr0072113_371	0.0248849579061893	1
FBtr0072113_388	0.0585462930787016	0
FBtr0072113_465	0.0107528853306463	0
FBtr0072117_124	0.513828801058479	1
FBtr0072120_316	0.392481336584227	1
FBtr0072127_102	0.30072231968523	1
FBtr0072127_6	0.477026175809276	1
FBtr0072129_449	0.145191818338634	1
FBtr0072129_456	0.165903048601505	1
FBtr0072129_497	0.0960319651541548	1
FBtr0072131_21	0.370823205761472	1
FBtr0072133_43	0.0107528853306463	1
FBtr0072133_85	0.20368565964476	1
FBtr0072133_98	0.0825343028649163	1
FBtr0072134_17	0.0248849579061893	1
FBtr0072134_50	0.362627587785378	1
FBtr0072134_90	0.519973822293196	1
FBtr0072135_224	0.229249648250509	0
FBtr0072135_69	0	1
FBtr0072140_51	0.370823205761472	1
FBtr0072143_110	0.219621738081045	1
FBtr0072143_261	0.36930682405132	1
FBtr0072143_271	0.36930682405132	1
FBtr0072145_140	0.102028913429493	1
FBtr0072145_147	0.143654127821727	1
FBtr0072145_176	0.419329029468447	1
FBtr0072148_151	0.303668677604815	1
FBtr0072148_207	0.259737883657861	1
FBtr0072148_266	0.36622210012776	1
FBtr0072148_273	0.315667592120689	1
FBtr0072155_111	0.415161840970684	1
FBtr0072155_143	0.392481336584227	1
FBtr0072155_192	0.314383729934222	1
FBtr0072155_54	0.0107528853306463	1
FBtr0072156_43	0.0546232250787086	1
FBtr0072160_13	0.370823205761472	1
FBtr0072161_50	0.182951515177179	1
FBtr0072162_165	0.0266917850564539	1
FBtr0072162_177	0.185878024061703	1
FBtr0072162_98	0.430453800410727	1
FBtr0072163_64	0.287341368072889	1
FBtr0072163_9	0	1
FBtr0072168_56	0.121733685500096	1
FBtr0072168_83	0.032689630775568	1
FBtr0072177_139	0.353661764787533	1
FBtr0072177_243	0.432323281944624	1
FBtr0072191_108	0.432323281944624	1
FBtr0072191_20	0.30072231968523	1
FBtr0072191_76	0.36930682405132	1
FBtr0072195_126	0.40924807248662	1
FBtr0072195_38	0.0760647359584129	1
FBtr0072195_76	0.303668677604815	1
FBtr0072195_81	0.388213890545454	1
FBtr0072197_143	0.291545861457372	1
FBtr0072197_156	0.293898936228136	1
FBtr0072204_169	0.552011094784214	1
FBtr0072204_199	0.158663896900768	1
FBtr0072204_245	0.515146227466701	1
FBtr0072204_279	0.379153405213246	1
FBtr0072204_306	0.470061389251088	1
FBtr0072204_36	0.504122491323677	1
FBtr0072207_141	0.235437273062469	1
FBtr0072207_33	0.368091581661656	1
FBtr0072207_62	0.233437341978782	1
FBtr0072208_9	0.0107528853306463	1
FBtr0072220_24	0.0248849579061893	1
FBtr0072220_27	0.165903048601505	1
FBtr0072220_62	0.667444529348942	1
FBtr0072221_159	0.174664187746241	1
FBtr0072224_124	0.49552228674457	0
FBtr0072224_48	0.370823205761472	1
FBtr0072224_57	0.032689630775568	1
FBtr0072224_65	0.385499539825835	1
FBtr0072226_3	0.0107528853306463	1
FBtr0072227_145	0.217596371528315	1
FBtr0072227_242	0.293898936228136	1
FBtr0072227_272	0.305538159138711	1
FBtr0072232_50	0.0611296047253455	1
FBtr0072232_68	0.072090101347887	1
FBtr0072234_116	0.359183982850897	1
FBtr0072235_26	0.240548596975659	1
FBtr0072235_32	0.181742589107344	1
FBtr0072239_103	0.0107528853306463	1
FBtr0072239_141	0.0107528853306463	1
FBtr0072239_17	0.18759860712831	1
FBtr0072239_22	0.336649560905807	1
FBtr0072246_12	0.0663679235122864	1
FBtr0072246_17	0.291072488376895	1
FBtr0072246_28	0	1
FBtr0072249_111	0.00888340379674985	1
FBtr0072249_82	0.190991497278168	1
FBtr0072252_219	0.458583197405473	1
FBtr0072252_81	0.303668677604815	1
FBtr0072255_9	0.0248849579061893	0
FBtr0072260_132	0.118233888128075	1
FBtr0072260_212	0.437884529600928	1
FBtr0072260_220	0.032689630775568	1
FBtr0072260_268	0.0107528853306463	1
FBtr0072260_27	0.107658272067948	1
FBtr0072260_281	0	1
FBtr0072260_31	0.159134708362648	1
FBtr0072260_42	0	1
FBtr0072261_16	0.0735613564619315	1
FBtr0072262_187	0.367992766347007	1
FBtr0072263_230	0.370823205761472	1
FBtr0072263_262	0.317128521806347	1
FBtr0072265_192	0.432323281944624	1
FBtr0072265_207	0.456861675663558	1
FBtr0072265_231	0.0970539299116009	1
FBtr0072265_240	0.466896202431046	1
FBtr0072267_211	0.483415743893352	1
FBtr0072267_251	0.233567791528573	1
FBtr0072267_259	0.163295154188995	1
FBtr0072269_145	0.305538159138711	1
FBtr0072272_321	0.334275400154016	1
FBtr0072272_356	0.342876210047107	1
FBtr0072272_425	0.505637262372273	1
FBtr0072280_3	0.145191818338634	1
FBtr0072281_196	0.0248849579061893	1
FBtr0072281_4	0.162335556071722	1
FBtr0072281_510	0.370823205761472	1
FBtr0072281_518	0.370823205761472	1
FBtr0072281_574	0.536997088507289	1
FBtr0072285_13	0.256276543900929	1
FBtr0072285_209	0.368953724227576	1
FBtr0072285_281	0.368953724227576	1
FBtr0072285_3	0.256276543900929	1
FBtr0072285_38	0.275388846926155	1
FBtr0072287_81	0.370823205761472	1
FBtr0072288_30	0.636717022973821	1
FBtr0072289_120	0.526936068287186	0
FBtr0072289_146	0.278580228928152	1
FBtr0072289_278	0.573398276540727	1
FBtr0072289_76	0.573398276540727	1
FBtr0072298_339	0.392481336584227	1
FBtr0072298_542	0.032689630775568	0
FBtr0072298_548	0.467366592804938	0
FBtr0072298_554	0.467366592804938	1
FBtr0072299_72	0.305538159138711	1
FBtr0072300_12	0.032689630775568	1
FBtr0072302_122	0.032689630775568	1
FBtr0072302_13	0.0107528853306463	1
FBtr0072302_61	0.119856388397679	1
FBtr0072304_140	0.0701295446229306	1
FBtr0072304_146	0.0719445891298387	1
FBtr0072304_150	0.077788705274261	1
FBtr0072309_60	0	1
FBtr0072327_16	0	1
FBtr0072327_41	0.0107528853306463	1
FBtr0072336_44	0.305538159138711	1
FBtr0072336_51	0.152754856883909	1
FBtr0072336_670	0.032689630775568	1
FBtr0072338_4	0	1
FBtr0072338_81	0.262961864888306	1
FBtr0072340_53	0.032689630775568	1
FBtr0072348_26	0.117986906863782	1
FBtr0072351_14	0.0654299921265582	0
FBtr0072357_67	0.0107528853306463	1
FBtr0072366_164	0.526936068287186	1
FBtr0072366_244	0.526936068287186	1
FBtr0072366_249	0.101338846715567	1
FBtr0072366_710	0.526936068287186	1
FBtr0072366_78	0.0306896996918809	1
FBtr0072368_213	0.536997088507289	1
FBtr0072368_220	0.525878698802568	1
FBtr0072368_302	0.497155143146892	1
FBtr0072368_397	0.528801470531194	1
FBtr0072368_448	0.488665398719852	1
FBtr0072368_586	0.448823453359455	1
FBtr0072368_714	0.519089356800282	1
FBtr0072368_759	0.348065593146177	1
FBtr0072368_9	0.305538159138711	1
FBtr0072369_207	0.0818865905845065	1
FBtr0072369_454	0.525357865596713	1
FBtr0072375_65	0.192860978812064	1
FBtr0072375_9	0.258146025434825	1
FBtr0072379_228	0.328246911511067	1
FBtr0072393_32	0.316865180396432	1
FBtr0072393_498	0.235437273062469	1
FBtr0072396_1064	0.418514803206559	1
FBtr0072396_221	0.157502746772302	1
FBtr0072396_371	0	1
FBtr0072396_698	0	1
FBtr0072396_778	0.525163463308659	1
FBtr0072405_13	0.495953744024852	1
FBtr0072412_10	0.0818865905845065	1
FBtr0072423_102	0.0248849579061893	1
FBtr0072423_186	0.032689630775568	1
FBtr0072423_243	0.231430971757937	1
FBtr0072425_7	0.032689630775568	1
FBtr0072429_11	0.127860871903964	1
FBtr0072435_91	0.505166871998381	1
FBtr0072441_100	0.0306896996918809	1
FBtr0072441_140	0.212266669629723	1
FBtr0072441_319	0.195348880693166	1
FBtr0072441_330	0.218632660295505	1
FBtr0072441_348	0.11893970177824	1
FBtr0072441_387	0.362386111369269	1
FBtr0072441_512	0	1
FBtr0072441_523	0.0590841320984286	1
FBtr0072441_674	0.425554941705768	0
FBtr0072461_131	0.236003934677747	1
FBtr0072461_221	0.032689630775568	1
FBtr0072461_236	0.121151440120175	1
FBtr0072476_155	0.137901653582616	1
FBtr0072476_236	0.0266917850564539	1
FBtr0072476_272	0	1
FBtr0072476_356	0.197395968367972	1
FBtr0072481_156	0.147706257535682	1
FBtr0072481_75	0.233125850911908	1
FBtr0072481_93	0.248744214951754	1
FBtr0072483_30	0.032689630775568	1
FBtr0072507_99	0.507478816999861	1
FBtr0072516_1000	0.032689630775568	1
FBtr0072516_1014	0.350931535541679	1
FBtr0072516_1059	0.339292312631103	1
FBtr0072516_1099	0.032689630775568	1
FBtr0072516_200	0.0779342174923093	1
FBtr0072516_213	0.250288256879155	1
FBtr0072516_348	0.0734822796467457	1
FBtr0072516_411	0.153154016715468	1
FBtr0072516_815	0.032689630775568	1
FBtr0072516_884	0.0199234448175977	1
FBtr0072516_902	0.032689630775568	1
FBtr0072516_950	0.354392875298611	1
FBtr0072516_974	0.11269106570307	1
FBtr0072520_147	0.0248849579061893	1
FBtr0072520_170	0.432323281944624	1
FBtr0072520_186	0.242503676924964	1
FBtr0072524_181	0.032689630775568	1
FBtr0072524_264	0.164913983097698	1
FBtr0072529_101	0.42104596310582	1
FBtr0072532_112	0.0872636938316116	1
FBtr0072532_186	0.420489656745994	1
FBtr0072532_223	0.0779342174923093	1
FBtr0072532_309	0.353980507340476	1
FBtr0072532_515	0.526936068287186	1
FBtr0072532_622	0.575267758074623	1
FBtr0072532_68	0.330018902402945	1
FBtr0072532_722	0.547055038294141	1
FBtr0072538_45	0.196392819225482	1
FBtr0072538_54	0.032689630775568	1
FBtr0072538_93	0.114228756219977	1
FBtr0072549_50	0	1
FBtr0072549_73	0.342876210047107	1
FBtr0072549_88	0.575267758074623	1
FBtr0072550_48	0.0107528853306463	1
FBtr0072550_71	0.0954509795291329	1
FBtr0072552_114	0.128030377364694	1
FBtr0072552_377	0.349408355015044	1
FBtr0072552_430	0.512799793604424	1
FBtr0072556_15	0.111900470372741	1
FBtr0072556_266	0.442670378816957	1
FBtr0072556_270	0.442670378816957	1
FBtr0072556_50	0.383495339962664	1
FBtr0072556_9	0.193315423987456	1
FBtr0072557_4	0	1
FBtr0072557_60	0.235437273062469	1
FBtr0072558_1	0.0228850268225022	1
FBtr0072559_7	0.0634451517836613	1
FBtr0072562_297	0.370823205761472	1
FBtr0072562_470	0.117244822624269	1
FBtr0072563_177	0.282103124730879	1
FBtr0072563_48	0.192860978812064	1
FBtr0072565_100	0.136549882185327	1
FBtr0072565_1058	0.207740929973297	1
FBtr0072565_1066	0.23019902972046	1
FBtr0072565_144	0	1
FBtr0072565_162	0.057509960448179	1
FBtr0072565_360	0.224318883357749	1
FBtr0072565_378	0.270637851513846	1
FBtr0072565_408	0.439673741237004	1
FBtr0072565_462	0.032689630775568	1
FBtr0072565_493	0	1
FBtr0072565_510	0.0188871121870751	1
FBtr0072565_525	0	1
FBtr0072565_569	0.178175096577561	1
FBtr0072565_583	0.0779342174923093	1
FBtr0072565_589	0.032689630775568	1
FBtr0072565_693	0.389215746596912	1
FBtr0072565_955	0.498398531759525	1
FBtr0072565_982	0.477201190504523	1
FBtr0072566_54	0.164913983097698	1
FBtr0072566_97	0.262961864888306	1
FBtr0072568_15	0.048510020550594	1
FBtr0072569_56	0	1
FBtr0072574_111	0.192860978812064	1
FBtr0072574_117	0.256831967730512	1
FBtr0072574_29	0.523849405604345	1
FBtr0072585_112	0.101429275361111	1
FBtr0072585_124	0.00888340379674985	1
FBtr0072585_147	0.0248849579061893	0
FBtr0072585_21	0.0674179985247691	1
FBtr0072585_217	0.164428612518613	1
FBtr0072585_6	0.0551317590062314	1
FBtr0072585_64	0.247354189465237	1
FBtr0072585_95	0.0734822796467457	1
FBtr0072587_4	0.296052848662041	1
FBtr0072587_43	0.15580786761833	1
FBtr0072592_182	0.305538159138711	1
FBtr0072593_217	0.0842226112917329	1
FBtr0072593_223	0.137956052887139	1
FBtr0072593_234	0.293898936228136	1
FBtr0072593_821	0.149098435834541	1
FBtr0072594_120	0.305538159138711	1
FBtr0072594_172	0.305538159138711	1
FBtr0072594_176	0.247570169003638	1
FBtr0072594_199	0.348215693468767	1
FBtr0072594_319	0.0914125527201394	1
FBtr0072594_332	0.0107528853306463	1
FBtr0072594_367	0.032689630775568	1
FBtr0072594_401	0.294419769433991	1
FBtr0072594_468	0.370823205761472	1
FBtr0072594_542	0.370823205761472	1
FBtr0072594_60	0.369509148057159	1
FBtr0072601_136	0	1
FBtr0072602_187	0.0993748335600379	1
FBtr0072606_6	0.575267758074623	1
FBtr0072606_82	0.224318883357749	1
FBtr0072606_85	0.378722567283213	1
FBtr0072606_88	0.233437341978782	1
FBtr0072607_22	0.0107528853306463	1
FBtr0072607_44	0.342876210047107	1
FBtr0072610_13	0.192860978812064	1
FBtr0072610_185	0.245324796258616	1
FBtr0072613_10	0	1
FBtr0072613_142	0.0858250467186815	1
FBtr0072613_319	0	1
FBtr0072613_326	0.18561398697934	1
FBtr0072619_29	0.218275832088529	1
FBtr0072619_57	0.545988018876451	1
FBtr0072627_67	0.438750440904346	1
FBtr0072630_4	0.179210446669444	1
FBtr0072630_57	0	1
FBtr0072633_1	0	1
FBtr0072639_187	0.368091581661656	1
FBtr0072639_340	0.457721054839553	1
FBtr0072642_168	0.303668677604815	1
FBtr0072642_286	0.446021174204225	1
FBtr0072642_292	0.303668677604815	1
FBtr0072642_338	0.0702206198139906	0
FBtr0072642_358	0.365573550934973	1
FBtr0072645_241	0.372772067644813	1
FBtr0072645_244	0.39008337207935	1
FBtr0072645_249	0.192860978812064	1
FBtr0072645_367	0.118167452725213	1
FBtr0072645_392	0.575267758074623	1
FBtr0072645_398	0.432323281944624	1
FBtr0072645_425	0.575267758074623	1
FBtr0072645_501	0.572536133974807	1
FBtr0072651_124	0.370823205761472	1
FBtr0072651_134	0.00888340379674985	1
FBtr0072652_48	0.305538159138711	1
FBtr0072659_126	0.486036753442172	1
FBtr0072659_354	0.46894242336641	1
FBtr0072659_97	0.192860978812064	1
FBtr0072671_169	0.235437273062469	1
FBtr0072671_212	0.420610733578973	1
FBtr0072672_101	0.460452678939369	1
FBtr0072672_164	0.0199234448175977	1
FBtr0072679_125	0.417876384688964	1
FBtr0072681_214	0.370823205761472	1
FBtr0072681_296	0.43100922424031	1
FBtr0072692_11	0.11953563778139	1
FBtr0072692_45	0.111340019805295	1
FBtr0072692_83	0.032689630775568	1
FBtr0072693_209	0.099908779270404	1
FBtr0072693_27	0.0486253793595945	0
FBtr0072693_31	0.0230154763722928	0
FBtr0072693_73	0.0308201492416716	1
FBtr0072693_85	0.0266917850564539	1
FBtr0072700_175	0	1
FBtr0072703_60	0.289551794023926	1
FBtr0072703_66	0.313538760740103	1
FBtr0072703_74	0.159821116874674	1
FBtr0072712_52	0.23019902972046	1
FBtr0072712_58	0.241972193702064	1
FBtr0072722_161	0	1
FBtr0072722_74	0	1
FBtr0072723_25	0.409826349112248	1
FBtr0072723_32	0.199516344652655	1
FBtr0072723_464	0.0266917850564539	1
FBtr0072723_531	0.250012435473979	1
FBtr0072723_663	0.0585462930787016	1
FBtr0072723_710	0	1
FBtr0072727_120	0	1
FBtr0072727_50	0.282267187629357	0
FBtr0072737_168	0.192860978812064	1
FBtr0072737_224	0.428869500717086	1
FBtr0072742_294	0.147482633495755	1
FBtr0072742_315	0.229493958237874	1
FBtr0072742_333	0.0904102097856938	1
FBtr0072742_88	0.228682648010307	1
FBtr0072742_95	0.192860978812064	1
FBtr0072743_182	0.304170632032517	1
FBtr0072743_228	0.429591657844807	1
FBtr0072743_242	0.305538159138711	1
FBtr0072743_284	0.123583512752126	1
FBtr0072743_299	0.167669819756857	1
FBtr0072743_358	0.0107528853306463	1
FBtr0072743_384	0	1
FBtr0072743_475	0.367992766347007	1
FBtr0072744_142	0.33850369378252	1
FBtr0072754_3	0.207264153098245	1
FBtr0072754_9	0.229080528787102	1
FBtr0072759_48	0.305538159138711	1
FBtr0072766_14	0.0659467434107246	1
FBtr0072766_6	0	1
FBtr0072776_22	0.488665398719852	1
FBtr0072777_126	0.00888340379674985	1
FBtr0072777_130	0.0107528853306463	1
FBtr0072777_176	0.073229506668077	1
FBtr0072777_52	0	0
FBtr0072777_58	0	1
FBtr0072777_72	0	1
FBtr0072777_75	0.0107528853306463	1
FBtr0072779_29	0.299254178867768	1
FBtr0072784_22	0.535425812714227	1
FBtr0072784_34	0.032689630775568	1
FBtr0072788_68	0.0979070348765661	1
FBtr0072788_96	0	1
FBtr0072792_104	0.240984584460885	1
FBtr0072792_139	0.418286094529171	1
FBtr0072792_312	0.429925317439746	1
FBtr0072792_96	0.387426134927247	1
FBtr0072797_123	0.361211868913425	1
FBtr0072797_91	0.403392887868965	1
FBtr0072800_3	0.137956052887139	1
FBtr0072812_125	0.163838331376244	1
FBtr0072812_97	0.032689630775568	1
FBtr0072821_256	0.0960310677103792	0
FBtr0072824_12	0.00875295424695919	1
FBtr0072824_43	0.297342541162616	1
FBtr0072824_51	0.243070194668512	0
FBtr0072826_180	0.350112431677257	1
FBtr0072826_189	0.0107528853306463	1
FBtr0072826_192	0.297342541162616	1
FBtr0072826_364	0.213117390183952	1
FBtr0072826_394	0.101508352176297	1
FBtr0072828_447	0.573751376364471	1
FBtr0072828_461	0.573751376364471	1
FBtr0072837_11	0.281788919401012	1
FBtr0072837_15	0.305538159138711	1
FBtr0072837_162	0.515296845376611	1
FBtr0072837_5	0.374448261019292	1
FBtr0072842_209	0.032689630775568	1
FBtr0072842_228	0.212869360586022	1
FBtr0072842_27	0.138585974200032	1
FBtr0072852_1	0.032689630775568	1
FBtr0072853_110	0.368091581661656	1
FBtr0072853_197	0.280573027834033	1
FBtr0072864_65	0.343045715507837	1
FBtr0072871_105	0.297342541162616	1
FBtr0072871_126	0.305538159138711	1
FBtr0072871_144	0.0992053280993079	1
FBtr0072871_182	0.032689630775568	1
FBtr0072871_259	0	0
FBtr0072871_266	0	0
FBtr0072871_9	0.00888340379674985	1
FBtr0072879_21	0.0248849579061893	1
FBtr0072887_110	0.251919376293525	1
FBtr0072887_116	0.0969434364234016	1
FBtr0072887_153	0.032689630775568	1
FBtr0072887_280	0.558106317100683	1
FBtr0072887_86	0	1
FBtr0072901_212	0.498723348506704	1
FBtr0072902_7	0.129555751057936	1
FBtr0072903_16	0	1
FBtr0072904_100	0.41551866917766	1
FBtr0072904_132	0.536997088507289	1
FBtr0072904_68	0.432323281944624	1
FBtr0072905_112	0.277692403503996	1
FBtr0072905_116	0.0735613564619315	1
FBtr0072905_149	0.207490277348104	1
FBtr0072905_188	0	1
FBtr0072905_3	0.364869828688484	1
FBtr0072913_132	0.245272809437362	1
FBtr0072913_30	0.0812325532116017	1
FBtr0072913_37	0.228468196670398	1
FBtr0072923_164	0.386293206466681	1
FBtr0072923_274	0.362222395868382	1
FBtr0072923_279	0.547302076580765	1
FBtr0072925_157	0.149467887908507	1
FBtr0072925_195	0.212869360586022	1
FBtr0072925_88	0.190352996297508	1
FBtr0072927_1085	0.30072231968523	0
FBtr0072927_1088	0.30072231968523	0
FBtr0072927_1101	0.0492876428618091	1
FBtr0072927_1158	0.443291237965429	1
FBtr0072927_1345	0.552660245781918	1
FBtr0072927_1351	0.545620786287091	1
FBtr0072927_1360	0.370823205761472	1
FBtr0072927_215	0.162914052014011	1
FBtr0072927_224	0.21303758874652	1
FBtr0072927_232	0.292888679471305	0
FBtr0072927_254	0.249203534220613	1
FBtr0072927_291	0.0230154763722928	0
FBtr0072927_323	0	1
FBtr0072927_338	0.540286698055285	1
FBtr0072927_384	0.0107528853306463	1
FBtr0072927_393	0.164913983097698	1
FBtr0072927_443	0.0611296047253455	1
FBtr0072927_447	0.0882272922847761	1
FBtr0072927_494	0.0240518090028154	0
FBtr0072927_511	0.0567567436949677	0
FBtr0072927_542	0.048510020550594	0
FBtr0072927_679	0.139901584666303	1
FBtr0072927_763	0.164913983097698	1
FBtr0072927_793	0.147633878651314	1
FBtr0072927_820	0.0970539299116009	1
FBtr0072927_915	0.0611296047253455	1
FBtr0072930_84	0.0306896996918809	1
FBtr0072953_192	0.0306896996918809	1
FBtr0072953_246	0.353661764787533	1
FBtr0072953_3	0.551969021076023	1
FBtr0072956_101	0.517775299095969	1
FBtr0072962_40	0.185695798234652	1
FBtr0072968_5	0.0248849579061893	1
FBtr0072973_127	0.269878629870465	1
FBtr0072973_195	0.348035560799926	1
FBtr0072973_288	0.0567567436949677	1
FBtr0072973_410	0.235437273062469	1
FBtr0072973_78	0.305538159138711	1
FBtr0072983_86	0.207490277348104	1
FBtr0072984_21	0.192860978812064	1
FBtr0072984_29	0.0960319651541548	1
FBtr0072984_73	0.547055038294141	1
FBtr0072989_32	0.46894242336641	1
FBtr0072989_86	0.432323281944624	1
FBtr0073000_132	0	1
FBtr0073000_159	0.00888340379674985	1
FBtr0073000_211	0.460699717225993	1
FBtr0073000_23	0.118233888128075	1
FBtr0073000_276	0.460699717225993	1
FBtr0073000_284	0.469189461653034	1
FBtr0073000_322	0.480818687232948	1
FBtr0073000_56	0.297990695585414	1
FBtr0073000_92	0.0107528853306463	1
FBtr0073006_10	0.146011378381711	0
FBtr0073006_3	0.127416360896036	1
FBtr0073009_15	0.164913983097698	1
FBtr0073009_167	0.216931982409025	0
FBtr0073009_5	0.0107528853306463	1
FBtr0073009_53	0.378281477615192	1
FBtr0073009_85	0.444517828676385	1
FBtr0073023_89	0.49740929080239	1
FBtr0073032_124	0.0945933180412247	1
FBtr0073032_133	0.159821116874674	1
FBtr0073032_150	0.032689630775568	1
FBtr0073032_192	0.032689630775568	1
FBtr0073032_21	0.0792273523871911	1
FBtr0073032_37	0.0107528853306463	1
FBtr0073032_45	0.032689630775568	1
FBtr0073033_6	0.032689630775568	1
FBtr0073035_204	0.353058833460173	1
FBtr0073035_211	0.032689630775568	1
FBtr0073035_219	0.355803809558294	1
FBtr0073035_35	0.293898936228136	1
FBtr0073042_13	0.172497295275089	1
FBtr0073042_207	0	1
FBtr0073043_116	0.362627587785378	1
FBtr0073050_317	0.118956705837578	1
FBtr0073050_337	0.499579078253465	1
FBtr0073050_343	0.501579009337152	1
FBtr0073050_521	0.565758082394215	1
FBtr0073050_576	0.565202658564632	1
FBtr0073050_580	0.123419797251239	1
FBtr0073051_41	0.232382323568767	1
FBtr0073053_186	0.200926936778347	1
FBtr0073063_164	0.227241655086374	1
FBtr0073066_191	0.00875295424695919	1
FBtr0073072_312	0.219977659194312	1
FBtr0073072_565	0.292526701709135	1
FBtr0073072_79	0.0107528853306463	1
FBtr0073075_6	0.0667930162230754	1
FBtr0073082_104	0.00875295424695919	1
FBtr0073082_108	0.0720819866314407	1
FBtr0073082_122	0.0248849579061893	1
FBtr0073082_126	0.00875295424695919	1
FBtr0073082_129	0.00875295424695919	1
FBtr0073082_161	0	1
FBtr0073082_19	0	1
FBtr0073089_123	0.44950656685797	1
FBtr0073089_152	0.285508915963987	1
FBtr0073089_158	0.215974691503022	1
FBtr0073089_170	0.102373889764125	1
FBtr0073089_195	0.331283113816612	1
FBtr0073092_112	0.103051775630715	1
FBtr0073095_117	0.362627587785378	1
FBtr0073105_90	0.360758106251481	1
FBtr0073108_66	0.369300025234838	1
FBtr0073114_162	0.254766246912211	1
FBtr0073124_109	0.305538159138711	1
FBtr0073127_5	0.274751603945861	1
FBtr0073143_196	0.121090224453838	1
FBtr0073143_60	0.345466146811438	1
FBtr0073145_104	0.205373011850936	1
FBtr0073145_139	0.109833586298872	1
FBtr0073145_154	0.404568258489711	1
FBtr0073145_545	0.567072140098528	1
FBtr0073148_40	0.24995040745873	1
FBtr0073153_221	0.459006834730901	1
FBtr0073153_37	0.117244822624269	1
FBtr0073153_60	0.184665360835969	1
FBtr0073156_153	0.0107528853306463	1
FBtr0073156_234	0.364038899269717	1
FBtr0073156_258	0.406966222994589	1
FBtr0073156_296	0.032689630775568	1
FBtr0073156_357	0.437233518797941	1
FBtr0073157_171	0.565202658564632	1
FBtr0073164_18	0.198414243341918	1
FBtr0073183_137	0.114666395598292	1
FBtr0073183_66	0.195876179354179	1
FBtr0073185_158	0.11316042704319	1
FBtr0073185_203	0	1
FBtr0073185_279	0.0107528853306463	1
FBtr0073185_399	0.207659782808834	1
FBtr0073185_436	0.297342541162616	1
FBtr0073199_1289	0	0
FBtr0073199_1329	0.292526701709135	0
FBtr0073199_1354	0.218695814721124	0
FBtr0073199_1404	0.0107528853306463	0
FBtr0073203_247	0.342735917565584	1
FBtr0073204_99	0.0107528853306463	1
FBtr0073210_160	0.0779342174923093	1
FBtr0073211_274	0.239672207599459	1
FBtr0073211_322	0	1
FBtr0073211_417	0.243127024001636	1
FBtr0073211_94	0.032689630775568	1
FBtr0073213_71	0.0701295446229306	0
FBtr0073215_201	0.0677952012495253	1
FBtr0073217_151	0.288376718164771	1
FBtr0073217_32	0.288376718164771	1
FBtr0073217_47	0.0107528853306463	1
FBtr0073217_54	0.453596226038906	1
FBtr0073217_76	0.0714278378456723	1
FBtr0073220_186	0.0107528853306463	1
FBtr0073220_297	0.305538159138711	1
FBtr0073220_303	0.258146025434825	1
FBtr0073220_508	0.370823205761472	1
FBtr0073220_613	0.17296930859227	1
FBtr0073220_676	0.0818865905845065	1
FBtr0073220_700	0.370823205761472	1
FBtr0073220_729	0.370823205761472	1
FBtr0073223_9	0.557017032655599	1
FBtr0073231_195	0.478694105331979	1
FBtr0073231_67	0.0107528853306463	1
FBtr0073237_135	0.267312124898164	1
FBtr0073237_87	0	1
FBtr0073242_6	0.0611296047253455	1
FBtr0073245_203	0.432323281944624	1
FBtr0073255_137	0.351792283253636	1
FBtr0073256_32	0.288376718164771	1
FBtr0073260_150	0.641042973925006	1
FBtr0073271_125	0	1
FBtr0073271_221	0.323353163761569	1
FBtr0073271_443	0.301940992187468	1
FBtr0073271_63	0	1
FBtr0073271_634	0.0107528853306463	1
FBtr0073271_642	0.280181100188677	1
FBtr0073271_675	0.122647118337556	1
FBtr0073271_801	0.0107528853306463	1
FBtr0073271_87	0.0248849579061893	1
FBtr0073275_177	0.032689630775568	1
FBtr0073275_222	0.345466146811438	1
FBtr0073275_282	0.181863309770065	1
FBtr0073275_288	0.184665360835969	1
FBtr0073275_333	0	1
FBtr0073275_65	0.472623069256853	1
FBtr0073279_329	0.433295995198207	1
FBtr0073284_10	0	1
FBtr0073284_112	0.172336729161449	1
FBtr0073284_290	0.254766246912211	1
FBtr0073284_349	0.232200773237031	1
FBtr0073284_450	0	1
FBtr0073284_460	0.0514327922792191	1
FBtr0073284_656	0.032689630775568	1
FBtr0073287_21	0.159821116874674	1
FBtr0073287_25	0.0259212905367118	1
FBtr0073287_53	0.305538159138711	1
FBtr0073291_266	0.502116107066565	1
FBtr0073293_80	0.0931432287394721	1
FBtr0073293_92	0.344812176110798	1
FBtr0073298_247	0.476831773521222	1
FBtr0073298_263	0.528801470531194	1
FBtr0073298_425	0.432323281944624	1
FBtr0073298_462	0.488665398719852	1
FBtr0073298_80	0.508784368726806	0
FBtr0073299_183	0	1
FBtr0073299_206	0.353661764787533	1
FBtr0073309_166	0	1
FBtr0073323_28	0.288376718164771	1
FBtr0073323_292	0.245800423914366	1
FBtr0073323_551	0.28523815638734	1
FBtr0073323_645	0	1
FBtr0073323_654	0.240984584460885	1
FBtr0073323_695	0.00888340379674985	1
FBtr0073323_733	0.331054252494827	1
FBtr0073323_750	0.353661764787533	1
FBtr0073323_789	0.463657246259008	1
FBtr0073336_20	0.032689630775568	1
FBtr0073341_336	0.0990480315584463	1
FBtr0073344_307	0.146222255737317	1
FBtr0073345_392	0.032689630775568	1
FBtr0073345_544	0.370823205761472	1
FBtr0073345_56	0.032689630775568	1
FBtr0073345_637	0.305538159138711	1
FBtr0073345_644	0.364054865522616	1
FBtr0073345_938	0.299540313419597	1
FBtr0073345_990	0.497100905259432	1
FBtr0073348_71	0.547302076580765	1
FBtr0073355_233	0.215292704414877	0
FBtr0073355_248	0.219977659194312	0
FBtr0073355_52	0.117928836198359	0
FBtr0073355_73	0.165083488558428	0
FBtr0073358_106	0.0259212905367118	0
FBtr0073358_179	0	1
FBtr0073358_207	0.487732601098517	1
FBtr0073358_260	0.50903140701343	1
FBtr0073358_304	0.547302076580765	1
FBtr0073358_38	0.0107528853306463	0
FBtr0073358_426	0.370823205761472	0
FBtr0073358_69	0.0611296047253455	0
FBtr0073358_93	0.00875295424695919	0
FBtr0073361_59	0.319646101617976	1
FBtr0073374_28	0.032689630775568	1
FBtr0073376_70	0	1
FBtr0073377_27	0.101508352176297	1
FBtr0073379_7	0.0230154763722928	1
FBtr0073380_104	0.221136724937235	1
FBtr0073380_6	0.346666616030836	1
FBtr0073380_63	0	1
FBtr0073380_96	0.260037693042119	1
FBtr0073387_40	0.302495029935755	1
FBtr0073391_246	0.138125558347869	1
FBtr0073393_121	0.32058986156328	1
FBtr0073393_134	0.381362946879507	1
FBtr0073394_316	0.032689630775568	1
FBtr0073394_71	0.519110358563712	1
FBtr0073410_144	0.00888340379674985	1
FBtr0073410_47	0.161676316507625	1
FBtr0073411_348	0	1
FBtr0073412_95	0.345974417558968	1
FBtr0073414_234	0	1
FBtr0073414_450	0.179873107573447	1
FBtr0073414_610	0.460463728990002	1
FBtr0073414_776	0.318054713609861	1
FBtr0073424_161	0.481151144972586	1
FBtr0073424_182	0.399948147751448	1
FBtr0073448_85	0.181742589107344	1
FBtr0073450_38	0.0107528853306463	1
FBtr0073451_13	0.0719363717731952	1
FBtr0073451_59	0.473241384332061	1
FBtr0073454_144	0.306864165214701	1
FBtr0073454_83	0.151795662309291	1
FBtr0073457_31	0	1
FBtr0073457_344	0.16185091888755	1
FBtr0073457_523	0.0653146333175577	1
FBtr0073460_4	0	1
FBtr0073460_45	0.0107528853306463	1
FBtr0073473_101	0.110060728178037	1
FBtr0073473_122	0.177843305560572	1
FBtr0073473_143	0.0308201492416716	1
FBtr0073473_31	0.00888340379674985	1
FBtr0073473_97	0	1
FBtr0073478_213	0.350945059484245	1
FBtr0073478_223	0.282780546523416	1
FBtr0073478_265	0.179742658023657	1
FBtr0073478_71	0.158477644419826	1
FBtr0073480_47	0.291306367663877	1
FBtr0073480_53	0.161676316507625	1
FBtr0073480_58	0.20425261075803	1
FBtr0073481_123	0.00888340379674985	1
FBtr0073481_214	0.279156043943581	1
FBtr0073481_224	0.279156043943581	1
FBtr0073481_496	0.082229446565662	1
FBtr0073481_526	0.239250640623308	1
FBtr0073481_814	0.209742633135602	1
FBtr0073481_885	0.252318927386007	1
FBtr0073498_217	0.32711674293136	1
FBtr0073498_231	0.032689630775568	1
FBtr0073499_31	0.206122092291927	1
FBtr0073499_77	0.163545798041521	1
FBtr0073509_123	0	1
FBtr0073509_128	0.0259212905367118	1
FBtr0073509_191	0.135598802327156	1
FBtr0073509_198	0.032689630775568	1
FBtr0073511_10	0	1
FBtr0073512_123	0.284354275154011	1
FBtr0073516_104	0.0692963957195567	1
FBtr0073516_56	0.0188871121870751	1
FBtr0073518_137	0.173937916237965	0
FBtr0073518_91	0.221275855917723	0
FBtr0073534_123	0.208322057715515	1
FBtr0073534_190	0.0653146333175577	1
FBtr0073534_201	0.0107528853306463	0
FBtr0073540_44	0.00888340379674985	1
FBtr0073542_111	0.224318883357749	1
FBtr0073547_310	0.165083488558428	1
FBtr0073547_365	0.146384357067581	1
FBtr0073547_545	0	1
FBtr0073547_564	0.381362946879507	1
FBtr0073547_82	0.181742589107344	1
FBtr0073552_106	0.0199234448175977	1
FBtr0073552_150	0.0199234448175977	1
FBtr0073552_178	0.0107528853306463	1
FBtr0073552_20	0	1
FBtr0073552_215	0.0611296047253455	1
FBtr0073552_28	0.0107528853306463	1
FBtr0073552_38	0	1
FBtr0073552_53	0	1
FBtr0073555_116	0.00888340379674985	0
FBtr0073555_81	0.0107528853306463	0
FBtr0073569_55	0	1
FBtr0073570_7	0	1
FBtr0073571_126	0.137242707025578	1
FBtr0073574_230	0.272339468075635	1
FBtr0073574_247	0.243663551507732	1
FBtr0073574_300	0.142819996379714	1
FBtr0073580_124	0.209974524536371	1
FBtr0073580_175	0	1
FBtr0073580_182	0.0941624836202584	1
FBtr0073580_231	0.448779242629723	1
FBtr0073580_249	0.187367012243666	1
FBtr0073580_279	0.178680182847177	1
FBtr0073580_286	0.032689630775568	1
FBtr0073580_292	0.186064201097713	1
FBtr0073580_354	0.146222255737317	1
FBtr0073580_373	0.263833643351031	1
FBtr0073580_395	0.338395321525063	1
FBtr0073582_5	0.1869607202343	1
FBtr0073590_110	0.0248849579061893	1
FBtr0073590_164	0.330199282460979	1
FBtr0073590_83	0.368570753474643	1
FBtr0073590_87	0.199454992132721	1
FBtr0073595_217	0.268849482053747	1
FBtr0073596_22	0.0702206198139906	1
FBtr0073600_120	0.129725256518666	1
FBtr0073600_38	0.0107528853306463	1
FBtr0073602_15	0.032689630775568	1
FBtr0073602_2	0.0425121748314799	1
FBtr0073604_45	0	1
FBtr0073612_159	0.032689630775568	1
FBtr0073612_207	0.144455795134356	1
FBtr0073612_93	0.0248849579061893	1
FBtr0073615_434	0.282780546523416	1
FBtr0073620_11	0.0592601231914491	1
FBtr0073620_281	0.222449401823853	1
FBtr0073620_331	0.313626613730783	1
FBtr0073622_12	0	1
FBtr0073622_16	0.194391256425839	1
FBtr0073623_98	0	1
FBtr0073635_16	0.341102850619267	1
FBtr0073641_144	0.0188871121870751	1
FBtr0073641_284	0.073229506668077	1
FBtr0073641_290	0.12882947954966	1
FBtr0073641_36	0.128559570921656	1
FBtr0073641_42	0.128559570921656	1
FBtr0073641_84	0.171135865172062	1
FBtr0073644_44	0.181742589107344	1
FBtr0073647_115	0	1
FBtr0073647_118	0.418496959603044	1
FBtr0073652_273	0.207157442383809	1
FBtr0073655_23	0.19736095314719	1
FBtr0073655_49	0.133385511223263	1
FBtr0073655_56	0	1
FBtr0073656_270	0.38415178104617	1
FBtr0073656_279	0.106945992962625	1
FBtr0073657_11	0.132796751261252	1
FBtr0073657_2	0.137616085745038	1
FBtr0073657_42	0.117244822624269	1
FBtr0073658_2	0.166292388310264	1
FBtr0073658_27	0.405332292817895	1
FBtr0073660_1	0.311372640263595	1
FBtr0073660_218	0.279362508647974	1
FBtr0073660_225	0.375015391094957	1
FBtr0073669_103	0.314396897706531	1
FBtr0073669_223	0.356973191956936	1
FBtr0073669_244	0.356973191956936	1
FBtr0073669_26	0.314396897706531	1
FBtr0073678_170	0.0107528853306463	1
FBtr0073678_244	0.0107528853306463	1
FBtr0073678_268	0.0926064933211817	1
FBtr0073678_311	0.153795593392978	1
FBtr0073678_356	0.145191818338634	0
FBtr0073678_391	0	1
FBtr0073678_397	0.359704816056752	1
FBtr0073678_828	0.513015399427236	1
FBtr0073680_177	0.00888340379674985	1
FBtr0073685_22	0.0649235346891789	1
FBtr0073685_85	0.0551317590062314	1
FBtr0073685_92	0.126913713427687	1
FBtr0073694_172	0.101508352176297	1
FBtr0073695_139	0.217550543118893	1
FBtr0073695_160	0.032689630775568	1
FBtr0073695_98	0.277258328460051	1
FBtr0073698_72	0.0259212905367118	1
FBtr0073720_183	0.425216483462292	1
FBtr0073725_261	0.54874449594026	1
FBtr0073725_29	0.505778840926695	1
FBtr0073732_77	0.00875295424695919	1
FBtr0073753_193	0.292550287900095	1
FBtr0073753_197	0.357835334522856	1
FBtr0073753_218	0.187734065870631	1
FBtr0073754_73	0.185676028153589	1
FBtr0073756_126	0.294419769433991	1
FBtr0073756_148	0.294419769433991	1
FBtr0073756_93	0.224318883357749	1
FBtr0073767_159	0.130497426617696	1
FBtr0073767_169	0.293226353438401	1
FBtr0073767_203	0.262888876303622	1
FBtr0073767_225	0.24555886854426	1
FBtr0073767_41	0.288289872276197	1
FBtr0073774_308	0.207659782808834	1
FBtr0073775_15	0.0107528853306463	1
FBtr0073779_30	0.0993748335600379	1
FBtr0073779_81	0.128030377364694	1
FBtr0073787_136	0.0719363717731952	1
FBtr0073787_165	0.0107528853306463	1
FBtr0073787_174	0.186492040530361	1
FBtr0073788_8	0.00888340379674985	1
FBtr0073839_5	0	1
FBtr0073841_264	0.116167521641525	1
FBtr0073841_65	0.0107528853306463	1
FBtr0073841_85	0.0107528853306463	1
FBtr0073843_167	0.0779342174923093	1
FBtr0073843_175	0.171771286946805	1
FBtr0073843_185	0.0779342174923093	1
FBtr0073844_288	0.110429215258696	1
FBtr0073844_297	0.359704816056752	1
FBtr0073846_173	0.223042811299071	1
FBtr0073846_184	0.194825906956702	1
FBtr0073846_197	0.223042811299071	1
FBtr0073846_41	0.228349813046013	1
FBtr0073846_56	0.128030377364694	1
FBtr0073847_19	0.265105746655417	1
FBtr0073847_31	0.21375501389797	1
FBtr0073854_80	0.23814036845106	1
FBtr0073899_2	0	1
FBtr0073900_29	0.204427213137955	1
FBtr0073913_564	0.179873107573447	1
FBtr0073923_482	0.449237789903936	1
FBtr0073939_26	0.251843475183586	1
FBtr0073939_294	0.181742589107344	1
FBtr0073939_300	0.118167452725213	1
FBtr0073944_192	0.536683465682472	1
FBtr0073946_134	0.224318883357749	1
FBtr0073946_147	0.305294896607718	1
FBtr0073946_50	0.17894053804144	1
FBtr0073946_94	0.347871190858123	1
FBtr0073958_128	0.349789948459348	1
FBtr0073958_279	0.340193967286616	1
FBtr0073958_349	0.358390758352439	1
FBtr0073961_125	0.145191818338634	1
FBtr0073962_29	0.0546232250787086	1
FBtr0073962_38	0.116877190878586	1
FBtr0073962_76	0.150993542327075	1
FBtr0073962_97	0.146385971238204	1
FBtr0073964_28	0.147922047584488	1
FBtr0073974_97	0.277258328460051	1
FBtr0073975_6	0.144352774203421	1
FBtr0073980_198	0.181742589107344	1
FBtr0073980_217	0.505337084536025	1
FBtr0073980_249	0.168675544554211	1
FBtr0073980_293	0.424049820590243	1
FBtr0073984_49	0.263555221727525	1
FBtr0073988_22	0.294419769433991	1
FBtr0073992_119	0.179873107573447	1
FBtr0074001_33	0	1
FBtr0074008_383	0.136587867830962	1
FBtr0074008_548	0.032689630775568	1
FBtr0074011_3	0	1
FBtr0074011_72	0.032689630775568	1
FBtr0074011_81	0.0818865905845065	1
FBtr0074017_203	0.0107528853306463	1
FBtr0074017_390	0	1
FBtr0074017_59	0.0107528853306463	1
FBtr0074017_95	0.123583512752126	1
FBtr0074020_27	0.0546232250787086	0
FBtr0074024_43	0.251843475183586	1
FBtr0074029_19	0.032689630775568	1
FBtr0074036_45	0.0551317590062314	1
FBtr0074036_8	0.00888340379674985	1
FBtr0074045_28	0	0
FBtr0074045_64	0.0308201492416716	0
FBtr0074046_15	0	1
FBtr0074062_139	0.00888340379674985	0
FBtr0074064_433	0.0714278378456723	1
FBtr0074064_439	0.0546232250787086	1
FBtr0074064_476	0.181742589107344	1
FBtr0074064_587	0.245812393340441	1
FBtr0074064_611	0.0107528853306463	1
FBtr0074064_86	0	1
FBtr0074071_5	0.090220457010847	1
FBtr0074072_166	0.0266917850564539	1
FBtr0074072_315	0.0230154763722928	1
FBtr0074072_370	0.2864203907423	1
FBtr0074072_420	0.280911064989519	1
FBtr0074072_461	0.280911064989519	1
FBtr0074077_8	0.032689630775568	1
FBtr0074077_87	0.554414866794267	1
FBtr0074090_15	0.0945933180412247	1
FBtr0074090_59	0.381766357945218	1
FBtr0074096_206	0.121481169560554	1
FBtr0074103_5	0.0266917850564539	1
FBtr0074110_348	0.032689630775568	1
FBtr0074110_37	0.235437273062469	1
FBtr0074110_511	0.0653217611090308	1
FBtr0074110_567	0.032689630775568	1
FBtr0074110_588	0.181742589107344	1
FBtr0074110_697	0.200079041022707	1
FBtr0074110_737	0.235437273062469	1
FBtr0074116_148	0	1
FBtr0074116_152	0.363569566879396	1
FBtr0074116_158	0.032689630775568	1
FBtr0074116_219	0.192860978812064	1
FBtr0074116_287	0.281910359422381	1
FBtr0074116_337	0.165903048601505	1
FBtr0074116_34	0.235437273062469	1
FBtr0074116_382	0.0960319651541548	1
FBtr0074116_386	0.235437273062469	1
FBtr0074116_390	0.0735613564619315	1
FBtr0074116_463	0.129285842429933	1
FBtr0074116_554	0.146384357067581	1
FBtr0074116_56	0.332510134388223	1
FBtr0074116_589	0.192860978812064	1
FBtr0074116_652	0.16081018237848	1
FBtr0074116_733	0.192860978812064	1
FBtr0074116_74	0.192860978812064	1
FBtr0074116_90	0.20847934285191	1
FBtr0074117_7	0.0702206198139906	1
FBtr0074129_160	0.190991497278168	1
FBtr0074129_183	0.164033567067608	1
FBtr0074129_206	0.190991497278168	1
FBtr0074129_227	0.190991497278168	1
FBtr0074130_218	0.140714293256899	1
FBtr0074130_265	0.175699537838124	1
FBtr0074130_284	0.185056305942685	1
FBtr0074130_314	0.145022312877904	1
FBtr0074130_323	0.106769451823419	1
FBtr0074130_356	0.154700388663073	1
FBtr0074130_576	0.397295468876821	1
FBtr0074134_71	0.170969377508583	1
FBtr0074139_22	0.0862174568606914	1
FBtr0074146_15	0.137611076552508	1
FBtr0074146_203	0.192860978812064	1
FBtr0074146_46	0.192860978812064	1
FBtr0074146_971	0.192860978812064	1
FBtr0074173_163	0	1
FBtr0074173_173	0.127416360896036	1
FBtr0074173_232	0.235437273062469	1
FBtr0074173_291	0.158940700844584	1
FBtr0074173_297	0.235437273062469	1
FBtr0074173_406	0.465138946109702	1
FBtr0074173_50	0.0107528853306463	1
FBtr0074173_85	0.0107528853306463	1
FBtr0074174_104	0.147482633495755	1
FBtr0074174_123	0.164033567067608	1
FBtr0074174_184	0	1
FBtr0074174_21	0.164913983097698	1
FBtr0074174_212	0.032689630775568	1
FBtr0074174_314	0.17296930859227	1
FBtr0074174_332	0.154784658896784	1
FBtr0074174_36	0.17296930859227	1
FBtr0074174_407	0.072090101347887	1
FBtr0074174_414	0.032689630775568	1
FBtr0074174_421	0.032689630775568	1
FBtr0074174_435	0.192860978812064	1
FBtr0074174_465	0	1
FBtr0074174_499	0.032689630775568	1
FBtr0074178_3	0.365067324218721	1
FBtr0074182_169	0.213545671758988	1
FBtr0074182_249	0.0308201492416716	1
FBtr0074182_276	0.165903048601505	1
FBtr0074184_149	0.133023507143094	1
FBtr0074185_137	0.0716918749280351	1
FBtr0074185_184	0.0308201492416716	0
FBtr0074185_220	0.0722124361812313	1
FBtr0074185_229	0.127416360896036	1
FBtr0074185_235	0.0682600630890342	0
FBtr0074185_313	0	0
FBtr0074185_327	0.135946278871719	0
FBtr0074185_334	0.118140432912613	0
FBtr0074185_436	0	0
FBtr0074190_158	0.0486253793595945	1
FBtr0074190_199	0	1
FBtr0074190_205	0.0107528853306463	1
FBtr0074190_302	0.166200968353414	1
[truncated: 24,249 more rows]
