# Supplementary material for: Determinants of genome-wide distribution and evolution of uORFs in eukaryotes
Source: Nat Commun. 2021 Feb 17;12:1076. doi: 10.1038/s41467-021-21394-y (PMC7889888; doi:10.1038/s41467-021-21394-y)
Supplement: Supplementary file 12 — Source Data [file 41467_2021_21394_MOESM12_ESM.zip › Source Data/Fig4a_human_BLS_uAUG_vs_peptide_in_LongestTranscriptPerGene.txt]

uorf_id	bls_uAUG	bls_pep	pep_effective_length
ENST00000002596_137	0.299983488960355	0.235996384905703	20
ENST00000002829_21	0.198673743156694	0.190607006054481	11
ENST00000003084_13	0.270874656074177	0.206520766424259	17
ENST00000003912_13	0.0282019716174795	0.00438495943961271	68
ENST00000005284_1074	0.300142369797885	0.275708089586041	14
ENST00000005284_164	0.0891240785128103	0.0279670901611105	76
ENST00000005284_453	0.00438495943961271	0.00438495943961271	11
ENST00000005284_888	0.355773576876224	0.301348845765655	14
ENST00000005284_929	0.355773576876224	0.297716850404347	69
ENST00000005284_93	0.0667131048685032	0.0419496872653082	47
ENST00000005284_966	0.355773576876224	0.341751760635861	14
ENST00000007414_118	0.386596946887756	0.263477569470958	10
ENST00000008527_312	0.276368314491536	0.192266831401484	13
ENST00000009041_217	0.643974369752815	0.383113485879161	13
ENST00000013125_234	0.330657782918398	0.370275827534607	10
ENST00000014914_273	0.161688472650828	0.00438495943961271	101
ENST00000014914_529	0.10758014896338	0.0328064823815073	94
ENST00000014914_646	0.130684282920348	0.00250498689734164	55
ENST00000019019_18	0.218573500344738	0.00143951564150156	46
ENST00000019019_275	0.0126038602897362	0.00475634949147298	26
ENST00000019019_323	0.100355919077705	0.0332373511785459	10
ENST00000019019_82	0.224269484001842	0.110769737301125	10
ENST00000019103_145	0.253414773350229	0.133358334629804	18
ENST00000025301_45	0.263925610182588	0.119275631222246	19
ENST00000033079_291	0.903486093674365	0.903486093674365	15
ENST00000033079_339	0.850510791329494	0.523726168957772	22
ENST00000035307_1004	0.0815283502351198	0	43
ENST00000035307_1080	0.181025565243091	0.0134397045867321	16
ENST00000035307_1149	0.218547823727967	0.065404843324968	21
ENST00000035307_1354	0.271903400017421	0.128699599618123	22
ENST00000035307_735	0.161454620425933	0.0447110611398164	18
ENST00000035307_747	0.230693567671644	0.0352348727891566	14
ENST00000035307_827	0.0205060828663512	0.0664001101602698	11
ENST00000043402_147	0.119092644700195	0.109003684431996	26
ENST00000046640_13	0	0	86
ENST00000046640_322	0.00143951564150156	0.00143951564150156	59
ENST00000054950_73	0.285931662497015	0	73
ENST00000055682_393	0.210370092136802	0.160993958086227	13
ENST00000057513_44	0.187130424645738	0.094192122630655	10
ENST00000061240_148	0.453636805664197	0.210258230926607	44
ENST00000061240_95	0.275602945465466	0.211017532903988	17
ENST00000064571_1075	0.30624235389355	0.261610164386684	43
ENST00000064571_381	0.0255131314768453	0.0140003648896426	18
ENST00000064571_743	0.229748949858876	0.176293104755829	17
ENST00000064571_983	0.0957625673496574	0.00876146834712359	31
ENST00000064571_994	0.276858066162899	0.238723794141571	14
ENST00000066544_46	0.563119841112662	0.289235983059067	22
ENST00000072869_274	0.0403857429556148	0.0125236344048464	19
ENST00000075120_13	0.0634327274807404	0.00389937886422248	16
ENST00000075503_161	0.131225333655176	0.0399704209708405	31
ENST00000084798_206	0.171821202341707	0.0952408553325241	10
ENST00000085219_3	0.272048792505635	0.149002598863642	21
ENST00000155093_315	0.000725337338741096	0.000725337338741096	27
ENST00000155926_43	0.255564783729215	0.114543658265682	27
ENST00000155926_701	0.465563648324389	0.173737252155644	13
ENST00000156626_85	0.175126877155698	0.0559076911542864	11
ENST00000157812_27	0.0296017264220404	0.00438495943961271	23
ENST00000158009_49	0.160246627695991	0.093581463346142	10
ENST00000159087_124	0.258840935850927	0.17652885293344	14
ENST00000161863_25	0.00143951564150156	0.00143951564150156	10
ENST00000162749_160	0.0140003648896426	0	43
ENST00000164024_35	0.583654634120128	0.324619390200936	20
ENST00000164024_98	0.445812262978825	0.257390640363988	51
ENST00000164247_139	0.0192889353932986	0.00106899231088251	50
ENST00000164247_4	0.279601618081885	0	32
ENST00000164247_418	0.00262004414211282	0.00106899231088251	36
ENST00000167106_1062	0.224327337644694	0.184819420796196	27
ENST00000167106_1268	0.493560207007701	0.280037416355983	13
ENST00000167106_360	0.253138018423893	0.182973792083108	56
ENST00000167106_480	0.227257342970696	0.132302613987927	16
ENST00000167106_693	0.301589252569937	0.0515778226835683	66
ENST00000169298_369	0.0765980064544731	0.0576987164291778	12
ENST00000169298_452	0.306071338958643	0.212314852091853	23
ENST00000169551_37	0.317870015215291	0.0682884790645651	10
ENST00000170564_153	0.0534240472675096	0.00143951564150156	12
ENST00000170564_49	0.0140003648896426	0.0130791485503871	37
ENST00000170564_91	0.09415111588193	0.062794658136974	23
ENST00000170564_96	0.209036858187504	0.0235253063101207	31
ENST00000171757_117	0.109522417094863	0.0124888030449651	40
ENST00000171757_166	0.0454555746860194	0.0129541240113419	18
ENST00000171757_239	0.100863655214823	0.0726342735380904	18
ENST00000171757_6	0.0451445842706562	0.044659003695266	12
ENST00000176643_20	0.00908204686621768	0.00213446356672258	60
ENST00000176643_385	0.00747427896376542	0.00298845483970641	20
ENST00000181796_174	0.0271097945133945	0.00974476359528105	11
ENST00000181796_30	0.235258588449119	0.0298579508889743	11
ENST00000187397_104	0.453460319551455	0.175160300093562	76
ENST00000187397_140	0.491902440123646	0.168101559794882	64
ENST00000187397_150	0.560476558007269	0.267339300131265	13
ENST00000187397_188	0.289961157887575	0.153795079796858	48
ENST00000187397_210	0.130381959717397	0.10710572742397	19
ENST00000187397_216	0.4285994499787	0.371658627104887	17
ENST00000187397_313	0.705458870393539	0.390195031780501	42
ENST00000187397_64	0.315726667755846	0.205892176844069	28
ENST00000187397_94	0.017271858384683	0.017271858384683	18
ENST00000188312_348	0.0407627666955429	0.0135647291257773	19
ENST00000188312_394	0.103899779722797	0.00106899231088251	84
ENST00000188312_411	0.0511623381885613	0	22
ENST00000188312_526	0.113324777350147	0.00299056747273187	40
ENST00000190611_259	0.00213446356672258	0.00213446356672258	15
ENST00000190611_411	0.219061301893309	0.0687885230506681	34
ENST00000190611_421	0.179846499334575	0.042934715955948	13
ENST00000192788_43	0.222179656579043	0.0999840956652237	15
ENST00000193391_102	0.214919186911469	0.123605499692964	20
ENST00000193391_59	0.247880704054998	0.177344437621422	20
ENST00000193403_12	0.395217356352871	0.223482392774665	36
ENST00000193403_22	0.153938197141813	0.0921409184731665	37
ENST00000193403_55	0.336338653123858	0.136480372880812	26
ENST00000194152_142	0.0863927690313567	0.0283775910089805	19
ENST00000194530_255	0.447745593047509	0.112712817983772	11
ENST00000196489_24	0.0255186568247581	0.00632311064520029	15
ENST00000199447_243	0.0380050222162322	0.00783841022523052	28
ENST00000199447_41	0.00913199167774264	0.00810601040845539	41
ENST00000199936_14	0.164645183825075	0.000725337338741096	45
ENST00000199936_20	0.163043970502009	0.000725337338741096	43
ENST00000200453_134	0.312571748267749	0.283248185194061	26
ENST00000200453_35	0.184284274599824	0.0366790470573297	22
ENST00000201979_84	0	0	41
ENST00000202816_43	0.00143951564150156	0	18
ENST00000202967_5	0.105393357101719	0	16
ENST00000203630_163	0.111009006533778	0.0109126704678171	45
ENST00000203630_197	0.0513347615454853	0.0111864460398856	14
ENST00000203630_241	0.177031605423421	0.00299056747273187	19
ENST00000203630_310	0.00768554226631137	0.00501658254414753	81
ENST00000204726_136	0.00643816788997147	0	89
ENST00000204726_285	0.0792566738618975	0.00401443610899366	33
ENST00000204726_311	0.0130691812561131	0	97
ENST00000204726_416	0.105157663094186	0.00630637209122934	62
ENST00000204726_549	0.267761935076512	0.178428218363483	11
ENST00000204726_607	0.381766276049848	0.127876431119279	15
ENST00000204726_654	0.465870467643779	0.0974103127693607	24
ENST00000204961_1	0.261086881437301	0.0240087742524854	58
ENST00000204961_137	0.2832884335617	0.199362624033227	21
ENST00000205214_5	0.023159333266018	0.00956762744160791	18
ENST00000205214_98	0.125269387795785	0.0127939972620276	10
ENST00000206423_169	0.262416594331556	0.186671495748516	13
ENST00000206423_494	0.0198636799163787	0.0741983803580165	12
ENST00000206423_648	0.525585936061107	0.480062811288351	20
ENST00000206595_26	0.2382002403418	0.0702557196018109	19
ENST00000207549_26	0.0134397045867321	0.00299056747273187	17
ENST00000207549_30	0.0255131314768453	0.00250498689734164	26
ENST00000207549_40	0.0661047207272484	0.00143951564150156	113
ENST00000209668_1	0.101489373780902	0.0400960955508165	23
ENST00000209718_141	0.252609480976986	0.0706196883530433	19
ENST00000209718_278	0.547857259245424	0.254791235021432	19
ENST00000209718_51	0.329675029371016	0.283559554799967	10
ENST00000209718_80	0.185106088846728	0.145400667895389	10
ENST00000209718_87	0.197625552155601	0.0496785655936802	37
ENST00000210187_22	0.226948356848203	0.00106899231088251	41
ENST00000211936_88	0.00438495943961271	0.00438495943961271	34
ENST00000215057_116	0.206934246626396	0.0116692639413195	21
ENST00000215057_149	0.0599358864629843	0.00836125981399296	10
ENST00000215057_227	0.232904898578447	0.0735040283036489	13
ENST00000215057_280	0.0274825929872718	0.00919710411098885	33
ENST00000215057_310	0.0251426081462263	0.0136298415590235	23
ENST00000215739_283	0.313151801458432	0.0598530062442932	25
ENST00000215794_313	0.00143951564150156	0.00143951564150156	12
ENST00000215838_295	0.00438495943961271	0.000725337338741096	37
ENST00000215886_24	0.121356195561781	0.0366562414546703	36
ENST00000215886_87	0.288522075606694	0.183343611202719	15
ENST00000215906_367	0.346550687808309	0.278116328724832	28
ENST00000215906_405	0.37179150630518	0.279696686568031	13
ENST00000216036_29	0.00809089695681172	0.000725337338741096	39
ENST00000216039_124	0.445512864960063	0.241191945386161	20
ENST00000216039_264	0.508718728155916	0.481571447948839	16
ENST00000216039_414	0.148944474370403	0.0308290036995996	14
ENST00000216085_137	0.169269845857961	0.0514410432376892	14
ENST00000216085_84	0.00836125981399296	0.00836125981399296	29
ENST00000216106_16	0.365227501325	0.344397264714435	15
ENST00000216127_462	0.300436675829355	0.179276142587778	28
ENST00000216133_59	0.231365059953275	0.135150876666867	25
ENST00000216144_238	0.0873995199231045	0.127791221587253	10
ENST00000216144_370	0.145658084104029	0.238714747738616	17
ENST00000216181_34	0.105342870589418	0.0411066383479946	38
ENST00000216214_149	0.0445427547087882	0.00143951564150156	91
ENST00000216214_254	0.0999942254697304	0.00287339759493523	56
ENST00000216214_556	0.101519925704655	0.00908204686621768	11
ENST00000216223_25	0.303386561573827	0.119681148422979	33
ENST00000216223_80	0.271007968635092	0.254952336832142	15
ENST00000216268_150	0.25412960169392	0.0081711228417016	79
ENST00000216268_180	0.412707845170651	0.0081711228417016	69
ENST00000216268_300	0.0779319987848568	0.0238880291495688	29
ENST00000216268_333	0.265429967406948	0.0379411015246927	18
ENST00000216268_438	0.00438495943961271	0.00438495943961271	12
ENST00000216268_76	0.0556808810394761	0.0204885859312941	24
ENST00000216268_80	0.0556808810394761	0.0043133465970574	56
ENST00000216330_107	0.138617057420716	0.00682802993828511	36
ENST00000216330_118	0.0140003648896426	0.0311914015185823	12
ENST00000216330_98	0.0973194695492659	0.00810601040845539	39
ENST00000216471_106	0.0361072818885162	0.012286748655607	57
ENST00000216487_73	0.184650355984082	0.109983350284956	14
ENST00000216500_131	0.0136298415590235	0.0116075642229606	24
ENST00000216500_242	0.0278505161541672	0.00335897817032546	71
ENST00000216513_11	0.461639947095335	0.335413428198862	23
ENST00000216554_212	0.647196622647339	0.556271768245674	76
ENST00000216554_320	0.901830764443801	0.895330355134695	40
ENST00000216554_352	0.89749715823773	0.88828824504983	22
ENST00000216862_1	0.116145629969834	0.00913199167774264	67
ENST00000216877_325	0.268153909757851	0.0344416061731354	25
ENST00000216879_533	0.159259703052636	0.00787567923860272	23
ENST00000216879_548	0.177159338466345	0.0370411740259245	18
ENST00000217109_155	0.29796884960523	0.129619786725904	12
ENST00000217133_49	0.15859725717396	0.0472755267823364	12
ENST00000217188_8	0.0567933719226521	0	11
ENST00000217244_155	0.165486932660527	0.012375262562366	20
ENST00000217260_35	0.207072813684835	0.0224842115891897	37
ENST00000217289_193	0.113433117505299	0.012375262562366	36
ENST00000217289_199	0.00956762744160791	0.00956762744160791	34
ENST00000217289_300	0.167046597534091	0.0846253077402107	10
ENST00000217315_95	0.27274520302295	0.0982869471347713	14
ENST00000217420_102	0.392069533144937	0.240394778524554	15
ENST00000217455_24	0.0273491179161248	0.00570708852300733	17
ENST00000217652_150	0.0501310482516716	0.00551971422467235	73
ENST00000217961_101	0.0140003648896426	0.0140003648896426	20
ENST00000217961_109	0.0668838489530224	0.0462898480507656	11
ENST00000218006_107	0.105700393101419	0.0959308196106081	12
ENST00000218006_118	0.246976659630335	0.0618386646079148	19
ENST00000218006_65	0.290363262373421	0.259794654236728	13
ENST00000218006_8	0.265494592309496	0.134480846977331	10
ENST00000218075_188	0.350969124355863	0.350969124355863	10
ENST00000218075_338	0.627087552279542	0.498891734382875	37
ENST00000218075_341	0.284349733721566	0.274873382860674	36
ENST00000218176_1102	0.255454818471736	0.0120521922197034	35
ENST00000218176_1327	0.327304384266062	0.0451777905282102	30
ENST00000218176_1389	0.228064856317119	0.226858488689504	20
ENST00000218176_275	0.029312729058173	0	160
ENST00000218176_292	0.000725337338741096	0.000725337338741096	73
ENST00000218176_928	0.197343705241973	0.0639654901936992	19
ENST00000218176_975	0.0479781126884956	0.00826353699404606	61
ENST00000219069_116	0.0247549129010157	0.070474241694752	13
ENST00000219069_261	0.0279397884420122	0.110795468087974	15
ENST00000219150_23	0.00106899231088251	0.00106899231088251	94
ENST00000219150_38	0.00772037362619266	0.00772037362619266	89
ENST00000219162_1	0.0118896819869758	0.00999145412856163	26
ENST00000219197_118	0.379966041861769	0.285417317610432	12
ENST00000219204_61	0.107225443295413	0.00389937886422248	16
ENST00000219271_217	0.196342371357983	0.192427499851574	19
ENST00000219301_171	0.251428735796064	0.0666841238770001	33
ENST00000219301_2	0.300226170907895	0.185805370378155	22
ENST00000219334_259	0.383939525392115	0.23043019275447	19
ENST00000219473_19	0.169413938264313	0.0795779024219225	27
ENST00000219473_31	0.109737038942219	0.133058449080344	23
ENST00000219478_34	0.101469872552975	0.00143951564150156	30
ENST00000219478_8	0.101785359084777	0.00739903672601252	86
ENST00000219599_133	0.0456631544232902	0.00681882102509721	19
ENST00000219789_200	0.199899070311461	0.0755453735070185	32
ENST00000219919_90	0.453404524371551	0.1225852604519	37
ENST00000220003_619	0.278890527473547	0.185481920844949	27
ENST00000220003_670	0.549078306964062	0.419441673344031	10
ENST00000220562_194	0.374817121818104	0.191060951304567	42
ENST00000220562_511	0.435608624656399	0.324413327225837	16
ENST00000220562_551	0.431127242478701	0.276600216593638	64
ENST00000220562_637	0.338585194581086	0.27812553763802	10
ENST00000220562_674	0.273167458777654	0.244618527813301	23
ENST00000220562_751	0.755175734232065	0.274367055145572	22
ENST00000220562_756	0	0	36
ENST00000220809_49	0.052073695573698	0.00389937886422248	69
ENST00000220876_156	0.640745453938749	0.513581955210446	20
ENST00000220876_186	0.530060546979108	0.458176745695754	10
ENST00000220876_66	0.166777101398151	0.14720978597619	50
ENST00000220940_20	0	0	23
ENST00000221249_239	0.274957292310839	0.195208916654785	10
ENST00000221249_69	0.167202878207898	0.00143951564150156	42
ENST00000221249_96	0.223834877469451	0.000725337338741096	33
ENST00000221264_192	0.10468741265075	0.0125377727950937	59
ENST00000221315_15	0.00956762744160791	0.00438495943961271	57
ENST00000221327_87	0.223256936911794	0.0575697374744696	25
ENST00000221419_224	0.0134397045867321	0.0127988183989319	37
ENST00000221419_334	0.327635200929818	0.314667046868384	11
ENST00000221419_9	0.311254494491336	0.0241327695600566	101
ENST00000221462_60	0.330421330529779	0.230557654947006	23
ENST00000221466_349	0.0723143450599273	0.0079907364833739	38
ENST00000221466_41	0.0440973141608817	0.00706952014411841	17
ENST00000221498_104	0.0810258685955259	0.00854164617232065	27
ENST00000221498_146	0.0140003648896426	0.0272195430905633	13
ENST00000221671_33	0.0134397045867321	0.00871152353559863	13
ENST00000222122_224	0.238858190104037	0.225048233037073	22
ENST00000222254_157	0.410099339255062	0.159403199588134	30
ENST00000222254_340	0.356331799525643	0.0933536239998578	16
ENST00000222254_493	0.290981667979027	0.172132571947614	10
ENST00000222345_221	0.29762427374177	0.0358939059529448	23
ENST00000222345_363	0.350356569118635	0.303386561573827	32
ENST00000222381_16	0.0218790776525895	0.00619131484645817	28
ENST00000222462_165	0.254683328226901	0.230878937677109	17
ENST00000222462_172	0.0987588226805348	0.0435701309659132	40
ENST00000222462_23	0.184871532410824	0.020293573652021	58
ENST00000222547_5	0.268113011349281	0.176641364184565	17
ENST00000222573_176	0.271341439632649	0.248941137493624	13
ENST00000222573_339	0.0257485004639125	0.0183852701591777	15
ENST00000222573_386	0.268026718415703	0.0748726353136036	26
ENST00000222573_456	0.186212350170982	0.112266077354004	16
ENST00000222573_536	0.334020769674464	0.0354451610303062	61
ENST00000222573_723	0.333242291489621	0.299941561320311	28
ENST00000222574_11	0.665927172880986	0.530621098941863	14
ENST00000222718_76	0.590488731107102	0.119841762702992	28
ENST00000222747_15	0.236019407188673	0.0964107123278529	37
ENST00000222747_431	0.258189053137379	0.18042292313006	14
ENST00000222747_472	0.272014882037072	0.243539026507369	34
ENST00000222792_430	0.42434471540558	0.324767653703261	23
ENST00000222803_119	0.260634236269077	0.11018751730734	10
ENST00000222823_116	0.00299056747273187	0.00299056747273187	16
ENST00000222823_222	0.104350312257995	0.0248230588586061	43
ENST00000222823_288	0.0281409761101291	0.024890771455576	21
ENST00000222823_494	0.533971843260397	0.445490005187326	12
ENST00000223026_15	0.00836125981399296	0	16
ENST00000223129_120	0.0907055739276383	0.00836125981399296	38
ENST00000223129_395	0.0822724845907797	0.0131442609836333	15
ENST00000223129_515	0.0523100937922391	0.000725337338741096	74
ENST00000223129_52	0.167705305677414	0.00401443610899366	20
ENST00000223459_156	0.0664906283598991	0.00250287426431618	10
ENST00000223459_274	0.0630681628586547	0.00956762744160791	53
ENST00000223459_347	0.0140003648896426	0.000725337338741096	155
ENST00000223459_741	0.0518614572097556	0.0426300634396612	11
ENST00000223459_789	0.129400506251877	0.0560432246883812	10
ENST00000223528_72	0.547784292150929	0.378627715925179	17
ENST00000223795_10	0.517322886597759	0.37377629794756	18
ENST00000223795_51	0.468457197188183	0.362516559792715	13
ENST00000224140_104	0.154419335770842	0.0999323090710612	13
ENST00000224140_108	0.180354614662237	0.0680513766350155	18
ENST00000224140_73	0.240665574742356	0.133222313565011	20
ENST00000224337_63	0.361471131465578	0.266429622018533	10
ENST00000224721_119	0.264735669522658	0.154634228468586	22
ENST00000224756_4	0.155525272074632	0.117860437945576	14
ENST00000224862_1071	0.0255131314768453	0.0249524711739349	13
ENST00000224862_1131	0.238979097717186	0.137940906512413	29
ENST00000224950_101	0.22038283510585	0.103274819537804	15
ENST00000224950_86	0.0127939972620276	0.0107332591708858	20
ENST00000225171_21	0.311437318503155	0.0597585877990784	26
ENST00000225275_45	0.0972961222458307	0.072975870047284	11
ENST00000225308_107	0.227251763452705	0.287930050828867	15
ENST00000225328_102	0.134975636465909	0.0576216865788649	16
ENST00000225371_82	0.0260174007289992	0.00647917463869642	13
ENST00000225512_58	0.504421199221511	0.344361187442769	12
ENST00000225655_388	0.208678902314882	0.150141199724209	15
ENST00000225724_10	0.00389937886422248	0.00389937886422248	15
ENST00000225737_29	0.368553110727539	0.249094222132854	25
ENST00000225792_30	0.0939141217925355	0.0280132430672051	11
ENST00000225823_391	0.200175229366942	0.199689648791552	21
ENST00000225823_406	0.293196953301493	0.276255857410488	16
ENST00000225823_719	0.216759777807343	0.182288811452161	51
ENST00000225899_50	0.332719875261479	0.0384712099038503	18
ENST00000225983_185	0.30974179507503	0.298784813483755	23
ENST00000225983_47	0.333971962434568	0.246247909576706	36
ENST00000226091_91	0.309055947722841	0.342784513164845	14
ENST00000226193_179	0.176437738862957	0.0809932040387476	11
ENST00000226193_21	0.0188033548179084	0	36
ENST00000226193_26	0.10090059920773	0.00250287426431618	10
ENST00000226193_45	0.00956762744160791	0.00785401120757237	28
ENST00000226193_80	0.109988983973024	0.00335897817032546	44
ENST00000226225_107	0.56224412763857	0.39147214552943	11
ENST00000226299_15	0	0	86
ENST00000226299_31	0.000725337338741096	0.000725337338741096	81
ENST00000226319_116	0.366308898583647	0.0882394811459962	29
ENST00000226382_162	0.897144727713022	0.897144727713022	14
ENST00000226382_18	0.883796516387315	0.617384770494382	62
ENST00000226382_30	0.761879606352547	0.481925341065642	58
ENST00000226382_81	0.974377553306607	0.711566438300064	41
ENST00000226725_145	0.119196976269606	0.113132581914908	13
ENST00000226725_215	0.160234656108846	0.103474273763438	27
ENST00000226725_262	0.254385392800233	0.192286061779023	18
ENST00000226730_109	0.121036700444238	0.0127939972620276	18
ENST00000226730_118	0.379505758712607	0.0579640956392221	15
ENST00000227349_221	0.0116065891615642	0	79
ENST00000227349_311	0.00106899231088251	0	49
ENST00000227451_187	0.148688195733391	0.109662663425707	92
ENST00000227451_292	0.137661280571967	0.0901554767898552	57
ENST00000227474_53	0.22780987776197	0.10975957369449	10
ENST00000227638_18	0.0541309126097973	0	100
ENST00000227638_347	0.190828236651301	0.0986759424618437	18
ENST00000227756_56	0.306513312621585	0.311870462443452	28
ENST00000228027_153	0.327942236929518	0.22401791816158	14
ENST00000228437_130	0.160250636281731	0.0539104403940635	70
ENST00000228437_238	0.267789507645998	0.1902740767577	34
ENST00000228437_383	0.273668802845619	0.176131732094731	18
ENST00000228438_189	0.00956762744160791	0.00604353887483115	61
ENST00000228438_204	0.0510157539586409	0.00706952014411841	56
ENST00000228438_210	0.108225747947929	0.00679915728693717	54
ENST00000228438_608	0.0895002355314973	0.00299056747273187	23
ENST00000228438_727	0.0754731106235323	0.00438495943961271	22
ENST00000228506_32	0.417290850413881	0.281969067152261	15
ENST00000228641_10	0.685579372814508	0.245726847600504	25
ENST00000228705_178	0.169155113633655	0.150360642708469	30
ENST00000228705_342	0.203655006810262	0.183462081162377	23
ENST00000228741_262	0.759138058726431	0.6290156278507	11
ENST00000228850_328	0.32758823547256	0.179166285670454	49
ENST00000228918_24	0	0	19
ENST00000228936_30	0.174039141997974	0.0692806040353674	14
ENST00000228936_320	0.000725337338741096	0.000725337338741096	11
ENST00000228936_370	0.284735316333752	0.139309296842058	14
ENST00000229307_56	0.00143951564150156	0.000725337338741096	34
ENST00000229307_64	0	0	10
ENST00000229329_52	0.313226989526107	0.298611415065435	11
ENST00000229332_103	0.0129743836203553	0.0129743836203553	10
ENST00000229332_83	0.164534243506199	0.00898432404627078	18
ENST00000229395_57	0.23644583403935	0.00287339759493523	23
ENST00000229416_63	0.376144884589566	0.276320644823269	11
ENST00000229812_1	0.116139346240835	0.0223388191009761	98
ENST00000229955_125	0.297496974059466	0.199032294900169	60
ENST00000229955_153	0.117606217771512	0.114395232253124	18
ENST00000229955_161	0.185296767519795	0.166174242604809	48
ENST00000229955_232	0.434948345580826	0.184991573302732	18
ENST00000229955_258	0.250970673620082	0.110703053935629	32
ENST00000229955_309	0.494006080916228	0.178585474098686	15
ENST00000230173_434	0.291865506964755	0.179646395068009	11
ENST00000230256_102	0.0446431860326139	0.0446431860326139	18
ENST00000230256_21	0.204520482139692	0.0310840364248269	10
ENST00000230256_59	0.109133692618179	0.0256455231464408	21
ENST00000230256_71	0.164779796467851	0.0448887389942654	17
ENST00000230361_14	0.137666318389181	0.0125184882474767	16
ENST00000230361_17	0.166074461321915	0.0130791485503871	15
ENST00000230381_124	0.604131898505209	0.359282118630736	20
ENST00000230538_141	0.247024220958446	0.0382234359690182	35
ENST00000230538_248	0.228504988197423	0.00438495943961271	50
ENST00000230859_188	0.0813675734448746	0.0348654870301667	23
ENST00000230882_311	0.299816103420645	0.153690098186516	30
ENST00000230882_65	0.266568514097437	0.00699790730156309	40
ENST00000231021_7	0.325331401700594	0.288254637933702	10
ENST00000231134_154	0.0565462480287509	0.000725337338741096	11
ENST00000231136_7	0.093333039370379	0.010951131222896	16
ENST00000231136_94	0.210190084969017	0.0239679300139932	12
ENST00000231137_12	0.1669132308031	0.0803729024804262	15
ENST00000231137_94	0.155349544342975	0.000725337338741096	23
ENST00000231173_62	0.214237293974944	0.00810503534705902	24
ENST00000231228_26	0.0994983525796008	0.0186683629845893	72
ENST00000231229_51	0.00299056747273187	0.00250498689734164	53
ENST00000231454_1	0.243336701267623	0.121174942482212	14
ENST00000231461_42	0.185089296122679	0.111725730830185	48
ENST00000231484_1027	0.374285659187007	0.200726139055889	15
ENST00000231484_1033	0.402448736688787	0.205697164564795	13
ENST00000231484_1077	0.367798467376829	0.258372581360206	33
ENST00000231484_518	0.0851449071243186	0.00956762744160791	78
ENST00000231484_573	0.106760068158958	0.0356912556927335	23
ENST00000231484_644	0.0500159910069004	0.0543339420605517	36
ENST00000231484_66	0.178368739618305	0.0756384377002938	21
ENST00000231706_172	0.292593552807375	0.27130162462563	14
ENST00000231749_12	0.264866869450546	0.0767998441635208	29
ENST00000232974_168	0.0127939972620276	0.0298746352728677	33
ENST00000233027_115	0.340953239522315	0.175867598796471	26
ENST00000233027_26	0.373819525669466	0.208098794954122	30
ENST00000233047_387	0.319044205816826	0.121230683492037	19
ENST00000233055_9	0.229476474368669	0.0668589307173375	14
ENST00000233072_48	0.396900420663154	0.124758022263469	25
ENST00000233072_52	0.483399092196172	0.299156961916702	11
ENST00000233154_233	0.0255131314768453	0.0197763035812488	31
ENST00000233557_160	0.147397376954836	0.00890924431875061	21
ENST00000233557_408	0.300382072391158	0.0237857018730279	112
ENST00000233557_636	0.282838984428053	0.176176314068576	36
ENST00000233638_137	0.286105656786189	0.230925578113902	40
ENST00000233638_203	0.267391628426203	0.303401675025471	18
ENST00000233668_133	0.0605692971800791	0.00929726458442666	31
ENST00000233668_335	0.0871276944738287	0.00438495943961271	43
ENST00000233668_366	0.169779315437562	0.000725337338741096	101
ENST00000233668_76	0.234174753536981	0.00438495943961271	50
ENST00000233668_99	0.0140003648896426	0.0140003648896426	10
ENST00000233948_85	0.257778606459587	0.0797154944189652	23
ENST00000234071_21	0.483625035589741	0.216480747737749	22
ENST00000234091_227	0.589484797059388	0.0279853454772536	26
ENST00000234091_288	0.628988055281215	0.0233071634077226	61
ENST00000234091_473	0.0844978455476746	0.0603690845733586	14
ENST00000234091_632	0.393995875273613	0.113539182517193	30
ENST00000234091_676	0.385156889545478	0.127200984421986	44
ENST00000234091_78	0.6229338449011	0.245983830448524	54
ENST00000234111_174	0.182040820837019	0.147053830322849	10
ENST00000234198_157	0.276354230271366	0.262085886007955	12
ENST00000234453_193	0.185173638933465	0.104273444917915	20
ENST00000234453_31	0.212817658751913	0.032642130366142	74
ENST00000234701_114	0.0543532807782463	0.00143951564150156	19
ENST00000234701_25	0.0140003648896426	0.00913199167774264	10
ENST00000234701_284	0.0134397045867321	0.00956762744160791	22
ENST00000234701_6	0.23970259327329	0.0567345432184047	11
ENST00000234739_181	0.273176071819989	0.00637305545672526	16
ENST00000234739_394	0.00663843466676952	0.00626791133615047	45
ENST00000234739_405	0.710875878151127	0.457480389348516	68
ENST00000234739_448	0.922767174406415	0.632796428415109	27
ENST00000234739_51	0.710733952547879	0.144730204845232	31
ENST00000234816_230	0.356576539936131	0.298371766642239	14
ENST00000234816_355	0.233406621836955	0.110319692296625	20
ENST00000234816_49	0.519070521640512	0.197870942607019	38
ENST00000234831_28	0.242567919526666	0.121955804150468	15
ENST00000235307_422	0.62656714034427	0.562918870124855	12
ENST00000235310_580	0.0620015540311855	0.0113974926621213	16
ENST00000235310_708	0	0	24
ENST00000235310_752	0.0555227044129545	0.00647917463869642	16
ENST00000235372_19	0.147346565422069	0.00143951564150156	25
ENST00000235372_211	0.0307327976418248	0.00438495943961271	35
ENST00000235372_235	0.0388813857312549	0.0140003648896426	27
ENST00000235372_251	0.0749447898569346	0.00783841022523052	23
ENST00000235372_260	0.115005187326629	0.00854164617232065	20
ENST00000235372_306	0.0245056222040114	0.000725337338741096	18
ENST00000235372_368	0.0740397162007968	0.00352885553360343	11
ENST00000235372_507	0.0971809566609044	0.00768554226631137	14
ENST00000235372_610	0.00143951564150156	0.00143951564150156	39
ENST00000235372_742	0.0140003648896426	0.0119378933560183	38
ENST00000235372_748	0.0803164030895145	0.0286703261082006	36
ENST00000236192_2	0.293497813912349	0.0914738681378971	53
ENST00000236342_1	0.0266959892907923	0	29
ENST00000236850_12	0.187407883783082	0.0101429136654638	13
ENST00000236850_35	0.0113492812930788	0.00633324044970698	31
ENST00000236850_5	0.187978078019646	0.00633324044970698	41
ENST00000236850_50	0.148007223688185	0.0104931773870695	26
ENST00000237264_81	0.343605623200741	0.279513375025514	42
ENST00000237275_27	0.0320939833511517	0.00615285409137929	16
ENST00000237275_42	0.147910205079246	0.00213446356672258	11
ENST00000237275_45	0	0.0217228511488607	10
ENST00000237455_4	0.209230732895148	0.066340306394626	51
ENST00000237455_697	0.0974304640382189	0.0289053700748024	15
ENST00000237455_701	0.136382866741176	0.0116692639413195	49
ENST00000237596_32	0.188962077478812	0.121165896079256	20
ENST00000237623_3	0.179480038759774	0.0264476194851069	48
ENST00000237654_206	0.26581024135153	0.249075425115935	24
ENST00000237853_28	0.394148905742765	0.274767751209401	33
ENST00000237853_6	0.285571160630748	0.268320266066086	27
ENST00000238379_641	0.0855964147209136	0.0251909820255016	45
ENST00000238379_759	0.0723858495623274	0.0464444494521672	16
ENST00000238647_112	0.298154815481548	0.374728770421577	15
ENST00000238682_163	0.523897996443843	0.27179213467808	45
ENST00000238682_59	0.515494213118953	0.387282523389556	26
ENST00000238738_247	0.159583477606307	0.10651825293266	83
ENST00000238738_424	0.23738595573568	0.203370234712446	24
ENST00000238831_10	0.316069022646126	0.263937365089422	22
ENST00000238855_278	0.335649772247326	0.332941268368532	13
ENST00000238855_29	0.359304328362542	0.243810689446412	67
ENST00000238855_32	0.359304328362542	0.243810689446412	66
ENST00000238875_38	0.295748201445084	0.0325036716478581	115
ENST00000238892_7	0.0208961615949751	0.0208961615949751	10
ENST00000238936_171	0.453547208355886	0.195027555235061	16
ENST00000238961_22	0.303904535855607	0.29121064489694	42
ENST00000239151_54	0.875182228140965	0.250187590978645	56
ENST00000239174_11	0.602981759418118	0.394693315022402	32
ENST00000239444_98	0.306712387656676	0	49
ENST00000239446_3	0.160359897328202	0.043879496278949	13
ENST00000239446_8	0.0177324665543107	0.00335897817032546	18
ENST00000239449_283	0.249840144101073	0.0592412093881511	25
ENST00000239449_317	0.114073461992323	0.0516321552713769	24
ENST00000239449_341	0.446202070857061	0.225645078951805	16
ENST00000239906_54	0.340980974602034	0.336019591366936	22
ENST00000240093_237	0.512546223327195	0.382757913489952	17
ENST00000240093_257	0.232634752401576	0.195399974518395	39
ENST00000240093_287	0.377388196210088	0.298290457355798	29
ENST00000240093_305	0.417370588768072	0.37538726188459	23
ENST00000240093_308	0.38438924537615	0.379287940830674	22
ENST00000240123_275	0.304478901188145	0.238163946389824	33
ENST00000240306_45	0.166647472402512	0.0850649520898166	25
ENST00000240306_72	0.219018399191869	0.0563513440896329	16
ENST00000240615_13	0.213964926824892	0.0532953933332669	24
ENST00000240615_202	0.140580451882454	0.0606857628468673	10
ENST00000240615_218	0.132258465374703	0.00641308714405384	16
ENST00000240619_24	0.128027728145949	0.0677227267743625	10
ENST00000240662_83	0.318665448634416	0.184209411552614	26
ENST00000240687_11	0.0134397045867321	0.0134397045867321	10
ENST00000240727_55	0.00143951564150156	0.00143951564150156	12
ENST00000241071_64	0.149801715848041	0.0686530978567284	35
ENST00000241125_20	0.148393348001146	0.0764764488003928	22
ENST00000241356_269	0.259323266221663	0.0410481888342903	22
ENST00000241356_304	0.0388658930890682	0.0383803125136779	34
ENST00000241356_42	0.336677270278785	0.0374977736098116	13
ENST00000241416_24	0.328729111476386	0.30826446871938	33
ENST00000242067_206	0.206665129680999	0.0224276580282005	52
ENST00000242067_31	0.334377912995922	0.102280202743433	68
ENST00000242104_17	0.0553385261491965	0.00299056747273187	22
ENST00000242104_32	0.174576292487217	0.0518099956360585	17
ENST00000242108_226	0.0140003648896426	0.0140003648896426	17
ENST00000242108_458	0.267720874157709	0.0860922334409657	14
ENST00000242159_57	0.649424854618345	0.649424854618345	24
ENST00000242208_15	0.290592510141722	0.214534471020525	27
ENST00000242208_45	0.273820912423452	0.27190096236393	17
ENST00000242591_165	0.0226176324902591	0.00836125981399296	12
ENST00000242591_269	0.0995939627665222	0.0588100697407247	11
ENST00000242591_395	0.00143951564150156	0.000725337338741096	40
ENST00000242719_322	0.303198212214096	0.212070111681366	16
ENST00000242719_55	0.221075832908279	0.192207135975995	34
ENST00000242804_95	0.00908204686621768	0.00805606559693042	23
ENST00000242827_28	0.00744004347473746	0.00597745138018857	11
ENST00000242839_40	0.201578071865925	0.0175869657259419	12
ENST00000243326_172	0.067957554060654	0.028799792593607	17
ENST00000243326_269	0.0140003648896426	0.00956762744160791	41
ENST00000243346_16	0.0127939972620276	0.00826353699404606	36
ENST00000243349_44	0.264981114144154	0.155447808863698	12
ENST00000243457_111	0.373555229860973	0.180260737917798	29
ENST00000243457_139	0.346801441097408	0.258962330994775	17
ENST00000243457_147	0.39221806749765	0.269690498178368	17
ENST00000243501_144	0.189984321012746	0.103459810352725	14
ENST00000243578_137	0.192876894815143	0.069768947284714	12
ENST00000243673_78	0.00438495943961271	0.00389937886422248	31
ENST00000243913_159	0.00810503534705902	0.00250498689734164	50
ENST00000243913_180	0.00765802386690282	0	43
ENST00000243913_198	0.00335897817032546	0	37
ENST00000243913_217	0.0270433819982865	0.00213446356672258	26
ENST00000243913_260	0.0551881500138459	0	14
ENST00000243913_301	0.00106899231088251	0	30
ENST00000243913_504	0.00890924431875061	0.00890924431875061	13
ENST00000243913_675	0.44261552419084	0.275135295185754	11
ENST00000243938_1	0.198294119253042	0.0270854179784854	14
ENST00000244040_189	0.230974818714418	0.188856391657461	12
ENST00000244040_25	0.365040722897518	0.168790332331259	16
ENST00000244289_104	0.307212648323089	0.0519521379196177	13
ENST00000244360_33	0.29881980735387	0.165497062465033	19
ENST00000244426_108	0.126458746019041	0.0222629268222922	21
ENST00000244426_133	0.0377723075629662	0.00143951564150156	13
ENST00000244426_8	0.111991326720539	0.0257167567984531	31
ENST00000244519_57	0.00929726458442666	0.00438495943961271	13
ENST00000244533_275	0.108389829112906	0.10403580078759	10
ENST00000244533_69	0.191027311686393	0.069082179041207	10
ENST00000244576_110	0.0665831508523987	0.00908204686621768	74
ENST00000244576_138	0.0489308018428227	0.00250498689734164	99
ENST00000244576_189	0.0209925301629826	0.00299056747273187	82
ENST00000244576_216	0.000725337338741096	0.000725337338741096	73
ENST00000244576_369	0.112085095124823	0.0267701481269937	22
ENST00000244576_415	0.0855471199503195	0.0394994663163957	17
ENST00000244670_57	0.0612954470699838	0.0907255085161862	11
ENST00000244670_76	0.00809089695681172	0.00809089695681172	91
ENST00000244745_1144	0.378323280089203	0.274792019404155	48
ENST00000244745_1159	0.374363555758561	0.207705791041309	43
ENST00000244745_145	0.156582617818835	0.119513167012416	21
ENST00000244745_511	0.132102509721362	0.0485823799038546	47
ENST00000244745_622	0.377833907608382	0.376371315513833	10
ENST00000244745_77	0.00438495943961271	0.108344217907588	16
ENST00000244745_809	0.745846184281403	0.408854023341669	46
ENST00000244745_873	0.48578571747401	0.232946826218491	47
ENST00000244745_900	0.0255131314768453	0.0140003648896426	38
ENST00000244763_3	0.327435638364029	0.184617528917071	25
ENST00000244769_201	0.285224092943719	0.247856002499624	45
ENST00000244769_317	0.0995091324250384	0.0640216103940678	17
ENST00000244769_423	0.205894451987327	0.150950067322572	10
ENST00000244769_543	0.198113245364016	0.119857688705799	31
ENST00000244769_559	0.355652127562299	0.384627539547407	11
ENST00000244769_569	0.306406164208139	0.267346125561039	13
ENST00000244769_728	0.372459369191613	0.268580444948684	14
ENST00000244769_773	0.430267563347572	0.390931744835533	15
ENST00000244769_817	0.783542870416073	0.629393464141792	29
ENST00000244769_827	0.783542870416073	0.629393464141792	18
ENST00000245255_13	0.00577593869160628	0	75
ENST00000245312_153	0.0822604588335579	0.023821454124228	23
ENST00000245312_281	0.235717734026653	0.172918146412619	11
ENST00000245312_385	0.269257895938847	0.0458849808909634	34
ENST00000245451_148	0.342758565697687	0.230288267151222	59
ENST00000245451_274	0.312571748267749	0.306384062816488	17
ENST00000245451_369	0.812988207824153	0.812988207824153	13
ENST00000245457_35	0.251971736653684	0.0126837611541607	67
ENST00000245960_158	0.00956762744160791	0.00919710411098885	10
ENST00000245960_230	0.0359888660989354	0.00909938129104196	53
ENST00000246012_161	0.0553517978182026	0.00615285409137929	20
ENST00000246229_16	0.292767547096549	0.203772935069145	35
ENST00000246229_4	0.28735053933896	0.209114754759058	39
ENST00000246533_409	0.0433259322562011	0.00805606559693042	63
ENST00000246533_416	0.030165420249295	0.00805606559693042	25
ENST00000246672_279	0.343033262161074	0.218699662455413	63
ENST00000246841_181	0.122327735903104	0.00792562405012769	20
ENST00000246841_207	0.00299056747273187	0.00299056747273187	17
ENST00000246841_260	0.340943597248507	0.196034576977197	11
ENST00000246841_34	0.0073352785447057	0.0073352785447057	15
ENST00000246841_345	0.0978113880237325	0.019910645373637	13
ENST00000246841_564	0.310860515517127	0.00836125981399296	58
ENST00000247153_160	0.0908302192761404	0.0334758620301125	19
ENST00000247270_307	0.0554329987644889	0.0118011680802168	10
ENST00000247270_50	0.418085200431454	0.10542461323648	44
ENST00000247270_77	0.436979019278914	0.176450739681575	35
ENST00000247271_59	0.269833127992626	0.260634182098999	10
ENST00000247815_2	0.0528928554868005	0.0270859596792611	14
ENST00000247815_8	0.0492386503936865	0.0186556871864365	12
ENST00000247843_37	0.283278899628047	0.00827588777173336	11
ENST00000247879_17	0.0198636799163787	0	14
ENST00000247933_6	0.000725337338741096	0.000725337338741096	27
ENST00000247956_130	0.118075872344095	0.00854164617232065	34
ENST00000248076_3	0.0974041373805171	0.00299056747273187	98
ENST00000248211_41	0.0122333369591172	0.0122333369591172	24
ENST00000248244_130	0.0626688752168428	0.0123583614981623	33
ENST00000248244_178	0.44427339941505	0.0384838315319255	17
ENST00000248248_279	0.144542451356354	0.0374082846416563	18
ENST00000248306_1	0.0821059116022339	0.0821059116022339	12
ENST00000249007_136	0.0243122350270655	0.00744004347473746	23
ENST00000249007_44	0.011747756383727	0.0064140622054502	24
ENST00000249014_225	0.280455175994248	0.203052039676765	13
ENST00000249016_296	0.0202342032469978	0.000725337338741096	70
ENST00000249016_341	0	0	55
ENST00000249016_557	0.186655623915786	0.0382617883839419	46
ENST00000249016_660	0.159490305072876	0.149265757100505	12
ENST00000249016_96	0.0295347722061566	0.0285087909368693	20
ENST00000249066_126	0.00988668919852987	0.00988668919852987	15
ENST00000249363_156	0.348598154230444	0.273349849428852	37
ENST00000249363_256	0.498603928760714	0.238434471757238	28
ENST00000249363_450	0.522360649642239	0.390858181870185	12
ENST00000249363_526	0.685301263636233	0.503841471051294	12
ENST00000249373_190	0.186668191373784	0.21684921260542	16
ENST00000249373_205	0.286923137426887	0.219429116720049	11
ENST00000249373_316	0.306263155203339	0.237666935928066	35
ENST00000249501_156	0.879360528734626	0.608529912933518	15
ENST00000249501_206	0.891928420092852	0.730743566653246	16
ENST00000249504_9	0.863768538625649	0.259783982731446	20
ENST00000249601_258	0.439835949170266	0.166610095048985	13
ENST00000249601_96	0.549978017782519	0.0914896316304717	23
ENST00000249842_110	0.0454555746860194	0.0135147843142523	55
ENST00000249842_8	0.316433153907591	0.0417591169323962	89
ENST00000250018_333	0.122057481386078	0.00143951564150156	31
ENST00000250018_36	0.0896648042271728	0.00143951564150156	30
ENST00000250024_186	0.302819021671064	0.0432724122195561	62
ENST00000250024_308	0.276418801003836	0.055160414934127	32
ENST00000250055_162	0.0140003648896426	0.0140003648896426	10
ENST00000250055_19	0.0837202882541504	0.00143951564150156	23
ENST00000250076_12	0.272186709523143	0	57
ENST00000250076_236	0.00262004414211282	0.00106899231088251	15
ENST00000250076_259	0.0734647008273287	0.00401443610899366	27
ENST00000250076_342	0.00106899231088251	0.00106899231088251	92
ENST00000250101_158	0.0140003648896426	0.0660706477484532	11
ENST00000250160_17	0.369245241808726	0.0392814317541528	26
ENST00000250377_5	0.20732454203533	0.103863377430666	12
ENST00000250377_77	0.0295264300142099	0.00587268645015681	40
ENST00000250405_155	0.355773576876224	0.355773576876224	15
ENST00000250489_17	0.345612299554462	0.0951766096205191	44
ENST00000250489_77	0.0559932257067787	0.0469473644523817	24
ENST00000250535_127	0.00438495943961271	0.00438495943961271	12
ENST00000250615_1	0.140958342343623	0.109895919779749	10
ENST00000250615_130	0.110597855644977	0.0293088829826651	50
ENST00000250615_382	0.207931842775033	0.036522928893756	23
ENST00000250615_481	0.0308194697659463	0.00401443610899366	23
ENST00000250615_703	0.071395783054473	0	61
ENST00000250615_914	0.0658379872652648	0.0245504750282443	10
ENST00000250693_5	0.0132971289425524	0.0116051807395472	14
ENST00000250863_64	0.114403086914373	0.0273468427728666	11
ENST00000251076_115	0.247392089955264	0.148615987019983	15
ENST00000251108_64	0.375613259448236	0.253388121672061	16
ENST00000251127_169	0.151195132753526	0.130242200917251	19
ENST00000251250_120	0.0994101095232296	0.0485004205764823	22
ENST00000251250_160	0.200087582181425	0.080361689274368	14
ENST00000251268_284	0.00886439149451777	0	23
ENST00000251268_300	0.26815325971692	0.0471155083731772	11
ENST00000251268_316	0.324953782089812	0.13436064357519	66
ENST00000251268_374	0.00946990462166101	0.0754052355163297	11
ENST00000251268_507	0.0349646724422081	0.034261436495118	13
ENST00000251296_183	0.159130615757772	0.0822772515576064	24
ENST00000251296_262	0.196911211342608	0.0854894288177012	23
ENST00000251412_29	0.20083225823786	0.142359234719813	49
ENST00000251412_32	0.295149567917793	0.137643350276289	48
ENST00000251473_1	0.283893675838455	0.00389937886422248	49
ENST00000251473_327	0.0140003648896426	0.0140003648896426	16
ENST00000251473_7	0.218856213979607	0.0304291201869344	47
ENST00000251582_60	0.240070028909487	0.174135889756525	24
ENST00000251722_28	0.326792585373126	0.270360040337206	22
ENST00000251810_72	0.142174460585202	0.116274608924542	18
ENST00000251822_267	0.32637282144199	0.147502033544712	30
ENST00000251822_462	0.33072365373273	0.349625814772137	25
ENST00000251822_74	0.301146574695987	0.0272688920312349	55
ENST00000251849_268	0.27961088116515	0.274883187644715	17
ENST00000252037_4	0.120130272536161	0.00438495943961271	88
ENST00000252085_117	0.0244871502075581	0.0072375557247588	14
ENST00000252085_136	0.0303687747205149	0.00438495943961271	22
ENST00000252085_182	0.0970196381698834	0.00438495943961271	11
ENST00000252336_91	0.370122255364679	0.107546346834972	16
ENST00000252602_21	0.0695855274020421	0	68
ENST00000252660_191	0.225061558876157	0.0210961575213853	25
ENST00000252723_242	0.204381102530089	0.00826353699404606	90
ENST00000252723_447	0.297136743043587	0.235807602185351	14
ENST00000252723_90	0.0140003648896426	0.0117260883526966	25
ENST00000252799_333	0.00946990462166101	0.00946990462166101	18
ENST00000252799_522	0.181504862089483	0.0373044947730209	13
ENST00000252854_15	0.582218477023436	0.458303341167049	18
ENST00000252951_107	0.494016752421511	0.0634334858618264	12
ENST00000252979_41	0	0	34
ENST00000253024_334	0.00892674125380761	0.00401443610899366	64
ENST00000253031_3	0.240657828421263	0.0674462968684928	13
ENST00000253055_202	0.234361856984928	0.091213580915145	45
ENST00000253055_482	0.290545111323843	0.2380482932742	30
ENST00000253063_22	0.367329083654634	0.278048941148327	19
ENST00000253109_13	0.203538378633241	0.00299056747273187	75
ENST00000253115_216	0.0140003648896426	0.0140003648896426	15
ENST00000253122_417	0.460963146146102	0.460963146146102	15
ENST00000253144_130	0.00956762744160791	0.00956762744160791	38
ENST00000253144_14	0.0390386414664577	0.00890924431875061	38
ENST00000253144_208	0.0807531764250089	0.0460736552711602	12
ENST00000253144_248	0.0140003648896426	0	30
ENST00000253144_414	0.0122333369591172	0.00143951564150156	25
ENST00000253144_445	0.0134397045867321	0.00810601040845539	23
ENST00000253144_513	0.0301721373389144	0.00854164617232065	66
ENST00000253144_54	0.00956762744160791	0.00438495943961271	18
ENST00000253144_601	0.0303114627784396	0.0284324111274873	27
ENST00000253144_657	0.0599156810240485	0.0298864443497792	18
ENST00000253144_75	0.0140003648896426	0.00438495943961271	11
ENST00000253144_814	0.0167064852850235	0.00287339759493523	38
ENST00000253144_869	0.0333604797648759	0.00739768247407312	13
ENST00000253144_933	0.0748841735401273	0.00143951564150156	62
ENST00000253144_965	0.103158083020628	0.00250498689734164	93
ENST00000253193_106	0.0942922831040928	0.0680210955616505	39
ENST00000253193_237	0.199464842969612	0.00614646202222533	73
ENST00000253237_37	0.0140003648896426	0.0088616288205614	65
ENST00000253362_59	0.135159164688737	0.012375262562366	22
ENST00000253410_33	0.221854690283665	0.0342419352671907	39
ENST00000253410_57	0.188783099542501	0.0343402539579909	31
ENST00000253410_66	0.0271041066552491	0	28
ENST00000253410_84	0.0140003648896426	0.00956762744160791	22
ENST00000253458_36	0.322554860204364	0.181151293993145	11
ENST00000253692_139	0.142363947516562	0.0546879435175101	21
ENST00000253692_1404	0.0448231390303209	0.00335897817032546	12
ENST00000253692_1483	0.00438495943961271	0.00438495943961271	26
ENST00000253692_1501	0.00956762744160791	0.00784480229438447	20
ENST00000253692_1595	0.196638898362633	0.0555010905520018	23
ENST00000253692_185	0.0939057796005888	0.0602743411076784	19
ENST00000253692_360	0.190580462716469	0.00842366374336038	22
ENST00000253692_493	0.123437734962711	0.000725337338741096	66
ENST00000253692_74	0.126539946965327	0	22
ENST00000253697_146	0.244201905746665	0.0438570156967551	30
ENST00000253697_155	0.119772695854082	0.0212999453532257	27
ENST00000253697_176	0.138594522668444	0.0392285617584387	20
ENST00000253697_267	0	0	24
ENST00000253697_331	0.202335369550436	0.113228462952217	19
ENST00000253699_232	0.0678422801355725	0.0112073556898299	12
ENST00000253699_397	0.00956762744160791	0.00438495943961271	30
ENST00000253699_424	0.114030071760185	0.0905758907619216	21
ENST00000253699_486	0.197723274975548	0.155155452955021	11
ENST00000253699_526	0.236395943397902	0.0430473355472283	29
ENST00000253968_85	0.129013569387752	0.118060921402684	14
ENST00000254037_2265	0.0703464544817505	0.00681882102509721	18
ENST00000254037_2273	0.0666878074422753	0.00758781944636447	14
ENST00000254037_2599	0.00946990462166101	0.00946990462166101	21
ENST00000254037_2670	0.00810503534705902	0.00438495943961271	33
ENST00000254037_2698	0.135048007689551	0.0167064852850235	38
ENST00000254037_2718	0.154094965346318	0.0924122022216666	17
ENST00000254037_2941	0.0391468732814543	0.0805113611987101	10
ENST00000254037_2952	0.0907315755648747	0.00837881091912754	15
ENST00000254037_2958	0.173599172627903	0.0492753777062829	13
ENST00000254037_3115	0.244263605465024	0.131722019096469	13
ENST00000254037_464	0.023159333266018	0.00913199167774264	38
ENST00000254037_561	0.108535925812129	0.00682802993828511	43
ENST00000254051_129	0.1958816548482	0.0733664363066061	10
ENST00000254166_138	0.00929726458442666	0.00929726458442666	41
ENST00000254181_16	0.000725337338741096	0.000725337338741096	18
ENST00000254181_378	0.0140003648896426	0.0131442609836333	10
ENST00000254181_90	0.0255131314768453	0.0137300020324613	32
ENST00000254190_135	0.314411905803002	0.0535796237303076	123
ENST00000254190_447	0.0752959202997815	0.0726448367032177	19
ENST00000254250_25	0.333464605487992	0.250322582811964	11
ENST00000254250_39	0.410710756920661	0.254301645860301	15
ENST00000254579_130	0.306052000240948	0.0331591837566039	74
ENST00000254579_467	0.0816655630416195	0.0672661271904754	27
ENST00000254579_522	0.0385940676397924	0.0710515863815558	14
ENST00000254624_150	0.34700338714661	0.167107268020976	11
ENST00000254667_197	0.173701933265065	0.152258708056651	19
ENST00000254718_21	0.0340360889724023	0.0066434183139065	19
ENST00000254718_234	0.27611057326243	0.0747227467089511	20
ENST00000254718_49	0.0344580738767184	0.00213446356672258	36
ENST00000254742_230	0.0376705761572787	0	33
ENST00000254742_548	0.103560458356861	0.0368617085589156	13
ENST00000254742_554	0.103089124511873	0.0282019716174795	11
ENST00000254765_228	0.385254124834727	0.242417326711005	10
ENST00000254765_248	0.341526954813921	0.149786819076708	14
ENST00000254770_27	0.0134397045867321	0.085764829492097	21
ENST00000254770_396	0.196723024493109	0.00335897817032546	26
ENST00000254846_149	0.35215734500749	0.311227192772238	11
ENST00000254846_93	0.348317769908912	0.2278583599814	18
ENST00000254898_43	0.254748657340457	0.0315198888690024	69
ENST00000254900_40	0.181158715293773	0.0276316690407606	21
ENST00000254958_336	0.65043301393211	0.209090865754847	44
ENST00000255006_63	0.0140003648896426	0.00721729611574542	17
ENST00000255039_94	0.323595413224519	0.19952724689898	16
ENST00000255108_11	0.0970911426722836	0.00262004414211282	25
ENST00000255194_8	0.27167101038462	0.12527821751843	28
ENST00000255198_184	0.152624031059822	0.0325454367776691	17
ENST00000255198_215	0.0140003648896426	0.000725337338741096	37
ENST00000255198_239	0.0438224551872616	0.00908204686621768	29
ENST00000255198_260	0.148333273385114	0.0391130169829694	22
ENST00000255198_37	0.0512858459654343	0.00836125981399296	44
ENST00000255198_91	0.215456662421177	0.027834698491515	26
ENST00000255266_4	0.0135647291257773	0.00946990462166101	32
ENST00000255380_497	0.218839583765791	0.197396033536912	10
ENST00000255380_615	0.229079786890581	0.0658830025997304	28
ENST00000255380_698	0.0894468238350075	0.0566317284111656	14
ENST00000255631_108	0.0140003648896426	0.0134397045867321	26
ENST00000255631_144	0.328459561170368	0.318096012778938	14
ENST00000255641_277	0	0	16
ENST00000255641_290	0.520173045229415	0.146952044747084	27
ENST00000255641_81	0.0934176530315525	0	59
ENST00000256015_19	0.464433660506156	0.331449370262014	23
ENST00000256015_41	0.0759275434043164	0.0124888030449651	46
ENST00000256079_13	0.44642086380039	0.231794682838529	36
ENST00000256178_27	0.31716054970928	0.0426274632759376	19
ENST00000256190_12	0.446580069658386	0.338422250987737	16
ENST00000256190_56	0.378304645582517	0.212980710685416	27
ENST00000256194_141	0.272809773755421	0.0966247383043552	19
ENST00000256194_193	0.239956271746578	0.0837896801235251	30
ENST00000256194_236	0.292812833281402	0.0123084166866374	17
ENST00000256261_290	0.394491152292889	0.229614012195635	14
ENST00000256261_30	0.0853209057063627	0.00213446356672258	68
ENST00000256319_319	0.167988561013058	0.0801561680000451	39
ENST00000256362_120	0.41397109137972	0.236617390675033	21
ENST00000256362_153	0.125165435416917	0.0781999239885472	10
ENST00000256362_27	0.361565116550172	0.0402653770432412	30
ENST00000256367_54	0.303716023985644	0.166738044772219	28
ENST00000256383_1	0.294390699301033	0.0655597155767575	25
ENST00000256389_33	0.101452863148616	0.00438495943961271	18
ENST00000256412_16	0.114141337099526	0	58
ENST00000256412_52	0.188795341980033	0.00750515590798367	46
ENST00000256412_67	0.254342490098793	0.00836125981399296	41
ENST00000256412_70	0.0302935866528396	0.0122333369591172	40
ENST00000256429_1	0.347762093253138	0.272576571571457	36
ENST00000256429_4	0.297778766803016	0.272576571571457	35
ENST00000256447_14	0.167247351841588	0.0260946472596225	29
ENST00000256495_94	0.287277247224	0.183543011258276	58
ENST00000256544_38	0.299023920206176	0.216841899644948	14
ENST00000256593_29	0.000725337338741096	0.000725337338741096	11
ENST00000256594_163	0.00956762744160791	0.00298845483970641	22
ENST00000256646_202	0.29512259121916	0.247800532340186	18
ENST00000256649_331	0.286062483234361	0.271558011602797	10
ENST00000256649_436	0.333783450564604	0.257012316542198	29
ENST00000256707_34	0.263862664552444	0.14606945167314	21
ENST00000256785_22	0.0875293655990539	0.0442664331430736	20
ENST00000256854_17	0.347539291724069	0.143756931061426	15
ENST00000256953_255	0.433906817499275	0.316954053373561	15
ENST00000256969_35	0.0338249881800891	0.0181512012539723	34
ENST00000257215_66	0.202765696646699	0.0819951879636688	23
ENST00000257287_40	0.23265344107834	0.116067083357349	15
ENST00000257336_104	0.221556267326299	0.0140003648896426	33
ENST00000257336_222	0.195496234746248	0.054015367834328	26
ENST00000257430_13	0.488424666973197	0.475643995550253	15
ENST00000257575_193	0.255287757952492	0.221741203971143	11
ENST00000257600_322	0.0568589177165189	0.0121048997051848	11
ENST00000257604_204	0.108168706856242	0.0518045244582234	34
ENST00000257604_450	0.00956762744160791	0.00836125981399296	41
ENST00000257627_17	0.120479019495594	0.000725337338741096	22
ENST00000257627_32	0.212668474358269	0.0607324574537377	17
ENST00000257663_87	0.341071546971741	0.231579302610088	48
ENST00000257694_183	0.310804828677379	0.00844116067841738	10
ENST00000257694_26	0.212569830647003	0.0455360172512196	43
ENST00000257724_132	0.34682419252999	0.152616663929272	13
ENST00000257749_499	0.218413536105657	0.0681642670766836	54
ENST00000257749_520	0.122853835696521	0.0722841723267175	47
ENST00000257749_572	0.0307327976418248	0.0854311418142295	11
ENST00000257749_609	0.441452546795363	0.348568360687778	32
ENST00000257749_700	0.336567846722082	0.316754761658159	34
ENST00000257749_708	0.526669337612625	0.526669337612625	17
ENST00000257818_142	0.137247096158821	0.00956762744160791	33
ENST00000257818_249	0.0385017618276031	0.00946990462166101	23
ENST00000257861_155	0.0648456456141522	0.00663843466676952	40
ENST00000257861_183	0.0283266169659816	0.00335897817032546	45
ENST00000257861_206	0.0140003648896426	0.00890924431875061	23
ENST00000257861_240	0.17241891497768	0.0237853226824849	26
ENST00000257861_279	0.158857977757333	0.0290392243364924	13
ENST00000257861_290	0.240985340710287	0.00438495943961271	47
ENST00000257861_313	0.182957107699215	0.0739712452227409	15
ENST00000257861_360	0.229619754223858	0.0581192387413994	14
ENST00000257861_369	0.0705255407582164	0.00438495943961271	11
ENST00000257904_19	0.299027712111606	0.232487138940182	38
ENST00000257940_66	0.348479575930631	0.348479575930631	13
ENST00000257981_187	0.387981588240673	0.193372280174575	32
ENST00000258104_10	0.206949630928427	0.16592506024796	11
ENST00000258111_61	0.175834284198762	0.0862585355791236	45
ENST00000258149_205	0.214173264943249	0.141607191532827	14
ENST00000258149_71	0.250908540541103	0.0124888030449651	14
ENST00000258169_1	0.18002693986298	0.00735006697588392	16
ENST00000258214_130	0.270101269876626	0.128732914215832	15
ENST00000258229_12	0.319967263938719	0.189218193605591	52
ENST00000258399_216	0.329628984805076	0.286947513961796	28
ENST00000258400_254	0.430189287585475	0.179216826352833	17
ENST00000258400_262	0.215768844578247	0.0256086874936892	23
ENST00000258400_369	0.526394911999625	0.271300541224079	16
ENST00000258400_391	0.595705038727272	0.295981241118816	15
ENST00000258400_42	0.226443220874808	0.00582079151583911	50
ENST00000258400_87	0.0788954136145439	0.00582079151583911	35
ENST00000258411_68	0.287504165678965	0.245693749683105	13
ENST00000258428_177	0.15592710571009	0.147509779865806	11
ENST00000258456_26	0.373918169380732	0.174693245684703	13
ENST00000258456_46	0.328801591040182	0.133084396547503	23
ENST00000258484_119	0.357371919185178	0.199200222140654	18
ENST00000258484_14	0.720243563836403	0.556095932173863	16
ENST00000258484_23	0.663752298436392	0.493962853194323	13
ENST00000258484_5	0.720243563836403	0.556095932173863	19
ENST00000258499_52	0.207603842955311	0.00805606559693042	22
ENST00000258526_269	0.184924023215995	0.153090814618294	25
ENST00000258704_23	0.0506436596957722	0.0506436596957722	36
ENST00000258704_93	0.0506436596957722	0.000725337338741096	11
ENST00000258733_14	0.323438645020015	0.09968876040228	11
ENST00000258733_154	0.582872743220398	0.0279766240947638	38
ENST00000258733_208	0.0140003648896426	0.0140003648896426	20
ENST00000258733_93	0.508314294356735	0.19597060211558	30
ENST00000258770_1	0.0527286118115904	0.00438495943961271	24
ENST00000258770_29	0.28488260477468	0.0367455679125929	25
ENST00000258888_89	0.127454012854343	0.00900815888040417	26
ENST00000259056_167	0.42012416215141	0.392342821186307	17
ENST00000259056_182	0.546327821275146	0.555248712160576	12
ENST00000259056_71	0.174020182470823	0.107608046553331	23
ENST00000259089_68	0.108041569684171	0.0106833143593608	33
ENST00000259199_68	0.239168584648547	0.00987715526487651	28
ENST00000259211_80	0.0122333369591172	0.000725337338741096	35
ENST00000259239_220	0.121905155127935	0.0204172981092043	18
ENST00000259239_357	0.0889857823047591	0	32
ENST00000259239_425	0.00929726458442666	0	17
ENST00000259239_528	0.00946990462166101	0.00352885553360343	14
ENST00000259241_146	0.0577162133642348	0.0398100775412158	18
ENST00000259324_286	0.0507209062263954	0.00438495943961271	32
ENST00000259324_39	0.038847908623313	0.00299056747273187	161
ENST00000259324_422	0.429168777494023	0.312571748267749	25
ENST00000259324_436	0.418334761978846	0.296320724994984	29
ENST00000259351_157	0.287717054083839	0.185334740744176	26
ENST00000259351_213	0.351735847633873	0.310404945164714	15
ENST00000259400_64	0.398625250103248	0.0140003648896426	16
ENST00000259456_39	0.0660564010180508	0.0105154954590307	35
ENST00000259711_17	0.14521627295132	0.0446124174285507	33
ENST00000259750_233	0.868410264232971	0.370453938749676	16
ENST00000259782_21	0.213949000822085	0.115715627894036	13
ENST00000259803_6	0.224155726838933	0.176986156728335	11
ENST00000259881_144	0.0544705048261206	0.00778570273974918	48
ENST00000259881_168	0.0553082450758316	0.0229803011596297	40
ENST00000259881_205	0.131478470427688	0.0239015174988852	22
ENST00000259881_48	0.26457695119536	0.0365854411632786	17
ENST00000259883_228	0.012375262562366	0.012004739231747	14
ENST00000259939_179	0.363842589121695	0.075254480190436	21
ENST00000259953_196	0.00401443610899366	0.00106899231088251	52
ENST00000259953_46	0.15606632280946	0.0528589991883156	20
ENST00000260010_1028	0.146274539586843	0.048377075309842	33
ENST00000260010_1170	0.0556280652138397	0.000725337338741096	75
ENST00000260010_1192	0.185353050230396	0	41
ENST00000260010_1310	0.0743101873981332	0.0458438658020833	18
ENST00000260010_1348	0.167365930141401	0.116396166578622	14
ENST00000260010_248	0.10459846538337	0	65
ENST00000260010_257	0.0438419564151889	0	62
ENST00000260010_289	0.0852712317452255	0.00770287669113565	33
ENST00000260010_432	0.106691705521058	0.0840095564684056	15
ENST00000260010_621	0.101875064733243	0.0474176148958179	18
ENST00000260010_843	0.0603415661739501	0.00438495943961271	20
ENST00000260010_849	0.133116519403505	0.0322749655803327	18
ENST00000260010_878	0.152968011052429	0.0301721373389144	17
ENST00000260010_906	0.0682326838846619	0.0262762253596568	17
ENST00000260010_982	0.0242427348175357	0.0826430079213988	17
ENST00000260126_306	0.367841045057804	0.205456486910126	55
ENST00000260126_476	0.341145868318175	0.0572728312792762	46
ENST00000260126_564	0.352673260826323	0.134546609451508	19
ENST00000260128_149	0.872759850611927	0.226436449615111	78
ENST00000260128_541	0.349027452095233	0.299001981324757	29
ENST00000260129_253	0.0241569294146555	0.00723479305080243	25
ENST00000260129_52	0.0377573024514777	0.00287339759493523	26
ENST00000260187_222	0.53066855192982	0.418797645291732	12
ENST00000260187_8	0.32018042319398	0.13842388692408	78
ENST00000260191_48	0.113597198670276	0.00844392335237376	50
ENST00000260191_76	0.0288010926754688	0.0113492812930788	47
ENST00000260229_3	0.175714514157241	0.116703365088555	25
ENST00000260229_6	0.284731199407856	0.137129330410172	24
ENST00000260283_123	0.183494474868768	0.159577898088316	17
ENST00000260283_48	0.00143951564150156	0.000725337338741096	42
ENST00000260359_127	0.355160967468918	0.00805606559693042	33
ENST00000260363_189	0	0	10
ENST00000260363_55	0.280139906142757	0.256812970656719	10
ENST00000260364_230	0.00438495943961271	0.00299056747273187	12
ENST00000260402_24	0.0079907364833739	0.00696475521408665	33
ENST00000260402_67	0.254006364767435	0.0113974926621213	22
ENST00000260502_114	0.189093927447632	0.0404682981538404	22
ENST00000260505_261	0.469285349334163	0.279684606640731	13
ENST00000260526_80	0.184714005825233	0.163184054322621	14
ENST00000260599_40	0.0268983687006159	0	25
ENST00000260600_299	0.176230700826462	0.0691469664539877	23
ENST00000260600_397	0.0585721547600114	0.00438495943961271	63
ENST00000260600_424	0.242688772969738	0.00946990462166101	54
ENST00000260600_578	0.116637277593913	0.0393839215409264	12
ENST00000260600_597	0.0483411063783316	0.012375262562366	22
ENST00000260600_643	0.213888872035976	0.00389937886422248	61
ENST00000260641_7	0.152201016924032	0.0278071800921065	50
ENST00000260643_59	0.0177141028980125	0	30
ENST00000260653_30	0.779692082111437	0.455267324999231	13
ENST00000260723_140	0.120806640124773	0.0578944870895371	11
ENST00000260723_73	0.230521306824953	0.0543101613964959	16
ENST00000260743_186	0.00956762744160791	0.00956762744160791	22
ENST00000260743_405	0.252257754663285	0.021777346246902	14
ENST00000260843_224	0.021777346246902	0.235440654079852	16
ENST00000260843_237	0.173365645423473	0.122942891304056	18
ENST00000260843_361	0.411509223864129	0.312346075724568	22
ENST00000260843_389	0.330561685200778	0.154657359091711	25
ENST00000260908_24	0.00836125981399296	0.00143951564150156	45
ENST00000260983_125	0.172310791502838	0.158263948686636	20
ENST00000260983_26	0.00836125981399296	0.00787567923860272	17
ENST00000260983_35	0.0803993916483608	0.034926753387905	14
ENST00000261015_135	0.193359225185879	0.00335897817032546	10
ENST00000261015_139	0.0438319349508374	0.00335897817032546	19
ENST00000261015_225	0.135719824991647	0.0295724745801494	28
ENST00000261015_439	0.0702659035763952	0.000725337338741096	24
ENST00000261015_457	0.0140003648896426	0.000725337338741096	18
ENST00000261015_471	0.00810503534705902	0.00681329567718447	11
ENST00000261015_533	0.325882853090316	0.0660537466842495	28
ENST00000261037_106	0.4994395563774	0.107783882625143	47
ENST00000261037_64	0.34676406374388	0.103890245789143	61
ENST00000261058_160	0.132250881563842	0.0805634728133382	25
ENST00000261058_172	0.223696852111788	0.0947477451163508	21
ENST00000261058_49	0.0620789630720414	0.0265923619323897	11
ENST00000261058_68	0.0500159910069004	0.0209826712088638	10
ENST00000261167_14	0.388464406142107	0.195989669982887	12
ENST00000261169_110	0.507250827393765	0.0913990592607648	88
ENST00000261169_220	0.500976361478227	0.17300460185643	45
ENST00000261169_29	0.264660698135292	0.012375262562366	115
ENST00000261169_451	0.599043486438196	0.299425103800703	13
ENST00000261169_89	0.517591407672303	0.108903686468791	95
ENST00000261170_13	0.195058757199745	0.0650572339371636	15
ENST00000261177_17	0.0222629268222922	0.00871152353559863	14
ENST00000261191_42	0.338895805805905	0.190545306336122	19
ENST00000261195_112	0.0271202493383667	0.00213446356672258	34
ENST00000261208_187	0.0571489984819377	0.00784480229438447	32
ENST00000261208_40	0.153431977766867	0.0556189104707293	17
ENST00000261233_31	0.0548223394799759	0.012375262562366	45
ENST00000261267_9	0.298766124806992	0.117931725767666	12
ENST00000261318_103	0.262576829421026	0.161958239637156	22
ENST00000261349_208	0.358107115478038	0.266049781434571	25
ENST00000261349_35	0.28683435266974	0.217335768242207	43
ENST00000261349_84	0.286955801983665	0.280147381613462	16
ENST00000261367_1281	0.0445384211025821	0.00479616449849126	39
ENST00000261367_1317	0.204131053451999	0.0231781302829368	27
ENST00000261367_1330	0.0665671706795138	0.00630637209122934	20
ENST00000261367_195	0.0977358749355918	0.00854164617232065	29
ENST00000261367_324	0.042897934473274	0.00143951564150156	18
ENST00000261367_333	0.030519096685788	0.0140003648896426	15
ENST00000261367_394	0.188554989345829	0.0134397045867321	32
ENST00000261367_446	0.123250143984066	0.00890924431875061	40
ENST00000261367_473	0.15892417359213	0.0347507006357834	31
ENST00000261367_573	0.179120674465135	0.00792562405012769	40
ENST00000261367_607	0.17312773044276	0.00663843466676952	101
ENST00000261367_758	0.131521048108663	0.0642106097947301	15
ENST00000261367_762	0.119987480211671	0.000725337338741096	38
ENST00000261367_793	0.147687891080875	0.0421220564521546	39
ENST00000261367_805	0.142324945060707	0.0538203555550548	35
ENST00000261367_909	0.0516321552713769	0	52
ENST00000261374_119	0.24826390318377	0.189349772724022	14
ENST00000261374_223	0.259249269895695	0.188515174338811	49
ENST00000261374_232	0.0894301394511141	0.0894301394511141	46
ENST00000261402_118	0.105583548244088	0.0525609012514155	20
ENST00000261402_247	0.082692790222691	0.00438495943961271	72
ENST00000261402_535	0.212814354377181	0.054033623150471	62
ENST00000261405_48	0.141815042120486	0.0140003648896426	20
ENST00000261435_191	0.151286896864939	0.151286896864939	17
ENST00000261435_244	0.0424801748350088	0.0113492812930788	22
ENST00000261435_250	0.0816034841327176	0.0620980309393481	20
ENST00000261435_265	0.127163498728303	0.114630059539416	15
ENST00000261435_340	0.0297994472051924	0.0727614648802386	12
ENST00000261439_172	0.290128976787905	0.172326934185956	25
ENST00000261439_205	0.046819468899225	0.0220892033835064	14
ENST00000261475_4	0.106707794034098	0.0451205327562126	15
ENST00000261488_293	0.0392814317541528	0.0132971289425524	25
ENST00000261488_332	0.17952191222974	0.0346781127318317	12
ENST00000261488_337	0.0336913505987094	0.0117855670978749	49
ENST00000261488_437	0.103061389432155	0.0571701248121924	24
ENST00000261488_445	0.0292853731689972	0.027643369777517	13
ENST00000261488_511	0.501046890919231	0.238329002616198	22
ENST00000261520_44	0.0360276518744797	0.0127939972620276	31
ENST00000261558_20	0.0482243698611556	0.0482243698611556	13
ENST00000261558_226	0.0080734000217547	0.00106899231088251	31
ENST00000261558_238	0.0393027747647177	0.00335897817032546	27
ENST00000261593_127	0.206334908888096	0.0938728983635003	16
ENST00000261593_174	0.20832365494614	0.180655258592783	11
ENST00000261596_19	0.172836241255324	0.00766939958319376	49
ENST00000261596_67	0	0	33
ENST00000261597_46	0.0140003648896426	0.0132971289425524	30
ENST00000261601_3	0.396091282214403	0.0195192665631513	46
ENST00000261637_26	0.601072426693801	0.377523621404027	10
ENST00000261655_1	0.261167053152113	0.211234646574913	13
ENST00000261655_52	0.852413298624036	0.0538673210123131	10
ENST00000261658_38	0.112229404211485	0.00913199167774264	11
ENST00000261658_66	0.0881332536238698	0.0187503223119616	25
ENST00000261658_73	0.335663964807651	0.125236344048464	21
ENST00000261658_76	0.458756148845505	0.14377404880594	20
ENST00000261674_17	0.441630062139579	0.266142195586915	15
ENST00000261681_577	0.609309691200222	0.367688827139815	18
ENST00000261681_59	0.257839493626782	0.00844116067841738	123
ENST00000261776_155	0.27292510185058	0.244281860781167	24
ENST00000261778_23	0.292214470604499	0.0770092115133516	10
ENST00000261797_130	0.372109105470008	0.283266711360592	21
ENST00000261842_39	0.285973535966981	0.00250498689734164	19
ENST00000261845_141	0.274493271426324	0.243356798366404	10
ENST00000261845_175	1	1	17
ENST00000261845_33	0.291458581342005	0.226477727214224	46
ENST00000261845_342	0.782644134659012	0.769295923333306	15
ENST00000261845_345	0.327450535135362	0.327450535135362	14
ENST00000261845_373	0.957706603592473	0.604816229095225	32
ENST00000261845_395	0.930892686042798	0.608991658674774	15
ENST00000261845_553	0.775750721437093	0.279272372350379	15
ENST00000261845_646	0.583989513539702	0.339852611886128	19
ENST00000261845_722	0.343733193733432	0.329457590679626	12
ENST00000261867_120	0.122232017376027	0.0238462640197578	27
ENST00000261867_151	0.252850429482043	0.199514354420517	15
ENST00000261892_140	0.32012858242974	0.197802200778576	20
ENST00000261892_184	0.339184803169773	0.00438495943961271	32
ENST00000261892_54	0.452387968695762	0.253179946063937	13
ENST00000261897_174	0.25326390968418	0.00250498689734164	123
ENST00000261897_177	0.229386443699738	0.00250498689734164	122
ENST00000261897_294	0.120607456749527	0.00299056747273187	83
ENST00000261897_364	0.131435838576636	0.0233648003702633	43
ENST00000261917_16	0.660661733000454	0.191249300664299	32
ENST00000261917_44	0.560416700071548	0.172795505356987	21
ENST00000261921_153	0.40189804368015	0.356279092040162	18
ENST00000261921_196	0.40189804368015	0.235274351941694	42
ENST00000261965_25	0.628440937497698	0.24152628310496	11
ENST00000261994_45	0.199960878369975	0.0125377727950937	28
ENST00000262039_1	0.00438495943961271	0.00299056747273187	19
ENST00000262043_22	0.248908256256535	0.134494172816415	37
ENST00000262056_127	0.272892545633957	0.170835631950292	66
ENST00000262056_136	0.0135147843142523	0.00908204686621768	63
ENST00000262059_184	0.10987555183058	0.0390387498066128	48
ENST00000262059_47	0.245521326326181	0.137433224545372	15
ENST00000262126_193	0.608603096708323	0.49947373769635	10
ENST00000262126_61	0.2571579798808	0.223400812637836	32
ENST00000262133_30	0.339513615540658	0.29792437597154	10
ENST00000262146_60	0.464118878185363	0.273743990913294	23
ENST00000262146_67	0.354690175324706	0.297404126546501	21
ENST00000262146_81	0.255599073388321	0.0309000206713016	16
ENST00000262150_118	0.159590844736857	0.0630892891889093	17
ENST00000262150_48	0.163101769974783	0.143826485441033	11
ENST00000262158_1459	0.74639465631686	0.257775897955708	56
ENST00000262158_1561	0.781797781366967	0.665998081512532	22
ENST00000262158_365	0.14993091148306	0.109523392156259	20
ENST00000262158_970	0.32003920180174	0.23531958395647	24
ENST00000262178_18	0.0501861392205662	0.0349821693772651	23
ENST00000262187_10	0.32456299915018	0.239059756962697	23
ENST00000262189_20	0.0565777750139	0.0565777750139	30
ENST00000262189_50	0.121908351162512	0.0952481141229193	20
ENST00000262189_99	0.159722586365522	0.0993721362988489	37
ENST00000262215_40	0.319841047657968	0.232270187779491	25
ENST00000262219_34	0.241950597322611	0.159951400773202	11
ENST00000262241_25	0.216880252059871	0.238627967274339	13
ENST00000262244_269	0.600586358587712	0.403971945100143	16
ENST00000262244_38	0.123217046066667	0.00892674125380761	57
ENST00000262259_127	0.137837008303623	0.00389937886422248	21
ENST00000262265_69	0.0277347005283099	0.00401443610899366	17
ENST00000262288_6	0.07489327411316	0.0390176776464358	16
ENST00000262290_60	0.165832429415305	0.037775016066845	36
ENST00000262290_7	0.00143951564150156	0	14
ENST00000262293_252	0.293060119685536	0.138577946624706	18
ENST00000262294_238	0.152786866313016	0.133086780030916	22
ENST00000262294_268	0.332790404702483	0.313405588271875	12
ENST00000262305_143	0.166922277206055	0.0988924060918369	13
ENST00000262305_199	0.121319955779882	0.0996393572915308	53
ENST00000262319_5	0.106662941209865	0.00760379961924936	69
ENST00000262320_229	0.130663481610559	0.125959352073869	18
ENST00000262345_43	0.0700126584637279	0.0515886025290059	14
ENST00000262345_71	0.00299056747273187	0.00250498689734164	18
ENST00000262366_21	0.252601517975582	0.00735922171899424	53
ENST00000262366_325	0.00956762744160791	0.00956762744160791	13
ENST00000262366_35	0.0209826712088638	0.00735922171899424	27
ENST00000262367_553	0.16364932111892	0.107763731356284	16
ENST00000262418_101	0.372375134720983	0.145271797280835	16
ENST00000262435_273	0.273480995186663	0.138356770197963	29
ENST00000262441_63	0.302427046989725	0.190945406529098	20
ENST00000262457_7	0.00401443610899366	0.00401443610899366	10
ENST00000262487_77	0.236847450994498	0.101552265240968	135
ENST00000262510_110	0.172925242692782	0.0827626696227639	12
ENST00000262510_19	0.0797346706264271	0	25
ENST00000262518_240	0.68109262779913	0.35233924812799	38
ENST00000262518_258	0.684526956547363	0.3518536675526	32
ENST00000262519_179	0.240067970446539	0.18159722207175	13
ENST00000262519_58	0.324625240569314	0.255472640427259	52
ENST00000262622_217	0.2383074970954	0.0258815421744389	38
ENST00000262622_517	0.0357204533645468	0.0357204533645468	55
ENST00000262622_637	0.0433109271447125	0.00810503534705902	15
ENST00000262622_704	0.49219555441341	0.270943993773474	18
ENST00000262626_316	0.00299056747273187	0.00299056747273187	41
ENST00000262626_552	0.0838382165130331	0.0273679691031212	18
ENST00000262626_690	0.292785910752847	0.0871728181484494	44
ENST00000262644_141	0.197217759811609	0.183781305429532	12
ENST00000262662_1413	0.21514307184209	0.170422205918233	13
ENST00000262662_1493	0.323550235379821	0.290210936115277	12
ENST00000262662_1595	0.334525255606928	0	46
ENST00000262662_1948	0.414899458169216	0.275909331424235	27
ENST00000262662_24	0.0561568193410578	0.00913199167774264	20
ENST00000262662_247	0.00143951564150156	0	87
ENST00000262662_33	0.0554389033029446	0.0541677482625489	17
ENST00000262662_428	0.012375262562366	0.00438495943961271	35
ENST00000262662_853	0.413291906947074	0.373539683048709	19
ENST00000262662_912	0.403274017820655	0	180
ENST00000262676_100	0.0354451610303062	0.00913199167774264	20
ENST00000262710_197	0.183467714850445	0.0548188184249335	40
ENST00000262713_120	0.343422040807836	0.163382587656936	55
ENST00000262713_86	0.300300438084251	0.227478519397438	25
ENST00000262726_200	0.0429193316539165	0.00871152353559863	18
ENST00000262726_224	0.109630432229549	0.0286758514561134	10
ENST00000262726_51	0.0398806611522972	0.0228251038873748	20
ENST00000262741_635	0.298932535285305	0.284797070222188	11
ENST00000262746_223	0.0326740907119118	0.00919710411098885	14
ENST00000262752_243	0.247274540886924	0.161641832214035	16
ENST00000262752_92	0.194910168676954	0.0718047671401709	16
ENST00000262839_352	0.262051921369315	0.0283245043329562	49
ENST00000262843_212	0.240598295506007	0.218137647900563	15
ENST00000262848_258	0.0499533162271451	0.0247964071804388	32
ENST00000262848_34	0.011706749635002	0.00250498689734164	74
ENST00000262866_128	0.0774436555355102	0.0693785977057022	12
ENST00000262866_177	0.189255570959118	0.064624956718108	12
ENST00000262866_315	0.215812668171006	0.0599554960310668	11
ENST00000262866_350	0.224606855244985	0.00761945477166879	11
ENST00000262919_56	0.225184470782177	0.314273826275261	11
ENST00000262965_269	0.120102212435976	0	20
ENST00000263056_196	0.0341870068085287	0.00770287669113565	24
ENST00000263056_318	0.141463749167406	0.0140003648896426	23
ENST00000263056_339	0.0937230097588478	0.0577673499174665	16
ENST00000263092_6	0.353606773773188	0.235172674706084	20
ENST00000263094_129	0.28703835718189	0.0836729977764267	34
ENST00000263160_181	0.312571748267749	0.311868512320659	12
ENST00000263160_236	0.437686968022753	0.133705781507376	38
ENST00000263174_157	0.543144299986089	0.415107146246642	15
ENST00000263174_6	0.602739131640656	0.454664357865734	15
ENST00000263181_88	0.00956762744160791	0.00956762744160791	17
ENST00000263182_121	0.00956762744160791	0.00956762744160791	11
ENST00000263207_267	0.199638945598941	0.0883400749800546	13
ENST00000263266_112	0.295665646246859	0.0140003648896426	26
ENST00000263268_82	0.263423182713072	0.138463701931098	47
ENST00000263269_55	0.336674399264674	0.272456801529936	11
ENST00000263278_7	0.0105280087469508	0.00579153967394814	24
ENST00000263334_136	0.0137300020324613	0.012873898126452	42
ENST00000263334_164	0.00836125981399296	0	33
ENST00000263377_146	0.00438495943961271	0.00438495943961271	25
ENST00000263377_47	0.0691702054172678	0.00836125981399296	58
ENST00000263377_56	0.122927507002024	0.0246006365200796	55
ENST00000263377_95	0.0691263818245089	0.00956762744160791	42
ENST00000263383_1	0.111994143564573	0.0102911229977114	42
ENST00000263390_161	0.513909196649082	0.0752747397994494	10
ENST00000263413_169	0.101549340056779	0.0267004854072312	25
ENST00000263464_1199	0.068299475590313	0.052868912312512	18
ENST00000263464_1350	0.117740613733978	0.0140003648896426	21
ENST00000263464_1391	0.0402091485027174	0.0504128951652989	16
ENST00000263464_1577	0.0513817811728212	0.00929726458442666	22
ENST00000263464_1723	0.152970502875998	0.0828732849211739	15
ENST00000263464_1852	0.0290392243364924	0.0797881906630721	14
ENST00000263464_1996	0.116999296222352	0.00736843063218214	33
ENST00000263464_2331	0.107382319840073	0.00898432404627078	15
ENST00000263464_2346	0.135476438833098	0.103050826267027	10
ENST00000263464_2379	0.171966107299223	0.0319813095897938	27
ENST00000263464_2429	0.115905006485242	0.0555217293515582	17
ENST00000263464_2534	0.140805149364238	0.0125377727950937	29
ENST00000263464_2624	0.119311708493912	0.04623231942838	36
ENST00000263464_2702	0.438703307018232	0.502151472971081	10
ENST00000263464_281	0.274742887143794	0	20
ENST00000263464_309	0.173926089046074	0.0710725502015777	22
ENST00000263464_474	0.342549144177778	0.175404282122964	17
ENST00000263464_608	0.0223388191009761	0.00106899231088251	29
ENST00000263464_63	0.00908204686621768	0.00787567923860272	18
ENST00000263464_647	0.229182547527743	0.00908204686621768	16
ENST00000263464_738	0.101163974124904	0.0346215050007649	18
ENST00000263464_741	0.0946203912639699	0.0122333369591172	17
ENST00000263464_747	0.149651177202458	0.00836125981399296	15
ENST00000263464_753	0.241402016947	0.022512921730305	13
ENST00000263464_756	0.175191393718091	0.05925106834227	12
ENST00000263464_816	0.0746367787958382	0.0140003648896426	20
ENST00000263464_843	0.141448419035452	0.0140003648896426	11
ENST00000263464_923	0.0789642637831429	0.0140003648896426	18
ENST00000263464_933	0.133186886334276	0.0466432536368707	32
ENST00000263468_17	0.374636464609388	0.196013396476865	46
ENST00000263468_223	0.326969125655945	0.186536287234886	14
ENST00000263549_255	0.0250275509014551	0.00389937886422248	22
ENST00000263549_313	0.00389937886422248	0.000725337338741096	12
ENST00000263563_149	0.323623039964083	0.169382194598853	52
ENST00000263563_267	0.220917114580981	0.193703476028874	18
ENST00000263610_13	0.396500808000877	0.330528533113301	15
ENST00000263620_44	0.279385587812512	0.0924765562738267	13
ENST00000263620_53	0.14584643346376	0.0679135679576624	10
ENST00000263640_144	0.15348620201452	0.0119780875535796	25
ENST00000263640_218	0.0281409761101291	0.0125377727950937	55
ENST00000263640_7	0.217033878399877	0.121516918181948	41
ENST00000263655_205	0.1518012959216	0.1492404055042	12
ENST00000263655_346	0.314891581839936	0.181444787473451	42
ENST00000263674_156	0.239055585866723	0.300955462662299	11
ENST00000263708_292	0.278172557265356	0.244261763682386	22
ENST00000263710_122	0.633812984090898	0.35187289793014	23
ENST00000263710_235	0.81108212530449	0.456563181595001	41
ENST00000263726_31	0.250255303575615	0.0740597591294998	78
ENST00000263733_298	0.0489103797235766	0.0342189671542985	13
ENST00000263733_44	0.213405999964464	0.12621541403057	19
ENST00000263734_102	0.37193094008486	0.0112211690596118	48
ENST00000263776_10	0.00886439149451777	0.00886439149451777	69
ENST00000263805_17	0.639719472669462	0.494097140816633	11
ENST00000263805_230	0.296133892397424	0.275583823428082	32
ENST00000263846_249	0.161700390067895	0.153025052144117	15
ENST00000263881_8	0.234997109484661	0.212016699984876	19
ENST00000263915_1	0.00956762744160791	0.0043133465970574	179
ENST00000263915_180	0.00143951564150156	0	64
ENST00000263915_199	0.00956762744160791	0.00577593869160628	113
ENST00000263921_103	0.134982136875219	0.0384837231917703	17
ENST00000263967_210	0.190470659969223	0.140778172665605	26
ENST00000263974_232	0.227343202543653	0.0561781623516227	17
ENST00000263974_282	0.0140003648896426	0.0118896819869758	16
ENST00000263991_142	0.000725337338741096	0.000725337338741096	29
ENST00000263991_239	0.579597024459306	0.301756692279724	22
ENST00000263991_394	0.382754879965608	0.272709017411129	12
ENST00000263991_69	0.254480027925758	0.234073943022612	38
ENST00000264025_229	0.211452031096225	0.237502313062312	12
ENST00000264025_408	0.264406802981694	0.237150153387992	13
ENST00000264051_171	0.0268134841890544	0.00298845483970641	23
ENST00000264051_2	0.212849619097683	0.0081711228417016	73
ENST00000264079_13	0.164920801179781	0.164435220604391	15
ENST00000264110_234	0.309919364589323	0.309919364589323	15
ENST00000264160_135	0.753020361015398	0.576183063660241	17
ENST00000264160_18	0.337246976984651	0.320836910364122	32
ENST00000264203_204	0.0276027422193351	0.000725337338741096	69
ENST00000264203_294	0.0364225517400079	0.0353391501884902	39
ENST00000264203_321	0.302965822581295	0.187180044436798	30
ENST00000264203_353	0.221929174140332	0.0490958038991188	41
ENST00000264203_364	0.321484134450999	0.0575591201392648	43
ENST00000264203_421	0.00143951564150156	0.000725337338741096	24
ENST00000264203_83	0.0513522043104648	0.00389937886422248	131
ENST00000264229_3	0.20771516246473	0.134418497218041	14
ENST00000264235_229	0.318113347203762	0.303017067474682	52
ENST00000264235_242	0.316742194200161	0.284197624143734	35
ENST00000264235_302	0.311655569745708	0.304763619115884	15
ENST00000264235_346	0.390001915453943	0.296516495655343	13
ENST00000264245_380	0.204232134816756	0.113552616696431	23
ENST00000264245_41	0.335409094592656	0.225016326861381	10
ENST00000264245_418	0.42276370752145	0.232843253030166	12
ENST00000264260_10	0.203454902543697	0.0448368440599476	14
ENST00000264260_145	0.278371307279982	0.109021127196976	16
ENST00000264260_4	0.193594052472171	0.0643291880945437	16
ENST00000264276_25	0.164301637193089	0.0794439939901549	17
ENST00000264313_20	0.28278562690164	0.242212022116992	32
ENST00000264344_24	0.25729047989055	0.0615432210048159	13
ENST00000264344_67	0.186591757394324	0.0968104333302854	35
ENST00000264360_158	0.312503927330624	0.181126050736995	15
ENST00000264360_223	0.300664677685871	0.179136112937245	42
ENST00000264360_251	0.275438268429635	0.254952336832142	22
ENST00000264360_260	0.463232655716222	0.382040159962072	19
ENST00000264360_363	0.355773576876224	0.197425231208725	64
ENST00000264360_606	0.441880057047592	0.250392516382115	14
ENST00000264414_29	0.375777557293524	0.239394690552349	15
ENST00000264433_7	0.198962198819786	0.0527086230529649	60
ENST00000264434_194	0.334253213477342	0.216529988338266	21
ENST00000264434_300	0.301807666322723	0.199302386906962	25
ENST00000264434_321	0.202901555201259	0.178058995114726	18
ENST00000264436_345	0.247915264564492	0.0483026456232527	14
ENST00000264451_38	0.0307327976418248	0.0307327976418248	21
ENST00000264451_49	0.314781454072225	0.272358103648593	24
ENST00000264463_171	0.68628569645602	0.227776238143795	31
ENST00000264463_397	0.484293386006872	0.365786590695661	15
ENST00000264463_412	0.581023701792423	0.413436974414822	10
ENST00000264463_59	0.481059161525204	0.335638071510569	32
ENST00000264563_29	0.235756194781731	0.204779794301048	10
ENST00000264634_121	0.300122976910113	0.183080940496553	21
ENST00000264634_305	0.43297016268791	0.228958012556191	85
ENST00000264657_10	0.137095907472307	0.0209925301629826	97
ENST00000264657_6	0.306873651977619	0.105781052346929	16
ENST00000264661_103	0.298161857591633	0.248878408543791	17
ENST00000264663_72	0.00919710411098885	0.00696475521408665	10
ENST00000264664_69	0.899926144516233	0.725834295032777	15
ENST00000264664_81	0.486248600786896	0.470260681580917	11
ENST00000264669_82	0.18978313334463	0.0447811572201996	10
ENST00000264669_96	0.0931459359224319	0.0857671588054328	10
ENST00000264703_260	0.302199749344217	0.302199749344217	13
ENST00000264709_131	0.265009282584493	0.0460154766078437	36
ENST00000264711_64	0.309444888879836	0.276282888279198	21
ENST00000264712_289	0.412067500683626	0.32594244017565	22
ENST00000264712_458	0.342119575462602	0.280640816850101	18
ENST00000264712_76	0.373290609032015	0.322031685595136	12
ENST00000264712_80	0.369735481010787	0.0117077246963984	144
ENST00000264734_75	0.18480457819494	0.0373787619493774	21
ENST00000264808_177	0.108084472385611	0.101925009544768	11
ENST00000264808_18	0.15557738368926	0.0423170145613502	16
ENST00000264852_290	0.17531744748861	0.0586860202630759	15
ENST00000264852_337	0.153092656400931	0.00747427896376542	11
ENST00000264852_432	0.232179073709008	0.0393353851514184	64
ENST00000264864_62	0.233414205647815	0.0338797541285183	11
ENST00000264867_22	0.687078746391731	0.334990143212684	15
ENST00000264893_56	0.229407570029993	0.0361072818885162	28
ENST00000264904_13	0.215610451271415	0.137843346202699	34
ENST00000264904_30	0.33694329952976	0.24177319031855	13
ENST00000264951_1	0.369405531068273	0.0259866321249361	39
ENST00000264956_150	0.127992138404982	0.0560067682261726	10
ENST00000264968_22	0.0390070603112309	0.0320229663794497	16
ENST00000264968_69	0.330485413731551	0.213605941720797	10
ENST00000264968_98	0.069563696860779	0.0100543997587048	20
ENST00000264977_146	0.380488566430066	0.320255015390802	19
ENST00000264977_225	0.307770762632354	0.176797211497751	13
ENST00000264977_363	0.322783566271889	0.241755368363028	15
ENST00000264977_411	0.232560214374832	0.147178746521739	25
ENST00000264977_424	0.0758857241044278	0.0517546879868536	11
ENST00000264977_510	0.0140003648896426	0.0611422540905992	12
ENST00000264992_267	0.138199622802916	0.0723481471883346	11
ENST00000264992_338	0.219779163761345	0.0657322472738367	15
ENST00000265007_108	0.0495454697130763	0.00956762744160791	23
ENST00000265007_28	0.00335897817032546	0.00298845483970641	39
ENST00000265007_80	0.142348942405073	0.00287339759493523	12
ENST00000265022_450	0.293453502788892	0.232749484625882	12
ENST00000265026_1	0.173969479278212	0.0742437748830251	93
ENST00000265026_211	0.498898559812649	0.317538981871225	23
ENST00000265038_4	0.346801441097408	0.189727446504882	13
ENST00000265070_136	0.350191133701719	0.272315905158161	17
ENST00000265074_12	0.330421547210089	0.330421547210089	18
ENST00000265074_152	0.116794587499193	0.00784480229438447	24
ENST00000265074_22	0.022512921730305	0.022512921730305	29
ENST00000265074_33	0.317154536830669	0.284480879479378	11
ENST00000265085_1025	0.443586251981	0.31406581317737	23
ENST00000265085_1054	0.421306369924426	0.34038597046994	28
ENST00000265085_408	0.396357419805534	0.355484633682434	40
ENST00000265085_587	0.413362707238465	0.06521708983609	53
ENST00000265085_752	0.419740746342328	0.188838353021629	19
ENST00000265087_1119	0.433286407600798	0.409409808337598	11
ENST00000265087_217	0.241019034498539	0.046256587623134	26
ENST00000265087_279	0.25398366750493	0.00287339759493523	69
ENST00000265087_337	0.250984270309554	0.232317911617835	20
ENST00000265087_340	0.290622899555242	0.241185878337473	19
ENST00000265087_527	0.235432528568215	0.00143951564150156	137
ENST00000265087_557	0.053402920937255	0.00143951564150156	127
ENST00000265087_97	0.221393052882563	0.012375262562366	66
ENST00000265165_466	0.322424364487484	0.205557351594572	17
ENST00000265198_37	0.331938255212136	0.106642139900076	31
ENST00000265198_94	0.046398621566538	0.0364866349417802	12
ENST00000265224_45	0.0188638086244831	0.0188638086244831	10
ENST00000265239_140	0.031956120503721	0.00298845483970641	64
ENST00000265239_245	0.0516546900236485	0.00299056747273187	29
ENST00000265239_275	0.115881009140876	0.00299056747273187	19
ENST00000265239_67	0.0989706818539341	0.0066768954218484	36
ENST00000265271_48	0.355773576876224	0.372891429730358	10
ENST00000265293_330	0.21156454234735	0.210708438441341	11
ENST00000265293_399	0.314502694853019	0.172009443361284	16
ENST00000265310_208	0.0264989727186489	0.0107332591708858	47
ENST00000265310_83	0.0314521762720326	0.00389937886422248	51
ENST00000265334_29	0.299642759172402	0.00864641110235241	53
ENST00000265340_200	0.209803256445048	0.164976325509296	18
ENST00000265343_137	0.316927185015083	0.222845461002528	11
ENST00000265354_20	0.55047053212784	0.254684736648918	35
ENST00000265362_85	0.389776134570607	0.334746161183282	39
ENST00000265371_246	0.756388602268989	0.602629491403642	21
ENST00000265371_312	0.694876745739089	0.470143403362965	31
ENST00000265382_709	0.391187969302467	0.311393332400163	11
ENST00000265433_68	0.00143951564150156	0.00106899231088251	11
ENST00000265440_100	0.0662481089225918	0.00787567923860272	31
ENST00000265440_48	0.266359146747607	0.201487770346606	10
ENST00000265440_62	0.256237413582475	0.329295513807519	11
ENST00000265564_3	0.287440515837814	0.0268007000507465	10
ENST00000265565_154	0.348194099621806	0.226619111116697	13
ENST00000265565_199	0.301058439979771	0.27158878020686	14
ENST00000265602_207	0.00143951564150156	0.00143951564150156	25
ENST00000265602_322	0.0848413921796609	0.0213417104830368	12
ENST00000265662_61	0.113819946029268	0.0704897343369387	21
ENST00000265720_283	0.0203970385001909	0.00389937886422248	22
ENST00000265769_3	0.225083010226877	0.0496883162076439	22
ENST00000265810_81	0.00438495943961271	0.00438495943961271	11
ENST00000265825_149	0.403863171584371	0.324574537376703	23
ENST00000265825_47	0.380488566430066	0.094531606506823	57
ENST00000265840_206	0.282424908355063	0.178846844722989	11
ENST00000265872_13	0.404322371331981	0.333562111627629	14
ENST00000265872_22	0.0330766285583782	0.032591047982988	11
ENST00000265896_731	0.133142791891129	0.0134397045867321	36
ENST00000265909_1	0.151822259741622	0.00143951564150156	47
ENST00000265909_141	0.142135999830123	0.0819541270448663	18
ENST00000265909_383	0.0134397045867321	0.0129541240113419	14
ENST00000265909_497	0.132828659611267	0.00785401120757237	11
ENST00000265922_182	0.489042205857562	0.489042205857562	19
ENST00000265922_225	0.489042205857562	0.482113636255296	49
ENST00000265922_286	0.483625198099974	0.452262185775631	15
ENST00000265944_161	0.222087838297551	0.0347414917225955	14
ENST00000265963_20	0.310404945164714	0.299321530612377	27
ENST00000265978_237	0.445256207132509	0.322239319502485	10
ENST00000265978_266	0.420064900086542	0.354567209248609	31
ENST00000265990_154	0.323118120670998	0.161019959723464	39
ENST00000265992_194	0.421556906533215	0.252493231990508	12
ENST00000265992_264	0.247228658831218	0.21556744022982	15
ENST00000265992_9	0.134663020948219	0.0295999388094804	60
ENST00000265997_124	0.332778433115338	0.273267673421169	13
ENST00000265997_90	0.0460812390820209	0.332778433115338	18
ENST00000266000_3	0.358280134705815	0.0625018146975988	12
ENST00000266000_97	0.300369559103238	0.240693309822075	31
ENST00000266031_303	0.111521076277103	0.0396586180043137	17
ENST00000266031_308	0.15988552995887	0.00854164617232065	75
ENST00000266031_324	0.0140003648896426	0.0123084166866374	10
ENST00000266031_374	0.0973699018914891	0.0281409761101291	53
ENST00000266031_406	0.124836514705876	0.0135647291257773	24
ENST00000266031_424	0.0780928839152572	0.00842366374336038	18
ENST00000266031_436	0.128884102902346	0.00871152353559863	14
ENST00000266031_473	0.168562438814897	0.0140003648896426	20
ENST00000266058_233	0.443259714753372	0.265027700410869	17
ENST00000266068_367	0.00438495943961271	0.00438495943961271	37
ENST00000266068_386	0.160875650636802	0.0559002156835809	19
ENST00000266070_126	0.171251495635842	0.081044503102212	19
ENST00000266070_82	0.322530700349765	0.0879037891752584	20
ENST00000266434_7	0.138661693564638	0.0127337059656856	30
ENST00000266434_81	0.0606339220826271	0.0209826712088638	10
ENST00000266509_52	0.317117917858228	0.19652032006282	43
ENST00000266509_9	0.353606773773188	0.353606773773188	13
ENST00000266529_71	0.226422798755562	0.163634586857819	13
ENST00000266557_49	0.0760030564924571	0	60
ENST00000266579_186	0.0140003648896426	0.00909938129104196	30
ENST00000266579_27	0.149223883630539	0.0289930714303977	24
ENST00000266643_207	0.100837491067354	0.0905900291521689	26
ENST00000266643_86	0.11221320735829	0.11221320735829	30
ENST00000266646_12	0.218103954112311	0.0663624077862769	12
ENST00000266671_1219	0.11945720932228	0.0318675524268845	21
ENST00000266671_1253	0.0368766595003265	0.00438495943961271	32
ENST00000266671_1348	0.14115416717406	0.00287339759493523	40
ENST00000266671_1574	0.103087228559158	0.0127939972620276	32
ENST00000266671_1688	0.0325355778235503	0.00609250862495975	81
ENST00000266671_1705	0.0665489153633707	0.00908204686621768	12
ENST00000266671_1983	0.245078702622308	0.0783457498373814	69
ENST00000266671_328	0.0281409761101291	0.00438495943961271	36
ENST00000266671_370	0.0137300020324613	0.013294366268596	22
ENST00000266671_381	0.176093000489264	0.0937146133968236	13
ENST00000266671_454	0.220221083254209	0.0198159019079568	47
ENST00000266671_520	0.219792110409885	0.0541361129372446	25
ENST00000266671_525	0.188231052281925	0.125859029090198	13
ENST00000266671_625	0.238719298025132	0.0214827151949668	63
ENST00000266671_657	0.303660282975818	0.0278566915430108	28
ENST00000266671_68	0.0972035997533311	0.0118896819869758	17
ENST00000266671_902	0.00854164617232065	0.00682802993828511	15
ENST00000266671_981	0.158179118345152	0.0333332322158552	12
ENST00000266673_401	0.00777795641865583	0.00250498689734164	64
ENST00000266673_462	0.000725337338741096	0.000725337338741096	15
ENST00000266673_484	0.248544395845458	0.0266329894905716	17
ENST00000266673_496	0.173284715327575	0.0297285927437231	13
ENST00000266712_98	0.300928594303821	0.240630472532087	18
ENST00000266719_78	0.348761422844258	0.152278317624733	12
ENST00000266980_92	0.000725337338741096	0	32
ENST00000266987_127	0.313986291503488	0.0135647291257773	58
ENST00000266987_17	0.293550142207288	0.0134397045867321	34
ENST00000266987_315	0.345657369059005	0.225899949166799	56
ENST00000267017_2	0.00956762744160791	0.00956762744160791	25
ENST00000267017_21	0.238097479704639	0.140669453319911	22
ENST00000267017_48	0.297545727129285	0.0717733484951769	13
ENST00000267085_138	0.111507533757709	0.0129541240113419	11
ENST00000267085_99	0.00854164617232065	0.00805606559693042	24
ENST00000267102_28	0.0731563647457668	0.0109136455292135	20
ENST00000267294_132	0.499791986902108	0.169689609789096	34
ENST00000267377_317	0.0773040050755196	0.0278841016022642	36
ENST00000267377_427	0.255923497982923	0.000725337338741096	95
ENST00000267406_120	0.0236105158421475	0.00299056747273187	81
ENST00000267406_263	0.136415747978264	0.0140003648896426	69
ENST00000267406_340	0.275743245966388	0.012375262562366	18
ENST00000267406_74	0.0140003648896426	0.00299056747273187	132
ENST00000267430_26	0.275614158671524	0.113772438871234	25
ENST00000267549_148	0.224723050061386	0.00836125981399296	38
ENST00000267549_176	0.160915953174518	0.00956762744160791	58
ENST00000267549_221	0.0401773506671803	0.00929726458442666	43
ENST00000267549_233	0.104058823070559	0	39
ENST00000267549_275	0.187373160763356	0.0273274498850944	25
ENST00000267549_29	0.14980599528417	0.00143951564150156	107
ENST00000267549_464	0.316377467067843	0.0269670021889045	18
ENST00000267594_213	0.0271512887928177	0.00588747488133503	31
ENST00000267594_231	0.0119396267985007	0.00913199167774264	25
ENST00000267622_133	0.383665912330279	0.0109126704678171	27
ENST00000267622_30	0.437549105175322	0.299555274497117	18
ENST00000267843_161	0.630592410468779	0.282911355651694	23
ENST00000267843_253	0.0325562166231067	0.00956762744160791	46
ENST00000267843_431	0.875056770241299	0.811374643723399	11
ENST00000267843_64	0.779849283676562	0.453551433621937	15
ENST00000267843_76	0.421143859691698	0.353902650736908	11
ENST00000267889_1	0.259688535054757	0.0883234989363164	34
ENST00000267890_233	0.310729315589238	0.200455992879018	19
ENST00000267890_347	0.657003681831832	0.550884554030752	11
ENST00000267984_1046	0.203762805264638	0.178987578584532	94
ENST00000267984_1199	0.425589272937886	0.25643708448842	43
ENST00000267984_1202	0.431006280695474	0.246144769749002	42
ENST00000267984_225	0.255525456252895	0.335391435147366	17
ENST00000267984_318	0.220278070175819	0.102049925743658	49
ENST00000267984_381	0.279639970496809	0.227143152447166	28
ENST00000267984_676	0.162449616410847	0.0923928093338944	28
ENST00000267984_946	0.220863377864026	0.145386150314598	26
ENST00000268296_1	0.170926095979844	0.00538710587476658	36
ENST00000268379_370	0.00143951564150156	0.000725337338741096	69
ENST00000268379_406	0.0133736170920896	0	57
ENST00000268482_92	0.345064477559937	0.283497421720988	11
ENST00000268483_164	0.0385017618276031	0.00908204686621768	15
ENST00000268655_350	0.205592562144996	0.0213354809241155	24
ENST00000268655_375	0.164469889454039	0.0874514690274998	12
ENST00000268655_536	0.177155709071148	0.118532255247672	11
ENST00000268679_183	0.433538406801681	0.00513608173527993	66
ENST00000268679_43	0.463849111199035	0.0471410224797155	47
ENST00000268679_6	0.406249038481123	0.00250498689734164	125
ENST00000268933_134	0.133124807425374	0.0843982267750126	60
ENST00000268933_141	0.388447234227515	0.192932960845435	82
ENST00000268933_256	0.397825970608616	0.244379746111347	10
ENST00000269051_209	0.229736219890646	0.0823988633817643	30
ENST00000269081_189	0.235206476834491	0.135740409621126	10
ENST00000269081_286	0.149234771816132	0	38
ENST00000269081_337	0.0519711516168468	0.0110417577626805	21
ENST00000269081_340	0.00299056747273187	0.00299056747273187	20
ENST00000269081_429	0.0119378933560183	0.0119378933560183	13
ENST00000269081_632	0.214869079589711	0.0251451541398723	10
ENST00000269081_646	0.328399107363794	0.144869259434369	56
ENST00000269081_714	0.380096537578649	0.184210061593545	12
ENST00000269081_742	0.298048642129499	0.0274621166979481	24
ENST00000269142_293	0.143489114197891	0.0870834916905268	38
ENST00000269142_524	0.382629530406098	0.262717563282568	14
ENST00000269142_85	0.112668723540626	0.00438495943961271	13
ENST00000269142_892	0.362697758702206	0.246440050841868	31
ENST00000269195_20	0.35187289793014	0.311365380640134	19
ENST00000269195_4	0.2944231471775	0.2944231471775	11
ENST00000269195_45	0.400181339751693	0.131850889711022	15
ENST00000269205_112	0.0254268927133445	0.00836125981399296	24
ENST00000269205_26	0.0254720163879652	0.00810503534705902	27
ENST00000269205_39	0.00956762744160791	0.00836125981399296	19
ENST00000269205_74	0.00956762744160791	0.00836125981399296	11
ENST00000269209_23	0.362200314879827	0.169825468343657	67
ENST00000269214_249	0.501046890919231	0.337305589008588	33
ENST00000269214_278	0.353902650736908	0.295140629854993	81
ENST00000269214_441	0.54999453965618	0.439185204028347	29
ENST00000269298_1	0	0	73
ENST00000269385_9	0.655083785942388	0.31764770121692	23
ENST00000269389_23	0.00389937886422248	0.00250287426431618	11
ENST00000269391_84	0.12409140528882	0.114146212406508	37
ENST00000269394_111	0.147323272288712	0.0124888030449651	15
ENST00000269439_53	0.486693932994648	0.0843443275478246	68
ENST00000269439_85	0.530229286770757	0.0799336373213633	57
ENST00000269489_102	0.155922555423573	0.0693496167141991	19
ENST00000269503_218	0.314062075442017	0.304337625625827	34
ENST00000269503_399	0.512762795297344	0.318000673442404	11
ENST00000269582_165	0.376810580672896	0.00352885553360343	51
ENST00000269582_173	0.0700623865949426	0.00298845483970641	31
ENST00000269582_186	0.0653889173221607	0.00741517940913013	44
ENST00000269582_197	0.109614452056665	0.0290041221262232	23
ENST00000269593_56	0.302457598913478	0.281365341637678	17
ENST00000269834_116	0.00143951564150156	0.00143951564150156	10
ENST00000269834_187	0.0495050588352047	0.0250513315655109	13
ENST00000269834_190	0.0542342691178121	0.0250513315655109	12
ENST00000269834_326	0.00956762744160791	0.00908204686621768	16
ENST00000269834_59	0.0811975877414415	0.00946990462166101	29
ENST00000269856_68	0.631792548537473	0.312185082254013	16
ENST00000269973_177	0.0140003648896426	0.00766939958319376	33
ENST00000269973_263	0.0222629268222922	0.00919710411098885	24
ENST00000269973_382	0.00143951564150156	0.00143951564150156	45
ENST00000269973_524	0.0243067638492304	0	19
ENST00000269973_649	0.15045581953477	0	43
ENST00000270061_123	0.221139374409275	0.122025141849765	11
ENST00000270066_31	0.242684818554075	0.00495147011090132	92
ENST00000270112_94	0.385177961705655	0.208515958721534	29
ENST00000270115_119	0.0784705035260387	0.0243572503615311	14
ENST00000270115_128	0.110292498917682	0.00298845483970641	11
ENST00000270115_195	0.0113492812930788	0	67
ENST00000270139_22	0.0140003648896426	0	12
ENST00000270172_378	0.302398607698998	0.0338100914087557	35
ENST00000270509_139	0.0986244808881466	0.00898432404627078	49
ENST00000270509_219	0.0362558704113069	0.0135147843142523	22
ENST00000270517_13	0.274296904895111	0.179445532420358	18
ENST00000270530_129	0.204195244993926	0.194791752887373	10
ENST00000270631_35	0.08250644515583	0.0340969761395976	22
ENST00000270649_184	0.117005796631661	0.0605528836465736	13
ENST00000270649_287	0.00438495943961271	0.00854164617232065	22
ENST00000270649_294	0.136214939500691	0.0129743836203553	20
ENST00000270649_90	0.0140003648896426	0.00956762744160791	26
ENST00000270747_49	0.348468687745038	0.208480043960101	33
ENST00000270824_57	0.00836125981399296	0.00684969796931547	22
ENST00000270861_148	0.386416939719971	0.275519198525534	31
ENST00000270861_45	0.454060578181073	0.308719714051328	29
ENST00000271332_460	0.216541851585255	0.256704738841722	17
ENST00000271417_33	0	0	56
ENST00000271417_39	0.0335027303885901	0.00577593869160628	54
ENST00000271469_179	0.219648505534232	0.124426934749325	50
ENST00000271469_215	0.180624435818642	0.0863668757342754	38
ENST00000271532_19	0.0140003648896426	0.012736468639642	14
ENST00000271588_292	0.343957187004208	0.174022836804624	12
ENST00000271588_90	0.285598949880544	0.0898108467563174	19
ENST00000271751_100	0.383747167446643	0.23392383773765	19
ENST00000271764_24	0.420400537887202	0.240150200624299	17
ENST00000271843_105	0.309124906231596	0.19096837464199	13
ENST00000271857_147	0.0140003648896426	0.00389937886422248	39
ENST00000271857_215	0.0792722206741618	0.0257890196819393	14
ENST00000271857_446	0.305463659028397	0.0176791090278985	76
ENST00000271857_621	0.0993194288133676	0.0117680159927403	42
ENST00000271857_660	0.119135005700859	0.0228620478802815	29
ENST00000271857_705	0.14738811387157	0.0540530160382432	14
ENST00000271857_78	0.150327653131226	0.00287339759493523	62
ENST00000271889_3	0.0525988203057186	0.00844392335237376	41
ENST00000272133_474	0	0	90
ENST00000272203_12	0.380280065801476	0.243624181869318	25
ENST00000272224_23	0.258038622831951	0.180354777172469	24
ENST00000272233_202	0.255470527794233	0.17205689634924	27
ENST00000272233_38	0.0307388105204358	0.00213446356672258	12
ENST00000272342_25	0.339413780087686	0.190663180424927	11
ENST00000272452_331	0.00956762744160791	0.00476555840466088	13
ENST00000272462_115	0.0318222120719535	0.00956762744160791	121
ENST00000272462_161	0.0134397045867321	0.0134397045867321	15
ENST00000272462_592	0.113270336422183	0.00615783773851627	43
ENST00000272462_90	0.0291249213992174	0.012375262562366	24
ENST00000272519_22	0.231225680343672	0.230199699074385	19
ENST00000272520_194	0.28895971566343	0.202968455247065	26
ENST00000272542_193	0.550698208963891	0.343400806137426	17
ENST00000272542_222	0.597175918843689	0.472663774562338	25
ENST00000272542_7	0.244491553151463	0.143560997890834	14
ENST00000272641_93	0.385501952939637	0.359035861458076	11
ENST00000272647_129	0.423495274419112	0.41431008772519	13
ENST00000272647_43	0.305617502048712	0.143266366838899	48
ENST00000272895_21	0.341377066209269	0.1021638454168	22
ENST00000272983_120	0.0281353965921388	0	95
ENST00000272983_19	0.00299056747273187	0	226
ENST00000272983_300	0.0064630319555788	0	35
ENST00000272983_332	0.0129743836203553	0	52
ENST00000272983_398	0.088698030852676	0.0111688949347511	30
ENST00000272983_696	0.273804986420645	0.0122711476732652	32
ENST00000273062_108	0.42837128561195	0.341185900005504	13
ENST00000273063_134	0.214486584671948	0.173990930628932	16
ENST00000273064_273	0.403960569383852	0.0421942109954857	14
ENST00000273067_1148	0.350119520859163	0.232593908163084	23
ENST00000273067_1329	0.137551315314488	0.0285715740567798	52
ENST00000273067_817	0.409504876823744	0.318519676955659	23
ENST00000273067_885	0.422285548246688	0.30425934986373	87
ENST00000273075_41	0.00143951564150156	0.00143951564150156	23
ENST00000273075_80	0.00335897817032546	0.00143951564150156	10
ENST00000273158_127	0.177872379197477	0.106225084472819	13
ENST00000273173_39	0.151346483950273	0.0363274832538622	17
ENST00000273179_97	0.189791313026344	0.032546466009143	74
ENST00000273347_162	0.200105620817257	0.00844392335237376	24
ENST00000273347_169	0.0377276172489661	0.0080734000217547	26
ENST00000273347_178	0.0335139435946483	0.00298845483970641	23
ENST00000273347_218	0.0618511237257573	0.0452840180503366	12
ENST00000273347_434	0.208457780058218	0.0127939972620276	41
ENST00000273347_507	0.0449671772665952	0.0352539406564633	19
ENST00000273347_574	0.314264346511685	0.262122125789854	12
ENST00000273352_30	0.21573032965309	0.00854164617232065	37
ENST00000273352_52	0.173607135629307	0.0835941803135537	14
ENST00000273353_15	0.0752819985898445	0.0256266177893668	14
ENST00000273598_21	0.0443333873589574	0.00908204686621768	22
ENST00000273859_119	0.297369349356698	0.0461496558899992	16
ENST00000273859_211	0.31931294357168	0.171139038554794	19
ENST00000273905_112	0.168266670191333	0.124447356868571	10
ENST00000273905_48	0.086339086484479	0.0490039856176277	13
ENST00000273905_6	0.215612293054053	0.115465199625403	11
ENST00000273905_76	0.157642888747228	0.0431787521554274	22
ENST00000273963_219	0.293613142007508	0.206526129261939	10
ENST00000273963_312	0.256495154811581	0.159306451829583	13
ENST00000274000_282	0.294893289280782	0.157869536351806	24
ENST00000274000_87	0.309781447571815	0.202308880382501	26
ENST00000274024_19	0.0669018334187776	0.00250498689734164	36
ENST00000274031_308	0.370579504989497	0.169838469162275	50
ENST00000274093_264	0.138161107877759	0.112165591860101	15
ENST00000274093_389	0.386278210151299	0.314756427496385	10
ENST00000274192_86	0.145097965501894	0.012375262562366	17
ENST00000274203_182	0.323152843690724	0.299166550020433	14
ENST00000274203_333	0.379195201657864	0.218233908128415	16
ENST00000274278_162	0.141365755497071	0.00836125981399296	30
ENST00000274278_169	0.0111688949347511	0	44
ENST00000274311_146	0.37103285436873	0.18197218734873	30
ENST00000274311_214	0.306798138889479	0.21801256919144	14
ENST00000274311_57	0.278078409670529	0.163157185964143	18
ENST00000274311_701	0.244419994478986	0.000725337338741096	30
ENST00000274311_853	0.0527234114841431	0.0239481037656004	15
ENST00000274341_129	0.0463758701339561	0.00707905407777177	42
ENST00000274341_345	0.00250498689734164	0.000725337338741096	22
ENST00000274341_80	0.0753006872666082	0.00930912783141579	31
ENST00000274457_124	0.266550204611217	0.193838142841728	23
ENST00000274457_274	0.315319037922088	0.162348643386245	22
ENST00000274547_107	0.802133607679496	0.655541035567206	19
ENST00000274547_128	0.903604238613558	0.816609802530566	12
ENST00000274565_1	0.195498726569816	0.0383295009809118	20
ENST00000274606_88	0.0380836771688724	0.012375262562366	14
ENST00000274625_12	0.318223041610853	0.314667913589626	22
ENST00000274625_370	0.204064478426658	0.172455967310742	61
ENST00000274625_46	0.322556647816924	0.263217878119059	25
ENST00000274643_178	0.0270857971690284	0.00935056794076134	27
ENST00000274643_229	0.244023632021363	0.149480216437628	10
ENST00000274695_21	0.0794386853225525	0.0209925301629826	46
ENST00000274711_229	0.293136607835073	0.281439337963647	10
ENST00000274711_347	0.317290774575772	0.312329391340675	10
ENST00000274711_37	0.515706180632507	0.306917692250689	21
ENST00000274711_45	0.559655447971374	0.474935830126104	33
ENST00000274766_195	0.0602435183335377	0.0043133465970574	26
ENST00000274766_22	0.114166146995056	0.0663880302329703	10
ENST00000274766_526	0.00956762744160791	0.0277163910420893	22
ENST00000274811_103	0.278225698111458	0.214292059923373	14
ENST00000274963_56	0.00438495943961271	0.00352885553360343	26
ENST00000275016_58	0.230593461368284	0.00438495943961271	59
ENST00000275053_224	0.183231045781516	0.00810503534705902	14
ENST00000275162_231	0.217925355366543	0.202420795762773	13
ENST00000275162_326	0.260066750536392	0.246399910814384	30
ENST00000275162_464	0.326746540807186	0.00787567923860272	152
ENST00000275162_513	0.0625140571351309	0.0306158444443385	10
ENST00000275162_643	0.326463827172318	0.119860668060066	29
ENST00000275230_75	0.491621297421027	0.216724242236453	22
ENST00000275233_102	0.14866609434174	0.0566967325042567	15
ENST00000275233_218	0.177756292721232	0	92
ENST00000275233_451	0.00956762744160791	0.00864641110235241	57
ENST00000275364_103	0.12320669958185	0.0535655936802154	12
ENST00000275560_106	0.312450298953824	0.123116668912919	70
ENST00000275560_318	0.282530106645715	0.0852567683345128	10
ENST00000275560_74	0.0368338651390416	0.0292543878846238	32
ENST00000275732_1064	0.110788317637734	0.00287339759493523	30
ENST00000275732_1073	0.00438495943961271	0.00287339759493523	27
ENST00000275732_1121	0.107086497046431	0.0899714068662524	11
ENST00000275732_121	0.246107229885242	0.0127939972620276	11
ENST00000275732_22	0.284072707944843	0.0377279964395091	12
ENST00000275732_398	0.0218434879116222	0.00299056747273187	28
ENST00000275732_619	0.123490659128503	0.0066434183139065	26
ENST00000275732_643	0.0476268739054936	0.00766939958319376	18
ENST00000275732_659	0.0129743836203553	0.00538710587476658	29
ENST00000275767_166	0.213860541085404	0.0859291815074623	19
ENST00000276055_17	0.280286544542755	0.0127988183989319	42
ENST00000276127_167	0.14145584033608	0.090430877464251	17
ENST00000276198_140	0.284488842480781	0.0471889629983701	31
ENST00000276198_45	0.012286748655607	0.0106616463283305	12
ENST00000276218_153	0.218251513403627	0.0388161649578535	13
ENST00000276218_49	0.281140860836204	0.085029904049625	23
ENST00000276218_70	0.224842332572208	0.19528881751921	16
ENST00000276282_330	0.12777697485685	0.0197585899658815	27
ENST00000276282_350	0.245472248235897	0.00966361681907237	74
ENST00000276297_132	0.440840208238445	0.248574135218047	14
ENST00000276297_219	0.337181268680551	0.121355274670462	12
ENST00000276297_259	0.473239927507435	0.10239244314417	10
ENST00000276297_336	0.476459688578391	0.319858165402481	12
ENST00000276410_122	0.273221899705618	0.0351163486594206	27
ENST00000276410_166	0.105786090164144	0.0261937785015863	21
ENST00000276410_283	0.0453328252902324	0.012375262562366	23
ENST00000276410_90	0.0826425203907006	0.0274475991171578	10
ENST00000276414_1011	0.0488514968492516	0.0124888030449651	21
ENST00000276414_1014	0.0297699245129135	0.00389937886422248	20
ENST00000276414_1030	0.11587017512536	0.071861591551548	10
ENST00000276414_1239	0.0905566603843822	0.00886439149451777	28
ENST00000276414_42	0.0227801427229868	0.0222945621475966	16
ENST00000276414_505	0.215892081504732	0.0525257990411463	21
ENST00000276414_515	0.105148345840843	0.00740179939996889	47
ENST00000276414_570	0.0140003648896426	0.00740179939996889	39
ENST00000276414_573	0.040436554488381	0.00740179939996889	38
ENST00000276414_686	0.231835635417177	0.00299056747273187	52
ENST00000276414_800	0.229049180796751	0.160493209889116	14
ENST00000276414_849	0.245810161179816	0.0742177190757111	21
ENST00000276414_879	0.205016788390442	0.0827726369170378	11
ENST00000276414_963	0.177831805809372	0.112783834955474	13
ENST00000276414_998	0.127270809651981	0.0825400306039271	11
ENST00000276440_116	0.202797927842857	0.117842290969588	21
ENST00000276449_236	0.469391035155513	0.241364422913163	17
ENST00000276449_255	0.13873070624347	0.0112607673863198	64
ENST00000276449_258	0.30721508597658	0.0258436231201358	63
ENST00000276449_261	0.104639688812406	0.0112607673863198	62
ENST00000276480_193	0.387467568374555	0.238888146156936	11
ENST00000276480_24	0.848541817349766	0.513699070918165	42
ENST00000276480_275	0.254522497266578	0.196250932267035	25
ENST00000276480_311	0.221260065342114	0.130994894145168	13
ENST00000276480_654	0.356611912996788	0.181325721642939	10
ENST00000276480_82	0.26065606681034	0.242869646858764	12
ENST00000276570_123	0.00438495943961271	0.00438495943961271	21
ENST00000276570_178	0.330385307428191	0.0493486156511655	36
ENST00000276570_218	0.00438495943961271	0.0555837540903826	23
ENST00000276570_63	0.374300880978806	0.0130791485503871	19
ENST00000276594_24	0.126797688194433	0.0270211180964028	59
ENST00000276708_3	0.103937102906246	0.00788326304946335	11
ENST00000276708_97	0.00956762744160791	0.00401443610899366	23
ENST00000276816_130	0.109244687107131	0.0268408942483078	11
ENST00000276826_141	0.150208533130636	0	20
ENST00000276833_204	0.139571534187603	0.0107751868109295	33
ENST00000276833_83	0.0131693417295509	0.00765526119294645	54
ENST00000276925_222	0.0140003648896426	0.0126038602897362	25
ENST00000277120_211	0.339184586489462	0.22481345992086	12
ENST00000277165_52	0.20300187818493	0.0591760969549049	14
ENST00000277165_75	0.267111298274748	0.169741992254112	17
ENST00000277165_93	0.24475866580399	0.111423895157932	11
ENST00000277225_68	0.492144038669635	0.310789011014727	47
ENST00000277462_50	0.0140003648896426	0.00777795641865583	100
ENST00000277554_12	0.143537000546468	0.0100185391673496	39
ENST00000277570_136	0.290605890150883	0.189867042794795	10
ENST00000278071_401	0.211763834062751	0.148868690431874	17
ENST00000278174_193	0.503112666827588	0.279859142630681	10
ENST00000278198_1060	0.242748901755847	0.0309490445915078	38
ENST00000278198_1105	0.0135147843142523	0.119262413723317	23
ENST00000278198_1226	0.340553301839572	0.196534187602679	51
ENST00000278198_1233	0.559862106817325	0.376504736414903	15
ENST00000278198_1268	0.111822478588735	0.0214673850630128	37
ENST00000278198_1340	0.264670773769721	0.0657354433084137	13
ENST00000278198_1348	0.211271644737897	0.136584054409293	14
ENST00000278198_1472	0.303960656055976	0.0328513893758177	41
ENST00000278198_1482	0.482058436946246	0.0427988574013877	35
ENST00000278198_1514	0.190075380913151	0.120354482487247	27
ENST00000278198_1854	0.220733152997534	0.178226109804047	17
ENST00000278198_206	0.428257690959274	0.243293744396105	19
ENST00000278198_256	0.462449031374009	0.301084224936697	45
ENST00000278198_369	0.205958210168634	0.186861091020031	24
ENST00000278198_390	0.401065232907499	0.247085270635874	17
ENST00000278198_637	0.453806628857397	0.24410369539602	23
ENST00000278198_840	0.386431619810994	0.20805237119764	34
ENST00000278198_941	0.499281758941421	0.331100298282115	13
ENST00000278314_231	0.020988142386699	0.00287339759493523	12
ENST00000278319_128	0.106108293785565	0.00946990462166101	21
ENST00000278319_352	0.0140003648896426	0.00908204686621768	29
ENST00000278379_6	0.411814093060726	0.227439841962049	20
ENST00000278550_230	0.34213436389378	0.308773667448594	26
ENST00000278550_292	0.371016115814759	0.371016115814759	26
ENST00000278601_21	0.232459512200618	0.0887006851864772	13
ENST00000278612_24	0.348295831027494	0.21107381561459	26
ENST00000278616_135	0.00143951564150156	0.00143951564150156	73
ENST00000278616_141	0.264459564637253	0.0112607673863198	71
ENST00000278616_58	0.00438495943961271	0.00389937886422248	17
ENST00000278616_90	0.206649582868735	0.0553602483503045	12
ENST00000278742_139	0.225073205442836	0.172823348776861	11
ENST00000278780_32	0.403257008416296	0.0889365417042426	66
ENST00000278833_409	0.0239015174988852	0.0239015174988852	21
ENST00000278833_417	0.165136668938921	0.217304566277523	10
ENST00000278903_105	0.39289270164378	0.298515967388747	14
ENST00000278903_108	0.635341609510012	0.354324148110526	13
ENST00000278935_86	0.0364594957329147	0	10
ENST00000278947_113	0.403205546842599	0.0134397045867321	43
ENST00000278947_122	0.201018928325187	0.0134397045867321	40
ENST00000278980_510	0.0865349113149158	0.00299056747273187	16
ENST00000279024_1	0.000725337338741096	0.000725337338741096	28
ENST00000279024_84	0.184993306745215	0.0107217751144397	17
ENST00000279146_28	0.349585891424963	0.27953937666275	10
ENST00000279839_22	0.166534419450611	0.122229254702071	15
ENST00000279907_15	0.374215888127089	0.218429516278542	47
ENST00000279907_64	0.294052027976028	0.0283641026596641	58
ENST00000280098_167	0.235657821920854	0.0355152571106894	61
ENST00000280155_111	0.275637343464727	0.185789227695037	68
ENST00000280245_117	0.0885054562268938	0.0227631874887055	17
ENST00000280245_3	0.00890924431875061	0.00262004414211282	55
ENST00000280245_364	0.012375262562366	0.00438495943961271	21
ENST00000280258_27	0.224278909595341	0.224278909595341	13
ENST00000280333_48	0.197972457332397	0.197972457332397	20
ENST00000280346_361	0.140352016665316	0.0185702068040218	99
ENST00000280346_72	0.0140003648896426	0.0119771124921833	40
ENST00000280358_74	0.134682901366689	0.0105421471371981	19
ENST00000280562_9	0.241998917031809	0.111787755569009	22
ENST00000280612_76	0.16200910534	0.131758258878367	10
ENST00000280612_9	0.580138129364212	0.0351434336982085	19
ENST00000280684_36	0.0140003648896426	0.0137300020324613	57
ENST00000280706_149	0.0296420831298344	0.0185406299416653	16
ENST00000280706_206	0.18248815733764	0.0111864460398856	114
ENST00000280706_281	0.13401406341886	0.0241523249580615	89
ENST00000280706_494	0.00908204686621768	0.00250498689734164	18
ENST00000280706_58	0.0135147843142523	0.00805606559693042	33
ENST00000280706_590	0.0459752824102824	0	69
ENST00000280706_594	0.0831889339632085	0	64
ENST00000280706_760	0.0680778658029501	0.0285536437611022	12
[truncated: 17,621 more rows]
