# Supplementary material for: Determinants of genome-wide distribution and evolution of uORFs in eukaryotes
Source: Nat Commun. 2021 Feb 17;12:1076. doi: 10.1038/s41467-021-21394-y (PMC7889888; doi:10.1038/s41467-021-21394-y)
Supplement: Supplementary file 12 — Source Data [file 41467_2021_21394_MOESM12_ESM.zip › Source Data/Fig4b_fly_BLS_uAUG_vs_peptide_in_LongestTranscriptPerGene.txt]

uorf_id	bls_uAUG	bls_pep	pep_effective_length
FBtr0006151_1039	0.129806403683129	0.0107528853306463	22
FBtr0006151_1048	0.032689630775568	0.0107528853306463	19
FBtr0006151_1060	0.196776763744388	0.0740819177151277	15
FBtr0006151_1117	0.121751078188557	0.0650819778175427	26
FBtr0006151_1132	0.143560833146061	0.0248849579061893	21
FBtr0006151_1142	0.0107528853306463	0.0894126216364523	20
FBtr0006151_2	0	0	28
FBtr0006151_995	0.123581898581504	0.123581898581504	10
FBtr0070035_40	0.0107528853306463	0	14
FBtr0070045_35	0.121832500814746	0	11
FBtr0070046_40	0.032689630775568	0	10
FBtr0070061_166	0.08001710905061	0	20
FBtr0070061_19	0.00888340379674985	0.00888340379674985	21
FBtr0070065_30	0	0	10
FBtr0070065_38	0.114027827945367	0	24
FBtr0070075_71	0.032689630775568	0.032689630775568	13
FBtr0070084_102	0.190991497278168	0.0266917850564539	17
FBtr0070084_106	0.0590841320984286	0	45
FBtr0070093_115	0.274832803746322	0	29
FBtr0070093_28	0.133023507143094	0.0199234448175977	22
FBtr0070093_93	0.103158406513886	0.00888340379674985	10
FBtr0070116_12	0.090220457010847	0.032689630775568	25
FBtr0070120_112	0.126837663182419	0.0266917850564539	57
FBtr0070120_346	0.153795593392978	0.0306896996918809	22
FBtr0070120_56	0.153795593392978	0.0653146333175577	19
FBtr0070137_119	0.0611296047253455	0	20
FBtr0070146_242	0.0715614253782444	0.0306896996918809	14
FBtr0070146_470	0.192860978812064	0.164033567067608	16
FBtr0070151_241	0.356452358751081	0.0107528853306463	18
FBtr0070151_247	0.0107528853306463	0.032689630775568	16
FBtr0070151_380	0.356452358751081	0.192860978812064	15
FBtr0070151_429	0.356452358751081	0.0734158442438832	74
FBtr0070167_168	0.0979981100676261	0	24
FBtr0070167_489	0.108320932971952	0.0632124962836463	24
FBtr0070178_19	0.0259212905367118	0.0259212905367118	13
FBtr0070178_87	0.127711876937344	0	16
FBtr0070183_27	0	0	25
FBtr0070184_19	0.116364406594179	0	17
FBtr0070200_177	0.425110193835846	0.321033823402289	10
FBtr0070203_1	0.032689630775568	0.032689630775568	12
FBtr0070206_342	0.00888340379674985	0	100
FBtr0070206_429	0.342952260292375	0	71
FBtr0070206_493	0.150370893554651	0	40
FBtr0070206_525	0.0717908595551469	0	39
FBtr0070206_542	0.00888340379674985	0	13
FBtr0070206_561	0	0	27
FBtr0070209_23	0.257091205287071	0.00888340379674985	63
FBtr0070238_26	0.547055038294141	0	65
FBtr0070238_44	0.504478744043735	0	59
FBtr0070244_1016	0.192860978812064	0.0107528853306463	28
FBtr0070244_1025	0.305639399218362	0.0107528853306463	25
FBtr0070244_816	0.032689630775568	0.0259212905367118	36
FBtr0070283_121	0.115362287362727	0.0266917850564539	24
FBtr0070289_60	0	0	33
FBtr0070289_74	0.0107528853306463	0	38
FBtr0070289_81	0.121183951621959	0	26
FBtr0070294_159	0.0308201492416716	0.0240518090028154	11
FBtr0070294_347	0.298852838151334	0	81
FBtr0070295_115	0.377340577559144	0.0719363717731952	18
FBtr0070295_52	0.263494606111572	0	39
FBtr0070295_80	0.263494606111572	0.00888340379674985	30
FBtr0070313_133	0.05443488645769	0	39
FBtr0070313_197	0	0	12
FBtr0070313_203	0.121090224453838	0.00888340379674985	10
FBtr0070313_81	0.101429275361111	0.0107528853306463	13
FBtr0070313_88	0.0552854885809232	0	54
FBtr0070317_223	0.326377429977171	0.00888340379674985	42
FBtr0070317_286	0.00888340379674985	0.00888340379674985	21
FBtr0070318_30	0.118629903835987	0.0188871121870751	10
FBtr0070330_112	0.147706257535682	0.0107528853306463	13
FBtr0070330_530	0.0248849579061893	0	14
FBtr0070330_596	0.0989433675070887	0	91
FBtr0070330_657	0.0248849579061893	0.0107528853306463	41
FBtr0070330_764	0.0902868924137094	0	35
FBtr0070339_114	0.032689630775568	0.032689630775568	12
FBtr0070339_3	0.0960319651541548	0.0308201492416716	13
FBtr0070340_107	0.202964072740357	0.072090101347887	22
FBtr0070340_305	0.305538159138711	0.0306896996918809	29
FBtr0070340_329	0.399558965950684	0.116233957044388	21
FBtr0070345_29	0.16185091888755	0.0653146333175577	32
FBtr0070345_45	0.17296930859227	0.032689630775568	21
FBtr0070345_75	0.198866223398044	0.032689630775568	11
FBtr0070345_78	0.241442517648449	0.032689630775568	10
FBtr0070345_83	0.032689630775568	0.198866223398044	14
FBtr0070352_122	0.077788705274261	0	70
FBtr0070352_131	0.0852455129699535	0	67
FBtr0070352_164	0.415682384678547	0	56
FBtr0070352_179	0.404709507191875	0	51
FBtr0070352_272	0.206465129867277	0	20
FBtr0070352_331	0.0239213594530247	0.00875295424695919	48
FBtr0070352_433	0.144352774203421	0.0308201492416716	14
FBtr0070352_51	0.0248849579061893	0.00888340379674985	59
FBtr0070352_631	0.536997088507289	0.30072231968523	11
FBtr0070352_91	0.282845078257663	0.00875295424695919	26
FBtr0070355_184	0.487732601098517	0.1199206525656	25
FBtr0070355_271	0	0	34
FBtr0070363_49	0.451025562822718	0.170513216399638	14
FBtr0070379_348	0.575267758074623	0.575267758074623	63
FBtr0070379_381	0.282525528619408	0.222787793395063	52
FBtr0070379_484	0	0	29
FBtr0070389_37	0.200079041022707	0.032689630775568	17
FBtr0070403_154	0.032689630775568	0.0248849579061893	19
FBtr0070403_164	0.292917646815852	0	50
FBtr0070403_220	0.108022763199049	0	21
FBtr0070403_224	0.0266917850564539	0	30
FBtr0070403_254	0.0248849579061893	0	20
FBtr0070403_413	0.110085107418041	0.00888340379674985	16
FBtr0070403_445	0.0642854284785083	0.00888340379674985	14
FBtr0070403_548	0.122633647908256	0	32
FBtr0070403_608	0.569269912355509	0.140224410018203	12
FBtr0070405_1	0.00888340379674985	0.00888340379674985	26
FBtr0070406_721	0.361149051358197	0.107068327795969	47
FBtr0070414_350	0.305538159138711	0.243070194668512	11
FBtr0070414_376	0.526936068287186	0.109833586298872	34
FBtr0070414_44	0.217240481996647	0.032689630775568	44
FBtr0070414_62	0.305538159138711	0.032689630775568	38
FBtr0070419_62	0.30072231968523	0.032689630775568	15
FBtr0070431_27	0.615029017712811	0	46
FBtr0070435_146	0.0636668370643076	0	27
FBtr0070435_352	0.229439427343355	0	14
FBtr0070439_1007	0.305538159138711	0.293704533940082	30
FBtr0070439_1041	0.305538159138711	0.140698134005338	35
FBtr0070439_124	0.0792273523871911	0	20
FBtr0070439_607	0.345484069368951	0.0107528853306463	23
FBtr0070439_993	0.277760668885076	0.235184374634671	12
FBtr0070442_271	0.0248849579061893	0	64
FBtr0070442_320	0.286615096564613	0	58
FBtr0070447_85	0.36622210012776	0.11805928574815	25
FBtr0070447_9	0.00888340379674985	0.00888340379674985	22
FBtr0070448_180	0.116033934108953	0.0590841320984286	10
FBtr0070485_22	0.0858384136305186	0	12
FBtr0070485_28	0	0	10
FBtr0070489_38	0.183514211547231	0	12
FBtr0070494_21	0.235437273062469	0.235437273062469	12
FBtr0070494_284	0	0	85
FBtr0070498_3	0	0	24
FBtr0070498_42	0.101761666428484	0	11
FBtr0070507_194	0.032689630775568	0.032689630775568	21
FBtr0070507_203	0.25844754197997	0.032689630775568	18
FBtr0070507_510	0.235437273062469	0.165903048601505	16
FBtr0070507_527	0.48709412292679	0.305538159138711	17
FBtr0070508_309	0.24403439843566	0.214087471637608	10
FBtr0070508_49	0.0653146333175577	0.032689630775568	10
FBtr0070519_1633	0.172897179728895	0	27
FBtr0070519_1651	0	0	21
FBtr0070519_1775	0.032689630775568	0	55
FBtr0070519_1786	0.147706257535682	0.0107528853306463	13
FBtr0070519_2224	0	0	24
FBtr0070519_2319	0.0107528853306463	0.0107528853306463	10
FBtr0070519_2396	0.262961864888306	0.0199234448175977	118
FBtr0070519_2429	0.222855742960151	0.0199234448175977	107
FBtr0070519_2441	0.244635387494672	0.0199234448175977	103
FBtr0070519_2447	0.305538159138711	0	101
FBtr0070519_2463	0.293898936228136	0.250428303726018	11
FBtr0070519_2666	0.147706257535682	0.032689630775568	28
FBtr0070519_2689	0.188268338801455	0.188268338801455	14
FBtr0070519_2808	0.536997088507289	0.370920727985091	30
FBtr0070519_2811	0.50903140701343	0.276899921173118	29
FBtr0070519_2893	0.032689630775568	0.0259212905367118	18
FBtr0070519_2918	0.318899240661593	0.0107528853306463	22
FBtr0070519_2973	0.0107528853306463	0.123419797251239	15
FBtr0070519_3513	0.235437273062469	0.00888340379674985	17
FBtr0070528_209	0.261025491772893	0.0590841320984286	10
FBtr0070528_25	0.495875802392702	0	30
FBtr0070528_314	0.440749945636444	0.22444601157603	38
FBtr0070528_341	0.506199476245672	0	29
FBtr0070542_24	0.0308201492416716	0	12
FBtr0070553_300	0.228199261808368	0.177743621751945	13
FBtr0070553_457	0.180530101334939	0.0248849579061893	26
FBtr0070568_35	0.0107528853306463	0.00875295424695919	15
FBtr0070575_172	0.30618211671789	0	14
FBtr0070575_181	0.110751207207285	0	11
FBtr0070575_260	0.0107528853306463	0	56
FBtr0070575_402	0.00888340379674985	0	34
FBtr0070575_454	0	0	31
FBtr0070577_27	0	0	16
FBtr0070577_62	0.12064802065718	0.00888340379674985	24
FBtr0070599_332	0.0107528853306463	0.0107528853306463	20
FBtr0070599_349	0.243323566820298	0.101632748586252	21
FBtr0070605_18	0.497501491526553	0.384824311199906	11
FBtr0070611_44	0.575267758074623	0.392960082045626	10
FBtr0070625_303	0.342685488769886	0.120956985196123	12
FBtr0070625_31	0.249322710894043	0.101100493368707	33
FBtr0070625_85	0.274737564170509	0.149345746073825	15
FBtr0070626_335	0.155390586966996	0.032689630775568	33
FBtr0070626_353	0.305538159138711	0.192860978812064	27
FBtr0070626_380	0.401649667813906	0.235437273062469	18
FBtr0070638_41	0.0308201492416716	0	12
FBtr0070644_2	0.032689630775568	0.0266917850564539	24
FBtr0070656_67	0	0	23
FBtr0070668_197	0.032689630775568	0.0107528853306463	17
FBtr0070668_358	0.00888340379674985	0	15
FBtr0070668_410	0.407733717262412	0.0653217611090308	22
FBtr0070681_19	0.184665360835969	0.184665360835969	10
FBtr0070686_17	0.114321884214982	0.0107528853306463	24
FBtr0070688_31	0.537792400900357	0.032689630775568	21
FBtr0070707_431	0	0	19
FBtr0070712_100	0	0	25
FBtr0070714_134	0.26335988427323	0.147585914097617	10
FBtr0070714_63	0.350793962586748	0.202172172914529	12
FBtr0070715_66	0.160943091783937	0	19
FBtr0070723_336	0.032689630775568	0	10
FBtr0070723_376	0.13928701551966	0.0107528853306463	18
FBtr0070723_433	0.0667930162230754	0.0107528853306463	11
FBtr0070727_80	0.14196658261689	0.0534160070470268	33
FBtr0070727_83	0	0	32
FBtr0070748_14	0.0308201492416716	0.0188871121870751	20
FBtr0070748_30	0.0266917850564539	0	21
FBtr0070763_102	0.032689630775568	0	15
FBtr0070763_112	0.123583512752126	0	38
FBtr0070764_84	0.348101096127213	0.198740990075712	11
FBtr0070782_42	0.032689630775568	0	11
FBtr0070802_46	0	0	13
FBtr0070804_460	0.032689630775568	0.118233888128075	10
FBtr0070813_105	0.315463904842487	0.0266917850564539	18
FBtr0070826_13	0.258146025434825	0.258146025434825	12
FBtr0070828_46	0.158052875420428	0	41
FBtr0070847_20	0.0248849579061893	0.0248849579061893	11
FBtr0070847_24	0.032689630775568	0.0248849579061893	16
FBtr0070851_296	0.0919817715676809	0.0107528853306463	14
FBtr0070851_302	0.0107528853306463	0.0107528853306463	12
FBtr0070874_120	0.30072231968523	0.165903048601505	14
FBtr0070874_268	0.0835185521748533	0	20
FBtr0070874_290	0	0.0425121748314799	11
FBtr0070889_57	0.032689630775568	0.0107528853306463	12
FBtr0070890_282	0.233567791528573	0.163068494806484	12
FBtr0070890_76	0	0	21
FBtr0070891_275	0.147706257535682	0	69
FBtr0070891_30	0.0259212905367118	0.00875295424695919	70
FBtr0070891_6	0.453240959366554	0.0492876428618091	78
FBtr0070892_13	0	0	11
FBtr0070894_35	0.233567791528573	0.143322336804738	13
FBtr0070896_6	0.0107528853306463	0	28
FBtr0070899_16	0.185056305942685	0.0546232250787086	27
FBtr0070912_15	0.0308201492416716	0.0188871121870751	32
FBtr0070914_71	0.314771850242348	0.0199234448175977	13
FBtr0070918_47	0.17296930859227	0.0882869613300223	10
FBtr0070950_106	0.181742589107344	0.111465547889219	14
FBtr0070950_242	0.175699537838124	0.16970169211901	22
FBtr0070950_416	0.192860978812064	0.0855723149715451	10
FBtr0070951_52	0.5371292311817	0.215299296196431	36
FBtr0070959_1093	0.305538159138711	0.294419769433991	31
FBtr0070959_1102	0.305538159138711	0.293898936228136	28
FBtr0070959_396	0.447489218522356	0.139243038142854	20
FBtr0070961_38	0	0	14
FBtr0070963_6	0.0107528853306463	0.0107528853306463	29
FBtr0070969_46	0.122517502191077	0.086374888500616	25
FBtr0070974_50	0.0902868924137094	0.032689630775568	18
FBtr0070974_54	0.032689630775568	0.032689630775568	18
FBtr0070982_151	0.0230154763722928	0	49
FBtr0070982_52	0.190991497278168	0.0868616223520642	12
FBtr0070987_14	0.472518749971286	0.442648347142488	16
FBtr0070988_110	0.0308201492416716	0.00888340379674985	22
FBtr0070988_241	0.0308201492416716	0.0308201492416716	15
FBtr0070988_264	0.190991497278168	0.179873107573447	15
FBtr0070988_573	0	0	24
FBtr0070988_582	0.00888340379674985	0.00888340379674985	21
FBtr0070988_628	0.190991497278168	0.00888340379674985	33
FBtr0070988_854	0.298852838151334	0.190991497278168	14
FBtr0070990_179	0.26109238335441	0	68
FBtr0070990_306	0.186319780452373	0.0592601231914491	32
FBtr0070990_55	0.00888340379674985	0.00888340379674985	20
FBtr0070994_109	0.255414401335009	0.077788705274261	22
FBtr0071010_2	0.032689630775568	0.0107528853306463	28
FBtr0071013_103	0.192860978812064	0.0248849579061893	23
FBtr0071013_223	0.517775299095969	0.18776811258904	34
FBtr0071015_160	0.258146025434825	0.0199234448175977	37
FBtr0071018_184	0.0188871121870751	0.0188871121870751	16
FBtr0071018_83	0.0199234448175977	0.0199234448175977	11
FBtr0071020_66	0.136826694901809	0.0902868924137094	56
FBtr0071047_63	0.163044501563802	0	10
FBtr0071047_9	0.0308201492416716	0	28
FBtr0071048_331	0.505166871998381	0.398672842423815	18
FBtr0071049_160	0.0735613564619315	0.0107528853306463	13
FBtr0071053_473	0.136652092521884	0.0663679235122864	18
FBtr0071071_278	0.0970539299116009	0	17
FBtr0071083_123	0.0107528853306463	0	35
FBtr0071095_104	0.190991497278168	0.105733119192897	21
FBtr0071095_239	0.390722434510661	0.0308201492416716	11
FBtr0071102_85	0.435536376296031	0.164581148133404	15
FBtr0071106_164	0.0107528853306463	0.00875295424695919	26
FBtr0071112_335	0.326932853806754	0.105711707745945	23
FBtr0071112_8	0.032689630775568	0.0107528853306463	25
FBtr0071125_232	0.0199234448175977	0.0199234448175977	13
FBtr0071132_33	0.032689630775568	0.0266917850564539	19
FBtr0071136_152	0.181742589107344	0.0259212905367118	24
FBtr0071136_202	0.0675635107428174	0.0266917850564539	10
FBtr0071136_231	0.190861047728377	0.00875295424695919	60
FBtr0071136_273	0.220436206468526	0.00875295424695919	46
FBtr0071142_14	0.262961864888306	0	44
FBtr0071150_4	0.0107528853306463	0.0107528853306463	20
FBtr0071153_69	0.0306896996918809	0.0306896996918809	25
FBtr0071153_76	0.227241655086374	0.0933150414114728	50
FBtr0071157_20	0.0567567436949677	0.0107528853306463	19
FBtr0071170_151	0.31777662008408	0.00888340379674985	29
FBtr0071170_159	0.0692963957195567	0	55
FBtr0071233_57	0.0711658772534531	0.0611296047253455	11
FBtr0071233_60	0.105711707745945	0.0611296047253455	10
FBtr0071235_34	0.470757667012846	0.0657566835925528	26
FBtr0071235_58	0	0	18
FBtr0071238_74	0.0764330230222778	0.0107528853306463	15
FBtr0071239_201	0.121939973873894	0	80
FBtr0071239_222	0.0577589287214177	0	73
FBtr0071239_231	0.182512130915512	0	70
FBtr0071239_268	0.115171633635038	0	17
FBtr0071239_318	0.0555100293644919	0	41
FBtr0071239_345	0.136417651784251	0	32
FBtr0071239_35	0.39104945670618	0.15027888582915	33
FBtr0071239_58	0.351207511345784	0	57
FBtr0071285_82	0.409485601202836	0	10
FBtr0071299_199	0.032689630775568	0	25
FBtr0071311_61	0.317607763800666	0.0188871121870751	10
FBtr0071320_105	0.370823205761472	0.207490277348104	15
FBtr0071329_194	0.179742658023657	0.0547568126112807	14
FBtr0071329_24	0.143915140965972	0.190282551786087	15
FBtr0071329_242	0.032689630775568	0.0259212905367118	29
FBtr0071329_392	0.0259212905367118	0.0259212905367118	28
FBtr0071331_178	0.00888340379674985	0	15
FBtr0071331_19	0	0	14
FBtr0071334_4	0.057509960448179	0.0248849579061893	10
FBtr0071363_45	0.28501230409014	0.141754696404644	15
FBtr0071363_52	0.0308201492416716	0.0719363717731952	19
FBtr0071367_240	0.032689630775568	0.0107528853306463	15
FBtr0071367_247	0.032689630775568	0.0107528853306463	11
FBtr0071368_37	0.258934789909671	0.032689630775568	13
FBtr0071371_8	0.0927010249428145	0.00888340379674985	13
FBtr0071397_311	0	0	20
FBtr0071423_35	0.192860978812064	0	59
FBtr0071441_13	0.0230154763722928	0	31
FBtr0071444_57	0.0902868924137094	0.0902868924137094	28
FBtr0071445_13	0.0107528853306463	0	29
FBtr0071445_38	0.261771080692645	0.0199234448175977	12
FBtr0071445_44	0	0	10
FBtr0071450_250	0.00888340379674985	0.00888340379674985	15
FBtr0071450_305	0.285532895170402	0.172766469630912	14
FBtr0071450_95	0.191433327359235	0.0862808630618361	31
FBtr0071468_9	0.40197832172538	0	24
FBtr0071522_31	0.516272602745445	0.223589781787283	13
FBtr0071535_117	0.00888340379674985	0	30
FBtr0071535_385	0.281608377925915	0.149039527379474	14
FBtr0071535_4	0.353661764787533	0.132023019627598	32
FBtr0071535_75	0.288376718164771	0	10
FBtr0071544_9	0.127285911346246	0.00875295424695919	39
FBtr0071546_266	0.278686167647942	0.128030377364694	38
FBtr0071546_504	0.517105418287494	0.517105418287494	10
FBtr0071547_50	0.291886797101847	0.262894064458548	13
FBtr0071548_37	0.0107528853306463	0.0107528853306463	10
FBtr0071553_120	0.336146273032808	0.00875295424695919	10
FBtr0071553_155	0.299205937975078	0	17
FBtr0071560_10	0.237995751044988	0.100218090329671	22
FBtr0071563_190	0.159364510991541	0.032689630775568	29
FBtr0071563_203	0.00875295424695919	0.00875295424695919	40
FBtr0071563_329	0.575267758074623	0.17296930859227	42
FBtr0071575_12	0.0552854885809232	0.0107528853306463	18
FBtr0071591_180	0.0611296047253455	0.0107528853306463	10
FBtr0071591_23	0.25619352464945	0.00875295424695919	26
FBtr0071606_8	0	0	14
FBtr0071609_55	0.269889107943247	0.119759261821316	18
FBtr0071609_61	0.371494542832574	0.119759261821316	16
FBtr0071610_339	0.20847934285191	0.0882272922847761	24
FBtr0071610_508	0.459237436549705	0.201790035564907	21
FBtr0071610_758	0.438415061866787	0.41927441435633	19
FBtr0071610_841	0.277760668885076	0.12785577498477	37
FBtr0071610_856	0.535781846117625	0.245119217593533	32
FBtr0071614_125	0.445156306848112	0.00888340379674985	94
FBtr0071614_26	0.463060968121868	0.328814432847655	15
FBtr0071614_76	0.511392657909305	0.185056305942685	19
FBtr0071615_12	0.0188871121870751	0	30
FBtr0071615_132	0.032689630775568	0	15
FBtr0071615_35	0.0633147022338707	0	11
FBtr0071615_88	0.0792273523871911	0	13
FBtr0071621_33	0.0592601231914491	0	15
FBtr0071636_371	0.180701852598274	0.032689630775568	14
FBtr0071636_538	0.213435864293304	0	34
FBtr0071636_544	0.146222255737317	0	32
FBtr0071636_607	0.575267758074623	0.229597256385069	11
FBtr0071636_629	0.18016072821497	0.133619785280234	10
FBtr0071636_877	0.432323281944624	0.0636231649762936	16
FBtr0071641_14	0.349905042333822	0.17296930859227	11
FBtr0071654_284	0.032689630775568	0.032689630775568	21
FBtr0071654_287	0.347775498612722	0.129285842429933	20
FBtr0071654_753	0.34890245288745	0.0248849579061893	10
FBtr0071654_850	0.370823205761472	0.430806900234471	11
FBtr0071659_143	0.475688077489882	0.100083381650329	10
FBtr0071659_94	0.558106317100683	0.129555751057936	20
FBtr0071660_264	0.401403071669669	0.229866194756165	16
FBtr0071661_169	0.282603549205556	0.109833586298872	20
FBtr0071671_86	0.207488031545498	0.0832787688833652	33
FBtr0071677_115	0.118233888128075	0.0259212905367118	11
FBtr0071679_100	0.268841876151954	0.0107528853306463	13
FBtr0071686_74	0.164773690616175	0.164773690616175	21
FBtr0071713_10	0.218275832088529	0.218275832088529	22
FBtr0071714_42	0.0960319651541548	0.0259212905367118	17
FBtr0071731_12	0.157502746772302	0.102416130152978	22
FBtr0071731_81	0.484852797890059	0.0902868924137094	23
FBtr0071734_52	0.0107528853306463	0	11
FBtr0071747_91	0.46993268195285	0.384488226839966	11
FBtr0071749_37	0	0	12
FBtr0071755_73	0.448823453359455	0.329458079874442	10
FBtr0071758_18	0.0585462930787016	0.0199234448175977	19
FBtr0071758_6	0.032689630775568	0.0266917850564539	23
FBtr0071764_202	0.265105746655417	0.00875295424695919	20
FBtr0071764_340	0.389746987694218	0.165903048601505	28
FBtr0071764_379	0.389746987694218	0.14952228721303	15
FBtr0071764_471	0	0	19
FBtr0071766_42	0	0	14
FBtr0071771_2	0.0259212905367118	0.0107528853306463	39
FBtr0071771_27	0.0107528853306463	0.0107528853306463	14
FBtr0071774_147	0.328246911511067	0.129285842429933	14
FBtr0071774_259	0.432323281944624	0.409715769651918	14
FBtr0071775_285	0.463657246259008	0.16947571963628	44
FBtr0071775_294	0.530140635606825	0.140230430699173	41
FBtr0071775_297	0.530140635606825	0.140230430699173	40
FBtr0071775_639	0.500613858122029	0.1120517155283	18
FBtr0071777_142	0.449981357601343	0.155633265238405	14
FBtr0071777_353	0.526936068287186	0.383217900877798	14
FBtr0071777_522	0.418564512643609	0.184179990256884	13
FBtr0071784_64	0	0	25
FBtr0071786_6	0.0107528853306463	0	40
FBtr0071787_28	0.239468202750733	0	18
FBtr0071812_120	0.370823205761472	0.370823205761472	11
FBtr0071812_441	0.319809817118864	0.0199234448175977	10
FBtr0071819_21	0	0	14
FBtr0071832_16	0.0308201492416716	0.0230154763722928	12
FBtr0071898_201	0.0764330230222778	0.0596284102553141	22
FBtr0071898_207	0.251843475183586	0.16493797634038	20
FBtr0071899_144	0.032689630775568	0.0248849579061893	13
FBtr0071899_154	0.101338846715567	0.0107528853306463	27
FBtr0071899_222	0.305538159138711	0.26038343786233	28
FBtr0071899_273	0.305538159138711	0.171862136680338	11
FBtr0071899_391	0.269424814572523	0.138125558347869	16
FBtr0071899_406	0.305538159138711	0.215292704414877	11
FBtr0071899_428	0.322127552080187	0.032689630775568	15
FBtr0071902_136	0.0308201492416716	0.0308201492416716	32
FBtr0071902_16	0.00888340379674985	0	72
FBtr0071907_47	0.305538159138711	0.146011378381711	10
FBtr0071936_100	0.348256740774986	0.165083488558428	14
FBtr0071940_11	0.46945729466816	0.328814432847655	10
FBtr0071940_2	0.032689630775568	0.032689630775568	13
FBtr0071940_6	0.506149761545022	0.271157105639745	19
FBtr0071960_316	0.25152432557892	0.0107528853306463	46
FBtr0071960_86	0.0107528853306463	0.0107528853306463	40
FBtr0071973_18	0.159134708362648	0	17
FBtr0071975_52	0.119665253927869	0.0936637899926683	10
FBtr0071979_105	0.488665398719852	0	15
FBtr0071979_66	0.536997088507289	0.259918016326703	28
FBtr0071993_122	0.21537100046275	0.099908779270404	19
FBtr0071994_249	0.459128441432932	0.305538159138711	20
FBtr0071994_89	0.032689630775568	0	30
FBtr0072010_145	0.335942426092077	0.00888340379674985	10
FBtr0072010_18	0.320830688802073	0.0107528853306463	21
FBtr0072012_1	0.31888473067132	0.256331308148375	20
FBtr0072020_18	0.233970430599638	0.0107528853306463	15
FBtr0072021_10	0	0	18
FBtr0072031_74	0.231951804963792	0.032689630775568	15
FBtr0072034_68	0	0	10
FBtr0072036_53	0.534134049864375	0.155390586966996	10
FBtr0072038_169	0.0107528853306463	0.0107528853306463	32
FBtr0072038_21	0.0107528853306463	0.0107528853306463	25
FBtr0072038_51	0.0107528853306463	0.00875295424695919	15
FBtr0072047_1023	0.335867854918369	0	65
FBtr0072047_1307	0.525357865596713	0.298565222773411	22
FBtr0072047_1339	0.523786589803651	0.251322641977731	26
FBtr0072047_1375	0.535415815383565	0.293898936228136	14
FBtr0072047_1389	0.192860978812064	0.0847037394093333	30
FBtr0072047_1459	0.13015138001776	0	26
FBtr0072047_1463	0	0	19
FBtr0072047_4	0.00888340379674985	0	18
FBtr0072047_555	0.278114807392525	0.116279402965554	21
FBtr0072047_568	0.46806210383565	0	114
FBtr0072047_608	0.563628535164048	0.0248849579061893	34
FBtr0072047_717	0.032689630775568	0.0248849579061893	14
FBtr0072047_729	0.191061550528665	0.106483383943855	10
FBtr0072047_785	0	0	39
FBtr0072047_951	0.0514327922792191	0.0514327922792191	13
FBtr0072047_959	0.316607688600492	0.0854147070010253	43
FBtr0072050_376	0.293898936228136	0	19
FBtr0072057_142	0.0663679235122864	0	10
FBtr0072057_188	0.00888340379674985	0	38
FBtr0072057_94	0.091834197773022	0	26
FBtr0072058_193	0.488665398719852	0.35262641469565	16
FBtr0072058_36	0.536997088507289	0.157547039965099	13
FBtr0072062_40	0.28107735088167	0.113206711631267	16
FBtr0072065_45	0.263364156561781	0.101761666428484	12
FBtr0072070_116	0.0107528853306463	0.0107528853306463	25
FBtr0072073_99	0.212622322299397	0.032689630775568	11
FBtr0072084_45	0.157502746772302	0	14
FBtr0072085_67	0.399558965950684	0.235437273062469	14
FBtr0072097_145	0.305538159138711	0.234161201003791	10
FBtr0072113_371	0.0248849579061893	0	35
FBtr0072117_124	0.513828801058479	0.303668677604815	11
FBtr0072129_456	0.165903048601505	0.0107528853306463	29
FBtr0072133_98	0.0825343028649163	0.00875295424695919	10
FBtr0072134_17	0.0248849579061893	0.0248849579061893	15
FBtr0072143_110	0.219621738081045	0.0515121147290649	52
FBtr0072143_261	0.36930682405132	0.256629643724673	23
FBtr0072143_271	0.36930682405132	0.180532347137544	11
FBtr0072145_140	0.102028913429493	0.0897114169004712	16
FBtr0072148_273	0.315667592120689	0.0199234448175977	25
FBtr0072155_192	0.314383729934222	0.252883653751071	11
FBtr0072155_54	0.0107528853306463	0.0107528853306463	11
FBtr0072160_13	0.370823205761472	0.190282551786087	26
FBtr0072161_50	0.182951515177179	0.0107528853306463	14
FBtr0072162_165	0.0266917850564539	0.0425121748314799	14
FBtr0072162_177	0.185878024061703	0.0308201492416716	10
FBtr0072162_98	0.430453800410727	0.430453800410727	17
FBtr0072168_83	0.032689630775568	0	12
FBtr0072177_139	0.353661764787533	0.260429722450406	11
FBtr0072191_108	0.432323281944624	0.129285842429933	16
FBtr0072191_20	0.30072231968523	0.20847934285191	12
FBtr0072195_38	0.0760647359584129	0	27
FBtr0072195_76	0.303668677604815	0.0308201492416716	40
FBtr0072195_81	0.388213890545454	0.144514875533685	16
FBtr0072197_156	0.293898936228136	0.20847934285191	16
FBtr0072204_169	0.552011094784214	0.310730238955441	27
FBtr0072204_199	0.158663896900768	0.158663896900768	17
FBtr0072204_279	0.379153405213246	0.320051293534972	28
FBtr0072204_306	0.470061389251088	0.227241655086374	19
FBtr0072204_36	0.504122491323677	0.359247414492774	35
FBtr0072207_33	0.368091581661656	0.127555819974249	21
FBtr0072207_62	0.233437341978782	0.192860978812064	18
FBtr0072208_9	0.0107528853306463	0	11
FBtr0072221_159	0.174664187746241	0.101338846715567	11
FBtr0072226_3	0.0107528853306463	0.0107528853306463	25
FBtr0072232_50	0.0611296047253455	0.0107528853306463	48
FBtr0072232_68	0.072090101347887	0.0107528853306463	42
FBtr0072235_26	0.240548596975659	0.108332977842958	27
FBtr0072235_32	0.181742589107344	0.0839534746583752	25
FBtr0072239_103	0.0107528853306463	0	13
FBtr0072239_22	0.336649560905807	0.0751182503456503	23
FBtr0072246_28	0	0	23
FBtr0072249_82	0.190991497278168	0.190991497278168	12
FBtr0072252_219	0.458583197405473	0.350756933161754	10
FBtr0072252_81	0.303668677604815	0.0663679235122864	29
FBtr0072255_9	0.0248849579061893	0.0228850268225022	10
FBtr0072260_220	0.032689630775568	0	29
FBtr0072260_268	0.0107528853306463	0.0107528853306463	13
FBtr0072260_27	0.107658272067948	0.0107528853306463	16
FBtr0072260_42	0	0	11
FBtr0072263_230	0.370823205761472	0.3733359255159	11
FBtr0072263_262	0.317128521806347	0.0230154763722928	20
FBtr0072265_207	0.456861675663558	0.378956116717937	17
FBtr0072267_211	0.483415743893352	0.233567791528573	30
FBtr0072267_259	0.163295154188995	0.0667588686190027	14
FBtr0072269_145	0.305538159138711	0.19587833743012	10
FBtr0072272_321	0.334275400154016	0.23019902972046	12
FBtr0072280_3	0.145191818338634	0.032689630775568	15
FBtr0072281_4	0.162335556071722	0.101338846715567	15
FBtr0072281_518	0.370823205761472	0.0960319651541548	19
FBtr0072285_13	0.256276543900929	0.190991497278168	19
FBtr0072285_209	0.368953724227576	0.368953724227576	12
FBtr0072289_146	0.278580228928152	0.125945105781992	48
FBtr0072298_339	0.392481336584227	0.250423715621476	13
FBtr0072300_12	0.032689630775568	0.00888340379674985	13
FBtr0072302_13	0.0107528853306463	0.0107528853306463	29
FBtr0072302_61	0.119856388397679	0.0107528853306463	13
FBtr0072304_150	0.077788705274261	0.0107528853306463	11
FBtr0072309_60	0	0	10
FBtr0072327_16	0	0	10
FBtr0072327_41	0.0107528853306463	0	13
FBtr0072336_44	0.305538159138711	0.116137650712337	33
FBtr0072336_51	0.152754856883909	0.165128983606526	26
FBtr0072338_4	0	0	26
FBtr0072348_26	0.117986906863782	0	12
FBtr0072366_249	0.101338846715567	0.0306896996918809	36
FBtr0072368_213	0.536997088507289	0.174169251451683	22
FBtr0072368_397	0.528801470531194	0.274007266008342	73
FBtr0072368_448	0.488665398719852	0.142613391312658	56
FBtr0072368_586	0.448823453359455	0.432748393078012	10
FBtr0072368_714	0.519089356800282	0.478704913257019	19
FBtr0072368_9	0.305538159138711	0.0107528853306463	48
FBtr0072375_9	0.258146025434825	0.0107528853306463	19
FBtr0072393_32	0.316865180396432	0.032689630775568	25
FBtr0072393_498	0.235437273062469	0.235437273062469	10
FBtr0072396_698	0	0	23
FBtr0072396_778	0.525163463308659	0.38968471930791	14
FBtr0072405_13	0.495953744024852	0.408604567577029	20
FBtr0072412_10	0.0818865905845065	0.0798866595008194	10
FBtr0072423_186	0.032689630775568	0	17
FBtr0072429_11	0.127860871903964	0.0758887448653923	12
FBtr0072441_140	0.212266669629723	0.113621123620679	13
FBtr0072441_319	0.195348880693166	0.148774671807333	10
FBtr0072441_330	0.218632660295505	0.1760563660451	16
FBtr0072441_348	0.11893970177824	0.0990480315584463	10
FBtr0072441_387	0.362386111369269	0.235437273062469	15
FBtr0072461_131	0.236003934677747	0.180701852598274	10
FBtr0072476_155	0.137901653582616	0.00875295424695919	25
FBtr0072476_272	0	0	37
FBtr0072507_99	0.507478816999861	0.032689630775568	15
FBtr0072516_1014	0.350931535541679	0.152240375088547	13
FBtr0072516_1059	0.339292312631103	0.260695072800933	19
FBtr0072516_1099	0.032689630775568	0.032689630775568	10
FBtr0072516_200	0.0779342174923093	0.0779342174923093	20
FBtr0072516_213	0.250288256879155	0.0248849579061893	54
FBtr0072516_815	0.032689630775568	0.0107528853306463	39
FBtr0072516_884	0.0199234448175977	0	16
FBtr0072516_902	0.032689630775568	0	10
FBtr0072516_950	0.354392875298611	0.0653146333175577	17
FBtr0072520_147	0.0248849579061893	0.0248849579061893	12
FBtr0072520_186	0.242503676924964	0.242503676924964	13
FBtr0072532_515	0.526936068287186	0.257868998665282	34
FBtr0072538_45	0.196392819225482	0.0107528853306463	26
FBtr0072538_54	0.032689630775568	0.0107528853306463	23
FBtr0072538_93	0.114228756219977	0.0199234448175977	10
FBtr0072550_48	0.0107528853306463	0	11
FBtr0072550_71	0.0954509795291329	0	19
FBtr0072552_114	0.128030377364694	0.0701295446229306	12
FBtr0072556_15	0.111900470372741	0.0915701606906592	10
FBtr0072556_266	0.442670378816957	0.0980371659785655	13
FBtr0072556_270	0.442670378816957	0.119190354403433	39
FBtr0072556_50	0.383495339962664	0.0306896996918809	19
FBtr0072556_9	0.193315423987456	0.128030377364694	12
FBtr0072557_4	0	0	21
FBtr0072558_1	0.0228850268225022	0	15
FBtr0072559_7	0.0634451517836613	0.00888340379674985	24
FBtr0072562_297	0.370823205761472	0.192860978812064	12
FBtr0072563_177	0.282103124730879	0.115218406860634	10
FBtr0072563_48	0.192860978812064	0	53
FBtr0072565_1058	0.207740929973297	0.127884865146646	13
FBtr0072565_162	0.057509960448179	0	16
FBtr0072565_360	0.224318883357749	0.128336596059045	17
FBtr0072565_378	0.270637851513846	0.161898001788271	11
FBtr0072565_462	0.032689630775568	0	18
FBtr0072565_525	0	0	50
FBtr0072565_569	0.178175096577561	0.0590841320984286	58
FBtr0072565_955	0.498398531759525	0.362222395868382	16
FBtr0072568_15	0.048510020550594	0.0107528853306463	13
FBtr0072574_111	0.192860978812064	0.0806127380104343	86
FBtr0072574_117	0.256831967730512	0.0806127380104343	84
FBtr0072574_29	0.523849405604345	0.293704533940082	11
FBtr0072585_112	0.101429275361111	0	31
FBtr0072585_124	0.00888340379674985	0	27
FBtr0072585_147	0.0248849579061893	0.00875295424695919	13
FBtr0072585_6	0.0551317590062314	0	12
FBtr0072585_64	0.247354189465237	0	47
FBtr0072585_95	0.0734822796467457	0	10
FBtr0072593_217	0.0842226112917329	0.0842226112917329	10
FBtr0072594_120	0.305538159138711	0.0992293213419896	19
FBtr0072594_176	0.247570169003638	0	48
FBtr0072594_199	0.348215693468767	0.0507588979758537	39
FBtr0072594_542	0.370823205761472	0.192860978812064	12
FBtr0072602_187	0.0993748335600379	0.0993748335600379	19
FBtr0072606_6	0.575267758074623	0.198629936891394	76
FBtr0072606_82	0.224318883357749	0.219888353450071	13
FBtr0072606_85	0.378722567283213	0.316451198267675	12
FBtr0072606_88	0.233437341978782	0.163903117517817	11
FBtr0072607_22	0.0107528853306463	0.0107528853306463	17
FBtr0072610_13	0.192860978812064	0.129725256518666	32
FBtr0072613_142	0.0858250467186815	0	23
FBtr0072613_319	0	0	10
FBtr0072613_326	0.18561398697934	0	16
FBtr0072619_29	0.218275832088529	0.032689630775568	16
FBtr0072630_4	0.179210446669444	0.0248849579061893	17
FBtr0072645_249	0.192860978812064	0.0590841320984286	24
FBtr0072645_392	0.575267758074623	0.432323281944624	18
FBtr0072645_398	0.432323281944624	0.526936068287186	16
FBtr0072651_134	0.00888340379674985	0.00888340379674985	24
FBtr0072652_48	0.305538159138711	0.0611296047253455	13
FBtr0072659_97	0.192860978812064	0.192860978812064	25
FBtr0072671_169	0.235437273062469	0.0634451517836613	27
FBtr0072681_214	0.370823205761472	0	19
FBtr0072692_11	0.11953563778139	0.0880869383945878	16
FBtr0072692_45	0.111340019805295	0.00875295424695919	25
FBtr0072692_83	0.032689630775568	0	18
FBtr0072693_73	0.0308201492416716	0	22
FBtr0072693_85	0.0266917850564539	0	18
FBtr0072712_58	0.241972193702064	0.0259212905367118	43
FBtr0072722_161	0	0.00875295424695919	15
FBtr0072722_74	0	0	19
FBtr0072723_710	0	0	20
FBtr0072727_120	0	0	70
FBtr0072737_168	0.192860978812064	0.165903048601505	18
FBtr0072742_88	0.228682648010307	0.117244822624269	11
FBtr0072742_95	0.192860978812064	0.0259212905367118	39
FBtr0072743_182	0.304170632032517	0.214016027042215	18
FBtr0072743_228	0.429591657844807	0.237980047972081	18
FBtr0072743_242	0.305538159138711	0.0107528853306463	31
FBtr0072743_284	0.123583512752126	0	17
FBtr0072743_299	0.167669819756857	0.00888340379674985	12
FBtr0072743_358	0.0107528853306463	0	11
FBtr0072743_384	0	0.130497426617696	15
FBtr0072777_126	0.00888340379674985	0.00888340379674985	28
FBtr0072777_176	0.073229506668077	0	44
FBtr0072779_29	0.299254178867768	0.0919817715676809	10
FBtr0072788_68	0.0979070348765661	0	11
FBtr0072788_96	0	0	11
FBtr0072792_139	0.418286094529171	0.20847934285191	21
FBtr0072792_96	0.387426134927247	0.032689630775568	20
FBtr0072824_12	0.00875295424695919	0.00875295424695919	25
FBtr0072824_43	0.297342541162616	0.157642094437651	30
FBtr0072824_51	0.243070194668512	0.216112264457953	12
FBtr0072826_180	0.350112431677257	0.0107528853306463	32
FBtr0072826_189	0.0107528853306463	0.0107528853306463	29
FBtr0072826_192	0.297342541162616	0.0107528853306463	28
FBtr0072826_364	0.213117390183952	0.0107528853306463	16
FBtr0072828_461	0.573751376364471	0.507267987016653	47
FBtr0072837_11	0.281788919401012	0.0552854885809232	19
FBtr0072837_15	0.305538159138711	0.0719445891298387	41
FBtr0072837_162	0.515296845376611	0.323432314267153	21
FBtr0072837_5	0.374448261019292	0.0830629788345588	21
FBtr0072842_27	0.138585974200032	0	17
FBtr0072852_1	0.032689630775568	0.0228850268225022	11
FBtr0072853_197	0.280573027834033	0.0107528853306463	29
FBtr0072871_105	0.297342541162616	0.0642854284785083	46
FBtr0072871_126	0.305538159138711	0.0248849579061893	39
FBtr0072871_144	0.0992053280993079	0.0248849579061893	33
FBtr0072871_259	0	0	17
FBtr0072879_21	0.0248849579061893	0.0107528853306463	15
FBtr0072887_280	0.558106317100683	0.207157442383809	23
FBtr0072901_212	0.498723348506704	0.0239213594530247	11
FBtr0072904_100	0.41551866917766	0.180544199009889	53
FBtr0072904_132	0.536997088507289	0.154772517526447	41
FBtr0072904_68	0.432323281944624	0.283917706918267	17
FBtr0072905_116	0.0735613564619315	0.0597588378734387	14
FBtr0072905_188	0	0	36
FBtr0072905_3	0.364869828688484	0.0259212905367118	46
FBtr0072925_157	0.149467887908507	0.0228850268225022	26
FBtr0072925_88	0.190352996297508	0.0107528853306463	17
FBtr0072927_1085	0.30072231968523	0.217240481996647	29
FBtr0072927_1088	0.30072231968523	0.217240481996647	28
FBtr0072927_1101	0.0492876428618091	0.0492876428618091	56
FBtr0072927_1158	0.443291237965429	0.102895740599286	37
FBtr0072927_1345	0.552660245781918	0.0107528853306463	54
FBtr0072927_1351	0.545620786287091	0.00888340379674985	52
FBtr0072927_1360	0.370823205761472	0.0107528853306463	49
FBtr0072927_215	0.162914052014011	0.0188871121870751	63
FBtr0072927_224	0.21303758874652	0.0188871121870751	60
FBtr0072927_232	0.292888679471305	0.11707159316664	12
FBtr0072927_254	0.249203534220613	0.0515121147290649	50
FBtr0072927_291	0.0230154763722928	0	11
FBtr0072927_323	0	0	27
FBtr0072927_338	0.540286698055285	0.347845860661078	22
FBtr0072927_384	0.0107528853306463	0	19
FBtr0072927_393	0.164913983097698	0	16
FBtr0072927_443	0.0611296047253455	0	15
FBtr0072927_679	0.139901584666303	0.057509960448179	59
FBtr0072927_763	0.164913983097698	0.0107528853306463	31
FBtr0072927_793	0.147633878651314	0.00875295424695919	21
FBtr0072927_820	0.0970539299116009	0	12
FBtr0072927_915	0.0611296047253455	0	45
FBtr0072953_192	0.0306896996918809	0.0306896996918809	15
FBtr0072953_3	0.551969021076023	0.311803530829627	29
FBtr0072973_195	0.348035560799926	0.0789758023182226	19
FBtr0072973_288	0.0567567436949677	0.00888340379674985	12
FBtr0072973_410	0.235437273062469	0.155859643895591	11
FBtr0072973_78	0.305538159138711	0.0188871121870751	25
FBtr0072983_86	0.207490277348104	0.0259212905367118	48
FBtr0072984_73	0.547055038294141	0.414126490878801	10
FBtr0072989_32	0.46894242336641	0.117535706697702	34
FBtr0072989_86	0.432323281944624	0.174664187746241	16
FBtr0073000_159	0.00888340379674985	0.00888340379674985	29
FBtr0073000_23	0.118233888128075	0.145191818338634	12
FBtr0073000_322	0.480818687232948	0.0551317590062314	33
FBtr0073000_92	0.0107528853306463	0	34
FBtr0073006_3	0.127416360896036	0	22
FBtr0073009_5	0.0107528853306463	0.0107528853306463	13
FBtr0073009_53	0.378281477615192	0.032689630775568	24
FBtr0073032_192	0.032689630775568	0.00875295424695919	68
FBtr0073032_21	0.0792273523871911	0	45
FBtr0073032_37	0.0107528853306463	0	20
FBtr0073032_45	0.032689630775568	0	37
FBtr0073033_6	0.032689630775568	0.0306896996918809	22
FBtr0073035_204	0.353058833460173	0.0960319651541548	25
FBtr0073035_219	0.355803809558294	0.26595194051377	20
FBtr0073035_35	0.293898936228136	0.0107528853306463	17
FBtr0073042_13	0.172497295275089	0.00875295424695919	16
FBtr0073042_207	0	0	16
FBtr0073050_317	0.118956705837578	0.116956774753891	15
FBtr0073050_580	0.123419797251239	0	25
FBtr0073053_186	0.200926936778347	0.0107528853306463	11
FBtr0073055_3	0.049432861195532	0	72
FBtr0073063_164	0.227241655086374	0.184665360835969	61
FBtr0073066_191	0.00875295424695919	0.00875295424695919	12
FBtr0073072_312	0.219977659194312	0.116137650712337	34
FBtr0073072_565	0.292526701709135	0.161206198086392	13
FBtr0073075_6	0.0667930162230754	0.0567567436949677	11
FBtr0073082_104	0.00875295424695919	0	22
FBtr0073082_122	0.0248849579061893	0	16
FBtr0073082_126	0.00875295424695919	0	12
FBtr0073082_129	0.00875295424695919	0	11
FBtr0073082_19	0	0	12
FBtr0073089_195	0.331283113816612	0.288706819566207	13
FBtr0073095_117	0.362627587785378	0.362627587785378	20
FBtr0073114_162	0.254766246912211	0.0902868924137094	12
FBtr0073127_5	0.274751603945861	0	22
FBtr0073143_196	0.121090224453838	0.129725256518666	18
FBtr0073145_104	0.205373011850936	0.0107528853306463	20
FBtr0073145_139	0.109833586298872	0.032689630775568	13
FBtr0073145_545	0.567072140098528	0.567072140098528	17
FBtr0073153_221	0.459006834730901	0.478898504950695	11
FBtr0073156_357	0.437233518797941	0.437233518797941	12
FBtr0073157_171	0.565202658564632	0.407566615512284	12
FBtr0073185_203	0	0.0854147070010253	11
FBtr0073185_399	0.207659782808834	0.0701295446229306	30
FBtr0073199_1289	0	0	31
FBtr0073199_1404	0.0107528853306463	0.250774634560346	12
FBtr0073204_99	0.0107528853306463	0.00875295424695919	11
FBtr0073210_160	0.0779342174923093	0.032689630775568	15
FBtr0073211_274	0.239672207599459	0	26
FBtr0073211_322	0	0	10
FBtr0073211_417	0.243127024001636	0.184665360835969	23
FBtr0073217_151	0.288376718164771	0.248596097251776	10
FBtr0073217_47	0.0107528853306463	0.0107528853306463	15
FBtr0073217_54	0.453596226038906	0.288376718164771	10
FBtr0073217_76	0.0714278378456723	0.0714278378456723	35
FBtr0073220_508	0.370823205761472	0.370823205761472	10
FBtr0073220_613	0.17296930859227	0.0764330230222778	16
FBtr0073220_676	0.0818865905845065	0.0818865905845065	21
FBtr0073220_700	0.370823205761472	0.192860978812064	13
FBtr0073220_729	0.370823205761472	0.192860978812064	35
FBtr0073231_195	0.478694105331979	0.0760647359584129	10
FBtr0073231_67	0.0107528853306463	0.0107528853306463	13
FBtr0073237_135	0.267312124898164	0.14253878855735	11
FBtr0073237_87	0	0	27
FBtr0073242_6	0.0611296047253455	0.0107528853306463	27
FBtr0073255_137	0.351792283253636	0.00888340379674985	25
FBtr0073271_221	0.323353163761569	0.127415527492726	20
FBtr0073271_443	0.301940992187468	0	37
FBtr0073271_634	0.0107528853306463	0.0107528853306463	14
FBtr0073271_675	0.122647118337556	0.00875295424695919	11
FBtr0073271_801	0.0107528853306463	0.0107528853306463	12
FBtr0073275_177	0.032689630775568	0.0259212905367118	18
FBtr0073275_282	0.181863309770065	0.0832657791961846	23
FBtr0073275_288	0.184665360835969	0.0199234448175977	21
FBtr0073275_65	0.472623069256853	0	119
FBtr0073284_10	0	0	16
FBtr0073284_112	0.172336729161449	0.0199234448175977	10
FBtr0073284_270	0.254766246912211	0.0107528853306463	30
FBtr0073284_290	0.254766246912211	0	39
FBtr0073284_450	0	0	18
FBtr0073284_460	0.0514327922792191	0	17
FBtr0073284_656	0.032689630775568	0.0306896996918809	15
FBtr0073291_266	0.502116107066565	0.322072331654086	12
FBtr0073298_462	0.488665398719852	0.460699717225993	16
FBtr0073309_166	0	0	19
FBtr0073323_28	0.288376718164771	0	81
FBtr0073323_292	0.245800423914366	0.245800423914366	17
FBtr0073323_551	0.28523815638734	0.175699537838124	11
FBtr0073323_645	0	0	34
FBtr0073323_654	0.240984584460885	0	31
FBtr0073323_695	0.00888340379674985	0	13
FBtr0073323_733	0.331054252494827	0.217583519571997	10
FBtr0073323_750	0.353661764787533	0.157502746772302	58
FBtr0073323_789	0.463657246259008	0.415325556471571	45
FBtr0073336_20	0.032689630775568	0.032689630775568	16
FBtr0073344_307	0.146222255737317	0.0248849579061893	14
FBtr0073345_392	0.032689630775568	0.032689630775568	11
FBtr0073345_544	0.370823205761472	0.370823205761472	17
FBtr0073345_644	0.364054865522616	0.243045332931854	22
FBtr0073345_938	0.299540313419597	0.299540313419597	13
FBtr0073345_990	0.497100905259432	0.434700990362718	10
FBtr0073355_233	0.215292704414877	0.0711658772534531	17
FBtr0073355_248	0.219977659194312	0.0259212905367118	12
FBtr0073355_52	0.117928836198359	0.0239213594530247	26
FBtr0073355_73	0.165083488558428	0.0306896996918809	19
FBtr0073358_179	0	0	15
FBtr0073358_260	0.50903140701343	0.487732601098517	15
FBtr0073358_304	0.547302076580765	0.259254079877	49
FBtr0073358_69	0.0611296047253455	0	18
FBtr0073358_93	0.00875295424695919	0	10
FBtr0073374_28	0.032689630775568	0.032689630775568	23
FBtr0073377_27	0.101508352176297	0	14
FBtr0073379_7	0.0230154763722928	0.0230154763722928	18
FBtr0073380_6	0.346666616030836	0.222449401823853	13
FBtr0073380_96	0.260037693042119	0.12085166933565	14
FBtr0073387_40	0.302495029935755	0.0611296047253455	29
FBtr0073393_134	0.381362946879507	0	12
FBtr0073394_71	0.519110358563712	0.525878698802568	17
FBtr0073414_234	0	0	10
FBtr0073448_85	0.181742589107344	0.032689630775568	21
FBtr0073451_13	0.0719363717731952	0.0551317590062314	21
FBtr0073451_59	0.473241384332061	0	21
FBtr0073454_144	0.306864165214701	0.00875295424695919	18
FBtr0073454_83	0.151795662309291	0.0970481004747592	13
FBtr0073457_31	0	0	90
FBtr0073457_344	0.16185091888755	0.032689630775568	15
FBtr0073460_4	0	0	21
FBtr0073460_45	0.0107528853306463	0	14
FBtr0073473_122	0.177843305560572	0	15
FBtr0073473_31	0.00888340379674985	0	16
FBtr0073473_97	0	0	12
FBtr0073478_213	0.350945059484245	0	142
FBtr0073478_223	0.282780546523416	0	113
FBtr0073478_265	0.179742658023657	0	99
FBtr0073478_71	0.158477644419826	0.0107528853306463	16
FBtr0073480_58	0.20425261075803	0.0308201492416716	16
FBtr0073481_123	0.00888340379674985	0.00888340379674985	16
FBtr0073481_214	0.279156043943581	0.0617536834423972	17
FBtr0073481_224	0.279156043943581	0.0188871121870751	104
FBtr0073481_496	0.082229446565662	0	20
FBtr0073481_526	0.239250640623308	0	10
FBtr0073481_814	0.209742633135602	0	13
FBtr0073499_31	0.206122092291927	0.032689630775568	27
FBtr0073509_128	0.0259212905367118	0.0107528853306463	50
FBtr0073509_191	0.135598802327156	0.0248849579061893	29
FBtr0073509_198	0.032689630775568	0.0248849579061893	37
FBtr0073511_10	0	0	28
FBtr0073516_104	0.0692963957195567	0	16
FBtr0073516_56	0.0188871121870751	0	12
FBtr0073540_44	0.00888340379674985	0	27
FBtr0073542_111	0.224318883357749	0.137387145469256	10
FBtr0073547_310	0.165083488558428	0.0107528853306463	24
FBtr0073552_106	0.0199234448175977	0	45
FBtr0073552_150	0.0199234448175977	0	45
FBtr0073552_178	0.0107528853306463	0.0107528853306463	21
FBtr0073552_20	0	0	10
FBtr0073552_215	0.0611296047253455	0.0107528853306463	25
FBtr0073552_53	0	0	16
FBtr0073555_81	0.0107528853306463	0.00888340379674985	13
FBtr0073569_55	0	0	42
FBtr0073570_7	0	0	11
FBtr0073574_247	0.243663551507732	0.0927238365073283	27
FBtr0073580_124	0.209974524536371	0.032689630775568	14
FBtr0073580_175	0	0	11
FBtr0073580_231	0.448779242629723	0	36
FBtr0073580_249	0.187367012243666	0	30
FBtr0073580_279	0.178680182847177	0	20
FBtr0073580_373	0.263833643351031	0.127711876937344	25
FBtr0073580_395	0.338395321525063	0.0590841320984286	21
FBtr0073582_5	0.1869607202343	0.0940320340704678	10
FBtr0073590_83	0.368570753474643	0.0107528853306463	15
FBtr0073590_87	0.199454992132721	0.0107528853306463	74
FBtr0073596_22	0.0702206198139906	0.0240518090028154	17
FBtr0073600_120	0.129725256518666	0.0657566835925528	11
FBtr0073604_45	0	0	10
FBtr0073612_159	0.032689630775568	0	17
FBtr0073615_434	0.282780546523416	0.282780546523416	10
FBtr0073620_281	0.222449401823853	0.222449401823853	13
FBtr0073620_331	0.313626613730783	0.0582875827593941	13
FBtr0073622_12	0	0	15
FBtr0073622_16	0.194391256425839	0.0199234448175977	19
FBtr0073623_98	0	0	28
FBtr0073641_36	0.128559570921656	0.0867886451718461	10
FBtr0073641_84	0.171135865172062	0.128559570921656	13
FBtr0073655_23	0.19736095314719	0.0834521167719908	17
FBtr0073655_49	0.133385511223263	0.0199234448175977	15
FBtr0073658_2	0.166292388310264	0.100037097062253	25
FBtr0073660_1	0.311372640263595	0.110429215258696	63
FBtr0073660_218	0.279362508647974	0.137387145469256	18
FBtr0073660_225	0.375015391094957	0.251843475183586	14
FBtr0073669_26	0.314396897706531	0.159850987803863	18
FBtr0073678_268	0.0926064933211817	0.0107528853306463	11
FBtr0073685_22	0.0649235346891789	0	34
FBtr0073685_85	0.0551317590062314	0	13
FBtr0073685_92	0.126913713427687	0	84
FBtr0073695_139	0.217550543118893	0	12
FBtr0073725_29	0.505778840926695	0.457447151139258	11
FBtr0073732_77	0.00875295424695919	0	40
FBtr0073753_193	0.292550287900095	0.0883509754769506	12
FBtr0073753_218	0.187734065870631	0.0199234448175977	11
FBtr0073756_126	0.294419769433991	0.0981676155283562	62
FBtr0073756_93	0.224318883357749	0.109833586298872	10
FBtr0073767_41	0.288289872276197	0.224318883357749	27
FBtr0073774_308	0.207659782808834	0.0892434276053805	12
FBtr0073787_136	0.0719363717731952	0	48
FBtr0073787_174	0.186492040530361	0.186492040530361	12
FBtr0073839_5	0	0	17
FBtr0073841_65	0.0107528853306463	0.00875295424695919	62
FBtr0073841_85	0.0107528853306463	0	60
FBtr0073843_167	0.0779342174923093	0.00888340379674985	14
FBtr0073846_173	0.223042811299071	0.0847037394093333	12
FBtr0073847_19	0.265105746655417	0.0107528853306463	14
FBtr0073847_31	0.21375501389797	0.0259212905367118	10
FBtr0073899_2	0	0	27
FBtr0073900_29	0.204427213137955	0.0982139001164325	19
FBtr0073913_564	0.179873107573447	0.0927238365073283	14
FBtr0073923_482	0.449237789903936	0.188947294056083	25
FBtr0073939_300	0.118167452725213	0.0667930162230754	16
FBtr0073946_134	0.224318883357749	0.130368152605207	10
FBtr0073946_147	0.305294896607718	0.0107528853306463	60
FBtr0073946_94	0.347871190858123	0.145191818338634	18
FBtr0073958_128	0.349789948459348	0.245713578025791	10
FBtr0073961_125	0.145191818338634	0.0248849579061893	20
FBtr0073962_29	0.0546232250787086	0.0546232250787086	16
FBtr0073962_38	0.116877190878586	0.0248849579061893	13
FBtr0073962_76	0.150993542327075	0.0653146333175577	35
FBtr0073962_97	0.146385971238204	0.032689630775568	28
FBtr0073964_28	0.147922047584488	0.109225833514044	18
FBtr0073974_97	0.277258328460051	0	48
FBtr0073980_198	0.181742589107344	0.163545798041521	14
FBtr0073980_217	0.505337084536025	0.0852203047129714	34
FBtr0073980_249	0.168675544554211	0	54
FBtr0073992_119	0.179873107573447	0.0759192237403646	70
FBtr0074001_33	0	0	11
FBtr0074017_95	0.123583512752126	0	40
FBtr0074036_45	0.0551317590062314	0	11
FBtr0074045_28	0	0	27
FBtr0074045_64	0.0308201492416716	0.0308201492416716	15
FBtr0074046_15	0	0	66
FBtr0074062_139	0.00888340379674985	0.00888340379674985	15
FBtr0074064_433	0.0714278378456723	0.0248849579061893	23
FBtr0074064_439	0.0546232250787086	0.0259212905367118	21
FBtr0074064_476	0.181742589107344	0.0230154763722928	42
FBtr0074064_611	0.0107528853306463	0.0107528853306463	10
FBtr0074064_86	0	0	43
FBtr0074072_166	0.0266917850564539	0	24
FBtr0074072_420	0.280911064989519	0.0308201492416716	13
FBtr0074103_5	0.0266917850564539	0	10
FBtr0074110_348	0.032689630775568	0	10
FBtr0074110_37	0.235437273062469	0.166971462873156	27
FBtr0074116_148	0	0	12
FBtr0074116_337	0.165903048601505	0.0259212905367118	23
FBtr0074116_386	0.235437273062469	0.0248849579061893	20
FBtr0074116_390	0.0735613564619315	0.0248849579061893	10
FBtr0074116_589	0.192860978812064	0.192860978812064	17
FBtr0074116_652	0.16081018237848	0.0107528853306463	40
FBtr0074116_733	0.192860978812064	0.17296930859227	13
FBtr0074117_7	0.0702206198139906	0.0266917850564539	14
FBtr0074129_183	0.164033567067608	0.0308201492416716	15
FBtr0074129_206	0.190991497278168	0.190991497278168	16
FBtr0074130_265	0.175699537838124	0.0719363717731952	10
FBtr0074130_314	0.145022312877904	0.032689630775568	17
FBtr0074130_323	0.106769451823419	0.0586616518877021	14
FBtr0074130_576	0.397295468876821	0.105711707745945	11
FBtr0074146_46	0.192860978812064	0.116233957044388	13
FBtr0074146_971	0.192860978812064	0.164913983097698	43
FBtr0074173_163	0	0	17
FBtr0074173_291	0.158940700844584	0.135946278871719	119
FBtr0074173_297	0.235437273062469	0.159821116874674	117
FBtr0074173_406	0.465138946109702	0.306655621388364	18
FBtr0074174_104	0.147482633495755	0	30
FBtr0074174_184	0	0	29
FBtr0074174_21	0.164913983097698	0.0306896996918809	29
FBtr0074174_212	0.032689630775568	0.0107528853306463	35
FBtr0074174_36	0.17296930859227	0.170969377508583	24
FBtr0074174_414	0.032689630775568	0.032689630775568	34
FBtr0074174_421	0.032689630775568	0.032689630775568	29
FBtr0074174_435	0.192860978812064	0.0653146333175577	27
FBtr0074174_465	0	0	17
FBtr0074178_3	0.365067324218721	0.17296930859227	20
FBtr0074184_149	0.133023507143094	0.133023507143094	18
FBtr0074185_220	0.0722124361812313	0.0230154763722928	16
FBtr0074185_229	0.127416360896036	0.0308201492416716	13
FBtr0074185_235	0.0682600630890342	0.0230154763722928	11
FBtr0074185_327	0.135946278871719	0	20
FBtr0074185_334	0.118140432912613	0	36
FBtr0074190_302	0.166200968353414	0	50
FBtr0074190_420	0.17296930859227	0.0107528853306463	18
FBtr0074201_11	0.118167452725213	0.095510506457183	20
FBtr0074201_6	0.032689630775568	0.032689630775568	11
FBtr0074206_188	0	0	10
FBtr0074206_279	0.119759261821316	0.0764330230222778	60
FBtr0074206_319	0.411149728651909	0.0919817715676809	21
FBtr0074206_402	0.284704185236241	0.284704185236241	19
FBtr0074210_27	0	0	25
FBtr0074226_39	0.370823205761472	0.120806463785544	35
FBtr0074230_226	0.0107528853306463	0	15
FBtr0074243_2	0.0248849579061893	0.0107528853306463	38
FBtr0074245_28	0.380758290845928	0.16185091888755	19
FBtr0074250_269	0.21642549251278	0.0308201492416716	15
FBtr0074250_282	0.213900526116018	0.0230154763722928	37
FBtr0074258_34	0.0248849579061893	0.0188871121870751	36
FBtr0074267_129	0.357120099028947	0.233567791528573	21
FBtr0074268_110	0.0199234448175977	0	34
FBtr0074268_146	0.163164704639204	0.0188871121870751	22
FBtr0074268_243	0.165164635722891	0.0701295446229306	30
FBtr0074271_6	0.165903048601505	0.0266917850564539	15
FBtr0074272_158	0	0.132588128480918	12
FBtr0074272_275	0.145883060589862	0.0230154763722928	20
FBtr0074272_283	0.155633265238405	0	24
FBtr0074272_463	0.101761666428484	0	16
FBtr0074272_709	0.356484475482875	0.173830056304228	20
FBtr0074272_8	0.0308201492416716	0.0199234448175977	12
FBtr0074273_147	0.117835661708223	0	35
FBtr0074273_187	0.127416360896036	0.127416360896036	13
FBtr0074273_209	0.238329436957926	0.0230154763722928	42
FBtr0074273_232	0.00888340379674985	0.00888340379674985	14
FBtr0074273_251	0.328744576104885	0.165634438328133	28
FBtr0074273_257	0.307692808476597	0.158866098089276	26
FBtr0074282_16	0.0259212905367118	0.0259212905367118	11
FBtr0074285_114	0.00888340379674985	0	12
FBtr0074286_533	0.256629643724673	0.0107528853306463	37
FBtr0074286_736	0.437884529600928	0.0266917850564539	48
FBtr0074315_438	0.159155613626747	0	19
FBtr0074315_64	0	0	12
FBtr0074315_81	0.0107528853306463	0	109
FBtr0074326_3	0.523555894994583	0.401579030303824	20
FBtr0074334_77	0.0107528853306463	0.0107528853306463	11
FBtr0074335_110	0.368091581661656	0.192860978812064	10
FBtr0074335_139	0.438759989074486	0.143191887254947	18
FBtr0074335_152	0.368091581661656	0.13745362473545	16
FBtr0074335_161	0.297990695585414	0.0199234448175977	13
FBtr0074335_65	0.0614690648073267	0.0259212905367118	25
FBtr0074342_3	0.0107528853306463	0	25
FBtr0074342_44	0.0107528853306463	0	13
FBtr0074359_363	0.209822415273169	0	10
FBtr0074359_379	0.145752611040071	0	13
FBtr0074359_385	0.26648511686129	0.223908822610885	11
FBtr0074368_30	0.0228850268225022	0	68
FBtr0074368_353	0.158834852483258	0.0779342174923093	19
FBtr0074368_372	0.128559570921656	0.00888340379674985	49
FBtr0074368_524	0.032689630775568	0.0266917850564539	10
FBtr0074372_122	0.147752542123758	0.0259212905367118	77
FBtr0074372_131	0.245800423914366	0.0259212905367118	74
FBtr0074372_322	0.19119111053008	0.0199234448175977	26
FBtr0074372_62	0.0779342174923093	0.0259212905367118	97
FBtr0074386_188	0.0308201492416716	0.0308201492416716	32
FBtr0074417_133	0.207222635577105	0.00888340379674985	13
FBtr0074417_27	0.0807007392591777	0.0760647359584129	12
FBtr0074446_6	0.032689630775568	0.032689630775568	15
FBtr0074463_23	0.0902868924137094	0.032689630775568	18
FBtr0074469_198	0.236384873681135	0.143322336804738	26
FBtr0074480_24	0.115375341090372	0.0308201492416716	65
FBtr0074486_15	0.032689630775568	0	18
FBtr0074492_92	0.0735613564619315	0.032689630775568	19
FBtr0074509_4	0.0308201492416716	0.0308201492416716	28
FBtr0074539_23	0.0552854885809232	0.0107528853306463	11
FBtr0074581_113	0.420489656745994	0.340792789497021	20
FBtr0074592_24	0	0	10
FBtr0074601_66	0	0	14
FBtr0074613_35	0.357314501317001	0.27896116793154	10
FBtr0074622_160	0.192860978812064	0	104
FBtr0074655_113	0.322544166008872	0	34
FBtr0074666_52	0.154772517526447	0.0779342174923093	18
FBtr0074674_147	0	0	44
FBtr0074678_23	0.00888340379674985	0.00888340379674985	12
FBtr0074683_345	0.358989580562843	0.235437273062469	10
FBtr0074684_456	0.165967843515745	0.0682374050461828	11
FBtr0074684_600	0.182140789209196	0.032689630775568	18
FBtr0074687_180	0.0259212905367118	0.00875295424695919	14
FBtr0074687_193	0.0248849579061893	0.0248849579061893	11
FBtr0074687_826	0.258146025434825	0.032689630775568	18
FBtr0074687_83	0.032689630775568	0	183
FBtr0074691_20	0.173937916237965	0.110362779855834	12
FBtr0074691_271	0.282687384315012	0.0667930162230754	20
FBtr0074698_17	0.497155143146892	0.193910341484033	107
FBtr0074721_272	0.244554301738874	0.0753207524366175	23
FBtr0074721_650	0.319982486003108	0.233567791528573	24
FBtr0074727_68	0.0714278378456723	0.0308201492416716	12
FBtr0074746_5	0.231407952281228	0	34
FBtr0074747_31	0	0	18
FBtr0074756_250	0.459852365375672	0.123287996710819	11
FBtr0074769_24	0.0199234448175977	0	25
FBtr0074787_27	0.129417642970353	0	10
FBtr0074788_474	0.437884529600928	0.174168795273028	45
FBtr0074788_496	0.486216219388365	0.0107528853306463	17
FBtr0074790_216	0.19935375205307	0.0107528853306463	15
FBtr0074790_239	0.305538159138711	0.0107528853306463	26
FBtr0074790_66	0.241200713134616	0.125125545738916	10
FBtr0074802_1097	0.204344723755529	0	36
FBtr0074802_1127	0.130497426617696	0	26
FBtr0074802_1131	0	0.0188871121870751	16
FBtr0074802_1135	0.00888340379674985	0	47
FBtr0074802_1150	0.00888340379674985	0	42
FBtr0074802_1204	0.0760647359584129	0.0266917850564539	24
FBtr0074802_1221	0.0997794263039169	0.0199234448175977	16
FBtr0074802_1291	0.00888340379674985	0.00888340379674985	11
FBtr0074802_1359	0	0	11
FBtr0074802_144	0	0	12
FBtr0074802_1484	0.0773578708532947	0.00888340379674985	42
FBtr0074802_152	0.0266917850564539	0	23
FBtr0074802_1553	0.00888340379674985	0.00888340379674985	19
FBtr0074802_2036	0.430453800410727	0.375846794237712	24
FBtr0074802_2186	0.280911064989519	0.179873107573447	11
FBtr0074802_2237	0.221838547024175	0.137826445513325	13
FBtr0074802_2292	0.0308201492416716	0	26
FBtr0074802_2326	0.190991497278168	0	25
FBtr0074802_2404	0.198933825565541	0.0240518090028154	43
FBtr0074802_2462	0.552099470625814	0.268310445565053	29
FBtr0074802_2469	0.387877506160322	0.117151367408807	33
FBtr0074802_259	0.110611748129073	0.0577589287214177	10
FBtr0074802_344	0.173830056304228	0	35
FBtr0074802_35	0.00888340379674985	0	27
FBtr0074802_372	0	0	11
FBtr0074802_480	0.0266917850564539	0	27
FBtr0074802_595	0.190991497278168	0.045434946560105	52
FBtr0074802_635	0.11676042230209	0.045434946560105	26
FBtr0074802_942	0.573398276540727	0.0466405390166976	79
FBtr0074825_124	0.145191818338634	0	60
FBtr0074825_6	0.165903048601505	0.140902817858446	14
FBtr0074825_77	0.18776811258904	0.0611296047253455	19
FBtr0074828_141	0.0993748335600379	0.12397896086852	16
FBtr0074828_216	0.192860978812064	0.192860978812064	12
FBtr0074828_23	0.297342541162616	0.212639674633593	11
FBtr0074828_233	0.508784368726806	0.205659851725147	14
FBtr0074838_70	0.370823205761472	0	23
FBtr0074840_5	0.101338846715567	0.0248849579061893	31
FBtr0074846_74	0.370823205761472	0.124564124914562	10
FBtr0074847_1	0.228468196670398	0.00888340379674985	22
FBtr0074847_13	0.196587221513536	0.0230154763722928	18
FBtr0074848_206	0.305538159138711	0.153136862643534	29
FBtr0074848_451	0.297342541162616	0.266379564138824	10
FBtr0074848_480	0.230445646919095	0.032689630775568	39
FBtr0074848_558	0.297342541162616	0.297342541162616	13
FBtr0074848_87	0.072090101347887	0.072090101347887	12
FBtr0074870_182	0.099908779270404	0.0308201492416716	13
FBtr0074872_2	0.0653217611090308	0	21
FBtr0074879_1104	0.377019796238523	0.239294131994394	12
FBtr0074879_51	0.0107528853306463	0.00875295424695919	16
FBtr0074881_55	0.305538159138711	0.16970169211901	19
FBtr0074902_123	0.392481336584227	0.305538159138711	13
FBtr0074912_2	0.129581358471241	0.048510020550594	10
FBtr0074916_144	0.0611296047253455	0	13
FBtr0074916_329	0.343045715507837	0.207659782808834	11
FBtr0074916_339	0.117795784675706	0.0259212905367118	15
FBtr0074916_71	0.032689630775568	0	10
FBtr0074921_373	0.032689630775568	0.0107528853306463	12
FBtr0074924_6	0.278580228928152	0	42
FBtr0074924_78	0.192860978812064	0	18
FBtr0074924_88	0	0.111086340610184	18
FBtr0074932_225	0.200443012811956	0	56
FBtr0074932_318	0.190101308497676	0	25
FBtr0074936_72	0.575267758074623	0.563434132875994	33
FBtr0074938_12	0.0248849579061893	0.0248849579061893	13
FBtr0074965_314	0.100504408230228	0	22
FBtr0074969_164	0.032689630775568	0.0259212905367118	20
FBtr0074969_17	0.52469456428806	0.0199234448175977	23
FBtr0074969_4	0.370823205761472	0.370823205761472	11
FBtr0074969_66	0.165498830450482	0.0199234448175977	20
FBtr0074976_103	0.0701295446229306	0	296
FBtr0074976_1121	0.0714278378456723	0.032689630775568	26
FBtr0074976_1166	0.429925317439746	0.217240481996647	11
FBtr0074976_1169	0.30072231968523	0.174664187746241	10
FBtr0074976_160	0.179551887619504	0	277
FBtr0074976_301	0	0	230
FBtr0074976_442	0.0248849579061893	0	183
FBtr0074976_47	0.0636231649762936	0	16
FBtr0074976_484	0.00875295424695919	0	169
FBtr0074976_535	0.0686283501528991	0	152
FBtr0074976_572	0.0188871121870751	0	18
FBtr0074976_82	0.340217864029967	0.00888340379674985	303
FBtr0074976_910	0.032689630775568	0.0188871121870751	27
FBtr0074976_913	0.0107528853306463	0	26
FBtr0074988_66	0	0	15
FBtr0074990_151	0.400847214470365	0	49
FBtr0074990_225	0.16081018237848	0.154812336659366	10
FBtr0074992_8	0.107759512147598	0	16
FBtr0075019_57	0.032689630775568	0.032689630775568	16
FBtr0075023_95	0.342705174633352	0.0863578107508797	14
FBtr0075025_169	0.162802981284361	0.00875295424695919	67
FBtr0075027_80	0.149307128796207	0	23
FBtr0075033_5	0.00875295424695919	0.00875295424695919	24
FBtr0075039_168	0.285021304845896	0.209966564218854	13
FBtr0075039_176	0.253746591120569	0.135741595018611	13
FBtr0075039_630	0.526936068287186	0.222609208224579	31
FBtr0075046_135	0.518740450311091	0.184665360835969	10
FBtr0075057_10	0.0701295446229306	0	38
FBtr0075062_41	0.215770007649914	0.121360133081841	12
FBtr0075064_26	0.032689630775568	0.032689630775568	11
FBtr0075067_3	0.265105746655417	0.265105746655417	17
FBtr0075077_67	0.165903048601505	0.152784727813097	16
FBtr0075084_290	0.294293162312096	0.205350053782893	25
FBtr0075084_296	0.292526701709135	0.2835089848803	23
FBtr0075084_429	0.362627587785378	0.227241655086374	32
FBtr0075084_678	0	0	10
FBtr0075084_756	0.517224068600939	0.53910645860467	13
FBtr0075124_152	0.0107528853306463	0.0107528853306463	18
FBtr0075124_181	0.0107528853306463	0	29
FBtr0075124_187	0.314615561680859	0	27
FBtr0075124_19	0.0188871121870751	0	16
FBtr0075124_70	0	0	16
FBtr0075125_234	0.0937036793069184	0.0637567525088657	10
FBtr0075126_139	0.488665398719852	0.307157803905393	20
FBtr0075126_166	0.370823205761472	0.201288598724525	11
FBtr0075130_117	0.362627587785378	0.0822434187914826	13
FBtr0075133_199	0.415161840970684	0.28718593396911	16
FBtr0075133_315	0.415161840970684	0.519835647533349	17
FBtr0075136_28	0.42190623709379	0.0308201492416716	22
FBtr0075137_259	0.361111206075225	0.214985625999216	11
FBtr0075137_439	0.362627587785378	0.331096694655008	15
FBtr0075137_590	0.370823205761472	0.363018532892094	17
FBtr0075139_249	0.00888340379674985	0	45
FBtr0075139_318	0.0107528853306463	0.00875295424695919	22
FBtr0075139_327	0.0907410182640432	0.0555100293644919	19
FBtr0075139_407	0.348215693468767	0.230911068454722	24
FBtr0075139_579	0.378722567283213	0.235437273062469	14
FBtr0075139_620	0.488665398719852	0.0818865905845065	72
FBtr0075139_831	0.488665398719852	0.328246911511067	16
FBtr0075140_139	0.305538159138711	0.235437273062469	29
FBtr0075140_153	0.111399112486356	0.111399112486356	29
FBtr0075144_13	0.497155143146892	0.217240481996647	21
FBtr0075153_387	0.280572045295393	0.280572045295393	14
FBtr0075153_889	0.577172479409563	0.100440209857305	10
FBtr0075186_12	0.463699284876533	0.120056199034586	39
FBtr0075186_244	0.239670526756572	0.111225764597731	14
FBtr0075186_504	0.526936068287186	0.46945729466816	15
FBtr0075187_1	0.15770743062541	0.102373889764125	20
FBtr0075187_179	0.0107528853306463	0	26
FBtr0075187_19	0.0259212905367118	0.0107528853306463	14
FBtr0075187_204	0	0	16
FBtr0075213_18	0	0	22
FBtr0075223_96	0.0107528853306463	0	21
FBtr0075229_29	0.456835182210944	0.134700288286224	11
FBtr0075233_139	0.272775323970865	0.0492876428618091	17
FBtr0075233_198	0.305538159138711	0.147706257535682	17
FBtr0075233_248	0.409893342456696	0.192860978812064	36
FBtr0075233_283	0.404540001731145	0.272775323970865	14
FBtr0075233_296	0.370823205761472	0.358989580562843	20
FBtr0075233_514	0.182477878916709	0.0611296047253455	27
FBtr0075238_21	0.526936068287186	0.192860978812064	12
FBtr0075275_107	0.358157598424104	0.38076511071681	11
FBtr0075279_145	0.334680592071012	0.226819251197846	12
FBtr0075279_164	0.362627587785378	0.285508915963987	16
FBtr0075309_5	0	0	15
FBtr0075310_34	0.0714278378456723	0.0107528853306463	15
FBtr0075311_193	0.460452678939369	0.305538159138711	13
FBtr0075316_56	0.0107528853306463	0.00888340379674985	27
FBtr0075318_24	0.137956052887139	0.0546232250787086	18
FBtr0075318_252	0.368953724227576	0.234403058153622	11
FBtr0075318_322	0.032689630775568	0.0230154763722928	40
FBtr0075318_391	0.297733486269333	0.179963439719661	17
FBtr0075318_397	0.350655421129444	0.180999772350184	15
FBtr0075318_98	0.0526232939950215	0.00875295424695919	35
FBtr0075326_45	0.285646488918917	0.17296930859227	12
FBtr0075330_1	0	0	38
FBtr0075330_67	0.498970386793328	0.192860978812064	16
FBtr0075332_116	0.381526662380394	0.224318883357749	15
FBtr0075332_245	0.432486997445511	0.0792273523871911	29
FBtr0075332_251	0.370823205761472	0.0792273523871911	27
FBtr0075332_346	0.188334774204317	0.0248849579061893	15
FBtr0075332_354	0.254305123983134	0.102373889764125	11
FBtr0075332_611	0.327461245542004	0.15770743062541	12
FBtr0075332_622	0.251128239689677	0.308217668336343	12
FBtr0075354_112	0.460699717225993	0.19515907001872	31
FBtr0075369_1	0.395460730611048	0.352884436360643	11
FBtr0075381_18	0.252575677014368	0.252575677014368	11
FBtr0075387_8	0.167860748069005	0.0492876428618091	23
FBtr0075408_233	0.032689630775568	0.032689630775568	19
FBtr0075408_343	0.293898936228136	0.293704533940082	13
FBtr0075412_255	0.148278875791465	0.148278875791465	14
FBtr0075435_136	0.0107528853306463	0	21
FBtr0075435_236	0.498970386793328	0.370823205761472	11
FBtr0075437_16	0.0248849579061893	0.0228850268225022	16
FBtr0075457_29	0.305538159138711	0.156507215813338	16
FBtr0075459_38	0.222543523761963	0.150812363079128	11
FBtr0075459_97	0.305538159138711	0.032689630775568	25
FBtr0075485_162	0.505637262372273	0.370823205761472	15
FBtr0075485_235	0.269395545448251	0.269395545448251	12
FBtr0075485_317	0.370823205761472	0.2702811671786	25
FBtr0075490_219	0.0107528853306463	0	19
FBtr0075490_231	0.113858542678565	0	15
FBtr0075490_250	0	0	68
FBtr0075490_265	0.209611525635829	0	63
FBtr0075490_403	0.343645130750492	0.0779342174923093	17
FBtr0075490_43	0.337580761901851	0.0812051061701471	17
FBtr0075490_52	0.111814296470414	0.166468569770146	14
FBtr0075490_576	0.0514327922792191	0.0514327922792191	19
FBtr0075490_639	0.207451224946231	0.0742050973562492	25
FBtr0075497_28	0.0248849579061893	0.0107528853306463	31
FBtr0075497_37	0.0259212905367118	0.032689630775568	28
FBtr0075511_144	0.370823205761472	0.0946147294881766	27
FBtr0075512_27	0.140902817858446	0.140902817858446	10
FBtr0075522_61	0.262961864888306	0.00875295424695919	12
FBtr0075526_67	0.032689630775568	0.0107528853306463	15
FBtr0075535_347	0.586072524954527	0	26
FBtr0075558_150	0.459979656765548	0.032689630775568	28
FBtr0075558_307	0.349905042333822	0.0248849579061893	16
FBtr0075558_354	0.432323281944624	0.0622395593270687	40
FBtr0075558_408	0.421204892239903	0.0818865905845065	22
FBtr0075558_444	0.432323281944624	0.432323281944624	10
FBtr0075558_528	0.251843475183586	0.143480692206437	25
FBtr0075558_532	0.236003934677747	0.0852134313288248	35
FBtr0075558_595	0.536997088507289	0.536997088507289	14
FBtr0075561_81	0	0	21
FBtr0075561_90	0	0	18
FBtr0075607_198	0.0188871121870751	0.0188871121870751	10
FBtr0075607_296	0.441234819682609	0.130203632650808	15
FBtr0075627_274	0.032689630775568	0.00875295424695919	10
FBtr0075637_79	0.432323281944624	0.150335806398004	27
FBtr0075641_168	0.370823205761472	0.323825750811135	14
FBtr0075651_212	0.30072231968523	0.163545798041521	71
FBtr0075651_261	0.144455795134356	0.144455795134356	10
FBtr0075651_359	0.370823205761472	0.258146025434825	22
FBtr0075651_61	0.171439732791809	0.032689630775568	33
FBtr0075654_29	0.159821116874674	0.032689630775568	20
FBtr0075655_335	0.00875295424695919	0	16
FBtr0075655_353	0	0	10
FBtr0075657_274	0.032689630775568	0.0266917850564539	47
FBtr0075671_282	0.370823205761472	0.0590841320984286	62
FBtr0075671_303	0.0259212905367118	0.0486253793595945	55
FBtr0075671_309	0.298871058979506	0.0551317590062314	53
FBtr0075671_51	0.266746603729522	0.200674669982531	12
FBtr0075679_222	0.413465221319693	0.27606754426439	10
FBtr0075693_287	0.370823205761472	0.225908753694572	13
FBtr0075693_53	0.491577836247424	0.453307166680089	14
FBtr0075695_196	0.220586561198443	0.00888340379674985	37
FBtr0075695_443	0.432323281944624	0.392481336584227	29
FBtr0075695_452	0.358989580562843	0.358989580562843	26
FBtr0075699_13	0.0650819778175427	0.0650819778175427	10
FBtr0075699_38	0.204702122185823	0	93
FBtr0075743_18	0.264414706175517	0.264414706175517	10
FBtr0075743_230	0.118167452725213	0.032689630775568	26
FBtr0075743_28	0.338265819423247	0.147706257535682	19
FBtr0075743_34	0.150734406533445	0.122517502191077	17
FBtr0075746_208	0.328246911511067	0.140403296968411	39
FBtr0075746_218	0.305538159138711	0.147725288080965	48
FBtr0075746_230	0.305538159138711	0.147725288080965	44
FBtr0075746_238	0.3733199645266	0.235919764452433	29
FBtr0075746_246	0.364534340869862	0.315612110269129	18
FBtr0075746_266	0.575267758074623	0.274081196777401	32
FBtr0075746_283	0.575267758074623	0.362222395868382	14
FBtr0075746_384	0.662616934522447	0.0259212905367118	76
FBtr0075746_496	0.157502746772302	0.00875295424695919	110
FBtr0075746_561	0.526936068287186	0.0973331068616859	17
FBtr0075746_71	0.233179911591507	0.119559631024071	22
FBtr0075746_764	0.557070967008801	0.129555751057936	32
FBtr0075746_786	0.370229766459189	0.243718880714896	12
FBtr0075746_912	0.126028411022396	0.0199234448175977	57
FBtr0075750_205	0.045434946560105	0	15
FBtr0075751_79	0.190991497278168	0.143322336804738	24
FBtr0075756_99	0.420684059034048	0.17296930859227	25
FBtr0075758_270	0.515296845376611	0.179821796247508	14
FBtr0075758_278	0.359183982850897	0.157502746772302	25
FBtr0075758_314	0.0107528853306463	0.0107528853306463	13
FBtr0075761_649	0.0779342174923093	0.0266917850564539	13
FBtr0075761_684	0.293898936228136	0.138521574055781	45
FBtr0075761_705	0.032689630775568	0.0306896996918809	38
FBtr0075761_721	0.231773149611977	0.0486253793595945	10
FBtr0075769_101	0.0852203047129714	0	57
FBtr0075769_353	0.0107528853306463	0	21
FBtr0075769_369	0	0	10
FBtr0075769_383	0	0	11
FBtr0075769_98	0.180532347137544	0.0107528853306463	58
FBtr0075778_183	0	0	10
FBtr0075778_251	0.321789216654042	0.0259212905367118	32
FBtr0075778_302	0.032689630775568	0.0259212905367118	15
FBtr0075784_138	0	0	14
FBtr0075784_183	0.40318451072329	0.137956052887139	31
FBtr0075784_55	0.19736095314719	0.116696197611168	15
FBtr0075784_87	0.192860978812064	0.101338846715567	31
FBtr0075792_22	0	0.0188871121870751	23
FBtr0075793_183	0.359183982850897	0.272775323970865	27
FBtr0075793_207	0.235437273062469	0.190991497278168	19
FBtr0075793_213	0.359183982850897	0.253446104486463	17
FBtr0075810_222	0.563628535164048	0.16185091888755	26
FBtr0075810_6	0.0259212905367118	0	38
FBtr0075812_223	0.525357865596713	0.30072231968523	14
FBtr0075812_366	0.339292312631103	0.0902868924137094	37
FBtr0075812_406	0.165083488558428	0	12
FBtr0075812_528	0.32109552156528	0.154772517526447	20
FBtr0075812_534	0.294955796898101	0.17296930859227	18
FBtr0075812_578	0.420684059034048	0.258146025434825	21
FBtr0075813_64	0.102379407771308	0	34
FBtr0075817_18	0.650977711611871	0	70
FBtr0075817_29	0.563628535164048	0.258146025434825	17
FBtr0075818_24	0.0308201492416716	0.0308201492416716	13
FBtr0075832_272	0.352347707083219	0.0667588686190027	32
FBtr0075832_300	0.305538159138711	0.0604327321768041	33
FBtr0075832_567	0.525622010582873	0.388432929989905	10
FBtr0075832_691	0.497675014868507	0.0914125527201394	13
FBtr0075832_697	0.456147054256299	0.127019678465476	11
FBtr0075832_765	0.432323281944624	0.546105519970594	17
FBtr0075838_46	0.541744136219704	0.414607908494394	13
FBtr0075855_190	0	0	52
FBtr0075855_199	0.032689630775568	0	49
FBtr0075855_373	0.348157925460336	0.268541877278101	14
FBtr0075878_5	0.032689630775568	0.032689630775568	17
FBtr0075897_1	0.00888340379674985	0	20
FBtr0075898_105	0.164913983097698	0.0259212905367118	17
FBtr0075908_225	0.305538159138711	0.0832324842952888	18
FBtr0075908_233	0.032689630775568	0.0107528853306463	18
FBtr0075909_279	0.0306896996918809	0	30
FBtr0075909_382	0	0	14
FBtr0075909_394	0.198078206354378	0.0107528853306463	10
FBtr0075909_675	0.192860978812064	0.0107528853306463	50
FBtr0075923_49	0.0107528853306463	0.0107528853306463	13
FBtr0075923_97	0.30072231968523	0.101648907837813	12
FBtr0075936_87	0.351348251233295	0.0107528853306463	20
FBtr0075942_241	0.260159813822403	0.103051775630715	42
FBtr0075942_247	0.460039749530583	0.0107528853306463	40
FBtr0075942_99	0.032689630775568	0.0107528853306463	27
FBtr0075944_47	0	0	16
FBtr0075949_13	0	0	11
FBtr0075949_131	0.244667846360457	0.0306896996918809	31
FBtr0075949_195	0.33931145985285	0.137815760405616	14
FBtr0075949_223	0.120836295237734	0.0259212905367118	32
FBtr0075949_248	0.121360133081841	0.0308201492416716	46
FBtr0075949_257	0.309984128939304	0.0240518090028154	43
FBtr0075949_290	0	0	32
FBtr0075949_49	0.12397896086852	0.032689630775568	14
FBtr0075949_55	0.0259212905367118	0.0259212905367118	12
FBtr0075960_24	0.151796232532609	0	17
FBtr0075960_27	0.138585974200032	0.0107528853306463	16
FBtr0075978_76	0.50903140701343	0.073229506668077	30
FBtr0075981_139	0.609409747640749	0.181742589107344	16
FBtr0075989_399	0.313883477403808	0.0248849579061893	15
FBtr0075989_62	0.196566526793431	0.032689630775568	13
FBtr0076006_47	0.0259212905367118	0	18
FBtr0076007_112	0.129285842429933	0	21
FBtr0076007_274	0.35262641469565	0.0735613564619315	30
FBtr0076007_298	0.258146025434825	0.0266917850564539	22
FBtr0076007_326	0.350931535541679	0.0960310677103792	28
FBtr0076020_397	0.032689630775568	0.032689630775568	15
FBtr0076020_522	0.432486997445511	0.0107528853306463	61
FBtr0076020_673	0.432486997445511	0.0107528853306463	28
FBtr0076035_39	0.0107528853306463	0.0107528853306463	11
FBtr0076035_82	0.421729699463651	0.00888340379674985	30
FBtr0076052_172	0.370823205761472	0.0701295446229306	22
FBtr0076052_375	0.339778599076563	0.137956052887139	24
FBtr0076059_72	0.303538228055024	0.233437341978782	11
FBtr0076061_35	0.117986906863782	0.00888340379674985	11
FBtr0076071_24	0.0308201492416716	0.0308201492416716	14
FBtr0076088_377	0.121090224453838	0	17
FBtr0076088_384	0.0107528853306463	0.0107528853306463	24
FBtr0076106_488	0.498723348506704	0.498723348506704	10
FBtr0076108_107	0.297342541162616	0.209044864020552	11
FBtr0076108_89	0.184665360835969	0.166468569770146	17
FBtr0076133_346	0.203769780743143	0.0650819778175427	27
FBtr0076135_24	0.301077100351862	0.125152392729986	13
FBtr0076135_4	0.395976235299315	0.111296042428489	29
FBtr0076137_18	0.13994786925438	0.121751078188557	10
FBtr0076146_158	0.320438203215132	0.032689630775568	42
FBtr0076146_375	0.250802738674516	0.032689630775568	14
FBtr0076161_180	0.203247938680648	0.0507588979758537	34
FBtr0076161_186	0.370963994775916	0.143100590115427	32
FBtr0076161_59	0.0852203047129714	0	13
FBtr0076161_69	0.0818865905845065	0	71
FBtr0076161_97	0.137055950993583	0.0240518090028154	15
FBtr0076171_1	0.00875295424695919	0	14
FBtr0076174_18	0.0552854885809232	0.0107528853306463	27
FBtr0076181_6	0.654421316546352	0.0912433586890676	36
FBtr0076185_192	0.52420444418737	0.122219854391827	29
FBtr0076186_39	0.418998075363835	0.274698262624909	12
FBtr0076189_1	0.032689630775568	0.0199234448175977	18
FBtr0076189_384	0.359895963685561	0.227241655086374	31
FBtr0076189_420	0.391363347974589	0.251782645514571	19
FBtr0076189_621	0.34410941534855	0.0259212905367118	39
FBtr0076189_703	0	0	49
FBtr0076189_713	0.516008826211275	0.045434946560105	45
FBtr0076216_433	0.0107528853306463	0	87
FBtr0076216_9	0.364351843090151	0	38
FBtr0076223_7	0	0	29
FBtr0076235_112	0.590270938881176	0.401022930978927	28
FBtr0076240_5	0.032689630775568	0	11
FBtr0076252_128	0.0779342174923093	0.0107528853306463	53
FBtr0076252_248	0.35303393663285	0.207659782808834	13
FBtr0076252_271	0.294766675755237	0	22
FBtr0076255_59	0.369607963371809	0.0248849579061893	14
FBtr0076257_26	0.304424156828698	0.0835185521748533	23
FBtr0076269_7	0.143322336804738	0.0308201492416716	19
FBtr0076271_59	0.0667930162230754	0.0107528853306463	11
FBtr0076278_124	0.298036602948834	0	38
FBtr0076278_146	0.166132851230397	0	59
FBtr0076279_168	0.204427213137955	0	34
FBtr0076281_125	0.0107528853306463	0	31
FBtr0076288_166	0.236003934677747	0	21
FBtr0076316_137	0.322035319774425	0.117913523509109	16
FBtr0076316_96	0.361007153478718	0.172336729161449	14
FBtr0076319_537	0.305538159138711	0.192860978812064	36
FBtr0076319_661	0.00888340379674985	0	14
FBtr0076319_702	0.0735613564619315	0.0188871121870751	100
FBtr0076319_719	0.181246880818139	0	44
FBtr0076319_868	0.575267758074623	0.487732601098517	30
FBtr0076343_259	0	0	31
FBtr0076343_307	0.43110803955496	0.369607963371809	15
FBtr0076351_279	0.132588128480918	0	13
FBtr0076357_63	0.535781846117625	0	47
FBtr0076364_221	0.152409880549277	0	26
FBtr0076364_311	0.0764330230222778	0.066628419069212	32
FBtr0076364_340	0.251322641977731	0.110691134619383	21
FBtr0076368_276	0.032689630775568	0.032689630775568	15
FBtr0076370_171	0.144354555054706	0.032689630775568	19
FBtr0076372_107	0.362222395868382	0.239949234369003	14
FBtr0076372_24	0.575267758074623	0.157502746772302	14
FBtr0076375_38	0.4908533017271	0.032689630775568	16
FBtr0076375_88	0.259912486037786	0	38
FBtr0076383_16	0.032689630775568	0.032689630775568	14
FBtr0076392_23	0.192860978812064	0.17296930859227	12
FBtr0076396_386	0.305538159138711	0.105711707745945	12
FBtr0076403_60	0.0107528853306463	0.0107528853306463	11
FBtr0076413_83	0.305538159138711	0.278580228928152	11
FBtr0076416_35	0.305538159138711	0.0567567436949677	58
FBtr0076429_103	0.224318883357749	0.181742589107344	14
FBtr0076429_109	0.175699537838124	0.175699537838124	12
FBtr0076429_268	0.370823205761472	0.305538159138711	26
FBtr0076440_140	0.47238151037768	0.109927857372312	53
FBtr0076468_197	0.575267758074623	0.432323281944624	21
FBtr0076468_45	0.575267758074623	0.314553235394952	20
FBtr0076468_72	0.414126490878801	0.344430796719555	11
FBtr0076511_7	0	0	12
FBtr0076518_160	0.57395370037031	0.572437318660157	11
FBtr0076518_259	0.476707289384603	0.204427213137955	13
FBtr0076520_92	0.130497426617696	0	10
FBtr0076520_97	0.447890655738121	0.152100530013012	21
FBtr0076524_33	0.164057463810959	0.0248849579061893	10
FBtr0076547_14	0.536997088507289	0.0199234448175977	64
FBtr0076553_16	0.235437273062469	0.165903048601505	14
FBtr0076556_157	0.566149027500931	0.293704533940082	28
FBtr0076573_1	0.0585462930787016	0.0585462930787016	14
FBtr0076592_17	0.25682317751875	0.0107528853306463	14
FBtr0076615_104	0.456394092542923	0.262016732897973	10
FBtr0076620_21	0.251128239689677	0.0682072516371351	20
FBtr0076620_8	0.258146025434825	0.154784658896784	22
FBtr0076637_304	0.432323281944624	0.0928594680711783	55
FBtr0076637_327	0.392481336584227	0.0259212905367118	61
FBtr0076637_367	0.432323281944624	0.0107528853306463	34
FBtr0076637_416	0.139453915498461	0.00875295424695919	34
FBtr0076637_803	0.0682374050461828	0.0259212905367118	55
FBtr0076637_83	0.432323281944624	0.065168031534339	12
FBtr0076639_153	0.192860978812064	0.0551317590062314	28
FBtr0076656_19	0.00888340379674985	0.00875295424695919	11
FBtr0076662_240	0.246078254260154	0.154784658896784	17
FBtr0076662_252	0.488665398719852	0.165903048601505	13
FBtr0076662_368	0.526936068287186	0.189293486282281	29
FBtr0076662_836	0.235437273062469	0.305538159138711	11
FBtr0076690_57	0.421368607740791	0.359704816056752	20
FBtr0076695_17	0.299967080832407	0.0248849579061893	11
FBtr0076695_27	0.0248849579061893	0.0230154763722928	18
FBtr0076714_6	0.0107528853306463	0	19
FBtr0076720_26	0	0	15
FBtr0076720_38	0	0	11
FBtr0076724_116	0.16185091888755	0.0107528853306463	10
FBtr0076724_326	0.130497426617696	0	15
FBtr0076724_345	0.476614211393797	0.0611296047253455	32
FBtr0076724_411	0.191827772759856	0.116759452045184	10
FBtr0076724_81	0.393257896525538	0.169413957432824	15
FBtr0076751_14	0.34502394301478	0.213872944852767	20
FBtr0076770_57	0.258550985753427	0.0107528853306463	10
FBtr0076772_313	0.032689630775568	0.032689630775568	14
FBtr0076772_319	0.147633878651314	0.139438260675219	12
FBtr0076772_322	0.670553320205582	0.228668932823613	11
FBtr0076772_333	0.247027635730105	0.0740819177151277	54
FBtr0076772_357	0.165903048601505	0.0248849579061893	46
FBtr0076772_451	0.208777262603819	0.171783059865152	10
FBtr0076785_118	0.573398276540727	0.517219875266386	16
FBtr0076785_136	0.369742488702422	0.369742488702422	10
FBtr0076785_4	0.292550287900095	0.163068494806484	19
FBtr0076789_64	0.0239213594530247	0.00875295424695919	13
FBtr0076789_70	0.0306896996918809	0.00875295424695919	11
FBtr0076806_418	0.138417582867938	0	25
FBtr0076821_172	0.369397068470869	0.0266917850564539	29
FBtr0076821_328	0	0	11
FBtr0076821_94	0.0107528853306463	0.0107528853306463	12
FBtr0076834_7	0.00875295424695919	0	11
FBtr0076835_135	0.0526232939950215	0	37
FBtr0076835_86	0	0	21
FBtr0076838_15	0.30818059153895	0.0596284102553141	31
FBtr0076845_253	0.032689630775568	0	12
FBtr0076845_281	0.117795784675706	0	29
FBtr0076845_338	0.185056305942685	0.0107528853306463	10
FBtr0076857_19	0.390573232509113	0.207488031545498	12
FBtr0076868_181	0.264525285635848	0.0107528853306463	32
FBtr0076868_5	0.032689630775568	0.0266917850564539	26
FBtr0076868_82	0.032689630775568	0.0259212905367118	32
FBtr0076870_39	0.370823205761472	0.305538159138711	13
FBtr0076870_91	0.305538159138711	0.00875295424695919	10
FBtr0076878_30	0.265364087645468	0.0779342174923093	12
FBtr0076878_8	0.362222395868382	0.274734634099922	17
FBtr0076882_112	0.0248849579061893	0	18
FBtr0076882_138	0	0	33
FBtr0076891_13	0.0887492018968024	0	10
FBtr0076937_48	0.288376718164771	0.212277986369415	10
FBtr0076942_217	0.370823205761472	0.137956052887139	36
FBtr0076942_280	0.342876210047107	0.221430758397916	15
FBtr0076942_396	0.300299915796702	0.23019902972046	27
FBtr0076942_413	0.358710785223748	0.237961239375258	25
FBtr0076943_101	0.0834521167719908	0.00888340379674985	22
FBtr0076948_169	0.305538159138711	0.303538228055024	11
FBtr0076952_138	0.487136761594699	0.347871190858123	70
FBtr0076952_153	0.048510020550594	0.048510020550594	65
FBtr0076952_358	0.0107528853306463	0	22
FBtr0076952_414	0.36930682405132	0.127152323813673	24
FBtr0076952_426	0.032689630775568	0.032689630775568	20
FBtr0076959_625	0.101761666428484	0	16
FBtr0076968_1033	0.305538159138711	0.0107528853306463	37
FBtr0076968_1103	0.0107528853306463	0.0107528853306463	39
FBtr0076968_1160	0.275721681890449	0.163044501563802	20
FBtr0076968_230	0.146011378381711	0.137815760405616	10
FBtr0076968_507	0.495100123227101	0.132153876229111	29
FBtr0076968_871	0.525720825897522	0.217240481996647	17
FBtr0076968_921	0.427654258327422	0.207490277348104	40
FBtr0076968_931	0.523555894994583	0.164913983097698	24
FBtr0076968_981	0.574052515684959	0.535425812714227	20
FBtr0076969_56	0.032689630775568	0.0199234448175977	26
FBtr0076970_27	0.154784658896784	0.135980115046134	11
FBtr0076976_231	0.501462285501255	0	47
FBtr0076976_252	0.235176198509559	0	40
FBtr0076976_330	0.281132750270165	0	14
FBtr0076982_167	0.118167452725213	0.032689630775568	17
FBtr0077007_1224	0	0	40
FBtr0077007_171	0.18533721023079	0.032689630775568	13
FBtr0077007_216	0.0924369878604517	0.0259212905367118	15
FBtr0077007_764	0.370823205761472	0.0853385558700934	10
FBtr0077007_957	0.532691463824218	0.137217640008526	79
FBtr0077010_225	0.575267758074623	0.254431876731292	43
FBtr0077011_1	0.245800423914366	0.145613151961859	22
FBtr0077012_445	0.305538159138711	0	11
FBtr0077014_37	0.558106317100683	0.250837271398645	11
FBtr0077017_12	0.262961864888306	0.107833655215185	32
FBtr0077025_21	0.119759261821316	0	18
FBtr0077032_236	0	0	10
FBtr0077032_281	0.032689630775568	0.0107528853306463	29
FBtr0077032_330	0.568499417835767	0.0492876428618091	33
FBtr0077032_367	0.032689630775568	0	22
FBtr0077032_53	0.0188871121870751	0	71
FBtr0077037_339	0.526936068287186	0.147698142819236	20
FBtr0077037_509	0.555376087854829	0.202783750581921	22
FBtr0077037_74	0.0199234448175977	0.0199234448175977	14
FBtr0077054_313	0.441491613174302	0.235014869173941	20
FBtr0077054_476	0.395441532507836	0.0714278378456723	23
FBtr0077062_155	0.298769818899855	0.107749306027476	11
FBtr0077063_189	0.350518562269561	0	14
FBtr0077063_201	0.0266917850564539	0.0266917850564539	10
FBtr0077064_116	0.389910703195106	0.147752542123758	10
FBtr0077064_46	0.032689630775568	0	11
FBtr0077064_53	0.649350118809406	0.0993748335600379	14
FBtr0077065_74	0.43110803955496	0.272806893288274	18
FBtr0077074_166	0.0107528853306463	0.0107528853306463	13
FBtr0077082_1637	0.426801358642851	0.214940429221777	29
FBtr0077082_1731	0.526936068287186	0.137136492844063	112
FBtr0077082_1832	0.575267758074623	0.575267758074623	30
FBtr0077082_501	0.0107528853306463	0	12
FBtr0077082_630	0.192860978812064	0	55
FBtr0077082_723	0.262961864888306	0.0981777216400817	24
FBtr0077082_738	0.126837663182419	0.048510020550594	19
FBtr0077082_848	0.305538159138711	0.11970514324212	10
FBtr0077085_101	0.320051293534972	0.156718365121603	43
FBtr0077090_166	0.305538159138711	0.192860978812064	15
FBtr0077124_28	0.0650819778175427	0.0107528853306463	20
FBtr0077124_371	0.145022312877904	0	19
FBtr0077124_430	0	0	22
FBtr0077145_20	0.164581148133404	0.146384357067581	12
FBtr0077156_206	0.0107528853306463	0.0107528853306463	33
FBtr0077156_85	0.432419886547333	0.265619105549476	26
FBtr0077157_34	0.515817678582466	0.427871343221793	11
FBtr0077167_278	0.27953669520351	0.107759512147598	12
FBtr0077167_29	0.336576470558192	0	37
FBtr0077168_12	0.38087200565724	0	25
FBtr0077189_4	0.0735613564619315	0.0107528853306463	16
FBtr0077191_173	0.0248849579061893	0	63
FBtr0077191_76	0.0107528853306463	0	43
FBtr0077191_80	0.0914125527201394	0.0854147070010253	11
FBtr0077192_2	0	0	44
FBtr0077193_2	0.0248849579061893	0.00888340379674985	21
FBtr0077212_31	0	0	15
FBtr0077221_16	0	0	26
FBtr0077221_8	0.073229506668077	0	29
FBtr0077226_129	0.21651421048837	0.0107528853306463	28
FBtr0077226_31	0.032689630775568	0.0308201492416716	10
FBtr0077227_3	0.277760668885076	0	89
FBtr0077245_15	0.08001710905061	0	20
FBtr0077246_338	0.0592601231914491	0.00888340379674985	22
FBtr0077246_375	0.274868013720299	0.0266917850564539	15
FBtr0077246_542	0.00888340379674985	0	34
FBtr0077276_49	0.222787793395063	0.0641316989038165	102
FBtr0077294_93	0.108362848772147	0	19
FBtr0077297_26	0.0308201492416716	0	40
FBtr0077303_248	0.173937916237965	0.077788705274261	31
FBtr0077303_398	0.169571321523217	0.120997181553698	15
FBtr0077319_144	0.235437273062469	0.138253972639048	20
FBtr0077319_206	0.192860978812064	0.192860978812064	11
FBtr0077319_600	0.0107528853306463	0.0107528853306463	24
FBtr0077319_603	0.032689630775568	0.0107528853306463	23
FBtr0077319_681	0.072090101347887	0	17
FBtr0077326_104	0.0107528853306463	0.0107528853306463	15
FBtr0077326_109	0.147706257535682	0.0107528853306463	30
FBtr0077326_136	0.157502746772302	0.0259212905367118	21
FBtr0077326_55	0.392567943856275	0.0107528853306463	48
FBtr0077326_75	0.032689630775568	0.0107528853306463	18
FBtr0077339_56	0.0107528853306463	0	32
FBtr0077345_40	0.120683207822225	0.00888340379674985	31
FBtr0077358_157	0.119783255063998	0.00888340379674985	10
FBtr0077358_42	0.0779342174923093	0.0266917850564539	79
FBtr0077363_12	0.471488666988327	0.10617351582027	29
FBtr0077363_27	0.392510377619172	0	24
FBtr0077377_78	0.0248849579061893	0.0188871121870751	23
FBtr0077382_78	0.032689630775568	0.0306896996918809	15
FBtr0077387_46	0	0	14
FBtr0077391_377	0.389746987694218	0.0259212905367118	23
FBtr0077413_168	0.368091581661656	0.117244822624269	36
FBtr0077413_256	0.325515287411251	0.164913983097698	19
FBtr0077413_92	0.305538159138711	0.0248849579061893	19
FBtr0077446_180	0.306129747408379	0.219080640015739	21
FBtr0077446_210	0.551969021076023	0.275591232340659	11
FBtr0077446_246	0.193310700783851	0.0425121748314799	15
FBtr0077446_465	0.414126490878801	0.197095913349054	26
FBtr0077446_474	0.420610733578973	0.244765073822484	23
FBtr0077446_58	0.108217165487103	0.0188871121870751	14
FBtr0077454_7	0.0248849579061893	0	28
FBtr0077456_125	0.518915482551671	0.27896116793154	20
FBtr0077457_12	0.155390586966996	0.155390586966996	11
FBtr0077477_138	0.0667930162230754	0.0259212905367118	12
FBtr0077478_159	0.107759512147598	0.0107528853306463	10
FBtr0077478_176	0.254575318600063	0	41
FBtr0077478_261	0.101761666428484	0.00888340379674985	39
FBtr0077478_568	0.173079645927007	0.194901492250649	12
FBtr0077478_575	0.330002485234991	0.207236334973	24
FBtr0077478_590	0.326454541715077	0.121816741596774	19
FBtr0077483_164	0.347408099342699	0.0507588979758537	48
FBtr0077483_257	0	0	17
FBtr0077485_179	0	0	17
FBtr0077500_265	0.0266917850564539	0	24
FBtr0077509_56	0.228199261808368	0.138206705512332	12
FBtr0077537_197	0.165903048601505	0.141708411816568	15
FBtr0077537_30	0.239949234369003	0.126825521812082	19
FBtr0077541_33	0.129417642970353	0.00888340379674985	32
FBtr0077543_200	0.207237378920305	0.0507588979758537	12
FBtr0077543_366	0.575267758074623	0.183337582681361	29
FBtr0077558_144	0.0854147070010253	0	15
FBtr0077558_437	0.564149368369903	0.276222978368169	16
FBtr0077571_5	0.0266917850564539	0.0266917850564539	26
FBtr0077580_37	0.536997088507289	0.480818687232948	18
FBtr0077604_12	0.325416472096601	0.149098435834541	44
FBtr0077605_122	0.0107528853306463	0	21
FBtr0077605_210	0.232605947608694	0	25
FBtr0077605_473	0.208838964275877	0.101508352176297	30
FBtr0077605_758	0.206688753907204	0.125232645082474	15
FBtr0077605_878	0.145191818338634	0.0546232250787086	13
FBtr0077619_229	0.22943104067425	0.00875295424695919	44
FBtr0077629_255	0.420857771865597	0.0764330230222778	16
FBtr0077629_259	0.26439619935842	0.0614690648073267	38
FBtr0077631_4	0.288376718164771	0.032689630775568	49
FBtr0077633_1021	0.032689630775568	0.032689630775568	14
FBtr0077633_116	0.0107528853306463	0.0107528853306463	16
FBtr0077633_1201	0.0308201492416716	0	18
FBtr0077633_1299	0.24925875815578	0.229439427343355	11
FBtr0077633_1363	0.256276543900929	0.190991497278168	12
FBtr0077633_1383	0.397945211152243	0.215927927927359	24
FBtr0077633_139	0.150812363079128	0	36
FBtr0077633_1611	0.505637262372273	0.129725256518666	87
FBtr0077633_163	0.172664256662554	0.0492876428618091	28
FBtr0077633_1797	0.30072231968523	0.0735613564619315	25
FBtr0077633_2130	0.364825360042358	0.287901090509022	46
FBtr0077633_218	0.272775323970865	0.0902868924137094	38
FBtr0077633_427	0.341593221618216	0.032689630775568	34
FBtr0077633_5	0.258688558708358	0.175812593822187	15
FBtr0077633_525	0.14382429123244	0.0818865905845065	13
FBtr0077633_559	0.467366592804938	0.107759512147598	14
FBtr0077633_700	0	0	19
FBtr0077633_995	0	0	10
FBtr0077642_26	0	0	31
FBtr0077642_74	0	0	15
FBtr0077646_114	0.18759860712831	0.0107528853306463	16
FBtr0077646_338	0.129285842429933	0.0308201492416716	50
FBtr0077646_591	0.368091581661656	0.192860978812064	13
FBtr0077647_111	0.045434946560105	0	60
FBtr0077647_239	0.157951635340778	0.00888340379674985	30
FBtr0077647_45	0	0	11
FBtr0077647_77	0.0632124962836463	0	17
FBtr0077653_84	0.0492876428618091	0	10
FBtr0077661_11	0.0704351773031637	0.0199234448175977	12
FBtr0077662_268	0.224318883357749	0.126837663182419	14
FBtr0077662_9	0.329515716292877	0.253614194038831	10
FBtr0077667_123	0.145191818338634	0.0259212905367118	20
FBtr0077667_81	0.147752542123758	0.0259212905367118	34
FBtr0077667_94	0.137956052887139	0.0259212905367118	22
FBtr0077671_92	0.0240518090028154	0.00888340379674985	13
FBtr0077685_256	0.634651253028589	0.440976741872551	67
FBtr0077697_1	0.0985456911334219	0	16
FBtr0077697_17	0.0930289735319083	0	27
FBtr0077698_37	0.0824822195443307	0.0188871121870751	10
FBtr0077698_6	0.0492876428618091	0	29
FBtr0077698_60	0.0107528853306463	0	11
FBtr0077706_131	0.0308201492416716	0	25
FBtr0077706_140	0.0735613564619315	0.0107528853306463	22
FBtr0077712_10	0.314847467117895	0.0230154763722928	30
FBtr0077722_50	0.245272809437362	0.0259212905367118	17
FBtr0077731_170	0.165903048601505	0.100037097062253	14
FBtr0077731_352	0.165083488558428	0.032689630775568	15
FBtr0077746_119	0.139510639559587	0.0507588979758537	15
FBtr0077746_259	0.184665360835969	0.0107528853306463	31
FBtr0077746_28	0.0650819778175427	0	55
FBtr0077746_289	0.271608538281485	0.184665360835969	21
FBtr0077750_8	0.00888340379674985	0	21
FBtr0077767_136	0.494420794256883	0.244445924217818	10
FBtr0077767_54	0.236003934677747	0.0975160897698498	12
FBtr0077773_414	0.192860978812064	0	10
FBtr0077773_475	0.487732601098517	0.262961864888306	14
FBtr0077773_600	0.515698282592375	0.249834976713865	74
FBtr0077773_653	0.452028020679094	0.223042811299071	33
FBtr0077787_38	0.0259212905367118	0.265105746655417	11
FBtr0077796_261	0.177897020597113	0.0595995832734303	14
FBtr0077796_289	0.0308201492416716	0	67
FBtr0077796_86	0.165903048601505	0.0259212905367118	36
FBtr0077796_92	0.0667930162230754	0.0259212905367118	34
FBtr0077801_45	0.46894242336641	0.299540313419597	24
FBtr0077814_2	0.109833586298872	0	28
FBtr0077815_46	0.235437273062469	0.169862205596651	16
FBtr0077829_61	0.294419769433991	0.109833586298872	17
FBtr0077844_141	0.0546232250787086	0.0107528853306463	15
FBtr0077844_158	0.0917581475277539	0.0657566835925528	20
FBtr0077844_44	0.0248849579061893	0.0107528853306463	11
FBtr0077844_51	0.0107528853306463	0	45
FBtr0077845_136	0.50903140701343	0.175699537838124	20
FBtr0077886_436	0.258146025434825	0	44
FBtr0077903_17	0.147482633495755	0.128559570921656	10
FBtr0077906_369	0.305538159138711	0.207490277348104	12
FBtr0077941_34	0.392481336584227	0.0107528853306463	40
FBtr0077941_45	0.0551317590062314	0	25
FBtr0077949_524	0.117244822624269	0.145191818338634	31
FBtr0077949_557	0.488665398719852	0.404898628334739	20
FBtr0077956_85	0.508784368726806	0.39008337207935	13
FBtr0077961_14	0.0674179985247691	0	34
FBtr0077961_141	0.032689630775568	0.032689630775568	54
FBtr0077961_210	0.370823205761472	0.370823205761472	31
FBtr0077982_241	0.0107528853306463	0	19
FBtr0077982_279	0.0107528853306463	0	47
FBtr0077982_354	0.359183982850897	0	22
FBtr0077982_390	0	0	10
FBtr0077982_403	0.305538159138711	0	41
FBtr0077982_469	0.125956303213421	0.0188871121870751	19
FBtr0077993_440	0.402660980799775	0.129555751057936	17
FBtr0077993_446	0.305538159138711	0.129555751057936	15
FBtr0077993_606	0.466896202431046	0.29040803258534	14
FBtr0077993_651	0.466896202431046	0.157403010327677	42
FBtr0077993_794	0.459756567858273	0.157502746772302	14
FBtr0078006_119	0.292526701709135	0.139556924147663	23
FBtr0078006_187	0.032689630775568	0.0107528853306463	33
FBtr0078006_227	0	0.0199234448175977	28
FBtr0078006_233	0.194060921671477	0.0248849579061893	26
FBtr0078006_239	0.233029381408261	0.11506416057589	24
FBtr0078006_31	0	0.0551317590062314	36
FBtr0078006_363	0.517788984455597	0.0507588979758537	36
FBtr0078006_566	0.0650819778175427	0.0107528853306463	24
FBtr0078006_584	0.0650819778175427	0.00875295424695919	18
FBtr0078006_593	0.0799809305742592	0.00875295424695919	15
FBtr0078006_68	0.274734634099922	0.072090101347887	10
FBtr0078013_213	0.298852838151334	0.145613151961859	18
FBtr0078013_28	0.185999871134794	0.150641639095031	16
FBtr0078013_545	0.460699717225993	0.293898936228136	20
FBtr0078045_717	0.392481336584227	0.192860978812064	14
FBtr0078049_176	0.0259212905367118	0	26
FBtr0078049_487	0.536997088507289	0	15
FBtr0078049_507	0	0	16
FBtr0078049_548	0	0	28
FBtr0078049_554	0.0552854885809232	0.00875295424695919	26
FBtr0078049_578	0.488665398719852	0.127019678465476	18
FBtr0078049_592	0.530999242788175	0	18
FBtr0078055_197	0.404545791690988	0.23036853518119	15
FBtr0078055_207	0.459785605384152	0.0764330230222778	38
FBtr0078058_117	0.575267758074623	0	59
FBtr0078058_141	0.39008337207935	0	51
FBtr0078058_208	0.032689630775568	0.032689630775568	10
FBtr0078058_240	0.118233888128075	0.032689630775568	18
FBtr0078058_506	0.0248849579061893	0	15
FBtr0078059_140	0.0779342174923093	0	28
FBtr0078059_54	0.235437273062469	0.0764330230222778	11
FBtr0078059_601	0.032689630775568	0.032689630775568	11
FBtr0078066_9	0.50903140701343	0.146717192031876	26
FBtr0078069_40	0.379381503313051	0.0749535347607902	11
FBtr0078070_169	0.305538159138711	0.192860978812064	10
FBtr0078070_195	0.153005509509102	0.00888340379674985	52
FBtr0078084_1094	0.0188871121870751	0	67
FBtr0078084_1172	0.251857160543214	0.0266917850564539	41
FBtr0078084_1409	0.432323281944624	0.0259212905367118	14
FBtr0078084_464	0.395908852448478	0.384269629537903	10
FBtr0078084_518	0.242756575352763	0.0682374050461828	17
FBtr0078084_707	0.540533736341909	0.0514327922792191	29
FBtr0078084_915	0.167830350779831	0	10
FBtr0078084_938	0.032689630775568	0	21
FBtr0078084_951	0.0552854885809232	0	13
FBtr0078087_371	0.032689630775568	0.0248849579061893	14
FBtr0078087_415	0	0	30
FBtr0078089_26	0.032689630775568	0.0306896996918809	11
FBtr0078089_4	0.188909129448053	0.0259212905367118	12
FBtr0078093_192	0.00888340379674985	0	19
FBtr0078094_142	0.427259391838812	0.0248849579061893	15
FBtr0078094_20	0.0818865905845065	0	32
FBtr0078094_45	0.0107528853306463	0	30
FBtr0078094_54	0	0	27
FBtr0078096_36	0	0	25
FBtr0078096_49	0.0646594976068162	0	51
FBtr0078101_50	0.132588128480918	0	20
FBtr0078101_66	0.172957044404603	0.00875295424695919	18
FBtr0078101_72	0	0	16
FBtr0078101_80	0.0107528853306463	0.00875295424695919	10
FBtr0078103_2	0.0266917850564539	0.0266917850564539	13
FBtr0078115_301	0.0239213594530247	0	18
FBtr0078124_4	0.0107528853306463	0	12
FBtr0078127_58	0.217063014463866	0.0248849579061893	15
FBtr0078159_1032	0.032689630775568	0	29
FBtr0078159_1413	0.0259212905367118	0	27
FBtr0078159_1416	0.032689630775568	0	26
FBtr0078159_1680	0.370823205761472	0.0940855359312148	10
FBtr0078159_470	0.145641540310421	0.00875295424695919	35
FBtr0078159_501	0.0107528853306463	0	55
FBtr0078159_505	0.227632600193091	0	34
FBtr0078159_545	0.428408935729594	0.159347396396606	10
FBtr0078159_574	0.032689630775568	0	11
FBtr0078159_634	0.0634451517836613	0	14
FBtr0078159_69	0.171439732791809	0.0554712190882126	54
FBtr0078159_785	0.25758751362666	0.139353743929581	15
FBtr0078160_121	0.0199234448175977	0	33
FBtr0078160_190	0.0259212905367118	0.0239213594530247	10
FBtr0078177_34	0.370823205761472	0.0107528853306463	86
FBtr0078177_47	0.370823205761472	0.305538159138711	13
FBtr0078177_53	0.210472141757791	0.210472141757791	11
FBtr0078185_238	0.305538159138711	0.236003934677747	43
FBtr0078185_255	0.370823205761472	0.370823205761472	15
FBtr0078192_180	0.518740450311091	0.0882272922847761	20
FBtr0078192_66	0.0486253793595945	0	21
FBtr0078200_64	0.0636231649762936	0.0248849579061893	10
FBtr0078209_11	0	0	13
FBtr0078209_72	0.0199234448175977	0	10
FBtr0078212_224	0.325737881540139	0.109833586298872	10
FBtr0078212_262	0.0107528853306463	0	11
FBtr0078212_599	0.0107528853306463	0.0107528853306463	29
FBtr0078212_615	0	0	14
FBtr0078212_823	0.448823453359455	0.174664187746241	12
FBtr0078217_246	0	0	20
FBtr0078217_262	0	0	11
FBtr0078217_4	0	0	14
FBtr0078217_462	0.475616531131558	0.0711658772534531	22
FBtr0078217_487	0.032689630775568	0	50
FBtr0078217_509	0	0	43
FBtr0078217_539	0.467366592804938	0	33
FBtr0078223_318	0.519131395417808	0.163520076583553	13
FBtr0078223_68	0.139243038142854	0.205427288338129	10
FBtr0078226_106	0.220031719873911	0	16
[truncated: 11,617 more rows]
