# Supplementary material for: Determinants of genome-wide distribution and evolution of uORFs in eukaryotes
Source: Nat Commun. 2021 Feb 17;12:1076. doi: 10.1038/s41467-021-21394-y (PMC7889888; doi:10.1038/s41467-021-21394-y)
Supplement: Supplementary file 12 — Source Data [file 41467_2021_21394_MOESM12_ESM.zip › Source Data/Fig4d_uorf_pep_bls_vs_length_binByLen.txt]

species	pep_length_bin	N	median_pep_bls	median_pep_length
Human	10	1027	0.0776675404661314	10
Human	11	1007	0.0773861810832022	11
Human	12	901	0.0663998393098819	12
Human	13	894	0.066043860645092	13
Human	14	822	0.0599514603602874	14
Human	15	733	0.0417945441631308	15
Human	16	746	0.0475800167883904	16
Human	17	656	0.04389087199524	17
Human	18	645	0.0374082846416563	18
Human	19	606	0.0329999778986083	19
Human	20	592	0.0287343822249341	20
Human	21	551	0.0328504684844989	21
Human	21-22	492	0.0256906468210615	22
Human	23	495	0.0272914267835065	23
Human	24-25	859	0.0244048116896427	24
Human	26-27	798	0.0205412392466979	27
Human	28-29	676	0.0130217824382342	28
Human	30-32	930	0.0124137233174449	31
Human	33-35	783	0.0129743836203553	34
Human	36-38	675	0.0116816688890844	37
Human	39-43	885	0.00929726458442666	41
Human	44-48	700	0.00913199167774264	46
Human	49-55	755	0.00805606559693042	52
Human	56-66	804	0.00720930602930298	61
Human	67-87	810	0.00512180791983869	75
Human	88-401	778	0.00287339759493523	106
Fly	10	922	0.0799518842757147	10
Fly	11	853	0.0824157841414683	11
Fly	12	811	0.0858384136305186	12
Fly	13	732	0.0551317590062314	13
Fly	14	690	0.0507588979758537	14
Fly	15	660	0.032689630775568	15
Fly	16	600	0.0376009028035239	16
Fly	17	513	0.032689630775568	17
Fly	18	479	0.032689630775568	18
Fly	19	454	0.0317548900086198	19
Fly	20	445	0.0308201492416716	20
Fly	21	409	0.032689630775568	21
Fly	22	365	0.0308201492416716	22
Fly	23	340	0.0254031242214505	23
Fly	24	307	0.0240518090028154	24
Fly	25	311	0.0266917850564539	25
Fly	26-27	528	0.0259212905367118	26
Fly	28	247	0.0266917850564539	28
Fly	29-30	460	0.0263065377965828	30
Fly	31-32	377	0.0199234448175977	31
Fly	33-34	344	0.0259212905367118	33
Fly	35-37	434	0.0214042358200499	36
Fly	38-40	409	0.0199234448175977	39
Fly	41-44	354	0.0230154763722928	42
Fly	45-49	376	0.0107528853306463	47
Fly	50-58	423	0.0107528853306463	54
Fly	59-72	376	0.00888340379674985	64
Fly	73-303	397	0	89
