# Supplementary material for: Determinants of genome-wide distribution and evolution of uORFs in eukaryotes
Source: Nat Commun. 2021 Feb 17;12:1076. doi: 10.1038/s41467-021-21394-y (PMC7889888; doi:10.1038/s41467-021-21394-y)
Supplement: Supplementary file 12 — Source Data [file 41467_2021_21394_MOESM12_ESM.zip › Source Data/Fig5d_fly_uorf_all_pNpS.txt]

region	chrom	posn	REF	ALT	DAF	effect	bin
CDS	chr2L	12472	G	T	0.00487804878048781	N	1
CDS	chr2L	14720	C	G	0.00487804878048781	N	1
CDS	chr2L	15011	G	A	0.00487804878048781	N	1
CDS	chr2L	22564	G	A	0.00487804878048781	S	1
CDS	chr2L	23208	G	A	0.00487804878048781	S	1
CDS	chr2L	26876	C	T	0.00487804878048781	N	1
CDS	chr2L	28104	G	T	0.00487804878048781	S	1
CDS	chr2L	30462	G	A	0.00487804878048781	S	1
CDS	chr2L	30983	C	T	0.00487804878048781	N	1
CDS	chr2L	31857	C	G	0.00487804878048781	N	1
CDS	chr2L	32810	T	A	0.00487804878048781	N	1
CDS	chr2L	33237	T	C	0.00487804878048781	S	1
CDS	chr2L	34278	C	T	0.00487804878048781	N	1
CDS	chr2L	39591	T	G	0.00487804878048781	N	1
CDS	chr2L	39830	G	A	0.00487804878048781	N	1
CDS	chr2L	69070	C	T	0.00487804878048781	N	1
CDS	chr2L	69246	A	G	0.00487804878048781	N	1
CDS	chr2L	69247	C	A	0.00487804878048781	N	1
CDS	chr2L	69330	T	C	0.00487804878048781	N	1
CDS	chr2L	69340	C	T	0.00487804878048781	N	1
CDS	chr2L	72934	A	T	0.00487804878048781	N	1
CDS	chr2L	75207	C	T	0.00487804878048781	S	1
CDS	chr2L	75399	C	T	0.00487804878048781	S	1
CDS	chr2L	75711	G	A	0.00487804878048781	S	1
CDS	chr2L	75786	T	C	0.00487804878048781	S	1
CDS	chr2L	83731	G	T	0.00487804878048781	N	1
CDS	chr2L	83890	T	A	0.00487804878048781	N	1
CDS	chr2L	83930	G	T	0.00487804878048781	N	1
CDS	chr2L	95390	C	G	0.00487804878048781	N	1
CDS	chr2L	98011	G	C	0.00487804878048781	S	1
CDS	chr2L	98170	C	T	0.00487804878048781	S	1
CDS	chr2L	98869	A	C	0.00487804878048781	N	1
CDS	chr2L	99472	G	C	0.00487804878048781	N	1
CDS	chr2L	103382	C	A	0.00487804878048781	N	1
CDS	chr2L	104731	C	T	0.00487804878048781	S	1
CDS	chr2L	104805	C	T	0.00487804878048781	N	1
CDS	chr2L	106238	T	G	0.00487804878048781	S	1
CDS	chr2L	112732	A	G	0.00487804878048781	N	1
CDS	chr2L	117634	A	T	0.00487804878048781	S	1
CDS	chr2L	118009	G	A	0.00487804878048781	S	1
CDS	chr2L	118284	G	A	0.00487804878048781	S	1
CDS	chr2L	118394	A	G	0.00487804878048781	S	1
CDS	chr2L	118406	G	A	0.00487804878048781	S	1
CDS	chr2L	118933	T	C	0.00487804878048781	S	1
CDS	chr2L	119071	G	A	0.00487804878048781	S	1
CDS	chr2L	119229	C	A	0.00487804878048781	N	1
CDS	chr2L	123289	T	G	0.00487804878048781	N	1
CDS	chr2L	124114	T	A	0.00487804878048781	S	1
CDS	chr2L	124408	T	A	0.00487804878048781	S	1
CDS	chr2L	128810	C	T	0.00487804878048781	S	1
CDS	chr2L	132749	C	T	0.00487804878048781	S	1
CDS	chr2L	133250	G	A	0.00487804878048781	S	1
CDS	chr2L	139122	G	C	0.00487804878048781	N	1
CDS	chr2L	139304	G	A	0.00487804878048781	S	1
CDS	chr2L	142279	G	A	0.00487804878048781	N	1
CDS	chr2L	143611	C	G	0.00487804878048781	N	1
CDS	chr2L	143807	C	A	0.00487804878048781	N	1
CDS	chr2L	144042	G	A	0.00487804878048781	N	1
CDS	chr2L	144751	G	A	0.00487804878048781	N	1
CDS	chr2L	145389	T	G	0.00487804878048781	N	1
CDS	chr2L	145856	A	T	0.00487804878048781	N	1
CDS	chr2L	147360	G	C	0.00487804878048781	S	1
CDS	chr2L	147420	C	T	0.00487804878048781	S	1
CDS	chr2L	151443	G	T	0.00487804878048781	N	1
CDS	chr2L	151595	C	A	0.00487804878048781	S	1
CDS	chr2L	152238	C	T	0.00487804878048781	N	1
CDS	chr2L	152392	C	A	0.00487804878048781	N	1
CDS	chr2L	152504	G	T	0.00487804878048781	N	1
CDS	chr2L	152726	A	G	0.00487804878048781	S	1
CDS	chr2L	153009	T	A	0.00487804878048781	N	1
CDS	chr2L	154181	T	A	0.00487804878048781	S	1
CDS	chr2L	154401	A	C	0.00487804878048781	N	1
CDS	chr2L	154517	C	G	0.00487804878048781	S	1
CDS	chr2L	154584	T	A	0.00487804878048781	N	1
CDS	chr2L	155008	C	G	0.00487804878048781	N	1
CDS	chr2L	156337	C	G	0.00487804878048781	N	1
CDS	chr2L	157238	C	A	0.00487804878048781	S	1
CDS	chr2L	158301	G	T	0.00487804878048781	N	1
CDS	chr2L	184317	C	T	0.00487804878048781	N	1
CDS	chr2L	184464	G	A	0.00487804878048781	N	1
CDS	chr2L	184777	T	C	0.00487804878048781	N	1
CDS	chr2L	186375	A	G	0.00487804878048781	N	1
CDS	chr2L	186551	C	A	0.00487804878048781	S	1
CDS	chr2L	186635	C	G	0.00487804878048781	S	1
CDS	chr2L	187838	A	T	0.00487804878048781	S	1
CDS	chr2L	188188	G	A	0.00487804878048781	N	1
CDS	chr2L	188423	C	T	0.00487804878048781	S	1
CDS	chr2L	189851	C	A	0.00487804878048781	N	1
CDS	chr2L	190255	A	G	0.00487804878048781	N	1
CDS	chr2L	190577	G	A	0.00487804878048781	S	1
CDS	chr2L	190578	G	C	0.00487804878048781	N	1
CDS	chr2L	190613	G	C	0.00487804878048781	S	1
CDS	chr2L	191024	G	T	0.00487804878048781	N	1
CDS	chr2L	191885	G	A	0.00487804878048781	N	1
CDS	chr2L	192050	C	T	0.00487804878048781	S	1
CDS	chr2L	192328	C	T	0.00487804878048781	N	1
CDS	chr2L	192637	C	T	0.00487804878048781	N	1
CDS	chr2L	192800	C	T	0.00487804878048781	S	1
CDS	chr2L	193174	C	T	0.00487804878048781	N	1
CDS	chr2L	193221	A	G	0.00487804878048781	N	1
CDS	chr2L	193868	G	A	0.00487804878048781	S	1
CDS	chr2L	193934	A	G	0.00487804878048781	S	1
CDS	chr2L	193950	G	A	0.00487804878048781	N	1
CDS	chr2L	194308	T	G	0.00487804878048781	N	1
CDS	chr2L	194487	C	A	0.00487804878048781	N	1
CDS	chr2L	195197	G	T	0.00487804878048781	S	1
CDS	chr2L	196997	T	G	0.00487804878048781	S	1
CDS	chr2L	197341	C	A	0.00487804878048781	N	1
CDS	chr2L	197383	C	G	0.00487804878048781	N	1
CDS	chr2L	198389	C	T	0.00487804878048781	S	1
CDS	chr2L	199374	C	T	0.00487804878048781	S	1
CDS	chr2L	200805	A	C	0.00487804878048781	N	1
CDS	chr2L	200933	C	T	0.00487804878048781	N	1
CDS	chr2L	204551	C	A	0.00487804878048781	N	1
CDS	chr2L	205047	G	C	0.00487804878048781	N	1
CDS	chr2L	205395	A	G	0.00487804878048781	N	1
CDS	chr2L	205628	C	T	0.00487804878048781	S	1
CDS	chr2L	205788	T	C	0.00487804878048781	N	1
CDS	chr2L	207568	C	T	0.00487804878048781	S	1
CDS	chr2L	209384	C	A	0.00487804878048781	S	1
CDS	chr2L	212299	C	A	0.00487804878048781	S	1
CDS	chr2L	212835	T	A	0.00487804878048781	N	1
CDS	chr2L	216407	T	A	0.00487804878048781	S	1
CDS	chr2L	216961	G	A	0.00487804878048781	N	1
CDS	chr2L	217510	A	G	0.00487804878048781	N	1
CDS	chr2L	217518	T	C	0.00487804878048781	S	1
CDS	chr2L	217958	C	G	0.00487804878048781	N	1
CDS	chr2L	226185	G	A	0.00487804878048781	S	1
CDS	chr2L	226255	C	A	0.00487804878048781	N	1
CDS	chr2L	230849	C	T	0.00487804878048781	N	1
CDS	chr2L	232796	A	C	0.00487804878048781	S	1
CDS	chr2L	233132	G	C	0.00487804878048781	S	1
CDS	chr2L	234610	C	T	0.00487804878048781	S	1
CDS	chr2L	235233	A	G	0.00487804878048781	S	1
CDS	chr2L	236464	G	A	0.00487804878048781	S	1
CDS	chr2L	236615	T	A	0.00487804878048781	N	1
CDS	chr2L	236992	C	T	0.00487804878048781	S	1
CDS	chr2L	237977	T	A	0.00487804878048781	N	1
CDS	chr2L	238250	G	T	0.00487804878048781	N	1
CDS	chr2L	238659	G	A	0.00487804878048781	N	1
CDS	chr2L	238780	T	C	0.00487804878048781	S	1
CDS	chr2L	239249	G	C	0.00487804878048781	N	1
CDS	chr2L	239307	T	G	0.00487804878048781	N	1
CDS	chr2L	239885	C	G	0.00487804878048781	N	1
CDS	chr2L	251306	T	A	0.00487804878048781	N	1
CDS	chr2L	251341	G	A	0.00487804878048781	S	1
CDS	chr2L	251610	G	A	0.00487804878048781	S	1
CDS	chr2L	254374	C	T	0.00487804878048781	S	1
CDS	chr2L	264998	G	T	0.00487804878048781	N	1
CDS	chr2L	265071	T	A	0.00487804878048781	N	1
CDS	chr2L	265277	C	T	0.00487804878048781	N	1
CDS	chr2L	265634	G	T	0.00487804878048781	N	1
CDS	chr2L	265684	G	T	0.00487804878048781	S	1
CDS	chr2L	265693	C	A	0.00487804878048781	S	1
CDS	chr2L	265996	C	T	0.00487804878048781	S	1
CDS	chr2L	266314	T	C	0.00487804878048781	S	1
CDS	chr2L	266510	G	A	0.00487804878048781	N	1
CDS	chr2L	266571	T	G	0.00487804878048781	N	1
CDS	chr2L	269797	G	A	0.00487804878048781	N	1
CDS	chr2L	270483	A	C	0.00487804878048781	N	1
CDS	chr2L	270600	G	A	0.00487804878048781	S	1
CDS	chr2L	271092	C	G	0.00487804878048781	N	1
CDS	chr2L	272750	T	C	0.00487804878048781	S	1
CDS	chr2L	274493	G	A	0.00487804878048781	N	1
CDS	chr2L	274499	T	G	0.00487804878048781	N	1
CDS	chr2L	274643	A	C	0.00487804878048781	N	1
CDS	chr2L	275227	C	T	0.00487804878048781	N	1
CDS	chr2L	275638	C	T	0.00487804878048781	S	1
CDS	chr2L	275860	G	A	0.00487804878048781	S	1
CDS	chr2L	278000	G	A	0.00487804878048781	N	1
CDS	chr2L	278858	C	T	0.00487804878048781	S	1
CDS	chr2L	278869	G	C	0.00487804878048781	N	1
CDS	chr2L	280542	C	A	0.00487804878048781	S	1
CDS	chr2L	282241	C	T	0.00487804878048781	S	1
CDS	chr2L	282670	C	A	0.00487804878048781	N	1
CDS	chr2L	282713	G	T	0.00487804878048781	S	1
CDS	chr2L	282833	A	G	0.00487804878048781	S	1
CDS	chr2L	282915	C	T	0.00487804878048781	N	1
CDS	chr2L	283136	G	A	0.00487804878048781	S	1
CDS	chr2L	284109	C	T	0.00487804878048781	N	1
CDS	chr2L	287527	C	T	0.00487804878048781	N	1
CDS	chr2L	287540	C	T	0.00487804878048781	S	1
CDS	chr2L	287717	C	G	0.00487804878048781	S	1
CDS	chr2L	287891	G	T	0.00487804878048781	N	1
CDS	chr2L	287912	G	T	0.00487804878048781	S	1
CDS	chr2L	294042	C	T	0.00487804878048781	S	1
CDS	chr2L	295883	G	A	0.00487804878048781	N	1
CDS	chr2L	296803	G	A	0.00487804878048781	S	1
CDS	chr2L	299248	G	A	0.00487804878048781	N	1
CDS	chr2L	299671	G	A	0.00487804878048781	N	1
CDS	chr2L	319172	G	T	0.00487804878048781	N	1
CDS	chr2L	325719	C	A	0.00487804878048781	S	1
CDS	chr2L	329174	T	A	0.00487804878048781	N	1
CDS	chr2L	330411	C	G	0.00487804878048781	N	1
CDS	chr2L	330504	C	A	0.00487804878048781	N	1
CDS	chr2L	330505	T	G	0.00487804878048781	N	1
CDS	chr2L	330517	C	T	0.00487804878048781	N	1
CDS	chr2L	330833	C	T	0.00487804878048781	N	1
CDS	chr2L	331298	T	C	0.00487804878048781	N	1
CDS	chr2L	331704	C	T	0.00487804878048781	S	1
CDS	chr2L	331733	C	T	0.00487804878048781	N	1
CDS	chr2L	336141	C	T	0.00487804878048781	S	1
CDS	chr2L	337971	C	T	0.00487804878048781	S	1
CDS	chr2L	343134	A	G	0.00487804878048781	S	1
CDS	chr2L	343569	G	C	0.00487804878048781	S	1
CDS	chr2L	343717	C	A	0.00487804878048781	N	1
CDS	chr2L	356174	A	T	0.00487804878048781	N	1
CDS	chr2L	356569	C	A	0.00487804878048781	N	1
CDS	chr2L	356644	G	A	0.00487804878048781	S	1
CDS	chr2L	357070	G	A	0.00487804878048781	N	1
CDS	chr2L	357549	G	A	0.00487804878048781	S	1
CDS	chr2L	357651	G	A	0.00487804878048781	S	1
CDS	chr2L	357662	G	C	0.00487804878048781	N	1
CDS	chr2L	386361	C	A	0.00487804878048781	S	1
CDS	chr2L	387043	C	T	0.00487804878048781	S	1
CDS	chr2L	397556	G	T	0.00487804878048781	S	1
CDS	chr2L	397663	G	A	0.00487804878048781	N	1
CDS	chr2L	397671	G	T	0.00487804878048781	N	1
CDS	chr2L	398004	T	C	0.00487804878048781	N	1
CDS	chr2L	398135	C	T	0.00487804878048781	S	1
CDS	chr2L	398572	C	T	0.00487804878048781	N	1
CDS	chr2L	398644	G	A	0.00487804878048781	N	1
CDS	chr2L	399912	T	A	0.00487804878048781	N	1
CDS	chr2L	400352	G	C	0.00487804878048781	S	1
CDS	chr2L	400864	C	G	0.00487804878048781	N	1
CDS	chr2L	400942	G	C	0.00487804878048781	N	1
CDS	chr2L	401084	G	C	0.00487804878048781	N	1
CDS	chr2L	405132	C	T	0.00487804878048781	S	1
CDS	chr2L	405519	G	A	0.00487804878048781	S	1
CDS	chr2L	405534	G	A	0.00487804878048781	S	1
CDS	chr2L	405819	G	A	0.00487804878048781	S	1
CDS	chr2L	406142	C	A	0.00487804878048781	N	1
CDS	chr2L	406167	T	A	0.00487804878048781	N	1
CDS	chr2L	406335	G	A	0.00487804878048781	N	1
CDS	chr2L	406661	C	T	0.00487804878048781	S	1
CDS	chr2L	407109	A	T	0.00487804878048781	N	1
CDS	chr2L	407375	A	G	0.00487804878048781	S	1
CDS	chr2L	407445	G	T	0.00487804878048781	N	1
CDS	chr2L	409966	C	A	0.00487804878048781	S	1
CDS	chr2L	409967	A	G	0.00487804878048781	N	1
CDS	chr2L	410508	C	A	0.00487804878048781	S	1
CDS	chr2L	410511	C	A	0.00487804878048781	S	1
CDS	chr2L	411494	G	A	0.00487804878048781	S	1
CDS	chr2L	412648	T	C	0.00487804878048781	S	1
CDS	chr2L	412741	T	C	0.00487804878048781	S	1
CDS	chr2L	416040	C	G	0.00487804878048781	N	1
CDS	chr2L	416257	C	T	0.00487804878048781	S	1
CDS	chr2L	416281	C	A	0.00487804878048781	S	1
CDS	chr2L	416533	C	T	0.00487804878048781	S	1
CDS	chr2L	416698	T	G	0.00487804878048781	S	1
CDS	chr2L	417190	T	A	0.00487804878048781	S	1
CDS	chr2L	418603	C	G	0.00487804878048781	N	1
CDS	chr2L	418795	T	G	0.00487804878048781	N	1
CDS	chr2L	418800	G	A	0.00487804878048781	S	1
CDS	chr2L	419290	T	A	0.00487804878048781	N	1
CDS	chr2L	419440	C	A	0.00487804878048781	N	1
CDS	chr2L	419592	G	C	0.00487804878048781	N	1
CDS	chr2L	421362	T	A	0.00487804878048781	N	1
CDS	chr2L	421932	C	T	0.00487804878048781	N	1
CDS	chr2L	422039	C	T	0.00487804878048781	S	1
CDS	chr2L	422069	G	A	0.00487804878048781	S	1
CDS	chr2L	422391	A	C	0.00487804878048781	N	1
CDS	chr2L	423790	C	T	0.00487804878048781	S	1
CDS	chr2L	424848	T	C	0.00487804878048781	N	1
CDS	chr2L	425006	G	T	0.00487804878048781	S	1
CDS	chr2L	443399	C	T	0.00487804878048781	S	1
CDS	chr2L	443452	C	T	0.00487804878048781	N	1
CDS	chr2L	444077	T	A	0.00487804878048781	N	1
CDS	chr2L	444111	C	A	0.00487804878048781	N	1
CDS	chr2L	444384	A	G	0.00487804878048781	N	1
CDS	chr2L	444652	G	A	0.00487804878048781	N	1
CDS	chr2L	445106	C	T	0.00487804878048781	S	1
CDS	chr2L	445218	C	T	0.00487804878048781	S	1
CDS	chr2L	445886	T	A	0.00487804878048781	S	1
CDS	chr2L	446333	C	T	0.00487804878048781	S	1
CDS	chr2L	446932	C	T	0.00487804878048781	S	1
CDS	chr2L	449096	G	T	0.00487804878048781	S	1
CDS	chr2L	453400	C	T	0.00487804878048781	N	1
CDS	chr2L	456129	C	T	0.00487804878048781	N	1
CDS	chr2L	456399	C	A	0.00487804878048781	S	1
CDS	chr2L	457506	C	A	0.00487804878048781	S	1
CDS	chr2L	460799	G	C	0.00487804878048781	N	1
CDS	chr2L	460801	C	A	0.00487804878048781	N	1
CDS	chr2L	460919	C	T	0.00487804878048781	N	1
CDS	chr2L	461062	T	A	0.00487804878048781	N	1
CDS	chr2L	461068	G	A	0.00487804878048781	N	1
CDS	chr2L	461196	C	T	0.00487804878048781	S	1
CDS	chr2L	461570	C	T	0.00487804878048781	N	1
CDS	chr2L	461657	G	A	0.00487804878048781	N	1
CDS	chr2L	462072	G	A	0.00487804878048781	S	1
CDS	chr2L	462990	A	G	0.00487804878048781	S	1
CDS	chr2L	463032	A	G	0.00487804878048781	S	1
CDS	chr2L	463035	G	A	0.00487804878048781	S	1
CDS	chr2L	463136	A	G	0.00487804878048781	N	1
CDS	chr2L	463816	G	T	0.00487804878048781	N	1
CDS	chr2L	463817	G	T	0.00487804878048781	N	1
CDS	chr2L	464049	C	T	0.00487804878048781	S	1
CDS	chr2L	464178	C	G	0.00487804878048781	S	1
CDS	chr2L	464547	C	G	0.00487804878048781	S	1
CDS	chr2L	464583	A	T	0.00487804878048781	N	1
CDS	chr2L	474351	G	T	0.00487804878048781	N	1
CDS	chr2L	475166	C	G	0.00487804878048781	S	1
CDS	chr2L	475266	A	G	0.00487804878048781	N	1
CDS	chr2L	475270	C	T	0.00487804878048781	N	1
CDS	chr2L	475741	C	T	0.00487804878048781	N	1
CDS	chr2L	475757	G	A	0.00487804878048781	S	1
CDS	chr2L	477173	C	T	0.00487804878048781	S	1
CDS	chr2L	536031	G	A	0.00487804878048781	N	1
CDS	chr2L	536245	A	T	0.00487804878048781	N	1
CDS	chr2L	536252	G	C	0.00487804878048781	N	1
CDS	chr2L	536325	C	A	0.00487804878048781	N	1
CDS	chr2L	536772	G	A	0.00487804878048781	N	1
CDS	chr2L	536778	A	T	0.00487804878048781	N	1
CDS	chr2L	537161	C	T	0.00487804878048781	N	1
CDS	chr2L	537679	T	G	0.00487804878048781	N	1
CDS	chr2L	538519	A	G	0.00487804878048781	N	1
CDS	chr2L	538941	C	A	0.00487804878048781	N	1
CDS	chr2L	539118	A	T	0.00487804878048781	N	1
CDS	chr2L	539380	A	C	0.00487804878048781	N	1
CDS	chr2L	542227	T	A	0.00487804878048781	S	1
CDS	chr2L	543292	C	A	0.00487804878048781	N	1
CDS	chr2L	543746	C	G	0.00487804878048781	N	1
CDS	chr2L	544536	C	T	0.00487804878048781	N	1
CDS	chr2L	545452	T	C	0.00487804878048781	N	1
CDS	chr2L	545501	G	A	0.00487804878048781	S	1
CDS	chr2L	546337	C	T	0.00487804878048781	S	1
CDS	chr2L	546605	C	A	0.00487804878048781	S	1
CDS	chr2L	547885	C	T	0.00487804878048781	S	1
CDS	chr2L	551326	C	T	0.00487804878048781	N	1
CDS	chr2L	551743	G	A	0.00487804878048781	N	1
CDS	chr2L	554222	G	T	0.00487804878048781	S	1
CDS	chr2L	554245	C	T	0.00487804878048781	N	1
CDS	chr2L	554355	G	A	0.00487804878048781	S	1
CDS	chr2L	554379	C	A	0.00487804878048781	N	1
CDS	chr2L	554849	G	A	0.00487804878048781	N	1
CDS	chr2L	554938	A	T	0.00487804878048781	N	1
CDS	chr2L	555190	T	A	0.00487804878048781	N	1
CDS	chr2L	555644	C	T	0.00487804878048781	N	1
CDS	chr2L	555729	C	T	0.00487804878048781	S	1
CDS	chr2L	556209	C	T	0.00487804878048781	S	1
CDS	chr2L	556500	T	C	0.00487804878048781	S	1
CDS	chr2L	556513	C	G	0.00487804878048781	N	1
CDS	chr2L	556566	A	T	0.00487804878048781	S	1
CDS	chr2L	557100	G	A	0.00487804878048781	S	1
CDS	chr2L	557202	G	T	0.00487804878048781	S	1
CDS	chr2L	557223	C	T	0.00487804878048781	N	1
CDS	chr2L	557392	T	C	0.00487804878048781	N	1
CDS	chr2L	557481	T	A	0.00487804878048781	S	1
CDS	chr2L	557566	G	C	0.00487804878048781	N	1
CDS	chr2L	557975	A	C	0.00487804878048781	S	1
CDS	chr2L	558017	T	G	0.00487804878048781	N	1
CDS	chr2L	558071	G	A	0.00487804878048781	S	1
CDS	chr2L	558416	G	A	0.00487804878048781	S	1
CDS	chr2L	560210	A	G	0.00487804878048781	S	1
CDS	chr2L	561004	G	C	0.00487804878048781	S	1
CDS	chr2L	561030	C	T	0.00487804878048781	N	1
CDS	chr2L	561521	G	A	0.00487804878048781	N	1
CDS	chr2L	561795	T	G	0.00487804878048781	N	1
CDS	chr2L	561814	G	A	0.00487804878048781	S	1
CDS	chr2L	561817	A	G	0.00487804878048781	S	1
CDS	chr2L	561821	C	A	0.00487804878048781	N	1
CDS	chr2L	562149	C	T	0.00487804878048781	N	1
CDS	chr2L	562175	T	G	0.00487804878048781	N	1
CDS	chr2L	562210	C	T	0.00487804878048781	S	1
CDS	chr2L	562608	G	C	0.00487804878048781	N	1
CDS	chr2L	562679	G	A	0.00487804878048781	N	1
CDS	chr2L	564695	G	A	0.00487804878048781	N	1
CDS	chr2L	565074	G	A	0.00487804878048781	N	1
CDS	chr2L	565666	C	T	0.00487804878048781	S	1
CDS	chr2L	565951	C	T	0.00487804878048781	S	1
CDS	chr2L	566765	C	T	0.00487804878048781	S	1
CDS	chr2L	569192	G	T	0.00487804878048781	N	1
CDS	chr2L	569710	T	C	0.00487804878048781	S	1
CDS	chr2L	570194	C	T	0.00487804878048781	S	1
CDS	chr2L	571102	A	T	0.00487804878048781	S	1
CDS	chr2L	571366	C	T	0.00487804878048781	S	1
CDS	chr2L	571411	T	A	0.00487804878048781	S	1
CDS	chr2L	571603	G	C	0.00487804878048781	S	1
CDS	chr2L	571912	T	C	0.00487804878048781	S	1
CDS	chr2L	572425	C	A	0.00487804878048781	N	1
CDS	chr2L	572608	C	T	0.00487804878048781	S	1
CDS	chr2L	573485	G	A	0.00487804878048781	S	1
CDS	chr2L	573586	C	T	0.00487804878048781	N	1
CDS	chr2L	573725	C	T	0.00487804878048781	S	1
CDS	chr2L	573997	G	A	0.00487804878048781	S	1
CDS	chr2L	574820	C	T	0.00487804878048781	S	1
CDS	chr2L	575894	C	T	0.00487804878048781	S	1
CDS	chr2L	575940	A	T	0.00487804878048781	N	1
CDS	chr2L	575954	G	C	0.00487804878048781	S	1
CDS	chr2L	576215	T	A	0.00487804878048781	N	1
CDS	chr2L	576307	C	T	0.00487804878048781	N	1
CDS	chr2L	576386	C	T	0.00487804878048781	N	1
CDS	chr2L	578337	G	T	0.00487804878048781	N	1
CDS	chr2L	579049	C	T	0.00487804878048781	S	1
CDS	chr2L	579199	G	C	0.00487804878048781	N	1
CDS	chr2L	584257	G	A	0.00487804878048781	S	1
CDS	chr2L	592335	G	A	0.00487804878048781	S	1
CDS	chr2L	602980	G	A	0.00487804878048781	N	1
CDS	chr2L	603327	C	G	0.00487804878048781	N	1
CDS	chr2L	625446	T	C	0.00487804878048781	N	1
CDS	chr2L	625973	T	A	0.00487804878048781	N	1
CDS	chr2L	626004	C	A	0.00487804878048781	S	1
CDS	chr2L	626027	C	T	0.00487804878048781	N	1
CDS	chr2L	626398	G	A	0.00487804878048781	N	1
CDS	chr2L	641355	G	A	0.00487804878048781	S	1
CDS	chr2L	641553	C	T	0.00487804878048781	S	1
CDS	chr2L	642378	G	A	0.00487804878048781	S	1
CDS	chr2L	642409	T	C	0.00487804878048781	N	1
CDS	chr2L	642426	A	T	0.00487804878048781	S	1
CDS	chr2L	642436	C	T	0.00487804878048781	N	1
CDS	chr2L	642438	G	A	0.00487804878048781	S	1
CDS	chr2L	643595	A	G	0.00487804878048781	S	1
CDS	chr2L	644142	C	T	0.00487804878048781	S	1
CDS	chr2L	644175	C	T	0.00487804878048781	S	1
CDS	chr2L	644473	T	A	0.00487804878048781	N	1
CDS	chr2L	644814	T	G	0.00487804878048781	N	1
CDS	chr2L	645264	A	T	0.00487804878048781	N	1
CDS	chr2L	645305	G	A	0.00487804878048781	S	1
CDS	chr2L	645682	A	G	0.00487804878048781	N	1
CDS	chr2L	648100	C	A	0.00487804878048781	N	1
CDS	chr2L	648274	T	A	0.00487804878048781	N	1
CDS	chr2L	649659	G	C	0.00487804878048781	N	1
CDS	chr2L	649718	G	C	0.00487804878048781	S	1
CDS	chr2L	650108	C	A	0.00487804878048781	S	1
CDS	chr2L	653138	A	T	0.00487804878048781	N	1
CDS	chr2L	653169	C	T	0.00487804878048781	N	1
CDS	chr2L	654282	G	C	0.00487804878048781	N	1
CDS	chr2L	654410	G	T	0.00487804878048781	S	1
CDS	chr2L	654454	T	C	0.00487804878048781	N	1
CDS	chr2L	655445	C	T	0.00487804878048781	S	1
CDS	chr2L	655508	T	G	0.00487804878048781	N	1
CDS	chr2L	656973	T	C	0.00487804878048781	N	1
CDS	chr2L	657244	C	T	0.00487804878048781	S	1
CDS	chr2L	706695	G	A	0.00487804878048781	S	1
CDS	chr2L	706798	G	A	0.00487804878048781	S	1
CDS	chr2L	706921	A	G	0.00487804878048781	S	1
CDS	chr2L	706954	A	G	0.00487804878048781	S	1
CDS	chr2L	707191	C	T	0.00487804878048781	S	1
CDS	chr2L	707343	T	A	0.00487804878048781	N	1
CDS	chr2L	707449	A	G	0.00487804878048781	S	1
CDS	chr2L	707702	T	A	0.00487804878048781	N	1
CDS	chr2L	729476	C	T	0.00487804878048781	S	1
CDS	chr2L	730170	G	A	0.00487804878048781	N	1
CDS	chr2L	730191	G	A	0.00487804878048781	N	1
CDS	chr2L	730365	C	A	0.00487804878048781	N	1
CDS	chr2L	738822	G	A	0.00487804878048781	S	1
CDS	chr2L	740014	C	T	0.00487804878048781	S	1
CDS	chr2L	740869	G	C	0.00487804878048781	N	1
CDS	chr2L	753691	G	C	0.00487804878048781	S	1
CDS	chr2L	755029	C	T	0.00487804878048781	S	1
CDS	chr2L	755194	G	A	0.00487804878048781	S	1
CDS	chr2L	756078	C	T	0.00487804878048781	S	1
CDS	chr2L	758981	G	A	0.00487804878048781	S	1
CDS	chr2L	760442	C	T	0.00487804878048781	S	1
CDS	chr2L	760580	G	A	0.00487804878048781	S	1
CDS	chr2L	781353	G	T	0.00487804878048781	N	1
CDS	chr2L	781413	G	A	0.00487804878048781	S	1
CDS	chr2L	782301	C	T	0.00487804878048781	S	1
CDS	chr2L	782602	G	T	0.00487804878048781	S	1
CDS	chr2L	784453	C	T	0.00487804878048781	S	1
CDS	chr2L	784602	G	C	0.00487804878048781	N	1
CDS	chr2L	784620	C	G	0.00487804878048781	N	1
CDS	chr2L	785644	C	T	0.00487804878048781	S	1
CDS	chr2L	786493	G	A	0.00487804878048781	S	1
CDS	chr2L	786594	A	C	0.00487804878048781	N	1
CDS	chr2L	787086	C	A	0.00487804878048781	S	1
CDS	chr2L	787443	C	T	0.00487804878048781	S	1
CDS	chr2L	787607	C	T	0.00487804878048781	N	1
CDS	chr2L	787938	C	A	0.00487804878048781	S	1
CDS	chr2L	788574	G	C	0.00487804878048781	S	1
CDS	chr2L	790508	C	A	0.00487804878048781	N	1
CDS	chr2L	810741	G	C	0.00487804878048781	N	1
CDS	chr2L	810899	G	C	0.00487804878048781	S	1
CDS	chr2L	811203	G	T	0.00487804878048781	N	1
CDS	chr2L	811313	G	A	0.00487804878048781	N	1
CDS	chr2L	811426	A	G	0.00487804878048781	S	1
CDS	chr2L	811826	C	G	0.00487804878048781	N	1
CDS	chr2L	811952	A	T	0.00487804878048781	N	1
CDS	chr2L	812232	G	A	0.00487804878048781	S	1
CDS	chr2L	812607	G	T	0.00487804878048781	N	1
CDS	chr2L	812615	C	T	0.00487804878048781	S	1
CDS	chr2L	812700	C	A	0.00487804878048781	S	1
CDS	chr2L	813519	T	C	0.00487804878048781	N	1
CDS	chr2L	813856	C	A	0.00487804878048781	N	1
CDS	chr2L	813864	A	G	0.00487804878048781	N	1
CDS	chr2L	813877	C	T	0.00487804878048781	N	1
CDS	chr2L	814673	T	A	0.00487804878048781	S	1
CDS	chr2L	814949	C	T	0.00487804878048781	S	1
CDS	chr2L	815376	T	G	0.00487804878048781	N	1
CDS	chr2L	815670	C	T	0.00487804878048781	S	1
CDS	chr2L	816277	G	T	0.00487804878048781	N	1
CDS	chr2L	816459	A	G	0.00487804878048781	N	1
CDS	chr2L	816608	C	G	0.00487804878048781	N	1
CDS	chr2L	816865	C	A	0.00487804878048781	S	1
CDS	chr2L	817087	A	T	0.00487804878048781	N	1
CDS	chr2L	817260	C	G	0.00487804878048781	N	1
CDS	chr2L	817293	C	T	0.00487804878048781	S	1
CDS	chr2L	817373	C	T	0.00487804878048781	N	1
CDS	chr2L	817572	A	T	0.00487804878048781	N	1
CDS	chr2L	817776	G	C	0.00487804878048781	S	1
CDS	chr2L	818513	T	C	0.00487804878048781	S	1
CDS	chr2L	818535	T	C	0.00487804878048781	N	1
CDS	chr2L	819221	G	A	0.00487804878048781	S	1
CDS	chr2L	820170	A	T	0.00487804878048781	N	1
CDS	chr2L	820180	C	T	0.00487804878048781	S	1
CDS	chr2L	820411	G	A	0.00487804878048781	S	1
CDS	chr2L	820709	C	T	0.00487804878048781	S	1
CDS	chr2L	820762	C	T	0.00487804878048781	S	1
CDS	chr2L	820924	C	A	0.00487804878048781	S	1
CDS	chr2L	822914	G	A	0.00487804878048781	S	1
CDS	chr2L	823460	G	C	0.00487804878048781	N	1
CDS	chr2L	823465	G	A	0.00487804878048781	N	1
CDS	chr2L	824535	C	T	0.00487804878048781	S	1
CDS	chr2L	824757	C	A	0.00487804878048781	S	1
CDS	chr2L	824955	G	A	0.00487804878048781	S	1
CDS	chr2L	825159	T	G	0.00487804878048781	S	1
CDS	chr2L	825249	G	A	0.00487804878048781	S	1
CDS	chr2L	825300	T	C	0.00487804878048781	S	1
CDS	chr2L	825444	G	A	0.00487804878048781	S	1
CDS	chr2L	825678	G	A	0.00487804878048781	S	1
CDS	chr2L	829935	G	C	0.00487804878048781	N	1
CDS	chr2L	830219	C	T	0.00487804878048781	S	1
CDS	chr2L	830977	G	A	0.00487804878048781	N	1
CDS	chr2L	831599	C	T	0.00487804878048781	S	1
CDS	chr2L	831767	C	A	0.00487804878048781	S	1
CDS	chr2L	834577	C	T	0.00487804878048781	N	1
CDS	chr2L	835042	C	T	0.00487804878048781	N	1
CDS	chr2L	835441	C	T	0.00487804878048781	S	1
CDS	chr2L	835712	A	T	0.00487804878048781	N	1
CDS	chr2L	835892	G	A	0.00487804878048781	N	1
CDS	chr2L	836581	G	A	0.00487804878048781	N	1
CDS	chr2L	836868	T	A	0.00487804878048781	S	1
CDS	chr2L	836924	G	T	0.00487804878048781	N	1
CDS	chr2L	837124	G	A	0.00487804878048781	N	1
CDS	chr2L	837264	C	T	0.00487804878048781	S	1
CDS	chr2L	849929	G	C	0.00487804878048781	N	1
CDS	chr2L	851461	G	C	0.00487804878048781	S	1
CDS	chr2L	851481	T	C	0.00487804878048781	N	1
CDS	chr2L	851617	A	C	0.00487804878048781	N	1
CDS	chr2L	851858	C	A	0.00487804878048781	S	1
CDS	chr2L	852347	C	G	0.00487804878048781	N	1
CDS	chr2L	853753	G	T	0.00487804878048781	S	1
CDS	chr2L	854321	C	T	0.00487804878048781	S	1
CDS	chr2L	856020	C	A	0.00487804878048781	N	1
CDS	chr2L	856080	G	T	0.00487804878048781	N	1
CDS	chr2L	861004	C	T	0.00487804878048781	S	1
CDS	chr2L	861456	G	T	0.00487804878048781	N	1
CDS	chr2L	861467	C	T	0.00487804878048781	N	1
CDS	chr2L	861484	C	G	0.00487804878048781	N	1
CDS	chr2L	861678	G	T	0.00487804878048781	N	1
CDS	chr2L	862217	G	A	0.00487804878048781	S	1
CDS	chr2L	862351	G	T	0.00487804878048781	N	1
CDS	chr2L	862483	G	T	0.00487804878048781	S	1
CDS	chr2L	862496	G	A	0.00487804878048781	S	1
CDS	chr2L	863168	G	A	0.00487804878048781	S	1
CDS	chr2L	863825	C	T	0.00487804878048781	N	1
CDS	chr2L	863831	C	T	0.00487804878048781	N	1
CDS	chr2L	863907	G	T	0.00487804878048781	N	1
CDS	chr2L	868750	T	C	0.00487804878048781	N	1
CDS	chr2L	868970	G	A	0.00487804878048781	S	1
CDS	chr2L	869013	T	A	0.00487804878048781	N	1
CDS	chr2L	869049	T	A	0.00487804878048781	N	1
CDS	chr2L	869099	G	C	0.00487804878048781	S	1
CDS	chr2L	869261	G	T	0.00487804878048781	S	1
CDS	chr2L	869324	G	A	0.00487804878048781	S	1
CDS	chr2L	869570	G	T	0.00487804878048781	N	1
CDS	chr2L	872001	T	A	0.00487804878048781	S	1
CDS	chr2L	872005	G	A	0.00487804878048781	N	1
CDS	chr2L	872353	C	T	0.00487804878048781	S	1
CDS	chr2L	872374	C	T	0.00487804878048781	S	1
CDS	chr2L	872707	G	C	0.00487804878048781	S	1
CDS	chr2L	873220	G	A	0.00487804878048781	N	1
CDS	chr2L	873410	T	C	0.00487804878048781	N	1
CDS	chr2L	873475	C	T	0.00487804878048781	S	1
CDS	chr2L	875324	G	A	0.00487804878048781	S	1
CDS	chr2L	875489	G	A	0.00487804878048781	S	1
CDS	chr2L	875561	G	A	0.00487804878048781	S	1
CDS	chr2L	875786	C	A	0.00487804878048781	S	1
CDS	chr2L	875795	C	T	0.00487804878048781	S	1
CDS	chr2L	875904	G	A	0.00487804878048781	N	1
CDS	chr2L	876015	A	G	0.00487804878048781	N	1
CDS	chr2L	876494	C	T	0.00487804878048781	S	1
CDS	chr2L	876677	A	T	0.00487804878048781	S	1
CDS	chr2L	877374	C	T	0.00487804878048781	N	1
CDS	chr2L	877380	C	G	0.00487804878048781	N	1
CDS	chr2L	878089	G	A	0.00487804878048781	S	1
CDS	chr2L	878313	G	T	0.00487804878048781	N	1
CDS	chr2L	878749	C	A	0.00487804878048781	N	1
CDS	chr2L	878907	A	G	0.00487804878048781	N	1
CDS	chr2L	878999	C	A	0.00487804878048781	N	1
CDS	chr2L	879024	G	C	0.00487804878048781	N	1
CDS	chr2L	879208	C	T	0.00487804878048781	N	1
CDS	chr2L	879317	G	A	0.00487804878048781	S	1
CDS	chr2L	879346	C	G	0.00487804878048781	N	1
CDS	chr2L	879383	C	T	0.00487804878048781	S	1
CDS	chr2L	879461	A	C	0.00487804878048781	S	1
CDS	chr2L	879469	A	G	0.00487804878048781	N	1
CDS	chr2L	879554	C	T	0.00487804878048781	S	1
CDS	chr2L	879631	C	T	0.00487804878048781	N	1
CDS	chr2L	879988	G	A	0.00487804878048781	S	1
CDS	chr2L	880052	C	T	0.00487804878048781	N	1
CDS	chr2L	880189	A	G	0.00487804878048781	S	1
CDS	chr2L	880239	G	C	0.00487804878048781	N	1
CDS	chr2L	880296	C	T	0.00487804878048781	N	1
CDS	chr2L	880331	C	A	0.00487804878048781	N	1
CDS	chr2L	880345	C	T	0.00487804878048781	S	1
CDS	chr2L	880473	G	A	0.00487804878048781	S	1
CDS	chr2L	880620	A	G	0.00487804878048781	N	1
CDS	chr2L	880702	G	T	0.00487804878048781	S	1
CDS	chr2L	880980	T	C	0.00487804878048781	S	1
CDS	chr2L	881200	G	A	0.00487804878048781	N	1
CDS	chr2L	881293	C	T	0.00487804878048781	N	1
CDS	chr2L	881504	A	T	0.00487804878048781	N	1
CDS	chr2L	881783	G	A	0.00487804878048781	S	1
CDS	chr2L	882108	G	C	0.00487804878048781	N	1
CDS	chr2L	882480	G	A	0.00487804878048781	S	1
CDS	chr2L	882691	G	C	0.00487804878048781	S	1
CDS	chr2L	883110	G	A	0.00487804878048781	S	1
CDS	chr2L	883230	T	C	0.00487804878048781	S	1
CDS	chr2L	883378	G	C	0.00487804878048781	S	1
CDS	chr2L	883522	G	A	0.00487804878048781	S	1
CDS	chr2L	883611	A	T	0.00487804878048781	N	1
CDS	chr2L	883676	G	T	0.00487804878048781	N	1
CDS	chr2L	883736	A	G	0.00487804878048781	N	1
CDS	chr2L	883767	G	A	0.00487804878048781	S	1
CDS	chr2L	883816	C	T	0.00487804878048781	S	1
CDS	chr2L	883960	C	A	0.00487804878048781	S	1
CDS	chr2L	884297	G	A	0.00487804878048781	S	1
CDS	chr2L	884377	G	T	0.00487804878048781	N	1
CDS	chr2L	899265	A	G	0.00487804878048781	N	1
CDS	chr2L	899399	C	T	0.00487804878048781	S	1
CDS	chr2L	899498	G	C	0.00487804878048781	S	1
CDS	chr2L	899858	C	T	0.00487804878048781	S	1
CDS	chr2L	900503	G	T	0.00487804878048781	N	1
CDS	chr2L	901130	C	A	0.00487804878048781	S	1
CDS	chr2L	914263	G	A	0.00487804878048781	S	1
CDS	chr2L	914428	T	A	0.00487804878048781	N	1
CDS	chr2L	914901	C	A	0.00487804878048781	N	1
CDS	chr2L	915544	A	C	0.00487804878048781	N	1
CDS	chr2L	915927	T	C	0.00487804878048781	N	1
CDS	chr2L	916111	C	A	0.00487804878048781	N	1
CDS	chr2L	916138	G	A	0.00487804878048781	S	1
CDS	chr2L	916363	C	T	0.00487804878048781	S	1
CDS	chr2L	916578	C	T	0.00487804878048781	S	1
CDS	chr2L	916632	C	T	0.00487804878048781	S	1
CDS	chr2L	916781	G	T	0.00487804878048781	S	1
CDS	chr2L	917730	G	A	0.00487804878048781	S	1
CDS	chr2L	952110	G	A	0.00487804878048781	N	1
CDS	chr2L	952136	G	A	0.00487804878048781	S	1
CDS	chr2L	952596	A	G	0.00487804878048781	N	1
CDS	chr2L	952609	C	T	0.00487804878048781	S	1
CDS	chr2L	1019287	G	T	0.00487804878048781	N	1
CDS	chr2L	1034141	T	C	0.00487804878048781	S	1
CDS	chr2L	1037798	G	C	0.00487804878048781	S	1
CDS	chr2L	1038107	G	A	0.00487804878048781	S	1
CDS	chr2L	1052238	C	T	0.00487804878048781	N	1
CDS	chr2L	1052355	C	A	0.00487804878048781	S	1
CDS	chr2L	1052364	C	G	0.00487804878048781	S	1
CDS	chr2L	1052366	G	A	0.00487804878048781	S	1
CDS	chr2L	1052962	C	T	0.00487804878048781	S	1
CDS	chr2L	1078744	C	A	0.00487804878048781	S	1
CDS	chr2L	1079397	G	A	0.00487804878048781	N	1
CDS	chr2L	1079766	G	T	0.00487804878048781	N	1
CDS	chr2L	1079778	G	A	0.00487804878048781	N	1
CDS	chr2L	1079849	G	A	0.00487804878048781	S	1
CDS	chr2L	1079860	G	T	0.00487804878048781	N	1
CDS	chr2L	1079960	G	A	0.00487804878048781	S	1
CDS	chr2L	1080071	A	C	0.00487804878048781	S	1
CDS	chr2L	1080186	C	A	0.00487804878048781	N	1
CDS	chr2L	1080495	G	C	0.00487804878048781	N	1
CDS	chr2L	1080608	G	A	0.00487804878048781	S	1
CDS	chr2L	1080617	C	T	0.00487804878048781	S	1
CDS	chr2L	1080632	G	T	0.00487804878048781	S	1
CDS	chr2L	1080649	C	T	0.00487804878048781	N	1
CDS	chr2L	1080655	C	T	0.00487804878048781	N	1
CDS	chr2L	1080702	G	A	0.00487804878048781	N	1
CDS	chr2L	1081408	G	T	0.00487804878048781	N	1
CDS	chr2L	1081744	A	G	0.00487804878048781	S	1
CDS	chr2L	1081859	G	A	0.00487804878048781	N	1
CDS	chr2L	1081867	G	T	0.00487804878048781	N	1
CDS	chr2L	1081902	C	T	0.00487804878048781	N	1
CDS	chr2L	1082191	G	A	0.00487804878048781	N	1
CDS	chr2L	1082608	A	G	0.00487804878048781	N	1
CDS	chr2L	1084219	G	A	0.00487804878048781	S	1
CDS	chr2L	1084426	G	T	0.00487804878048781	N	1
CDS	chr2L	1085970	G	T	0.00487804878048781	S	1
CDS	chr2L	1104277	G	C	0.00487804878048781	S	1
CDS	chr2L	1104344	C	T	0.00487804878048781	N	1
CDS	chr2L	1104433	C	A	0.00487804878048781	S	1
CDS	chr2L	1104801	C	T	0.00487804878048781	N	1
CDS	chr2L	1104861	G	A	0.00487804878048781	N	1
CDS	chr2L	1105159	A	G	0.00487804878048781	S	1
CDS	chr2L	1105210	C	T	0.00487804878048781	S	1
CDS	chr2L	1105267	A	C	0.00487804878048781	N	1
CDS	chr2L	1105599	C	G	0.00487804878048781	N	1
CDS	chr2L	1106445	C	T	0.00487804878048781	N	1
CDS	chr2L	1106713	G	A	0.00487804878048781	S	1
CDS	chr2L	1106916	T	A	0.00487804878048781	N	1
CDS	chr2L	1106970	C	T	0.00487804878048781	N	1
CDS	chr2L	1107010	G	A	0.00487804878048781	S	1
CDS	chr2L	1107188	C	A	0.00487804878048781	N	1
CDS	chr2L	1107616	C	T	0.00487804878048781	N	1
CDS	chr2L	1107711	C	T	0.00487804878048781	S	1
CDS	chr2L	1107714	C	T	0.00487804878048781	S	1
CDS	chr2L	1108940	G	A	0.00487804878048781	S	1
CDS	chr2L	1109148	C	G	0.00487804878048781	N	1
CDS	chr2L	1109705	G	A	0.00487804878048781	N	1
CDS	chr2L	1109830	G	T	0.00487804878048781	N	1
CDS	chr2L	1110368	T	C	0.00487804878048781	N	1
CDS	chr2L	1111535	G	A	0.00487804878048781	S	1
CDS	chr2L	1112129	C	G	0.00487804878048781	S	1
CDS	chr2L	1112135	G	A	0.00487804878048781	S	1
CDS	chr2L	1113500	T	C	0.00487804878048781	S	1
CDS	chr2L	1128164	A	G	0.00487804878048781	N	1
CDS	chr2L	1129503	G	C	0.00487804878048781	N	1
CDS	chr2L	1129954	G	A	0.00487804878048781	S	1
CDS	chr2L	1130134	G	A	0.00487804878048781	S	1
CDS	chr2L	1131289	C	T	0.00487804878048781	N	1
CDS	chr2L	1131369	C	T	0.00487804878048781	S	1
CDS	chr2L	1133388	C	T	0.00487804878048781	N	1
CDS	chr2L	1133521	C	T	0.00487804878048781	N	1
CDS	chr2L	1133975	C	T	0.00487804878048781	S	1
CDS	chr2L	1134056	C	T	0.00487804878048781	S	1
CDS	chr2L	1134934	C	T	0.00487804878048781	N	1
CDS	chr2L	1139012	C	T	0.00487804878048781	S	1
CDS	chr2L	1139052	G	A	0.00487804878048781	N	1
CDS	chr2L	1139167	G	A	0.00487804878048781	S	1
CDS	chr2L	1146819	G	A	0.00487804878048781	S	1
CDS	chr2L	1146823	A	C	0.00487804878048781	N	1
CDS	chr2L	1146956	C	G	0.00487804878048781	N	1
CDS	chr2L	1148032	G	C	0.00487804878048781	S	1
CDS	chr2L	1148367	A	T	0.00487804878048781	N	1
CDS	chr2L	1148471	A	G	0.00487804878048781	N	1
CDS	chr2L	1148575	G	C	0.00487804878048781	N	1
CDS	chr2L	1148963	G	A	0.00487804878048781	N	1
CDS	chr2L	1149084	G	A	0.00487804878048781	N	1
CDS	chr2L	1149196	G	A	0.00487804878048781	S	1
CDS	chr2L	1149962	G	A	0.00487804878048781	S	1
CDS	chr2L	1150973	C	T	0.00487804878048781	S	1
CDS	chr2L	1151404	A	T	0.00487804878048781	N	1
CDS	chr2L	1152492	C	A	0.00487804878048781	N	1
CDS	chr2L	1152501	C	T	0.00487804878048781	S	1
CDS	chr2L	1152686	T	A	0.00487804878048781	N	1
CDS	chr2L	1152783	C	T	0.00487804878048781	N	1
CDS	chr2L	1154325	C	T	0.00487804878048781	S	1
CDS	chr2L	1154658	G	T	0.00487804878048781	S	1
CDS	chr2L	1155759	G	C	0.00487804878048781	S	1
CDS	chr2L	1164684	G	A	0.00487804878048781	N	1
CDS	chr2L	1165580	A	G	0.00487804878048781	N	1
CDS	chr2L	1166615	C	T	0.00487804878048781	N	1
CDS	chr2L	1166706	G	T	0.00487804878048781	N	1
CDS	chr2L	1166809	G	A	0.00487804878048781	N	1
CDS	chr2L	1167349	G	A	0.00487804878048781	N	1
CDS	chr2L	1167576	C	T	0.00487804878048781	S	1
CDS	chr2L	1167739	T	G	0.00487804878048781	N	1
CDS	chr2L	1167756	G	A	0.00487804878048781	S	1
CDS	chr2L	1168748	C	T	0.00487804878048781	S	1
CDS	chr2L	1168759	C	T	0.00487804878048781	N	1
CDS	chr2L	1169741	C	T	0.00487804878048781	S	1
CDS	chr2L	1170277	T	C	0.00487804878048781	N	1
CDS	chr2L	1170835	C	T	0.00487804878048781	S	1
CDS	chr2L	1171115	G	C	0.00487804878048781	N	1
CDS	chr2L	1171411	C	T	0.00487804878048781	N	1
CDS	chr2L	1171571	C	G	0.00487804878048781	S	1
CDS	chr2L	1172059	C	T	0.00487804878048781	S	1
CDS	chr2L	1174916	C	T	0.00487804878048781	S	1
CDS	chr2L	1175052	C	G	0.00487804878048781	S	1
CDS	chr2L	1175596	A	G	0.00487804878048781	N	1
CDS	chr2L	1175800	T	C	0.00487804878048781	N	1
CDS	chr2L	1175806	A	T	0.00487804878048781	N	1
CDS	chr2L	1176360	A	G	0.00487804878048781	S	1
CDS	chr2L	1176689	C	T	0.00487804878048781	N	1
CDS	chr2L	1176717	A	G	0.00487804878048781	S	1
CDS	chr2L	1178328	G	A	0.00487804878048781	N	1
CDS	chr2L	1179047	A	G	0.00487804878048781	N	1
CDS	chr2L	1179137	A	G	0.00487804878048781	N	1
CDS	chr2L	1180014	T	C	0.00487804878048781	S	1
CDS	chr2L	1181054	G	C	0.00487804878048781	N	1
CDS	chr2L	1181059	A	T	0.00487804878048781	S	1
CDS	chr2L	1181080	C	T	0.00487804878048781	S	1
CDS	chr2L	1181083	G	C	0.00487804878048781	S	1
CDS	chr2L	1181486	T	C	0.00487804878048781	N	1
CDS	chr2L	1181535	A	C	0.00487804878048781	N	1
CDS	chr2L	1181554	G	C	0.00487804878048781	S	1
CDS	chr2L	1181623	T	C	0.00487804878048781	S	1
CDS	chr2L	1181665	C	T	0.00487804878048781	S	1
CDS	chr2L	1181963	G	T	0.00487804878048781	S	1
CDS	chr2L	1181965	G	T	0.00487804878048781	N	1
CDS	chr2L	1182510	G	A	0.00487804878048781	S	1
CDS	chr2L	1182764	C	T	0.00487804878048781	N	1
CDS	chr2L	1183242	G	C	0.00487804878048781	S	1
CDS	chr2L	1183321	T	A	0.00487804878048781	N	1
CDS	chr2L	1183439	G	A	0.00487804878048781	S	1
CDS	chr2L	1184443	C	T	0.00487804878048781	S	1
CDS	chr2L	1184687	C	T	0.00487804878048781	S	1
CDS	chr2L	1185425	C	T	0.00487804878048781	N	1
CDS	chr2L	1185438	A	T	0.00487804878048781	N	1
CDS	chr2L	1191872	G	A	0.00487804878048781	S	1
CDS	chr2L	1191887	C	T	0.00487804878048781	S	1
CDS	chr2L	1191889	A	T	0.00487804878048781	N	1
CDS	chr2L	1191899	C	A	0.00487804878048781	S	1
CDS	chr2L	1192404	G	A	0.00487804878048781	N	1
CDS	chr2L	1192582	A	G	0.00487804878048781	N	1
CDS	chr2L	1196389	G	C	0.00487804878048781	N	1
CDS	chr2L	1198980	C	A	0.00487804878048781	N	1
CDS	chr2L	1198999	T	C	0.00487804878048781	N	1
CDS	chr2L	1199116	G	T	0.00487804878048781	N	1
CDS	chr2L	1204832	C	T	0.00487804878048781	S	1
CDS	chr2L	1219732	G	T	0.00487804878048781	N	1
CDS	chr2L	1219769	C	T	0.00487804878048781	S	1
CDS	chr2L	1219810	T	C	0.00487804878048781	N	1
CDS	chr2L	1219830	A	T	0.00487804878048781	N	1
CDS	chr2L	1227707	T	A	0.00487804878048781	N	1
CDS	chr2L	1228276	C	T	0.00487804878048781	S	1
CDS	chr2L	1228763	C	A	0.00487804878048781	N	1
CDS	chr2L	1229038	G	A	0.00487804878048781	S	1
CDS	chr2L	1229050	G	A	0.00487804878048781	S	1
CDS	chr2L	1229308	A	G	0.00487804878048781	N	1
CDS	chr2L	1229320	A	T	0.00487804878048781	N	1
CDS	chr2L	1229465	C	T	0.00487804878048781	S	1
CDS	chr2L	1240082	G	C	0.00487804878048781	S	1
CDS	chr2L	1240279	C	G	0.00487804878048781	N	1
CDS	chr2L	1240368	G	C	0.00487804878048781	N	1
CDS	chr2L	1240458	C	T	0.00487804878048781	S	1
CDS	chr2L	1240898	C	T	0.00487804878048781	S	1
CDS	chr2L	1240913	C	G	0.00487804878048781	S	1
CDS	chr2L	1241073	A	G	0.00487804878048781	N	1
CDS	chr2L	1241127	G	T	0.00487804878048781	N	1
CDS	chr2L	1241537	C	T	0.00487804878048781	S	1
CDS	chr2L	1241578	C	T	0.00487804878048781	S	1
CDS	chr2L	1241611	G	C	0.00487804878048781	N	1
CDS	chr2L	1241730	A	G	0.00487804878048781	N	1
CDS	chr2L	1285306	A	C	0.00487804878048781	N	1
CDS	chr2L	1286043	G	A	0.00487804878048781	S	1
CDS	chr2L	1286376	G	A	0.00487804878048781	S	1
CDS	chr2L	1286952	G	T	0.00487804878048781	S	1
CDS	chr2L	1287240	A	G	0.00487804878048781	S	1
CDS	chr2L	1289659	A	G	0.00487804878048781	N	1
CDS	chr2L	1292747	C	A	0.00487804878048781	S	1
CDS	chr2L	1293587	G	C	0.00487804878048781	S	1
CDS	chr2L	1334352	G	A	0.00487804878048781	S	1
CDS	chr2L	1334410	G	A	0.00487804878048781	N	1
CDS	chr2L	1334418	G	C	0.00487804878048781	S	1
CDS	chr2L	1334438	T	C	0.00487804878048781	N	1
CDS	chr2L	1341448	G	T	0.00487804878048781	N	1
CDS	chr2L	1344717	C	T	0.00487804878048781	S	1
CDS	chr2L	1352054	C	T	0.00487804878048781	N	1
CDS	chr2L	1352126	A	G	0.00487804878048781	S	1
CDS	chr2L	1352208	G	A	0.00487804878048781	S	1
CDS	chr2L	1352252	C	T	0.00487804878048781	N	1
CDS	chr2L	1352272	T	C	0.00487804878048781	N	1
CDS	chr2L	1352325	A	T	0.00487804878048781	N	1
CDS	chr2L	1352425	G	A	0.00487804878048781	N	1
CDS	chr2L	1352730	T	C	0.00487804878048781	N	1
CDS	chr2L	1353401	G	A	0.00487804878048781	N	1
CDS	chr2L	1353747	A	G	0.00487804878048781	S	1
CDS	chr2L	1355041	G	A	0.00487804878048781	N	1
CDS	chr2L	1355131	T	C	0.00487804878048781	N	1
CDS	chr2L	1355448	A	T	0.00487804878048781	S	1
CDS	chr2L	1355541	C	A	0.00487804878048781	N	1
CDS	chr2L	1355561	C	T	0.00487804878048781	N	1
CDS	chr2L	1355709	G	T	0.00487804878048781	S	1
CDS	chr2L	1358989	C	T	0.00487804878048781	S	1
CDS	chr2L	1359369	T	G	0.00487804878048781	S	1
CDS	chr2L	1359520	G	A	0.00487804878048781	S	1
CDS	chr2L	1359610	C	A	0.00487804878048781	N	1
CDS	chr2L	1360112	T	A	0.00487804878048781	N	1
CDS	chr2L	1360190	T	A	0.00487804878048781	N	1
CDS	chr2L	1360263	C	G	0.00487804878048781	N	1
CDS	chr2L	1360369	A	C	0.00487804878048781	N	1
CDS	chr2L	1360678	C	A	0.00487804878048781	N	1
CDS	chr2L	1360925	T	C	0.00487804878048781	N	1
CDS	chr2L	1368408	C	T	0.00487804878048781	S	1
CDS	chr2L	1381721	T	A	0.00487804878048781	N	1
CDS	chr2L	1382231	T	C	0.00487804878048781	N	1
CDS	chr2L	1382341	C	T	0.00487804878048781	S	1
CDS	chr2L	1391745	T	A	0.00487804878048781	N	1
CDS	chr2L	1391769	T	C	0.00487804878048781	N	1
CDS	chr2L	1391939	C	T	0.00487804878048781	N	1
CDS	chr2L	1392286	G	T	0.00487804878048781	S	1
CDS	chr2L	1392693	G	A	0.00487804878048781	N	1
CDS	chr2L	1392787	C	T	0.00487804878048781	S	1
CDS	chr2L	1395991	A	G	0.00487804878048781	S	1
CDS	chr2L	1428713	G	C	0.00487804878048781	N	1
CDS	chr2L	1428781	A	T	0.00487804878048781	N	1
CDS	chr2L	1443207	A	T	0.00487804878048781	N	1
CDS	chr2L	1492317	C	A	0.00487804878048781	N	1
CDS	chr2L	1492368	C	G	0.00487804878048781	N	1
CDS	chr2L	1492408	C	T	0.00487804878048781	N	1
CDS	chr2L	1492514	G	A	0.00487804878048781	S	1
CDS	chr2L	1493477	C	T	0.00487804878048781	S	1
CDS	chr2L	1494469	G	A	0.00487804878048781	S	1
CDS	chr2L	1494793	G	T	0.00487804878048781	S	1
CDS	chr2L	1495004	A	T	0.00487804878048781	N	1
CDS	chr2L	1495180	C	A	0.00487804878048781	S	1
CDS	chr2L	1495962	C	T	0.00487804878048781	S	1
CDS	chr2L	1496280	C	T	0.00487804878048781	S	1
CDS	chr2L	1496499	G	C	0.00487804878048781	N	1
CDS	chr2L	1496544	G	A	0.00487804878048781	S	1
CDS	chr2L	1496767	G	A	0.00487804878048781	N	1
CDS	chr2L	1496958	A	C	0.00487804878048781	S	1
CDS	chr2L	1497589	G	C	0.00487804878048781	S	1
CDS	chr2L	1497649	C	A	0.00487804878048781	S	1
CDS	chr2L	1497853	C	G	0.00487804878048781	S	1
CDS	chr2L	1497882	T	C	0.00487804878048781	N	1
CDS	chr2L	1497892	G	A	0.00487804878048781	S	1
CDS	chr2L	1498169	G	C	0.00487804878048781	N	1
CDS	chr2L	1498243	C	T	0.00487804878048781	S	1
CDS	chr2L	1498933	A	G	0.00487804878048781	S	1
CDS	chr2L	1499761	C	A	0.00487804878048781	N	1
CDS	chr2L	1499951	G	A	0.00487804878048781	S	1
CDS	chr2L	1499954	C	A	0.00487804878048781	S	1
CDS	chr2L	1501149	T	A	0.00487804878048781	N	1
CDS	chr2L	1501723	T	C	0.00487804878048781	S	1
CDS	chr2L	1501982	G	C	0.00487804878048781	N	1
CDS	chr2L	1502107	G	A	0.00487804878048781	S	1
CDS	chr2L	1517779	A	G	0.00487804878048781	S	1
CDS	chr2L	1518056	G	T	0.00487804878048781	S	1
CDS	chr2L	1523280	A	T	0.00487804878048781	N	1
CDS	chr2L	1523801	T	G	0.00487804878048781	N	1
CDS	chr2L	1585287	G	C	0.00487804878048781	S	1
CDS	chr2L	1585302	C	T	0.00487804878048781	S	1
CDS	chr2L	1586178	G	A	0.00487804878048781	S	1
CDS	chr2L	1586210	T	C	0.00487804878048781	N	1
CDS	chr2L	1586249	C	T	0.00487804878048781	N	1
CDS	chr2L	1586916	G	C	0.00487804878048781	S	1
CDS	chr2L	1595191	A	C	0.00487804878048781	N	1
CDS	chr2L	1595691	C	T	0.00487804878048781	S	1
CDS	chr2L	1595699	C	T	0.00487804878048781	N	1
CDS	chr2L	1596022	G	T	0.00487804878048781	S	1
CDS	chr2L	1596283	A	G	0.00487804878048781	S	1
CDS	chr2L	1596360	T	C	0.00487804878048781	N	1
CDS	chr2L	1601219	G	C	0.00487804878048781	N	1
CDS	chr2L	1602995	C	T	0.00487804878048781	N	1
CDS	chr2L	1609887	C	A	0.00487804878048781	N	1
CDS	chr2L	1610037	C	G	0.00487804878048781	S	1
CDS	chr2L	1610040	C	G	0.00487804878048781	S	1
CDS	chr2L	1610058	G	A	0.00487804878048781	S	1
CDS	chr2L	1610059	C	A	0.00487804878048781	N	1
CDS	chr2L	1610062	C	A	0.00487804878048781	N	1
CDS	chr2L	1610066	A	T	0.00487804878048781	N	1
CDS	chr2L	1610069	G	A	0.00487804878048781	N	1
CDS	chr2L	1610072	A	C	0.00487804878048781	N	1
CDS	chr2L	1610078	A	T	0.00487804878048781	N	1
CDS	chr2L	1610712	C	T	0.00487804878048781	S	1
CDS	chr2L	1610808	C	G	0.00487804878048781	N	1
CDS	chr2L	1610811	C	G	0.00487804878048781	S	1
CDS	chr2L	1611000	G	T	0.00487804878048781	N	1
CDS	chr2L	1611532	G	T	0.00487804878048781	N	1
CDS	chr2L	1611759	C	A	0.00487804878048781	N	1
CDS	chr2L	1612107	C	T	0.00487804878048781	N	1
CDS	chr2L	1612328	G	C	0.00487804878048781	S	1
CDS	chr2L	1612343	C	T	0.00487804878048781	S	1
CDS	chr2L	1612344	G	C	0.00487804878048781	N	1
CDS	chr2L	1612345	A	T	0.00487804878048781	N	1
CDS	chr2L	1612380	C	G	0.00487804878048781	N	1
CDS	chr2L	1612396	C	T	0.00487804878048781	N	1
CDS	chr2L	1613128	C	A	0.00487804878048781	S	1
CDS	chr2L	1690748	C	T	0.00487804878048781	S	1
CDS	chr2L	1694228	A	G	0.00487804878048781	S	1
CDS	chr2L	1696592	G	A	0.00487804878048781	N	1
CDS	chr2L	1705465	G	A	0.00487804878048781	S	1
CDS	chr2L	1706044	G	A	0.00487804878048781	N	1
CDS	chr2L	1707849	C	G	0.00487804878048781	N	1
CDS	chr2L	1708359	G	A	0.00487804878048781	S	1
CDS	chr2L	1708483	G	A	0.00487804878048781	N	1
CDS	chr2L	1708575	G	A	0.00487804878048781	S	1
CDS	chr2L	1708871	C	G	0.00487804878048781	S	1
CDS	chr2L	1709266	C	T	0.00487804878048781	N	1
CDS	chr2L	1709879	G	A	0.00487804878048781	N	1
CDS	chr2L	1709911	C	A	0.00487804878048781	S	1
CDS	chr2L	1710235	C	T	0.00487804878048781	S	1
CDS	chr2L	1710631	G	A	0.00487804878048781	S	1
CDS	chr2L	1710868	C	G	0.00487804878048781	N	1
CDS	chr2L	1711029	C	T	0.00487804878048781	N	1
CDS	chr2L	1712066	G	A	0.00487804878048781	N	1
CDS	chr2L	1712206	G	A	0.00487804878048781	N	1
CDS	chr2L	1712463	A	G	0.00487804878048781	S	1
CDS	chr2L	1712714	G	T	0.00487804878048781	N	1
CDS	chr2L	1713232	C	T	0.00487804878048781	S	1
CDS	chr2L	1713286	G	T	0.00487804878048781	S	1
CDS	chr2L	1713474	C	T	0.00487804878048781	N	1
CDS	chr2L	1714006	G	T	0.00487804878048781	S	1
CDS	chr2L	1714056	G	T	0.00487804878048781	N	1
CDS	chr2L	1714175	C	T	0.00487804878048781	S	1
CDS	chr2L	1714266	A	G	0.00487804878048781	N	1
CDS	chr2L	1714362	A	G	0.00487804878048781	N	1
CDS	chr2L	1714456	G	T	0.00487804878048781	N	1
CDS	chr2L	1715180	T	C	0.00487804878048781	N	1
CDS	chr2L	1715182	C	T	0.00487804878048781	S	1
CDS	chr2L	1717172	G	A	0.00487804878048781	S	1
CDS	chr2L	1717720	G	A	0.00487804878048781	S	1
CDS	chr2L	1717735	G	A	0.00487804878048781	S	1
CDS	chr2L	1717797	G	T	0.00487804878048781	S	1
CDS	chr2L	1718088	G	C	0.00487804878048781	S	1
CDS	chr2L	1725557	C	T	0.00487804878048781	S	1
CDS	chr2L	1726022	C	A	0.00487804878048781	S	1
CDS	chr2L	1726055	G	A	0.00487804878048781	S	1
CDS	chr2L	1726480	C	T	0.00487804878048781	N	1
CDS	chr2L	1728881	A	G	0.00487804878048781	N	1
CDS	chr2L	1728987	C	T	0.00487804878048781	S	1
CDS	chr2L	1729157	C	T	0.00487804878048781	N	1
CDS	chr2L	1729243	G	T	0.00487804878048781	N	1
CDS	chr2L	1729464	G	C	0.00487804878048781	N	1
CDS	chr2L	1730345	A	G	0.00487804878048781	N	1
CDS	chr2L	1730492	T	A	0.00487804878048781	N	1
CDS	chr2L	1731408	C	A	0.00487804878048781	N	1
CDS	chr2L	1731467	G	C	0.00487804878048781	N	1
CDS	chr2L	1731535	C	A	0.00487804878048781	N	1
CDS	chr2L	1731618	T	A	0.00487804878048781	N	1
CDS	chr2L	1732006	A	T	0.00487804878048781	S	1
CDS	chr2L	1732035	C	T	0.00487804878048781	N	1
CDS	chr2L	1732222	C	G	0.00487804878048781	S	1
CDS	chr2L	1732252	A	G	0.00487804878048781	S	1
CDS	chr2L	1741925	C	G	0.00487804878048781	N	1
CDS	chr2L	1741934	C	A	0.00487804878048781	S	1
CDS	chr2L	1742216	G	C	0.00487804878048781	S	1
CDS	chr2L	1743405	G	A	0.00487804878048781	S	1
CDS	chr2L	1747749	C	G	0.00487804878048781	N	1
CDS	chr2L	1749620	G	A	0.00487804878048781	N	1
CDS	chr2L	1749819	G	T	0.00487804878048781	S	1
CDS	chr2L	1751090	C	A	0.00487804878048781	S	1
CDS	chr2L	1751164	C	T	0.00487804878048781	N	1
CDS	chr2L	1751254	A	G	0.00487804878048781	N	1
CDS	chr2L	1752391	G	T	0.00487804878048781	S	1
CDS	chr2L	1752674	T	A	0.00487804878048781	N	1
CDS	chr2L	1755304	G	C	0.00487804878048781	S	1
CDS	chr2L	1755581	A	T	0.00487804878048781	N	1
CDS	chr2L	1755658	A	T	0.00487804878048781	N	1
CDS	chr2L	1756104	C	A	0.00487804878048781	S	1
CDS	chr2L	1756152	A	G	0.00487804878048781	S	1
CDS	chr2L	1756380	G	A	0.00487804878048781	S	1
CDS	chr2L	1758620	T	C	0.00487804878048781	S	1
CDS	chr2L	1784124	T	C	0.00487804878048781	S	1
CDS	chr2L	1784536	C	A	0.00487804878048781	N	1
CDS	chr2L	1785189	G	A	0.00487804878048781	N	1
CDS	chr2L	1790738	C	A	0.00487804878048781	N	1
CDS	chr2L	1793080	A	C	0.00487804878048781	S	1
CDS	chr2L	1794858	T	C	0.00487804878048781	S	1
CDS	chr2L	1821714	G	A	0.00487804878048781	S	1
CDS	chr2L	1821813	C	G	0.00487804878048781	N	1
CDS	chr2L	1822085	C	T	0.00487804878048781	N	1
CDS	chr2L	1822626	C	A	0.00487804878048781	N	1
CDS	chr2L	1822696	T	C	0.00487804878048781	N	1
CDS	chr2L	1824630	G	A	0.00487804878048781	N	1
CDS	chr2L	1825002	A	G	0.00487804878048781	N	1
CDS	chr2L	1825078	G	C	0.00487804878048781	N	1
CDS	chr2L	1825088	G	A	0.00487804878048781	S	1
CDS	chr2L	1826065	G	A	0.00487804878048781	S	1
CDS	chr2L	1826174	C	A	0.00487804878048781	N	1
CDS	chr2L	1831851	G	C	0.00487804878048781	N	1
CDS	chr2L	1831943	T	C	0.00487804878048781	N	1
CDS	chr2L	1832207	T	A	0.00487804878048781	N	1
CDS	chr2L	1832339	G	A	0.00487804878048781	N	1
CDS	chr2L	1843440	C	T	0.00487804878048781	N	1
CDS	chr2L	1843441	C	A	0.00487804878048781	N	1
CDS	chr2L	1843442	C	T	0.00487804878048781	S	1
CDS	chr2L	1843628	C	G	0.00487804878048781	N	1
CDS	chr2L	1844269	C	T	0.00487804878048781	N	1
CDS	chr2L	1844428	T	C	0.00487804878048781	N	1
CDS	chr2L	1844446	C	A	0.00487804878048781	N	1
CDS	chr2L	1851836	G	A	0.00487804878048781	N	1
CDS	chr2L	1851957	T	C	0.00487804878048781	S	1
CDS	chr2L	1855425	A	T	0.00487804878048781	N	1
CDS	chr2L	1856450	G	A	0.00487804878048781	S	1
CDS	chr2L	1856522	C	A	0.00487804878048781	S	1
CDS	chr2L	1858877	C	T	0.00487804878048781	N	1
CDS	chr2L	1865693	C	G	0.00487804878048781	S	1
CDS	chr2L	1866138	C	A	0.00487804878048781	N	1
CDS	chr2L	1867224	G	T	0.00487804878048781	N	1
CDS	chr2L	1869931	A	T	0.00487804878048781	N	1
CDS	chr2L	1870185	A	G	0.00487804878048781	N	1
CDS	chr2L	1870608	T	A	0.00487804878048781	N	1
CDS	chr2L	1870695	G	C	0.00487804878048781	N	1
CDS	chr2L	1875117	C	T	0.00487804878048781	S	1
CDS	chr2L	1879977	C	T	0.00487804878048781	S	1
CDS	chr2L	1882432	C	T	0.00487804878048781	N	1
CDS	chr2L	1882485	A	T	0.00487804878048781	N	1
CDS	chr2L	1882583	G	T	0.00487804878048781	S	1
CDS	chr2L	1882963	C	T	0.00487804878048781	N	1
CDS	chr2L	1883014	T	A	0.00487804878048781	N	1
CDS	chr2L	1913648	C	T	0.00487804878048781	S	1
CDS	chr2L	1933815	G	A	0.00487804878048781	S	1
CDS	chr2L	1933875	A	T	0.00487804878048781	S	1
CDS	chr2L	1933962	G	A	0.00487804878048781	S	1
CDS	chr2L	1934541	C	T	0.00487804878048781	S	1
CDS	chr2L	1935446	T	C	0.00487804878048781	S	1
CDS	chr2L	1936069	G	A	0.00487804878048781	N	1
CDS	chr2L	1939030	C	T	0.00487804878048781	N	1
CDS	chr2L	1939385	G	A	0.00487804878048781	S	1
CDS	chr2L	1939417	A	T	0.00487804878048781	N	1
CDS	chr2L	1939781	G	A	0.00487804878048781	S	1
CDS	chr2L	1939814	C	T	0.00487804878048781	S	1
CDS	chr2L	1940161	C	A	0.00487804878048781	N	1
CDS	chr2L	1940278	A	C	0.00487804878048781	N	1
CDS	chr2L	1940288	A	G	0.00487804878048781	S	1
CDS	chr2L	1941305	G	A	0.00487804878048781	S	1
CDS	chr2L	1942451	C	G	0.00487804878048781	N	1
CDS	chr2L	1942809	A	T	0.00487804878048781	S	1
CDS	chr2L	1942817	G	C	0.00487804878048781	N	1
CDS	chr2L	1945468	C	T	0.00487804878048781	N	1
CDS	chr2L	1946583	A	G	0.00487804878048781	S	1
CDS	chr2L	1950807	G	A	0.00487804878048781	S	1
CDS	chr2L	1951605	G	A	0.00487804878048781	S	1
CDS	chr2L	1974293	G	C	0.00487804878048781	N	1
CDS	chr2L	1974403	G	A	0.00487804878048781	S	1
CDS	chr2L	1974457	C	T	0.00487804878048781	S	1
CDS	chr2L	1977501	G	T	0.00487804878048781	N	1
CDS	chr2L	1978375	C	T	0.00487804878048781	S	1
CDS	chr2L	1978379	G	A	0.00487804878048781	N	1
CDS	chr2L	1981336	G	A	0.00487804878048781	S	1
CDS	chr2L	1981662	A	G	0.00487804878048781	N	1
CDS	chr2L	1981744	G	A	0.00487804878048781	N	1
CDS	chr2L	1982550	C	T	0.00487804878048781	N	1
CDS	chr2L	1982801	G	C	0.00487804878048781	N	1
CDS	chr2L	1983510	G	A	0.00487804878048781	N	1
CDS	chr2L	1985477	A	G	0.00487804878048781	S	1
CDS	chr2L	1986021	G	A	0.00487804878048781	S	1
CDS	chr2L	1986022	G	T	0.00487804878048781	N	1
CDS	chr2L	1986048	C	T	0.00487804878048781	S	1
CDS	chr2L	1991962	C	T	0.00487804878048781	N	1
CDS	chr2L	1992023	A	C	0.00487804878048781	N	1
CDS	chr2L	1997852	G	A	0.00487804878048781	S	1
CDS	chr2L	1997876	G	A	0.00487804878048781	S	1
CDS	chr2L	1998498	T	G	0.00487804878048781	N	1
CDS	chr2L	2006911	T	C	0.00487804878048781	N	1
CDS	chr2L	2028329	C	T	0.00487804878048781	S	1
CDS	chr2L	2028503	A	T	0.00487804878048781	S	1
CDS	chr2L	2028808	G	C	0.00487804878048781	N	1
CDS	chr2L	2028986	C	A	0.00487804878048781	S	1
CDS	chr2L	2032987	C	T	0.00487804878048781	N	1
CDS	chr2L	2033049	G	A	0.00487804878048781	S	1
CDS	chr2L	2033675	T	C	0.00487804878048781	N	1
CDS	chr2L	2033887	C	T	0.00487804878048781	N	1
CDS	chr2L	2033998	C	T	0.00487804878048781	N	1
CDS	chr2L	2034070	C	T	0.00487804878048781	N	1
CDS	chr2L	2034191	C	T	0.00487804878048781	N	1
CDS	chr2L	2034215	T	A	0.00487804878048781	N	1
CDS	chr2L	2034233	T	A	0.00487804878048781	N	1
CDS	chr2L	2035170	G	A	0.00487804878048781	S	1
CDS	chr2L	2035560	C	T	0.00487804878048781	S	1
CDS	chr2L	2035910	C	G	0.00487804878048781	N	1
CDS	chr2L	2036486	G	C	0.00487804878048781	N	1
CDS	chr2L	2036531	C	T	0.00487804878048781	S	1
CDS	chr2L	2036637	C	A	0.00487804878048781	N	1
CDS	chr2L	2036830	C	T	0.00487804878048781	N	1
CDS	chr2L	2037163	G	T	0.00487804878048781	N	1
CDS	chr2L	2040263	C	A	0.00487804878048781	S	1
CDS	chr2L	2041139	G	A	0.00487804878048781	N	1
CDS	chr2L	2041762	C	A	0.00487804878048781	N	1
CDS	chr2L	2041763	C	A	0.00487804878048781	S	1
CDS	chr2L	2042030	G	T	0.00487804878048781	S	1
CDS	chr2L	2042228	C	T	0.00487804878048781	S	1
CDS	chr2L	2042731	C	G	0.00487804878048781	N	1
CDS	chr2L	2045907	A	G	0.00487804878048781	S	1
CDS	chr2L	2046187	A	T	0.00487804878048781	N	1
CDS	chr2L	2046195	G	A	0.00487804878048781	S	1
CDS	chr2L	2046590	G	A	0.00487804878048781	S	1
CDS	chr2L	2046795	A	G	0.00487804878048781	N	1
CDS	chr2L	2046865	A	T	0.00487804878048781	N	1
CDS	chr2L	2047366	G	T	0.00487804878048781	N	1
CDS	chr2L	2055486	C	T	0.00487804878048781	S	1
CDS	chr2L	2057931	C	T	0.00487804878048781	S	1
CDS	chr2L	2059949	C	T	0.00487804878048781	S	1
CDS	chr2L	2062025	G	A	0.00487804878048781	S	1
CDS	chr2L	2066537	A	T	0.00487804878048781	N	1
CDS	chr2L	2066829	G	A	0.00487804878048781	S	1
CDS	chr2L	2080502	C	G	0.00487804878048781	S	1
CDS	chr2L	2080993	T	C	0.00487804878048781	N	1
CDS	chr2L	2094693	C	G	0.00487804878048781	S	1
CDS	chr2L	2094763	T	C	0.00487804878048781	N	1
CDS	chr2L	2128926	G	A	0.00487804878048781	S	1
CDS	chr2L	2134699	C	T	0.00487804878048781	S	1
CDS	chr2L	2134735	C	T	0.00487804878048781	S	1
CDS	chr2L	2134780	G	A	0.00487804878048781	S	1
CDS	chr2L	2134903	C	T	0.00487804878048781	S	1
CDS	chr2L	2135903	G	A	0.00487804878048781	S	1
CDS	chr2L	2136038	C	A	0.00487804878048781	S	1
CDS	chr2L	2136143	C	A	0.00487804878048781	S	1
CDS	chr2L	2136463	A	G	0.00487804878048781	N	1
CDS	chr2L	2136474	C	A	0.00487804878048781	N	1
CDS	chr2L	2136739	C	T	0.00487804878048781	S	1
CDS	chr2L	2136820	C	G	0.00487804878048781	S	1
CDS	chr2L	2138033	C	T	0.00487804878048781	S	1
CDS	chr2L	2140073	G	C	0.00487804878048781	N	1
CDS	chr2L	2141261	C	T	0.00487804878048781	S	1
CDS	chr2L	2141339	G	T	0.00487804878048781	S	1
CDS	chr2L	2141579	C	T	0.00487804878048781	S	1
CDS	chr2L	2141893	A	T	0.00487804878048781	N	1
CDS	chr2L	2141905	G	A	0.00487804878048781	S	1
CDS	chr2L	2142338	A	G	0.00487804878048781	S	1
CDS	chr2L	2142648	G	A	0.00487804878048781	S	1
CDS	chr2L	2142732	T	C	0.00487804878048781	S	1
CDS	chr2L	2143936	G	A	0.00487804878048781	S	1
CDS	chr2L	2144175	T	C	0.00487804878048781	S	1
CDS	chr2L	2144269	T	A	0.00487804878048781	N	1
CDS	chr2L	2144361	G	A	0.00487804878048781	S	1
CDS	chr2L	2146003	G	C	0.00487804878048781	N	1
CDS	chr2L	2146009	G	A	0.00487804878048781	N	1
CDS	chr2L	2146051	G	T	0.00487804878048781	N	1
CDS	chr2L	2146248	G	A	0.00487804878048781	S	1
CDS	chr2L	2146776	G	A	0.00487804878048781	S	1
CDS	chr2L	2147768	C	T	0.00487804878048781	N	1
CDS	chr2L	2147955	C	T	0.00487804878048781	S	1
CDS	chr2L	2147988	A	G	0.00487804878048781	S	1
CDS	chr2L	2148063	C	T	0.00487804878048781	S	1
CDS	chr2L	2148963	G	T	0.00487804878048781	S	1
CDS	chr2L	2149235	G	T	0.00487804878048781	N	1
CDS	chr2L	2149581	A	T	0.00487804878048781	S	1
CDS	chr2L	2149620	C	T	0.00487804878048781	S	1
CDS	chr2L	2149874	A	G	0.00487804878048781	N	1
CDS	chr2L	2150167	G	A	0.00487804878048781	S	1
CDS	chr2L	2150615	C	T	0.00487804878048781	S	1
CDS	chr2L	2151344	T	G	0.00487804878048781	N	1
CDS	chr2L	2151416	C	G	0.00487804878048781	N	1
CDS	chr2L	2152079	G	T	0.00487804878048781	S	1
CDS	chr2L	2152416	C	G	0.00487804878048781	N	1
CDS	chr2L	2152838	C	G	0.00487804878048781	N	1
CDS	chr2L	2153066	G	A	0.00487804878048781	N	1
CDS	chr2L	2153778	C	G	0.00487804878048781	N	1
CDS	chr2L	2154144	A	C	0.00487804878048781	N	1
CDS	chr2L	2154166	G	A	0.00487804878048781	S	1
CDS	chr2L	2154828	A	G	0.00487804878048781	S	1
CDS	chr2L	2154873	C	G	0.00487804878048781	S	1
CDS	chr2L	2158181	C	A	0.00487804878048781	N	1
CDS	chr2L	2158255	A	G	0.00487804878048781	S	1
CDS	chr2L	2158343	A	G	0.00487804878048781	N	1
CDS	chr2L	2158496	T	A	0.00487804878048781	N	1
CDS	chr2L	2158911	G	A	0.00487804878048781	S	1
CDS	chr2L	2159697	A	C	0.00487804878048781	S	1
CDS	chr2L	2190480	G	A	0.00487804878048781	S	1
CDS	chr2L	2190536	C	T	0.00487804878048781	N	1
CDS	chr2L	2190727	G	C	0.00487804878048781	N	1
CDS	chr2L	2204403	G	A	0.00487804878048781	N	1
CDS	chr2L	2204410	C	A	0.00487804878048781	N	1
CDS	chr2L	2204554	G	A	0.00487804878048781	N	1
CDS	chr2L	2204848	T	A	0.00487804878048781	N	1
CDS	chr2L	2204849	C	A	0.00487804878048781	N	1
CDS	chr2L	2204869	T	G	0.00487804878048781	N	1
CDS	chr2L	2204871	A	C	0.00487804878048781	N	1
CDS	chr2L	2204896	C	G	0.00487804878048781	N	1
CDS	chr2L	2204902	G	C	0.00487804878048781	N	1
CDS	chr2L	2204904	G	C	0.00487804878048781	N	1
CDS	chr2L	2210520	C	G	0.00487804878048781	N	1
CDS	chr2L	2210549	G	T	0.00487804878048781	N	1
CDS	chr2L	2210555	G	C	0.00487804878048781	N	1
CDS	chr2L	2210789	C	T	0.00487804878048781	S	1
CDS	chr2L	2211604	C	G	0.00487804878048781	N	1
CDS	chr2L	2212024	C	G	0.00487804878048781	S	1
CDS	chr2L	2212348	C	G	0.00487804878048781	N	1
CDS	chr2L	2213048	C	A	0.00487804878048781	N	1
CDS	chr2L	2213483	G	A	0.00487804878048781	S	1
CDS	chr2L	2215522	T	C	0.00487804878048781	N	1
CDS	chr2L	2215704	C	A	0.00487804878048781	N	1
CDS	chr2L	2215714	G	A	0.00487804878048781	N	1
CDS	chr2L	2216060	G	A	0.00487804878048781	N	1
CDS	chr2L	2216640	T	C	0.00487804878048781	N	1
CDS	chr2L	2217040	C	T	0.00487804878048781	N	1
CDS	chr2L	2217045	T	C	0.00487804878048781	N	1
CDS	chr2L	2217526	G	C	0.00487804878048781	N	1
CDS	chr2L	2217682	G	T	0.00487804878048781	N	1
CDS	chr2L	2218580	G	A	0.00487804878048781	S	1
CDS	chr2L	2218742	G	A	0.00487804878048781	S	1
CDS	chr2L	2218878	C	A	0.00487804878048781	N	1
CDS	chr2L	2219083	C	T	0.00487804878048781	N	1
CDS	chr2L	2219317	A	T	0.00487804878048781	S	1
CDS	chr2L	2219449	C	G	0.00487804878048781	N	1
CDS	chr2L	2219824	G	T	0.00487804878048781	N	1
CDS	chr2L	2224131	C	A	0.00487804878048781	N	1
CDS	chr2L	2224374	G	T	0.00487804878048781	N	1
CDS	chr2L	2224631	G	A	0.00487804878048781	N	1
CDS	chr2L	2224879	C	T	0.00487804878048781	N	1
CDS	chr2L	2224940	G	T	0.00487804878048781	S	1
CDS	chr2L	2225177	T	A	0.00487804878048781	S	1
CDS	chr2L	2229726	C	G	0.00487804878048781	S	1
CDS	chr2L	2229952	C	T	0.00487804878048781	S	1
CDS	chr2L	2231943	G	A	0.00487804878048781	S	1
CDS	chr2L	2232901	T	C	0.00487804878048781	N	1
CDS	chr2L	2233195	C	T	0.00487804878048781	S	1
CDS	chr2L	2233543	C	T	0.00487804878048781	S	1
CDS	chr2L	2234641	G	A	0.00487804878048781	S	1
CDS	chr2L	2234705	A	C	0.00487804878048781	N	1
CDS	chr2L	2234848	T	G	0.00487804878048781	S	1
CDS	chr2L	2234852	C	T	0.00487804878048781	N	1
CDS	chr2L	2235893	T	A	0.00487804878048781	N	1
CDS	chr2L	2237237	C	T	0.00487804878048781	S	1
CDS	chr2L	2238371	G	A	0.00487804878048781	N	1
CDS	chr2L	2238567	T	A	0.00487804878048781	N	1
CDS	chr2L	2238883	T	C	0.00487804878048781	S	1
CDS	chr2L	2239334	C	T	0.00487804878048781	N	1
CDS	chr2L	2239927	C	T	0.00487804878048781	S	1
CDS	chr2L	2239954	G	A	0.00487804878048781	S	1
CDS	chr2L	2251649	C	T	0.00487804878048781	N	1
CDS	chr2L	2251782	C	T	0.00487804878048781	N	1
CDS	chr2L	2251998	C	T	0.00487804878048781	S	1
CDS	chr2L	2252261	T	C	0.00487804878048781	N	1
CDS	chr2L	2253097	C	T	0.00487804878048781	S	1
CDS	chr2L	2253229	G	T	0.00487804878048781	N	1
CDS	chr2L	2254447	A	G	0.00487804878048781	S	1
CDS	chr2L	2254533	G	A	0.00487804878048781	N	1
CDS	chr2L	2254696	G	A	0.00487804878048781	S	1
CDS	chr2L	2254834	G	A	0.00487804878048781	S	1
CDS	chr2L	2264379	C	A	0.00487804878048781	N	1
CDS	chr2L	2265049	A	T	0.00487804878048781	N	1
CDS	chr2L	2265177	G	A	0.00487804878048781	S	1
CDS	chr2L	2268425	G	A	0.00487804878048781	S	1
CDS	chr2L	2268626	T	A	0.00487804878048781	N	1
CDS	chr2L	2285488	C	G	0.00487804878048781	S	1
CDS	chr2L	2286173	G	A	0.00487804878048781	S	1
CDS	chr2L	2286225	G	T	0.00487804878048781	N	1
CDS	chr2L	2286426	G	T	0.00487804878048781	N	1
CDS	chr2L	2287689	A	T	0.00487804878048781	N	1
CDS	chr2L	2288853	A	T	0.00487804878048781	N	1
CDS	chr2L	2300560	C	T	0.00487804878048781	N	1
CDS	chr2L	2308215	C	A	0.00487804878048781	N	1
CDS	chr2L	2308315	C	T	0.00487804878048781	N	1
CDS	chr2L	2308318	G	A	0.00487804878048781	N	1
CDS	chr2L	2309127	G	A	0.00487804878048781	N	1
CDS	chr2L	2309146	G	T	0.00487804878048781	N	1
CDS	chr2L	2309243	C	A	0.00487804878048781	N	1
CDS	chr2L	2309250	G	A	0.00487804878048781	N	1
CDS	chr2L	2309531	G	A	0.00487804878048781	S	1
CDS	chr2L	2323775	G	A	0.00487804878048781	N	1
CDS	chr2L	2324179	C	T	0.00487804878048781	S	1
CDS	chr2L	2339226	G	A	0.00487804878048781	N	1
CDS	chr2L	2339664	A	G	0.00487804878048781	N	1
CDS	chr2L	2352998	G	A	0.00487804878048781	S	1
CDS	chr2L	2353169	C	T	0.00487804878048781	S	1
CDS	chr2L	2353607	C	T	0.00487804878048781	S	1
CDS	chr2L	2354220	G	C	0.00487804878048781	S	1
CDS	chr2L	2354654	C	T	0.00487804878048781	S	1
CDS	chr2L	2356921	C	T	0.00487804878048781	S	1
CDS	chr2L	2361267	G	A	0.00487804878048781	S	1
CDS	chr2L	2361420	G	A	0.00487804878048781	S	1
CDS	chr2L	2366635	T	C	0.00487804878048781	S	1
CDS	chr2L	2367160	C	T	0.00487804878048781	S	1
CDS	chr2L	2367939	C	T	0.00487804878048781	N	1
CDS	chr2L	2368043	G	A	0.00487804878048781	N	1
CDS	chr2L	2368702	A	T	0.00487804878048781	N	1
CDS	chr2L	2368708	C	T	0.00487804878048781	S	1
CDS	chr2L	2370362	G	C	0.00487804878048781	S	1
CDS	chr2L	2370639	G	A	0.00487804878048781	S	1
CDS	chr2L	2370949	C	T	0.00487804878048781	N	1
CDS	chr2L	2372571	G	A	0.00487804878048781	N	1
CDS	chr2L	2372920	G	A	0.00487804878048781	S	1
CDS	chr2L	2373296	G	A	0.00487804878048781	N	1
CDS	chr2L	2373516	C	G	0.00487804878048781	N	1
CDS	chr2L	2373635	G	T	0.00487804878048781	N	1
CDS	chr2L	2374768	C	G	0.00487804878048781	N	1
CDS	chr2L	2374784	A	C	0.00487804878048781	N	1
CDS	chr2L	2374906	A	G	0.00487804878048781	N	1
CDS	chr2L	2375546	G	A	0.00487804878048781	S	1
CDS	chr2L	2375607	G	A	0.00487804878048781	N	1
CDS	chr2L	2377451	G	A	0.00487804878048781	N	1
CDS	chr2L	2377609	G	A	0.00487804878048781	S	1
CDS	chr2L	2377762	C	G	0.00487804878048781	S	1
CDS	chr2L	2378472	C	T	0.00487804878048781	N	1
CDS	chr2L	2378509	C	A	0.00487804878048781	S	1
CDS	chr2L	2378648	C	A	0.00487804878048781	N	1
CDS	chr2L	2378686	A	G	0.00487804878048781	S	1
CDS	chr2L	2380053	T	G	0.00487804878048781	N	1
CDS	chr2L	2382077	T	C	0.00487804878048781	S	1
CDS	chr2L	2382080	C	T	0.00487804878048781	S	1
CDS	chr2L	2382462	G	A	0.00487804878048781	S	1
CDS	chr2L	2382502	C	T	0.00487804878048781	S	1
CDS	chr2L	2382848	C	T	0.00487804878048781	S	1
CDS	chr2L	2384309	A	G	0.00487804878048781	N	1
CDS	chr2L	2385111	C	T	0.00487804878048781	S	1
CDS	chr2L	2385547	G	T	0.00487804878048781	S	1
CDS	chr2L	2389998	A	G	0.00487804878048781	N	1
CDS	chr2L	2390026	T	G	0.00487804878048781	N	1
CDS	chr2L	2390079	G	A	0.00487804878048781	N	1
CDS	chr2L	2390113	G	C	0.00487804878048781	N	1
CDS	chr2L	2390211	T	C	0.00487804878048781	N	1
CDS	chr2L	2390370	T	C	0.00487804878048781	N	1
CDS	chr2L	2390444	T	G	0.00487804878048781	N	1
CDS	chr2L	2406659	T	C	0.00487804878048781	S	1
CDS	chr2L	2406713	G	T	0.00487804878048781	S	1
CDS	chr2L	2406946	C	A	0.00487804878048781	S	1
CDS	chr2L	2407072	C	T	0.00487804878048781	S	1
CDS	chr2L	2410914	C	T	0.00487804878048781	S	1
CDS	chr2L	2411421	T	A	0.00487804878048781	N	1
CDS	chr2L	2411437	G	A	0.00487804878048781	S	1
CDS	chr2L	2411509	C	T	0.00487804878048781	S	1
CDS	chr2L	2411539	G	A	0.00487804878048781	S	1
CDS	chr2L	2412018	T	C	0.00487804878048781	N	1
CDS	chr2L	2416064	T	A	0.00487804878048781	S	1
CDS	chr2L	2416263	G	A	0.00487804878048781	N	1
CDS	chr2L	2416430	C	T	0.00487804878048781	S	1
CDS	chr2L	2417084	G	C	0.00487804878048781	N	1
CDS	chr2L	2417320	G	A	0.00487804878048781	N	1
CDS	chr2L	2417439	G	T	0.00487804878048781	N	1
CDS	chr2L	2417465	C	A	0.00487804878048781	N	1
CDS	chr2L	2417621	C	A	0.00487804878048781	N	1
CDS	chr2L	2419604	T	C	0.00487804878048781	S	1
CDS	chr2L	2421110	T	A	0.00487804878048781	N	1
CDS	chr2L	2421263	A	G	0.00487804878048781	N	1
CDS	chr2L	2422095	C	A	0.00487804878048781	N	1
CDS	chr2L	2455197	C	T	0.00487804878048781	S	1
CDS	chr2L	2455465	A	G	0.00487804878048781	N	1
CDS	chr2L	2490487	C	T	0.00487804878048781	S	1
CDS	chr2L	2490535	C	G	0.00487804878048781	S	1
CDS	chr2L	2490878	C	G	0.00487804878048781	N	1
CDS	chr2L	2491374	T	A	0.00487804878048781	N	1
CDS	chr2L	2493228	C	T	0.00487804878048781	S	1
CDS	chr2L	2493262	C	T	0.00487804878048781	N	1
CDS	chr2L	2493264	C	T	0.00487804878048781	N	1
CDS	chr2L	2496405	C	G	0.00487804878048781	N	1
CDS	chr2L	2551462	C	G	0.00487804878048781	N	1
CDS	chr2L	2551859	C	T	0.00487804878048781	S	1
CDS	chr2L	2552675	A	T	0.00487804878048781	N	1
CDS	chr2L	2552719	C	T	0.00487804878048781	S	1
CDS	chr2L	2562915	A	T	0.00487804878048781	N	1
CDS	chr2L	2564658	G	C	0.00487804878048781	N	1
CDS	chr2L	2565534	T	A	0.00487804878048781	N	1
CDS	chr2L	2571921	G	T	0.00487804878048781	S	1
CDS	chr2L	2572029	G	A	0.00487804878048781	S	1
CDS	chr2L	2572875	C	A	0.00487804878048781	S	1
CDS	chr2L	2572895	C	T	0.00487804878048781	N	1
CDS	chr2L	2573003	G	A	0.00487804878048781	N	1
CDS	chr2L	2573917	T	C	0.00487804878048781	N	1
CDS	chr2L	2574053	C	T	0.00487804878048781	S	1
CDS	chr2L	2574125	G	A	0.00487804878048781	S	1
CDS	chr2L	2574529	G	A	0.00487804878048781	S	1
CDS	chr2L	2574739	C	G	0.00487804878048781	N	1
CDS	chr2L	2574932	A	G	0.00487804878048781	N	1
CDS	chr2L	2576012	C	A	0.00487804878048781	N	1
CDS	chr2L	2577881	C	T	0.00487804878048781	N	1
CDS	chr2L	2578427	C	T	0.00487804878048781	N	1
CDS	chr2L	2580440	G	T	0.00487804878048781	S	1
CDS	chr2L	2580539	G	A	0.00487804878048781	S	1
CDS	chr2L	2581800	G	A	0.00487804878048781	S	1
CDS	chr2L	2582742	G	A	0.00487804878048781	S	1
CDS	chr2L	2583636	G	T	0.00487804878048781	S	1
CDS	chr2L	2592454	C	G	0.00487804878048781	N	1
CDS	chr2L	2592489	G	A	0.00487804878048781	N	1
CDS	chr2L	2592577	A	G	0.00487804878048781	N	1
CDS	chr2L	2592650	T	C	0.00487804878048781	S	1
CDS	chr2L	2610348	T	C	0.00487804878048781	N	1
CDS	chr2L	2610402	C	T	0.00487804878048781	N	1
CDS	chr2L	2646875	A	G	0.00487804878048781	S	1
CDS	chr2L	2647010	A	G	0.00487804878048781	S	1
CDS	chr2L	2648029	G	A	0.00487804878048781	N	1
CDS	chr2L	2648172	C	T	0.00487804878048781	S	1
CDS	chr2L	2648240	T	G	0.00487804878048781	N	1
CDS	chr2L	2648448	G	A	0.00487804878048781	N	1
CDS	chr2L	2648522	A	T	0.00487804878048781	N	1
CDS	chr2L	2648537	T	C	0.00487804878048781	N	1
CDS	chr2L	2648826	C	T	0.00487804878048781	N	1
CDS	chr2L	2648910	A	T	0.00487804878048781	N	1
CDS	chr2L	2648953	G	A	0.00487804878048781	S	1
CDS	chr2L	2649255	A	G	0.00487804878048781	N	1
CDS	chr2L	2649378	G	T	0.00487804878048781	N	1
CDS	chr2L	2649461	C	T	0.00487804878048781	N	1
CDS	chr2L	2649464	C	A	0.00487804878048781	N	1
CDS	chr2L	2649593	G	A	0.00487804878048781	N	1
CDS	chr2L	2649607	G	A	0.00487804878048781	S	1
CDS	chr2L	2649623	G	A	0.00487804878048781	N	1
CDS	chr2L	2649902	C	A	0.00487804878048781	N	1
CDS	chr2L	2650041	T	C	0.00487804878048781	N	1
CDS	chr2L	2650083	G	A	0.00487804878048781	N	1
CDS	chr2L	2650169	C	A	0.00487804878048781	N	1
CDS	chr2L	2650307	G	C	0.00487804878048781	N	1
CDS	chr2L	2650614	G	A	0.00487804878048781	N	1
CDS	chr2L	2650805	T	A	0.00487804878048781	N	1
CDS	chr2L	2651477	G	C	0.00487804878048781	N	1
CDS	chr2L	2651647	A	T	0.00487804878048781	S	1
CDS	chr2L	2651937	A	T	0.00487804878048781	N	1
CDS	chr2L	2653154	C	T	0.00487804878048781	N	1
CDS	chr2L	2653499	C	T	0.00487804878048781	N	1
CDS	chr2L	2653830	A	T	0.00487804878048781	S	1
CDS	chr2L	2654469	G	T	0.00487804878048781	N	1
CDS	chr2L	2654492	C	A	0.00487804878048781	N	1
CDS	chr2L	2654643	C	T	0.00487804878048781	S	1
CDS	chr2L	2655052	C	T	0.00487804878048781	N	1
CDS	chr2L	2655167	C	A	0.00487804878048781	N	1
CDS	chr2L	2655908	C	T	0.00487804878048781	S	1
CDS	chr2L	2665552	A	T	0.00487804878048781	N	1
CDS	chr2L	2665827	T	C	0.00487804878048781	N	1
CDS	chr2L	2666180	G	A	0.00487804878048781	N	1
CDS	chr2L	2671503	C	A	0.00487804878048781	N	1
CDS	chr2L	2671733	T	A	0.00487804878048781	N	1
CDS	chr2L	2671772	G	C	0.00487804878048781	N	1
CDS	chr2L	2671865	C	A	0.00487804878048781	S	1
CDS	chr2L	2671992	T	A	0.00487804878048781	N	1
CDS	chr2L	2695460	C	G	0.00487804878048781	S	1
CDS	chr2L	2695511	G	A	0.00487804878048781	S	1
CDS	chr2L	2695810	T	G	0.00487804878048781	N	1
CDS	chr2L	2695841	G	C	0.00487804878048781	S	1
CDS	chr2L	2705018	G	A	0.00487804878048781	N	1
CDS	chr2L	2710562	C	T	0.00487804878048781	S	1
CDS	chr2L	2710691	A	C	0.00487804878048781	S	1
CDS	chr2L	2711306	G	A	0.00487804878048781	S	1
CDS	chr2L	2711465	G	A	0.00487804878048781	S	1
CDS	chr2L	2711466	A	C	0.00487804878048781	S	1
CDS	chr2L	2711522	C	G	0.00487804878048781	N	1
CDS	chr2L	2712051	G	A	0.00487804878048781	N	1
CDS	chr2L	2712110	C	T	0.00487804878048781	S	1
CDS	chr2L	2718350	G	T	0.00487804878048781	N	1
CDS	chr2L	2718626	A	T	0.00487804878048781	N	1
CDS	chr2L	2718633	T	C	0.00487804878048781	S	1
CDS	chr2L	2719216	G	A	0.00487804878048781	S	1
CDS	chr2L	2719268	G	A	0.00487804878048781	N	1
CDS	chr2L	2719317	A	G	0.00487804878048781	N	1
CDS	chr2L	2738183	C	T	0.00487804878048781	N	1
CDS	chr2L	2738188	G	A	0.00487804878048781	N	1
CDS	chr2L	2738214	G	A	0.00487804878048781	S	1
CDS	chr2L	2738247	G	T	0.00487804878048781	N	1
CDS	chr2L	2738513	G	A	0.00487804878048781	N	1
CDS	chr2L	2738723	C	T	0.00487804878048781	S	1
CDS	chr2L	2739128	C	T	0.00487804878048781	S	1
CDS	chr2L	2739435	A	T	0.00487804878048781	N	1
CDS	chr2L	2739458	T	C	0.00487804878048781	S	1
CDS	chr2L	2741674	C	T	0.00487804878048781	N	1
CDS	chr2L	2742011	C	A	0.00487804878048781	S	1
CDS	chr2L	2742209	C	T	0.00487804878048781	S	1
CDS	chr2L	2742411	C	A	0.00487804878048781	N	1
CDS	chr2L	2742485	T	C	0.00487804878048781	S	1
CDS	chr2L	2742894	C	A	0.00487804878048781	N	1
CDS	chr2L	2743608	G	A	0.00487804878048781	S	1
CDS	chr2L	2743813	T	A	0.00487804878048781	N	1
CDS	chr2L	2743850	C	T	0.00487804878048781	N	1
CDS	chr2L	2744320	C	A	0.00487804878048781	N	1
CDS	chr2L	2745896	C	T	0.00487804878048781	N	1
CDS	chr2L	2746133	C	G	0.00487804878048781	N	1
CDS	chr2L	2746196	G	A	0.00487804878048781	N	1
CDS	chr2L	2746313	G	A	0.00487804878048781	N	1
CDS	chr2L	2746723	G	A	0.00487804878048781	N	1
CDS	chr2L	2746733	G	A	0.00487804878048781	N	1
CDS	chr2L	2747574	G	A	0.00487804878048781	S	1
CDS	chr2L	2748055	C	A	0.00487804878048781	N	1
CDS	chr2L	2748147	C	A	0.00487804878048781	S	1
CDS	chr2L	2748376	G	A	0.00487804878048781	S	1
CDS	chr2L	2753622	G	A	0.00487804878048781	N	1
CDS	chr2L	2758653	T	C	0.00487804878048781	N	1
CDS	chr2L	2758946	G	T	0.00487804878048781	S	1
CDS	chr2L	2759429	C	T	0.00487804878048781	S	1
CDS	chr2L	2759591	C	A	0.00487804878048781	S	1
CDS	chr2L	2760883	G	A	0.00487804878048781	N	1
CDS	chr2L	2761224	C	T	0.00487804878048781	S	1
CDS	chr2L	2761242	C	G	0.00487804878048781	S	1
CDS	chr2L	2762879	G	A	0.00487804878048781	N	1
CDS	chr2L	2764723	C	T	0.00487804878048781	S	1
CDS	chr2L	2764956	G	C	0.00487804878048781	N	1
CDS	chr2L	2766441	C	T	0.00487804878048781	S	1
CDS	chr2L	2766606	A	T	0.00487804878048781	N	1
CDS	chr2L	2766910	C	A	0.00487804878048781	N	1
CDS	chr2L	2767012	C	A	0.00487804878048781	S	1
CDS	chr2L	2767030	G	T	0.00487804878048781	S	1
CDS	chr2L	2767058	C	T	0.00487804878048781	N	1
CDS	chr2L	2767718	A	C	0.00487804878048781	N	1
CDS	chr2L	2768070	A	C	0.00487804878048781	S	1
CDS	chr2L	2768106	A	G	0.00487804878048781	S	1
CDS	chr2L	2768160	G	T	0.00487804878048781	S	1
CDS	chr2L	2768185	C	G	0.00487804878048781	N	1
CDS	chr2L	2768318	G	A	0.00487804878048781	S	1
CDS	chr2L	2768387	G	A	0.00487804878048781	S	1
CDS	chr2L	2768450	C	A	0.00487804878048781	S	1
CDS	chr2L	2768672	G	A	0.00487804878048781	S	1
CDS	chr2L	2771424	C	T	0.00487804878048781	S	1
CDS	chr2L	2771547	T	G	0.00487804878048781	S	1
CDS	chr2L	2783104	G	A	0.00487804878048781	S	1
CDS	chr2L	2783179	G	A	0.00487804878048781	S	1
CDS	chr2L	2793184	G	T	0.00487804878048781	S	1
CDS	chr2L	2793244	G	T	0.00487804878048781	S	1
CDS	chr2L	2793760	A	G	0.00487804878048781	S	1
CDS	chr2L	2793767	T	G	0.00487804878048781	N	1
CDS	chr2L	2809314	G	T	0.00487804878048781	N	1
CDS	chr2L	2809329	G	A	0.00487804878048781	N	1
CDS	chr2L	2810055	C	T	0.00487804878048781	N	1
CDS	chr2L	2810426	C	T	0.00487804878048781	S	1
CDS	chr2L	2811288	C	T	0.00487804878048781	S	1
CDS	chr2L	2811441	G	A	0.00487804878048781	S	1
CDS	chr2L	2811630	G	T	0.00487804878048781	S	1
CDS	chr2L	2813090	G	A	0.00487804878048781	N	1
CDS	chr2L	2813337	A	G	0.00487804878048781	N	1
CDS	chr2L	2814688	T	C	0.00487804878048781	S	1
CDS	chr2L	2815421	C	T	0.00487804878048781	S	1
CDS	chr2L	2815448	A	G	0.00487804878048781	S	1
CDS	chr2L	2815618	T	C	0.00487804878048781	S	1
CDS	chr2L	2815636	C	T	0.00487804878048781	S	1
CDS	chr2L	2815672	G	A	0.00487804878048781	S	1
CDS	chr2L	2817505	A	G	0.00487804878048781	N	1
CDS	chr2L	2817998	T	A	0.00487804878048781	N	1
CDS	chr2L	2819412	G	C	0.00487804878048781	S	1
CDS	chr2L	2820192	T	A	0.00487804878048781	S	1
CDS	chr2L	2820246	C	G	0.00487804878048781	N	1
CDS	chr2L	2820775	C	T	0.00487804878048781	S	1
CDS	chr2L	2824343	C	T	0.00487804878048781	N	1
CDS	chr2L	2824447	T	A	0.00487804878048781	N	1
CDS	chr2L	2824691	C	T	0.00487804878048781	N	1
CDS	chr2L	2827625	A	T	0.00487804878048781	S	1
CDS	chr2L	2827668	C	A	0.00487804878048781	N	1
CDS	chr2L	2827670	G	A	0.00487804878048781	S	1
CDS	chr2L	2827764	C	T	0.00487804878048781	N	1
CDS	chr2L	2835549	A	G	0.00487804878048781	S	1
CDS	chr2L	2837574	T	C	0.00487804878048781	N	1
CDS	chr2L	2837578	G	C	0.00487804878048781	N	1
CDS	chr2L	2838625	G	A	0.00487804878048781	S	1
CDS	chr2L	2838638	A	G	0.00487804878048781	N	1
CDS	chr2L	2839282	G	A	0.00487804878048781	S	1
CDS	chr2L	2841136	G	A	0.00487804878048781	N	1
CDS	chr2L	2841177	C	T	0.00487804878048781	N	1
CDS	chr2L	2841179	A	G	0.00487804878048781	S	1
CDS	chr2L	2841184	C	A	0.00487804878048781	N	1
CDS	chr2L	2841387	C	T	0.00487804878048781	N	1
CDS	chr2L	2841396	A	G	0.00487804878048781	N	1
CDS	chr2L	2841459	C	A	0.00487804878048781	N	1
CDS	chr2L	2841470	G	T	0.00487804878048781	N	1
CDS	chr2L	2841498	G	A	0.00487804878048781	N	1
CDS	chr2L	2841589	C	G	0.00487804878048781	N	1
CDS	chr2L	2842064	C	T	0.00487804878048781	S	1
CDS	chr2L	2842790	T	C	0.00487804878048781	N	1
CDS	chr2L	2842995	C	T	0.00487804878048781	N	1
CDS	chr2L	2843164	A	T	0.00487804878048781	N	1
CDS	chr2L	2843270	C	T	0.00487804878048781	S	1
CDS	chr2L	2843471	C	T	0.00487804878048781	S	1
CDS	chr2L	2843644	C	T	0.00487804878048781	N	1
CDS	chr2L	2843658	G	T	0.00487804878048781	N	1
CDS	chr2L	2843669	T	C	0.00487804878048781	S	1
CDS	chr2L	2843849	G	T	0.00487804878048781	N	1
CDS	chr2L	2843876	C	T	0.00487804878048781	N	1
CDS	chr2L	2844151	G	T	0.00487804878048781	S	1
CDS	chr2L	2844259	G	A	0.00487804878048781	S	1
CDS	chr2L	2844478	C	T	0.00487804878048781	S	1
CDS	chr2L	2844501	C	T	0.00487804878048781	N	1
CDS	chr2L	2844835	G	C	0.00487804878048781	S	1
CDS	chr2L	2845115	A	G	0.00487804878048781	N	1
CDS	chr2L	2845281	C	A	0.00487804878048781	N	1
CDS	chr2L	2845311	G	A	0.00487804878048781	S	1
CDS	chr2L	2846137	G	T	0.00487804878048781	N	1
CDS	chr2L	2846307	C	A	0.00487804878048781	N	1
CDS	chr2L	2846700	A	G	0.00487804878048781	N	1
CDS	chr2L	2846824	G	T	0.00487804878048781	N	1
CDS	chr2L	2847128	A	G	0.00487804878048781	N	1
CDS	chr2L	2847790	G	A	0.00487804878048781	N	1
CDS	chr2L	2847827	A	G	0.00487804878048781	N	1
CDS	chr2L	2847987	C	T	0.00487804878048781	N	1
CDS	chr2L	2848545	G	A	0.00487804878048781	S	1
CDS	chr2L	2848560	C	T	0.00487804878048781	S	1
CDS	chr2L	2849800	C	T	0.00487804878048781	N	1
CDS	chr2L	2849806	T	C	0.00487804878048781	N	1
CDS	chr2L	2850100	T	C	0.00487804878048781	N	1
CDS	chr2L	2850107	G	A	0.00487804878048781	S	1
CDS	chr2L	2850146	C	T	0.00487804878048781	S	1
CDS	chr2L	2856503	C	A	0.00487804878048781	S	1
CDS	chr2L	2866471	G	A	0.00487804878048781	N	1
CDS	chr2L	2867456	T	C	0.00487804878048781	N	1
CDS	chr2L	2867463	C	T	0.00487804878048781	S	1
CDS	chr2L	2867650	G	T	0.00487804878048781	N	1
CDS	chr2L	2869350	G	A	0.00487804878048781	S	1
CDS	chr2L	2869389	C	A	0.00487804878048781	S	1
CDS	chr2L	2869412	A	G	0.00487804878048781	N	1
CDS	chr2L	2869542	A	G	0.00487804878048781	S	1
CDS	chr2L	2869956	G	A	0.00487804878048781	N	1
CDS	chr2L	2869990	A	G	0.00487804878048781	N	1
CDS	chr2L	2870035	T	A	0.00487804878048781	N	1
CDS	chr2L	2870138	G	A	0.00487804878048781	S	1
CDS	chr2L	2870228	G	A	0.00487804878048781	S	1
CDS	chr2L	2871120	G	A	0.00487804878048781	S	1
CDS	chr2L	2875992	G	A	0.00487804878048781	N	1
CDS	chr2L	2878102	G	A	0.00487804878048781	S	1
CDS	chr2L	2878609	T	G	0.00487804878048781	N	1
CDS	chr2L	2879344	G	A	0.00487804878048781	S	1
CDS	chr2L	2879509	C	T	0.00487804878048781	S	1
CDS	chr2L	2880156	A	T	0.00487804878048781	S	1
CDS	chr2L	2881481	G	A	0.00487804878048781	S	1
CDS	chr2L	2881757	C	A	0.00487804878048781	S	1
CDS	chr2L	2947662	A	G	0.00487804878048781	S	1
CDS	chr2L	2947846	C	G	0.00487804878048781	N	1
CDS	chr2L	2948568	C	T	0.00487804878048781	S	1
CDS	chr2L	2949269	C	T	0.00487804878048781	N	1
CDS	chr2L	2949302	C	T	0.00487804878048781	N	1
CDS	chr2L	2949691	A	C	0.00487804878048781	N	1
CDS	chr2L	2950044	G	A	0.00487804878048781	S	1
CDS	chr2L	2961608	C	T	0.00487804878048781	S	1
CDS	chr2L	2963750	T	G	0.00487804878048781	N	1
CDS	chr2L	2970000	T	A	0.00487804878048781	N	1
CDS	chr2L	2970891	G	A	0.00487804878048781	S	1
CDS	chr2L	2971378	G	A	0.00487804878048781	N	1
CDS	chr2L	2971664	T	C	0.00487804878048781	N	1
CDS	chr2L	2971929	T	C	0.00487804878048781	S	1
CDS	chr2L	2971950	G	C	0.00487804878048781	S	1
CDS	chr2L	2972215	T	C	0.00487804878048781	N	1
CDS	chr2L	2972217	C	T	0.00487804878048781	S	1
CDS	chr2L	2975329	T	C	0.00487804878048781	N	1
CDS	chr2L	2975659	G	T	0.00487804878048781	N	1
CDS	chr2L	2975864	G	C	0.00487804878048781	N	1
CDS	chr2L	2976550	T	A	0.00487804878048781	N	1
CDS	chr2L	2976580	T	C	0.00487804878048781	N	1
CDS	chr2L	2977513	A	G	0.00487804878048781	N	1
CDS	chr2L	2978172	C	A	0.00487804878048781	N	1
CDS	chr2L	2978278	C	T	0.00487804878048781	S	1
CDS	chr2L	2978282	G	A	0.00487804878048781	N	1
CDS	chr2L	2978839	C	T	0.00487804878048781	N	1
CDS	chr2L	2979099	A	G	0.00487804878048781	N	1
CDS	chr2L	2980500	C	G	0.00487804878048781	N	1
CDS	chr2L	2982711	G	A	0.00487804878048781	S	1
CDS	chr2L	2984781	A	G	0.00487804878048781	S	1
CDS	chr2L	2984924	C	T	0.00487804878048781	N	1
CDS	chr2L	2985387	C	T	0.00487804878048781	N	1
CDS	chr2L	2985520	A	T	0.00487804878048781	S	1
CDS	chr2L	2986031	T	G	0.00487804878048781	S	1
CDS	chr2L	2986085	A	G	0.00487804878048781	S	1
CDS	chr2L	2988561	C	A	0.00487804878048781	S	1
CDS	chr2L	2988751	C	T	0.00487804878048781	S	1
CDS	chr2L	2988994	G	A	0.00487804878048781	S	1
CDS	chr2L	2989075	G	T	0.00487804878048781	N	1
CDS	chr2L	2989270	G	A	0.00487804878048781	N	1
CDS	chr2L	2991044	C	A	0.00487804878048781	N	1
CDS	chr2L	2992346	C	A	0.00487804878048781	N	1
CDS	chr2L	2992363	C	G	0.00487804878048781	N	1
CDS	chr2L	2994812	C	T	0.00487804878048781	S	1
CDS	chr2L	2995545	A	T	0.00487804878048781	N	1
CDS	chr2L	2995978	C	T	0.00487804878048781	S	1
CDS	chr2L	2996173	C	T	0.00487804878048781	S	1
CDS	chr2L	2997874	G	C	0.00487804878048781	N	1
CDS	chr2L	3013785	A	G	0.00487804878048781	N	1
CDS	chr2L	3014716	C	T	0.00487804878048781	S	1
CDS	chr2L	3016855	G	C	0.00487804878048781	N	1
CDS	chr2L	3017265	C	T	0.00487804878048781	N	1
CDS	chr2L	3017516	G	A	0.00487804878048781	S	1
CDS	chr2L	3017670	C	T	0.00487804878048781	N	1
CDS	chr2L	3017844	A	T	0.00487804878048781	N	1
CDS	chr2L	3017876	C	T	0.00487804878048781	S	1
CDS	chr2L	3018999	A	T	0.00487804878048781	N	1
CDS	chr2L	3019382	G	A	0.00487804878048781	N	1
CDS	chr2L	3019858	G	A	0.00487804878048781	N	1
CDS	chr2L	3020041	G	A	0.00487804878048781	N	1
CDS	chr2L	3020579	C	A	0.00487804878048781	S	1
CDS	chr2L	3023908	C	T	0.00487804878048781	S	1
CDS	chr2L	3024149	A	T	0.00487804878048781	N	1
CDS	chr2L	3024155	A	T	0.00487804878048781	N	1
CDS	chr2L	3024175	G	A	0.00487804878048781	N	1
CDS	chr2L	3024234	T	C	0.00487804878048781	S	1
CDS	chr2L	3025462	A	G	0.00487804878048781	N	1
CDS	chr2L	3025853	C	A	0.00487804878048781	N	1
CDS	chr2L	3025854	C	A	0.00487804878048781	N	1
CDS	chr2L	3025957	G	A	0.00487804878048781	S	1
CDS	chr2L	3027091	T	C	0.00487804878048781	S	1
CDS	chr2L	3027277	G	A	0.00487804878048781	S	1
CDS	chr2L	3028042	C	T	0.00487804878048781	N	1
CDS	chr2L	3028221	G	C	0.00487804878048781	N	1
CDS	chr2L	3028299	G	T	0.00487804878048781	S	1
CDS	chr2L	3028743	G	A	0.00487804878048781	S	1
CDS	chr2L	3029617	C	T	0.00487804878048781	S	1
CDS	chr2L	3029835	T	G	0.00487804878048781	N	1
CDS	chr2L	3029903	C	T	0.00487804878048781	N	1
CDS	chr2L	3030815	A	T	0.00487804878048781	N	1
CDS	chr2L	3031404	C	T	0.00487804878048781	N	1
CDS	chr2L	3031527	A	G	0.00487804878048781	N	1
CDS	chr2L	3032117	C	A	0.00487804878048781	S	1
CDS	chr2L	3032904	G	A	0.00487804878048781	S	1
CDS	chr2L	3033051	C	A	0.00487804878048781	S	1
CDS	chr2L	3033991	G	A	0.00487804878048781	S	1
CDS	chr2L	3034258	G	T	0.00487804878048781	N	1
CDS	chr2L	3034880	T	A	0.00487804878048781	N	1
CDS	chr2L	3035179	G	A	0.00487804878048781	N	1
CDS	chr2L	3036335	G	A	0.00487804878048781	S	1
CDS	chr2L	3036657	T	A	0.00487804878048781	N	1
CDS	chr2L	3037088	T	A	0.00487804878048781	N	1
CDS	chr2L	3037860	C	T	0.00487804878048781	S	1
CDS	chr2L	3037902	A	G	0.00487804878048781	S	1
CDS	chr2L	3037984	G	A	0.00487804878048781	N	1
CDS	chr2L	3038094	G	A	0.00487804878048781	S	1
CDS	chr2L	3038319	T	C	0.00487804878048781	S	1
CDS	chr2L	3039701	G	A	0.00487804878048781	N	1
CDS	chr2L	3040584	C	A	0.00487804878048781	S	1
CDS	chr2L	3041084	A	G	0.00487804878048781	N	1
CDS	chr2L	3041172	G	T	0.00487804878048781	S	1
CDS	chr2L	3046992	C	T	0.00487804878048781	N	1
CDS	chr2L	3047074	G	A	0.00487804878048781	S	1
CDS	chr2L	3047887	C	A	0.00487804878048781	S	1
CDS	chr2L	3048377	G	A	0.00487804878048781	N	1
CDS	chr2L	3049619	G	T	0.00487804878048781	S	1
CDS	chr2L	3049893	C	T	0.00487804878048781	N	1
CDS	chr2L	3050037	A	T	0.00487804878048781	N	1
CDS	chr2L	3050109	C	T	0.00487804878048781	N	1
CDS	chr2L	3050132	C	T	0.00487804878048781	S	1
CDS	chr2L	3050641	G	A	0.00487804878048781	N	1
CDS	chr2L	3050822	G	A	0.00487804878048781	S	1
CDS	chr2L	3050836	C	T	0.00487804878048781	N	1
CDS	chr2L	3051202	C	T	0.00487804878048781	N	1
CDS	chr2L	3051227	C	T	0.00487804878048781	S	1
CDS	chr2L	3051395	G	T	0.00487804878048781	S	1
CDS	chr2L	3051576	G	T	0.00487804878048781	N	1
CDS	chr2L	3051684	A	G	0.00487804878048781	N	1
CDS	chr2L	3051857	C	T	0.00487804878048781	S	1
CDS	chr2L	3051918	C	T	0.00487804878048781	N	1
CDS	chr2L	3051992	T	C	0.00487804878048781	S	1
CDS	chr2L	3052487	C	T	0.00487804878048781	S	1
CDS	chr2L	3052956	G	A	0.00487804878048781	N	1
CDS	chr2L	3053409	A	T	0.00487804878048781	N	1
CDS	chr2L	3053573	C	T	0.00487804878048781	S	1
CDS	chr2L	3053747	C	T	0.00487804878048781	S	1
CDS	chr2L	3055469	C	T	0.00487804878048781	S	1
CDS	chr2L	3060264	C	G	0.00487804878048781	S	1
CDS	chr2L	3060426	T	C	0.00487804878048781	S	1
CDS	chr2L	3060657	C	A	0.00487804878048781	S	1
CDS	chr2L	3060761	C	T	0.00487804878048781	N	1
CDS	chr2L	3060774	C	T	0.00487804878048781	S	1
CDS	chr2L	3061058	C	T	0.00487804878048781	N	1
CDS	chr2L	3061596	C	T	0.00487804878048781	S	1
CDS	chr2L	3062070	G	A	0.00487804878048781	S	1
CDS	chr2L	3062284	G	A	0.00487804878048781	N	1
CDS	chr2L	3062307	C	T	0.00487804878048781	S	1
CDS	chr2L	3062406	G	T	0.00487804878048781	S	1
CDS	chr2L	3062517	C	T	0.00487804878048781	S	1
CDS	chr2L	3062608	G	A	0.00487804878048781	N	1
CDS	chr2L	3062728	A	G	0.00487804878048781	N	1
CDS	chr2L	3063339	C	T	0.00487804878048781	S	1
CDS	chr2L	3063802	C	A	0.00487804878048781	N	1
CDS	chr2L	3064215	C	T	0.00487804878048781	S	1
CDS	chr2L	3064966	T	C	0.00487804878048781	S	1
CDS	chr2L	3065265	G	A	0.00487804878048781	S	1
CDS	chr2L	3065388	C	T	0.00487804878048781	S	1
CDS	chr2L	3065432	G	C	0.00487804878048781	N	1
CDS	chr2L	3066783	A	G	0.00487804878048781	S	1
CDS	chr2L	3067202	C	T	0.00487804878048781	S	1
CDS	chr2L	3070368	T	A	0.00487804878048781	S	1
CDS	chr2L	3070528	A	G	0.00487804878048781	N	1
CDS	chr2L	3071156	G	C	0.00487804878048781	N	1
CDS	chr2L	3071654	T	G	0.00487804878048781	S	1
CDS	chr2L	3071740	T	A	0.00487804878048781	N	1
CDS	chr2L	3094238	C	A	0.00487804878048781	N	1
CDS	chr2L	3097934	G	T	0.00487804878048781	N	1
CDS	chr2L	3108750	C	T	0.00487804878048781	S	1
CDS	chr2L	3108783	C	T	0.00487804878048781	S	1
CDS	chr2L	3110064	C	T	0.00487804878048781	S	1
CDS	chr2L	3110493	G	A	0.00487804878048781	S	1
CDS	chr2L	3110589	G	T	0.00487804878048781	S	1
CDS	chr2L	3124608	C	T	0.00487804878048781	S	1
CDS	chr2L	3124617	G	T	0.00487804878048781	S	1
CDS	chr2L	3125477	C	G	0.00487804878048781	N	1
CDS	chr2L	3125511	G	A	0.00487804878048781	S	1
CDS	chr2L	3125604	C	T	0.00487804878048781	S	1
CDS	chr2L	3125811	G	A	0.00487804878048781	S	1
CDS	chr2L	3126019	T	C	0.00487804878048781	N	1
CDS	chr2L	3126511	C	T	0.00487804878048781	N	1
CDS	chr2L	3126969	C	T	0.00487804878048781	S	1
CDS	chr2L	3127173	T	A	0.00487804878048781	N	1
CDS	chr2L	3127269	G	A	0.00487804878048781	S	1
CDS	chr2L	3127296	C	T	0.00487804878048781	S	1
CDS	chr2L	3127634	G	A	0.00487804878048781	N	1
CDS	chr2L	3128878	C	T	0.00487804878048781	S	1
CDS	chr2L	3128947	T	C	0.00487804878048781	S	1
CDS	chr2L	3128986	C	T	0.00487804878048781	S	1
CDS	chr2L	3129211	G	A	0.00487804878048781	S	1
CDS	chr2L	3129302	G	T	0.00487804878048781	N	1
CDS	chr2L	3129321	T	C	0.00487804878048781	N	1
CDS	chr2L	3145218	A	G	0.00487804878048781	S	1
CDS	chr2L	3145236	A	G	0.00487804878048781	S	1
CDS	chr2L	3145313	G	A	0.00487804878048781	N	1
CDS	chr2L	3147569	G	A	0.00487804878048781	S	1
CDS	chr2L	3148156	C	T	0.00487804878048781	S	1
CDS	chr2L	3148252	C	T	0.00487804878048781	S	1
CDS	chr2L	3148528	G	A	0.00487804878048781	S	1
CDS	chr2L	3148855	A	G	0.00487804878048781	S	1
CDS	chr2L	3148918	C	T	0.00487804878048781	S	1
CDS	chr2L	3160230	A	T	0.00487804878048781	N	1
CDS	chr2L	3160279	C	T	0.00487804878048781	S	1
CDS	chr2L	3160460	G	C	0.00487804878048781	N	1
CDS	chr2L	3160472	C	G	0.00487804878048781	N	1
CDS	chr2L	3161136	A	G	0.00487804878048781	N	1
CDS	chr2L	3163994	G	C	0.00487804878048781	N	1
CDS	chr2L	3164027	C	G	0.00487804878048781	S	1
CDS	chr2L	3167391	G	A	0.00487804878048781	S	1
CDS	chr2L	3168102	C	T	0.00487804878048781	S	1
CDS	chr2L	3169986	G	T	0.00487804878048781	S	1
CDS	chr2L	3170038	C	A	0.00487804878048781	N	1
CDS	chr2L	3170376	T	C	0.00487804878048781	S	1
CDS	chr2L	3170608	C	T	0.00487804878048781	N	1
CDS	chr2L	3170640	G	A	0.00487804878048781	S	1
CDS	chr2L	3170727	G	A	0.00487804878048781	S	1
CDS	chr2L	3173485	T	A	0.00487804878048781	N	1
CDS	chr2L	3174019	C	T	0.00487804878048781	S	1
CDS	chr2L	3174020	T	C	0.00487804878048781	N	1
CDS	chr2L	3174105	C	T	0.00487804878048781	S	1
CDS	chr2L	3184902	C	T	0.00487804878048781	N	1
CDS	chr2L	3185072	G	C	0.00487804878048781	N	1
CDS	chr2L	3185278	T	G	0.00487804878048781	N	1
CDS	chr2L	3190094	C	G	0.00487804878048781	N	1
CDS	chr2L	3190527	C	T	0.00487804878048781	N	1
CDS	chr2L	3270446	A	T	0.00487804878048781	N	1
CDS	chr2L	3270496	A	T	0.00487804878048781	N	1
CDS	chr2L	3271145	A	G	0.00487804878048781	N	1
CDS	chr2L	3271152	G	T	0.00487804878048781	N	1
CDS	chr2L	3271466	C	T	0.00487804878048781	N	1
CDS	chr2L	3276000	G	A	0.00487804878048781	S	1
CDS	chr2L	3276198	C	T	0.00487804878048781	S	1
CDS	chr2L	3276258	C	T	0.00487804878048781	S	1
CDS	chr2L	3276376	G	A	0.00487804878048781	N	1
CDS	chr2L	3276725	G	A	0.00487804878048781	N	1
CDS	chr2L	3277741	G	T	0.00487804878048781	N	1
CDS	chr2L	3291809	A	T	0.00487804878048781	N	1
CDS	chr2L	3291810	G	A	0.00487804878048781	S	1
CDS	chr2L	3292071	G	T	0.00487804878048781	S	1
CDS	chr2L	3292533	T	C	0.00487804878048781	S	1
CDS	chr2L	3292964	C	T	0.00487804878048781	S	1
CDS	chr2L	3293455	T	C	0.00487804878048781	N	1
CDS	chr2L	3295368	G	A	0.00487804878048781	S	1
CDS	chr2L	3295563	C	T	0.00487804878048781	S	1
CDS	chr2L	3295692	C	A	0.00487804878048781	S	1
CDS	chr2L	3295998	C	T	0.00487804878048781	S	1
CDS	chr2L	3296320	C	G	0.00487804878048781	N	1
CDS	chr2L	3296764	G	A	0.00487804878048781	N	1
CDS	chr2L	3296850	G	T	0.00487804878048781	S	1
CDS	chr2L	3296978	T	A	0.00487804878048781	N	1
CDS	chr2L	3301462	C	G	0.00487804878048781	N	1
CDS	chr2L	3311440	T	G	0.00487804878048781	N	1
CDS	chr2L	3313537	T	A	0.00487804878048781	N	1
CDS	chr2L	3314412	G	A	0.00487804878048781	N	1
CDS	chr2L	3314928	C	A	0.00487804878048781	N	1
CDS	chr2L	3315070	C	T	0.00487804878048781	N	1
CDS	chr2L	3316342	C	T	0.00487804878048781	S	1
CDS	chr2L	3316440	A	G	0.00487804878048781	N	1
CDS	chr2L	3318112	G	T	0.00487804878048781	N	1
CDS	chr2L	3318237	G	A	0.00487804878048781	S	1
CDS	chr2L	3319017	G	C	0.00487804878048781	N	1
CDS	chr2L	3319098	C	T	0.00487804878048781	S	1
CDS	chr2L	3319535	C	G	0.00487804878048781	N	1
CDS	chr2L	3319644	A	G	0.00487804878048781	S	1
CDS	chr2L	3319674	G	T	0.00487804878048781	N	1
CDS	chr2L	3319748	C	T	0.00487804878048781	N	1
CDS	chr2L	3319757	T	C	0.00487804878048781	N	1
CDS	chr2L	3320643	T	C	0.00487804878048781	S	1
CDS	chr2L	3322018	T	C	0.00487804878048781	N	1
CDS	chr2L	3322019	T	C	0.00487804878048781	N	1
CDS	chr2L	3322343	G	A	0.00487804878048781	S	1
CDS	chr2L	3322370	G	A	0.00487804878048781	S	1
CDS	chr2L	3322410	C	G	0.00487804878048781	N	1
CDS	chr2L	3324812	T	C	0.00487804878048781	S	1
CDS	chr2L	3324953	T	G	0.00487804878048781	N	1
CDS	chr2L	3326201	G	C	0.00487804878048781	N	1
CDS	chr2L	3326273	G	A	0.00487804878048781	S	1
CDS	chr2L	3328592	G	A	0.00487804878048781	N	1
CDS	chr2L	3329052	G	A	0.00487804878048781	N	1
CDS	chr2L	3329090	A	G	0.00487804878048781	N	1
CDS	chr2L	3329124	A	T	0.00487804878048781	N	1
CDS	chr2L	3329429	G	A	0.00487804878048781	N	1
CDS	chr2L	3331132	T	A	0.00487804878048781	N	1
CDS	chr2L	3331715	T	A	0.00487804878048781	N	1
CDS	chr2L	3331801	C	T	0.00487804878048781	S	1
CDS	chr2L	3331828	C	T	0.00487804878048781	S	1
CDS	chr2L	3334090	T	G	0.00487804878048781	N	1
CDS	chr2L	3334333	G	T	0.00487804878048781	N	1
CDS	chr2L	3334671	A	T	0.00487804878048781	N	1
CDS	chr2L	3336024	A	G	0.00487804878048781	S	1
CDS	chr2L	3336165	G	A	0.00487804878048781	S	1
CDS	chr2L	3352920	G	A	0.00487804878048781	N	1
CDS	chr2L	3358024	C	A	0.00487804878048781	N	1
CDS	chr2L	3360784	G	C	0.00487804878048781	N	1
CDS	chr2L	3360849	A	T	0.00487804878048781	N	1
CDS	chr2L	3360908	T	C	0.00487804878048781	N	1
CDS	chr2L	3362664	G	A	0.00487804878048781	N	1
CDS	chr2L	3363414	C	T	0.00487804878048781	S	1
CDS	chr2L	3363564	G	T	0.00487804878048781	S	1
CDS	chr2L	3363573	C	A	0.00487804878048781	S	1
CDS	chr2L	3363589	T	G	0.00487804878048781	N	1
CDS	chr2L	3364369	G	A	0.00487804878048781	S	1
CDS	chr2L	3364400	G	A	0.00487804878048781	N	1
CDS	chr2L	3364650	G	C	0.00487804878048781	N	1
CDS	chr2L	3364867	G	A	0.00487804878048781	S	1
CDS	chr2L	3365577	A	G	0.00487804878048781	N	1
CDS	chr2L	3365656	C	T	0.00487804878048781	S	1
CDS	chr2L	3367493	G	T	0.00487804878048781	N	1
CDS	chr2L	3367513	C	G	0.00487804878048781	N	1
CDS	chr2L	3367515	G	A	0.00487804878048781	S	1
CDS	chr2L	3368010	G	T	0.00487804878048781	N	1
CDS	chr2L	3370909	T	A	0.00487804878048781	N	1
CDS	chr2L	3374343	C	T	0.00487804878048781	N	1
CDS	chr2L	3374531	G	C	0.00487804878048781	S	1
CDS	chr2L	3374546	G	A	0.00487804878048781	S	1
CDS	chr2L	3376185	G	T	0.00487804878048781	N	1
CDS	chr2L	3376373	C	A	0.00487804878048781	N	1
CDS	chr2L	3377368	C	T	0.00487804878048781	N	1
CDS	chr2L	3377965	C	G	0.00487804878048781	S	1
CDS	chr2L	3378287	C	T	0.00487804878048781	S	1
CDS	chr2L	3388143	A	G	0.00487804878048781	N	1
CDS	chr2L	3398223	G	A	0.00487804878048781	N	1
CDS	chr2L	3398385	A	T	0.00487804878048781	N	1
CDS	chr2L	3398386	A	T	0.00487804878048781	N	1
CDS	chr2L	3405653	G	A	0.00487804878048781	N	1
CDS	chr2L	3405760	C	A	0.00487804878048781	S	1
CDS	chr2L	3405811	C	T	0.00487804878048781	S	1
CDS	chr2L	3406483	G	T	0.00487804878048781	S	1
CDS	chr2L	3406615	A	G	0.00487804878048781	S	1
CDS	chr2L	3407638	C	T	0.00487804878048781	N	1
CDS	chr2L	3417060	G	A	0.00487804878048781	N	1
CDS	chr2L	3417382	T	A	0.00487804878048781	N	1
CDS	chr2L	3446645	C	T	0.00487804878048781	S	1
CDS	chr2L	3446771	C	T	0.00487804878048781	S	1
CDS	chr2L	3446830	C	T	0.00487804878048781	N	1
CDS	chr2L	3447239	T	C	0.00487804878048781	S	1
CDS	chr2L	3449911	T	G	0.00487804878048781	S	1
CDS	chr2L	3450505	C	T	0.00487804878048781	S	1
CDS	chr2L	3451055	G	C	0.00487804878048781	N	1
CDS	chr2L	3452775	G	A	0.00487804878048781	N	1
CDS	chr2L	3452850	G	A	0.00487804878048781	N	1
[truncated: 508,495 more rows]
