# Supplementary material for: Determinants of genome-wide distribution and evolution of uORFs in eukaryotes
Source: Nat Commun. 2021 Feb 17;12:1076. doi: 10.1038/s41467-021-21394-y (PMC7889888; doi:10.1038/s41467-021-21394-y)
Supplement: Supplementary file 12 — Source Data [file 41467_2021_21394_MOESM12_ESM.zip › Source Data/Fig5e_MS_supported_fly_uorf_BLSpep.txt]

uorf_id	bls_pep	group
FBtr0343829_223	0.0711658772534531	MS supported
FBtr0085467_748	0.0902868924137094	MS supported
FBtr0081015_75	0	MS supported
FBtr0308314_160	0.274642819373082	MS supported
FBtr0085205_231	0.00875295424695919	MS supported
FBtr0305131_48	0.00875295424695919	MS supported
FBtr0078306_454	0.305538159138711	MS supported
FBtr0334043_543	0	MS supported
FBtr0300670_45	0.334537444963833	MS supported
FBtr0310027_51	0.0199234448175977	MS supported
FBtr0079429_69	0.0107528853306463	MS supported
FBtr0308826_319	0.18801958107221	MS supported
FBtr0088954_42	0	MS supported
FBtr0113153_307	0.240984584460885	MS supported
FBtr0330007_1638	0.0240518090028154	MS supported
FBtr0333629_747	0.0650819778175427	MS supported
FBtr0074114_464	0.0107528853306463	MS supported
FBtr0077456_125	0.27896116793154	MS supported
FBtr0334145_393	0	MS supported
FBtr0085799_69	0.491726854022977	MS supported
FBtr0299802_789	0	MS supported
FBtr0088501_676	0.0947400119374409	MS supported
FBtr0083739_500	0.235265521799134	MS supported
FBtr0300085_133	0.00888340379674985	MS supported
FBtr0300832_112	0.0774542710528767	MS supported
FBtr0300516_143	0	MS supported
FBtr0339560_163	0	MS supported
FBtr0335497_23	0.142281030072351	MS supported
FBtr0074169_196	0.135946278871719	MS supported
FBtr0342946_187	0	MS supported
FBtr0301670_225	0.227241655086374	MS supported
FBtr0339973_636	0	MS supported
FBtr0110973_61	0.327672236942274	MS supported
FBtr0339501_32	0	MS supported
FBtr0306697_67	0.455836808908058	MS supported
FBtr0309030_1160	0.0107528853306463	MS supported
FBtr0089104_374	0	MS supported
FBtr0302662_969	0.12203253164558	MS supported
FBtr0082161_50	0	MS supported
FBtr0076353_1395	0.535781846117625	MS supported
FBtr0073114_162	0.0902868924137094	MS supported
FBtr0083606_14	0.0495633107453227	MS supported
FBtr0310542_347	0.173830056304228	MS supported
FBtr0089878_451	0.0824157841414683	MS supported
FBtr0076624_138	0.279648643199803	MS supported
FBtr0332174_406	0	MS supported
FBtr0343002_143	0.0680840719960136	MS supported
FBtr0112653_1363	0.103842226212048	MS supported
FBtr0112520_220	0.289147896952495	MS supported
FBtr0083891_172	0.13994786925438	MS supported
FBtr0086757_1085	0.0107528853306463	MS supported
FBtr0289961_295	0	MS supported
FBtr0100641_181	0.2835089848803	MS supported
FBtr0079150_130	0.0492876428618091	MS supported
FBtr0089412_3	0.0107528853306463	MS supported
FBtr0330697_433	0.032689630775568	MS supported
FBtr0070124_106	0	Other
FBtr0070124_537	0	Other
FBtr0100530_516	0	Other
FBtr0100530_537	0	Other
FBtr0100530_578	0	Other
FBtr0100530_624	0	Other
FBtr0100530_645	0	Other
FBtr0100530_718	0.0188871121870751	Other
FBtr0076372_24	0.157502746772302	Other
FBtr0076372_107	0.239949234369003	Other
FBtr0083376_7	0	Other
FBtr0333082_9	0	Other
FBtr0333081_43	0	Other
FBtr0343759_185	0.0897114169004712	Other
FBtr0343759_289	0.0248849579061893	Other
FBtr0343759_371	0.0107528853306463	Other
FBtr0343759_380	0.114415611383103	Other
FBtr0343759_444	0.0107528853306463	Other
FBtr0310000_189	0.342022541876957	Other
FBtr0079344_142	0.293805774019732	Other
FBtr0079344_151	0.0945933180412247	Other
FBtr0079344_175	0.232158339849517	Other
FBtr0079344_196	0.165903048601505	Other
FBtr0079344_286	0.0107528853306463	Other
FBtr0307033_159	0.0259212905367118	Other
FBtr0307033_169	0.0259212905367118	Other
FBtr0344520_90	0	Other
FBtr0344520_100	0	Other
FBtr0344520_165	0	Other
FBtr0344520_186	0	Other
FBtr0344520_198	0	Other
FBtr0344520_213	0	Other
FBtr0344520_225	0.338808540431841	Other
FBtr0344520_239	0	Other
FBtr0344520_259	0	Other
FBtr0344520_320	0	Other
FBtr0344520_350	0.0107528853306463	Other
FBtr0344520_412	0	Other
FBtr0340004_65	0	Other
FBtr0290211_9	0	Other
FBtr0083632_5	0	Other
FBtr0076343_259	0	Other
FBtr0076343_307	0.369607963371809	Other
FBtr0333497_48	0.00888340379674985	Other
FBtr0333500_319	0.0248849579061893	Other
FBtr0333500_493	0.448823453359455	Other
FBtr0333505_285	0.0107528853306463	Other
FBtr0333505_291	0.0107528853306463	Other
FBtr0081330_227	0.032689630775568	Other
FBtr0307272_24	0	Other
FBtr0072908_3	0.0259212905367118	Other
FBtr0072908_116	0.0597588378734387	Other
FBtr0072908_188	0	Other
FBtr0089641_164	0	Other
FBtr0089641_435	0.536997088507289	Other
FBtr0089641_552	0.0306896996918809	Other
FBtr0089641_793	0.128783194961583	Other
FBtr0089641_799	0.032689630775568	Other
FBtr0308688_88	0	Other
FBtr0308688_181	0	Other
FBtr0308688_288	0.0590841320984286	Other
FBtr0308688_347	0.0607951705039613	Other
FBtr0308688_431	0	Other
FBtr0308688_437	0.0188871121870751	Other
FBtr0070794_198	0.0107528853306463	Other
FBtr0070794_202	0.145022312877904	Other
FBtr0331324_56	0	Other
FBtr0331324_91	0	Other
FBtr0074001_33	0	Other
FBtr0070065_30	0	Other
FBtr0070065_38	0	Other
FBtr0084008_12	0.0107528853306463	Other
FBtr0344183_90	0.146768863037139	Other
FBtr0344183_232	0.373614129577278	Other
FBtr0344183_243	0.122109479334624	Other
FBtr0344177_188	0.0922324241928738	Other
FBtr0344180_300	0	Other
FBtr0344176_3	0.0199234448175977	Other
FBtr0344176_37	0.0199234448175977	Other
FBtr0344176_124	0	Other
FBtr0344184_204	0.0507588979758537	Other
FBtr0344184_244	0.0107528853306463	Other
FBtr0344179_190	0.032689630775568	Other
FBtr0299560_3	0.0259212905367118	Other
FBtr0290134_76	0.0107528853306463	Other
FBtr0082323_48	0.0240518090028154	Other
FBtr0080389_109	0.0107528853306463	Other
FBtr0343829_44	0	Other
FBtr0305913_152	0.0248849579061893	Other
FBtr0113156_639	0	Other
FBtr0113156_737	0.0107528853306463	Other
FBtr0304865_4	0.0259212905367118	Other
FBtr0078664_185	0.110429215258696	Other
FBtr0082315_91	0	Other
FBtr0082315_104	0	Other
FBtr0082315_475	0.129819527592106	Other
FBtr0112789_165	0.0188871121870751	Other
FBtr0112789_365	0	Other
FBtr0112789_403	0.0239213594530247	Other
FBtr0113705_61	0	Other
FBtr0344118_41	0.209691198992332	Other
FBtr0344118_92	0.13489298867699	Other
FBtr0344118_151	0.032689630775568	Other
FBtr0344118_419	0.032689630775568	Other
FBtr0339820_425	0.00888340379674985	Other
FBtr0339820_701	0.192860978812064	Other
FBtr0303415_47	0	Other
FBtr0303415_221	0.0107528853306463	Other
FBtr0303415_239	0.0107528853306463	Other
FBtr0303415_373	0	Other
FBtr0303415_379	0	Other
FBtr0303415_534	0.0107528853306463	Other
FBtr0303415_552	0.0107528853306463	Other
FBtr0303415_662	0	Other
FBtr0071757_19	0	Other
FBtr0075318_24	0.0546232250787086	Other
FBtr0075318_98	0.00875295424695919	Other
FBtr0075318_252	0.234403058153622	Other
FBtr0075318_322	0.0230154763722928	Other
FBtr0075318_391	0.179963439719661	Other
FBtr0075318_397	0.180999772350184	Other
FBtr0305085_114	0	Other
FBtr0305085_126	0.0611296047253455	Other
FBtr0305085_356	0.117244822624269	Other
FBtr0305085_504	0.235891718237861	Other
FBtr0306927_252	0	Other
FBtr0340353_3	0	Other
FBtr0340353_188	0.0188871121870751	Other
FBtr0340355_51	0.105076511428728	Other
FBtr0340355_346	0.0593239153899167	Other
FBtr0086537_69	0.0650819778175427	Other
FBtr0086537_112	0.101254422960193	Other
FBtr0086537_135	0.0763386159725083	Other
FBtr0070738_28	0.146222255737317	Other
FBtr0070738_622	0.0554712190882126	Other
FBtr0301477_625	0	Other
FBtr0301477_756	0.0266917850564539	Other
FBtr0301477_891	0.0567567436949677	Other
FBtr0301477_1066	0.0107528853306463	Other
FBtr0301477_1274	0	Other
FBtr0301477_1300	0.00875295424695919	Other
FBtr0301477_1354	0.0107528853306463	Other
FBtr0301477_1399	0.0918362593496326	Other
FBtr0301477_1488	0.0107528853306463	Other
FBtr0301477_1601	0.0107528853306463	Other
FBtr0301477_1791	0	Other
FBtr0301477_1821	0	Other
FBtr0301477_1909	0.0590841320984286	Other
FBtr0301477_1989	0.164057463810959	Other
FBtr0301477_1995	0.155057523913374	Other
FBtr0301477_2110	0.0240518090028154	Other
FBtr0113469_160	0	Other
FBtr0113469_166	0	Other
FBtr0113469_177	0	Other
FBtr0113469_581	0.311543403724691	Other
FBtr0113469_634	0.249941990962559	Other
FBtr0308601_4	0.032689630775568	Other
FBtr0346350_101	0	Other
FBtr0346350_174	0	Other
FBtr0346350_264	0	Other
FBtr0346350_276	0	Other
FBtr0346350_396	0	Other
FBtr0346350_531	0	Other
FBtr0346350_543	0	Other
FBtr0346350_715	0.032689630775568	Other
FBtr0081407_30	0.0604327321768041	Other
FBtr0080119_30	0.032689630775568	Other
FBtr0332091_126	0.173104767334591	Other
FBtr0332091_135	0.00888340379674985	Other
FBtr0332091_318	0.0486253793595945	Other
FBtr0332091_629	0	Other
FBtr0332091_718	0.0107528853306463	Other
FBtr0332091_799	0.262961864888306	Other
FBtr0079683_27	0	Other
FBtr0079683_77	0	Other
FBtr0334302_49	0	Other
FBtr0079550_3	0.0107528853306463	Other
FBtr0330045_40	0.0306896996918809	Other
FBtr0330045_84	0.129285842429933	Other
FBtr0330045_133	0.146384357067581	Other
FBtr0343610_123	0.0107528853306463	Other
FBtr0343610_336	0.0248849579061893	Other
FBtr0343610_383	0	Other
FBtr0343610_442	0	Other
FBtr0343610_564	0	Other
FBtr0343610_626	0	Other
FBtr0343610_653	0.0107528853306463	Other
FBtr0343610_839	0.182665429752282	Other
FBtr0343610_869	0.0266917850564539	Other
FBtr0343610_892	0.00888340379674985	Other
FBtr0343610_906	0	Other
FBtr0343610_945	0	Other
FBtr0345985_26	0	Other
FBtr0306284_74	0.0759192237403646	Other
FBtr0075651_61	0.032689630775568	Other
FBtr0075651_212	0.163545798041521	Other
FBtr0075651_261	0.144455795134356	Other
FBtr0075651_359	0.258146025434825	Other
FBtr0075652_12	0.0107528853306463	Other
FBtr0332622_43	0.0591296736416585	Other
FBtr0345197_58	0.0199234448175977	Other
FBtr0345197_229	0.15580786761833	Other
FBtr0345197_245	0.17296930859227	Other
FBtr0345197_275	0.126825521812082	Other
FBtr0345197_282	0.17296930859227	Other
FBtr0345197_506	0.0107528853306463	Other
FBtr0345197_512	0.112767297542533	Other
FBtr0309088_54	0.202564372512545	Other
FBtr0309088_181	0.159134708362648	Other
FBtr0309088_386	0.359183982850897	Other
FBtr0309088_466	0	Other
FBtr0076486_289	0.257196643964875	Other
FBtr0076486_318	0.441232468608007	Other
FBtr0076486_333	0.272775323970865	Other
FBtr0334821_120	0	Other
FBtr0072722_74	0	Other
FBtr0072722_161	0.00875295424695919	Other
FBtr0433512_135	0	Other
FBtr0433512_178	0.032689630775568	Other
FBtr0433512_184	0.032689630775568	Other
FBtr0433512_192	0.032689630775568	Other
FBtr0433512_221	0.0107528853306463	Other
FBtr0433512_231	0.0259212905367118	Other
FBtr0433512_260	0.032689630775568	Other
FBtr0433512_1117	0.00888340379674985	Other
FBtr0433512_1127	0	Other
FBtr0433512_1136	0	Other
FBtr0433512_1213	0	Other
FBtr0433512_1647	0.00875295424695919	Other
FBtr0080055_64	0	Other
FBtr0080055_138	0	Other
FBtr0080055_141	0	Other
FBtr0080055_208	0	Other
FBtr0080055_264	0.00875295424695919	Other
FBtr0331218_140	0.370823205761472	Other
FBtr0331217_25	0	Other
FBtr0331217_146	0.198317419422548	Other
FBtr0078992_23	0.0889070949789811	Other
FBtr0343726_244	0.184489179376087	Other
FBtr0343726_449	0.181070620404259	Other
FBtr0343726_789	0.032689630775568	Other
FBtr0343726_795	0.032689630775568	Other
FBtr0085179_181	0.227260160148938	Other
FBtr0333359_111	0	Other
FBtr0333359_288	0	Other
FBtr0333359_316	0.328246911511067	Other
FBtr0333359_322	0.392645052085115	Other
FBtr0333359_480	0.0425121748314799	Other
FBtr0333359_484	0.0199234448175977	Other
FBtr0333359_598	0.0239213594530247	Other
FBtr0333359_1036	0.0107528853306463	Other
FBtr0347066_40	0.032689630775568	Other
FBtr0347066_398	0.189293486282281	Other
FBtr0347066_415	0.1017782608043	Other
FBtr0083699_533	0.101508352176297	Other
FBtr0071940_2	0.032689630775568	Other
FBtr0071940_6	0.271157105639745	Other
FBtr0071940_11	0.328814432847655	Other
FBtr0334641_121	0	Other
FBtr0112788_25	0.159134708362648	Other
FBtr0300945_330	0.305538159138711	Other
FBtr0300945_356	0.235437273062469	Other
FBtr0306029_100	0.262961864888306	Other
FBtr0306029_144	0.0107528853306463	Other
FBtr0306029_241	0.235437273062469	Other
FBtr0306029_689	0.203459079216247	Other
FBtr0084554_2	0	Other
FBtr0088251_256	0.0546232250787086	Other
FBtr0088251_327	0	Other
FBtr0088251_365	0	Other
FBtr0088251_413	0.145191818338634	Other
FBtr0307593_8	0.46945729466816	Other
FBtr0307593_160	0.275756205841912	Other
FBtr0088981_53	0	Other
FBtr0088981_60	0.00888340379674985	Other
FBtr0082830_3	0.132588128480918	Other
FBtr0333730_1	0.00888340379674985	Other
FBtr0309175_59	0	Other
FBtr0309175_128	0	Other
FBtr0074130_265	0.0719363717731952	Other
FBtr0074130_314	0.032689630775568	Other
FBtr0074130_323	0.0586616518877021	Other
FBtr0074130_576	0.105711707745945	Other
FBtr0089479_34	0.0107528853306463	Other
FBtr0300082_22	0	Other
FBtr0300082_222	0	Other
FBtr0300082_479	0.127152323813673	Other
FBtr0300084_220	0.274007266008342	Other
FBtr0074830_23	0	Other
FBtr0301126_184	0.0107528853306463	Other
FBtr0089578_117	0.0107528853306463	Other
FBtr0089578_427	0	Other
FBtr0089578_458	0.0652844799085099	Other
FBtr0080508_164	0.129285842429933	Other
FBtr0080508_296	0.0107528853306463	Other
FBtr0077829_61	0.109833586298872	Other
FBtr0334867_170	0.0107528853306463	Other
FBtr0334867_217	0	Other
FBtr0334867_240	0.0259212905367118	Other
FBtr0334867_321	0.123583512752126	Other
FBtr0344018_14	0.032689630775568	Other
FBtr0086891_220	0	Other
FBtr0086891_292	0.287341368072889	Other
FBtr0302161_53	0	Other
FBtr0086890_98	0.209836772619046	Other
FBtr0331353_108	0.0650819778175427	Other
FBtr0331353_177	0.165083488558428	Other
FBtr0331353_551	0.032689630775568	Other
FBtr0083684_135	0.224170309479117	Other
FBtr0083684_293	0.0107528853306463	Other
FBtr0342978_92	0	Other
FBtr0342978_171	0	Other
FBtr0342978_245	0	Other
FBtr0342978_306	0	Other
FBtr0342978_322	0	Other
FBtr0342978_359	0	Other
FBtr0342978_365	0	Other
FBtr0342978_406	0	Other
FBtr0342978_435	0	Other
FBtr0342978_451	0	Other
FBtr0342978_573	0.170647310115063	Other
FBtr0342978_672	0.0228850268225022	Other
FBtr0342978_871	0	Other
FBtr0342978_951	0	Other
FBtr0330100_67	0.0259212905367118	Other
FBtr0330100_76	0.0259212905367118	Other
FBtr0330100_101	0.105711707745945	Other
FBtr0100415_495	0.0634522795751344	Other
FBtr0333672_157	0	Other
FBtr0071979_66	0.259918016326703	Other
FBtr0071979_105	0	Other
FBtr0334897_226	0.432323281944624	Other
FBtr0087989_27	0	Other
FBtr0079365_70	0.192860978812064	Other
FBtr0079365_123	0.157502746772302	Other
FBtr0079365_155	0.147482633495755	Other
FBtr0081225_15	0.240984584460885	Other
FBtr0300674_194	0	Other
FBtr0300674_383	0.0248849579061893	Other
FBtr0085631_25	0.0107528853306463	Other
FBtr0344763_234	0.138417582867938	Other
FBtr0344763_496	0.0228850268225022	Other
FBtr0344763_506	0.1017782608043	Other
FBtr0344763_539	0.271691606659896	Other
FBtr0344763_550	0.0637567525088657	Other
FBtr0344763_578	0.0930099894817572	Other
FBtr0075186_12	0.120056199034586	Other
FBtr0075186_244	0.111225764597731	Other
FBtr0075186_504	0.46945729466816	Other
FBtr0072671_169	0.0634451517836613	Other
FBtr0433521_111	0.151549194245985	Other
FBtr0433521_128	0.00875295424695919	Other
FBtr0433521_176	0.0107528853306463	Other
FBtr0433521_209	0.0107528853306463	Other
FBtr0433521_213	0.0107528853306463	Other
FBtr0433521_382	0	Other
FBtr0433521_398	0	Other
FBtr0433521_1026	0.00875295424695919	Other
FBtr0433521_1050	0.00875295424695919	Other
FBtr0433521_1114	0.0240518090028154	Other
FBtr0433521_1435	0.0107528853306463	Other
FBtr0433521_3102	0.100245284718332	Other
FBtr0433521_3108	0.0590841320984286	Other
FBtr0433521_3118	0	Other
FBtr0433521_3703	0	Other
FBtr0433521_3709	0	Other
FBtr0433521_3782	0	Other
FBtr0333889_36	0.0248849579061893	Other
FBtr0333888_17	0	Other
FBtr0333888_221	0.00888340379674985	Other
FBtr0333888_366	0.0248849579061893	Other
FBtr0078517_115	0.0779342174923093	Other
FBtr0078517_123	0.032689630775568	Other
FBtr0078517_220	0.0961372432921624	Other
FBtr0078517_226	0.0961372432921624	Other
FBtr0078517_287	0.0248849579061893	Other
FBtr0078517_303	0.0248849579061893	Other
FBtr0078517_309	0.032689630775568	Other
FBtr0074655_113	0	Other
FBtr0301016_203	0.330177087614915	Other
FBtr0301311_211	0.152007504658205	Other
FBtr0301311_222	0.107759512147598	Other
FBtr0073730_22	0.0715614253782444	Other
FBtr0344570_1	0.288466290598072	Other
FBtr0344570_6	0.118105570336226	Other
FBtr0344570_21	0.083469074336197	Other
FBtr0346274_72	0.00888340379674985	Other
FBtr0079999_82	0.172974317784801	Other
FBtr0074309_69	0.0107528853306463	Other
FBtr0073242_6	0.0107528853306463	Other
FBtr0079336_10	0.131389299750142	Other
FBtr0079336_26	0.134120511534636	Other
FBtr0079336_441	0.0259212905367118	Other
FBtr0079336_493	0.0306896996918809	Other
FBtr0079336_498	0.0653217611090308	Other
FBtr0079336_508	0.0646594976068162	Other
FBtr0086602_105	0.0107528853306463	Other
FBtr0452147_198	0.145191818338634	Other
FBtr0452147_209	0.0835185521748533	Other
FBtr0073612_159	0	Other
FBtr0088909_836	0.146979986027406	Other
FBtr0088909_901	0.144886766408919	Other
FBtr0088909_926	0.0940320340704678	Other
FBtr0336996_121	0.00875295424695919	Other
FBtr0074992_8	0	Other
FBtr0076007_112	0	Other
FBtr0076007_274	0.0735613564619315	Other
FBtr0076007_298	0.0266917850564539	Other
FBtr0076007_326	0.0960310677103792	Other
FBtr0071679_100	0.0107528853306463	Other
FBtr0112642_86	0	Other
FBtr0112642_119	0	Other
FBtr0112642_540	0.35464279979249	Other
FBtr0084679_50	0	Other
FBtr0084679_110	0	Other
FBtr0084679_126	0	Other
FBtr0084679_140	0.00888340379674985	Other
FBtr0343539_76	0	Other
FBtr0343539_295	0.0107528853306463	Other
FBtr0343539_303	0.0188871121870751	Other
FBtr0343539_578	0.032689630775568	Other
FBtr0343539_625	0.305538159138711	Other
FBtr0343539_657	0.0682374050461828	Other
FBtr0343539_678	0.032689630775568	Other
FBtr0343539_692	0	Other
FBtr0343539_766	0.109664080838142	Other
FBtr0343539_1307	0.0107528853306463	Other
FBtr0309829_414	0.032689630775568	Other
FBtr0343769_185	0.0107528853306463	Other
FBtr0343769_202	0	Other
FBtr0343769_240	0.0239213594530247	Other
FBtr0343769_261	0.073229506668077	Other
FBtr0343769_265	0.032689630775568	Other
FBtr0079561_322	0.305538159138711	Other
FBtr0079561_325	0.235437273062469	Other
FBtr0078287_18	0.00888340379674985	Other
FBtr0078287_118	0.17897455317825	Other
FBtr0307022_13	0.101176502382443	Other
FBtr0307022_101	0	Other
FBtr0307022_261	0.256647861043778	Other
FBtr0299619_78	0.174169251451683	Other
FBtr0299619_340	0.0266917850564539	Other
FBtr0299619_655	0.0107528853306463	Other
FBtr0299619_937	0.192860978812064	Other
FBtr0299619_943	0.0259212905367118	Other
FBtr0299619_950	0.192860978812064	Other
FBtr0299619_1325	0.0990480315584463	Other
FBtr0299619_1597	0.0486253793595945	Other
FBtr0299619_1601	0.0228850268225022	Other
FBtr0299619_1770	0.116233957044388	Other
FBtr0335501_84	0.0552854885809232	Other
FBtr0070061_19	0.00888340379674985	Other
FBtr0070061_166	0	Other
FBtr0070058_61	0	Other
FBtr0333877_253	0.0701295446229306	Other
FBtr0345651_122	0.0486253793595945	Other
FBtr0080760_7	0	Other
FBtr0332578_52	0.262107863356832	Other
FBtr0346767_166	0	Other
FBtr0346767_230	0	Other
FBtr0346767_355	0	Other
FBtr0080865_25	0.0107528853306463	Other
FBtr0081334_3	0.0556404789142826	Other
FBtr0346537_71	0	Other
FBtr0346537_209	0	Other
FBtr0329920_445	0	Other
FBtr0113703_75	0	Other
FBtr0083201_321	0.293704533940082	Other
FBtr0083201_357	0.293704533940082	Other
FBtr0083348_12	0.114228756219977	Other
FBtr0085191_27	0	Other
FBtr0085191_32	0	Other
FBtr0085193_73	0.032689630775568	Other
FBtr0085193_85	0.0779342174923093	Other
FBtr0085193_189	0.0107528853306463	Other
FBtr0085192_161	0.0925933869575377	Other
FBtr0085192_170	0.0465100894669069	Other
FBtr0113368_13	0.109991099524594	Other
FBtr0113368_182	0	Other
FBtr0084201_28	0.0259212905367118	Other
FBtr0301190_41	0.343878264360827	Other
FBtr0344797_169	0.169771355863118	Other
FBtr0344797_266	0.0892636249152987	Other
FBtr0344797_345	0.104571679566438	Other
FBtr0344797_371	0.127417711886666	Other
FBtr0344797_519	0.362627587785378	Other
FBtr0344797_529	0	Other
FBtr0344797_663	0.220473314847518	Other
FBtr0080833_71	0.00875295424695919	Other
FBtr0088410_50	0.173997649323676	Other
FBtr0088410_85	0	Other
FBtr0346128_165	0	Other
FBtr0346128_198	0	Other
FBtr0089123_161	0	Other
FBtr0089123_180	0	Other
FBtr0301498_29	0.0259212905367118	Other
FBtr0301498_146	0.0863578107508797	Other
FBtr0301498_459	0.101508352176297	Other
FBtr0301498_552	0.0847037394093333	Other
FBtr0334085_12	0.0567567436949677	Other
FBtr0334085_23	0.0107528853306463	Other
FBtr0334085_211	0.0779342174923093	Other
FBtr0307890_15	0	Other
FBtr0307890_20	0	Other
FBtr0307890_254	0	Other
FBtr0329949_153	0.326730529800915	Other
FBtr0074046_15	0	Other
FBtr0089148_123	0	Other
FBtr0089148_148	0	Other
FBtr0089148_156	0	Other
FBtr0089148_172	0	Other
FBtr0089148_188	0	Other
FBtr0089148_230	0	Other
FBtr0083526_14	0.0239213594530247	Other
FBtr0083526_24	0.0199234448175977	Other
FBtr0344751_60	0.0734158442438832	Other
FBtr0344750_49	0	Other
FBtr0344750_58	0	Other
FBtr0344746_145	0	Other
FBtr0344746_166	0	Other
FBtr0344746_179	0.0199234448175977	Other
FBtr0344746_183	0	Other
FBtr0344746_365	0.33825696253922	Other
FBtr0344746_381	0	Other
FBtr0344746_487	0.235437273062469	Other
FBtr0344746_637	0.0596284102553141	Other
FBtr0344746_649	0.107004842640827	Other
FBtr0344746_655	0.135537002401234	Other
FBtr0344746_660	0.0596284102553141	Other
FBtr0344746_688	0.213938204718328	Other
FBtr0344746_704	0.0199234448175977	Other
FBtr0343598_78	0	Other
FBtr0343598_90	0.0199234448175977	Other
FBtr0343598_195	0	Other
FBtr0343598_251	0	Other
FBtr0343598_286	0.118437361353216	Other
FBtr0343598_335	0.0702206198139906	Other
FBtr0343598_359	0.0308201492416716	Other
FBtr0344175_233	0.11544539434087	Other
FBtr0339962_13	0.192860978812064	Other
FBtr0339962_446	0.0107528853306463	Other
FBtr0087529_230	0.0107528853306463	Other
FBtr0303117_210	0.222449401823853	Other
FBtr0303342_139	0.101031048941259	Other
FBtr0303342_160	0.186907885973468	Other
FBtr0303342_166	0.0749535347607902	Other
FBtr0303342_190	0.23553851314212	Other
FBtr0303342_196	0.282349741929515	Other
FBtr0303342_333	0.11893970177824	Other
FBtr0303342_353	0.222705695273559	Other
FBtr0303342_1015	0.153795593392978	Other
FBtr0303342_1025	0.265757538225716	Other
FBtr0310575_312	0.0818865905845065	Other
FBtr0310575_341	0.370823205761472	Other
FBtr0310575_345	0.370823205761472	Other
FBtr0310575_361	0.267395614364564	Other
FBtr0310575_386	0.277760668885076	Other
FBtr0310575_393	0.165083488558428	Other
FBtr0310575_455	0.032689630775568	Other
FBtr0074870_182	0.0308201492416716	Other
FBtr0113337_145	0.032689630775568	Other
FBtr0113337_185	0.0548872621610713	Other
FBtr0310506_338	0.0107528853306463	Other
FBtr0078900_76	0	Other
FBtr0078900_163	0.453576259450115	Other
FBtr0078899_147	0.0266917850564539	Other
FBtr0078899_161	0	Other
FBtr0088665_292	0.276792538472434	Other
FBtr0071786_6	0	Other
FBtr0333748_95	0	Other
FBtr0343728_339	0.0188871121870751	Other
FBtr0078764_161	0.190434915456616	Other
FBtr0340367_156	0	Other
FBtr0300502_24	0.0259212905367118	Other
FBtr0330259_585	0.0230154763722928	Other
FBtr0330259_650	0.144121438989703	Other
FBtr0330259_654	0.0230154763722928	Other
FBtr0330259_700	0.0515121147290649	Other
FBtr0330259_703	0.0652844799085099	Other
FBtr0330259_706	0.135015323510335	Other
FBtr0330259_712	0.120051102115391	Other
FBtr0330259_718	0.22381709561071	Other
FBtr0330259_721	0.116297971191316	Other
FBtr0330259_724	0.244372488227145	Other
FBtr0330259_727	0.114164452575057	Other
FBtr0330259_733	0.0975053520261415	Other
FBtr0330259_739	0.0534160070470268	Other
FBtr0330259_742	0.187266324842	Other
FBtr0330259_763	0.243481729223336	Other
FBtr0330259_805	0.315713855654366	Other
FBtr0075309_5	0	Other
FBtr0081491_94	0	Other
FBtr0346619_442	0.0266917850564539	Other
FBtr0346619_475	0.233567791528573	Other
FBtr0346619_586	0	Other
FBtr0087598_250	0.488665398719852	Other
FBtr0087598_267	0	Other
FBtr0087598_277	0.420610733578973	Other
FBtr0339956_149	0.179742658023657	Other
FBtr0339956_155	0.293898936228136	Other
FBtr0339956_333	0.162281437492525	Other
FBtr0339956_348	0.157502746772302	Other
FBtr0087596_107	0.0551317590062314	Other
FBtr0087596_242	0.0248849579061893	Other
FBtr0301851_230	0.18686313309295	Other
FBtr0301848_168	0	Other
FBtr0301848_223	0.0199234448175977	Other
FBtr0301848_263	0.08001710905061	Other
FBtr0301848_316	0.147752542123758	Other
FBtr0084671_3	0	Other
FBtr0344846_2	0.161854182319461	Other
FBtr0344846_166	0.305538159138711	Other
FBtr0336627_420	0	Other
FBtr0100204_98	0.032689630775568	Other
FBtr0100204_130	0.101508352176297	Other
FBtr0100204_135	0.118167452725213	Other
FBtr0100204_260	0.090220457010847	Other
FBtr0100204_1209	0.274007266008342	Other
FBtr0100204_1341	0.153807936534643	Other
FBtr0100204_1353	0.0306896996918809	Other
FBtr0100204_1374	0.213545671758988	Other
FBtr0343663_235	0.43100922424031	Other
FBtr0332539_305	0.190282551786087	Other
FBtr0332539_316	0.189293486282281	Other
FBtr0332539_329	0.0682374050461828	Other
FBtr0332539_338	0.0611296047253455	Other
FBtr0332539_531	0.157502746772302	Other
FBtr0083735_402	0.15691032860839	Other
FBtr0083735_406	0.032689630775568	Other
FBtr0333842_160	0.0306896996918809	Other
FBtr0333842_458	0	Other
FBtr0333842_1067	0.0259212905367118	Other
FBtr0344317_15	0.116742482199244	Other
FBtr0344317_170	0.136250368439928	Other
FBtr0084000_182	0.292888679471305	Other
FBtr0083998_375	0.0667588686190027	Other
FBtr0309202_195	0.0779342174923093	Other
FBtr0340347_50	0.0248849579061893	Other
FBtr0340347_56	0.0259212905367118	Other
FBtr0340347_93	0.0230154763722928	Other
FBtr0340347_228	0.0107528853306463	Other
FBtr0074064_86	0	Other
FBtr0074064_347	0	Other
FBtr0087378_127	0.032689630775568	Other
FBtr0087378_136	0.032689630775568	Other
FBtr0087378_165	0.0822434187914826	Other
FBtr0070967_64	0.00875295424695919	Other
FBtr0087669_109	0.152915177362888	Other
FBtr0079111_8	0.0199234448175977	Other
FBtr0079111_93	0	Other
FBtr0078855_31	0.0616232338926065	Other
FBtr0078855_184	0.0188871121870751	Other
FBtr0078855_221	0	Other
FBtr0078855_325	0.00875295424695919	Other
FBtr0078855_409	0	Other
FBtr0339395_14	0	Other
FBtr0339395_62	0.00875295424695919	Other
FBtr0339395_111	0.0228850268225022	Other
FBtr0339395_126	0.0228850268225022	Other
FBtr0339395_157	0.120806463785544	Other
FBtr0339395_327	0	Other
FBtr0333719_166	0.0760647359584129	Other
FBtr0344632_7	0	Other
FBtr0344632_46	0.032689630775568	Other
FBtr0333033_24	0.30783727674734	Other
FBtr0333033_43	0.285804558331691	Other
FBtr0333033_52	0.292104297820607	Other
FBtr0333033_55	0.384721855228688	Other
FBtr0333033_99	0.14253878855735	Other
FBtr0333200_206	0.0308201492416716	Other
FBtr0333200_786	0.165903048601505	Other
FBtr0084591_27	0.17296930859227	Other
FBtr0084591_104	0.00888340379674985	Other
FBtr0333202_10	0	Other
FBtr0333202_129	0.0749466833083096	Other
FBtr0333202_195	0.144847710497979	Other
FBtr0333201_29	0	Other
FBtr0333201_76	0.230911068454722	Other
FBtr0084594_134	0.129581358471241	Other
FBtr0084594_168	0.228329548186563	Other
FBtr0079656_322	0.152897079352046	Other
FBtr0303467_89	0.0818865905845065	Other
FBtr0079654_156	0	Other
FBtr0079654_169	0.0714278378456723	Other
FBtr0079654_222	0.197685673395038	Other
FBtr0087257_438	0.139510639559587	Other
FBtr0087257_474	0.032689630775568	Other
FBtr0085061_12	0.00888340379674985	Other
FBtr0088032_394	0.235437273062469	Other
FBtr0088032_654	0.55396895215971	Other
FBtr0080461_105	0.0772071915347201	Other
FBtr0080461_198	0.0917581475277539	Other
FBtr0080461_207	0.0947400119374409	Other
FBtr0080461_215	0.032689630775568	Other
FBtr0080462_155	0.233966798715737	Other
FBtr0088680_31	0.00888340379674985	Other
FBtr0088063_84	0.158098375732126	Other
FBtr0072157_155	0.00888340379674985	Other
FBtr0072157_288	0	Other
FBtr0072157_512	0.127019678465476	Other
FBtr0072157_560	0.0735613564619315	Other
FBtr0072157_651	0.032689630775568	Other
FBtr0072157_837	0.0742050973562492	Other
FBtr0072157_1018	0.0714278378456723	Other
FBtr0343282_115	0	Other
FBtr0343282_123	0.0107528853306463	Other
FBtr0343282_138	0.0552854885809232	Other
FBtr0343282_164	0.0107528853306463	Other
FBtr0331554_42	0.0107528853306463	Other
FBtr0331554_51	0.0107528853306463	Other
FBtr0331554_75	0.0611296047253455	Other
FBtr0303033_38	0.116033934108953	Other
FBtr0079803_95	0.0266917850564539	Other
FBtr0086256_134	0.0779342174923093	Other
FBtr0086256_137	0.0779342174923093	Other
FBtr0086255_135	0.0188871121870751	Other
FBtr0336809_20	0.032689630775568	Other
FBtr0336809_36	0.0107528853306463	Other
FBtr0336809_95	0.032689630775568	Other
FBtr0336809_305	0.153208982734242	Other
FBtr0336809_542	0.00875295424695919	Other
FBtr0336809_574	0.0611296047253455	Other
FBtr0336809_593	0.0248849579061893	Other
FBtr0336809_648	0.19085517004187	Other
FBtr0336809_728	0	Other
FBtr0336809_956	0.147969077849211	Other
FBtr0346862_1204	0.0107528853306463	Other
FBtr0346862_1224	0	Other
FBtr0346862_1364	0.0593239153899167	Other
FBtr0079238_200	0.0259212905367118	Other
FBtr0071766_42	0	Other
FBtr0072012_1	0.256331308148375	Other
FBtr0301408_58	0.0188871121870751	Other
FBtr0301408_267	0.197095913349054	Other
FBtr0301408_276	0.244765073822484	Other
FBtr0077446_180	0.219080640015739	Other
FBtr0077446_210	0.275591232340659	Other
FBtr0077446_246	0.0425121748314799	Other
FBtr0077447_74	0.0735613564619315	Other
FBtr0076310_133	0.116578284201704	Other
FBtr0076310_149	0.0259212905367118	Other
FBtr0346453_476	0.0675635107428174	Other
FBtr0346453_482	0.0266917850564539	Other
FBtr0084761_278	0.0248849579061893	Other
FBtr0344352_1	0.246180587414042	Other
FBtr0344352_79	0.0650819778175427	Other
FBtr0344352_131	0.0552854885809232	Other
FBtr0344352_166	0.0107528853306463	Other
FBtr0344353_98	0.0551317590062314	Other
FBtr0344353_161	0.0107528853306463	Other
FBtr0344354_29	0.426539454195697	Other
FBtr0452097_58	0.0772346385761747	Other
FBtr0345306_30	0.0853385558700934	Other
FBtr0345306_60	0.141502455926828	Other
FBtr0345306_132	0.173714941375354	Other
FBtr0088930_123	0.204017673487477	Other
FBtr0078058_117	0	Other
FBtr0078058_141	0	Other
FBtr0078058_208	0.032689630775568	Other
FBtr0078058_240	0.032689630775568	Other
FBtr0078058_506	0	Other
FBtr0077457_12	0.155390586966996	Other
FBtr0073185_203	0.0854147070010253	Other
FBtr0073185_399	0.0701295446229306	Other
FBtr0309372_48	0.124564124914562	Other
FBtr0083036_14	0	Other
FBtr0083036_87	0.0107528853306463	Other
FBtr0083036_194	0	Other
FBtr0083036_207	0.0107528853306463	Other
FBtr0083036_370	0.0107528853306463	Other
FBtr0083036_473	0.10500491155714	Other
FBtr0345378_50	0.0779342174923093	Other
FBtr0345378_57	0.116033934108953	Other
FBtr0345378_97	0.192860978812064	Other
FBtr0345378_139	0	Other
FBtr0345378_354	0.0932687568233964	Other
FBtr0345378_363	0.072090101347887	Other
FBtr0345378_497	0.032689630775568	Other
FBtr0345378_506	0.032689630775568	Other
FBtr0345378_803	0.0107528853306463	Other
FBtr0345378_1057	0.0107528853306463	Other
FBtr0345378_1241	0.0591296736416585	Other
FBtr0345378_1318	0.185056305942685	Other
FBtr0345378_1422	0.220786174450355	Other
FBtr0345378_1493	0.0534160070470268	Other
FBtr0345378_1588	0.0779342174923093	Other
FBtr0345378_1603	0.0779342174923093	Other
FBtr0345378_1615	0.0779342174923093	Other
FBtr0332912_495	0.129206765614747	Other
FBtr0332912_512	0.20847934285191	Other
FBtr0087145_413	0	Other
FBtr0087145_520	0.125060277100688	Other
FBtr0087145_596	0.0763386159725083	Other
FBtr0335034_175	0.0486253793595945	Other
FBtr0335035_104	0.259287977460079	Other
FBtr0335035_110	0	Other
FBtr0335035_192	0.0636231649762936	Other
FBtr0335035_217	0.0486253793595945	Other
FBtr0335035_265	0	Other
FBtr0335035_310	0	Other
FBtr0335035_455	0.00888340379674985	Other
FBtr0307271_7	0.110429215258696	Other
FBtr0307271_158	0	Other
FBtr0345787_26	0.129944011728725	Other
FBtr0078271_93	0.375802760715841	Other
FBtr0078271_99	0.235437273062469	Other
FBtr0074275_147	0	Other
FBtr0074275_187	0.127416360896036	Other
FBtr0074275_209	0.0230154763722928	Other
FBtr0074275_232	0.00888340379674985	Other
FBtr0074275_251	0.165634438328133	Other
FBtr0074275_257	0.158866098089276	Other
FBtr0339793_293	0.0266917850564539	Other
FBtr0073607_223	0.346557133153809	Other
FBtr0345160_161	0.00888340379674985	Other
FBtr0345160_192	0	Other
FBtr0299599_31	0	Other
FBtr0077382_78	0.0306896996918809	Other
FBtr0346111_34	0.0641316989038165	Other
FBtr0074295_15	0	Other
FBtr0074295_266	0	Other
FBtr0074295_378	0.0259212905367118	Other
FBtr0088235_2	0.0993748335600379	Other
FBtr0071244_468	0.191582055636796	Other
FBtr0345983_6	0	Other
FBtr0345983_37	0	Other
FBtr0334053_121	0.0266917850564539	Other
FBtr0346579_43	0.3681415069063	Other
FBtr0342936_37	0	Other
FBtr0342936_115	0	Other
FBtr0342936_392	0.126517724037774	Other
FBtr0342936_400	0	Other
FBtr0342936_445	0	Other
FBtr0079070_1	0.415161840970684	Other
FBtr0079070_42	0	Other
FBtr0079070_62	0.146576899550353	Other
FBtr0301716_63	0.0266917850564539	Other
FBtr0301716_119	0.0107528853306463	Other
FBtr0343294_635	0.11316042704319	Other
FBtr0343294_729	0	Other
FBtr0343294_955	0	Other
FBtr0343294_981	0.0714278378456723	Other
FBtr0343294_1031	0.110362779855834	Other
FBtr0343294_1097	0.0259212905367118	Other
FBtr0343294_1129	0	Other
FBtr0343294_1167	0.0107528853306463	Other
FBtr0343294_1272	0.0248849579061893	Other
FBtr0343294_1312	0	Other
FBtr0343294_1482	0.0107528853306463	Other
FBtr0343294_1499	0	Other
FBtr0310078_518	0.0590841320984286	Other
FBtr0310078_558	0	Other
FBtr0310078_652	0	Other
FBtr0310078_664	0	Other
FBtr0299860_424	0	Other
FBtr0299860_475	0.268569523459083	Other
FBtr0299860_704	0.0239213594530247	Other
FBtr0308222_103	0.0188871121870751	Other
FBtr0308222_157	0.0199234448175977	Other
FBtr0346335_162	0.00875295424695919	Other
FBtr0346335_170	0	Other
FBtr0346335_176	0	Other
FBtr0346335_200	0	Other
FBtr0346335_315	0	Other
FBtr0346335_324	0	Other
FBtr0346335_352	0	Other
FBtr0346335_358	0	Other
FBtr0346335_361	0	Other
FBtr0346335_383	0	Other
FBtr0346335_387	0	Other
FBtr0346335_395	0	Other
FBtr0346335_399	0	Other
FBtr0346335_411	0	Other
FBtr0346335_419	0	Other
FBtr0346335_423	0	Other
FBtr0346335_473	0	Other
FBtr0346335_547	0	Other
FBtr0346335_597	0	Other
FBtr0346335_671	0	Other
FBtr0346335_731	0.0230154763722928	Other
FBtr0073355_52	0.0239213594530247	Other
FBtr0073355_73	0.0306896996918809	Other
FBtr0073355_233	0.0711658772534531	Other
FBtr0073355_248	0.0259212905367118	Other
FBtr0083696_39	0.0248849579061893	Other
FBtr0088017_52	0.190991497278168	Other
FBtr0088017_77	0.00888340379674985	Other
FBtr0088017_152	0	Other
FBtr0333063_21	0.131148955008002	Other
FBtr0076432_121	0	Other
FBtr0076432_137	0.0611296047253455	Other
FBtr0076432_181	0.073229506668077	Other
FBtr0333882_2	0.256930783045161	Other
FBtr0075182_151	0.132788583908807	Other
FBtr0076981_151	0.00888340379674985	Other
FBtr0076981_172	0.00888340379674985	Other
FBtr0076980_23	0	Other
FBtr0085467_105	0.0546232250787086	Other
FBtr0085467_388	0.11337927875258	Other
FBtr0085467_495	0.370823205761472	Other
FBtr0085467_754	0.271736759574003	Other
FBtr0086585_41	0.0757432326473441	Other
FBtr0086585_47	0.235437273062469	Other
FBtr0290313_445	0.0607951705039613	Other
FBtr0290313_576	0	Other
FBtr0290313_631	0	Other
FBtr0290313_825	0.0854147070010253	Other
FBtr0081017_25	0.0845054069667195	Other
FBtr0081017_171	0.00875295424695919	Other
FBtr0081017_488	0.28960392998051	Other
FBtr0081015_230	0	Other
FBtr0081015_327	0.0660922556287728	Other
FBtr0081015_360	0.115153594401061	Other
FBtr0081015_370	0.197442270501381	Other
FBtr0081015_538	0.0107528853306463	Other
FBtr0309299_196	0.30072231968523	Other
FBtr0309299_310	0.480818687232948	Other
FBtr0309298_473	0.0107528853306463	Other
FBtr0309298_586	0.124462884834912	Other
FBtr0089233_103	0	Other
FBtr0089233_134	0	Other
FBtr0089233_156	0	Other
FBtr0081411_176	0.205479120760455	Other
FBtr0333490_43	0	Other
FBtr0333490_52	0.0107528853306463	Other
FBtr0087623_39	0.0107528853306463	Other
FBtr0088512_144	0.575267758074623	Other
FBtr0088512_157	0.163762991716956	Other
FBtr0088512_435	0.0306896996918809	Other
FBtr0088512_439	0.336382068270138	Other
FBtr0088512_442	0.255628214024802	Other
FBtr0088512_454	0.22540768004258	Other
FBtr0088512_476	0.119856388397679	Other
FBtr0088512_507	0.125814656232201	Other
FBtr0088512_511	0.190861047728377	Other
FBtr0088512_620	0.0749535347607902	Other
FBtr0088512_827	0.00888340379674985	Other
FBtr0088512_972	0.258146025434825	Other
FBtr0088512_975	0.258146025434825	Other
FBtr0310501_41	0.00888340379674985	Other
FBtr0083381_207	0.032689630775568	Other
FBtr0083381_371	0.261001516075544	Other
FBtr0415463_390	0.151995837011855	Other
FBtr0415463_467	0	Other
FBtr0415463_593	0.00888340379674985	Other
FBtr0415463_1084	0.526286347066164	Other
FBtr0083382_10	0	Other
FBtr0083382_197	0.165903048601505	Other
FBtr0346764_39	0.0107528853306463	Other
FBtr0346764_45	0.0107528853306463	Other
FBtr0346764_378	0.0107528853306463	Other
FBtr0346764_402	0.113088048158823	Other
FBtr0415465_307	0.032689630775568	Other
FBtr0415465_312	0.0248849579061893	Other
FBtr0415465_363	0.131752251278285	Other
FBtr0415465_383	0.210080214112434	Other
FBtr0415465_429	0.311119215475811	Other
FBtr0415465_471	0.319898359641126	Other
FBtr0415465_477	0.198296552758181	Other
FBtr0415465_780	0.111340019805295	Other
FBtr0415465_834	0.0818865905845065	Other
FBtr0415465_871	0.032689630775568	Other
FBtr0415465_926	0.341684790710396	Other
FBtr0415465_1040	0.032689630775568	Other
FBtr0415465_1198	0.510068753764192	Other
FBtr0415465_1208	0.29125504756527	Other
FBtr0415465_1217	0.242923357777833	Other
FBtr0415465_1223	0.242923357777833	Other
FBtr0415465_1345	0.0199234448175977	Other
FBtr0415465_1416	0.0614690648073267	Other
FBtr0415465_1537	0.0248849579061893	Other
FBtr0415465_1544	0.0107528853306463	Other
FBtr0415465_1562	0.0107528853306463	Other
FBtr0415465_1800	0.0731183192619632	Other
FBtr0415465_1858	0.243631838318593	Other
FBtr0415465_1874	0.0936637899926683	Other
FBtr0415465_1912	0.115092378734724	Other
FBtr0415465_2091	0.409312297177542	Other
FBtr0415465_2117	0.175450336211958	Other
FBtr0415465_2161	0.356869446403754	Other
FBtr0415465_2303	0.0248849579061893	Other
FBtr0415465_2312	0.0832050372538342	Other
FBtr0415465_2454	0.0657566835925528	Other
FBtr0415465_2626	0.417599484245817	Other
FBtr0415465_2706	0.168330699809576	Other
FBtr0415465_2724	0.110139804993223	Other
FBtr0415465_2731	0.266636045323592	Other
FBtr0415465_2935	0.0107528853306463	Other
FBtr0415465_2987	0.0107528853306463	Other
FBtr0415465_3016	0	Other
FBtr0415465_3096	0.00888340379674985	Other
FBtr0415465_3148	0.00888340379674985	Other
FBtr0415465_3351	0.0650819778175427	Other
FBtr0415465_3373	0.236432707522102	Other
FBtr0415465_3436	0.229965422386137	Other
FBtr0415465_3468	0.139453915498461	Other
FBtr0415465_3617	0.416775494006194	Other
FBtr0415465_3633	0.189057591913821	Other
FBtr0415465_3652	0.0259212905367118	Other
FBtr0415465_3789	0.0842413698843568	Other
FBtr0415465_3965	0.0248849579061893	Other
FBtr0415465_4152	0	Other
FBtr0415465_4155	0	Other
FBtr0415465_4357	0	Other
FBtr0415465_4539	0.049432861195532	Other
FBtr0415465_4664	0	Other
FBtr0083385_40	0.256219088199422	Other
FBtr0083385_222	0.255796684310894	Other
FBtr0331403_40	0	Other
FBtr0072596_7	0.152409880549277	Other
FBtr0077025_21	0	Other
FBtr0074243_2	0.0107528853306463	Other
FBtr0074241_22	0.37318484265467	Other
FBtr0074244_127	0.0107528853306463	Other
FBtr0100135_20	0.0735613564619315	Other
FBtr0100135_47	0.0735613564619315	Other
FBtr0345993_48	0	Other
FBtr0345993_229	0.495730965669969	Other
FBtr0345993_316	0.424682324576132	Other
FBtr0345993_348	0.723576821488535	Other
FBtr0345993_525	0.0248849579061893	Other
FBtr0345993_575	0.0107528853306463	Other
FBtr0339281_33	0.269389460726816	Other
FBtr0339281_45	0.0308201492416716	Other
FBtr0088828_40	0	Other
FBtr0088828_46	0	Other
FBtr0088828_50	0.0772809231642511	Other
FBtr0088828_53	0.0590841320984286	Other
FBtr0088828_109	0.0240518090028154	Other
FBtr0088828_127	0.0586616518877021	Other
FBtr0088828_283	0	Other
FBtr0088828_289	0	Other
FBtr0088828_430	0	Other
FBtr0088828_526	0.032689630775568	Other
FBtr0088828_538	0.172301550769071	Other
FBtr0088828_579	0.117963365413422	Other
FBtr0088828_594	0	Other
FBtr0088828_767	0	Other
FBtr0088828_787	0	Other
FBtr0088828_964	0.0259212905367118	Other
FBtr0088828_984	0.149307128796207	Other
FBtr0339549_30	0.218275832088529	Other
FBtr0339549_42	0.200079041022707	Other
FBtr0339549_208	0.305538159138711	Other
FBtr0339549_397	0.0107528853306463	Other
FBtr0339549_428	0.0691793130816031	Other
FBtr0339549_880	0	Other
FBtr0339548_229	0	Other
FBtr0332800_235	0	Other
FBtr0305093_323	0.425744273392626	Other
FBtr0305093_556	0.380842113673652	Other
FBtr0079855_26	0.0590841320984286	Other
FBtr0333800_27	0	Other
FBtr0273353_1157	0.0779342174923093	Other
FBtr0072843_34	0	Other
FBtr0072843_75	0.0199234448175977	Other
FBtr0072843_183	0.0701295446229306	Other
FBtr0072843_222	0.0701295446229306	Other
FBtr0333431_347	0.08001710905061	Other
FBtr0333431_365	0.0266917850564539	Other
FBtr0085672_45	0.032689630775568	Other
FBtr0085672_72	0.032689630775568	Other
FBtr0290341_4	0.032689630775568	Other
FBtr0080627_51	0.249103385460666	Other
FBtr0308314_91	0.204844160427965	Other
FBtr0308314_118	0.118629903835987	Other
FBtr0308314_188	0.14730719771252	Other
FBtr0308314_225	0.032689630775568	Other
FBtr0308314_273	0.0682374050461828	Other
FBtr0073053_186	0.0107528853306463	Other
FBtr0433517_84	0	Other
FBtr0433517_732	0.118064382667345	Other
FBtr0343749_23	0	Other
FBtr0304748_26	0	Other
FBtr0304748_55	0	Other
FBtr0084015_106	0	Other
FBtr0084015_148	0.00888340379674985	Other
FBtr0074469_198	0.143322336804738	Other
FBtr0087246_28	0.0239213594530247	Other
FBtr0087246_99	0.00875295424695919	Other
FBtr0087246_220	0	Other
FBtr0087245_274	0.00875295424695919	Other
FBtr0330596_166	0.305538159138711	Other
FBtr0330596_326	0.118233888128075	Other
FBtr0310525_250	0.0107528853306463	Other
FBtr0310525_259	0.0514327922792191	Other
FBtr0310525_414	0	Other
FBtr0310525_418	0	Other
FBtr0310525_492	0.235437273062469	Other
FBtr0310524_165	0	Other
FBtr0310524_169	0.153795593392978	Other
FBtr0332410_22	0	Other
FBtr0332497_319	0.00888340379674985	Other
FBtr0332497_452	0.224318883357749	Other
FBtr0332497_490	0.243812462256754	Other
FBtr0332497_517	0.17714976487074	Other
FBtr0332497_520	0.135136561760376	Other
FBtr0332497_607	0.237834179583775	Other
FBtr0332497_631	0.0902868924137094	Other
FBtr0074073_162	0.348460792996111	Other
FBtr0074073_179	0.179711006243183	Other
FBtr0346818_205	0.119928767282046	Other
FBtr0346818_341	0.215545602842675	Other
FBtr0346818_362	0.305538159138711	Other
FBtr0346819_378	0.0922796913195902	Other
FBtr0346819_491	0.192860978812064	Other
FBtr0077949_524	0.145191818338634	Other
FBtr0077949_557	0.404898628334739	Other
FBtr0112763_27	0.00875295424695919	Other
FBtr0086642_62	0.0259212905367118	Other
FBtr0086642_234	0.0266917850564539	Other
FBtr0078115_301	0	Other
FBtr0303572_133	0.0308201492416716	Other
FBtr0303572_322	0	Other
FBtr0335395_103	0.0636231649762936	Other
FBtr0089079_63	0	Other
FBtr0087550_50	0.0653146333175577	Other
FBtr0087550_119	0.145482702412068	Other
FBtr0087550_140	0.0653146333175577	Other
FBtr0305616_2	0.00888340379674985	Other
FBtr0077384_211	0.0842226112917329	Other
FBtr0070577_27	0	Other
FBtr0070577_62	0.00888340379674985	Other
FBtr0084209_225	0.073229506668077	Other
FBtr0084209_282	0.0188871121870751	Other
FBtr0084209_299	0.0107528853306463	Other
FBtr0072191_20	0.20847934285191	Other
FBtr0072191_108	0.129285842429933	Other
FBtr0089209_18	0.0903629426589774	Other
FBtr0089209_23	0.0981676155283562	Other
FBtr0089209_193	0	Other
FBtr0089209_232	0	Other
FBtr0433516_42	0.0188871121870751	Other
FBtr0433516_139	0	Other
FBtr0433516_155	0	Other
FBtr0433516_239	0	Other
FBtr0433516_272	0	Other
FBtr0433516_281	0	Other
FBtr0433516_290	0	Other
FBtr0433516_299	0.222470350951284	Other
FBtr0433516_322	0	Other
FBtr0433516_346	0	Other
FBtr0433516_397	0	Other
FBtr0433516_406	0	Other
FBtr0433516_443	0	Other
FBtr0433516_497	0.0188871121870751	Other
FBtr0433516_745	0	Other
FBtr0433516_784	0	Other
FBtr0304869_111	0.0266917850564539	Other
FBtr0304869_128	0.0859554962684722	Other
FBtr0304869_134	0.0240518090028154	Other
FBtr0304869_170	0.083034151852675	Other
FBtr0304869_176	0.119176765543136	Other
FBtr0304869_180	0.231773149611977	Other
FBtr0304869_297	0	Other
FBtr0304869_312	0	Other
FBtr0304869_319	0	Other
FBtr0304869_361	0	Other
FBtr0304869_383	0	Other
FBtr0304869_444	0.00888340379674985	Other
FBtr0304869_489	0	Other
FBtr0077513_24	0.0107528853306463	Other
FBtr0077513_154	0.11316042704319	Other
FBtr0290081_82	0	Other
FBtr0290081_168	0	Other
FBtr0077511_177	0.2923549504458	Other
FBtr0070035_40	0	Other
FBtr0343487_86	0	Other
FBtr0343487_92	0	Other
FBtr0343487_104	0	Other
FBtr0345785_7	0	Other
FBtr0345785_10	0	Other
FBtr0345785_31	0	Other
FBtr0345785_43	0	Other
FBtr0345785_81	0	Other
FBtr0345785_93	0	Other
FBtr0345785_168	0.0107528853306463	Other
FBtr0345785_284	0	Other
FBtr0345785_326	0	Other
FBtr0345785_506	0.00888340379674985	Other
FBtr0070685_272	0	Other
FBtr0070685_407	0.208210732578538	Other
FBtr0070685_619	0.306075725328512	Other
FBtr0083851_5	0.43997523146415	Other
FBtr0076614_104	0.262016732897973	Other
FBtr0304060_239	0.0248849579061893	Other
FBtr0304060_373	0.19659357292403	Other
FBtr0076133_346	0.0650819778175427	Other
FBtr0083816_125	0	Other
FBtr0083816_169	0	Other
FBtr0345677_6	0.363875978572408	Other
FBtr0345677_12	0.191255364170802	Other
FBtr0345677_39	0.0107528853306463	Other
FBtr0088064_85	0.0714278378456723	Other
FBtr0088064_150	0.0107528853306463	Other
FBtr0088064_264	0.180532347137544	Other
FBtr0302710_133	0.16081018237848	Other
FBtr0302710_196	0.032689630775568	Other
FBtr0302710_225	0.370823205761472	Other
FBtr0302709_504	0.0259212905367118	Other
FBtr0302709_689	0.622774989162051	Other
FBtr0302709_746	0.547302076580765	Other
FBtr0335186_3	0.0107528853306463	Other
FBtr0343824_297	0.528801470531194	Other
FBtr0343824_323	0.528801470531194	Other
FBtr0336616_12	0.354388755654456	Other
FBtr0336616_513	0.0248849579061893	Other
FBtr0336616_930	0.257168469669373	Other
FBtr0077326_55	0.0107528853306463	Other
FBtr0077326_75	0.0107528853306463	Other
FBtr0077326_104	0.0107528853306463	Other
FBtr0077326_109	0.0107528853306463	Other
FBtr0077326_136	0.0259212905367118	Other
FBtr0089332_72	0.0188871121870751	Other
FBtr0089332_220	0.138521574055781	Other
FBtr0089332_314	0.190991497278168	Other
FBtr0089332_344	0.104035204696341	Other
FBtr0089330_35	0.296149879616339	Other
FBtr0089330_133	0	Other
FBtr0087263_3	0.0682374050461828	Other
FBtr0081146_9	0.0597588378734387	Other
FBtr0081146_36	0.0107528853306463	Other
FBtr0081146_43	0.0825702207930742	Other
FBtr0339991_75	0.217807143611924	Other
FBtr0290253_142	0.0657566835925528	Other
FBtr0290253_157	0.0248849579061893	Other
FBtr0345734_28	0	Other
FBtr0345734_31	0	Other
FBtr0345734_247	0.174664187746241	Other
FBtr0339790_163	0.0107528853306463	Other
FBtr0339790_175	0.0107528853306463	Other
FBtr0339790_189	0	Other
FBtr0339790_222	0	Other
FBtr0339790_295	0.0507588979758537	Other
FBtr0339790_441	0.222449401823853	Other
FBtr0339790_674	0.0228850268225022	Other
FBtr0079368_23	0.0107528853306463	Other
FBtr0083639_23	0	Other
FBtr0085209_89	0	Other
FBtr0085209_197	0	Other
FBtr0085209_278	0.273792076009919	Other
FBtr0085209_578	0.032689630775568	Other
FBtr0085209_698	0.0650819778175427	Other
FBtr0085207_29	0.217325940049393	Other
FBtr0085207_549	0.0107528853306463	Other
FBtr0086210_126	0.00875295424695919	Other
FBtr0305317_30	0	Other
FBtr0079956_59	0.285646488918917	Other
FBtr0079956_95	0.257699493204552	Other
FBtr0343607_137	0	Other
FBtr0343607_174	0.0764330230222778	Other
FBtr0343607_227	0	Other
FBtr0114509_149	0.0107528853306463	Other
FBtr0114509_160	0.0107528853306463	Other
FBtr0114509_288	0.0259212905367118	Other
FBtr0088196_232	0.166859514876863	Other
FBtr0082128_32	0.0107528853306463	Other
FBtr0332870_9	0.133680114907262	Other
FBtr0074293_38	0.166445892427429	Other
FBtr0074293_135	0.192860978812064	Other
FBtr0074293_151	0.0266917850564539	Other
FBtr0305198_248	0.0199234448175977	Other
FBtr0305198_264	0.140913502966156	Other
FBtr0305198_343	0.12785577498477	Other
FBtr0305198_353	0.0784127839913127	Other
FBtr0332058_114	0.129415458576413	Other
FBtr0306155_81	0	Other
FBtr0306155_90	0	Other
FBtr0306155_333	0	Other
FBtr0306155_355	0.0306896996918809	Other
FBtr0306154_372	0	Other
FBtr0078441_17	0.305538159138711	Other
FBtr0078441_85	0.032689630775568	Other
FBtr0078441_112	0.0259212905367118	Other
FBtr0078441_118	0.235437273062469	Other
FBtr0078441_122	0.17296930859227	Other
FBtr0076524_33	0.0248849579061893	Other
FBtr0344119_16	0	Other
FBtr0344119_219	0.191181934320996	Other
FBtr0344119_421	0	Other
FBtr0344119_486	0	Other
FBtr0344119_535	0	Other
FBtr0344119_544	0.0990300423286682	Other
FBtr0344119_655	0	Other
FBtr0112865_312	0.0266917850564539	Other
FBtr0112865_873	0	Other
FBtr0112865_1061	0.032689630775568	Other
FBtr0085878_44	0.0107528853306463	Other
FBtr0085878_71	0.0107528853306463	Other
FBtr0346192_9	0.415161840970684	Other
FBtr0346192_91	0	Other
FBtr0346192_445	0	Other
FBtr0346192_514	0.0969568033352387	Other
FBtr0346192_553	0.0425121748314799	Other
FBtr0346192_564	0	Other
FBtr0346192_1002	0	Other
FBtr0078176_34	0.0107528853306463	Other
FBtr0078176_47	0.305538159138711	Other
FBtr0078177_53	0.210472141757791	Other
FBtr0073000_23	0.145191818338634	Other
FBtr0073000_92	0	Other
FBtr0073000_159	0.00888340379674985	Other
FBtr0073000_322	0.0551317590062314	Other
FBtr0072995_50	0.0248849579061893	Other
FBtr0072995_86	0.0248849579061893	Other
FBtr0073003_56	0.0989312270140185	Other
FBtr0072996_60	0.0188871121870751	Other
FBtr0072996_180	0.362222395868382	Other
FBtr0113131_168	0.032689630775568	Other
FBtr0345389_321	0	Other
FBtr0345389_347	0.109340088721607	Other
FBtr0345389_361	0.108217165487103	Other
FBtr0345389_617	0.212257256558645	Other
FBtr0345389_625	0.159074238372957	Other
FBtr0345389_831	0.0107528853306463	Other
FBtr0345389_849	0.108967499542126	Other
FBtr0345389_934	0.259107900936303	Other
FBtr0345389_943	0.247394461267743	Other
FBtr0345389_1078	0.231773149611977	Other
FBtr0345389_1427	0.032689630775568	Other
FBtr0301912_42	0.0199234448175977	Other
FBtr0077903_17	0.128559570921656	Other
FBtr0345663_5	0	Other
FBtr0345663_349	0.123208919895633	Other
FBtr0345663_371	0	Other
FBtr0345663_445	0.116742482199244	Other
FBtr0300811_9	0	Other
FBtr0078763_161	0.242828560344408	Other
FBtr0301069_115	0	Other
FBtr0301069_211	0.1017782608043	Other
FBtr0301069_227	0.116437430269529	Other
FBtr0301069_431	0.0107528853306463	Other
FBtr0339940_203	0	Other
FBtr0339940_211	0	Other
FBtr0087625_658	0.0852203047129714	Other
FBtr0080187_103	0.0847037394093333	Other
FBtr0339110_5	0.0590841320984286	Other
FBtr0113090_40	0.0636231649762936	Other
FBtr0113090_206	0.282288245537852	Other
FBtr0113090_369	0	Other
FBtr0072272_321	0.23019902972046	Other
FBtr0089674_16	0.0590841320984286	Other
FBtr0072047_4	0	Other
FBtr0072047_555	0.116279402965554	Other
FBtr0072047_568	0	Other
FBtr0072047_608	0.0248849579061893	Other
FBtr0072047_717	0.0248849579061893	Other
FBtr0072047_729	0.106483383943855	Other
FBtr0072047_785	0	Other
FBtr0072047_951	0.0514327922792191	Other
FBtr0072047_959	0.0854147070010253	Other
FBtr0072047_1023	0	Other
FBtr0072047_1307	0.298565222773411	Other
FBtr0072047_1339	0.251322641977731	Other
FBtr0072047_1375	0.293898936228136	Other
FBtr0072047_1389	0.0847037394093333	Other
FBtr0072047_1459	0	Other
FBtr0072047_1463	0	Other
FBtr0305683_125	0	Other
FBtr0305683_149	0.0988885471145775	Other
FBtr0080198_30	0.0188871121870751	Other
FBtr0080198_49	0	Other
FBtr0309249_129	0.0259212905367118	Other
FBtr0309249_297	0.045434946560105	Other
FBtr0309249_306	0	Other
FBtr0084273_104	0.0975160897698498	Other
FBtr0077502_41	0	Other
FBtr0077502_49	0.095510506457183	Other
FBtr0086319_65	0.0507588979758537	Other
FBtr0343507_85	0.0590841320984286	Other
FBtr0072400_157	0	Other
FBtr0072400_233	0.09946853177836	Other
FBtr0072400_311	0.0306896996918809	Other
FBtr0343508_29	0.0947400119374409	Other
FBtr0343508_140	0.113088048158823	Other
FBtr0343508_276	0	Other
FBtr0343508_303	0	Other
FBtr0343508_370	0	Other
FBtr0343508_453	0.0239213594530247	Other
FBtr0070046_40	0	Other
FBtr0087804_141	0.0248849579061893	Other
FBtr0087804_188	0.121751078188557	Other
FBtr0087804_210	0.032689630775568	Other
FBtr0087804_214	0.0107528853306463	Other
FBtr0087804_311	0.109833586298872	Other
FBtr0082790_91	0	Other
FBtr0333967_44	0.0107528853306463	Other
FBtr0113378_529	0.0107528853306463	Other
FBtr0113378_861	0.282353777356072	Other
FBtr0087010_40	0.0248849579061893	Other
FBtr0085441_178	0.0715614253782444	Other
FBtr0302106_186	0	Other
FBtr0336747_19	0.100447608724171	Other
FBtr0072915_3	0.0107528853306463	Other
FBtr0077973_11	0.00875295424695919	Other
FBtr0335382_88	0.00875295424695919	Other
FBtr0075494_1	0.0107528853306463	Other
FBtr0333294_7	0	Other
FBtr0333294_149	0.0107528853306463	Other
FBtr0083850_143	0.210047609620386	Other
FBtr0083122_41	0.0199234448175977	Other
FBtr0344081_18	0.0188871121870751	Other
FBtr0344081_188	0.129415458576413	Other
FBtr0344081_309	0.112169607006098	Other
FBtr0344081_317	0	Other
FBtr0344081_331	0	Other
FBtr0344080_28	0	Other
FBtr0344080_49	0.0107528853306463	Other
FBtr0344080_94	0	Other
FBtr0344080_105	0	Other
FBtr0087191_48	0.032689630775568	Other
FBtr0087191_60	0.0259212905367118	Other
FBtr0087191_78	0.0917773508945658	Other
FBtr0087191_84	0	Other
FBtr0087191_167	0	Other
FBtr0087191_258	0.032689630775568	Other
FBtr0330176_14	0.0107528853306463	Other
FBtr0332595_157	0.0240518090028154	Other
FBtr0332595_164	0.0107528853306463	Other
FBtr0074043_307	0.0107528853306463	Other
FBtr0079865_166	0.135517663935359	Other
FBtr0301012_113	0.0266917850564539	Other
FBtr0078422_38	0.165083488558428	Other
FBtr0333392_67	0	Other
FBtr0333392_114	0	Other
FBtr0333392_135	0	Other
FBtr0087488_414	0.0657566835925528	Other
FBtr0087488_448	0.17296930859227	Other
FBtr0334283_152	0.156145711775155	Other
FBtr0334283_170	0.14862224672814	Other
FBtr0334283_274	0	Other
FBtr0334283_626	0.361071251843244	Other
FBtr0334283_961	0.437400980227393	Other
FBtr0344575_7	0	Other
FBtr0344575_135	0.0240518090028154	Other
FBtr0344574_110	0.107759512147598	Other
FBtr0078307_455	0.43940091131108	Other
FBtr0306158_223	0.41609176115743	Other
FBtr0306158_226	0.308608613443059	Other
FBtr0306158_232	0.30072231968523	Other
FBtr0306158_235	0.30072231968523	Other
FBtr0306158_239	0.121021832746362	Other
FBtr0078306_199	0	Other
FBtr0078306_221	0	Other
FBtr0078306_308	0.0107528853306463	Other
FBtr0075037_1	0	Other
FBtr0075037_147	0.235437273062469	Other
FBtr0075037_150	0.3574237613683	Other
FBtr0072585_6	0	Other
FBtr0072585_64	0	Other
FBtr0072585_95	0	Other
FBtr0072585_112	0	Other
FBtr0072585_124	0	Other
FBtr0072585_147	0.00875295424695919	Other
FBtr0074125_252	0.190991497278168	Other
FBtr0307341_188	0.194352998827545	Other
FBtr0300716_31	0.218632660295505	Other
FBtr0300716_82	0.192860978812064	Other
FBtr0300717_27	0	Other
FBtr0300717_49	0	Other
FBtr0300717_53	0	Other
FBtr0300717_130	0.0852203047129714	Other
FBtr0076878_8	0.274734634099922	Other
FBtr0076878_30	0.0779342174923093	Other
FBtr0335385_20	0	Other
FBtr0335385_79	0	Other
FBtr0335385_120	0.0107528853306463	Other
FBtr0335385_123	0.0107528853306463	Other
FBtr0335385_172	0	Other
FBtr0335385_242	0	Other
FBtr0082778_118	0.157502746772302	Other
FBtr0331194_112	0.09933891563188	Other
FBtr0346461_62	0	Other
FBtr0346461_133	0.0107528853306463	Other
FBtr0346461_139	0.0825702207930742	Other
FBtr0346461_189	0	Other
FBtr0081704_126	0.312517859229828	Other
FBtr0081704_539	0.225763118659194	Other
FBtr0081704_576	0.140984201884902	Other
FBtr0081704_590	0.165083488558428	Other
FBtr0081704_600	0.129078447822898	Other
FBtr0081704_912	0.206609861318013	Other
FBtr0332379_11	0.278580228928152	Other
FBtr0332379_15	0.0711658772534531	Other
FBtr0332379_531	0.00888340379674985	Other
FBtr0332379_991	0.204076455616147	Other
FBtr0332379_1001	0.149004272664898	Other
FBtr0332379_1070	0.155837949091513	Other
FBtr0088560_78	0.0107528853306463	Other
FBtr0077212_31	0	Other
FBtr0076223_7	0	Other
FBtr0302157_3	0.0507588979758537	Other
FBtr0302157_51	0.244635387494672	Other
FBtr0302158_53	0.0514327922792191	Other
FBtr0302158_121	0.0248849579061893	Other
FBtr0302158_137	0.032689630775568	Other
FBtr0302158_305	0.0514327922792191	Other
FBtr0302158_364	0	Other
FBtr0302158_391	0	Other
FBtr0302156_365	0	Other
FBtr0342655_81	0.0228850268225022	Other
FBtr0342655_87	0.0228850268225022	Other
FBtr0342655_435	0.142659675900734	Other
FBtr0332471_421	0.0107528853306463	Other
FBtr0332471_621	0	Other
FBtr0332471_690	0.0107528853306463	Other
FBtr0332471_999	0.0188871121870751	Other
FBtr0339683_159	0	Other
FBtr0086474_11	0.0107528853306463	Other
FBtr0086474_17	0	Other
FBtr0330247_77	0.315293630896178	Other
FBtr0080919_4	0.00888340379674985	Other
FBtr0113117_46	0	Other
FBtr0113117_120	0.0266917850564539	Other
FBtr0345873_23	0.0552854885809232	Other
FBtr0345873_187	0	Other
FBtr0344876_33	0.189603547404527	Other
FBtr0076848_237	0.282044497001138	Other
FBtr0345436_26	0.147706257535682	Other
FBtr0330682_84	0.259107900936303	Other
FBtr0330682_105	0	Other
FBtr0330682_173	0	Other
FBtr0330682_232	0	Other
FBtr0344089_24	0	Other
FBtr0344089_41	0	Other
FBtr0344089_182	0	Other
FBtr0344089_247	0	Other
FBtr0075457_29	0.156507215813338	Other
FBtr0335043_474	0.174168795273028	Other
FBtr0335043_496	0.0107528853306463	Other
FBtr0070982_52	0.0868616223520642	Other
FBtr0070982_151	0	Other
FBtr0082414_68	0.045434946560105	Other
FBtr0082414_121	0.0425121748314799	Other
FBtr0078916_41	0.00875295424695919	Other
FBtr0070200_177	0.321033823402289	Other
FBtr0085871_188	0	Other
FBtr0301152_6	0	Other
FBtr0301152_188	0.0239213594530247	Other
FBtr0301152_202	0.0259212905367118	Other
FBtr0301152_281	0	Other
FBtr0301152_537	0	Other
FBtr0301152_744	0.00888340379674985	Other
FBtr0301152_932	0	Other
FBtr0075279_145	0.226819251197846	Other
FBtr0075279_164	0.285508915963987	Other
FBtr0073579_6	0.00875295424695919	Other
FBtr0073579_46	0.0259212905367118	Other
FBtr0100185_220	0.0199234448175977	Other
FBtr0100185_597	0.0107528853306463	Other
FBtr0100185_634	0.0259212905367118	Other
FBtr0100185_1291	0.309566409654648	Other
FBtr0100185_1594	0.50903140701343	Other
FBtr0336855_2	0.121481169560554	Other
FBtr0077716_1	0.0107528853306463	Other
FBtr0070426_12	0.00875295424695919	Other
FBtr0072368_9	0.0107528853306463	Other
FBtr0072368_213	0.174169251451683	Other
FBtr0072368_397	0.274007266008342	Other
FBtr0072368_448	0.142613391312658	Other
FBtr0072368_586	0.432748393078012	Other
FBtr0072368_714	0.478704913257019	Other
FBtr0308252_67	0	Other
FBtr0308252_109	0	Other
FBtr0308252_147	0.0248849579061893	Other
FBtr0308252_362	0	Other
FBtr0308252_392	0	Other
FBtr0308252_673	0.141624325808852	Other
FBtr0308252_735	0.36930682405132	Other
FBtr0085620_34	0	Other
FBtr0085620_132	0.425554941705768	Other
FBtr0085619_287	0	Other
FBtr0084971_33	0.0107528853306463	Other
FBtr0084971_95	0.0807114770028861	Other
FBtr0084971_133	0.275760737801389	Other
FBtr0084971_148	0.277760668885076	Other
FBtr0084971_256	0	Other
FBtr0084971_352	0.032689630775568	Other
FBtr0084971_483	0.192860978812064	Other
FBtr0084971_499	0	Other
FBtr0084971_607	0.246008283472721	Other
FBtr0084971_610	0.151987476660749	Other
FBtr0084971_655	0.138417582867938	Other
FBtr0078399_109	0.418564512643609	Other
FBtr0080247_200	0.0248849579061893	Other
FBtr0333394_157	0.106229330155888	Other
FBtr0333394_179	0.0630820467338556	Other
FBtr0333394_191	0.032689630775568	Other
FBtr0333394_283	0.251322641977731	Other
FBtr0333394_703	0.0107528853306463	Other
FBtr0333394_712	0.0107528853306463	Other
FBtr0333394_728	0.0819808616579463	Other
FBtr0333394_830	0.398394424309377	Other
FBtr0071858_181	0.0259212905367118	Other
FBtr0071858_523	0.370823205761472	Other
FBtr0071858_548	0.354822914915999	Other
FBtr0071858_1156	0.00875295424695919	Other
FBtr0071858_1186	0.303538228055024	Other
FBtr0071858_1319	0.00875295424695919	Other
FBtr0071858_1325	0.00875295424695919	Other
FBtr0330053_29	0	Other
FBtr0330053_87	0.131117434817525	Other
FBtr0330053_91	0.0818865905845065	Other
FBtr0330053_108	0.103124154515083	Other
FBtr0330053_149	0	Other
FBtr0330053_188	0.00888340379674985	Other
FBtr0330053_199	0	Other
FBtr0330053_214	0	Other
FBtr0330053_222	0.0107528853306463	Other
FBtr0330053_226	0.0239213594530247	Other
FBtr0330053_234	0.0107528853306463	Other
FBtr0330053_238	0.00875295424695919	Other
FBtr0330053_242	0.0107528853306463	Other
FBtr0330053_251	0.0107528853306463	Other
FBtr0330053_266	0.0107528853306463	Other
FBtr0330053_271	0.100836199247218	Other
FBtr0330053_400	0.0586616518877021	Other
FBtr0330053_408	0	Other
FBtr0330053_448	0	Other
FBtr0330053_567	0	Other
FBtr0330053_730	0.032689630775568	Other
FBtr0346160_22	0.0107528853306463	Other
FBtr0346160_38	0	Other
FBtr0075983_133	0	Other
FBtr0303923_33	0	Other
FBtr0303923_687	0.032689630775568	Other
FBtr0088113_6	0	Other
FBtr0088113_55	0	Other
FBtr0075136_28	0.0308201492416716	Other
FBtr0346766_305	0.00888340379674985	Other
FBtr0346766_349	0	Other
FBtr0330193_47	0.0188871121870751	Other
FBtr0330193_106	0.0107528853306463	Other
FBtr0330193_180	0.30072231968523	Other
FBtr0330193_223	0.148278875791465	Other
FBtr0330193_295	0.192860978812064	Other
FBtr0330193_349	0.354689412478291	Other
FBtr0333826_13	0	Other
FBtr0333826_28	0.00875295424695919	Other
FBtr0087463_168	0.0239213594530247	Other
FBtr0087463_183	0.0239213594530247	Other
FBtr0070625_31	0.101100493368707	Other
FBtr0070625_85	0.149345746073825	Other
FBtr0070625_303	0.120956985196123	Other
FBtr0073704_8	0	Other
FBtr0086942_56	0.174664187746241	Other
FBtr0086078_107	0	Other
FBtr0086078_126	0	Other
FBtr0345009_142	0	Other
FBtr0345009_225	0	Other
FBtr0345009_287	0	Other
FBtr0345009_292	0	Other
FBtr0345009_318	0	Other
FBtr0345009_368	0	Other
FBtr0345009_492	0	Other
FBtr0345009_535	0	Other
FBtr0345009_590	0	Other
FBtr0345009_628	0	Other
FBtr0345009_762	0	Other
FBtr0081879_30	0.032689630775568	Other
FBtr0334317_73	0	Other
FBtr0334317_96	0.0107528853306463	Other
FBtr0081636_19	0.0597588378734387	Other
FBtr0081636_26	0.106922798032588	Other
FBtr0081979_44	0.0546232250787086	Other
FBtr0087094_100	0.0230154763722928	Other
FBtr0087094_106	0.032689630775568	Other
FBtr0087093_317	0	Other
FBtr0087093_323	0.048510020550594	Other
FBtr0347554_367	0	Other
FBtr0347554_727	0.0248849579061893	Other
FBtr0347554_899	0.0259212905367118	Other
FBtr0347554_1115	0.222968834912146	Other
FBtr0331200_13	0.0266917850564539	Other
FBtr0331200_282	0.408416376336806	Other
FBtr0331199_8	0	Other
FBtr0331199_87	0	Other
FBtr0331199_176	0	Other
FBtr0091862_37	0.0425121748314799	Other
FBtr0091862_44	0.0425121748314799	Other
FBtr0330333_309	0.350945077029577	Other
FBtr0084535_141	0.161964823188457	Other
FBtr0084535_200	0.143915140965972	Other
FBtr0084535_267	0.0107528853306463	Other
FBtr0084535_288	0.0248849579061893	Other
FBtr0070914_71	0.0199234448175977	Other
FBtr0070914_353	0.057509960448179	Other
FBtr0070914_359	0.0604327321768041	Other
FBtr0070914_365	0.0657566835925528	Other
FBtr0113388_103	0.032689630775568	Other
FBtr0071621_33	0	Other
FBtr0076772_313	0.032689630775568	Other
FBtr0076772_319	0.139438260675219	Other
FBtr0076772_322	0.228668932823613	Other
FBtr0076772_333	0.0740819177151277	Other
FBtr0076772_357	0.0248849579061893	Other
FBtr0076772_451	0.171783059865152	Other
FBtr0076774_69	0.110632688483837	Other
FBtr0076774_208	0.0546232250787086	Other
FBtr0076774_227	0.032689630775568	Other
FBtr0306647_48	0	Other
FBtr0306647_57	0	Other
FBtr0306647_103	0.138521574055781	Other
FBtr0072050_376	0	Other
FBtr0290086_103	0	Other
FBtr0340540_52	0	Other
FBtr0340540_254	0.00875295424695919	Other
FBtr0340540_388	0.00875295424695919	Other
FBtr0340540_758	0.0248849579061893	Other
FBtr0340540_954	0.347507077828945	Other
FBtr0076416_35	0.0567567436949677	Other
FBtr0082563_24	0.444772937816123	Other
FBtr0082562_36	0	Other
FBtr0082562_87	0.0259212905367118	Other
FBtr0085100_40	0	Other
FBtr0085100_173	0.0107528853306463	Other
FBtr0333126_2	0.212111428524605	Other
FBtr0333126_49	0.0248849579061893	Other
FBtr0078414_21	0.368823274677786	Other
FBtr0078414_100	0.0107528853306463	Other
FBtr0078413_51	0.121481169560554	Other
FBtr0078413_100	0	Other
FBtr0078413_128	0.0740819177151277	Other
FBtr0078413_224	0.119020848942703	Other
FBtr0332318_58	0	Other
FBtr0070389_37	0.032689630775568	Other
FBtr0080767_215	0.172301550769071	Other
FBtr0346586_93	0.110139804993223	Other
FBtr0346586_149	0.10602857382554	Other
FBtr0330144_118	0	Other
FBtr0330144_333	0.524689212961538	Other
FBtr0330144_572	0.487732601098517	Other
FBtr0290065_25	0.0306896996918809	Other
FBtr0290065_325	0.20734998486658	Other
FBtr0074932_225	0	Other
FBtr0074932_318	0	Other
FBtr0308612_44	0.17939027755856	Other
FBtr0308612_51	0.0546232250787086	Other
FBtr0084503_12	0.164773690616175	Other
FBtr0343112_124	0.251322641977731	Other
FBtr0343112_231	0.125019747381789	Other
FBtr0343112_250	0.00875295424695919	Other
FBtr0343112_256	0.0228850268225022	Other
FBtr0343112_431	0.0107528853306463	Other
FBtr0343112_485	0.275702145162313	Other
FBtr0343112_495	0.275702145162313	Other
FBtr0343112_530	0.536997088507289	Other
FBtr0343112_558	0.0700901702641999	Other
FBtr0343112_581	0.155742739342765	Other
FBtr0343112_624	0.153795593392978	Other
FBtr0343112_799	0.192860978812064	Other
FBtr0343112_1269	0.223439511274964	Other
FBtr0343112_1304	0.320442238641689	Other
FBtr0343112_1390	0.317646170534289	Other
FBtr0343112_1462	0.282603649213953	Other
FBtr0343112_1597	0.233567791528573	Other
FBtr0343112_1627	0.225763118659194	Other
FBtr0344455_25	0.105711707745945	Other
FBtr0344455_60	0.00888340379674985	Other
FBtr0344455_63	0.0248849579061893	Other
FBtr0344455_226	0.123583512752126	Other
FBtr0344455_232	0	Other
FBtr0344455_259	0	Other
FBtr0344455_427	0.0248849579061893	Other
FBtr0335426_175	0.245845629464472	Other
FBtr0083220_22	0.173293195436807	Other
FBtr0083220_47	0	Other
FBtr0083220_408	0.311786868027013	Other
FBtr0083677_397	0.149902757756031	Other
FBtr0083677_477	0.0248849579061893	Other
FBtr0087334_1	0.0188871121870751	Other
FBtr0085941_247	0.0107528853306463	Other
FBtr0346161_205	0	Other
FBtr0346161_252	0	Other
FBtr0346161_258	0	Other
FBtr0346161_499	0	Other
FBtr0346161_932	0	Other
FBtr0346161_985	0	Other
FBtr0346161_991	0	Other
FBtr0346161_1154	0.182693668965515	Other
FBtr0346161_1218	0.0981676155283562	Other
FBtr0346161_1273	0.0760647359584129	Other
FBtr0346161_1277	0	Other
FBtr0344474_151	0.0696646827834217	Other
FBtr0344474_176	0.0199234448175977	Other
FBtr0344474_195	0.0596284102553141	Other
FBtr0081599_20	0.194855128708575	Other
FBtr0333830_37	0.0919817715676809	Other
FBtr0111026_158	0.0259212905367118	Other
FBtr0111026_427	0.032689630775568	Other
FBtr0343657_171	0.0239213594530247	Other
FBtr0075078_67	0.152784727813097	Other
FBtr0333712_76	0.0650819778175427	Other
FBtr0080460_19	0	Other
FBtr0346165_1	0	Other
FBtr0346165_43	0	Other
FBtr0346165_133	0.259107900936303	Other
FBtr0346165_273	0.0759192237403646	Other
FBtr0303418_50	0.122593403301015	Other
FBtr0078407_52	0	Other
FBtr0321282_9	0.0107528853306463	Other
FBtr0342984_13	0	Other
FBtr0336840_189	0.137689015552858	Other
FBtr0336841_75	0	Other
FBtr0336841_95	0	Other
FBtr0336841_122	0	Other
FBtr0085434_107	0.129022022032431	Other
FBtr0340409_6	0	Other
FBtr0340409_36	0	Other
FBtr0300491_30	0.162627396365796	Other
FBtr0300491_274	0	Other
FBtr0300491_397	0.0507588979758537	Other
FBtr0300491_510	0.0486253793595945	Other
FBtr0300491_518	0.119451464047009	Other
FBtr0300491_689	0.0308201492416716	Other
FBtr0300491_724	0.21342322288098	Other
FBtr0300491_766	0.0971785500245499	Other
FBtr0300491_846	0.225372173552478	Other
FBtr0082961_210	0.184665360835969	Other
FBtr0082960_235	0	Other
FBtr0335423_22	0	Other
FBtr0335423_26	0	Other
FBtr0335423_61	0.00888340379674985	Other
FBtr0335423_67	0.0259212905367118	Other
FBtr0335423_197	0	Other
FBtr0100595_47	0	Other
FBtr0100595_470	0.0107528853306463	Other
FBtr0100595_478	0.0259212905367118	Other
FBtr0100595_502	0.0259212905367118	Other
FBtr0100595_513	0	Other
FBtr0100595_538	0.204473041547377	Other
FBtr0100595_582	0.0199234448175977	Other
FBtr0100595_607	0	Other
FBtr0100595_625	0.00888340379674985	Other
FBtr0086981_87	0.359638359599491	Other
FBtr0088609_40	0	Other
FBtr0088609_49	0.032689630775568	Other
FBtr0073387_40	0.0611296047253455	Other
FBtr0345222_159	0	Other
FBtr0113182_28	0.181742589107344	Other
FBtr0113182_55	0.163545798041521	Other
FBtr0113182_197	0.032689630775568	Other
FBtr0343515_9	0.0917581475277539	Other
FBtr0343515_12	0.0857603018086398	Other
FBtr0343515_139	0.136515488946594	Other
FBtr0343515_155	0.0960319651541548	Other
FBtr0343515_183	0.0551317590062314	Other
FBtr0343515_186	0.0611296047253455	Other
FBtr0087635_94	0	Other
FBtr0087635_240	0	Other
FBtr0100396_144	0	Other
FBtr0100396_222	0.0248849579061893	Other
FBtr0089235_130	0	Other
FBtr0100335_15	0	Other
FBtr0445414_145	0.0107528853306463	Other
FBtr0087108_5	0.032689630775568	Other
FBtr0087108_438	0.29547305962872	Other
FBtr0087108_446	0.416815900907764	Other
FBtr0302206_74	0	Other
FBtr0302206_618	0.11970514324212	Other
FBtr0306249_175	0.17686068796659	Other
FBtr0306250_122	0.424127663968529	Other
FBtr0306250_195	0.162027758297414	Other
FBtr0112898_57	0	Other
FBtr0112898_74	0.0199234448175977	Other
FBtr0077426_40	0.077788705274261	Other
FBtr0077426_196	0.0188871121870751	Other
FBtr0077426_444	0.175699537838124	Other
FBtr0077426_470	0.167503919862029	Other
FBtr0077426_573	0.218275832088529	Other
FBtr0077426_673	0.136177906215229	Other
FBtr0077426_679	0.101462570262007	Other
FBtr0077426_686	0.156905393106257	Other
FBtr0073843_167	0.00888340379674985	Other
FBtr0075049_32	0.0107528853306463	Other
FBtr0075049_248	0.00875295424695919	Other
FBtr0075049_417	0.412400065216353	Other
FBtr0075049_638	0.358095817798049	Other
FBtr0075049_662	0.207768791961873	Other
FBtr0075049_666	0.0701295446229306	Other
FBtr0331420_171	0.0107528853306463	Other
FBtr0331420_227	0.0486253793595945	Other
FBtr0331420_265	0	Other
FBtr0331421_301	0.00888340379674985	Other
FBtr0331421_494	0	Other
FBtr0331421_927	0.398330818968704	Other
FBtr0345487_187	0.00875295424695919	Other
FBtr0345487_221	0.00888340379674985	Other
FBtr0345487_342	0.26327079784565	Other
FBtr0345487_511	0	Other
FBtr0333376_270	0.0970674003409018	Other
FBtr0333376_310	0.180830266889453	Other
FBtr0333376_351	0.0107528853306463	Other
FBtr0333376_395	0.315612110269129	Other
FBtr0333376_405	0.0107528853306463	Other
FBtr0086599_186	0.032689630775568	Other
FBtr0086599_523	0.479993702172952	Other
FBtr0086599_572	0.536997088507289	Other
FBtr0086599_578	0.397607945991402	Other
FBtr0086599_594	0.295733555185646	Other
FBtr0086599_600	0.295733555185646	Other
FBtr0082256_6	0.107964104764976	Other
FBtr0082256_694	0.210307359500666	Other
FBtr0082256_697	0.20847934285191	Other
FBtr0082256_1041	0.0107528853306463	Other
FBtr0100454_256	0.184665360835969	Other
FBtr0100454_280	0.297342541162616	Other
FBtr0100454_686	0.412415115602878	Other
FBtr0100454_692	0.412415115602878	Other
FBtr0080112_48	0.0107528853306463	Other
FBtr0089734_87	0.0199234448175977	Other
FBtr0340155_11	0.00875295424695919	Other
FBtr0329991_43	0	Other
FBtr0329991_155	0.0107528853306463	Other
FBtr0329991_168	0	Other
FBtr0344976_168	0.0248849579061893	Other
FBtr0344976_181	0.032689630775568	Other
FBtr0344976_243	0	Other
FBtr0344976_356	0.0240518090028154	Other
FBtr0346717_42	0	Other
FBtr0346717_48	0	Other
FBtr0086068_165	0	Other
FBtr0086068_173	0	Other
FBtr0086068_195	0	Other
FBtr0086069_398	0	Other
FBtr0086069_404	0	Other
FBtr0086069_558	0.0248849579061893	Other
FBtr0086069_576	0.0248849579061893	Other
FBtr0339718_25	0.032689630775568	Other
FBtr0339718_114	0.192860978812064	Other
FBtr0339718_187	0.119665253927869	Other
FBtr0086472_10	0	Other
FBtr0073481_123	0.00888340379674985	Other
FBtr0073481_214	0.0617536834423972	Other
FBtr0073481_224	0.0188871121870751	Other
FBtr0073481_496	0	Other
FBtr0073481_526	0	Other
FBtr0073481_814	0	Other
FBtr0083278_11	0.280181100188677	Other
FBtr0088114_158	0.197348811776853	Other
FBtr0088780_43	0.105565798126107	Other
FBtr0088780_314	0.370823205761472	Other
FBtr0088780_406	0.0691793130816031	Other
[truncated: 17,000 more rows]
