# Supplementary material for: Determinants of genome-wide distribution and evolution of uORFs in eukaryotes
Source: Nat Commun. 2021 Feb 17;12:1076. doi: 10.1038/s41467-021-21394-y (PMC7889888; doi:10.1038/s41467-021-21394-y)
Supplement: Supplementary file 12 — Source Data [file 41467_2021_21394_MOESM12_ESM.zip › Source Data/Fig6a_uORF_Kozak_vs_TIS_signal_fly.txt]

uorf_id	kozak_score	tis_signal	bin
FBtr0303165_95	-6.24107793344525	4.31372549019608	1
FBtr0082975_102	-6.23535253063459	42.3717948717949	1
FBtr0087382_140	-6.14399131368466	13.75	1
FBtr0309865_331	-6.05837697297504	3.18181818181818	1
FBtr0331205_265	-6.00605653096516	2.20454545454545	1
FBtr0089261_234	-5.93092190370284	26.5413533834587	1
FBtr0078812_102	-5.92519650089218	0.38961038961039	1
FBtr0087375_136	-5.92519650089218	0.678776290630975	1
FBtr0077398_179	-5.88237497516695	2.94520547945206	1
FBtr0074110_348	-5.87664957235628	4.41666666666667	1
FBtr0085071_160	-5.87664957235628	4.05660377358491	1
FBtr0078174_34	-5.82876867879656	2.26415094339623	1
FBtr0072191_108	-5.79894995318396	1.46039603960396	1
FBtr0079566_28	-5.79894995318396	1.76666666666667	1
FBtr0089075_294	-5.79894995318396	1.66666666666667	1
FBtr0078682_42	-5.76130780098693	1.953125	1
FBtr0073747_414	-5.7591257195715	0.598290598290598	1
FBtr0086746_207	-5.75040302464806	1.53571428571429	1
FBtr0073840_216	-5.74486538783092	3.32558139534884	1
FBtr0084018_468	-5.74486538783092	0.384615384615385	1
FBtr0084020_158	-5.74486538783092	5.9375	1
FBtr0085815_351	-5.74486538783092	0.306122448979592	1
FBtr0084576_74	-5.74289912988389	0.372093023255814	1
FBtr0074230_163	-5.73396061149205	1.21951219512195	1
FBtr0078209_72	-5.73199435354502	1.71232876712329	1
FBtr0089447_495	-5.71891857546447	1.75	1
FBtr0303787_82	-5.71891857546447	0.654761904761905	1
FBtr0070959_644	-5.7080137991256	0.480769230769231	1
FBtr0087578_76	-5.57483332704274	10.6818181818182	1
FBtr0079346_41	-5.56965395351453	36.2544802867384	1
FBtr0083817_95	-5.55860673735513	23.75	1
FBtr0070930_113	-5.55306910053799	0.535714285714286	1
FBtr0077877_1444	-5.54216432419912	0.972222222222222	1
FBtr0072723_168	-5.53719117484571	0.759493670886076	1
FBtr0074053_71	-5.53719117484571	2.45454545454545	1
FBtr0074190_302	-5.53719117484571	0.752688172043011	1
FBtr0080021_32	-5.53719117484571	37.7090301003345	1
FBtr0083786_267	-5.53719117484571	3.45070422535211	1
FBtr0085310_50	-5.53719117484571	0.876288659793815	1
FBtr0085788_551	-5.53719117484571	0.553505535055351	1
FBtr0088888_77	-5.53719117484571	10.4787234042553	1
FBtr0086828_236	-5.53201180131751	0.466101694915254	1
FBtr0079885_236	-5.52628639850684	5.88541666666667	1
FBtr0301590_21	-5.52628639850684	2.26190476190476	1
FBtr0079902_467	-5.51556938816149	2.37642585551331	1
FBtr0080187_103	-5.51556938816149	0.357142857142857	1
FBtr0082065_536	-5.5078777274038	0.589622641509434	2
FBtr0083240_63	-5.49480194932325	2.05357142857143	2
FBtr0084588_1052	-5.49480194932325	0.221238938053097	2
FBtr0309102_98	-5.48962257579505	0.464684014869888	2
FBtr0072565_525	-5.48579284528122	0.277777777777778	2
FBtr0302712_428	-5.48389717298438	0.5	2
FBtr0074104_53	-5.47555738855551	29.968152866242	2
FBtr0083716_458	-5.45756048214862	2	2
FBtr0076619_357	-5.4106582180189	0.352112676056338	2
FBtr0083220_241	-5.40876254572206	12.2850678733032	2
FBtr0084590_111	-5.39975344168003	4.16184971098266	2
FBtr0084675_786	-5.39253595603445	8.29268292682927	2
FBtr0087375_49	-5.39253595603445	10.9810126582278	2
FBtr0089973_106	-5.39253595603445	1.77884615384615	2
FBtr0084506_148	-5.37609354287844	1.75736961451247	2
FBtr0079903_229	-5.36518876653957	0.642201834862385	2
FBtr0083700_663	-5.36211128948301	1.02430555555556	2
FBtr0089121_85	-5.36211128948301	1.01604278074866	2
FBtr0072157_305	-5.36047386238802	1.54471544715447	2
FBtr0076771_451	-5.36021561718616	0.555555555555555	2
FBtr0084588_554	-5.36021561718616	0.131578947368421	2
FBtr0088423_32	-5.36021561718616	1.75	2
FBtr0085955_149	-5.35120651314413	4.18181818181818	2
FBtr0075412_255	-5.34377320403015	0.557418273260687	2
FBtr0075671_303	-5.34377320403015	0.337078651685393	2
FBtr0079490_140	-5.34377320403015	0.168776371308017	2
FBtr0086582_268	-5.34377320403015	1.61504424778761	2
FBtr0336765_486	-5.34377320403015	4.05405405405405	2
FBtr0082001_169	-5.33999969055617	0.87719298245614	2
FBtr0080838_496	-5.33286842769128	0.37037037037037	2
FBtr0072905_188	-5.3293107376857	0.581039755351682	2
FBtr0081276_52	-5.29110490251782	0.649350649350649	2
FBtr0086450_147	-5.28948650407325	9.38709677419355	2
FBtr0340204_41	-5.28020012617895	1.59774436090226	2
FBtr0073512_123	-5.27826943322532	0.522388059701493	2
FBtr0083226_81	-5.25685387071591	3.82629107981221	2
FBtr0074454_124	-5.2542888788059	0.281501340482574	2
FBtr0075562_135	-5.2516744971877	3.79518072289157	2
FBtr0073946_50	-5.2491095052777	0.529197080291971	2
FBtr0333396_265	-5.2491095052777	1.27450980392157	2
FBtr0085806_475	-5.24875124198876	0.547945205479452	2
FBtr0078733_75	-5.24626138888608	0.354330708661417	2
FBtr0074802_2462	-5.24357186846056	0.633802816901409	2
FBtr0079586_70	-5.21378718079965	0.971223021582734	2
FBtr0086298_1306	-5.19416072257776	1.55487804878049	2
FBtr0074107_267	-5.18464591958084	1.72619047619048	3
FBtr0071079_223	-5.17793413289015	1.96013289036545	3
FBtr0072137_58	-5.17563681553881	3.15789473684211	3
FBtr0074988_66	-5.17563681553881	2.14953271028037	3
FBtr0086091_256	-5.17563681553881	0.648535564853557	3
FBtr0077112_73	-5.17374114324197	5.88461538461539	3
FBtr0079955_152	-5.17374114324197	0.551724137931035	3
FBtr0084558_336	-5.17374114324197	0.489130434782609	3
FBtr0083220_22	-5.17031500219007	2.18592964824121	3
FBtr0076890_99	-5.16513562866187	4.47761194029851	3
FBtr0070408_558	-5.16302413289662	0.943396226415094	3
FBtr0080332_120	-5.16271183838757	0.792079207920792	3
FBtr0086457_249	-5.1594102258512	0.785714285714286	3
FBtr0085371_139	-5.15751455355436	4.49275362318841	3
FBtr0074167_70	-5.15729873008595	0.303030303030303	3
FBtr0074828_158	-5.15729873008595	0.676691729323308	3
FBtr0076344_72	-5.15729873008595	1.69014084507042	3
FBtr0086114_25	-5.15729873008595	0.5	3
FBtr0078359_402	-5.15258382593441	0.125	3
FBtr0088099_178	-5.14679754320902	3.35714285714286	3
FBtr0110990_273	-5.14679754320902	0.769230769230769	3
FBtr0084965_83	-5.14648524869997	0.46875	3
FBtr0331733_417	-5.14648524869997	0.581395348837209	3
FBtr0070314_28	-5.1363572362468	17.0253164556962	3
FBtr0070225_78	-5.13609899104494	3.94444444444444	3
FBtr0070283_121	-5.13609899104494	1.46616541353383	3
FBtr0075547_39	-5.13609899104494	8.11320754716981	3
FBtr0075895_184	-5.13609899104494	2.57281553398058	3
FBtr0084527_244	-5.13609899104494	0.3	3
FBtr0085415_353	-5.13609899104494	0.21551724137931	3
FBtr0087788_26	-5.13609899104494	13.4	3
FBtr0088073_95	-5.13609899104494	2.71739130434783	3
FBtr0472693_51	-5.13609899104494	10.8771929824561	3
FBtr0079902_473	-5.13281528981358	2.39852398523985	3
FBtr0083700_669	-5.13281528981358	2.83171521035599	3
FBtr0111114_59	-5.13060732300769	94.375	3
FBtr0073560_86	-5.12708988700291	5.29411764705882	3
FBtr0075510_170	-5.12708988700291	1.34615384615385	3
FBtr0075624_60	-5.12708988700291	5.12658227848101	3
FBtr0085825_485	-5.12545245990793	4.61685823754789	3
FBtr0088501_430	-5.12191051347471	0.735294117647059	3
FBtr0310065_273	-5.11970254666882	0.598290598290598	3
FBtr0077886_436	-5.11965657788893	0.3	3
FBtr0070028_236	-5.11447720436073	0.0782472613458529	3
FBtr0300833_266	-5.11447720436073	0.642857142857143	3
FBtr0072249_82	-5.10875180155006	2.7319587628866	4
FBtr0076489_197	-5.10875180155006	0.37037037037037	4
FBtr0078094_20	-5.10875180155006	3.203125	4
FBtr0088570_112	-5.10875180155006	0.170212765957447	4
FBtr0303485_172	-5.10875180155006	0.332512315270936	4
FBtr0113743_136	-5.1032601335128	1.21301775147929	4
FBtr0340107_199	-5.09313212105964	1.21693121693122	4
FBtr0081824_99	-5.09042606429112	0.542857142857143	4
FBtr0085132_196	-5.08470066148045	0.458715596330275	4
FBtr0074144_46	-5.07952128795225	25.2976190476191	4
FBtr0273240_58	-5.0792089934432	3.70165745856354	4
FBtr0301437_207	-5.07610479958238	2.07317073170732	4
FBtr0078722_312	-5.05646829834785	0.47029702970297	4
FBtr0074099_387	-5.05074289553718	10.8561643835616	4
FBtr0084206_25	-5.01945524231934	1.12385321100917	4
FBtr0071636_538	-5.00956603421813	0.555555555555556	4
FBtr0082106_89	-5.00956603421813	6.40582347588717	4
FBtr0084935_158	-5.00956603421813	2.33333333333333	4
FBtr0081410_461	-5.00855046598046	5.39855072463768	4
FBtr0075768_670	-5.00420938358255	0.75	4
FBtr0333742_237	-5.00420938358255	1.05555555555556	4
FBtr0082693_150	-4.99899008873131	2.72300469483568	4
FBtr0078173_70	-4.99333944453053	0.883002207505519	4
FBtr0088807_100	-4.98732254941576	2.55605381165919	4
FBtr0075025_169	-4.97779034969029	4.76851851851852	4
FBtr0072168_83	-4.97004409643654	0.796178343949045	4
FBtr0085159_275	-4.97004409643654	2.02380952380952	4
FBtr0089485_466	-4.97004409643654	1.42361111111111	4
FBtr0070827_78	-4.96688557335142	0.396825396825397	4
FBtr0071637_87	-4.96688557335142	1.63461538461538	4
FBtr0074480_24	-4.96688557335142	3.75	4
FBtr0085071_96	-4.96688557335142	4.07142857142857	4
FBtr0086966_231	-4.96688557335142	0.353535353535354	4
FBtr0301547_1729	-4.96688557335142	2.6219512195122	4
FBtr0080854_390	-4.96101910568224	2.66949152542373	4
FBtr0088630_105	-4.96101910568224	4.71590909090909	4
FBtr0083912_142	-4.9595429095596	1.71641791044776	4
FBtr0110910_71	-4.95724559220826	18.5576923076923	4
FBtr0072113_117	-4.95381750674893	1.55172413793103	4
FBtr0088457_238	-4.95011432934336	1.73913043478261	4
FBtr0300882_18	-4.94444514357254	5.38961038961039	4
FBtr0076413_83	-4.93240194423952	5.90452261306533	4
FBtr0099988_258	-4.93240194423952	0.454545454545455	4
FBtr0074830_23	-4.92983695232951	0.697674418604651	4
FBtr0080213_29	-4.9294998192118	20	4
FBtr0088878_217	-4.92706133973896	1.35775862068966	5
FBtr0083637_542	-4.91615656340009	2.11711711711712	5
FBtr0079231_141	-4.9133945391735	2.5	5
FBtr0070988_518	-4.91146384621987	0.671641791044776	5
FBtr0089145_184	-4.90680299137552	3	5
FBtr0070568_35	-4.90649069686647	0.58659217877095	5
FBtr0078568_130	-4.90649069686647	1.75531914893617	5
FBtr0332202_106	-4.90649069686647	2.04081632653061	5
FBtr0089906_199	-4.90363115105724	2.17105263157895	5
FBtr0077019_130	-4.89596133246584	0.330739299610895	5
FBtr0088641_19	-4.8955859205276	7.04918032786885	5
FBtr0300377_138	-4.89040654699939	3.26666666666667	5
FBtr0075968_57	-4.88308068215796	7.54950495049505	5
FBtr0307286_1256	-4.87945580188063	0.695652173913044	5
FBtr0086890_98	-4.87914350737158	3.01204819277108	5
FBtr0089243_19	-4.87396413384338	6.85185185185185	5
FBtr0074802_2237	-4.86663826900194	0.305343511450382	5
FBtr0071712_59	-4.86342400695021	13.7203791469194	5
FBtr0074286_533	-4.86107600170754	5.42944785276074	5
FBtr0299891_79	-4.85509236730198	0.905172413793103	5
FBtr0074082_31	-4.85508422252134	28.8970588235294	5
FBtr0082513_48	-4.841802220266	11.7857142857143	5
FBtr0083262_281	-4.83825991191118	0.4	5
FBtr0074107_575	-4.82686162480098	1.93823915900131	5
FBtr0072826_364	-4.82144689586775	0.543478260869565	5
FBtr0070299_126	-4.81269499699888	1.90789473684211	5
FBtr0072610_13	-4.79525062019243	0.714285714285714	5
FBtr0084171_45	-4.79525062019243	6.22641509433962	5
FBtr0305690_291	-4.79525062019243	57.6068376068376	5
FBtr0074441_213	-4.78971298337529	0.591677503250975	5
FBtr0087007_93	-4.78544940807691	1.19565217391304	5
FBtr0076367_44	-4.78081468886916	56.5	5
FBtr0074295_266	-4.77995774003966	1.60919540229885	5
FBtr0078803_358	-4.77880820703641	0.0773993808049536	5
FBtr0073093_113	-4.77508928605849	0.673913043478261	5
FBtr0073705_30	-4.77508928605849	15.0849858356941	5
FBtr0084783_72	-4.77508928605849	11.1818181818182	5
FBtr0073480_47	-4.77487346259008	1.45901639344262	5
FBtr0310385_40	-4.77487346259008	93.4742647058824	5
FBtr0087298_165	-4.77454463173804	0.510204081632653	5
FBtr0072204_169	-4.76969408906188	4.22988505747126	5
FBtr0085742_126	-4.76955164924135	1.42	5
FBtr0077324_68	-4.76922281838931	2.79904306220096	5
FBtr0345089_289	-4.7640434448611	1.5	5
FBtr0084657_401	-4.75831804205043	7.93333333333333	5
FBtr0083961_230	-4.75346749937427	14.7058823529412	6
FBtr0070794_198	-4.74849435002087	0.32967032967033	6
FBtr0089485_451	-4.7447156005054	0.137362637362637	6
FBtr0076771_222	-4.74259304506483	0.849056603773585	6
FBtr0089065_807	-4.74058686579477	0.7	6
FBtr0079931_37	-4.73690247954102	0.367647058823529	6
FBtr0072397_153	-4.73509519775751	1.22362869198312	6
FBtr0089204_382	-4.73172310601281	2.06122448979592	6
FBtr0302656_329	-4.72883767481313	2.21153846153846	6
FBtr0074282_69	-4.72632653405419	10.1	6
FBtr0070431_27	-4.72599770320214	1.63793103448276	6
FBtr0072930_84	-4.72599770320214	0.547445255474453	6
FBtr0074305_55	-4.72599770320214	1.63551401869159	6
FBtr0079034_56	-4.72599770320214	0.74468085106383	6
FBtr0077851_29	-4.72114716052598	1.27450980392157	6
FBtr0089006_1312	-4.70610512449841	0.769230769230769	6
FBtr0072735_224	-4.70037972168774	0.365853658536585	6
FBtr0300337_33	-4.69776534006954	6.20588235294118	6
FBtr0089113_142	-4.68935203746496	0.964912280701754	6
FBtr0070412_190	-4.68289192248402	2.39130434782609	6
FBtr0077014_37	-4.67844564049447	12.2070145423439	6
FBtr0081818_118	-4.67433515138782	5.36764705882353	6
FBtr0081478_93	-4.67184470632462	27.1186440677966	6
FBtr0332630_384	-4.67007279942072	5.58608058608059	6
FBtr0084501_116	-4.66075228404103	0.0668449197860963	6
FBtr0310027_51	-4.65576055645754	8.31775700934579	6
FBtr0071661_169	-4.65506544066964	4.80487804878049	6
FBtr0079902_652	-4.64268477837699	0.143769968051118	6
FBtr0303235_112	-4.64268477837699	1.07361963190184	6
FBtr0082240_88	-4.63058569892597	1.97674418604651	6
FBtr0085806_215	-4.62714076672226	0.692307692307692	6
FBtr0080983_40	-4.61623599038339	44.3636363636364	6
FBtr0079423_36	-4.6153375888821	3.09210526315789	6
FBtr0089906_40	-4.61435910923837	8.09278350515464	6
FBtr0079955_174	-4.61414328576996	0.153846153846154	6
FBtr0079931_31	-4.60901850473782	1.89516129032258	6
FBtr0070992_52	-4.60843901313051	6	6
FBtr0089288_347	-4.60508345772881	3.30882352941177	6
FBtr0070335_118	-4.60274337802815	6.25	6
FBtr0071636_629	-4.60000940069578	0.364583333333333	6
FBtr0088508_271	-4.59791669608235	28.7341772151899	6
FBtr0077877_1285	-4.59417868138993	5.53921568627451	6
FBtr0079053_30	-4.5925760915818	1.29436325678497	6
FBtr0079857_96	-4.59164347391661	17.0375722543353	6
FBtr0082700_169	-4.59164347391661	1.06896551724138	6
FBtr0110835_364	-4.58203877039008	0.271966527196653	7
FBtr0076088_384	-4.57913664536236	0.958904109589041	7
FBtr0074348_96	-4.57859383818637	0.681818181818182	7
FBtr0085123_227	-4.57859383818637	0.296442687747036	7
FBtr0074771_321	-4.5779073292922	0.121107266435986	7
FBtr0091486_323	-4.57685939686187	0.28436018957346	7
FBtr0082075_930	-4.57669816588953	6.31578947368421	7
FBtr0346821_83	-4.57012754132033	0.13677811550152	7
FBtr0075035_140	-4.56579338955065	2.6605504587156	7
FBtr0083315_143	-4.561824748304	2.3125	7
FBtr0070685_109	-4.56025575273351	12.5714285714286	7
FBtr0084496_41	-4.55989208459462	0.471311475409836	7
FBtr0088140_97	-4.55669806272794	7.90909090909091	7
FBtr0073114_162	-4.55584111389844	1.39705882352941	7
FBtr0073615_434	-4.54935097639464	0.263157894736842	7
FBtr0111252_192	-4.54935097639464	0.32967032967033	7
FBtr0079883_37	-4.5480886036796	3.15789473684211	7
FBtr0087184_82	-4.5480886036796	0.333333333333333	7
FBtr0081969_124	-4.54579328638907	0.884615384615385	7
FBtr0078756_109	-4.54538233514799	8.33333333333333	7
FBtr0085704_190	-4.54538233514799	1.11001964636542	7
FBtr0087596_107	-4.54538233514799	6.54545454545455	7
FBtr0299507_80	-4.53616977537706	19.5588235294118	7
FBtr0080509_491	-4.53064044082559	0.833333333333333	7
FBtr0089445_46	-4.53064044082559	2.64705882352941	7
FBtr0081524_200	-4.52915574546038	0.508474576271186	7
FBtr0079179_36	-4.52529983632503	2.02127659574468	7
FBtr0086966_202	-4.52437772387965	0.315789473684211	7
FBtr0300998_72	-4.52437772387965	5.23809523809524	7
FBtr0302886_91	-4.52437772387965	1.7037037037037	7
FBtr0111287_36	-4.52188334795517	8.52459016393443	7
FBtr0074230_226	-4.51670397442696	1.36986301369863	7
FBtr0078031_55	-4.51670397442696	0.80327868852459	7
FBtr0303933_265	-4.51670397442696	5.33333333333333	7
FBtr0076262_307	-4.51327781976811	0.441176470588235	7
FBtr0305218_108	-4.51327781976811	11.7905405405405	7
FBtr0074241_81	-4.51129086612534	19.4811320754717	7
FBtr0072789_152	-4.51097857161629	2.82442748091603	7
FBtr0076318_537	-4.50565837889917	1.02941176470588	7
FBtr0071068_31	-4.50472104867191	0.705128205128205	7
FBtr0083803_87	-4.50237304342923	0.861111111111111	7
FBtr0305691_145	-4.50237304342923	2.01183431952663	7
FBtr0077043_115	-4.5001909620138	3.03921568627451	7
FBtr0089243_37	-4.5001909620138	3.37777777777778	7
FBtr0074762_413	-4.49683540661209	0.24390243902439	7
FBtr0070909_128	-4.49638940902367	0.714285714285714	8
FBtr0078238_58	-4.49638940902367	4.85074626865672	8
FBtr0301668_54	-4.49475198192869	1.78571428571429	8
FBtr0088501_645	-4.48827863551589	0.628019323671498	8
FBtr0305029_389	-4.47364871392832	0.483870967741935	8
FBtr0111126_160	-4.47297939431516	1.95652173913043	8
FBtr0083829_294	-4.47278426654249	1.4622641509434	8
FBtr0087888_363	-4.47088859424565	1.20967741935484	8
FBtr0088501_117	-4.46422749544629	6.66666666666667	8
FBtr0073453_224	-4.46254880981678	0.29585798816568	8
FBtr0085788_301	-4.46254880981678	0.0659133709981168	8
FBtr0302084_571	-4.46254880981678	0.635593220338983	8
FBtr0079605_157	-4.46187949020361	1.0312764158918	8
FBtr0113297_115	-4.46005441716392	12.463768115942	8
FBtr0290046_675	-4.45969074902503	0.810810810810811	8
FBtr0084675_830	-4.45725226955219	1.5625	8
FBtr0088153_24	-4.45715244962124	1.05442176870748	8
FBtr0088880_373	-4.45550581356327	0.8	8
FBtr0114586_411	-4.45550581356327	1.64179104477612	8
FBtr0335175_354	-4.45550581356327	0.27972027972028	8
FBtr0081892_44	-4.45399203872057	0.575221238938053	8
FBtr0114627_225	-4.45399203872057	1.33333333333333	8
FBtr0084459_462	-4.4516440334779	0.474137931034483	8
FBtr0005088_89	-4.44460103722439	1.16935483870968	8
FBtr0070841_284	-4.42455021006369	0.603448275862069	8
FBtr0304995_181	-4.41364543372481	12.9477611940299	8
FBtr0080856_520	-4.40695888502737	0.212014134275618	8
FBtr0076251_128	-4.40532145793239	4.15289256198347	8
FBtr0075037_331	-4.39784476705284	0.258964143426295	8
FBtr0078770_311	-4.39564177713593	0.229357798165138	8
FBtr0086652_341	-4.39564177713593	6.94001874414246	8
FBtr0078743_71	-4.39211936424217	1.69811320754717	8
FBtr0081503_223	-4.39022369194533	2.05882352941177	8
FBtr0074924_78	-4.38679755089344	0.517241379310345	8
FBtr0079491_31	-4.38161817736523	2.96296296296296	8
FBtr0078144_16	-4.37399710225772	5.390625	8
FBtr0344178_121	-4.37382120011236	0.822784810126582	8
FBtr0080471_70	-4.37378127878932	2.53205128205128	8
FBtr0083552_88	-4.36845946544058	3.17415730337079	8
FBtr0077576_216	-4.36828961075206	2.14046822742475	8
FBtr0072397_52	-4.36328009191238	4.59821428571429	8
FBtr0083312_44	-4.36328009191238	42.0786516853933	8
FBtr0088423_84	-4.36296779740333	1.5234375	8
FBtr0077674_41	-4.35144269790831	1.94148936170213	8
FBtr0302513_587	-4.35144269790831	0.444444444444444	8
FBtr0075037_313	-4.34929783851694	0.13745704467354	9
FBtr0087529_230	-4.34423032590182	0.344827586206897	9
FBtr0086735_302	-4.34362341670463	0.129533678756477	9
FBtr0086836_17	-4.34167676340943	4.41048034934498	9
FBtr0080833_71	-4.33862357484501	13.7179487179487	9
FBtr0081483_221	-4.33649738988123	1.15789473684211	9
FBtr0073209_160	-4.33613912659229	0.188172043010753	9
FBtr0085266_264	-4.33064907918665	0.154639175257732	9
FBtr0085371_143	-4.32774549101236	3.01587301587302	9
FBtr0074226_39	-4.32680334582391	2.3015873015873	9
FBtr0088045_90	-4.32680334582391	2.18120805369128	9
FBtr0084095_357	-4.3177785520465	11.40625	9
FBtr0085046_105	-4.3177785520465	5.85714285714286	9
FBtr0074166_206	-4.31208798652269	0.211081794195251	9
FBtr0085371_147	-4.31130307785634	4.41176470588235	9
FBtr0100404_219	-4.31130307785634	12.7678571428571	9
FBtr0079788_46	-4.30774538785077	8.21678321678322	9
FBtr0077319_144	-4.30687377570763	6.45454545454545	9
FBtr0310044_106	-4.30659631848543	0.766796494644596	9
FBtr0071934_48	-4.29034004331889	59.7222222222222	9
FBtr0081062_97	-4.2814874441742	1.46551724137931	9
FBtr0330261_34	-4.27943526698002	1.75675675675676	9
FBtr0072557_60	-4.27825641728801	2.02777777777778	9
FBtr0089096_263	-4.27799818569311	0.311653116531165	9
FBtr0080930_60	-4.27607433587258	6.63551401869159	9
FBtr0114509_288	-4.27542504900248	0.210843373493976	9
FBtr0075945_668	-4.27307704375981	0.895522388059702	9
FBtr0083807_438	-4.27089496234438	0.5	9
FBtr0087026_164	-4.27089496234438	3.51063829787234	9
FBtr0075350_315	-4.27087628791679	17.4	9
FBtr0305029_248	-4.27087628791679	2.01612903225806	9
FBtr0085964_322	-4.26775129954979	0.875	9
FBtr0076168_177	-4.25997151157792	13.8524590163934	9
FBtr0083261_749	-4.2566346306038	0.0902527075812274	9
FBtr0074881_55	-4.25435607814772	6.54589371980676	9
FBtr0078486_117	-4.25435607814772	0.432098765432099	9
FBtr0084507_341	-4.25275402593234	1.88679245283019	9
FBtr0089581_392	-4.24184924959347	1.62698412698413	9
FBtr0073695_160	-4.23691852197352	0.686274509803922	9
FBtr0114550_369	-4.23691852197352	0.251479289940828	9
FBtr0076934_228	-4.23325281014735	0.404624277456647	9
FBtr0080537_37	-4.23313564341097	2.82786885245902	9
FBtr0078661_47	-4.23138918742205	1.78571428571429	9
FBtr0074804_299	-4.22604858292149	0.154440154440154	9
FBtr0086450_66	-4.22604858292149	1.39622641509434	9
FBtr0089096_290	-4.22604858292149	0.225752508361204	9
FBtr0074060_142	-4.22515018142021	0.583333333333333	10
FBtr0070756_74	-4.2243837445421	0.459770114942529	10
FBtr0083623_73	-4.22048441108317	9.78021978021978	10
FBtr0074762_505	-4.21530503755497	0.245901639344262	10
FBtr0070945_209	-4.21514380658262	2.32824427480916	10
FBtr0344180_300	-4.2094800132459	0.31496062992126	10
FBtr0070390_54	-4.20425782139557	0.102040816326531	10
FBtr0110876_731	-4.20399127392804	0.517241379310345	10
FBtr0073808_118	-4.19857523690703	3.0241935483871	10
FBtr0080035_27	-4.19857523690703	7.04545454545455	10
FBtr0083595_485	-4.18234864721943	0.159235668789809	10
FBtr0089595_106	-4.1775016543856	0.7	10
FBtr0081162_52	-4.17372814091162	7.82374100719424	10
FBtr0086833_47	-4.17193748254728	0.967741935483871	10
FBtr0072605_113	-4.17152179473734	0.3125	10
FBtr0070890_76	-4.17152017410573	7.80814277746793	10
FBtr0081820_118	-4.16927286913888	1.68032786885246	10
FBtr0099988_111	-4.16927286913888	8.77659574468085	10
FBtr0077160_121	-4.16659687804673	54.5	10
FBtr0345986_620	-4.16659687804673	0.662983425414365	10
FBtr0082237_322	-4.16262823680008	1.015625	10
FBtr0305351_76	-4.16262823680008	2.45283018867925	10
FBtr0084506_99	-4.16061539776685	15.6422018348624	10
FBtr0070723_376	-4.1583680928	1.93548387096774	10
FBtr0071089_57	-4.1583680928	0.674740484429066	10
FBtr0078157_234	-4.15507776094971	2.0722433460076	10
FBtr0078174_47	-4.15407146570387	2.75	10
FBtr0307521_923	-4.15407146570387	1.71052631578947	10
FBtr0070064_52	-4.15217579340703	1.33928571428571	10
FBtr0301503_176	-4.15217579340703	0.980392156862745	10
FBtr0084229_424	-4.1517234604612	0.330578512396694	10
FBtr0301748_388	-4.15011421088992	1.36363636363636	10
FBtr0070362_49	-4.14450597481563	35.9848484848485	10
FBtr0078157_36	-4.14450597481563	7.64102564102564	10
FBtr0086058_402	-4.14448527911989	0.650140318054256	10
FBtr0070316_97	-4.14429015134722	1.91489361702128	10
FBtr0086958_186	-4.14417298461084	1.03260869565217	10
FBtr0336633_393	-4.13784487601627	7.1551724137931	10
FBtr0086535_52	-4.1354968707736	2.5	10
FBtr0089703_437	-4.1354968707736	1.19946091644205	10
FBtr0087829_943	-4.13507759157629	0.350877192982456	10
FBtr0078397_91	-4.12825868943228	17.1551724137931	10
FBtr0073946_19	-4.12806356165962	1.08527131782946	10
FBtr0083908_138	-4.12518121237572	0.806451612903226	10
FBtr0111287_50	-4.12297324556983	4.58823529411765	11
FBtr0074194_66	-4.1201136997606	1.06918238993711	11
FBtr0078752_265	-4.1201136997606	0.994764397905759	11
FBtr0083226_113	-4.1201136997606	3.15047021943574	11
FBtr0306009_93	-4.1201136997606	1.33663366336634	11
FBtr0088782_50	-4.11950679056341	1.58536585365854	11
FBtr0078328_108	-4.11779549267324	2.10144927536232	11
FBtr0301727_265	-4.11715878532074	0.72289156626506	11
FBtr0075448_314	-4.1149343262324	0.22887323943662	11
FBtr0070026_78	-4.11238076374001	16.2921348314607	11
FBtr0082155_547	-4.11218563596734	0.390625	11
FBtr0091678_94	-4.11218563596734	0.462962962962963	11
FBtr0299581_1063	-4.11218563596734	0.615384615384615	11
FBtr0072866_45	-4.11206846923096	16.203007518797	11
FBtr0089915_60	-4.10684312692287	0.607142857142857	11
FBtr0088785_124	-4.10552453716798	4.70198675496689	11
FBtr0081148_709	-4.103887110073	0.473684210526316	11
FBtr0075022_51	-4.10362886487114	2.68774703557312	11
FBtr0081267_254	-4.10362886487114	0.124555160142349	11
FBtr0083188_21	-4.10362886487114	4.08450704225352	11
FBtr0304026_115	-4.10362886487114	0.507246376811594	11
FBtr0072672_101	-4.10317653192531	6.2962962962963	11
FBtr0082231_96	-4.10317653192531	30.2801724137931	11
FBtr0301101_99	-4.10317653192531	0.602409638554217	11
FBtr0084527_293	-4.10135145888561	2.55172413793103	11
FBtr0112851_49	-4.10135145888561	0.459016393442623	11
FBtr0070894_35	-4.10128085962847	6.875	11
FBtr0074802_2326	-4.10128085962847	5.57692307692308	11
FBtr0079231_196	-4.10098779074672	8.68243243243243	11
FBtr0089021_106	-4.10034516363977	4.21052631578947	11
FBtr0099988_194	-4.09844949134293	1.92307692307692	11
FBtr0084502_153	-4.09574322281133	6.83035714285714	11
FBtr0300833_240	-4.09574322281133	0.220994475138122	11
FBtr0340465_278	-4.09574322281133	0.357142857142857	11
FBtr0086302_110	-4.08718645171512	0.897435897435897	11
FBtr0075205_629	-4.08483844647245	0.193236714975845	11
FBtr0080509_110	-4.08483844647245	1.28306878306878	11
FBtr0301544_138	-4.08483844647245	2.125	11
FBtr0088781_114	-4.08279198685326	5.66115702479339	11
FBtr0074167_281	-4.08200707818692	0.403225806451613	11
FBtr0309847_49	-4.08058564067898	4.50819672131148	11
FBtr0073045_422	-4.07730031881601	1.01796407185629	11
FBtr0111029_75	-4.07730031881601	0.785714285714286	11
FBtr0071174_49	-4.07165724545487	3.375	11
FBtr0082364_28	-4.07157491600534	5.17647058823529	11
FBtr0086886_875	-4.06622341717767	1.82926829268293	12
FBtr0302027_344	-4.06622341717767	1.32352941176471	12
FBtr0077342_1515	-4.06414322752297	0.670731707317073	12
FBtr0088447_542	-4.06078730640285	1.35593220338983	12
FBtr0303565_272	-4.06078730640285	1.32867132867133	12
FBtr0074945_228	-4.05795593811731	0.0570676031606673	12
FBtr0074107_535	-4.05737081803298	2.85813630041725	12
FBtr0073042_207	-4.05219144450477	1.26157407407407	12
FBtr0083505_414	-4.0412866681659	4.09090909090909	12
FBtr0077961_14	-4.03789554777079	5.1219512195122	12
FBtr0079633_113	-4.03217014496013	5.06289308176101	12
FBtr0074295_378	-4.02917754570224	2.75390625	12
FBtr0080260_288	-4.02507642470749	0.706806282722513	12
FBtr0072027_150	-4.02506007847829	1.31578947368421	12
FBtr0081415_44	-4.02506007847829	5.18987341772152	12
FBtr0089243_315	-4.02314573175387	0.787878787878788	12
FBtr0075538_284	-4.02263794523466	5.16304347826087	12
FBtr0076847_47	-4.00846686439297	5.5984555984556	12
FBtr0081002_367	-4.0070156131069	0.448717948717949	12
FBtr0343137_29	-4.00193195678027	6.73076923076923	12
FBtr0072179_135	-4.00107952405887	0.142543859649123	12
FBtr0086057_39	-3.99823140766726	3.78640776699029	12
FBtr0072972_127	-3.99529075573977	5.23076923076923	12
FBtr0089106_522	-3.99454623707779	0.537190082644628	12
FBtr0072565_462	-3.9910271804414	0.203619909502262	12
FBtr0086945_52	-3.98981648443106	8.06451612903226	12
FBtr0085123_221	-3.9858478069132	0.127272727272727	12
FBtr0082275_84	-3.98553551240415	6.73371647509579	12
FBtr0074085_144	-3.98052599356446	1.16477272727273	12
FBtr0087287_753	-3.98049115627761	0.941176470588235	12
FBtr0086744_110	-3.98018401357648	0.490196078431373	12
FBtr0075557_354	-3.9799206165667	2.07070707070707	12
FBtr0086833_347	-3.97445861076581	1.0077519379845	12
FBtr0073946_147	-3.96930892271654	0.262237762237762	12
FBtr0085803_175	-3.96813542180935	0.434782608695652	12
FBtr0083829_105	-3.96347820341069	5.14084507042254	12
FBtr0300377_427	-3.96347820341069	1	12
FBtr0072565_693	-3.96057782605262	0.172018348623853	12
FBtr0073185_203	-3.9590755937682	8.93939393939394	12
FBtr0075423_111	-3.9582320210782	1.38461538461538	12
FBtr0085037_55	-3.95354625921672	11.4922480620155	12
FBtr0085974_127	-3.95338502824438	0.260115606936416	12
FBtr0085964_232	-3.94847874660161	1.43979057591623	12
FBtr0072250_68	-3.94817081742932	16.2352941176471	12
FBtr0075671_309	-3.94789336020712	0.338541666666667	13
FBtr0084675_1010	-3.94789336020712	1.97674418604651	13
FBtr0080723_250	-3.94625755374375	0.384615384615385	13
FBtr0081206_139	-3.94599930854189	0.423728813559322	13
FBtr0085137_93	-3.94515624299766	0.289634146341463	13
FBtr0088433_234	-3.94515624299766	16.4380530973451	13
FBtr0091486_214	-3.94264148287785	13.0384615384615	13
FBtr0076241_44	-3.9424802519055	0.272108843537415	13
FBtr0302084_310	-3.93425146665878	7.09302325581395	13
FBtr0075557_444	-3.93333223713065	0.544041450777202	13
FBtr0078413_311	-3.93333223713065	2.94871794871795	13
FBtr0074194_353	-3.93163708504058	0.14367816091954	13
FBtr0089715_227	-3.93163708504058	0.386427898209237	13
FBtr0081266_114	-3.93131939809743	0.849056603773585	13
FBtr0072397_44	-3.92871382984164	17.9130434782609	13
FBtr0084506_174	-3.92854897950843	0.716723549488055	13
FBtr0089233_107	-3.92854897950843	5.83333333333333	13
FBtr0100402_215	-3.92854897950843	5.4040404040404	13
FBtr0113236_347	-3.92854897950843	0.588235294117647	13
FBtr0304995_533	-3.92854897950843	1.38613861386139	13
FBtr0300547_414	-3.92792827770232	0.181451612903226	13
FBtr0080260_535	-3.92760683431998	0.215633423180593	13
FBtr0087375_223	-3.92578176128029	8.13492063492063	13
FBtr0078170_231	-3.92477546603445	4.56989247311828	13
FBtr0079429_366	-3.92287979373761	1.15979381443299	13
FBtr0074166_126	-3.92256749922856	19.5918367346939	13
FBtr0083283_47	-3.92242746079178	27.0950704225352	13
FBtr0079183_697	-3.92073230870171	0.260416666666667	13
FBtr0083323_54	-3.92073230870171	33.4713375796178	13
FBtr0078432_39	-3.91710564744304	36.6666666666667	13
FBtr0089106_58	-3.91489768063715	7.97435897435897	13
FBtr0089988_100	-3.91468185716875	7.3	13
FBtr0084743_209	-3.91262967997457	0.285714285714286	13
FBtr0078468_678	-3.90634090954095	3.09090909090909	13
FBtr0085123_167	-3.90592359725191	0.282051282051282	13
FBtr0073757_47	-3.90430519880733	3.57451403887689	13
FBtr0087493_446	-3.90038596043477	0.569620253164557	13
FBtr0085365_242	-3.89865039525381	2.36666666666667	13
FBtr0088405_89	-3.89845526748114	2.12264150943396	13
FBtr0075657_149	-3.89442723304633	1.56565656565657	13
FBtr0100402_154	-3.89442723304633	8.9873417721519	13
FBtr0072225_60	-3.89118449060753	3.30769230769231	13
FBtr0072503_28	-3.88924785951812	4.45205479452055	13
FBtr0082977_220	-3.88478530859475	0.181297709923664	13
FBtr0082082_33	-3.88257734178886	11.2544802867384	13
FBtr0073546_365	-3.87834308317925	1.05633802816901	13
FBtr0071430_74	-3.87716423348724	0.516528925619835	14
FBtr0082772_51	-3.87716423348724	0.58252427184466	14
FBtr0085178_327	-3.87716423348724	0.962962962962963	14
FBtr0076088_232	-3.87198485995904	2.01754385964912	14
FBtr0084522_19	-3.87167256544999	2.58620689655172	14
FBtr0304026_125	-3.8716265966701	7.5	14
FBtr0086974_123	-3.87108595284688	1.14457831325301	14
FBtr0340465_268	-3.8664472231419	0.306748466257669	14
FBtr0071125_232	-3.86633005640552	1.88679245283019	14
FBtr0111027_435	-3.86613492863285	0.387840670859539	14
FBtr0114586_321	-3.86613492863285	1.56716417910448	14
FBtr0082065_407	-3.86349120629203	0.923202614379085	14
FBtr0072205_34	-3.85920815862919	3.72727272727273	14
FBtr0089485_447	-3.85554244680303	0.531914893617021	14
FBtr0074386_391	-3.84821206305759	0.85	14
FBtr0084039_46	-3.84263756207164	10.5288461538462	14
FBtr0089106_506	-3.83616347129046	3.99328859060403	14
FBtr0085720_125	-3.83176964990158	0.192837465564738	14
FBtr0070918_66	-3.82710364324931	2.89772727272727	14
FBtr0100427_55	-3.82710364324931	27.9918032786885	14
FBtr0079536_218	-3.82688737995594	0.344827586206897	14
FBtr0344454_232	-3.82123717558012	0.275537634408602	14
FBtr0084755_64	-3.81976097945749	8.08510638297872	14
FBtr0079631_26	-3.81922754736313	4.53947368421053	14
FBtr0074617_159	-3.80838782944514	1.84782608695652	14
FBtr0085647_322	-3.80838782944514	0.344827586206897	14
FBtr0089133_32	-3.80349446844684	5.90909090909091	14
FBtr0073245_203	-3.7996651345217	0.933734939759036	14
FBtr0084774_144	-3.79852131909344	0.102389078498294	14
FBtr0088548_20	-3.79852131909344	2.17592592592593	14
FBtr0080500_116	-3.79748305310626	0.571428571428571	14
FBtr0111163_50	-3.79561919406572	14.1975308641975	14
FBtr0299614_123	-3.79438987799557	2.90322580645161	14
FBtr0073411_348	-3.79412749770456	5.95238095238095	14
FBtr0082091_154	-3.79216123975753	0.818181818181818	14
FBtr0078828_43	-3.78878164192128	5.28089887640449	14
FBtr0308620_245	-3.78727940963685	0.164473684210526	14
FBtr0086969_80	-3.78207890593743	11.440329218107	14
FBtr0076624_118	-3.77615837000461	0.305343511450382	14
FBtr0082364_37	-3.77232528323341	4.84375	14
FBtr0085802_666	-3.7723236626018	0.093984962406015	14
FBtr0074194_90	-3.76975052591116	0.607476635514019	14
FBtr0081203_46	-3.76975052591116	0.62200956937799	14
FBtr0070626_335	-3.76714428907359	0.458333333333333	14
FBtr0086724_67	-3.76457115238296	1.34969325153374	14
FBtr0085203_244	-3.76153605299931	0.236363636363636	15
FBtr0087349_254	-3.76141888626293	4.1304347826087	15
FBtr0088139_345	-3.76141888626293	0.386904761904762	15
FBtr0071660_264	-3.75727590899924	1.36363636363636	15
FBtr0347200_2449	-3.75727590899924	3.0188679245283	15
FBtr0088153_28	-3.75724285720148	0.791855203619909	15
FBtr0084813_197	-3.75623951273472	8.27242524916944	15
FBtr0089204_120	-3.75297928190311	26.4935064935065	15
FBtr0100543_22	-3.75297928190311	13.3928571428571	15
FBtr0308620_59	-3.75091769938599	4.16666666666667	15
FBtr0083273_252	-3.75063127666044	0.961538461538461	15
FBtr0082418_22	-3.75062461689728	13.7	15
FBtr0072828_36	-3.74834456269535	19.1916167664671	15
FBtr0089427_156	-3.74834456269535	10.0423728813559	15
FBtr0075671_282	-3.74812873922695	0.163934426229508	15
FBtr0336809_36	-3.74812873922695	0.28428093645485	15
FBtr0085896_39	-3.7477999083749	6.18881118881119	15
FBtr0074916_339	-3.74550459108437	0.38135593220339	15
FBtr0304985_179	-3.7453094633117	0.431034482758621	15
FBtr0302724_297	-3.74519229657532	0.43859649122807	15
FBtr0333742_412	-3.74244325773932	0.463917525773196	15
FBtr0077744_91	-3.73776060809295	0.483271375464684	15
FBtr0070994_109	-3.73440468697283	3.35616438356164	15
FBtr0083911_37	-3.73440468697283	41.8421052631579	15
FBtr0344971_2938	-3.73440468697283	0.686274509803922	15
FBtr0071602_143	-3.73190214953934	0.756756756756757	15
FBtr0087193_107	-3.73190214953934	7.27272727272727	15
FBtr0332210_411	-3.73126102417825	1.33561643835616	15
FBtr0070435_302	-3.72188268240067	0.754716981132076	15
FBtr0088179_120	-3.71586024332823	0.309734513274336	15
FBtr0085992_586	-3.71492039496508	0.526315789473684	15
FBtr0079536_396	-3.71318425223608	0.686274509803922	15
FBtr0071636_544	-3.71298912446341	1.73913043478261	15
FBtr0082155_553	-3.71298912446341	0.14367816091954	15
FBtr0084529_362	-3.71298912446341	0.793650793650794	15
FBtr0084588_182	-3.71298912446341	0.368550368550369	15
FBtr0086783_133	-3.71298912446341	1.58878504672897	15
FBtr0089094_671	-3.71298912446341	0.774647887323944	15
FBtr0082325_357	-3.71287195772703	0.466666666666667	15
FBtr0078953_8	-3.70485165844942	1.35802469135802	15
FBtr0073339_27	-3.70476118421925	2.24852071005917	15
FBtr0081415_170	-3.70443235336721	0.703125	15
FBtr0072369_207	-3.70208434812454	0.3515625	15
FBtr0086974_198	-3.70208434812454	0.379746835443038	15
FBtr0452090_181	-3.70208434812454	5.07874015748032	15
FBtr0080854_190	-3.69831083465056	9.59375	16
FBtr0086886_742	-3.69748042134706	3.7	16
FBtr0083316_89	-3.69610286784467	20.5747126436782	16
FBtr0301626_34	-3.68753237392136	15.8252427184466	16
FBtr0078686_143	-3.68560168096773	3.98148148148148	16
FBtr0079026_97	-3.68560168096773	9.24528301886792	16
FBtr0302084_792	-3.68103800819104	1.42857142857143	16
FBtr0300377_146	-3.67966045468865	1.11940298507463	16
FBtr0073964_28	-3.67448108116045	2.6219512195122	16
FBtr0073082_126	-3.67332270381555	4.27966101694915	16
FBtr0100008_157	-3.67198836226663	33.7941176470588	16
FBtr0075054_29	-3.67013323185217	5.3968253968254	16
FBtr0088210_211	-3.67013323185217	1.73267326732673	16
FBtr0080866_28	-3.66828781315361	13.5326086956522	16
FBtr0085842_241	-3.66816697390514	0.266272189349112	16
FBtr0087548_81	-3.6637461595101	0.336538461538462	16
FBtr0072528_97	-3.66188849093811	32.1666666666667	16
FBtr0084357_154	-3.66066868245353	0.154968094804011	16
FBtr0087255_38	-3.66018518442647	8.20388349514563	16
FBtr0083611_317	-3.65963956533965	0.994764397905759	16
FBtr0088447_360	-3.65825449147284	0.934065934065934	16
FBtr0085758_169	-3.65328134211944	0.3	16
FBtr0080087_68	-3.64976390611466	21.3571428571429	16
FBtr0082082_18	-3.64786823381782	35.3968253968254	16
FBtr0071015_160	-3.64755593930877	0.825688073394495	16
FBtr0086900_300	-3.64608209178256	1.14678899082569	16
FBtr0088223_132	-3.6456619012505	13.4722222222222	16
FBtr0088369_769	-3.64017580993755	0.545454545454545	16
FBtr0452090_194	-3.63864878266858	2.7027027027027	16
FBtr0071089_35	-3.63111352615276	9.16666666666667	16
FBtr0072826_189	-3.63111352615276	0.944444444444444	16
FBtr0087569_104	-3.63111352615276	1.41414141414141	16
FBtr0088993_189	-3.62302910217817	4.59737827715356	16
FBtr0070924_54	-3.61962213721078	0.517241379310345	16
FBtr0085836_66	-3.61539402573139	5.55652173913044	16
FBtr0076165_103	-3.61337842657103	0.177865612648221	16
FBtr0088932_1163	-3.61337842657103	0.24390243902439	16
FBtr0300832_112	-3.61337842657103	3.55828220858896	16
FBtr0087946_141	-3.61212096958192	2.31638418079096	16
FBtr0308325_297	-3.61212096958192	3.48101265822785	16
FBtr0085808_103	-3.60871241991876	11.0473815461347	16
FBtr0072506_135	-3.60786884722877	1.3963963963964	16
FBtr0080231_239	-3.60653033850332	0.357142857142857	16
FBtr0070668_152	-3.60621804399427	0.789473684210526	16
FBtr0078967_78	-3.60247365023215	0.574712643678161	17
FBtr0082817_167	-3.60247365023215	1.32867132867133	17
FBtr0077907_73	-3.59811557275217	6.51315789473684	17
FBtr0075086_222	-3.59780764357988	7.27722772277228	17
FBtr0299789_47	-3.59589437989431	1.26436781609195	17
FBtr0084357_148	-3.59567855642591	0.142071494042163	17
FBtr0084962_104	-3.59227000676274	15.0657894736842	17
FBtr0070028_388	-3.59042505846502	0.727699530516432	17
FBtr0074762_430	-3.59030374881572	1.77514792899408	17
FBtr0082329_105	-3.58645328471935	10.546875	17
FBtr0084739_67	-3.58624706054455	0.957446808510638	17
FBtr0070948_32	-3.58510324511629	7.46666666666667	17
FBtr0080445_70	-3.58167315959615	16.0382513661202	17
FBtr0082092_269	-3.58127391119114	6.26865671641791	17
FBtr0302644_111	-3.58127391119114	0.184210526315789	17
FBtr0082808_99	-3.58072410506278	0.963302752293578	17
FBtr0070988_241	-3.5794519667383	1.36363636363636	17
FBtr0075408_233	-3.57877953526666	1.68224299065421	17
FBtr0083220_47	-3.57877953526666	14.0691489361702	17
FBtr0086783_127	-3.5763325550956	0.309278350515464	17
FBtr0079491_45	-3.57554850838047	0.37037037037037	17
FBtr0307379_400	-3.57554850838047	0.425531914893617	17
FBtr0076366_238	-3.57400334100475	5.31746031746032	17
FBtr0083086_91	-3.57336642696504	2.15384615384615	17
FBtr0088911_103	-3.57036913485227	0.171370967741935	17
FBtr0079576_267	-3.57001087156333	0.518867924528302	17
FBtr0087268_106	-3.56821886669314	0.307692307692308	17
FBtr0079648_223	-3.56673256413114	0.384615384615385	17
FBtr0074077_87	-3.56357404104602	1.56716417910448	17
FBtr0077365_14	-3.56139195963059	2.61538461538462	17
FBtr0089503_23	-3.560105965408	1.9205298013245	17
FBtr0084656_124	-3.55541841805742	0.397727272727273	17
FBtr0084289_225	-3.55510612354837	0.692307692307692	17
FBtr0089484_40	-3.55392672169626	1.23188405797101	17
FBtr0073805_202	-3.54988078124028	9.3	17
FBtr0087211_100	-3.5472206389736	10.8185053380783	17
FBtr0071118_206	-3.54680279703797	11.4705882352941	17
FBtr0081356_186	-3.54655007582613	0.491803278688525	17
FBtr0302277_427	-3.54302766293237	0.961538461538461	17
FBtr0080065_37	-3.54168300215646	7.03703703703704	17
FBtr0085416_258	-3.54078035796552	2.05263157894737	17
FBtr0088583_224	-3.53857239115963	7.32673267326733	17
FBtr0072227_145	-3.53832673475968	10.8035714285714	17
FBtr0081978_59	-3.53564529948726	3.23170731707317	17
FBtr0072605_69	-3.53315928285801	8.01136363636364	17
FBtr0088781_121	-3.53315928285801	1.8359375	17
FBtr0113395_210	-3.53315928285801	0.860215053763441	17
FBtr0082065_431	-3.5321228865935	0.216606498194946	18
FBtr0078509_443	-3.53192775882083	1.04545454545455	18
FBtr0083691_188	-3.53192775882083	1.25	18
FBtr0331303_37	-3.53054490123981	5.83333333333333	18
FBtr0086054_569	-3.52797990932981	0.162162162162162	18
FBtr0088377_73	-3.52766761482076	4.56896551724138	18
FBtr0085178_297	-3.5268834026943	0.227272727272727	18
FBtr0087618_376	-3.52481949842914	1.44444444444444	18
FBtr0076711_129	-3.52368328223368	3.07843137254902	18
FBtr0302354_186	-3.52368328223368	0.280898876404494	18
FBtr0078094_142	-3.52337098772463	1.5979381443299	18
FBtr0087841_66	-3.52133527699101	6.69724770642202	18
FBtr0074989_69	-3.52102298248196	99.8809523809524	18
FBtr0100140_313	-3.52102298248196	0.120967741935484	18
FBtr0078140_79	-3.51819161419643	1.45833333333333	18
FBtr0078523_74	-3.51819161419643	9.6875	18
FBtr0084378_103	-3.51673135021353	0.584415584415584	18
FBtr0301229_110	-3.51673135021353	3.59060402684564	18
FBtr0071661_99	-3.51601346364228	3.00724637681159	18
FBtr0073082_108	-3.51291220897418	1.57692307692308	18
FBtr0078202_87	-3.50907509099065	1.34920634920635	18
FBtr0088882_13	-3.50745669254607	10.0980392156863	18
FBtr0076459_150	-3.50582657387466	6.9	18
FBtr0085825_498	-3.50479639279435	1.31768953068592	18
FBtr0080509_498	-3.50290284827488	0.319148936170213	18
FBtr0085203_491	-3.50050476052592	5.09174311926606	18
FBtr0071679_100	-3.49594058141256	0.866666666666667	18
FBtr0077365_211	-3.49456306384601	0.647840531561462	18
FBtr0074114_56	-3.48941322178136	5.72222222222222	18
FBtr0085773_345	-3.48941322178136	1.15384615384615	18
FBtr0300658_157	-3.48646043511886	0.241935483870968	18
FBtr0074924_88	-3.48546316432331	0.283018867924528	18
FBtr0085941_332	-3.48406234736991	1.72607879924953	18
FBtr0070270_124	-3.48365828750714	13.8983050847458	18
FBtr0301479_374	-3.4835759580576	4.2090395480226	18
FBtr0088017_103	-3.47862561217887	0.193798449612403	18
FBtr0087517_142	-3.4690207511673	0.0943396226415094	18
FBtr0084878_49	-3.46818442167763	26.4102564102564	18
FBtr0074810_258	-3.46800725856555	3.25581395348837	18
FBtr0086450_826	-3.46800725856555	0.369318181818182	18
FBtr0079975_96	-3.46569004575315	1.79856115107914	18
FBtr0075505_111	-3.45833179829683	24.8	18
FBtr0089096_97	-3.4580246555957	0.288461538461538	18
FBtr0070467_343	-3.45776446940215	0.655339805825243	19
FBtr0085429_190	-3.45776446940215	1.38888888888889	19
FBtr0072249_111	-3.45727964533876	11.8055555555556	19
FBtr0079490_313	-3.45509756392333	0.384615384615385	19
FBtr0075704_271	-3.45251097144126	3.1	19
FBtr0111027_361	-3.45174200852162	5.30944625407166	19
FBtr0302084_782	-3.44977575057459	6.26126126126126	19
FBtr0087618_100	-3.44946345606554	2.20394736842105	19
FBtr0071274_155	-3.44942468497328	19.8366013071895	19
FBtr0078968_30	-3.44942468497328	9.86111111111111	19
FBtr0085137_109	-3.44942468497328	1.46699266503668	19
FBtr0085175_554	-3.44920607767433	0.615384615384615	19
FBtr0080484_330	-3.44901555155367	0.666666666666667	19
FBtr0113743_287	-3.44787173612541	0.475409836065574	19
FBtr0078870_103	-3.44711987925682	2.74869109947644	19
FBtr0083273_616	-3.44504264167049	0.318181818181818	19
FBtr0079355_137	-3.4426923625972	5.79268292682927	19
FBtr0082483_87	-3.44179806590809	1.16071428571429	19
FBtr0086058_709	-3.43841846807184	0.237529691211401	19
FBtr0071212_305	-3.43278896186606	9.91666666666667	19
FBtr0078013_28	-3.43178758625833	0.901639344262295	19
FBtr0100436_40	-3.43067746610081	14.3560606060606	19
FBtr0089021_94	-3.42702689906081	0.529801324503311	19
FBtr0080246_379	-3.42601145944854	2.78350515463918	19
FBtr0087517_104	-3.42601145944854	0.663507109004739	19
FBtr0088880_154	-3.42579519615517	3.13953488372093	19
FBtr0089245_336	-3.42579519615517	0.9375	19
FBtr0075775_670	-3.42404360326691	0.725806451612903	19
FBtr0112672_372	-3.41825993963934	22.2380952380952	19
FBtr0072565_583	-3.4174554117263	0.384615384615385	19
FBtr0083308_76	-3.41457812530725	0.821917808219178	19
FBtr0076867_235	-3.4144508764132	0.798319327731092	19
FBtr0083082_146	-3.41137339935664	1.47668393782383	19
FBtr0085203_306	-3.41137339935664	0.232974910394265	19
FBtr0075077_67	-3.41113804186302	25.6016597510373	19
FBtr0078383_45	-3.4094777270598	5.85616438356164	19
FBtr0087501_115	-3.40904048849011	1.79347826086957	19
FBtr0083843_394	-3.40703545945082	8.63636363636364	19
FBtr0070507_110	-3.39857295072093	5.29411764705882	19
FBtr0089243_67	-3.39857295072093	6.23616236162362	19
FBtr0088716_87	-3.39479943724695	10.5769230769231	19
FBtr0083263_402	-3.39469562870701	0.639097744360902	19
FBtr0075983_133	-3.39303531390379	0.942028985507246	19
FBtr0072743_182	-3.38842003125064	0.186246418338109	19
FBtr0114615_51	-3.38842003125064	4.90654205607477	19
FBtr0082626_116	-3.3880043434407	0.181531176006314	19
FBtr0082113_78	-3.38324065772243	0.909090909090909	20
FBtr0072521_496	-3.38213053756491	0.247933884297521	20
FBtr0085803_60	-3.38213053756491	2.20588235294118	20
FBtr0084558_294	-3.3798541128862	0.377358490566038	20
FBtr0073747_303	-3.37857284755934	0.422535211267606	20
FBtr0086058_320	-3.37857284755934	1.30285714285714	20
FBtr0070616_241	-3.373495889666	9.38432835820896	20
FBtr0086535_40	-3.3730352107422	2.38853503184713	20
FBtr0080369_26	-3.37156193028469	9.14728682170543	20
FBtr0310027_433	-3.37156193028469	7.79239766081871	20
FBtr0071460_52	-3.37123309943264	0.424528301886792	20
FBtr0073310_147	-3.37055401440724	2.38636363636364	20
FBtr0085823_217	-3.37055401440724	1.54761904761905	20
FBtr0074412_151	-3.36894933654733	0.526315789473684	20
FBtr0306559_459	-3.36611330455114	0.155172413793103	20
FBtr0081984_54	-3.36605372590444	0.203252032520325	20
FBtr0080389_109	-3.36574143139539	0.167832167832168	20
FBtr0077368_272	-3.36537464087903	0.182926829268293	20
FBtr0070608_159	-3.36347896858219	0.0978473581213307	20
FBtr0087375_250	-3.36316667407314	0.205655526992288	20
FBtr0074771_95	-3.36259111332712	0.390946502057613	20
FBtr0113743_151	-3.36259111332712	0.701298701298701	20
FBtr0075500_18	-3.35807939749531	0.576923076923077	20
FBtr0088633_205	-3.35757766362616	0.284090909090909	20
FBtr0302027_114	-3.35726536911711	1.16751269035533	20
FBtr0344896_904	-3.35533534059708	0.0819672131147541	20
FBtr0082354_212	-3.35520852821226	13.0392156862745	20
FBtr0084476_84	-3.35508721856296	0.405405405405405	20
FBtr0080121_87	-3.35221592895438	15.7207207207207	20
FBtr0081765_47	-3.35221592895438	2.57377049180328	20
FBtr0072792_104	-3.35015596706888	2.60330578512397	20
FBtr0086027_336	-3.34982713621683	0.77720207253886	20
FBtr0072931_611	-3.34948353559724	0.478723404255319	20
FBtr0078509_134	-3.34948353559724	4.11764705882353	20
FBtr0082031_128	-3.34614870017111	1.30769230769231	20
FBtr0299515_138	-3.34614870017111	1.3563829787234	20
FBtr0084460_425	-3.34493516608219	0.357142857142857	20
FBtr0074144_829	-3.34375813278657	0.632352941176471	20
FBtr0305052_124	-3.34375813278657	3.30357142857143	20
FBtr0080856_779	-3.34296947238313	0.313479623824451	20
FBtr0084161_136	-3.34071487189391	1.84563758389262	20
FBtr0085178_133	-3.33843631943783	0.368421052631579	20
FBtr0080044_78	-3.33598933926678	0.655737704918033	20
FBtr0114615_35	-3.33598933926678	0.524691358024691	20
FBtr0073678_828	-3.33536901611063	0.378787878787879	20
FBtr0083255_70	-3.33325694590963	1.77835051546392	21
FBtr0089758_636	-3.33110666414353	0.545454545454545	21
FBtr0081867_33	-3.32987734807338	0.979381443298969	21
FBtr0077715_105	-3.32837511578895	0.681818181818182	21
FBtr0084253_75	-3.32276687971467	22.1428571428571	21
FBtr0088684_55	-3.3220975601015	2.83057851239669	21
FBtr0076821_172	-3.32027410769342	0.882352941176471	21
FBtr0081410_176	-3.32020188780466	0.54054054054054	21
FBtr0302300_94	-3.32020188780466	22.0769230769231	21
FBtr0086062_89	-3.3201114135745	3.33333333333333	21
FBtr0085203_231	-3.31783562822059	0.488721804511278	21
FBtr0335275_99	-3.31682771234313	0.469613259668508	21
FBtr0071175_155	-3.31493204004629	52.3711340206186	21
FBtr0074190_199	-3.31493204004629	3.46938775510204	21
FBtr0070972_90	-3.31445576501841	1.54545454545455	21
FBtr0082508_121	-3.31445576501841	13.0833333333333	21
FBtr0310044_203	-3.30781113267961	1.14578254509995	21
FBtr0070141_119	-3.30666159967637	1.46907216494845	21
FBtr0075775_121	-3.30575895548543	4.58984375	21
FBtr0086942_102	-3.30355098867954	0.664961636828645	21
FBtr0087072_106	-3.30263175915141	12.156862745098	21
FBtr0074306_202	-3.30136138689969	6.75438596491228	21
FBtr0073249_527	-3.30092810636311	0.224787363304982	21
FBtr0072520_147	-3.29848962689028	4.74226804123711	21
FBtr0070151_247	-3.29828390984313	3.38235294117647	21
FBtr0070724_174	-3.29828390984313	0.447761194029851	21
FBtr0100402_324	-3.29828390984313	3.02325581395349	21
FBtr0301617_153	-3.29690635634074	2.3728813559322	21
FBtr0071118_215	-3.29638823754629	11.2921348314607	21
FBtr0081224_195	-3.29521120425067	0.216216216216216	21
FBtr0079747_401	-3.28901140630137	0.4375	21
FBtr0086027_176	-3.28826636842735	8.75	21
FBtr0087623_39	-3.2864051694638	0.746268656716418	21
FBtr0077961_210	-3.28608428701192	0.13184584178499	21
FBtr0074921_373	-3.27994582439028	0.444915254237288	21
FBtr0084506_170	-3.27994582439028	1.32786885245902	21
FBtr0305029_14	-3.27385498736795	1.10091743119266	21
FBtr0074839_470	-3.27086134117901	2.82377919320594	21
FBtr0087862_290	-3.26985769732431	3.38983050847458	21
FBtr0072565_162	-3.2690410480514	10.9633027522936	21
FBtr0304995_529	-3.2690410480514	7.58064516129032	21
FBtr0079576_336	-3.26304929067329	1.90647482014388	21
FBtr0084591_864	-3.26304929067329	0.962800875273523	21
FBtr0089146_148	-3.26304929067329	1.03896103896104	21
FBtr0080468_288	-3.26091917893247	0.373831775700935	21
FBtr0074677_314	-3.26011722211193	6.09195402298851	22
FBtr0083716_285	-3.25786991714508	1.15044247787611	22
FBtr0075205_418	-3.25616716465389	0.170731707317073	22
FBtr0071907_47	-3.25450898603765	55.2777777777778	22
FBtr0086969_410	-3.25151169392487	1.18589743589744	22
FBtr0088091_479	-3.24932961250944	0.471014492753623	22
FBtr0075944_47	-3.24835942780484	3.67816091954023	22
FBtr0077988_222	-3.24835942780484	1.78571428571429	22
FBtr0087853_121	-3.24155897341086	2.41666666666667	22
FBtr0083529_156	-3.23972475149787	1.13756613756614	22
FBtr0088210_114	-3.23840616174298	21.7575757575758	22
FBtr0073546_310	-3.23580370175132	2.58928571428571	22
FBtr0076882_239	-3.23580370175132	0.216346153846154	22
FBtr0081502_31	-3.23580370175132	1.36363636363636	22
FBtr0070918_47	-3.23390802945448	0.681818181818182	22
FBtr0083263_406	-3.23279072831279	0.506329113924051	22
FBtr0087806_72	-3.23204569043877	0.769230769230769	22
FBtr0076951_225	-3.23062432822311	5.49019607843137	22
FBtr0306331_109	-3.22903579862741	8.07692307692308	22
FBtr0083370_88	-3.22846846973272	0.806451612903226	22
FBtr0072515_146	-3.22511656025484	0.331325301204819	22
FBtr0086735_150	-3.22489892541244	0.201612903225806	22
FBtr0070877_18	-3.22318748793283	5.0625	22
FBtr0080148_201	-3.22318586730122	3.36158192090396	22
FBtr0086886_885	-3.22318586730122	5.89285714285714	22
FBtr0089204_212	-3.2230032531156	33.1481481481482	22
FBtr0083959_1685	-3.22006807629013	0.514705882352941	22
FBtr0089006_247	-3.21991007800491	3.42592592592593	22
FBtr0078732_69	-3.21971955188424	0.364963503649635	22
FBtr0075228_72	-3.21768143976687	0.611979166666667	22
FBtr0082812_50	-3.21768143976687	0.943396226415094	22
FBtr0309848_308	-3.21439773853551	0.480769230769231	22
FBtr0074947_102	-3.21430184193062	18.7621832358674	22
FBtr0085124_135	-3.21430184193062	2.04081632653061	22
FBtr0078144_78	-3.21228624277026	0.792880258899676	22
FBtr0290059_73	-3.21202605657671	2.45098039215686	22
FBtr0070225_130	-3.21197394826121	2.08333333333333	22
FBtr0080854_384	-3.20912246840241	5.21276595744681	22
FBtr0088140_101	-3.20881017389336	0.818181818181818	22
FBtr0076075_261	-3.20730794160894	2.10431654676259	22
FBtr0070848_221	-3.20656083995959	0.272727272727273	22
FBtr0082246_324	-3.20596205750175	15.1639344262295	22
FBtr0083716_228	-3.20321568834437	3.31081081081081	22
FBtr0073249_300	-3.20138146643139	0.439503619441572	22
FBtr0080856_268	-3.20123902661086	7.20095693779904	22
FBtr0078486_132	-3.20106917192234	3.84146341463415	23
FBtr0089243_271	-3.20106917192234	1.80522565320665	23
FBtr0081142_95	-3.19891906124824	0.892857142857143	23
FBtr0078528_212	-3.19605965308265	1.15384615384615	23
FBtr0089330_133	-3.1957473585736	5	23
FBtr0113271_205	-3.1957473585736	12.2941176470588	23
FBtr0088377_66	-3.19458637262514	0.619834710743802	23
FBtr0100641_424	-3.19458637262514	0.26813880126183	23
FBtr0078523_63	-3.19373968772004	9.6	23
FBtr0080470_86	-3.19033425027198	1.91135734072022	23
FBtr0072867_10	-3.1882218061121	3.48920863309353	23
FBtr0075151_312	-3.18536110091858	0.294117647058824	23
FBtr0306039_59	-3.18536110091858	0.849056603773585	23
FBtr0085122_107	-3.18291883330959	0.33112582781457	23
FBtr0078328_114	-3.18207739968722	5	23
FBtr0085704_196	-3.18207739968722	1.38443935926773	23
FBtr0302767_93	-3.18207739968722	0.833333333333333	23
FBtr0078388_344	-3.17996075211405	0.24390243902439	23
FBtr0080873_89	-3.17996075211405	4.375	23
FBtr0070723_433	-3.17986943288132	0.155440414507772	23
FBtr0073146_912	-3.17986943288132	1.65168539325843	23
FBtr0078875_30	-3.17986943288132	1.95402298850575	23
FBtr0079746_67	-3.17742716527234	0.714285714285714	23
FBtr0111121_140	-3.17694234120895	0.769230769230769	23
FBtr0078751_26	-3.17445632457971	8.27868852459016	23
FBtr0086039_13	-3.17445632457971	4.35714285714286	23
FBtr0082078_65	-3.17117262334834	26.2631578947368	23
FBtr0081415_224	-3.16896465654245	1.91860465116279	23
FBtr0082534_655	-3.16896465654245	0.0407166123778502	23
FBtr0076851_77	-3.16373931423436	1.19047619047619	23
FBtr0070209_247	-3.16342701972531	2.34939759036145	23
FBtr0072163_9	-3.16342701972531	16.7708333333333	23
FBtr0076768_135	-3.15978192177676	0.930232558139535	23
FBtr0079543_129	-3.15892890380855	53.9516129032258	23
FBtr0072834_81	-3.15801391142369	3.75647668393782	23
FBtr0071140_41	-3.15590146726381	0.391061452513967	23
FBtr0088017_152	-3.15252224338644	0.171232876712329	23
FBtr0086969_124	-3.15138004858979	8.77952755905512	23
FBtr0083908_289	-3.15055811321678	1.02564102564103	23
FBtr0081915_101	-3.14802412746967	4.72972972972973	23
FBtr0089628_144	-3.14802412746967	53.348623853211	23
FBtr0085806_105	-3.14486754769296	1.30769230769231	23
FBtr0111134_70	-3.14125801473781	2.10526315789474	23
FBtr0079955_137	-3.13905004793192	1.69230769230769	23
FBtr0081780_62	-3.13905004793192	14.2753623188406	23
FBtr0085178_97	-3.13905004793192	1.75	23
FBtr0301479_378	-3.13680274296507	0.601503759398496	24
FBtr0112672_395	-3.13396277135409	4.10714285714286	24
FBtr0078404_35	-3.13285824307166	56.7	24
FBtr0078406_52	-3.13285824307166	1.953125	24
FBtr0083223_105	-3.13138184997213	2.41176470588235	24
FBtr0081887_86	-3.13015811062627	1.62087912087912	24
FBtr0080246_583	-3.12571051007561	0.305343511450382	24
FBtr0290046_187	-3.12475415119794	4.38172043010753	24
FBtr0080439_105	-3.11685270050168	0.95959595959596	24
FBtr0073082_122	-3.11641436676907	3.24626865671642	24
FBtr0078192_180	-3.11532687190371	7.34177215189873	24
FBtr0307379_419	-3.11532687190371	1.56626506024096	24
FBtr0082432_263	-3.11493943681611	2	24
FBtr0087601_352	-3.11351224174135	0.574412532637076	24
FBtr0082866_49	-3.1063810450883	1	24
FBtr0086207_151	-3.10541973434405	4.03326403326403	24
FBtr0079955_38	-3.10038603442893	0.700636942675159	24
FBtr0080566_35	-3.0968794297084	28.4939759036145	24
FBtr0076848_237	-3.09484839761179	1.01431980906921	24
FBtr0070120_112	-3.09315858553619	0.789473684210526	24
FBtr0079817_14	-3.09059359362619	0.701754385964912	24
FBtr0088781_85	-3.09050311939602	14.0151515151515	24
FBtr0080919_81	-3.08829197691787	24.0666666666667	24
FBtr0073310_364	-3.08515976534899	2.4738219895288	24
FBtr0076403_60	-3.08515976534899	9.37007874015748	24
FBtr0082102_325	-3.08515976534899	1.74698795180723	24
FBtr0114586_311	-3.08297016356914	0.641025641025641	24
FBtr0081128_130	-3.07851513301019	0.629370629370629	24
FBtr0089758_1382	-3.07425498901011	0.509259259259259	24
FBtr0345109_724	-3.07267229642746	1.25	24
FBtr0089121_79	-3.06709223787686	13.8222222222222	24
FBtr0079566_32	-3.06327309663752	0.984455958549223	24
FBtr0086298_862	-3.0591352867929	28.6680327868853	24
FBtr0078732_79	-3.05879330680492	4.45402298850575	24
FBtr0081340_13	-3.05879330680492	1.41509433962264	24
FBtr0079613_37	-3.05856795789822	11.8010752688172	24
FBtr0087184_411	-3.05856795789822	0.814249363867685	24
FBtr0073691_27	-3.05064982472085	4.77477477477478	24
FBtr0076236_547	-3.05064982472085	0.56	24
FBtr0082141_142	-3.05064982472085	0.297029702970297	24
FBtr0071319_83	-3.0479233677529	0.324074074074074	24
FBtr0080956_43	-3.0479233677529	7.3728813559322	24
FBtr0076848_225	-3.04260155440416	0.0819672131147541	24
FBtr0084020_120	-3.04260155440416	0.470588235294118	24
FBtr0070435_352	-3.04022987244536	0.198412698412698	25
FBtr0084574_44	-3.04022987244536	2.5974025974026	25
FBtr0077398_196	-3.03943275387293	1.0625	25
FBtr0083899_422	-3.03624352816085	0.298165137614679	25
FBtr0085914_563	-3.03624352816085	0.352941176470588	25
FBtr0086252_78	-3.03503014423043	0.597826086956522	25
FBtr0089490_159	-3.02996820447429	0.666666666666667	25
FBtr0074099_240	-3.02490069185917	1.32075471698113	25
FBtr0089716_239	-3.02371325345156	0.24390243902439	25
FBtr0078462_116	-3.01538161380332	1.69354838709677	25
FBtr0074989_151	-3.01304852588075	1.34105960264901	25
FBtr0299658_311	-3.00911016207356	14.2727272727273	25
FBtr0079747_634	-3.00792906429755	0.277777777777778	25
FBtr0310440_59	-3.00650770208189	1.85	25
FBtr0074825_124	-3.00542542159699	11.5254237288136	25
FBtr0086039_162	-3.00536407238754	1.53409090909091	25
FBtr0087774_109	-3.00472404471352	0.263157894736842	25
FBtr0089223_114	-3.004299735276	3.57954545454545	25
FBtr0071641_141	-2.99702428795868	11.4921465968586	25
FBtr0079902_26	-2.99388986763179	35.3125	25
FBtr0075151_654	-2.99339495893713	6.34615384615385	25
FBtr0072157_651	-2.99288357238595	0.162037037037037	25
FBtr0079300_114	-2.99288357238595	0.24390243902439	25
FBtr0077851_46	-2.99233024483053	6.15942028985507	25
FBtr0080027_109	-2.98892165923153	3.77358490566038	25
FBtr0081358_250	-2.9882816315575	1.21756487025948	25
FBtr0301544_192	-2.98821558540892	3.17460317460318	25
FBtr0083261_565	-2.98691215963993	0.30952380952381	25
FBtr0088952_132	-2.98362845840857	0.697674418604651	25
FBtr0089427_172	-2.98335920620322	2.10843373493976	25
FBtr0078121_928	-2.97909906220315	0.733333333333333	25
FBtr0070317_223	-2.97801194193951	0.258064516129032	25
FBtr0336765_560	-2.97801194193951	4.24528301886792	25
FBtr0087059_62	-2.97716836924952	1.70940170940171	25
FBtr0078563_110	-2.97583148115569	0.483870967741935	25
FBtr0081040_151	-2.97391968867494	5.12987012987013	25
FBtr0346001_1689	-2.96962306157881	0.409836065573771	25
FBtr0085203_369	-2.96946183060647	0.14	25
FBtr0289939_393	-2.96946183060647	0.365853658536585	25
FBtr0300787_33	-2.96946183060647	24.0384615384615	25
FBtr0089094_635	-2.96856342910518	1.31147540983607	25
FBtr0273412_198	-2.96727505633614	10.1315789473684	25
FBtr0081994_267	-2.9671245948687	10	25
FBtr0080493_454	-2.96710716560064	0.982142857142857	25
FBtr0083410_107	-2.96339460182319	0.340909090909091	25
FBtr0087375_246	-2.96265664904714	0.336927223719677	26
FBtr0078716_915	-2.9615695287835	1.09375	26
FBtr0089427_320	-2.96149892952635	2.01219512195122	26
FBtr0084558_355	-2.95878481043983	1.57407407407407	26
FBtr0308325_43	-2.95866756124082	5.36697247706422	26
FBtr0083204_559	-2.95596129270921	0.410958904109589	26
FBtr0072551_207	-2.9557528067401	2.89308176100629	26
FBtr0111291_36	-2.95323524091886	45.9649122807018	26
FBtr0339099_50	-2.95160512224744	7.11764705882353	26
FBtr0081503_103	-2.95066475244463	14.7972972972973	26
FBtr0074011_81	-2.9505734332119	17.7868852459016	26
FBtr0085371_168	-2.94771388740267	5.73529411764706	26
FBtr0071184_733	-2.94505651637034	1.05072463768116	26
FBtr0070058_61	-2.94484803040123	18.1854838709677	26
FBtr0080509_144	-2.93962268809314	2.67567567567568	26
FBtr0086207_24	-2.93537853255984	4.71052631578947	26
FBtr0080246_200	-2.93508152987267	15.0824175824176	26
FBtr0076499_51	-2.93483387823938	0.474452554744526	26
FBtr0081352_529	-2.93483387823938	4.07407407407407	26
FBtr0086027_452	-2.93413102005589	1.38728323699422	26
FBtr0088360_61	-2.93413102005589	6.66666666666667	26
FBtr0071093_109	-2.93148729771507	3.72549019607843	26
FBtr0113352_36	-2.92951206489065	5.92760180995475	26
FBtr0074209_14	-2.92390750132845	5	26
FBtr0075151_283	-2.91268611682385	1.28865979381443	26
FBtr0088063_84	-2.91268611682385	8.87323943661972	26
FBtr0070356_39	-2.91007987998628	0.363636363636364	26
FBtr0113743_199	-2.9083739236676	0.202205882352941	26
FBtr0084675_356	-2.90750674329564	9.24050632911392	26
FBtr0070763_213	-2.90604148448505	0.843373493975904	26
FBtr0070405_73	-2.90435447717561	21.5486725663717	26
FBtr0083805_150	-2.90435447717561	0.8	26
FBtr0100402_350	-2.90435447717561	1.7910447761194	26
FBtr0073115_161	-2.90427157764197	0.388349514563107	26
FBtr0080856_145	-2.90414581218821	1.93798449612403	26
FBtr0071017_200	-2.90405575417356	0.384615384615385	26
FBtr0080705_31	-2.90309807909875	15.4347826086957	26
FBtr0077674_137	-2.9018700268343	0.524475524475525	26
FBtr0081120_112	-2.89917510364741	1.05769230769231	26
FBtr0304995_539	-2.89719172604236	3.55140186915888	26
FBtr0289939_541	-2.89305965860196	0.990990990990991	26
FBtr0085203_249	-2.89275424317718	0.119047619047619	26
FBtr0088942_51	-2.88717418462658	5.2	26
FBtr0072191_76	-2.88628694970349	13.3838383838384	26
FBtr0072369_454	-2.88628694970349	0.395833333333333	26
FBtr0082632_88	-2.88628694970349	5.09433962264151	26
FBtr0087950_219	-2.88464952260851	2.96992481203008	27
FBtr0340488_216	-2.88463552126924	18.4375	27
FBtr0082150_41	-2.88252402550399	9.2578125	27
FBtr0084357_158	-2.88242755446335	0.507518796992481	27
FBtr0085914_238	-2.8790157383725	3.75	27
FBtr0081637_73	-2.87816508058455	10.234375	27
FBtr0074623_425	-2.87683306891435	1.9	27
FBtr0089223_189	-2.87683306891435	0.588235294117647	27
FBtr0304118_48	-2.87494488498262	1.57534246575342	27
FBtr0070794_202	-2.86791583426096	0.543478260869565	27
FBtr0071524_557	-2.86629743581638	1.11538461538462	27
FBtr0074850_229	-2.86629743581638	1.76470588235294	27
FBtr0082102_199	-2.86345187540902	2.5	27
FBtr0087569_192	-2.86345187540902	0.865384615384615	27
FBtr0088618_112	-2.86066896818908	0.689655172413793	27
FBtr0076583_273	-2.8598269951317	8.45454545454546	27
FBtr0078509_650	-2.85677773334431	0.0958466453674121	27
FBtr0074118_200	-2.85665835864091	0.784313725490196	27
FBtr0082161_13	-2.85541750640493	0.54945054945055	27
FBtr0340202_358	-2.85511209098015	2.53787878787879	27
FBtr0078214_249	-2.85135684035137	0.616438356164384	27
FBtr0077625_411	-2.84836054251357	0.822368421052632	27
FBtr0072826_180	-2.84451273006606	1.53846153846154	27
FBtr0081179_86	-2.8391564704963	5.96899224806202	27
FBtr0075205_69	-2.83897509324892	1.30718954248366	27
FBtr0086125_171	-2.83764280879426	0.258620689655172	27
FBtr0073798_291	-2.83731397794221	0.948275862068965	27
FBtr0085742_84	-2.83731397794221	0.0588235294117647	27
FBtr0086062_109	-2.83731397794221	1.80487804878049	27
FBtr0072166_166	-2.83610468591414	1.29699248120301	27
FBtr0072129_263	-2.83471151795055	7.76422764227642	27
FBtr0084119_165	-2.83471151795055	5.18518518518519	27
FBtr0082797_117	-2.83462439788916	5.63765182186235	27
FBtr0300377_499	-2.834451331757	0.869565217391305	27
FBtr0084529_315	-2.83397709696809	3.52201257861635	27
FBtr0089261_508	-2.83213395282596	11.8243243243243	27
FBtr0089338_298	-2.83213395282596	2.61538461538462	27
FBtr0070445_76	-2.82953214442234	2.06140350877193	27
FBtr0076684_38	-2.82953214442234	2.44318181818182	27
FBtr0079788_134	-2.82953214442234	3.09012875536481	27
FBtr0071563_203	-2.82952699261443	0.299539170506912	27
FBtr0089703_164	-2.82921984991329	8.42364532019704	27
FBtr0089717_148	-2.82921984991329	3.14109742441209	27
FBtr0344971_194	-2.82921984991329	0.15625	27
FBtr0074762_95	-2.82664671322266	0.182926829268293	28
FBtr0088501_676	-2.82417549378676	0.360576923076923	28
FBtr0299632_418	-2.82417549378676	0.517241379310345	28
FBtr0080831_171	-2.82104153054237	1.38059701492537	28
FBtr0075773_99	-2.81862736808347	2.18390804597701	28
FBtr0078214_224	-2.81862736808347	0.326086956521739	28
FBtr0084374_62	-2.81862736808347	5.50505050505051	28
FBtr0086724_139	-2.81862736808347	1.76113360323887	28
FBtr0114614_78	-2.81862736808347	2.32432432432432	28
FBtr0076867_81	-2.81839780820155	72	28
FBtr0076867_498	-2.81831507357442	19.9074074074074	28
FBtr0083354_50	-2.81831507357442	2.33695652173913	28
FBtr0301446_66	-2.81717287877778	13.3035714285714	28
FBtr0075056_39	-2.81611324630414	1.39784946236559	28
FBtr0076737_7	-2.81330555473474	1.5	28
FBtr0112545_793	-2.81330555473474	1.20192307692308	28
FBtr0074169_85	-2.81299326022569	0.449251247920133	28
FBtr0302667_185	-2.81299326022569	0.859375	28
FBtr0086773_164	-2.81062157826689	9.55696202531646	28
FBtr0077629_259	-2.81042012353505	1.55405405405405	28
FBtr0075557_532	-2.81020430006665	7.00315457413249	28
FBtr0304613_100	-2.8101367542035	6.85185185185185	28
FBtr0078055_207	-2.80992595689849	1.89393939393939	28
FBtr0071495_112	-2.80811143010501	0.657894736842105	28
FBtr0073249_189	-2.80811143010501	0.547122074636306	28
FBtr0087287_328	-2.80723119742044	0.333333333333333	28
FBtr0082634_37	-2.80208848388682	1.47058823529412	28
FBtr0082325_156	-2.79815570829952	5.9016393442623	28
FBtr0080181_86	-2.79720665376614	2.68240343347639	28
FBtr0300547_140	-2.79632642108157	1.30859375	28
FBtr0070445_96	-2.79185515493847	1.81451612903226	28
FBtr0113092_306	-2.79134234022265	0.789473684210526	28
FBtr0300803_185	-2.79134234022265	2.05882352941176	28
FBtr0085266_253	-2.78977496528377	0.561797752808989	28
FBtr0071402_169	-2.78616458941465	7.44444444444445	28
FBtr0074190_205	-2.78616458941465	0.492957746478873	28
FBtr0078909_225	-2.78607746935326	0.576923076923077	28
FBtr0086660_90	-2.78098521588645	2.24928366762178	28
FBtr0078013_382	-2.78074985839282	0.909090909090909	28
FBtr0072565_763	-2.7806729213774	0.145833333333333	28
FBtr0084237_34	-2.7806729213774	4.31034482758621	28
FBtr0087772_46	-2.7806729213774	3.91666666666667	28
FBtr0087803_141	-2.7806729213774	0.625	28
FBtr0084588_620	-2.77997016908845	6.60919540229885	28
FBtr0086011_444	-2.77997016908845	1.4	28
FBtr0086077_75	-2.7767497450837	0.863309352517986	29
FBtr0072905_116	-2.77591770327133	1.94444444444444	29
FBtr0075151_293	-2.77591770327133	0.535714285714286	29
FBtr0303154_310	-2.77525981307578	0.272975432211101	29
FBtr0081879_30	-2.77378361695314	0.775862068965517	29
FBtr0077562_77	-2.76976814503852	6.62790697674419	29
FBtr0089717_66	-2.76976814503852	80.1467268623025	29
FBtr0079869_185	-2.76452326870522	4.86220472440945	29
FBtr0078121_758	-2.76421097419617	0.416666666666667	29
FBtr0089146_137	-2.76352775593243	1.25531914893617	29
FBtr0080884_267	-2.7630326245295	0.402439024390244	29
FBtr0301418_88	-2.7630326245295	25.5263157894737	29
FBtr0087268_62	-2.7607078388726	1.49214659685864	29
FBtr0072735_168	-2.75742438845521	0.9375	29
FBtr0088993_95	-2.74841192815581	1.75764192139738	29
FBtr0290046_567	-2.74808085554921	12.037037037037	29
FBtr0072506_22	-2.74671677606574	3.35227272727273	29
FBtr0070627_135	-2.74500337849264	23.5	29
FBtr0082065_403	-2.74500337849264	0.494037478705281	29
FBtr0305218_180	-2.74426542571658	9.01162790697675	29
FBtr0079268_62	-2.7431077061958	2.21649484536082	29
FBtr0072143_110	-2.73985353642799	1.34920634920635	29
FBtr0075043_240	-2.73985353642799	0.0928792569659443	29
FBtr0083375_84	-2.73985353642799	11.056338028169	29
FBtr0273277_72	-2.73985353642799	0.523809523809524	29
FBtr0301418_225	-2.73985353642799	7.0253164556962	29
FBtr0071771_27	-2.73856115307714	6.29032258064516	29
FBtr0087211_74	-2.73467416289979	7.8	29
FBtr0088501_265	-2.73467416289979	3.70689655172414	29
FBtr0078868_43	-2.73466818429861	34.963768115942	29
FBtr0081740_328	-2.73466818429861	0.433070866141732	29
FBtr0299742_213	-2.73409860215377	0.444444444444444	29
FBtr0085701_186	-2.73220292985693	3.21070234113712	29
FBtr0089925_50	-2.7290659268255	3.57894736842105	29
FBtr0344893_253	-2.7290659268255	1.0377358490566	29
FBtr0074417_133	-2.72230912257802	3.59154929577465	29
FBtr0072195_81	-2.72111929001818	7.16417910447761	29
FBtr0080438_316	-2.71926814600829	0.219298245614035	29
FBtr0082534_10	-2.71844757321218	2.24137931034483	29
FBtr0112545_576	-2.71555203073181	4.86363636363636	29
FBtr0073035_204	-2.71384725301535	0.277777777777778	29
FBtr0113990_169	-2.71209429926388	4.2	29
FBtr0075812_366	-2.71096490373145	0.555555555555555	29
FBtr0082063_60	-2.71001439391467	3.06584362139918	29
FBtr0074114_148	-2.70875693692556	0.154867256637168	29
FBtr0076661_2076	-2.70611281898401	0.725806451612903	30
FBtr0077408_34	-2.70611281898401	8.51351351351351	30
FBtr0089982_107	-2.70553787856996	1.84210526315789	30
FBtr0075671_137	-2.70522558406091	5.25	30
FBtr0084032_327	-2.70522558406091	0.339805825242718	30
FBtr0089581_374	-2.70310831960675	0.588235294117647	30
FBtr0085547_114	-2.70210694399902	4.46666666666667	30
FBtr0081410_105	-2.69986499961991	2.37903225806452	30
FBtr0077116_58	-2.6913066078921	10.2688172043011	30
FBtr0086917_113	-2.68612723436389	5.48780487804878	30
FBtr0089106_253	-2.68152691416706	5.17605633802817	30
FBtr0072672_164	-2.68088822086553	3.80952380952381	30
FBtr0074174_184	-2.6805189982896	0.290697674418605	30
FBtr0074804_258	-2.67746721370744	0.374449339207049	30
FBtr0075810_222	-2.67674548481562	0.466101694915254	30
FBtr0088930_48	-2.67674548481562	4.31818181818182	30
FBtr0089204_376	-2.67674548481562	0.534979423868313	30
FBtr0072393_498	-2.6755715414106	0.720720720720721	30
FBtr0083117_87	-2.67453751800973	9.04017857142857	30
FBtr0070626_380	-2.66860589934302	0.681818181818182	30
FBtr0070890_13	-2.66860589934302	2.9590395480226	30
FBtr0076624_233	-2.66834571314947	1.328125	30
FBtr0084743_144	-2.66789572637294	3.72950819672131	30
FBtr0088376_164	-2.66789572637294	9.6	30
FBtr0089121_91	-2.66789572637294	2.28658536585366	30
FBtr0302644_117	-2.66789572637294	0.661157024793388	30
FBtr0089445_81	-2.66622367910367	1.9047619047619	30
FBtr0111027_353	-2.66282821375782	0.420711974110032	30
FBtr0088524_38	-2.66051889512802	4.18454935622318	30
FBtr0088952_23	-2.66024162127575	4.90566037735849	30
FBtr0086061_419	-2.65988320441958	0.196078431372549	30
FBtr0081720_54	-2.65912912825459	26.4035087719298	30
FBtr0290310_19	-2.65756589044811	4.93827160493827	30
FBtr0084591_284	-2.65699095003406	27.5227272727273	30
FBtr0111144_105	-2.65699095003406	0.46242774566474	30
FBtr0081538_104	-2.65356001546312	1.04218362282878	30
FBtr0084675_924	-2.65313155479392	2.16417910447761	30
FBtr0300803_286	-2.65250061930472	0.283687943262411	30
FBtr0078741_643	-2.64856788201724	0.741758241758242	30
FBtr0085609_109	-2.64856788201724	2.08791208791209	30
FBtr0086062_97	-2.64856788201724	2.66666666666667	30
FBtr0303787_407	-2.64732124577652	8.57142857142857	30
FBtr0088806_40	-2.64666111410924	1.4344262295082	30
FBtr0072204_199	-2.64660162407021	2.3458904109589	30
FBtr0452090_60	-2.64660162407021	44.5	30
FBtr0080422_230	-2.64417341715537	1.23529411764706	31
FBtr0306389_183	-2.64265523912425	9.77272727272727	31
FBtr0075136_173	-2.64199943242779	6.69421487603306	31
FBtr0113271_599	-2.6419670709811	0.759493670886076	31
FBtr0087678_36	-2.63393796042966	19.7058823529412	31
FBtr0081792_266	-2.63234881269404	1.41843971631206	31
FBtr0081795_92	-2.63021870095322	35.1470588235294	31
FBtr0083965_75	-2.62736235897148	0.866666666666667	31
FBtr0301498_459	-2.62612150673551	0.590659340659341	31
FBtr0085192_170	-2.62367923912652	7.1875	31
FBtr0332001_174	-2.62305597162806	0.264705882352941	31
FBtr0074169_163	-2.62272088958174	1.09442060085837	31
FBtr0070626_342	-2.62262106965079	0.62962962962963	31
FBtr0079576_297	-2.6217485461729	3.96666666666667	31
FBtr0073475_118	-2.62039610392484	7.90760869565218	31
FBtr0082641_68	-2.62039610392484	79.8695652173913	31
FBtr0084470_7	-2.62005897080713	2.3015873015873	31
FBtr0074882_292	-2.61645758263261	0.739644970414201	31
FBtr0084692_121	-2.6148584671077	0.928571428571429	31
FBtr0088834_199	-2.60954817631782	0.423076923076923	31
FBtr0302134_576	-2.60954817631782	0.159574468085106	31
FBtr0086058_584	-2.60902589415024	0.85667215815486	31
FBtr0089461_111	-2.60856263259324	1.52925531914894	31
FBtr0074454_105	-2.60770568376374	2.37942122186495	31
FBtr0070988_110	-2.60510322377207	1.46551724137931	31
FBtr0083448_124	-2.60395369076883	2.8804347826087	31
FBtr0078985_42	-2.59992385024387	21.7808219178082	31
FBtr0114550_311	-2.59992385024387	0.672268907563025	31
FBtr0088016_7	-2.59776799175348	7.5	31
FBtr0088880_285	-2.59460758085281	0.271739130434783	31
FBtr0072521_536	-2.59451074194225	2.75401069518717	31
FBtr0080439_362	-2.59451074194225	18.3619456366238	31
FBtr0084763_125	-2.59451074194225	1.61363636363636	31
FBtr0113781_26	-2.59451074194225	2.09677419354839	31
FBtr0085266_50	-2.5941984474332	11.2337662337662	31
FBtr0089717_771	-2.59212021943723	0.644391408114559	31
FBtr0114509_303	-2.59212021943723	1.61870503597122	31
FBtr0078777_54	-2.589019073905	16.2765957446809	31
FBtr0089192_17	-2.589019073905	30.6578947368421	31
FBtr0074261_142	-2.58549703624822	1.69230769230769	31
FBtr0073900_29	-2.58369726055626	7.5	31
FBtr0084520_29	-2.58369726055626	1.90812720848057	31
FBtr0082665_26	-2.58222398009875	3.30188679245283	31
FBtr0086483_474	-2.58112412386563	0.222868217054264	31
FBtr0074903_29	-2.57885739873711	7.43852459016394	31
FBtr0081478_222	-2.57660908426131	0.263157894736842	32
FBtr0331303_128	-2.57220979494035	0.573770491803279	32
FBtr0302513_572	-2.56986108423782	4.27927927927928	32
FBtr0290284_65	-2.56630968492019	4.97983870967742	32
FBtr0084536_315	-2.56596770493221	2.96296296296296	32
FBtr0084576_102	-2.56596770493221	0.147849462365591	32
FBtr0074190_158	-2.56230241802243	6.17647058823529	32
FBtr0081931_41	-2.55979988058894	10.4828660436137	32
FBtr0081267_182	-2.55947104973689	0.0315884476534296	32
FBtr0079955_23	-2.55915875522784	7.06896551724138	32
FBtr0336458_377	-2.55329584566661	0.882352941176471	32
FBtr0301633_145	-2.55240861074351	2.42574257425743	32
FBtr0070408_167	-2.55180107713011	2.86764705882353	32
FBtr0075557_408	-2.55180107713011	1.4207650273224	32
FBtr0075350_374	-2.55051293844667	8.8785046728972	32
FBtr0086954_83	-2.55051293844667	1.39024390243902	32
FBtr0088047_107	-2.55051293844667	4.375	32
FBtr0076318_673	-2.5497411152446	3.57142857142857	32
FBtr0089023_54	-2.54581975086562	0.27027027027027	32
FBtr0072134_90	-2.5456515188973	1.07843137254902	32
FBtr0074840_126	-2.53618202105591	1.39671361502347	32
FBtr0077346_102	-2.53428634875907	2.63888888888889	32
FBtr0083126_39	-2.53201351235887	1.5	32
FBtr0100022_48	-2.5303951139143	3.35766423357664	32
FBtr0086054_211	-2.52890994291427	10.0446428571429	32
FBtr0336765_470	-2.52874871194193	1.0377358490566	32
FBtr0083258_297	-2.52616447964013	0.289256198347108	32
FBtr0078055_197	-2.52576056082518	2.02205882352941	32
FBtr0083240_119	-2.52565528913867	1.64285714285714	32
FBtr0077477_138	-2.52520098928457	0.36	32
FBtr0302435_89	-2.52062684282299	0.471698113207547	32
FBtr0087268_115	-2.51722361244691	0.131578947368421	32
FBtr0081148_551	-2.50972206648412	2.45454545454545	32
FBtr0078222_132	-2.50931814766917	0.401376146788991	32
FBtr0081784_126	-2.50895285889866	1.86131386861314	32
FBtr0089106_337	-2.50507506613804	0.494791666666667	32
FBtr0089445_197	-2.50325414859421	1.8	32
FBtr0308849_408	-2.50247005960147	0.420560747663551	32
FBtr0076771_337	-2.49945763264703	0.371621621621622	32
FBtr0085839_225	-2.49707678830964	0.891393442622951	32
FBtr0082155_593	-2.49658960406598	0.772058823529412	32
FBtr0306009_152	-2.49515151986707	1.31707317073171	32
FBtr0089121_26	-2.49433094707096	12.202380952381	32
FBtr0072565_732	-2.49386314709803	1.65948275862069	32
FBtr0079566_37	-2.49166205937641	6.76211453744493	32
FBtr0300746_119	-2.49003890962493	3.23529411764706	33
FBtr0080113_300	-2.48997214633886	0.273972602739726	33
FBtr0073842_120	-2.48634024602768	0.73394495412844	33
FBtr0084496_65	-2.4861696517905	1.51515151515152	33
FBtr0079211_93	-2.48615222252244	5.90659340659341	33
FBtr0074476_330	-2.48552359675476	8.2258064516129	33
FBtr0075693_287	-2.48323104295942	0.252525252525253	33
FBtr0074238_13	-2.48177077897652	2.01219512195122	33
FBtr0087532_39	-2.48177077897652	5.94594594594595	33
FBtr0075927_127	-2.48021092440206	12.4731182795699	33
FBtr0070611_44	-2.47592958439148	6.43185298621746	33
FBtr0078700_21	-2.47592958439148	50.7894736842105	33
FBtr0079135_285	-2.47381231993732	0.864864864864865	33
FBtr0086259_477	-2.47381231993732	0.46875	33
FBtr0340204_305	-2.47359649646892	1.36169074371322	33
FBtr0074174_465	-2.47065017916924	0.572289156626506	33
FBtr0074828_23	-2.46532836582051	1.44230769230769	33
FBtr0070652_125	-2.46210108245283	6.71052631578947	33
FBtr0099988_638	-2.46104392909775	1.20689655172414	33
FBtr0078713_168	-2.45736990678131	1.06837606837607	33
FBtr0346817_205	-2.4561124497922	0.905172413793103	33
FBtr0086958_471	-2.45580866334844	0.333333333333333	33
FBtr0111118_209	-2.45580866334844	9.25287356321839	33
FBtr0112980_196	-2.45488871044634	9.24528301886792	33
FBtr0335175_173	-2.45488871044634	0.31496062992126	33
FBtr0071495_106	-2.45401990717939	0.714285714285714	33
FBtr0084675_968	-2.4528782154187	0.555555555555556	33
FBtr0074286_736	-2.45223091449763	2.74390243902439	33
FBtr0085972_26	-2.45191861998858	1.39344262295082	33
FBtr0077346_113	-2.4515922211961	7.23776223776224	33
FBtr0078357_447	-2.4515922211961	1.58653846153846	33
FBtr0089222_87	-2.45096671861497	4.72368421052632	33
FBtr0084909_151	-2.45091070411113	0.170068027210884	33
FBtr0072207_141	-2.44531621856213	0.142857142857143	33
FBtr0344117_34	-2.44490388700957	19.9152542372881	33
FBtr0075394_107	-2.4393098996736	0.589660743134087	33
FBtr0074800_296	-2.43858069805311	2.25	33
FBtr0080225_134	-2.43854566378936	1.6580310880829	33
FBtr0081158_420	-2.43854566378936	0.520833333333333	33
FBtr0087976_68	-2.43854566378936	1.94630872483221	33
FBtr0089111_360	-2.43828743219446	0.289256198347108	33
FBtr0302503_141	-2.43828743219446	0.6	33
FBtr0100402_190	-2.4367664484619	7.26415094339623	33
FBtr0071175_285	-2.43671185596584	0.0958466453674121	33
FBtr0079902_575	-2.43665162573109	1.03932584269663	33
FBtr0310440_68	-2.43665000509948	0.721649484536083	34
FBtr0072157_155	-2.43655062499349	1.09756097560976	34
FBtr0087887_344	-2.43353221408839	7.95454545454546	34
FBtr0075086_1196	-2.42786747991897	0.390625	34
FBtr0076103_41	-2.42786747991897	3.72395833333333	34
FBtr0074150_549	-2.42738265585559	0.6640625	34
FBtr0078323_16	-2.42032403530588	1.20535714285714	34
FBtr0087501_107	-2.41788280628657	1.84782608695652	34
FBtr0306256_127	-2.4102222364234	5.35353535353535	34
FBtr0301626_20	-2.40911211626588	1.27272727272727	34
FBtr0070146_208	-2.40743870887149	3.14393939393939	34
FBtr0089655_25	-2.4073496977879	1.01010101010101	34
FBtr0080856_253	-2.40432966625119	0.152284263959391	34
FBtr0077840_117	-2.40099842786341	0.220338983050847	34
FBtr0079648_66	-2.39910275556657	9.7979797979798	34
FBtr0072129_456	-2.39879046105752	6	34
FBtr0074159_149	-2.39522074227821	3.05900621118012	34
FBtr0445182_191	-2.3907629711377	2.24770642201835	34
FBtr0079851_58	-2.38847899015874	2.86516853932584	34
FBtr0079261_10	-2.38800369645759	3.375	34
FBtr0078870_110	-2.38788568471865	7.28723404255319	34
FBtr0085910_125	-2.38788568471865	0.982905982905983	34
FBtr0073454_144	-2.38556246743827	0.736842105263158	34
FBtr0078287_118	-2.38124105237985	5	34
FBtr0075557_307	-2.38077365758452	33.9622641509434	34
FBtr0078946_74	-2.3802521766484	0.775862068965517	34
FBtr0300293_27	-2.37912563692096	28.578431372549	34
FBtr0087618_104	-2.37890327318283	0.827067669172932	34
FBtr0333071_104	-2.37890327318283	2.94871794871795	34
FBtr0088451_187	-2.37840968409431	0.604914933837429	34
FBtr0085553_194	-2.37591923903111	0.515463917525773	34
FBtr0072853_110	-2.37260106446646	20.8333333333333	34
FBtr0078535_49	-2.36731118396503	0.707964601769912	34
FBtr0088223_165	-2.36731118396503	0.612244897959184	34
FBtr0081144_29	-2.3668546814157	4.58333333333333	34
FBtr0310027_142	-2.3668546814157	3.85416666666667	34
FBtr0083716_788	-2.36411378736033	1.23287671232877	34
FBtr0087647_332	-2.36319101028416	1.07638888888889	34
FBtr0072972_78	-2.36169628812759	3.98936170212766	34
FBtr0071460_575	-2.35958063441504	4.11688311688312	34
FBtr0344971_1122	-2.35841964846658	0.103305785123967	34
FBtr0078571_143	-2.35818968340706	4.47637292464879	34
FBtr0306562_216	-2.35615865131045	0.96	34
FBtr0111027_305	-2.35586004899068	10.3488372093023	34
FBtr0072157_1081	-2.35108459427743	0.684931506849315	34
FBtr0073747_168	-2.34445191815104	3.31521739130435	35
FBtr0082280_59	-2.34445191815104	1.05769230769231	35
FBtr0082515_231	-2.34188076426992	0.882352941176471	35
FBtr0074771_104	-2.34149407829251	13.1889763779528	35
FBtr0071048_49	-2.33416189640205	7.23880597014925	35
FBtr0078121_284	-2.33401738741296	1.85714285714286	35
FBtr0086828_256	-2.33109315466743	0.352112676056338	35
FBtr0071269_97	-2.32468715887612	0.518590998043053	35
FBtr0302156_111	-2.32468715887612	4.90196078431373	35
FBtr0081879_49	-2.32220918763285	11.7732558139535	35
FBtr0085901_567	-2.3209046442682	10.2777777777778	35
FBtr0074920_185	-2.32013839779043	2.5	35
FBtr0072597_33	-2.31567930196011	0.066815144766147	35
FBtr0085619_813	-2.31436071220522	1.72619047619048	35
FBtr0079648_171	-2.31352320938411	1.26262626262626	35
FBtr0074921_401	-2.31223721516152	4.44444444444444	35
FBtr0307286_168	-2.30660874753422	1.0377358490566	35
FBtr0083399_79	-2.30446223111219	18.3495145631068	35
FBtr0086584_60	-2.30271751268945	3.56	35
FBtr0080422_138	-2.29852009460731	0.335570469798658	35
FBtr0073115_372	-2.29814974529757	0.134228187919463	35
FBtr0084743_138	-2.29813412251761	2.13114754098361	35
FBtr0089715_460	-2.29813412251761	12.2808988764045	35
FBtr0070151_241	-2.29602262675237	2.27941176470588	35
FBtr0073066_191	-2.29602262675237	2.67379679144385	35
FBtr0081210_30	-2.2908955359987	1.91780821917808	35
FBtr0088957_8	-2.28854793593363	0.201612903225806	35
FBtr0113743_295	-2.287802360888	0.350058343057176	35
FBtr0084801_173	-2.2872449689587	4.03448275862069	35
FBtr0082515_194	-2.28576857585917	0.704225352112676	35
FBtr0075208_77	-2.28557372264997	3.81944444444444	35
FBtr0076724_232	-2.28547045887707	2.8448275862069	35
FBtr0083908_132	-2.28547045887707	2.28571428571429	35
FBtr0074099_254	-2.28357478658022	0.357142857142857	35
FBtr0088210_704	-2.28326411270279	3.06451612903226	35
FBtr0087618_112	-2.27979603706476	2.38738738738739	35
FBtr0089338_219	-2.27979603706476	27.8846153846154	35
FBtr0081468_68	-2.27565330101485	0.11744966442953	35
FBtr0299744_28	-2.27547192376748	2.26666666666667	35
FBtr0077629_255	-2.27534100650581	5.21739130434783	35
FBtr0078100_390	-2.27534100650581	1.32352941176471	35
FBtr0073217_151	-2.27456568253819	0.283018867924528	35
FBtr0083908_126	-2.27456568253819	15.7352941176471	35
FBtr0074762_750	-2.27331606527709	0.271739130434783	35
FBtr0086094_177	-2.2701616329776	0.859375	35
FBtr0089123_277	-2.2701616329776	3.55882352941176	35
FBtr0085958_142	-2.26974652095681	1.07594936708861	36
FBtr0113118_311	-2.26969579695769	0.0374064837905237	36
FBtr0072570_108	-2.2672535293487	11.7	36
FBtr0080856_556	-2.26702716759974	0.815450643776824	36
FBtr0070429_540	-2.26581378366932	2.63636363636364	36
FBtr0074174_180	-2.26581378366932	1.34920634920635	36
FBtr0075332_543	-2.26581378366932	1.40625	36
FBtr0089262_673	-2.26581378366932	6.09022556390977	36
FBtr0300547_378	-2.26581378366932	0.379310344827586	36
FBtr0306744_47	-2.26581378366932	10.6862745098039	36
FBtr0087157_45	-2.26391811137248	14.5454545454545	36
FBtr0089233_103	-2.26391811137248	12.5	36
FBtr0071184_724	-2.26104510977183	0.482456140350877	36
FBtr0301437_147	-2.25924533407987	6.12676056338028	36
FBtr0082185_36	-2.25779659265583	0.849056603773585	36
FBtr0112725_192	-2.25586573624362	1.17021276595745	36
FBtr0071951_138	-2.25579624225355	5.92105263157895	36
FBtr0086783_119	-2.25494295916745	0.509259259259259	36
FBtr0087844_225	-2.25494295916745	0.671641791044776	36
FBtr0086658_161	-2.25436350395919	5.89820359281437	36
FBtr0075019_57	-2.25344823701088	1.3	36
FBtr0077822_212	-2.2524747793071	6.40804597701149	36
FBtr0076075_284	-2.25091492473263	0.10752688172043	36
FBtr0299522_26	-2.24775786846395	2.88461538461538	36
FBtr0344985_139	-2.24775786846395	0.330882352941176	36
FBtr0075086_464	-2.24747569821647	0.347222222222222	36
FBtr0088624_66	-2.24747569821647	7	36
FBtr0074140_109	-2.24746460260531	17.7966101694915	36
FBtr0074140_267	-2.24087488718033	3.88157894736842	36
FBtr0089111_85	-2.23692730295653	14.2307692307692	36
FBtr0077320_300	-2.23306940165647	4.9	36
FBtr0078388_75	-2.23185601772605	11.8047337278107	36
FBtr0089133_40	-2.22882467422938	0.449438202247191	36
FBtr0075691_49	-2.22780199384736	2.01219512195122	36
FBtr0080308_78	-2.22710637247896	2.41106719367589	36
FBtr0344454_259	-2.22710637247896	0.674460431654676	36
FBtr0074922_7	-2.22692499523158	0.290697674418605	36
FBtr0071222_168	-2.22651266367901	2.55905511811024	36
FBtr0334574_425	-2.22651266367901	1	36
FBtr0079099_120	-2.22338474397103	2.22222222222222	36
FBtr0082534_435	-2.22184662109091	0.165165165165165	36
FBtr0070643_549	-2.21602021889271	0.396825396825397	36
FBtr0302644_376	-2.21602021889271	0.434782608695652	36
FBtr0074671_261	-2.2116636045593	0.645161290322581	36
FBtr0085912_31	-2.2116636045593	2.23076923076923	36
FBtr0111285_67	-2.21046304805035	9.67105263157895	37
FBtr0299632_143	-2.20694233081502	11.1267605633803	37
FBtr0081719_109	-2.20392391990992	4.86956521739131	37
FBtr0073131_657	-2.20375085377775	1.07142857142857	37
FBtr0079568_107	-2.20375085377775	2.17289719626168	37
FBtr0073757_120	-2.20333357557751	0.829015544041451	37
FBtr0077910_59	-2.20333357557751	7.53731343283582	37
FBtr0085416_134	-2.20333357557751	2.5	37
FBtr0086147_210	-2.20333357557751	0.706140350877193	37
FBtr0089219_104	-2.20174576935577	13.2978723404255	37
FBtr0077116_103	-2.20143790328067	10.2272727272727	37
FBtr0085179_181	-2.19857148024955	9.7463768115942	37
FBtr0111277_240	-2.19625852975246	2.6	37
FBtr0114550_123	-2.19540570876114	0.726141078838174	37
FBtr0087784_31	-2.1946165983324	0.141242937853107	37
FBtr0112653_778	-2.19280725096392	2.6	37
FBtr0085352_128	-2.19200173535	0.599078341013825	37
FBtr0076415_154	-2.19084099301689	2.25165562913907	37
FBtr0076661_970	-2.18499549012466	1.71779141104294	37
FBtr0307040_197	-2.18293552823915	3.52941176470588	37
FBtr0076263_215	-2.1819276123617	0.727272727272727	37
FBtr0302513_595	-2.1795038220874	2.2093023255814	37
FBtr0334404_162	-2.17483781543513	0.622775800711744	37
FBtr0089222_91	-2.17331055408057	0.543766578249337	37
FBtr0087803_210	-2.16942543050748	1.5	37
FBtr0112777_58	-2.16876890043705	7.9	37
FBtr0071660_217	-2.16705760254687	0.970149253731343	37
FBtr0306562_240	-2.16705760254687	1.15384615384615	37
FBtr0344971_1247	-2.16520792535342	0.127314814814815	37
FBtr0071522_31	-2.16456322662239	3.20823244552058	37
FBtr0084630_33	-2.16456322662239	3.82575757575758	37
FBtr0345753_83	-2.16456322662239	2.68817204301075	37
FBtr0086921_831	-2.1628498290493	0.243362831858407	37
FBtr0071637_191	-2.16101050727128	0.436241610738255	37
FBtr0305990_102	-2.15179459124298	0.417170495767836	37
FBtr0079211_171	-2.15131642694275	0.913978494623656	37
FBtr0084446_173	-2.15026732988841	2.525	37
FBtr0300377_662	-2.14855393231532	0.258620689655172	37
FBtr0077840_106	-2.14565263360603	0.391891891891892	37
FBtr0335429_114	-2.1439091066682	0.6	37
FBtr0077625_319	-2.14319455782381	2.70386266094421	37
FBtr0302833_473	-2.14319455782381	0.263157894736842	37
FBtr0089357_183	-2.14129888552697	5.46875	37
FBtr0331966_357	-2.13787274447508	3.94736842105263	37
FBtr0084642_77	-2.13474785726716	5.48245614035088	38
FBtr0332210_989	-2.13465655671856	1.12107623318386	38
FBtr0080148_153	-2.12984775055262	0.621890547263682	38
FBtr0084795_283	-2.12984775055262	0.754716981132076	38
FBtr0083948_71	-2.12942604391842	4.78260869565218	38
FBtr0084930_81	-2.12942604391842	8.51851851851852	38
FBtr0088447_144	-2.12656404932125	8.25396825396826	38
FBtr0075205_81	-2.12507229583936	0.352564102564103	38
FBtr0072921_216	-2.12485647237096	6.26482213438735	38
FBtr0089490_167	-2.12485647237096	0.8	38
FBtr0344971_170	-2.12485647237096	0.218914185639229	38
FBtr0070429_305	-2.11958062780211	0.346534653465347	38
FBtr0091489_179	-2.11802374468561	4.22535211267606	38
FBtr0308620_149	-2.11771145017656	0.486111111111111	38
FBtr0072826_394	-2.11454567868816	1.39344262295082	38
FBtr0086966_237	-2.1143029005134	4.27536231884058	38
FBtr0084016_76	-2.11367932284608	6.38461538461539	38
FBtr0089075_253	-2.11367427474572	0.784313725490196	38
FBtr0072556_270	-2.1069057534819	1.71657473075913	38
FBtr0070723_288	-2.10129330228421	6.9	38
FBtr0085852_196	-2.09831908900055	0.507246376811594	38
FBtr0081399_168	-2.09816506529269	2.125	38
FBtr0110905_609	-2.09816506529269	0.184696569920844	38
FBtr0070244_521	-2.09454071316013	1.52272727272727	38
FBtr0071936_100	-2.09454071316013	6.83333333333333	38
FBtr0075151_300	-2.09454071316013	2.08333333333333	38
FBtr0075981_139	-2.09454071316013	1.66666666666667	38
FBtr0078741_933	-2.09454071316013	0.647058823529412	38
FBtr0304026_139	-2.09454071316013	1.5	38
FBtr0084183_76	-2.09289678328221	2.0625	38
FBtr0083716_399	-2.09275195699107	0.294117647058824	38
FBtr0084347_128	-2.09254140341535	5.07042253521127	38
FBtr0302027_79	-2.08969876842665	4.22857142857143	38
FBtr0110835_393	-2.08894672582416	0.06265664160401	38
FBtr0085137_192	-2.08821752420367	0.135135135135135	38
FBtr0076108_89	-2.08607100778163	2.10526315789474	38
FBtr0075941_95	-2.08067859517575	25	38
FBtr0308687_167	-2.08046277170735	3.12252964426877	38
FBtr0299868_73	-2.07804194948529	2.70408163265306	38
FBtr0083646_132	-2.07630954383506	0.3	38
FBtr0087844_81	-2.07272013613655	4.94117647058824	38
FBtr0302084_454	-2.0724078416275	0.208333333333333	38
FBtr0089715_636	-2.0721920181591	0.767295597484277	38
FBtr0074990_225	-2.06955799536847	0.46875	38
FBtr0074053_83	-2.06769390224233	45.2816901408451	38
FBtr0079260_151	-2.06694245055135	2.5	39
FBtr0112545_532	-2.0666301560423	2.63513513513514	39
FBtr0073482_37	-2.06641433257389	4.18518518518519	39
FBtr0089110_150	-2.06349533586984	1.26923076923077	39
FBtr0070948_329	-2.06128724182022	2.46575342465753	39
FBtr0111274_149	-2.06128724182022	2.63157894736842	39
FBtr0085387_231	-2.05471647954767	3.43137254901961	39
FBtr0310027_389	-2.05471647954767	10.6707317073171	39
FBtr0301298_454	-2.05396811303336	0.11864406779661	39
FBtr0079576_304	-2.05268963917518	0.62874251497006	39
FBtr0100140_346	-2.05211843583991	0.141242937853107	39
FBtr0077642_91	-2.0502539286243	1.55844155844156	39
FBtr0073082_104	-2.04570401924827	0.136518771331058	39
FBtr0071547_50	-2.04537294664167	5.08333333333333	39
FBtr0072058_193	-2.0438117032088	2.01492537313433	39
FBtr0080260_87	-2.0438117032088	0.467289719626168	39
FBtr0083258_173	-2.0438117032088	4.65346534653465	39
FBtr0075500_124	-2.04380834695143	0.0835654596100279	39
FBtr0074762_617	-2.0422954695851	0.902777777777778	39
FBtr0089145_71	-2.04008750277921	6.07142857142857	39
FBtr0085720_609	-2.03934915228543	0.162337662337662	39
FBtr0077933_96	-2.03745347998859	1.29032258064516	39
FBtr0332210_168	-2.03722795696999	4.22330097087379	39
FBtr0078741_619	-2.0365177839999	0.921052631578947	39
FBtr0088811_553	-2.0365177839999	1.99152542372881	39
FBtr0302084_268	-2.0365177839999	11.1214953271028	39
FBtr0086011_646	-2.03462211170306	0.428571428571429	39
FBtr0072970_50	-2.03365542748114	73.9449541284404	39
FBtr0071222_137	-2.03191584317145	0.292553191489362	39
FBtr0084459_137	-2.03191584317145	0.153508771929825	39
FBtr0073834_50	-2.03139069324623	1.23711340206186	39
FBtr0078728_304	-2.02981841714877	3.58333333333333	39
FBtr0084688_19	-2.02981841714877	5.23809523809524	39
FBtr0082286_13	-2.02949502094939	1.22950819672131	39
FBtr0074284_133	-2.02947742956066	1.68674698795181	39
FBtr0072227_272	-2.02918272644034	0.101214574898785	39
FBtr0076088_377	-2.02847605395293	0.347222222222222	39
FBtr0306936_75	-2.02005580920159	10.6	39
FBtr0075538_456	-2.01999999167465	0.866666666666667	39
FBtr0088210_351	-2.01999999167465	1.61654135338346	39
FBtr0099988_202	-2.01817969854704	1.80327868852459	39
FBtr0308850_127	-2.01817969854704	0.740740740740741	39
FBtr0070317_286	-2.01742883779353	1.83168316831683	39
FBtr0077811_213	-2.01347293917613	2.14285714285714	39
FBtr0330678_203	-2.01305260779338	1.09090909090909	39
FBtr0089332_220	-2.01104670515956	1.41791044776119	40
FBtr0072265_240	-2.00970996992566	4.7027027027027	40
FBtr0072162_165	-2.00323910308203	0.511363636363636	40
FBtr0079746_165	-2.00280836909036	0.625	40
FBtr0070098_72	-1.99774085647524	1.17977528089888	40
FBtr0070912_113	-1.99774085647524	20.7051282051282	40
FBtr0086094_211	-1.99715709071237	0.150943396226415	40
FBtr0070146_470	-1.99695992676297	0.463414634146342	40
FBtr0071683_14	-1.99482011547195	26.7460317460318	40
FBtr0084756_122	-1.99482011547195	0.569620253164557	40
FBtr0074174_212	-1.99381626396839	1.89655172413793	40
FBtr0075690_196	-1.99256148294704	0.609756097560976	40
FBtr0086147_178	-1.99256148294704	0.251366120218579	40
FBtr0074920_164	-1.99037618052416	1.04838709677419	40
FBtr0080008_132	-1.98883805764404	3.83802816901408	40
FBtr0077412_92	-1.98868917321472	6.07692307692308	40
FBtr0086483_401	-1.9883640648649	0.336787564766839	40
FBtr0081328_210	-1.98220637391752	0.263157894736842	40
FBtr0086579_97	-1.97403757590808	0.731707317073171	40
FBtr0072179_128	-1.97214190361124	6.71739130434783	40
FBtr0290059_120	-1.9720380950713	0.625	40
FBtr0303763_575	-1.97176712586755	0.501302083333333	40
FBtr0071066_480	-1.97155960466482	0.584415584415584	40
FBtr0072366_249	-1.96621900016426	0.54054054054054	40
FBtr0088235_150	-1.96270573568058	0.538461538461538	40
FBtr0070439_135	-1.96086234952868	2.34042553191489	40
FBtr0085528_133	-1.96086234952868	1.05042016806723	40
FBtr0089204_284	-1.96055520682755	6.35036496350365	40
FBtr0112672_44	-1.96055520682755	47.9452054794521	40
FBtr0082325_329	-1.9558115053837	1.15384615384615	40
FBtr0076949_28	-1.95538719594618	75.9090909090909	40
FBtr0077813_81	-1.95538719594618	17.8062157221207	40
FBtr0085304_49	-1.95538719594618	3.2258064516129	40
FBtr0331353_177	-1.95241571393159	0.4	40
FBtr0076236_247	-1.95042364588638	0.380952380952381	40
FBtr0080113_110	-1.94778657144813	18.8983050847458	40
FBtr0078186_143	-1.94432861713994	5.47945205479452	40
FBtr0346133_155	-1.93993357969142	2.43870967741935	40
FBtr0083391_68	-1.939817136329	15.8904109589041	40
FBtr0084529_126	-1.93947290076762	0.894495412844037	40
FBtr0072956_101	-1.93688179510926	4.03350515463918	40
FBtr0333765_208	-1.93688179510926	16.3076923076923	40
FBtr0111126_182	-1.93391745246779	1.81818181818182	40
FBtr0089993_129	-1.93261452973476	0.533333333333333	40
FBtr0081288_68	-1.92957342082585	8.62745098039216	40
FBtr0081269_82	-1.92453230530261	0.411764705882353	41
FBtr0080087_52	-1.92349116653541	12.719298245614	41
FBtr0070260_46	-1.9232826805663	24.5967741935484	41
FBtr0072302_122	-1.92170813276427	2.3	41
FBtr0086864_68	-1.91979248052698	0.857142857142857	41
FBtr0078531_134	-1.91689035549926	0.52	41
FBtr0084642_36	-1.91638631941554	1.20567375886525	41
FBtr0071303_627	-1.9163566339366	0.703125	41
FBtr0113395_195	-1.9163566339366	1.38655462184874	41
FBtr0303043_441	-1.9163566339366	0.555555555555556	41
FBtr0302277_519	-1.9142764442819	0.396825396825397	41
FBtr0087242_129	-1.9138131827249	3.76436781609195	41
FBtr0077642_74	-1.91326852840445	6.9620253164557	41
FBtr0112545_840	-1.91326852840445	0.843373493975904	41
FBtr0077084_61	-1.9116905913485	11.1764705882353	41
FBtr0081415_175	-1.9116905913485	1.20967741935484	41
FBtr0078939_154	-1.90545185759773	1.33333333333333	41
FBtr0074850_51	-1.90514665928552	16.5384615384615	41
FBtr0084763_383	-1.90325098698868	0.862068965517242	41
FBtr0081331_219	-1.90244205479937	1	41
FBtr0072366_164	-1.90166089388208	2.19626168224299	41
FBtr0086735_233	-1.90166089388208	1.61849710982659	41
FBtr0081931_389	-1.90110350195278	2.70562770562771	41
FBtr0088258_108	-1.90110350195278	1.06741573033708	41
FBtr0070773_113	-1.89704193871684	1.17021276595745	41
FBtr0100402_211	-1.89704193871684	8.63636363636364	41
FBtr0086634_1150	-1.89359482403534	0.190839694656489	41
FBtr0300994_468	-1.88841545050714	0.583333333333333	41
FBtr0072692_45	-1.88656412910709	0.647058823529412	41
FBtr0303235_150	-1.88615278515793	0.308441558441558	41
FBtr0078174_53	-1.8843782750763	6	41
FBtr0084529_356	-1.8843782750763	2.39837398373984	41
FBtr0081979_63	-1.88310142184973	0.637254901960784	41
FBtr0084814_444	-1.88278912734068	0.043050430504305	41
FBtr0290259_505	-1.88243017410388	0.625	41
FBtr0084462_57	-1.87614948982958	1.60377358490566	41
FBtr0086942_56	-1.87614948982958	9.73684210526316	41
FBtr0340218_28	-1.87411955377316	19.8823529411765	41
FBtr0072644_236	-1.87405005978308	0.159235668789809	41
FBtr0084237_102	-1.87012171595108	1.31578947368421	41
FBtr0071361_136	-1.86780970540071	2.1551724137931	41
FBtr0077644_284	-1.86780970540071	8.05084745762712	41
FBtr0085646_221	-1.86780970540071	5.55309734513274	41
FBtr0089589_90	-1.86780970540071	12.2916666666667	41
FBtr0084294_36	-1.86729689068488	10.297619047619	41
FBtr0091477_36	-1.86572951574601	6.05263157894737	42
FBtr0073146_533	-1.86472159986855	3.85135135135135	42
FBtr0073152_37	-1.86472159986855	1.29213483146067	42
FBtr0076459_97	-1.86472159986855	0.449438202247191	42
FBtr0081931_114	-1.86472159986855	0.782312925170068	42
FBtr0082141_98	-1.86472159986855	0.769230769230769	42
FBtr0340202_331	-1.86472159986855	0.916666666666667	42
FBtr0070343_75	-1.8631436628126	3.13725490196078	42
FBtr0072589_351	-1.85959450911489	7.4025974025974	42
FBtr0082586_200	-1.85959450911489	1.11111111111111	42
FBtr0076776_1587	-1.85933843164568	3.38028169014085	42
FBtr0340202_1028	-1.85933843164568	0.466101694915254	42
FBtr0334867_240	-1.85564138868004	0.100671140939597	42
FBtr0110835_351	-1.8550796799235	2.52688172043011	42
FBtr0075035_156	-1.84163856150057	14.488188976378	42
FBtr0073540_44	-1.84099929065099	6.13793103448276	42
FBtr0086783_123	-1.8388253059234	0.46875	42
FBtr0076382_63	-1.83711833290447	9.16666666666667	42
FBtr0079249_408	-1.83591364005409	1.05263157894737	42
FBtr0073453_677	-1.83139245969296	1.36054421768707	42
FBtr0083914_365	-1.82860012175569	1.12903225806452	42
FBtr0076318_736	-1.82761993861885	1.20567375886525	42
FBtr0089006_848	-1.82749312623403	2.11764705882353	42
FBtr0072515_218	-1.82666942880206	6.74311926605505	42
FBtr0073146_330	-1.82579797414396	13.6488673139159	42
FBtr0336809_20	-1.82572426632201	3.15573770491803	42
FBtr0074284_149	-1.82542047987825	0.340909090909091	42
FBtr0085203_288	-1.82542047987825	0.201342281879195	42
FBtr0072427_170	-1.82450052697615	0.167785234899329	42
FBtr0082183_160	-1.82450052697615	1.72619047619048	42
FBtr0078117_24	-1.8241882324671	1.08333333333333	42
FBtr0082535_262	-1.8241882324671	3.58108108108108	42
FBtr0304985_433	-1.82265010958698	0.434782608695652	42
FBtr0087517_16	-1.82217773743945	22.4285714285714	42
FBtr0086302_244	-1.82033435128756	0.394736842105263	42
FBtr0072521_331	-1.81969172081021	5.50847457627119	42
FBtr0076977_36	-1.81906225665804	11.9	42
FBtr0075671_65	-1.81451570353937	37.5	42
FBtr0072952_180	-1.814512347282	5.36423841059603	42
FBtr0113143_312	-1.81420340903032	4.14	42
FBtr0078121_402	-1.81420005277295	6.15384615384615	42
FBtr0074894_51	-1.81005315261601	8.88268156424581	42
FBtr0304927_165	-1.80896955865695	2.24770642201835	42
FBtr0073063_164	-1.8083492355008	0.327102803738318	42
FBtr0076370_171	-1.80796164277949	3.15677966101695	42
FBtr0331641_187	-1.80261984350202	0.260416666666667	43
FBtr0082090_70	-1.80230754899297	2.08955223880597	43
FBtr0086058_433	-1.80224139177674	1.75416133162612	43
FBtr0085964_272	-1.79959874061419	1.86046511627907	43
FBtr0087468_150	-1.79674972373949	2.42574257425743	43
FBtr0080484_157	-1.79635379686813	1.31147540983607	43
FBtr0084743_89	-1.79635379686813	10.5172413793103	43
FBtr0073849_360	-1.79512870132572	1.51595744680851	43
FBtr0070343_83	-1.79491287785731	3.0952380952381	43
FBtr0340202_196	-1.79434908995377	18.9130434782609	43
FBtr0089223_146	-1.7914027726541	1.53846153846154	43
FBtr0082074_112	-1.78985097403701	0.897435897435897	43
FBtr0085095_91	-1.78813283812411	4.57317073170732	43
FBtr0340202_847	-1.78478346142189	0.174129353233831	43
FBtr0075557_150	-1.78438468341772	23.7209302325581	43
FBtr0081148_133	-1.78438468341772	2.27272727272727	43
FBtr0083595_142	-1.78438468341772	11.3829787234043	43
FBtr0113224_132	-1.78438468341772	1.16666666666667	43
FBtr0074169_196	-1.78153104992933	0.0836120401337793	43
FBtr0070668_197	-1.78083542856093	1.66666666666667	43
FBtr0088245_32	-1.77856870343242	2.90540540540541	43
FBtr0344971_1635	-1.76855687173428	0.213414634146341	43
FBtr0078059_140	-1.76815809373011	2.04545454545455	43
FBtr0089427_181	-1.7679422702617	0.824742268041237	43
FBtr0302027_215	-1.76786109104295	0.459770114942529	43
FBtr0070352_617	-1.76781183386027	44.9545454545455	43
FBtr0073779_81	-1.76280836247743	5.82089552238806	43
FBtr0071295_150	-1.76262045691297	0.538461538461538	43
FBtr0075562_126	-1.76262045691297	0.681818181818182	43
FBtr0089016_198	-1.76003117228028	2.42331288343558	43
FBtr0110990_140	-1.75989908307872	18.4042553191489	43
FBtr0084230_9	-1.75690705752139	1.40776699029126	43
FBtr0083436_114	-1.75369446324084	44.0350877192982	43
FBtr0343752_138	-1.75369446324084	0.982142857142857	43
FBtr0070330_112	-1.75128240003752	1.40625	43
FBtr0273238_64	-1.74539249161764	7.1978021978022	43
FBtr0073641_284	-1.74485359116713	0.3125	43
FBtr0086091_223	-1.74456044980526	8.22510822510822	43
FBtr0071444_57	-1.74242980089283	0.24390243902439	43
FBtr0084456_94	-1.74217822956591	1.63461538461538	43
FBtr0070616_36	-1.7419624060975	13.3647798742138	43
FBtr0073668_103	-1.7419624060975	9.35483870967742	43
FBtr0085211_160	-1.7419624060975	0.588235294117647	43
FBtr0072163_64	-1.74190058648722	15.2355072463768	43
FBtr0088624_177	-1.73678056067431	0.0577367205542725	43
FBtr0301498_29	-1.73678056067431	0.734002509410289	43
FBtr0071573_71	-1.73583775488182	21.1016949152542	44
FBtr0078530_126	-1.73365567346639	9.47674418604651	44
FBtr0081524_609	-1.73365567346639	2.12686567164179	44
FBtr0074804_313	-1.73030011806468	0.194552529182879	44
FBtr0080008_55	-1.72515957101144	7.5	44
FBtr0111126_193	-1.71860978958649	8.09859154929578	44
FBtr0072921_106	-1.71148424374438	3.34437086092715	44
FBtr0070356_66	-1.70930721465985	3.60262008733625	44
FBtr0079567_107	-1.70624897799507	1.68789808917197	44
FBtr0085037_61	-1.70446022182602	3.94097222222222	44
FBtr0303870_44	-1.70111056325944	9.1409691629956	44
FBtr0072195_76	-1.69770867335943	3.52777777777778	44
FBtr0074194_275	-1.69601352126936	0.590909090909091	44
FBtr0083204_748	-1.6953442016562	0.223214285714286	44
FBtr0301452_48	-1.6953442016562	3.09090909090909	44
FBtr0081403_144	-1.69419516686598	0.344827586206897	44
FBtr0089394_83	-1.69355544548715	0.843137254901961	44
FBtr0070608_136	-1.69344852935936	16.0767326732673	44
FBtr0081287_45	-1.69344852935936	20.2546296296296	44
FBtr0072652_48	-1.69241213309485	4.82683982683983	44
FBtr0079955_95	-1.69049648085756	4.8421052631579	44
FBtr0113090_35	-1.68828838680794	0.269230769230769	44
FBtr0344893_261	-1.68828838680794	3.36538461538462	44
FBtr0079955_261	-1.68709194037772	1.26712328767123	44
FBtr0076821_94	-1.68709031974611	0.206611570247934	44
FBtr0086027_654	-1.68709031974611	0.195121951219512	44
FBtr0303109_60	-1.68686478312055	1.98380566801619	44
FBtr0075018_50	-1.68680389702056	22.029702970297	44
FBtr0071402_176	-1.68532666024042	1.06741573033708	44
FBtr0079026_429	-1.68519626808088	0.845070422535211	44
FBtr0075552_19	-1.68510874493049	38.2638888888889	44
FBtr0085827_263	-1.68510874493049	0.673076923076923	44
FBtr0077883_34	-1.68498044461248	2.64150943396226	44
FBtr0111027_504	-1.68451718305548	0.168831168831169	44
FBtr0073521_370	-1.68397252873503	0.615384615384615	44
FBtr0114614_825	-1.68397252873503	11.0112359550562	44
FBtr0073082_161	-1.68366023422598	3.63157894736842	44
FBtr0080430_68	-1.68366023422598	9.62328767123288	44
FBtr0087236_110	-1.68366023422598	32.0689655172414	44
FBtr0100043_371	-1.68366023422598	1.07843137254902	44
FBtr0074873_173	-1.68332735049564	2.87331917905166	44
FBtr0345986_673	-1.67996495727394	0.297805642633229	44
FBtr0084501_105	-1.67853314347231	4.59079283887468	44
FBtr0088253_207	-1.67853314347231	4.86486486486487	44
FBtr0074830_42	-1.67754426774086	8.28382838283828	45
FBtr0302027_461	-1.67698687581156	0.757575757575758	45
FBtr0344976_243	-1.67335219290597	0.198412698412698	45
FBtr0086000_47	-1.66261884829375	9.25925925925926	45
FBtr0081720_121	-1.66245543821402	0.620689655172414	45
FBtr0085132_116	-1.65582375448751	0.648148148148148	45
FBtr0074804_223	-1.65341022813761	2.31308411214953	45
FBtr0075196_1032	-1.65256363472354	3.14516129032258	45
FBtr0075769_138	-1.64810488661963	2.97169811320755	45
FBtr0083099_208	-1.6456664071468	0.784313725490196	45
FBtr0084112_98	-1.64550242662797	2.5625	45
FBtr0078907_80	-1.6446118354475	0.242718446601942	45
FBtr0089715_89	-1.64001075859071	0.679903730445247	45
FBtr0070123_106	-1.63831785458465	3.42105263157895	45
FBtr0077886_347	-1.63643351607658	0.546875	45
FBtr0075151_471	-1.63613577316922	7.6984126984127	45
FBtr0304995_419	-1.63612122156753	42.2	45
FBtr0070937_246	-1.63542560019913	0.2	45
[truncated: 2,504 more rows]
