# Supplementary material for: Determinants of genome-wide distribution and evolution of uORFs in eukaryotes
Source: Nat Commun. 2021 Feb 17;12:1076. doi: 10.1038/s41467-021-21394-y (PMC7889888; doi:10.1038/s41467-021-21394-y)
Supplement: Supplementary file 12 — Source Data [file 41467_2021_21394_MOESM12_ESM.zip › Source Data/Fig6b_left_num_uORF_CDS_kozak_score_correlation.txt]

species	group	num_rep_tx	rho	pvalue	padj_sig_label
Aphanomyces_astaci	Protists	10967	-0.13929951234962	1.20145118255307e-48	S
Aphanomyces_invadans	Protists	10326	-0.14213005405464	9.86317397615622e-48	S
Capsaspora_owczarzaki	Protists	3119	-0.163747633997064	3.51276426758504e-20	S
Cystoisospora_suis	Protists	8950	0.105908259257897	9.54240416311644e-24	S
Emiliania_huxleyi	Protists	9286	0.00949487321489292	0.367477559388849	NS
Fonticula_alba	Protists	3330	-0.132108628047065	1.94538382471663e-14	S
Leptomonas_pyrrhocoris	Protists	8095	-0.131674576143625	1.22595731436847e-32	S
Nannochloropsis_gaditana	Protists	6160	-0.0146925709346209	0.248916769948697	NS
Phytomonas_sp	Protists	2024	-0.127748396844922	8.05267162645145e-09	S
Phytophthora_parasitica	Protists	8871	-0.114837325767367	1.99768940467509e-27	S
Plasmodium_falciparum	Protists	1724	-0.0616911716160513	0.0104051341313237	S
Plasmodium_vivax	Protists	1822	-0.0532047867615972	0.0231414916252571	S
Plasmodium_yoelii	Protists	2798	-0.0228345574202492	0.227248380450879	NS
Pseudonitzschia_multistriata	Protists	11821	-0.165818674056392	1.92170582646135e-73	S
Salpingoeca_rosetta	Protists	7555	-0.0844954540967595	1.89155450926445e-13	S
Saprolegnia_diclina	Protists	11010	-0.0672235179872339	1.65483814413123e-12	S
Saprolegnia_parasitica	Protists	7781	-0.112762934520683	1.9208855867236e-23	S
Sphaeroforma_arctica	Protists	6563	-0.0160390266272804	0.19387694270085	NS
Thecamonas_trahens	Protists	3837	-0.184161713533887	1.28266519280681e-30	S
Toxoplasma_gondii	Protists	5665	-0.0348472675733843	0.00872085571231362	S
Absidia_repens	Fungi	11348	-0.24132198970234	1.13604620777057e-149	S
Acaromyces_ingoldii	Fungi	5784	-0.121693031445119	1.61406082299203e-20	S
Acidomyces_richmondensis	Fungi	4353	-0.134033364441364	7.90873555555932e-19	S
Agaricus_bisporus	Fungi	4636	-0.190037998077105	7.29500943432884e-39	S
Allomyces_macrogynus	Fungi	12269	-0.192433689594225	1.14606206215846e-102	S
Alternaria_alternata	Fungi	7919	-0.116146311601869	3.4240041421913e-25	S
Amanita_muscaria	Fungi	9467	-0.0736066261743471	1.02938869610772e-12	S
Amanita_thiersii	Fungi	2739	-0.127139558159585	2.5045091017277e-11	S
Amorphotheca_resinae	Fungi	4926	-0.164927214778683	2.29275828034038e-31	S
Anaeromyces_robustus	Fungi	6444	-0.219210759686839	6.60796774560449e-71	S
Armillaria_gallica	Fungi	12756	-0.13222465854155	1.16422496519033e-50	S
Armillaria_solidipes	Fungi	12171	-0.14035700423683	1.67890960440716e-54	S
Ascoidea_rubescens	Fungi	2970	-0.117924029096115	1.19578466266517e-10	S
Aspergillus_aculeatinus	Fungi	7157	-0.190119498895786	3.12737592193672e-59	S
Aspergillus_aculeatus	Fungi	4733	-0.199341632944075	1.27810706523813e-43	S
Aspergillus_brasiliensis	Fungi	5608	-0.172319663494486	1.29887272346197e-38	S
Aspergillus_brunneoviolaceus	Fungi	7024	-0.175082587519536	1.82306085771567e-49	S
Aspergillus_campestris	Fungi	5528	-0.189286139702812	9.48086712847784e-46	S
Aspergillus_candidus	Fungi	6598	-0.180184707219114	2.93959098437871e-49	S
Aspergillus_carbonarius	Fungi	7515	-0.175305318422178	8.66670797448955e-53	S
Aspergillus_ellipticus	Fungi	8044	-0.207524188083685	7.12492505737973e-79	S
Aspergillus_eucalypticola	Fungi	7334	-0.185589995830605	8.25682892605321e-58	S
Aspergillus_flavus	Fungi	4101	-0.149697919509728	5.52842036623734e-22	S
Aspergillus_glaucus	Fungi	5506	-0.184044792570846	4.5918178972103e-43	S
Aspergillus_heteromorphus	Fungi	6668	-0.251244613401493	1.82981161821486e-96	S
Aspergillus_indologenus	Fungi	7398	-0.16777534159532	7.78540233821711e-48	S
Aspergillus_japonicus	Fungi	7371	-0.185782693093926	3.16083292867692e-58	S
Aspergillus_lacticoffeatus	Fungi	7375	-0.206495900044875	8.0157556980112e-72	S
Aspergillus_luchuensis	Fungi	6056	-0.161775539857638	1.3227554606424e-36	S
Aspergillus_neoniger	Fungi	7443	-0.179956698359097	3.28616610913694e-55	S
Aspergillus_nidulans	Fungi	2967	-0.217197471128584	5.16759587634147e-33	S
Aspergillus_novofumigatus	Fungi	5951	-0.187271018764322	4.66849001112099e-48	S
Aspergillus_ochraceoroseus	Fungi	4740	-0.181715156977719	1.99397398643095e-36	S
Aspergillus_oryzae	Fungi	5960	-0.132536639521715	9.11768238518856e-25	S
Aspergillus_piperis	Fungi	7406	-0.162075207337454	9.19048889073369e-45	S
Aspergillus_ruber	Fungi	4987	-0.180107714644543	1.38596412318459e-37	S
Aspergillus_saccharolyticus	Fungi	6420	-0.169072745877224	2.29991515899138e-42	S
Aspergillus_sclerotiicarbonarius	Fungi	7653	-0.205235360237488	1.4416073089297e-73	S
Aspergillus_sclerotioniger	Fungi	7392	-0.199655889743359	2.59764430978608e-67	S
Aspergillus_steynii	Fungi	6958	-0.191904189238305	1.0453359198388e-58	S
Aspergillus_sydowii	Fungi	5365	-0.160069252563064	4.56201818998089e-32	S
Aspergillus_taichungensis	Fungi	7060	-0.163322922692158	2.17348679525029e-43	S
Aspergillus_tubingensis	Fungi	4822	-0.135674989127921	3.08677365412278e-21	S
Aspergillus_uvarum	Fungi	7432	-0.19592671529294	3.30088489219932e-65	S
Aspergillus_vadensis	Fungi	6985	-0.200988868340942	1.43817974312983e-64	S
Aspergillus_versicolor	Fungi	5615	-0.16808422735495	7.4883357147942e-37	S
Aspergillus_violaceofuscus	Fungi	7426	-0.188074221026796	4.31178979224196e-60	S
Aspergillus_wentii	Fungi	5459	-0.163330450248161	6.40413173276162e-34	S
Aureobasidium_pullulans	Fungi	5951	-0.192947476328352	5.2110094418137e-51	S
Aureobasidium_subglaciale	Fungi	4917	-0.173658069453372	1.39859450369218e-34	S
Babjeviella_inositovora	Fungi	3756	-0.162236311209141	1.51535617979114e-23	S
Basidiobolus_meristosporus	Fungi	7605	-0.172943409876569	4.24947240501334e-52	S
Batrachochytrium_salamandrivorans	Fungi	5171	-0.0824460270800729	2.91714884907857e-09	S
Baudoinia_panamericana	Fungi	5779	-0.0861587093503831	5.3815229449004e-11	S
Beauveria_bassiana	Fungi	10005	-0.0931814991477835	9.66623020083298e-21	S
Bipolaris_maydis	Fungi	5303	-0.186405887069991	1.57473147770453e-42	S
Bipolaris_sorokiniana	Fungi	7288	-0.117060689069486	1.2275132569398e-23	S
Blastomyces_dermatitidis	Fungi	6308	-0.039615553943886	0.00164957969838324	S
Blastomyces_gilchristii	Fungi	6116	-0.059691929673334	2.99138632881302e-06	S
Blumeria_graminis	Fungi	6762	-0.104629887592001	6.35607831135317e-18	S
Botryobasidium_botryosum	Fungi	9228	-0.135401066242716	5.8580505971811e-39	S
Botrytis_cinerea	Fungi	11600	-0.112358578772389	6.59945894518047e-34	S
Cadophora_sp	Fungi	10923	-0.166204150506711	2.01029067779205e-68	S
Calocera_cornea	Fungi	7228	-0.116596626561619	2.72630824476332e-23	S
Calocera_viscosa	Fungi	7188	-0.138182346661621	5.91721725162384e-32	S
Candida_maltosa	Fungi	4859	-0.0603148914059723	2.58679802360287e-05	S
Catenaria_anguillulae	Fungi	8151	-0.0520770479256064	3.07734599951312e-06	S
Ceraceosorus_guamensis	Fungi	5545	-0.114988222931628	8.76209096950309e-18	S
Cercospora_beticola	Fungi	8002	-0.142176894790267	2.12972637787339e-37	S
Cladophialophora_immunda	Fungi	8527	-0.094380885939011	2.46869074705507e-18	S
Clohesyomyces_aquaticus	Fungi	6865	-0.156109308576381	1.09925402819215e-38	S
Coccidioides_immitis	Fungi	5686	-0.189601784963085	3.60713621779742e-47	S
Coccidioides_posadasii	Fungi	6078	-0.190143357499105	7.77466730741961e-50	S
Colletotrichum_incanum	Fungi	5700	-0.0827283014359529	5.50219373174871e-06	S
Conidiobolus_coronatus	Fungi	3725	-0.248251530313724	2.31524589122001e-53	S
Coniella_lustricola	Fungi	5750	-0.187944947930158	7.4996972607475e-47	S
Coniochaeta_ligniaria	Fungi	7359	-0.111942345594714	5.95697215022081e-22	S
Corynespora_cassiicola	Fungi	10222	-0.174177622913791	1.98959963846024e-70	S
Cryptococcus_amylolentus	Fungi	4714	-0.236479828479282	6.42345809066111e-61	S
Cryptococcus_neoformans	Fungi	6548	-0.152368929146425	2.62108550853302e-35	S
Cutaneotrichosporon_oleaginosum	Fungi	6096	-0.257510379222722	6.57660649235628e-93	S
Cyberlindnera_jadinii	Fungi	3255	-0.118977974431537	1.05260295031845e-11	S
Cylindrobasidium_torrendii	Fungi	8717	-0.162416667110253	1.43643531304603e-52	S
Dacryopinax_primogenitus	Fungi	4397	-0.190054341838193	5.98690218123598e-37	S
Daedalea_quercina	Fungi	7405	-0.137042161524094	2.39203685077093e-32	S
Daldinia_sp	Fungi	6082	-0.0981815422855004	1.67702280854471e-14	S
Dichomitus_squalens	Fungi	2589	-0.162486393782679	9.1136642975331e-17	S
Dothistroma_septosporum	Fungi	7259	-0.189242030675879	1.83060068699873e-59	S
Edhazardia_aedis	Fungi	1874	-0.068708404305717	0.00292888134137217	S
Elaphomyces_granulatus	Fungi	2718	-0.0742427356806839	0.000106988502545789	S
Exidia_glandulosa	Fungi	13947	-0.145376067918542	1.733650943116e-66	S
Exophiala_dermatitidis	Fungi	4253	-0.0748762778390245	1.01614218041907e-06	S
Exophiala_mesophila	Fungi	6660	-0.0966943238585484	2.61211314398991e-15	S
Exophiala_oligosperma	Fungi	7489	-0.135940711071746	3.18478134466002e-32	S
Exophiala_sideris	Fungi	7126	-0.126572200670759	7.68840302406089e-27	S
Exophiala_xenobiotica	Fungi	7659	-0.101928004692799	3.81696103237962e-19	S
Exserohilum_turcica	Fungi	3990	-0.242595418473302	2.02937317045389e-54	S
Fibularhizoctonia_sp	Fungi	15574	-0.139652441575328	1.12672622743042e-67	S
Fusarium_culmorum	Fungi	4309	-0.180156866659736	9.28210840494434e-33	S
Fusarium_graminearum	Fungi	5670	-0.051602149379887	0.000118056431597124	S
Fusarium_oxysporum	Fungi	11786	-0.0996328202369425	2.16921837361953e-27	S
Fusarium_verticillioides	Fungi	5388	-0.310753283820356	5.89023639931477e-121	S
Gaeumannomyces_graminis	Fungi	8387	-0.0764821673152423	2.33108099198002e-12	S
Galerina_marginata	Fungi	10510	-0.094288288406263	3.94964159536615e-22	S
Gelatoporia_subvermispora	Fungi	6645	-0.165844097523178	3.96880368916555e-42	S
Gloeophyllum_trabeum	Fungi	4029	-0.151069277510635	5.46954537000146e-22	S
Gonapodya_prolifera	Fungi	8010	-0.206464468417503	1.1543363684951e-77	S
Gymnopus_luxurians	Fungi	6137	-0.144906998185061	4.43153031242693e-30	S
Hanseniaspora_valbyensis	Fungi	2548	-0.12284602072669	5.40608177602579e-10	S
Hebeloma_cylindrosporum	Fungi	9097	-0.140933387970814	1.72588658976199e-41	S
Hesseltinella_vesiculosa	Fungi	7422	-0.220186275465016	4.9042011516937e-82	S
Heterobasidion_irregulare	Fungi	3189	-0.247385805154876	1.23457368892984e-45	S
Hydnomerulius_pinastri	Fungi	2900	-0.04749560377627	0.0108516120737136	S
Hypholoma_sublateritium	Fungi	8041	-0.142132322055896	1.64880228283517e-37	S
Hyphopichia_burtonii	Fungi	2883	-0.111132934091695	2.28958669022582e-09	S
Hypoxylon_sp	Fungi	6376	-0.118904742627636	1.62710014172826e-21	S
Jaapia_argillacea	Fungi	8688	-0.110601341519193	5.16620032297729e-25	S
Jaminaea_rosea	Fungi	4667	-0.206896305878758	2.76417977564865e-46	S
Kockovaella_imperatae	Fungi	4924	-0.178205657135985	2.03947613141111e-36	S
Komagataella_pastoris	Fungi	2604	0.0159132615583417	0.416960498597066	NS
Komagataella_phaffii	Fungi	1988	-0.0189052828437961	0.399522211972321	NS
Laccaria_amethystina	Fungi	10077	-0.159931179851107	3.59796462874878e-58	S
Laetiporus_sulphureus	Fungi	7067	-0.158286279126436	9.10640421636042e-41	S
Leucosporidium_creatinivorum	Fungi	7256	-0.128982234994491	2.94089128380336e-28	S
Lichtheimia_ramosa	Fungi	3713	-0.194715604328173	4.76527708172989e-33	S
Lipomyces_starkeyi	Fungi	4367	-0.111845437848649	1.41130421065365e-13	S
Lobosporangium_transversale	Fungi	8005	-0.236412820647833	6.33847841088296e-102	S
Magnaporthe_oryzae	Fungi	7919	-0.105657116037738	4.21148619991279e-21	S
Magnaporthe_poae	Fungi	7317	-0.0703458186373791	1.70391311148569e-09	S
Malassezia_sympodialis	Fungi	1702	-0.160486138008349	2.78926669180968e-11	S
Meira_miltonrushii	Fungi	4138	-0.0958672799529038	6.50171103542162e-10	S
Meliniomyces_bicolor	Fungi	9773	-0.178066484412139	2.32780810152563e-70	S
Meliniomyces_variabilis	Fungi	10220	-0.124193606812484	2.04527838800848e-36	S
Metschnikowia_bicuspidata	Fungi	2023	-0.140709853068836	2.1716620415484e-10	S
Microbotryum_violaceum	Fungi	5738	-0.158949836230503	8.81201862862205e-34	S
Microdochium_bolleyi	Fungi	7790	-0.134582595192177	8.4852382365059e-33	S
Mixia_osmundae	Fungi	2569	-0.123097812455868	3.97122714176565e-10	S
Mortierella_elongata	Fungi	8054	-0.31377865519831	3.48879131581458e-183	S
Mycosphaerella_eumusae	Fungi	4172	-0.124319986024973	7.8877244895363e-16	S
Nadsonia_fulvescens	Fungi	2523	-0.203946691444044	4.46030507021906e-25	S
Naematelia_encephala	Fungi	6028	-0.170313741726166	1.82261179491021e-40	S
Neocallimastix_californiae	Fungi	10643	-0.263232765155429	7.1291371757372e-168	S
Neolecta_irregularis	Fungi	2693	-0.0893306273944049	3.43607942304932e-06	S
Neolentinus_lepideus	Fungi	6985	-0.109783401411418	3.91874442092847e-20	S
Neurospora_crassa	Fungi	7631	-0.104120110667048	7.59766542166255e-20	S
Neurospora_tetrasperma	Fungi	3623	-0.206814104122887	2.70759063075634e-36	S
Ogataea_polymorpha	Fungi	2328	-0.0736225718122703	0.000381059975246708	S
Oidiodendron_maius	Fungi	4089	-0.184638339382092	1.51464634058538e-32	S
Paraphaeosphaeria_sporulosa	Fungi	8724	-0.147230782961527	1.81771221878669e-43	S
Paxillus_rubicundulus	Fungi	8842	-0.117054660280581	3.39100910777148e-28	S
Penicilliopsis_zonata	Fungi	4936	-0.178887336693719	9.44473053149846e-37	S
Penicillium_brasilianum	Fungi	5898	-0.105543053258715	4.41758300546575e-16	S
Penicillium_chrysogenum	Fungi	4004	-0.132337636577029	4.15849940057819e-17	S
Penicillium_coprophilum	Fungi	5479	-0.0698252999401288	2.29597515637325e-07	S
Penicillium_decumbens	Fungi	4561	-0.0673820728437433	5.24879406597842e-06	S
Penicillium_flavigenum	Fungi	5495	-0.0695076041117737	2.50209583150923e-07	S
Penicillium_nalgiovense	Fungi	5508	-0.0529642188793896	8.40126458490146e-05	S
Penicillium_polonicum	Fungi	6164	-0.0829947924032028	6.75693985798233e-11	S
Penicillium_roqueforti	Fungi	10121	-0.14296583544161	2.31943566563759e-47	S
Penicillium_steckii	Fungi	6586	-0.0558347131405022	5.79053177550704e-06	S
Penicillium_vulpinum	Fungi	5651	-0.0751035253275999	1.58128564577533e-08	S
Peniophora_sp	Fungi	10609	-0.0973304263909968	9.49302514753992e-24	S
Periconia_macrospinosa	Fungi	9754	-0.148032805395318	7.12543494866591e-49	S
Pezoloma_ericae	Fungi	9305	-0.112933692200122	9.15789134145597e-28	S
Phanerochaete_carnosa	Fungi	8394	-0.105282415386359	4.54502253455938e-22	S
Phialocephala_scopiformis	Fungi	10566	-0.146976337221665	4.59296093525084e-52	S
Phialophora_americana	Fungi	7868	-0.0948638740750283	3.39007611440209e-17	S
Phlebiopsis_gigantea	Fungi	6058	-0.206028456913672	4.52195851478983e-59	S
Pichia_membranifaciens	Fungi	2340	-0.0885896088290645	1.78170553817018e-05	S
Piloderma_croceum	Fungi	12049	-0.102219462709827	3.49444937414564e-29	S
Piromyces_finnis	Fungi	7479	-0.231783097397816	1.12409897236626e-91	S
Pisolithus_microcarpus	Fungi	9630	-0.121033659369591	3.48361581307116e-32	S
Pisolithus_tinctorius	Fungi	10191	-0.0891677162332973	3.22717107032529e-19	S
Pneumocystis_carinii	Fungi	2835	-0.104597427366096	2.37601774108976e-08	S
Pneumocystis_murina	Fungi	1388	-0.0477885746449359	0.075211001812599	NS
Protomyces_lactucaedebilis	Fungi	3678	-0.173232617266922	4.00105691970944e-26	S
Pseudocercospora_fijiensis	Fungi	3531	-0.273793439796783	1.02561476949138e-61	S
Pseudocercospora_musae	Fungi	3712	-0.135171668797336	1.33170462375754e-16	S
Pseudogymnoascus_destructans	Fungi	6064	-0.168432904453838	7.89817038880776e-40	S
Pseudogymnoascus_verrucosus	Fungi	8418	-0.110375837609418	3.10049548281954e-24	S
Pseudomassariella_vexata	Fungi	5559	-0.0996869947330387	9.42269889533336e-14	S
Pseudomicrostroma_glucosiphilum	Fungi	4570	-0.215444904388366	4.10061366088055e-49	S
Puccinia_graminis	Fungi	5529	-0.122214744712096	7.53317898394871e-20	S
Puccinia_striiformis	Fungi	7160	-0.116980976137574	3.05369973766596e-23	S
Pyrenochaeta_sp	Fungi	9330	-0.133630769356085	1.99076335321861e-38	S
Rhizoclosmatium_globosum	Fungi	11223	-0.207590760940677	8.61775356432196e-109	S
Rhizophagus_irregularis	Fungi	13616	-0.229875606800039	3.3067792909558e-159	S
Rhizopogon_vinicolor	Fungi	8388	-0.0784428879579406	7.25565736408771e-13	S
Rhizopus_microsporus	Fungi	5367	-0.177741980909842	2.81394681330666e-39	S
Rhodotorula_graminis	Fungi	1799	-0.116586348199682	7.15657533623295e-07	S
Rhodotorula_taiwanensis	Fungi	3954	-0.0672864188030444	2.29072956823561e-05	S
Saitoella_complicata	Fungi	3666	-0.197216271599329	1.92715289565306e-33	S
Schizopora_paradoxa	Fungi	9483	-0.138968233862577	4.46459550963754e-42	S
Schizosaccharomyces_cryophilus	Fungi	4126	-0.0883021518161471	1.34695120180452e-08	S
Schizosaccharomyces_japonicus	Fungi	3573	-0.0998237888608381	2.23442544639362e-09	S
Schizosaccharomyces_octosporus	Fungi	3929	-0.0775381264819545	1.14592729972756e-06	S
Schizosaccharomyces_pombe	Fungi	4683	-0.0637866858017863	1.25181531853419e-05	S
Scleroderma_citrinum	Fungi	10042	-0.107177672443196	6.23957063815539e-27	S
Serendipita_vermifera	Fungi	8504	-0.172948983453492	6.68248185954434e-58	S
Serpula_lacrymans	Fungi	7078	-0.168862275164249	2.42976844445231e-46	S
Sistotremastrum_niveocremeum	Fungi	5632	-0.0732136962834354	4.17039343480106e-08	S
Sistotremastrum_suecicum	Fungi	7700	-0.0900312856694913	2.94098517196169e-15	S
Sordaria_macrospora	Fungi	5561	-0.164146078751936	6.92800571732407e-35	S
Spathaspora_passalidarum	Fungi	3211	-0.220279492883309	1.65665621818856e-36	S
Sphaerulina_musiva	Fungi	6131	-0.194124832183639	4.08881917084899e-53	S
Spizellomyces_punctatus	Fungi	7074	-0.101599431203483	1.07241186101598e-17	S
Stagonospora_sp	Fungi	9394	-0.119448535840843	3.36444916142597e-31	S
Suhomyces_tanzawaensis	Fungi	1671	-0.100697131532909	3.72852670271552e-05	S
Suillus_luteus	Fungi	10516	-0.098273712155689	6.62024719506413e-24	S
Syncephalastrum_racemosum	Fungi	8162	-0.185687362320525	4.06663474395682e-64	S
Talaromyces_marneffei	Fungi	9330	-0.1326445476024	6.98420656560881e-37	S
Talaromyces_stipitatus	Fungi	3948	-0.146804586340874	1.83475750450444e-20	S
Testicularia_cyperi	Fungi	4952	-0.180158303010192	2.21165329320212e-37	S
Thermothelomyces_thermophila	Fungi	6651	-0.147763761271191	8.89818630161711e-34	S
Thielavia_terrestris	Fungi	6410	-0.0935817766075056	6.19509583799471e-14	S
Tilletiaria_anomala	Fungi	5023	-0.188451401479841	2.27461126710636e-41	S
Tilletiopsis_washingtonensis	Fungi	4874	-0.29338530510368	2.44041885232908e-97	S
Tolypocladium_capitatum	Fungi	2449	-0.157186944092985	5.20409910289692e-15	S
Tolypocladium_ophioglossoides	Fungi	3258	-0.124316217544998	1.07343834682085e-12	S
Tolypocladium_paradoxum	Fungi	2245	-0.146895997233716	2.66702489991072e-12	S
Torrubiella_hemipterigena	Fungi	7008	-0.098724164181379	1.19766107943207e-16	S
Tortispora_caseinolytica	Fungi	2106	-0.0658153446793263	0.00251850983584777	S
Trametes_coccinea	Fungi	7637	-0.170384702228542	7.88188150077838e-51	S
Trichoderma_asperellum	Fungi	5534	-0.208212404243759	3.22773054279594e-55	S
Trichoderma_atroviride	Fungi	4049	-0.257067792391952	4.16583578841512e-62	S
Trichoderma_harzianum	Fungi	5526	-0.188983433670127	1.41825038222398e-45	S
Trichoderma_longibrachiatum	Fungi	5603	-0.172906453056924	7.66632717808142e-39	S
Trichophyton_rubrum	Fungi	2192	-0.200821412859214	2.22916827487451e-21	S
Tuber_borchii	Fungi	5417	-0.226192195585811	1.21839083348209e-63	S
Tuber_magnatum	Fungi	3568	-0.18162678958986	1.65356251438099e-27	S
Tuber_melanosporum	Fungi	4628	-0.233269636466517	3.13012855252698e-58	S
Tulasnella_calospora	Fungi	6182	-0.192195138225303	2.866711481511e-52	S
Ustilaginomycotina_sp	Fungi	5447	-0.194278760441624	1.82105818363254e-47	S
Valsa_mali	Fungi	4477	-0.108813990125774	2.8683056004818e-13	S
Verruconis_gallopava	Fungi	7663	-0.105608654650895	1.87455863064812e-20	S
Verticillium_dahliae	Fungi	10556	-0.157604209678213	3.9841066089866e-59	S
Verticillium_longisporum	Fungi	9505	-0.0427181607302178	7.33078465178686e-05	S
Wallemia_mellicola	Fungi	3129	-0.134764993016051	3.76847836221681e-14	S
Wolfiporia_cocos	Fungi	5985	-0.179321277984838	2.43772674293145e-44	S
Xylona_heveae	Fungi	5388	-0.179113003560381	4.48521501192709e-40	S
Zymoseptoria_tritici	Fungi	3692	-0.237962804690416	1.20882872272663e-48	S
Saccharomyces_cerevisiae	Fungi	4857	-0.0464452465025582	0.00121026264316568	S
Acanthochromis_polyacanthus	Vertebrates	12853	-0.0801501786467344	8.994094594851e-20	S
Actinidia_chinensis	Eudicotyledons	32724	-0.135061490772093	5.02240086593659e-133	S
Acyrthosiphon_pisum	Invertebrates	29643	0.00538164628338353	0.354168872830531	NS
Aedes_aegypti	Invertebrates	7972	-0.155970362522736	1.36149642774306e-44	S
Aegilops_tauschii	Monocotyledons	23687	-0.263384659271225	0	S
Amphimedon_queenslandica	Invertebrates	10149	-0.203791940546145	1.33222650008332e-95	S
Amphiprion_ocellaris	Vertebrates	13283	-0.0700413662043582	6.39399853947221e-16	S
Amphiprion_percula	Vertebrates	12405	-0.0938636518461153	1.10881641594876e-25	S
Anabas_testudineus	Vertebrates	12231	-0.117973678427847	3.67932814578254e-39	S
Anas_platyrhynchos_platyrhynchos	Vertebrates	6235	-0.123533696564047	1.24255966118214e-22	S
Anolis_carolinensis	Vertebrates	9940	-0.034130545265473	0.000665616623946387	S
Anopheles_gambiae	Invertebrates	6559	-0.131174384356266	1.44301772866016e-26	S
Anoplophora_glabripennis	Invertebrates	8542	0.129794017599264	2.05649510556082e-33	S
Anser_brachyrhynchus	Vertebrates	5486	-0.150562662098193	3.51104682244294e-29	S
Aotus_nancymaae	Vertebrates	7095	-0.1952296093194	6.78159968435854e-62	S
Apis_mellifera	Invertebrates	5926	-0.0175800513646839	0.176010744965855	NS
Apteryx_owenii	Vertebrates	6359	-0.210145676260676	2.13270654338061e-64	S
Apteryx_rowi	Vertebrates	6273	-0.204598495473675	2.88766795091809e-60	S
Arabidopsis_halleri	Eudicotyledons	31857	-0.128759977862447	7.88623960162981e-118	S
Arabidopsis_lyrata	Eudicotyledons	20233	-0.0552457737609728	3.72560216331873e-15	S
Arabidopsis_thaliana	Eudicotyledons	23446	-0.110462400596246	1.48759246248929e-64	S
Astatotilapia_calliptera	Vertebrates	12745	-0.0660853642399224	8.13873313355538e-14	S
Astyanax_mexicanus	Vertebrates	12092	-0.0556397650471956	9.21410790952476e-10	S
Beta_vulgaris	Eudicotyledons	24846	-0.236369731753713	1.66884251784736e-308	S
Bombus_terrestris	Invertebrates	9803	-0.0212827530328739	0.0351022004308492	S
Bos_mutus	Vertebrates	8201	-0.152734873467877	5.41967583135171e-44	S
Bos_taurus	Vertebrates	14359	-0.21044338450556	1.91613205830773e-143	S
Brachypodium_distachyon	Monocotyledons	25835	-0.248772410413629	0	S
Brassica_napus	Eudicotyledons	37422	-0.135765988240128	2.03781021165643e-153	S
Calidris_pugnax	Vertebrates	9363	-0.183727063608433	7.08535275246283e-72	S
Calidris_pygmaea	Vertebrates	8900	-0.258911778622242	2.77819265621228e-136	S
Callithrix_jacchus	Vertebrates	6355	-0.0695741320834341	2.82475285050076e-08	S
Canis_familiaris	Vertebrates	10001	-0.111728506041584	3.76251881334454e-29	S
Canis_lupus_dingo	Vertebrates	5825	-0.250477468677912	4.91477379785582e-84	S
Capra_hircus	Vertebrates	7254	-0.109599686753198	7.87959292244358e-21	S
Carlito_syrichta	Vertebrates	6760	-0.152035181684566	3.04677404827838e-36	S
Castor_canadensis	Vertebrates	6735	-0.251030318640131	2.64948869891766e-97	S
Cavia_porcellus	Vertebrates	10872	-0.127153781748147	2.00548036220813e-40	S
Cebus_capucinus	Vertebrates	12645	-0.177095635184051	1.31593321143012e-89	S
Cercocebus_atys	Vertebrates	13534	-0.183740992392889	4.50854691464086e-103	S
Chinchilla_lanigera	Vertebrates	11731	-0.126205011355575	7.42741146322817e-43	S
Chlorocebus_sabaeus	Vertebrates	10905	-0.213981388636651	3.85388638563885e-113	S
Chrysemys_picta_bellii	Vertebrates	11433	-0.191711893753216	4.37234245052201e-95	S
Ciona_intestinalis	Invertebrates	12618	-0.186159496322604	9.06046722262285e-99	S
Ciona_savignyi	Invertebrates	8281	-0.145332463835287	2.51163960321316e-40	S
Colobus_angolensis_palliatus	Vertebrates	10885	-0.130030196331315	2.94245822842568e-42	S
Coturnix_japonica	Vertebrates	4698	-0.126408720035458	3.41068291351764e-18	S
Cricetulus_griseus_crigri	Vertebrates	8453	-0.115425139490933	1.81551195518369e-26	S
Crocodylus_porosus	Vertebrates	6695	-0.122959099624593	5.67628072317743e-24	S
Cucumis_sativus	Eudicotyledons	13465	-0.123001286121777	1.50497562758693e-46	S
Culicoides_sonorensis	Invertebrates	9744	-0.0298558947794778	0.00320453130121146	S
Cyanistes_caeruleus	Vertebrates	7379	-0.124968162220135	4.50075949113406e-27	S
Cynoglossus_semilaevis	Vertebrates	8852	-0.0510016680064191	1.57920871905811e-06	S
Cyprinodon_variegatus	Vertebrates	13368	-0.0991775518620027	1.41099325903621e-30	S
Danio_rerio	Vertebrates	20537	-0.124640523675451	6.7826716843872e-72	S
Daphnia_magna	Invertebrates	21455	-0.0134594021519303	0.0486731383757545	NS
Dasypus_novemcinctus	Vertebrates	9501	-0.175391968707731	1.65296131196537e-66	S
Dendroctonus_ponderosae	Invertebrates	4835	-0.075710648635596	1.35918293341018e-07	S
Dioscorea_rotundata	Monocotyledons	9202	-0.144670777281484	3.17278068957843e-44	S
Dipodomys_ordii	Vertebrates	7674	-0.205415539688289	6.66149899346443e-74	S
Dromaius_novaehollandiae	Vertebrates	9689	-0.233437662747362	4.69657656540525e-120	S
Drosophila_ananassae	Invertebrates	12353	-0.0911313144041448	3.35459005109792e-24	S
Drosophila_erecta	Invertebrates	11289	-0.0663326888420386	1.72825984164128e-12	S
Drosophila_grimshawi	Invertebrates	11796	-0.0931740887960996	3.64950739498783e-24	S
Drosophila_melanogaster	Invertebrates	13321	-0.102820565214755	1.21750819492899e-32	S
Drosophila_mojavensis	Invertebrates	11624	-0.089538490138004	3.96728345792666e-22	S
Drosophila_pseudoobscura	Invertebrates	13287	-0.0969699692226832	3.94098766175278e-29	S
Drosophila_simulans	Invertebrates	13542	-0.0957338398207466	6.03694250917858e-29	S
Drosophila_virilis	Invertebrates	11848	-0.0871682920702607	1.9959755592668e-21	S
Drosophila_willistoni	Invertebrates	7122	-0.107488729422329	9.376042695015e-20	S
Drosophila_yakuba	Invertebrates	13449	-0.0655527191535899	2.74911621494355e-14	S
Eptatretus_burgeri	Vertebrates	10280	-0.0271310084778313	0.00594147520325562	S
Equus_asinus_asinus	Vertebrates	5220	-0.192208498138199	1.27056805582062e-44	S
Equus_caballus	Vertebrates	8165	-0.138595386551134	2.63952065103117e-36	S
Esox_lucius	Vertebrates	14126	-0.0392693945823922	3.03160085614195e-06	S
Felis_catus	Vertebrates	11880	-0.19765094775466	6.09669499656185e-105	S
Ficedula_albicollis	Vertebrates	9213	-0.154360795342706	3.12206763243049e-50	S
Folsomia_candida	Invertebrates	13808	-0.0708056827872454	8.09123830694954e-17	S
Fukomys_damarensis	Vertebrates	9786	-0.0940371267740311	1.1414320182274e-20	S
Fundulus_heteroclitus	Vertebrates	12202	-0.0601580106817595	2.91986341703919e-11	S
Gallus_gallus	Vertebrates	11569	-0.293804523278968	4.48365013544837e-229	S
Gambusia_affinis	Vertebrates	12520	-0.049042130175701	4.01439843770002e-08	S
Gasterosteus_aculeatus	Vertebrates	9163	-0.137723091591296	4.84193944099408e-40	S
Glycine_max	Eudicotyledons	41436	-0.131468056864154	4.04254169020068e-159	S
Gopherus_agassizii	Vertebrates	10836	-0.140914012807839	3.54090458233884e-49	S
Gorilla_gorilla	Vertebrates	12591	-0.146156965347693	4.53521261212795e-61	S
Gossypium_raimondii	Eudicotyledons	28754	-0.14740159942267	2.26920010883953e-139	S
Haplochromis_burtoni	Vertebrates	12976	-0.0556296854673598	2.27978746259634e-10	S
Helianthus_annuus	Eudicotyledons	32224	-0.116375740203759	1.48600850424659e-97	S
Heliconius_melpomene	Invertebrates	8732	-0.0560019311867484	1.6367653011598e-07	S
Heterocephalus_glaber_male	Vertebrates	8735	-0.122717541307278	1.15826923222984e-30	S
Hippocampus_comes	Vertebrates	9065	-0.0563671905314411	7.86204326716448e-08	S
Homo_sapiens	Vertebrates	19039	-0.18593887578486	1.10404788276387e-147	S
Hordeum_vulgare	Monocotyledons	21395	-0.231073586294171	2.89857512895404e-257	S
Ictalurus_punctatus	Vertebrates	13418	-0.0521016419814645	1.55274396654992e-09	S
Ictidomys_tridecemlineatus	Vertebrates	11151	-0.11570823065475	1.51434800168438e-34	S
Jaculus_jaculus	Vertebrates	5009	-0.215683145674302	8.39468410216022e-54	S
Junco_hyemalis	Vertebrates	7690	-0.265021593419377	9.09819614071352e-124	S
Kryptolebias_marmoratus	Vertebrates	13843	-0.10507975398818	2.72964321474025e-35	S
Labrus_bergylta	Vertebrates	11608	-0.0531053586414519	1.03422955425624e-08	S
Latimeria_chalumnae	Vertebrates	8312	-0.0646379341597297	3.67190828494822e-09	S
Leersia_perrieri	Monocotyledons	8674	-0.147477028584954	2.25689167375823e-43	S
Lepeophtheirus_salmonis	Invertebrates	4775	-0.077428943057501	8.45734237208082e-08	S
Lepidothrix_coronata	Vertebrates	7007	-0.327478675469379	8.09100525164316e-175	S
Lepisosteus_oculatus	Vertebrates	10149	-0.0186314123501644	0.0605315233772249	NS
Lonchura_striata_domestica	Vertebrates	8836	-0.384643068446099	1.70908240784079e-308	S
Lucilia_cuprina	Invertebrates	7553	-0.130441867526041	5.06870368103419e-30	S
Macaca_fascicularis	Vertebrates	13843	-0.176330257885965	4.47985028445596e-97	S
Macaca_mulatta	Vertebrates	12262	-0.197120740470627	1.13165140584825e-107	S
Macaca_nemestrina	Vertebrates	13612	-0.186068241884674	2.70458612585258e-106	S
Manacus_vitellinus	Vertebrates	7833	-0.0801626792231196	1.20287312888403e-12	S
Mandrillus_leucophaeus	Vertebrates	10462	-0.123731851719256	5.68290163387705e-37	S
Manihot_esculenta	Eudicotyledons	22325	-0.124876651601383	2.77584863607296e-78	S
Mastacembelus_armatus	Vertebrates	12073	-0.0810548051478291	4.66995827634726e-19	S
Mayetiola_destructor	Invertebrates	10628	-0.0113355579339605	0.242602075940681	NS
Maylandia_zebra	Vertebrates	14248	-0.0760067561435959	1.03801102163306e-19	S
Medicago_truncatula	Eudicotyledons	20752	-0.167798285575583	6.77608059452918e-131	S
Megaselia_scalaris	Invertebrates	3903	-0.101260070412901	2.29173922091615e-10	S
Melitaea_cinxia	Invertebrates	7745	0.0627897526031763	3.19464233074971e-08	S
Melopsittacus_undulatus	Vertebrates	7390	-0.173324541030289	6.21217757166007e-51	S
Meriones_unguiculatus	Vertebrates	9502	-0.169722232962768	2.43236470001438e-62	S
Mesocricetus_auratus	Vertebrates	9278	-0.191580187417367	2.06341934354093e-77	S
Microcebus_murinus	Vertebrates	12742	-0.216802219445133	2.11385762710728e-135	S
Microtus_ochrogaster	Vertebrates	11065	-0.183666126231791	1.5104591271109e-84	S
Mnemiopsis_leidyi	Invertebrates	4754	-0.0455261779790371	0.00169064019388149	S
Monodelphis_domestica	Vertebrates	11641	-0.0311521256603665	0.000775019227454933	S
Monopterus_albus	Vertebrates	8807	-0.0400831924254679	0.000168149268974904	S
Mus_caroli	Vertebrates	17746	-0.154770879774342	1.46894335090698e-95	S
Mus_musculus	Vertebrates	20798	-0.186640088070611	2.2943851027923e-162	S
Mus_pahari	Vertebrates	17650	-0.157873467443774	7.15531032458193e-99	S
Mus_spicilegus	Vertebrates	10046	-0.106536105650826	9.41261210485801e-27	S
Mus_spretus	Vertebrates	17881	-0.154804437117885	2.58937120218934e-96	S
Mustela_putorius_furo	Vertebrates	10770	-0.13408656888126	2.15804052434381e-44	S
Nannospalax_galili	Vertebrates	10255	-0.180798770496197	4.41228447069265e-76	S
Neovison_vison	Vertebrates	6373	-0.197931430878782	2.584542521866e-57	S
Nicotiana_attenuata	Eudicotyledons	25522	-0.118274218994577	3.60451503792388e-80	S
Nomascus_leucogenys	Vertebrates	9383	-0.129311094094384	2.82556546946431e-36	S
Numida_meleagris	Vertebrates	5229	-0.135825254929217	5.89337861536159e-23	S
Octodon_degus	Vertebrates	4978	-0.215634214276637	1.86217862030658e-53	S
Octopus_bimaculoides	Invertebrates	16974	-0.0257547050508199	0.000791519981666536	S
Orchesella_cincta	Invertebrates	9059	-0.0592263638019492	1.68803071376814e-08	S
Oreochromis_niloticus	Vertebrates	10902	-0.0225554651540431	0.018517458850664	S
Ornithorhynchus_anatinus	Vertebrates	11116	0.0271503620370922	0.00420001990615276	S
Oryctolagus_cuniculus	Vertebrates	8349	-0.113653794412046	2.07205786473787e-25	S
Oryza_barthii	Monocotyledons	8964	-0.218817535437555	1.25852633164605e-97	S
Oryza_glumipatula	Monocotyledons	10087	-0.109677535052939	2.25819347595609e-28	S
Oryza_meridionalis	Monocotyledons	14644	-0.115295378050458	1.61045358928277e-44	S
Oryza_nivara	Monocotyledons	10037	-0.170341926602812	3.19269556115111e-66	S
Oryza_punctata	Monocotyledons	8736	-0.180580426215087	6.26237416517987e-65	S
Oryza_rufipogon	Monocotyledons	9832	-0.160933425447085	4.8386445654895e-58	S
Oryza_sativa	Monocotyledons	26042	-0.392250546811876	0	S
Oryzias_latipes	Vertebrates	12479	-0.0614717879301844	6.29576391143461e-12	S
Oryzias_melastigma	Vertebrates	13431	-0.0273960446970414	0.00149687813153225	S
Ovis_aries	Vertebrates	5707	-0.100004790419409	3.67057958187242e-14	S
Pan_paniscus	Vertebrates	11664	-0.120325717522562	7.13353593860961e-39	S
Pan_troglodytes	Vertebrates	14880	-0.176982364597502	5.66414180916018e-105	S
Panicum_hallii_fil2	Monocotyledons	25453	-0.23569860630513	1.6688053939499e-308	S
Panthera_pardus	Vertebrates	9486	-0.204523734471988	4.0031305299832e-90	S
Panthera_tigris_altaica	Vertebrates	6755	-0.115900928793865	1.22141644558727e-21	S
Paramormyrops_kingsleyae	Vertebrates	12716	-0.0457001857797408	2.52847782805482e-07	S
Parus_major	Vertebrates	8080	-0.21310384411847	1.23871716903092e-83	S
Pelodiscus_sinensis	Vertebrates	9586	-0.0609052826637207	2.40349325612868e-09	S
Phascolarctos_cinereus	Vertebrates	9718	-0.102389557452448	4.55701353443263e-24	S
Phaseolus_vulgaris	Eudicotyledons	20643	-0.1008796494797	7.79269259125427e-48	S
Piliocolobus_tephrosceles	Vertebrates	8447	-0.178843828867589	1.17897736289031e-61	S
Poecilia_formosa	Vertebrates	15835	-0.037208504330071	2.82064340478409e-06	S
Poecilia_latipinna	Vertebrates	10333	-0.0548272772865666	2.45000086186571e-08	S
Poecilia_mexicana	Vertebrates	13504	-0.0633547577162309	1.71951668289803e-13	S
Pogona_vitticeps	Vertebrates	9105	-0.0614468888087733	4.41056977401952e-09	S
Pongo_abelii	Vertebrates	10154	-0.130609401095966	7.07947511023912e-40	S
Populus_trichocarpa	Eudicotyledons	27135	-0.15168725313736	2.25812116354172e-139	S
Propithecus_coquereli	Vertebrates	8648	-0.170476397572779	2.13133287338555e-57	S
Prunus_persica	Eudicotyledons	20942	-0.152949383076784	8.32328959457169e-110	S
Pundamilia_nyererei	Vertebrates	8876	-0.147332230675849	2.94121737921868e-44	S
Pygocentrus_nattereri	Vertebrates	14696	-0.0468158000584977	1.36300875550903e-08	S
Rattus_norvegicus	Vertebrates	15002	-0.182764299545657	7.81077678437103e-113	S
Rhinopithecus_bieti	Vertebrates	11516	-0.114610043092981	5.62319583729583e-35	S
Rhinopithecus_roxellana	Vertebrates	13293	-0.142292226489308	4.47254240380838e-61	S
Saimiri_boliviensis_boliviensis	Vertebrates	12054	-0.108163228652038	1.06195623282253e-32	S
Salvator_merianae	Vertebrates	10621	-0.0365140087642924	0.000167296187419569	S
Sarcophilus_harrisii	Vertebrates	7435	-0.0415957835623668	0.000333727860944786	S
Schistosoma_mansoni	Invertebrates	3264	0.0296957853472755	0.0898315724845014	NS
Scleropages_formosus	Vertebrates	12536	-0.0982780153950249	2.76197597795087e-28	S
Scophthalmus_maximus	Vertebrates	12370	-0.0987486962165655	3.47036341758275e-28	S
Serinus_canaria	Vertebrates	7855	-0.173056934323067	7.30869322559674e-54	S
Seriola_dumerili	Vertebrates	12151	-0.0459808425738987	3.96352905319984e-07	S
Seriola_lalandi_dorsalis	Vertebrates	11742	-0.0940539777349358	1.72886990485259e-24	S
Setaria_italica	Monocotyledons	16398	-0.359832881740705	0	S
Solanum_lycopersicum	Eudicotyledons	16626	-0.12273189354695	8.15721257012745e-57	S
Solanum_tuberosum	Eudicotyledons	23033	-0.241696324848953	2.02028743924916e-303	S
Solenopsis_invicta	Invertebrates	10248	-0.0166409849290937	0.0920815883875312	NS
Sorghum_bicolor	Monocotyledons	26380	-0.251556085307838	0	S
Sphenodon_punctatus	Vertebrates	6472	-0.192195687677776	6.77266453759031e-55	S
Stegastes_partitus	Vertebrates	10997	-0.0678174545354995	1.08576607133729e-12	S
Strigamia_maritima	Invertebrates	7257	-0.03329649772367	0.0045573732814965	S
Sus_scrofa	Vertebrates	14124	-0.217735808031858	3.5272101427847e-151	S
Takifugu_rubripes	Vertebrates	9067	-0.100870730509106	6.07660238548358e-22	S
Teleopsis_dalmanni	Invertebrates	10121	0.0505784864750769	3.56205342864974e-07	S
Tetranychus_urticae	Invertebrates	7566	-0.152415341421656	1.48228729909395e-40	S
Theobroma_cacao	Eudicotyledons	28749	-0.109669619293642	1.25021413821487e-77	S
Theropithecus_gelada	Vertebrates	8026	-0.144025458969736	1.84365895642993e-38	S
Tribolium_castaneum	Invertebrates	13369	-0.11388032727982	7.77462803139281e-40	S
Trifolium_pratense	Eudicotyledons	33994	-0.0620614485101255	2.26685153012856e-30	S
Triticum_aestivum	Monocotyledons	68331	-0.145025474519117	1.66880539409187e-308	S
Triticum_dicoccoides	Monocotyledons	30865	-0.250633717755092	0	S
Urocitellus_parryii	Vertebrates	8688	-0.16333218350085	5.21136977033327e-53	S
Ursus_americanus	Vertebrates	6852	-0.200712043916686	3.2871817403149e-63	S
Ursus_maritimus	Vertebrates	7590	-0.122279602867403	1.11600009135797e-26	S
Vigna_radiata	Eudicotyledons	9968	-0.0917895996102972	4.21189697975064e-20	S
Vitis_vinifera	Eudicotyledons	16236	-0.182391701610747	1.85836705284927e-121	S
Vulpes_vulpes	Vertebrates	8920	-0.156884504749448	2.95042291538989e-50	S
Xenopus_tropicalis	Vertebrates	6265	-0.0772995960688506	8.99205102387566e-10	S
Xiphophorus_maculatus	Vertebrates	13602	-0.0729728358284777	1.57871532879508e-17	S
Zea_mays	Monocotyledons	25763	-0.332838007245149	0	S
Zonotrichia_albicollis	Vertebrates	6960	-0.193177516200668	1.70087775193276e-59	S
