# Supplementary material for: Determinants of genome-wide distribution and evolution of uORFs in eukaryotes
Source: Nat Commun. 2021 Feb 17;12:1076. doi: 10.1038/s41467-021-21394-y (PMC7889888; doi:10.1038/s41467-021-21394-y)
Supplement: Supplementary file 12 — Source Data [file 41467_2021_21394_MOESM12_ESM.zip › Source Data/Fig6b_right_human_gene_num_uORF_CDS_kozak_score.txt]

gene_id	rep_tx_name	kozak_cds	num_uorf
ENSG00000004059	ENST00000000233	4.03736954512904	0
ENSG00000003056	ENST00000000412	1.64620122016052	0
ENSG00000004478	ENST00000001008	1.86699657208559	0
ENSG00000003137	ENST00000001146	2.86367668655156	0
ENSG00000003509	ENST00000002125	0.858570976928727	0
ENSG00000001036	ENST00000002165	1.20385222694226	0
ENSG00000002587	ENST00000002596	2.86801031636402	3
ENSG00000001617	ENST00000002829	1.20471323142138	2
ENSG00000001626	ENST00000003084	1.91024785065451	1
ENSG00000001630	ENST00000003100	-1.52422365444102	0
ENSG00000048028	ENST00000003302	1.80887026658265	0
ENSG00000001461	ENST00000003912	-3.2120709802246	7
ENSG00000004776	ENST00000004982	2.27192982264069	0
ENSG00000004799	ENST00000005178	1.89564412625046	0
ENSG00000006611	ENST00000005226	3.361746836753	0
ENSG00000006451	ENST00000005257	1.66219525328031	0
ENSG00000006453	ENST00000005260	2.2510833927838	0
ENSG00000006116	ENST00000005284	-2.21914959154287	9
ENSG00000006118	ENST00000005286	0.753590043203214	1
ENSG00000004975	ENST00000005340	3.65596139332712	0
ENSG00000005175	ENST00000005386	-0.162438419694344	0
ENSG00000005073	ENST00000006015	0.642574762574071	0
ENSG00000007255	ENST00000006275	3.17510617882037	0
ENSG00000007306	ENST00000006724	3.65596139332712	2
ENSG00000007312	ENST00000006750	3.69927643501487	0
ENSG00000007520	ENST00000007390	3.9592630569802	0
ENSG00000006025	ENST00000007414	0.199778651495384	1
ENSG00000006047	ENST00000007699	1.81964052748329	0
ENSG00000006059	ENST00000007735	1.90186663246778	0
ENSG00000008197	ENST00000008391	1.986085594061	0
ENSG00000008405	ENST00000008527	3.05842270131024	2
ENSG00000008438	ENST00000008938	0.53678135480113	0
ENSG00000010270	ENST00000009041	0.951014035088921	1
ENSG00000091704	ENST00000011292	1.23052304350649	0
ENSG00000010017	ENST00000011619	1.24345249380261	0
ENSG00000010610	ENST00000011653	2.4940578519543	0
ENSG00000011105	ENST00000011898	3.32068401460665	0
ENSG00000011478	ENST00000012049	2.4864459681154	0
ENSG00000011485	ENST00000012443	2.52603708228971	0
ENSG00000012963	ENST00000013070	0.80542310118898	0
ENSG00000012983	ENST00000013125	2.54680301404913	1
ENSG00000241644	ENST00000013222	3.00480250552845	0
ENSG00000013588	ENST00000014914	1.5172007994035	4
ENSG00000071203	ENST00000016913	0.0217636854240436	0
ENSG00000015568	ENST00000016946	2.79858737130208	0
ENSG00000015532	ENST00000017003	2.24117937909415	0
ENSG00000068438	ENST00000019019	-0.0292456009032899	4
ENSG00000080293	ENST00000019103	3.23373685583004	2
ENSG00000019505	ENST00000020926	4.97945039850265	0
ENSG00000078668	ENST00000022615	-2.90153934678274	0
ENSG00000021488	ENST00000023064	3.8556610326993	0
ENSG00000023287	ENST00000025008	0.391621275567562	1
ENSG00000023516	ENST00000025301	-1.98897015328144	1
ENSG00000079112	ENST00000027335	-1.34887866363651	1
ENSG00000027847	ENST00000029410	1.65183899980106	1
ENSG00000031003	ENST00000033079	-2.0609120669893	3
ENSG00000033100	ENST00000035307	2.28757637547413	9
ENSG00000034713	ENST00000037243	3.58100062298934	0
ENSG00000034971	ENST00000037502	-0.715661973063809	0
ENSG00000035681	ENST00000038176	1.45080760406569	1
ENSG00000036473	ENST00000039007	-0.26649253881598	0
ENSG00000052841	ENST00000039989	3.82697697753691	0
ENSG00000037965	ENST00000040584	2.10959992949903	1
ENSG00000037757	ENST00000040663	2.5561611542973	0
ENSG00000038219	ENST00000040738	5.05755688665149	0
ENSG00000059588	ENST00000040877	-0.31740571077407	0
ENSG00000040608	ENST00000043402	0.648986657155458	1
ENSG00000041357	ENST00000044462	1.22671861789558	0
ENSG00000042813	ENST00000046087	-0.834405859331163	0
ENSG00000040531	ENST00000046640	1.61870454645787	2
ENSG00000043462	ENST00000046794	4.11806743234999	2
ENSG00000011465	ENST00000052754	-0.51364923246015	2
ENSG00000048462	ENST00000053243	0.200063092304794	0
ENSG00000048544	ENST00000053468	3.82697697753691	0
ENSG00000030582	ENST00000053867	1.03265675816395	0
ENSG00000049245	ENST00000054666	1.39159667269746	0
ENSG00000049449	ENST00000054950	3.71361300502623	1
ENSG00000049541	ENST00000055077	2.16626989593417	0
ENSG00000049769	ENST00000055335	1.69173199101453	0
ENSG00000050030	ENST00000055682	-1.92174060206061	2
ENSG00000050327	ENST00000056217	0.540992110615294	1
ENSG00000050344	ENST00000056233	2.31516322951291	0
ENSG00000050730	ENST00000057513	0.471874847038717	3
ENSG00000038295	ENST00000061240	1.71039919270268	4
ENSG00000053438	ENST00000062104	4.30382769012662	0
ENSG00000054803	ENST00000064571	3.5044864693559	6
ENSG00000013297	ENST00000064724	5.05755688665149	0
ENSG00000054965	ENST00000064778	1.28345812548562	0
ENSG00000054967	ENST00000064780	0.0470127143239957	0
ENSG00000004897	ENST00000066544	0.389483405150912	1
ENSG00000058799	ENST00000072644	0.469665328369445	1
ENSG00000133597	ENST00000072869	2.73466616120743	1
ENSG00000059804	ENST00000075120	2.38949370030682	2
ENSG00000060140	ENST00000075503	2.08460017212888	3
ENSG00000088256	ENST00000078429	2.50092348728955	0
ENSG00000060566	ENST00000078445	0.911109463036047	1
ENSG00000061273	ENST00000080059	-1.97815954596413	2
ENSG00000061794	ENST00000081029	4.11806743234999	0
ENSG00000062725	ENST00000083182	2.24117937909415	0
ENSG00000063180	ENST00000084798	0.995835486135203	3
ENSG00000012124	ENST00000085219	2.47177848059252	1
ENSG00000067646	ENST00000155093	2.3678276788969	2
ENSG00000053918	ENST00000155840	-1.04540107199763	0
ENSG00000070985	ENST00000155858	3.31184334397888	0
ENSG00000071575	ENST00000155926	-1.66728032046375	5
ENSG00000068308	ENST00000156084	2.90537791461331	0
ENSG00000068394	ENST00000156109	2.80271000903216	0
ENSG00000021776	ENST00000156471	3.05843678810207	0
ENSG00000070526	ENST00000156626	2.82060040041006	1
ENSG00000071282	ENST00000157600	0.948440817465152	0
ENSG00000013275	ENST00000157812	1.60701557266871	2
ENSG00000073598	ENST00000158009	-1.87453042818321	1
ENSG00000072818	ENST00000158762	0.693273849399647	0
ENSG00000072849	ENST00000158771	3.26544634759891	0
ENSG00000074771	ENST00000159060	-0.624988743506621	0
ENSG00000074855	ENST00000159087	3.24061972343043	1
ENSG00000077063	ENST00000160373	2.24117937909415	0
ENSG00000077080	ENST00000160382	1.1129693884818	0
ENSG00000005001	ENST00000161006	3.361746836753	0
ENSG00000079385	ENST00000161559	4.21749202326513	0
ENSG00000047188	ENST00000161863	-0.0880075023922879	1
ENSG00000050820	ENST00000162330	3.00480250552845	0
ENSG00000065970	ENST00000162391	2.21993007737395	1
ENSG00000067182	ENST00000162749	0.86889021781459	2
ENSG00000066455	ENST00000163416	1.55834354394141	0
ENSG00000008300	ENST00000164024	0.501789301948295	2
ENSG00000068971	ENST00000164133	3.76942317222127	3
ENSG00000068976	ENST00000164139	2.2510833927838	0
ENSG00000069399	ENST00000164227	1.05370814647615	0
ENSG00000069424	ENST00000164247	0.262037671947642	5
ENSG00000069943	ENST00000164305	0.46580371165911	0
ENSG00000068615	ENST00000165698	4.03736954512904	0
ENSG00000070404	ENST00000166139	1.04062704988612	0
ENSG00000070886	ENST00000166244	3.47583891519103	0
ENSG00000071539	ENST00000166345	4.71558365257718	0
ENSG00000071246	ENST00000167106	-1.31824926584713	6
ENSG00000186847	ENST00000167586	2.5561611542973	0
ENSG00000171431	ENST00000167588	-1.41913441875555	0
ENSG00000072080	ENST00000168148	0.51274838889014	0
ENSG00000072506	ENST00000168216	3.06501860229939	0
ENSG00000075388	ENST00000168712	1.24345249380261	1
ENSG00000073849	ENST00000169298	-2.44850297468053	6
ENSG00000075336	ENST00000169551	2.03842025985087	6
ENSG00000078898	ENST00000170150	4.11806743234999	0
ENSG00000079313	ENST00000170168	1.91588563029505	1
ENSG00000075975	ENST00000170447	3.84486736891481	0
ENSG00000076650	ENST00000170564	2.27192982264069	4
ENSG00000078589	ENST00000171757	-0.332826340604477	8
ENSG00000064300	ENST00000172229	2.69342566350377	0
ENSG00000065320	ENST00000173229	2.03149344135019	0
ENSG00000066583	ENST00000173527	3.96975311113732	0
ENSG00000067445	ENST00000173898	2.12708730065613	0
ENSG00000070444	ENST00000174618	2.79858737130208	0
ENSG00000068697	ENST00000175091	1.82124694879051	0
ENSG00000069206	ENST00000175238	-0.570983434096025	0
ENSG00000072135	ENST00000175756	3.5028941348405	0
ENSG00000069696	ENST00000176183	3.9592630569802	0
ENSG00000070031	ENST00000176195	4.03736954512904	0
ENSG00000072210	ENST00000176643	2.63577405180466	2
ENSG00000072786	ENST00000176763	3.47583891519103	0
ENSG00000073861	ENST00000177694	0.437953974343401	0
ENSG00000074071	ENST00000177742	4.03736954512904	0
ENSG00000074410	ENST00000178638	1.59783929307514	0
ENSG00000137764	ENST00000178640	-2.42663617027193	1
ENSG00000078237	ENST00000179259	3.96975311113732	0
ENSG00000078579	ENST00000180166	1.45080760406569	0
ENSG00000003987	ENST00000180173	3.361746836753	0
ENSG00000080618	ENST00000181383	-0.634256158690441	0
ENSG00000065809	ENST00000181796	-0.977531369343439	3
ENSG00000065883	ENST00000181839	-0.268525385278056	1
ENSG00000064201	ENST00000182290	2.13719386907738	1
ENSG00000065308	ENST00000182527	3.05843678810207	0
ENSG00000068097	ENST00000184956	2.38939589392336	0
ENSG00000068912	ENST00000185150	1.97834556561045	0
ENSG00000112782	ENST00000185206	0.369281026516619	0
ENSG00000075568	ENST00000186436	2.43481382499277	2
ENSG00000172995	ENST00000187397	0.221179368219139	13
ENSG00000072954	ENST00000187762	4.71558365257718	0
ENSG00000075089	ENST00000188312	0.615167361250808	6
ENSG00000078098	ENST00000188790	1.2921619980021	0
ENSG00000064218	ENST00000190165	1.20609606548671	0
ENSG00000079156	ENST00000190611	2.20107115107489	6
ENSG00000154252	ENST00000192314	2.69239394794907	0
ENSG00000065060	ENST00000192788	2.60414357043854	1
ENSG00000081087	ENST00000193322	1.13930284850872	0
ENSG00000081148	ENST00000193391	-0.134137514826919	2
ENSG00000072110	ENST00000193403	2.40106061500285	3
ENSG00000081800	ENST00000194130	0.830153765362696	0
ENSG00000081818	ENST00000194152	2.18610098501881	1
ENSG00000112852	ENST00000194155	0.902926083498353	0
ENSG00000081870	ENST00000194214	-1.05020895284217	0
ENSG00000082146	ENST00000194530	-3.58598357287436	1
ENSG00000082458	ENST00000194900	0.210349788775865	0
ENSG00000083444	ENST00000196061	1.27584624164673	0
ENSG00000083720	ENST00000196371	2.58723224015076	0
ENSG00000083817	ENST00000196489	-1.42636377075589	1
ENSG00000084444	ENST00000197268	2.90746770588131	0
ENSG00000085514	ENST00000198536	2.3678276788969	0
ENSG00000085721	ENST00000198767	1.44861217218824	0
ENSG00000085872	ENST00000198939	4.03996094420115	0
ENSG00000167580	ENST00000199280	0.922919788648987	0
ENSG00000086189	ENST00000199320	1.89550317708767	0
ENSG00000086232	ENST00000199389	1.02581860898	0
ENSG00000086288	ENST00000199447	-1.36984413975479	3
ENSG00000086289	ENST00000199448	1.31940286601024	0
ENSG00000086506	ENST00000199708	2.5489059034308	0
ENSG00000086548	ENST00000199764	3.65596139332712	0
ENSG00000086589	ENST00000199814	2.35201304839016	0
ENSG00000086696	ENST00000199936	-0.599490039098104	3
ENSG00000086827	ENST00000200135	2.22480996262072	0
ENSG00000132470	ENST00000200181	0.948440817465152	0
ENSG00000087074	ENST00000200453	0.651365354840653	2
ENSG00000087077	ENST00000200457	0.768790012238474	0
ENSG00000073670	ENST00000200557	2.07095083086749	2
ENSG00000197208	ENST00000200652	1.57916730363521	0
ENSG00000087510	ENST00000201031	2.08664123777346	1
ENSG00000131037	ENST00000201647	2.74249391226122	0
ENSG00000088320	ENST00000201979	1.26045064397606	1
ENSG00000088356	ENST00000202017	0.316078617620401	0
ENSG00000088808	ENST00000202556	2.12037326385394	0
ENSG00000166948	ENST00000202625	-0.858962250049271	0
ENSG00000188559	ENST00000202677	0.409025410056792	1
ENSG00000089048	ENST00000202816	-1.29137558384586	2
ENSG00000089163	ENST00000202967	0.113515514811125	1
ENSG00000089195	ENST00000203001	2.05908738092854	0
ENSG00000249115	ENST00000203166	1.42620748495818	0
ENSG00000010256	ENST00000203407	2.05484662113023	0
ENSG00000089639	ENST00000203556	0.259788687041512	0
ENSG00000089692	ENST00000203629	1.02050348366922	0
ENSG00000089693	ENST00000203630	-0.313697550475277	5
ENSG00000089723	ENST00000203664	0.394326054932031	0
ENSG00000090447	ENST00000204517	0.318881858238486	0
ENSG00000090470	ENST00000204549	3.25110977758755	0
ENSG00000090539	ENST00000204604	0.581320211163701	0
ENSG00000090581	ENST00000204679	4.01127688903876	0
ENSG00000090615	ENST00000204726	2.94295583941789	7
ENSG00000090776	ENST00000204961	3.26544634759891	4
ENSG00000090863	ENST00000205061	2.35201304839016	0
ENSG00000090932	ENST00000205143	2.3678276788969	0
ENSG00000090971	ENST00000205194	2.26168696640345	0
ENSG00000157426	ENST00000205214	-1.05560236067604	3
ENSG00000091140	ENST00000205402	0.759137973066173	0
ENSG00000091262	ENST00000205557	1.61169078382117	0
ENSG00000091317	ENST00000205636	2.68778788386323	0
ENSG00000091583	ENST00000205948	1.28345812548562	0
ENSG00000091844	ENST00000206262	-0.486252928958383	1
ENSG00000091986	ENST00000206423	0.443393262099254	8
ENSG00000092036	ENST00000206474	-2.52103318160531	0
ENSG00000092067	ENST00000206513	1.60885487562484	0
ENSG00000092094	ENST00000206542	1.83737687158473	0
ENSG00000092140	ENST00000206595	-0.978068372714497	1
ENSG00000092295	ENST00000206765	1.17011047519753	0
ENSG00000092850	ENST00000207457	1.76973057348455	0
ENSG00000092929	ENST00000207549	5.05755688665149	3
ENSG00000093217	ENST00000207870	2.3678276788969	0
ENSG00000187758	ENST00000209668	1.57568392128413	1
ENSG00000108244	ENST00000209718	3.20523025082797	7
ENSG00000094804	ENST00000209728	0.618997473210912	0
ENSG00000094914	ENST00000209873	1.95999293797072	0
ENSG00000094916	ENST00000209875	3.05681726868118	0
ENSG00000076321	ENST00000209884	-0.62205548871165	1
ENSG00000094963	ENST00000209929	-0.860603382709079	0
ENSG00000095059	ENST00000210060	0.234677246887202	0
ENSG00000167964	ENST00000210187	2.17038550556285	2
ENSG00000095261	ENST00000210313	3.82697697753691	0
ENSG00000095380	ENST00000210444	-0.0380862715310613	0
ENSG00000095539	ENST00000210633	0.374195339527963	0
ENSG00000095917	ENST00000211076	1.85121598484348	0
ENSG00000174156	ENST00000211122	2.52555371232893	0
ENSG00000156711	ENST00000211287	1.14142642003514	0
ENSG00000096092	ENST00000211314	-1.04216151776821	0
ENSG00000204314	ENST00000211413	1.272136548965	0
ENSG00000096654	ENST00000211936	1.14964277153934	2
ENSG00000096717	ENST00000212015	2.05484662113023	0
ENSG00000069702	ENST00000212355	-0.450748304052422	1
ENSG00000099203	ENST00000214869	-1.04268191630105	0
ENSG00000099326	ENST00000215057	-2.41567340595516	6
ENSG00000099330	ENST00000215061	-3.49547760631913	0
ENSG00000099365	ENST00000215095	1.32718667781178	0
ENSG00000099617	ENST00000215368	4.15405302263917	0
ENSG00000099624	ENST00000215375	1.31272324542946	0
ENSG00000070388	ENST00000215530	0.019789581225693	0
ENSG00000095932	ENST00000215531	2.13719386907738	0
ENSG00000099795	ENST00000215565	4.11806743234999	0
ENSG00000099800	ENST00000215570	4.03996094420115	0
ENSG00000099804	ENST00000215574	4.79369014072602	0
ENSG00000099812	ENST00000215582	2.12552914799788	0
ENSG00000099860	ENST00000215631	2.10799449686998	0
ENSG00000099937	ENST00000215727	2.04589119452697	0
ENSG00000099940	ENST00000215730	3.11246635893646	0
ENSG00000099949	ENST00000215739	2.35411593777182	1
ENSG00000184436	ENST00000215742	-1.23125851280943	1
ENSG00000099953	ENST00000215743	0.554637451853536	0
ENSG00000240972	ENST00000215754	1.679614040835	0
ENSG00000099974	ENST00000215770	2.29165600245643	0
ENSG00000099985	ENST00000215781	3.32228944723571	0
ENSG00000099992	ENST00000215790	1.37518318074485	0
ENSG00000099995	ENST00000215793	0.74012458653349	0
ENSG00000184979	ENST00000215794	-2.55114013606311	2
ENSG00000100028	ENST00000215829	2.03809942611956	0
ENSG00000100030	ENST00000215832	4.60939022922417	0
ENSG00000185339	ENST00000215838	1.84574727036539	5
ENSG00000100053	ENST00000215855	3.00157960167343	0
ENSG00000100075	ENST00000215882	2.29165600245643	0
ENSG00000100078	ENST00000215885	1.43909431125466	0
ENSG00000100079	ENST00000215886	3.0481175472162	2
ENSG00000241360	ENST00000215904	1.15007486769504	0
ENSG00000128203	ENST00000215906	-0.592835434359489	3
ENSG00000100097	ENST00000215909	1.53910514866289	0
ENSG00000100100	ENST00000215912	0.952967028245635	0
ENSG00000100104	ENST00000215917	-0.251277504692543	0
ENSG00000100124	ENST00000215941	2.26168696640345	0
ENSG00000100139	ENST00000215957	2.52182371949528	0
ENSG00000100196	ENST00000216014	1.99463052435929	0
ENSG00000100206	ENST00000216024	-1.26444032896397	0
ENSG00000100209	ENST00000216027	-0.22003577138317	0
ENSG00000100216	ENST00000216034	1.46157116070135	0
ENSG00000100218	ENST00000216036	3.15135426916088	2
ENSG00000100219	ENST00000216037	1.38616945191698	0
ENSG00000100220	ENST00000216038	3.84486736891481	0
ENSG00000100221	ENST00000216039	0.856746171220342	5
ENSG00000100226	ENST00000216044	1.22211120914243	0
ENSG00000100246	ENST00000216068	1.761423496916	0
ENSG00000100249	ENST00000216071	-1.75444372872616	0
ENSG00000100253	ENST00000216075	0.608543344262004	0
ENSG00000100258	ENST00000216080	1.46639957575574	0
ENSG00000100263	ENST00000216085	0.0716616671556137	2
ENSG00000243811	ENST00000216099	1.28209966425389	1
ENSG00000100281	ENST00000216106	4.03328991814674	1
ENSG00000100290	ENST00000216115	0.374000730247118	0
ENSG00000100292	ENST00000216117	1.11616808179154	0
ENSG00000184117	ENST00000216121	3.39879050275549	0
ENSG00000100297	ENST00000216122	0.618854089639908	0
ENSG00000100299	ENST00000216124	-0.802815703041386	0
ENSG00000100302	ENST00000216127	2.07095083086749	1
ENSG00000100304	ENST00000216129	4.71558365257718	0
ENSG00000100307	ENST00000216133	1.14226073788182	1
ENSG00000100312	ENST00000216139	-0.239085536043076	0
ENSG00000100314	ENST00000216144	0.948770196544467	2
ENSG00000100316	ENST00000216146	0.512063546328685	1
ENSG00000100324	ENST00000216160	2.69448373921708	0
ENSG00000100341	ENST00000216177	4.03736954512904	0
ENSG00000100344	ENST00000216180	2.92670610115983	2
ENSG00000100345	ENST00000216181	4.26080706495288	1
ENSG00000100348	ENST00000216185	1.97731263316868	0
ENSG00000100353	ENST00000216190	2.05484662113023	0
ENSG00000100362	ENST00000216200	0.21861302511057	0
ENSG00000100373	ENST00000216211	0.947712120831163	0
ENSG00000100376	ENST00000216214	-0.16116767851285	7
ENSG00000100380	ENST00000216218	2.56598293843055	0
ENSG00000100385	ENST00000216223	-0.764666895388704	3
ENSG00000100387	ENST00000216225	2.04798098579498	0
ENSG00000100395	ENST00000216237	-0.568060966619083	1
ENSG00000100399	ENST00000216241	3.73663680875838	0
ENSG00000100410	ENST00000216252	1.38616945191698	0
ENSG00000100417	ENST00000216259	4.11806743234999	0
ENSG00000100422	ENST00000216264	3.07968608982227	0
ENSG00000100426	ENST00000216268	1.27523840273742	14
ENSG00000129465	ENST00000216274	-2.42836538560449	0
ENSG00000090060	ENST00000216277	1.20594108711609	0
ENSG00000087303	ENST00000216286	3.51707941289469	0
ENSG00000023608	ENST00000216294	2.98033029995323	0
ENSG00000092201	ENST00000216297	1.500261530355	0
ENSG00000100442	ENST00000216330	3.26544634759891	5
ENSG00000100448	ENST00000216336	1.40564072648827	0
ENSG00000100450	ENST00000216338	0.111271676266672	0
ENSG00000100485	ENST00000216373	2.40833947996656	1
ENSG00000100490	ENST00000216378	-2.86995253682686	3
ENSG00000100504	ENST00000216392	3.361746836753	0
ENSG00000100522	ENST00000216410	0.26789502949735	0
ENSG00000100528	ENST00000216416	3.361746836753	0
ENSG00000100532	ENST00000216420	-0.483274857889459	0
ENSG00000100554	ENST00000216442	0.0640666646073752	0
ENSG00000100557	ENST00000216445	-0.336924845269121	6
ENSG00000100558	ENST00000216446	4.26741699514986	0
ENSG00000100564	ENST00000216452	3.08335434943329	0
ENSG00000100567	ENST00000216455	2.0381871487228	0
ENSG00000100580	ENST00000216468	-2.25653033046793	0
ENSG00000100583	ENST00000216471	-1.03604904432384	1
ENSG00000100591	ENST00000216479	0.771625920434809	0
ENSG00000100596	ENST00000216484	0.495465836421545	0
ENSG00000100599	ENST00000216487	2.5239472910217	1
ENSG00000100601	ENST00000216489	2.80678963601446	0
ENSG00000100604	ENST00000216492	1.83737687158473	0
ENSG00000100612	ENST00000216500	2.23019110602882	3
ENSG00000100625	ENST00000216513	-0.880411494661917	1
ENSG00000100652	ENST00000216540	1.71039919270268	0
ENSG00000100664	ENST00000216554	1.39159667269746	3
ENSG00000100711	ENST00000216602	1.2163703098671	0
ENSG00000100749	ENST00000216639	0.154586717954425	0
ENSG00000100823	ENST00000216714	-0.867577361168664	0
ENSG00000100865	ENST00000216756	-2.24855748151682	0
ENSG00000100906	ENST00000216797	2.09227901741401	0
ENSG00000100916	ENST00000216807	-0.33736967496448	0
ENSG00000100941	ENST00000216832	2.50348797236138	0
ENSG00000019186	ENST00000216862	1.84574727036539	2
ENSG00000132670	ENST00000216877	1.5819705442533	6
ENSG00000088833	ENST00000216879	3.34355283574775	16
ENSG00000020256	ENST00000216923	3.01946999305133	1
ENSG00000100994	ENST00000216962	4.01127688903876	0
ENSG00000101000	ENST00000216968	-0.500030308439202	0
ENSG00000101074	ENST00000217043	-1.03775819820378	0
ENSG00000101115	ENST00000217086	2.35614576333948	2
ENSG00000101138	ENST00000217109	0.827499699650885	1
ENSG00000101150	ENST00000217121	3.29153900368918	0
ENSG00000101160	ENST00000217131	4.15405302263917	0
ENSG00000101162	ENST00000217133	0.952967028245635	1
ENSG00000101187	ENST00000217159	1.33397254714966	0
ENSG00000101197	ENST00000217169	1.45080760406569	0
ENSG00000101210	ENST00000217182	2.15620725561006	0
ENSG00000125508	ENST00000217188	1.71447881968497	1
ENSG00000101255	ENST00000217233	1.81739668893883	0
ENSG00000101266	ENST00000217244	-0.467313635360125	2
ENSG00000172264	ENST00000217246	2.66429970150914	1
ENSG00000101282	ENST00000217260	-0.0206587863407487	1
ENSG00000101311	ENST00000217289	1.96103382701837	3
ENSG00000101337	ENST00000217315	-2.53659165541957	1
ENSG00000101342	ENST00000217320	-0.148793078456102	0
ENSG00000101400	ENST00000217381	3.34355283574775	0
ENSG00000101405	ENST00000217386	4.22312980290567	0
ENSG00000101421	ENST00000217402	2.51495013870927	0
ENSG00000129988	ENST00000217407	0.428450200201645	0
ENSG00000101438	ENST00000217420	4.79369014072602	1
ENSG00000101441	ENST00000217423	3.65596139332712	0
ENSG00000101446	ENST00000217428	3.23373685583004	0
ENSG00000101473	ENST00000217455	-2.67666109276037	1
ENSG00000101474	ENST00000217456	1.27518693254504	0
ENSG00000091164	ENST00000217515	2.01602282765766	0
ENSG00000101608	ENST00000217652	2.16630587858055	1
ENSG00000101695	ENST00000217740	2.38949370030682	0
ENSG00000077713	ENST00000217909	1.42471494797542	0
ENSG00000123569	ENST00000217926	2.29424740152854	0
ENSG00000101825	ENST00000217939	1.31930505962678	1
ENSG00000101843	ENST00000217958	1.89234050968459	0
ENSG00000101846	ENST00000217961	-0.21909787014593	4
ENSG00000101856	ENST00000217971	2.02373209018323	0
ENSG00000101883	ENST00000217999	3.361746836753	0
ENSG00000101888	ENST00000218004	-2.3278255074553	0
ENSG00000101890	ENST00000218006	-1.39098947771594	7
ENSG00000101892	ENST00000218008	1.88111094610856	0
ENSG00000101916	ENST00000218032	2.83139406419455	1
ENSG00000101951	ENST00000218068	2.20107115107489	0
ENSG00000101958	ENST00000218075	-0.44864541467076	6
ENSG00000101981	ENST00000218099	-3.66390665920377	0
ENSG00000101986	ENST00000218104	0.786450099853296	0
ENSG00000102057	ENST00000218176	4.27514363496424	8
ENSG00000102081	ENST00000218200	2.50348797236138	0
ENSG00000102109	ENST00000218230	4.00050355468386	0
ENSG00000102128	ENST00000218249	2.0381871487228	0
ENSG00000102195	ENST00000218316	3.50701677257058	0
ENSG00000102218	ENST00000218340	4.41791976856464	0
ENSG00000102309	ENST00000218432	-0.0123852791669601	1
ENSG00000102313	ENST00000218436	1.48023705579257	0
ENSG00000102683	ENST00000218867	0.959230386593121	0
ENSG00000102796	ENST00000218981	-0.43107132093145	0
ENSG00000102837	ENST00000219022	1.85232908456271	0
ENSG00000065057	ENST00000219066	1.24345249380261	1
ENSG00000006194	ENST00000219069	2.23864907587947	2
ENSG00000087245	ENST00000219070	2.61799677048912	1
ENSG00000125149	ENST00000219139	-1.73468245409792	0
ENSG00000102879	ENST00000219150	0.412737551481907	2
ENSG00000102891	ENST00000219162	3.20732004209597	1
ENSG00000102898	ENST00000219169	1.5172007994035	0
ENSG00000102924	ENST00000219197	2.26556334636615	1
ENSG00000102931	ENST00000219204	1.3298630560589	1
ENSG00000102962	ENST00000219235	1.92069395391134	0
ENSG00000102970	ENST00000219244	4.97945039850265	0
ENSG00000102978	ENST00000219252	1.81739668893883	0
ENSG00000102996	ENST00000219271	2.67701454950832	1
ENSG00000103005	ENST00000219281	1.58673217141208	1
ENSG00000103021	ENST00000219299	-0.533531608722589	0
ENSG00000103023	ENST00000219301	0.762927130063997	5
ENSG00000103024	ENST00000219302	2.21263806577092	0
ENSG00000103035	ENST00000219313	1.54692001281638	0
ENSG00000103056	ENST00000219334	2.35413002456365	3
ENSG00000103066	ENST00000219345	3.00689229679645	0
ENSG00000103089	ENST00000219368	3.47583891519103	0
ENSG00000103121	ENST00000219400	-0.0693232026584821	2
ENSG00000185615	ENST00000219406	2.74249391226122	0
ENSG00000242173	ENST00000219409	3.04797659805341	0
ENSG00000103160	ENST00000219439	2.26168696640345	0
ENSG00000103194	ENST00000219473	4.11806743234999	3
ENSG00000103197	ENST00000219476	3.84695716018282	0
ENSG00000103199	ENST00000219478	1.92719305200311	2
ENSG00000242612	ENST00000219481	3.69131668407243	0
ENSG00000103269	ENST00000219551	2.1637035528256	0
ENSG00000103313	ENST00000219596	3.9551834299979	0
ENSG00000103316	ENST00000219599	2.35042071387476	2
ENSG00000103326	ENST00000219611	-1.08630041070835	1
ENSG00000103375	ENST00000219660	-3.14700871915426	1
ENSG00000103460	ENST00000219746	1.80739374873993	0
ENSG00000103495	ENST00000219782	1.52511060783546	0
ENSG00000103502	ENST00000219789	2.34366983451499	2
ENSG00000103550	ENST00000219837	0.226977293705273	0
ENSG00000103569	ENST00000219919	1.40304932741616	2
ENSG00000103653	ENST00000220003	0.63650393279519	3
ENSG00000103707	ENST00000220058	1.47509836612655	0
ENSG00000103710	ENST00000220062	2.12995627946122	0
ENSG00000103811	ENST00000220166	0.487145984997457	0
ENSG00000103966	ENST00000220325	1.42921275157925	0
ENSG00000104055	ENST00000220420	3.32230353402754	0
ENSG00000104112	ENST00000220478	1.97407132934731	0
ENSG00000104129	ENST00000220496	4.30382769012662	0
ENSG00000104140	ENST00000220507	1.65201888436958	0
ENSG00000104142	ENST00000220509	4.97945039850265	0
ENSG00000104147	ENST00000220514	3.26544634759891	0
ENSG00000104164	ENST00000220531	1.46892987897042	1
ENSG00000012232	ENST00000220562	-0.72111984010784	10
ENSG00000123908	ENST00000220592	3.1905728470853	0
ENSG00000076641	ENST00000220597	2.30211619250508	3
ENSG00000042832	ENST00000220616	1.59467662567205	0
ENSG00000104221	ENST00000220659	-1.1284563901538	0
ENSG00000104231	ENST00000220669	2.88748752323541	0
ENSG00000104237	ENST00000220676	2.04589119452697	1
ENSG00000104312	ENST00000220751	3.20523025082797	1
ENSG00000104324	ENST00000220763	-0.494063345740175	0
ENSG00000104325	ENST00000220764	1.8436302941919	0
ENSG00000104332	ENST00000220772	3.81474329690722	0
ENSG00000104368	ENST00000220809	2.74970487513157	1
ENSG00000104371	ENST00000220812	1.40997435630073	0
ENSG00000104381	ENST00000220822	3.14876287008877	0
ENSG00000104408	ENST00000220849	3.82697697753691	0
ENSG00000104412	ENST00000220853	3.26544634759891	0
ENSG00000104435	ENST00000220876	1.21517342147004	4
ENSG00000104472	ENST00000220913	3.26544634759891	0
ENSG00000104499	ENST00000220940	-0.804247040391292	1
ENSG00000104643	ENST00000221086	3.43897292474585	0
ENSG00000104671	ENST00000221114	2.48787645028172	0
ENSG00000104687	ENST00000221130	0.666650725905866	0
ENSG00000104689	ENST00000221132	3.29619679114544	1
ENSG00000104695	ENST00000221138	4.79369014072602	0
ENSG00000104722	ENST00000221166	1.4817942214804	0
ENSG00000104756	ENST00000221200	1.77432040279733	0
ENSG00000077348	ENST00000221233	4.01127688903876	0
ENSG00000032444	ENST00000221249	-0.0987867536001983	4
ENSG00000011422	ENST00000221264	3.51109639955288	1
ENSG00000006712	ENST00000221265	1.34314882674324	0
ENSG00000186529	ENST00000221307	-0.149406428407956	0
ENSG00000256087	ENST00000221315	-0.37997126730215	3
ENSG00000167384	ENST00000221327	-2.5964516961549	1
ENSG00000104804	ENST00000221399	-0.960200303897377	0
ENSG00000104808	ENST00000221403	4.38193417827546	0
ENSG00000104823	ENST00000221418	3.52785274724959	0
ENSG00000104824	ENST00000221419	2.92670610115983	3
ENSG00000104835	ENST00000221431	2.69448373921708	0
ENSG00000104848	ENST00000221444	3.9592630569802	0
ENSG00000104863	ENST00000221459	4.3455234832987	0
ENSG00000104866	ENST00000221462	1.57836801850384	2
ENSG00000104870	ENST00000221466	2.5255396255371	3
ENSG00000104879	ENST00000221476	3.31184334397888	0
ENSG00000104888	ENST00000221485	5.05755688665149	0
ENSG00000104889	ENST00000221486	3.73663680875838	0
ENSG00000104897	ENST00000221494	3.23654009644813	0
ENSG00000104899	ENST00000221496	1.85121598484348	0
ENSG00000104901	ENST00000221498	-0.235005909060779	3
ENSG00000104918	ENST00000221515	0.872907546940082	0
ENSG00000104941	ENST00000221538	3.54750709452964	0
ENSG00000104964	ENST00000221561	-3.68752513996298	0
ENSG00000104969	ENST00000221566	2.35201304839016	0
ENSG00000104976	ENST00000221573	1.49968032251695	0
ENSG00000105072	ENST00000221671	0.301938064043053	2
ENSG00000186115	ENST00000221700	-0.270676925301538	0
ENSG00000105131	ENST00000221730	2.52170345247725	1
ENSG00000105198	ENST00000221797	0.0617671650951598	0
ENSG00000105202	ENST00000221801	2.02793020569375	0
ENSG00000105205	ENST00000221804	0.139873653243999	0
ENSG00000105246	ENST00000221847	2.90537791461331	0
ENSG00000105255	ENST00000221856	4.11806743234999	2
ENSG00000105258	ENST00000221859	3.99694031902741	0
ENSG00000105290	ENST00000221891	2.94956576961487	0
ENSG00000105329	ENST00000221930	-0.0787850918436873	0
ENSG00000105341	ENST00000221943	2.80271000903216	0
ENSG00000105352	ENST00000221954	3.65596139332712	0
ENSG00000105355	ENST00000221957	1.78897735376093	0
ENSG00000105369	ENST00000221972	0.757774429688772	0
ENSG00000105370	ENST00000221973	1.36955605688194	0
ENSG00000105376	ENST00000221980	1.78213920457699	0
ENSG00000105388	ENST00000221992	3.65596139332712	0
ENSG00000105392	ENST00000221996	-0.2132243960582	0
ENSG00000105398	ENST00000222002	-0.26267324626195	0
ENSG00000105401	ENST00000222005	3.82697697753691	0
ENSG00000105404	ENST00000222008	3.66990077492267	0
ENSG00000105427	ENST00000222032	-0.402708099500375	0
ENSG00000105428	ENST00000222033	-1.35718200131566	0
ENSG00000105514	ENST00000222120	3.90508346568575	0
ENSG00000105516	ENST00000222122	1.93146728826625	2
ENSG00000187266	ENST00000222139	0.401368016266133	0
ENSG00000105538	ENST00000222145	2.40833947996656	0
ENSG00000105612	ENST00000222219	0.251586422329137	1
ENSG00000105617	ENST00000222224	2.74093575960298	0
ENSG00000105641	ENST00000222248	1.24529887415371	1
ENSG00000105642	ENST00000222249	0.476398789770809	0
ENSG00000105647	ENST00000222254	4.23215951078801	8
ENSG00000105649	ENST00000222256	3.82697697753691	1
ENSG00000105679	ENST00000222286	1.52511060783546	1
ENSG00000105698	ENST00000222305	2.12120758170062	0
ENSG00000105722	ENST00000222329	2.10959992949903	0
ENSG00000105738	ENST00000222345	-0.659160967924883	4
ENSG00000105767	ENST00000222374	4.97945039850265	0
ENSG00000005421	ENST00000222381	3.7397056611165	1
ENSG00000285292	ENST00000222388	-0.141402749368368	0
ENSG00000078967	ENST00000222402	1.56094343852148	0
ENSG00000002745	ENST00000222462	3.44974625910076	4
ENSG00000158516	ENST00000222481	0.33757363703045	0
ENSG00000128510	ENST00000222482	2.49319684747517	1
ENSG00000105793	ENST00000222511	4.11806743234999	0
ENSG00000105825	ENST00000222543	3.76885067203398	0
ENSG00000105829	ENST00000222547	2.08350727340876	1
ENSG00000105835	ENST00000222553	1.67220660642662	0
ENSG00000105849	ENST00000222567	2.9762365861791	0
ENSG00000105855	ENST00000222573	-2.38415416296027	6
ENSG00000105856	ENST00000222574	1.27775141761687	1
ENSG00000105866	ENST00000222584	0.609040801014609	1
ENSG00000105926	ENST00000222644	1.69716708109289	1
ENSG00000105953	ENST00000222673	-0.308293004183322	0
ENSG00000105954	ENST00000222674	2.41851584887729	0
ENSG00000105968	ENST00000222690	3.2077947358998	0
ENSG00000105971	ENST00000222693	2.35413002456365	0
ENSG00000105996	ENST00000222718	1.15513816116022	1
ENSG00000106003	ENST00000222725	2.5555227483819	0
ENSG00000106004	ENST00000222726	-2.67409205509407	0
ENSG00000106006	ENST00000222728	-0.695668144764927	0
ENSG00000106025	ENST00000222747	2.15367695239538	6
ENSG00000106031	ENST00000222753	-0.46874858297866	1
ENSG00000106069	ENST00000222792	3.07968608982227	1
ENSG00000106077	ENST00000222800	-1.1284563901538	1
ENSG00000106080	ENST00000222803	2.2943272548339	2
ENSG00000106089	ENST00000222812	2.22628340700917	0
ENSG00000106100	ENST00000222823	-0.279206862176	7
ENSG00000106266	ENST00000222990	-0.518581350490357	0
ENSG00000106299	ENST00000223023	2.32917979715242	1
ENSG00000106302	ENST00000223026	0.556543598995264	9
ENSG00000106305	ENST00000223029	0.102123518960779	0
ENSG00000106333	ENST00000223061	2.40833947996656	0
ENSG00000106344	ENST00000223073	-0.568060966619083	0
ENSG00000106366	ENST00000223095	-0.37875981154562	0
ENSG00000106384	ENST00000223114	0.49702754467287	0
ENSG00000106397	ENST00000223127	3.08854677331783	1
ENSG00000106399	ENST00000223129	0.928688084928208	13
ENSG00000106415	ENST00000223145	3.1905728470853	1
ENSG00000106436	ENST00000223167	1.18322329891801	5
ENSG00000106477	ENST00000223208	-1.42707287438859	0
ENSG00000106479	ENST00000223210	4.15405302263917	0
ENSG00000106484	ENST00000223215	4.23215951078801	1
ENSG00000106560	ENST00000223293	-0.173171016543704	0
ENSG00000106588	ENST00000223321	2.43271093561111	0
ENSG00000106591	ENST00000223324	2.61894359417681	0
ENSG00000106624	ENST00000223357	4.23215951078801	0
ENSG00000106635	ENST00000223368	2.92670610115983	0
ENSG00000106636	ENST00000223369	2.82727142646447	0
ENSG00000106665	ENST00000223398	2.02370962954866	2
ENSG00000229809	ENST00000223459	2.79942168914876	9
ENSG00000106692	ENST00000223528	-3.09619632557311	1
ENSG00000106804	ENST00000223642	3.62561358267848	0
ENSG00000106952	ENST00000223795	0.0015132276411028	4
ENSG00000107018	ENST00000223862	0.872269141024685	0
ENSG00000107020	ENST00000223864	2.46183089056504	0
ENSG00000107290	ENST00000224140	-0.535553581719544	4
ENSG00000095585	ENST00000224337	0.863468693981061	1
ENSG00000107736	ENST00000224721	4.03996094420115	2
ENSG00000107771	ENST00000224756	-1.36689634563934	3
ENSG00000107796	ENST00000224784	-1.15902869509736	0
ENSG00000107872	ENST00000224862	0.0153053248378264	7
ENSG00000107960	ENST00000224950	-3.42819182698784	2
ENSG00000108176	ENST00000225171	-1.41286476492853	3
ENSG00000108179	ENST00000225174	1.58734923891801	0
ENSG00000108239	ENST00000225235	0.968734160734878	0
ENSG00000005381	ENST00000225275	1.86322055473066	1
ENSG00000070731	ENST00000225276	-1.50371662458914	0
ENSG00000005100	ENST00000225296	1.84348934502911	0
ENSG00000011260	ENST00000225298	0.378843454768839	0
ENSG00000013306	ENST00000225308	1.89773391751847	1
ENSG00000083454	ENST00000225328	3.9592630569802	1
ENSG00000121053	ENST00000225371	1.21988046871164	1
ENSG00000108256	ENST00000225388	-2.43200508721739	0
ENSG00000108262	ENST00000225394	-0.607281807505516	0
ENSG00000108379	ENST00000225512	-3.39383441272636	1
ENSG00000197417	ENST00000225519	0.672922573222715	0
ENSG00000108405	ENST00000225538	4.30123629105451	0
ENSG00000108518	ENST00000225655	3.69131668407243	1
ENSG00000108528	ENST00000225665	2.73110292555098	0
ENSG00000108551	ENST00000225688	-0.974677072017114	0
ENSG00000108561	ENST00000225698	1.13307010804632	0
ENSG00000108582	ENST00000225719	2.05484662113023	0
ENSG00000108587	ENST00000225724	2.20519378880497	1
ENSG00000108588	ENST00000225726	0.416831265256029	0
ENSG00000108590	ENST00000225728	-3.23493355549328	0
ENSG00000108591	ENST00000225729	3.32230353402754	0
ENSG00000108599	ENST00000225737	-2.62402389347084	1
ENSG00000108639	ENST00000225777	4.26741699514986	0
ENSG00000108654	ENST00000225792	2.08664123777346	3
ENSG00000108666	ENST00000225805	1.69716708109289	0
ENSG00000108684	ENST00000225823	-2.85100525061572	5
ENSG00000108691	ENST00000225831	1.65532079862734	0
ENSG00000108702	ENST00000225842	1.08412236886369	0
ENSG00000181374	ENST00000225844	1.3893511633202	0
ENSG00000108759	ENST00000225899	2.18610098501881	3
ENSG00000108773	ENST00000225916	3.39209464740165	1
ENSG00000108784	ENST00000225927	3.65596139332712	0
ENSG00000108821	ENST00000225964	0.249846318060881	2
ENSG00000108829	ENST00000225972	1.31286419459225	0
ENSG00000108840	ENST00000225983	2.60205377917054	4
ENSG00000108861	ENST00000226004	2.92670610115983	0
ENSG00000108878	ENST00000226021	2.16630587858055	0
ENSG00000108924	ENST00000226067	2.26836658698424	4
ENSG00000108947	ENST00000226091	2.52182371949528	1
ENSG00000109047	ENST00000226193	-0.640923560690999	5
ENSG00000109061	ENST00000226207	2.90537791461331	0
ENSG00000109072	ENST00000226218	2.30211619250508	0
ENSG00000109079	ENST00000226225	0.37827496651026	1
ENSG00000109084	ENST00000226230	0.245849305445966	0
ENSG00000109101	ENST00000226247	0.60691722948819	0
ENSG00000004468	ENST00000226279	-0.878636771640163	0
ENSG00000029559	ENST00000226284	1.02162422602222	0
ENSG00000002549	ENST00000226299	1.1980345627332	3
ENSG00000124875	ENST00000226317	0.16680890812589	0
ENSG00000077684	ENST00000226319	0.811042572446553	1
ENSG00000079557	ENST00000226355	0.992504271068289	1
ENSG00000109132	ENST00000226382	-4.75326825765528	6
ENSG00000109163	ENST00000226413	0.439911165177603	0
ENSG00000109182	ENST00000226432	1.78213920457699	0
ENSG00000109193	ENST00000226444	1.46979088344954	0
ENSG00000109208	ENST00000226460	0.645926189795201	0
ENSG00000109272	ENST00000226524	2.10799449686998	0
ENSG00000109320	ENST00000226574	0.720450977704889	1
ENSG00000109466	ENST00000226725	3.70674736969097	3
ENSG00000109471	ENST00000226730	1.83976333012478	5
ENSG00000109501	ENST00000226760	3.29619679114544	0
ENSG00000109534	ENST00000226796	-0.540779007018386	0
ENSG00000109536	ENST00000226798	4.03996094420115	0
ENSG00000109684	ENST00000226951	-0.586920288398982	0
ENSG00000109794	ENST00000227065	-0.273865566552382	0
ENSG00000085117	ENST00000227155	3.03233004521997	0
ENSG00000109917	ENST00000227322	3.4354096890894	0
ENSG00000109943	ENST00000227348	-2.03855094800101	0
ENSG00000109944	ENST00000227349	0.685044399781786	3
ENSG00000110042	ENST00000227451	1.49490618075782	3
ENSG00000110057	ENST00000227471	3.39773242704219	0
ENSG00000110060	ENST00000227474	0.0936887719003025	1
ENSG00000110092	ENST00000227507	3.361746836753	0
ENSG00000110104	ENST00000227520	2.82936121773247	0
ENSG00000110107	ENST00000227524	2.84859961301099	0
ENSG00000110108	ENST00000227525	1.72951753360912	1
ENSG00000110218	ENST00000227638	4.11806743234999	2
ENSG00000110324	ENST00000227752	0.872269141024685	1
ENSG00000110328	ENST00000227756	1.97147993027519	2
ENSG00000110446	ENST00000227880	1.62858973662167	0
ENSG00000062282	ENST00000228027	1.69477818814463	1
ENSG00000110696	ENST00000228136	1.48599105318156	0
ENSG00000060138	ENST00000228251	1.84832458264567	0
ENSG00000013503	ENST00000228347	2.9762365861791	0
ENSG00000110848	ENST00000228434	0.195754449369678	0
ENSG00000110851	ENST00000228437	-1.99835459074255	4
ENSG00000110852	ENST00000228438	-1.64812317209698	13
ENSG00000110881	ENST00000228468	1.67441360241349	2
ENSG00000110887	ENST00000228476	-0.0380862715310613	0
ENSG00000110906	ENST00000228495	-2.71342487340076	0
ENSG00000110917	ENST00000228506	3.04797659805341	1
ENSG00000110921	ENST00000228510	2.17297690463496	0
ENSG00000110925	ENST00000228515	-1.01323587993007	1
ENSG00000110944	ENST00000228534	-0.380584617254005	0
ENSG00000110975	ENST00000228567	0.868552438017016	3
ENSG00000111012	ENST00000228606	1.68695127999346	0
ENSG00000111046	ENST00000228641	1.99510521816312	1
ENSG00000111049	ENST00000228644	2.27192982264069	0
ENSG00000111087	ENST00000228682	2.08664123777346	0
ENSG00000111110	ENST00000228705	-2.62774161501015	3
ENSG00000111144	ENST00000228740	1.26998043302379	0
ENSG00000111145	ENST00000228741	-0.953649242610551	2
ENSG00000111203	ENST00000228799	1.76764078221655	0
ENSG00000111215	ENST00000228811	0.152020374845856	0
ENSG00000111224	ENST00000228820	-2.38358166277298	0
ENSG00000111229	ENST00000228825	2.15936992301314	0
ENSG00000111241	ENST00000228837	-1.14002949428614	0
ENSG00000111245	ENST00000228841	3.84695716018282	0
ENSG00000111247	ENST00000228843	4.41791976856464	0
ENSG00000111254	ENST00000228850	-0.611556043768658	5
ENSG00000111269	ENST00000228865	4.0893833771876	1
ENSG00000111276	ENST00000228872	0.260103261089938	0
ENSG00000111321	ENST00000228918	3.04797659805341	1
ENSG00000111331	ENST00000228928	4.23215951078801	0
ENSG00000111339	ENST00000228936	-1.34731045891936	3
ENSG00000111348	ENST00000228945	-0.305905782067865	0
ENSG00000111404	ENST00000229002	-2.68188382350148	0
ENSG00000111424	ENST00000229022	1.22421409852409	2
ENSG00000111536	ENST00000229134	-0.414903662926027	0
ENSG00000111537	ENST00000229135	1.624873033614	0
ENSG00000111581	ENST00000229179	2.1107178841827	0
ENSG00000111615	ENST00000229214	-1.49032817519554	0
ENSG00000111639	ENST00000229238	1.21671780130856	1
ENSG00000111644	ENST00000229243	2.26314939745435	0
ENSG00000111664	ENST00000229264	2.90746770588131	0
ENSG00000111667	ENST00000229268	1.34810099680934	0
ENSG00000111669	ENST00000229270	3.39773242704219	0
ENSG00000111701	ENST00000229304	2.74249391226122	0
ENSG00000111704	ENST00000229307	0.637180390358784	2
ENSG00000111711	ENST00000229314	2.90537791461331	0
ENSG00000111726	ENST00000229329	2.24117937909415	1
ENSG00000111727	ENST00000229330	3.26544634759891	0
ENSG00000111729	ENST00000229332	-1.19747402211023	4
ENSG00000111732	ENST00000229335	1.37949842586257	0
ENSG00000111737	ENST00000229340	4.03736954512904	0
ENSG00000111775	ENST00000229379	1.37235827741894	0
ENSG00000111786	ENST00000229390	-2.03098992126243	1
ENSG00000111790	ENST00000229395	-0.900947807941819	1
ENSG00000111796	ENST00000229402	1.84783706163339	1
ENSG00000001084	ENST00000229416	4.23215951078801	1
ENSG00000111834	ENST00000229554	0.471874847038717	0
ENSG00000111875	ENST00000229595	-0.31640943041938	1
ENSG00000111911	ENST00000229633	1.62952078299271	0
ENSG00000111981	ENST00000229708	0.760894290598343	0
ENSG00000112039	ENST00000229769	3.05842270131024	0
ENSG00000112041	ENST00000229771	3.23373685583004	0
ENSG00000112062	ENST00000229795	-0.458640171858062	0
ENSG00000112079	ENST00000229812	4.11806743234999	1
ENSG00000204252	ENST00000229829	-1.02697548865593	0
ENSG00000112167	ENST00000229903	3.9592630569802	0
ENSG00000112186	ENST00000229922	1.62542706921859	0
ENSG00000112218	ENST00000229955	3.5418693148891	7
ENSG00000112293	ENST00000230036	0.156748050617041	1
ENSG00000112306	ENST00000230050	3.76942317222127	0
ENSG00000112309	ENST00000230053	2.5561611542973	2
ENSG00000112312	ENST00000230056	-1.18883604104463	0
ENSG00000112335	ENST00000230085	1.89234050968459	0
ENSG00000112365	ENST00000230122	0.832718250434529	0
ENSG00000112367	ENST00000230124	3.04797659805341	2
ENSG00000112414	ENST00000230173	2.59995088978888	3
ENSG00000112494	ENST00000230256	2.60437391303738	4
ENSG00000112539	ENST00000230301	2.57369580542521	0
ENSG00000112578	ENST00000230340	-0.265128995438579	0
ENSG00000112592	ENST00000230354	1.56099575161649	1
ENSG00000112599	ENST00000230361	2.34335669020874	2
ENSG00000112619	ENST00000230381	3.40298733445666	1
ENSG00000112655	ENST00000230419	4.0893833771876	0
ENSG00000112685	ENST00000230449	0.737389873471193	0
ENSG00000112697	ENST00000230461	0.749092239599382	0
ENSG00000112769	ENST00000230538	2.24098476981331	4
ENSG00000112812	ENST00000230582	3.19322505476038	0
ENSG00000112818	ENST00000230588	2.76725791538947	0
ENSG00000039123	ENST00000230640	1.82663740829064	0
ENSG00000016082	ENST00000230658	-0.00815768586625744	0
ENSG00000011083	ENST00000230671	1.4817942214804	0
ENSG00000112874	ENST00000230792	-0.387957644990407	0
ENSG00000112941	ENST00000230859	-0.0376560376325516	1
ENSG00000112964	ENST00000230882	-0.538937872257734	2
ENSG00000112977	ENST00000230895	0.460049714270119	0
ENSG00000113070	ENST00000230990	3.20523025082797	0
ENSG00000113083	ENST00000231004	-0.0422886651537664	0
ENSG00000113088	ENST00000231009	-1.69671170626427	0
ENSG00000113100	ENST00000231021	-1.29608754011095	2
ENSG00000113140	ENST00000231061	2.74249391226122	0
ENSG00000113196	ENST00000231121	2.18610098501881	1
ENSG00000113205	ENST00000231130	0.605253814487957	0
ENSG00000113209	ENST00000231134	1.74241844669743	1
ENSG00000113211	ENST00000231136	0.636194466982623	3
ENSG00000113212	ENST00000231137	0.949804360842553	2
ENSG00000113248	ENST00000231173	2.43271093561111	1
ENSG00000113272	ENST00000231198	-2.16314308093548	0
ENSG00000113302	ENST00000231228	0.935725969465971	6
ENSG00000113303	ENST00000231229	0.507238522781887	4
ENSG00000113312	ENST00000231238	4.00050355468386	0
ENSG00000113441	ENST00000231368	2.61894359417681	0
ENSG00000113492	ENST00000231420	1.02829525207663	1
ENSG00000113525	ENST00000231454	1.80300445795972	1
ENSG00000113532	ENST00000231461	1.40304932741616	1
ENSG00000113555	ENST00000231484	1.39354799502137	13
ENSG00000113569	ENST00000231498	0.684903450618995	0
ENSG00000113583	ENST00000231512	-0.702930381170716	0
ENSG00000113595	ENST00000231524	2.81277264935627	0
ENSG00000113643	ENST00000231572	2.73466616120743	1
ENSG00000113722	ENST00000231656	3.1905728470853	1
ENSG00000113734	ENST00000231668	3.85306963362719	0
ENSG00000013293	ENST00000231706	1.13932353065348	2
ENSG00000004838	ENST00000231749	0.138661573718934	2
ENSG00000012223	ENST00000231751	2.45721125718599	0
ENSG00000076242	ENST00000231790	1.39159667269746	1
ENSG00000113790	ENST00000231887	3.8556610326993	0
ENSG00000113905	ENST00000232003	0.181559362635858	1
ENSG00000114113	ENST00000232217	2.82060040041006	0
ENSG00000114268	ENST00000232375	2.35411593777182	0
ENSG00000114315	ENST00000232424	-0.151036917000555	0
ENSG00000114349	ENST00000232461	4.41791976856464	0
ENSG00000114383	ENST00000232496	1.85394953507776	2
ENSG00000114388	ENST00000232501	1.2374199978987	3
ENSG00000114450	ENST00000232564	0.530203622764577	0
ENSG00000114487	ENST00000232603	2.41314780358285	0
ENSG00000114491	ENST00000232607	3.14521673975297	0
ENSG00000114648	ENST00000232766	3.26544634759891	0
ENSG00000114767	ENST00000232888	2.13351951511766	0
ENSG00000114771	ENST00000232892	3.0502073384842	0
ENSG00000114784	ENST00000232905	-3.75432064856639	0
ENSG00000114853	ENST00000232974	-1.41811408163715	3
ENSG00000114904	ENST00000233027	2.22403956846471	2
ENSG00000011638	ENST00000233047	0.720450977704889	1
ENSG00000085449	ENST00000233055	4.04785959928616	1
ENSG00000055332	ENST00000233057	1.47902639457578	1
ENSG00000021826	ENST00000233072	0.224874404323611	4
ENSG00000008869	ENST00000233099	0.600051594152937	0
ENSG00000084764	ENST00000233121	-0.689285039932473	0
ENSG00000034510	ENST00000233143	0.832718250434529	0
ENSG00000071051	ENST00000233154	0.728065024955525	2
ENSG00000003436	ENST00000233156	-2.91755506016845	0
ENSG00000023228	ENST00000233190	-1.01375875927978	0
ENSG00000018280	ENST00000233202	-3.91264097786184	0
ENSG00000084674	ENST00000233242	1.974782329954	0
ENSG00000115274	ENST00000233331	-0.807455506969333	0
ENSG00000114999	ENST00000233336	0.91935655299254	0
ENSG00000115042	ENST00000233379	-2.93997478468127	0
ENSG00000115128	ENST00000233468	3.90508346568575	1
ENSG00000115194	ENST00000233535	3.96975311113732	0
ENSG00000115216	ENST00000233557	1.00102627679783	7
ENSG00000115255	ENST00000233596	4.15405302263917	0
ENSG00000115275	ENST00000233616	3.37430327929428	0
ENSG00000115289	ENST00000233630	0.16248056489451	0
ENSG00000115297	ENST00000233638	0.395225248729557	2
ENSG00000115325	ENST00000233668	4.15405302263917	6
ENSG00000115361	ENST00000233710	2.57339312689201	0
ENSG00000115386	ENST00000233735	2.5255396255371	0
ENSG00000115457	ENST00000233809	2.33289650016009	0
ENSG00000115461	ENST00000233813	2.50348797236138	0
ENSG00000115474	ENST00000233826	1.14964277153934	0
ENSG00000115486	ENST00000233838	1.66488445873588	0
ENSG00000115540	ENST00000233892	0.419395750327862	0
ENSG00000115596	ENST00000233948	1.81078675874185	1
ENSG00000115616	ENST00000233969	2.20190546892157	1
ENSG00000115718	ENST00000234071	-0.349783240162691	1
ENSG00000115738	ENST00000234091	2.0691707033974	7
ENSG00000115758	ENST00000234111	0.696950494008528	1
ENSG00000115806	ENST00000234160	4.79369014072602	0
ENSG00000115816	ENST00000234170	4.03736954512904	1
ENSG00000115844	ENST00000234198	2.1616137615576	1
ENSG00000115902	ENST00000234256	3.69131668407243	0
ENSG00000115942	ENST00000234296	1.81843514357826	1
ENSG00000221823	ENST00000234310	2.15620725561006	0
ENSG00000115956	ENST00000234313	4.07861004283269	1
ENSG00000116014	ENST00000234371	2.4864459681154	0
ENSG00000116032	ENST00000234389	0.346780476396359	0
ENSG00000116035	ENST00000234392	3.28186022113408	0
ENSG00000116039	ENST00000234396	0.918421985045156	0
ENSG00000116095	ENST00000234453	2.11428111983915	3
ENSG00000116096	ENST00000234454	2.4147059562411	0
ENSG00000031698	ENST00000234677	1.47922100385663	0
ENSG00000016490	ENST00000234701	1.74299094688472	8
ENSG00000116128	ENST00000234739	-3.16140302732983	8
ENSG00000116194	ENST00000234816	0.038541646359686	4
ENSG00000116205	ENST00000234827	1.47805424401935	0
ENSG00000116209	ENST00000234831	2.04075163379464	1
ENSG00000116251	ENST00000234875	4.79369014072602	0
ENSG00000116329	ENST00000234961	4.11806743234999	0
ENSG00000116455	ENST00000235090	0.537222725451053	0
ENSG00000116667	ENST00000235307	1.00216990104295	3
ENSG00000116670	ENST00000235310	1.40788456503273	7
ENSG00000116688	ENST00000235329	-0.288435247691805	4
ENSG00000116691	ENST00000235332	2.61798268369729	1
ENSG00000116704	ENST00000235345	4.11806743234999	0
ENSG00000187545	ENST00000235347	0.718361186436887	0
ENSG00000243073	ENST00000235349	-2.41578678624752	0
ENSG00000116731	ENST00000235372	-0.522988983578322	19
ENSG00000116741	ENST00000235382	-1.25699307456828	0
ENSG00000053371	ENST00000235835	-1.34106824685471	0
ENSG00000117385	ENST00000236040	3.33565418066273	0
ENSG00000117479	ENST00000236137	0.437953974343401	0
ENSG00000117533	ENST00000236192	-2.33006934599976	1
ENSG00000117614	ENST00000236273	-0.0748491002788514	0
ENSG00000117682	ENST00000236342	-1.24121481022849	1
ENSG00000117834	ENST00000236495	-2.21392205963589	0
ENSG00000117984	ENST00000236671	3.04797659805341	0
ENSG00000118017	ENST00000236709	1.19821444730172	1
ENSG00000118113	ENST00000236826	-0.867518917887711	2
ENSG00000118137	ENST00000236850	0.154264213390309	4
ENSG00000118160	ENST00000236877	2.12120758170062	0
ENSG00000118245	ENST00000236979	-0.0977509228342475	0
ENSG00000118434	ENST00000237201	2.06687120388519	0
ENSG00000028839	ENST00000237264	0.502451691832329	2
ENSG00000118491	ENST00000237275	0.863468693981061	3
ENSG00000118496	ENST00000237281	0.771536091223433	0
ENSG00000118579	ENST00000237380	3.17744692525116	0
ENSG00000239305	ENST00000237455	1.39846230803272	4
ENSG00000149639	ENST00000237536	4.0893833771876	1
ENSG00000118762	ENST00000237596	3.06511640868285	1
ENSG00000118785	ENST00000237623	1.08534704778611	1
ENSG00000118804	ENST00000237642	2.90746770588131	2
ENSG00000118816	ENST00000237654	-0.362680150239394	4
ENSG00000118849	ENST00000237696	-0.100115972947945	0
ENSG00000118961	ENST00000237822	1.2948242894574	0
ENSG00000118972	ENST00000237837	2.40815959539804	0
ENSG00000118985	ENST00000237853	0.16248056489451	2
ENSG00000111364	ENST00000238146	3.9592630569802	0
ENSG00000119431	ENST00000238379	0.996528473193995	6
ENSG00000119541	ENST00000238497	1.71610637469115	0
ENSG00000242550	ENST00000238508	-0.354281043766523	0
ENSG00000133937	ENST00000238558	-0.40740736571049	0
ENSG00000063761	ENST00000238561	4.26741699514986	0
ENSG00000119638	ENST00000238616	2.92670610115983	0
ENSG00000119669	ENST00000238647	1.48023705579257	1
ENSG00000119673	ENST00000238651	0.105723746403714	0
ENSG00000119686	ENST00000238667	2.73110292555098	0
ENSG00000119699	ENST00000238682	-0.669550432711112	2
ENSG00000115421	ENST00000238714	1.36100628768853	1
ENSG00000115129	ENST00000238721	-0.751450166012555	1
ENSG00000119729	ENST00000238738	2.9762365861791	3
ENSG00000119777	ENST00000238788	3.28364034860417	0
ENSG00000119778	ENST00000238789	3.20732004209597	1
ENSG00000119820	ENST00000238831	1.06107609334185	1
ENSG00000119844	ENST00000238855	1.74241844669743	5
ENSG00000119862	ENST00000238875	1.47922100385663	1
ENSG00000119878	ENST00000238892	2.62057408276941	1
ENSG00000138111	ENST00000238936	4.11806743234999	2
ENSG00000119906	ENST00000238961	3.13283396556202	2
ENSG00000119938	ENST00000238994	-2.606906375161	0
ENSG00000119973	ENST00000239032	3.4354096890894	0
ENSG00000120068	ENST00000239144	-1.5536939899881	0
ENSG00000120075	ENST00000239151	-1.15840448333167	1
ENSG00000260027	ENST00000239165	-2.71316159387263	0
ENSG00000120094	ENST00000239174	-0.0657475895147481	1
ENSG00000120129	ENST00000239223	3.47583891519103	0
ENSG00000120137	ENST00000239231	2.74093575960298	0
ENSG00000120149	ENST00000239243	1.64577326581973	0
ENSG00000120211	ENST00000239316	2.1637035528256	0
ENSG00000214042	ENST00000239347	-0.294298129866282	0
ENSG00000120256	ENST00000239367	3.99694031902741	0
ENSG00000120262	ENST00000239374	1.15202149814684	0
ENSG00000120318	ENST00000239440	2.8775281772976	1
ENSG00000120322	ENST00000239444	1.92875120466135	1
ENSG00000120324	ENST00000239446	1.46427594006582	5
ENSG00000120327	ENST00000239449	4.30382769012662	11
ENSG00000120328	ENST00000239450	0.624211076679452	0
ENSG00000120329	ENST00000239451	2.83517008154948	0
ENSG00000116132	ENST00000239461	2.44327187559044	0
ENSG00000120332	ENST00000239462	0.729670457584582	0
ENSG00000120440	ENST00000239587	-0.520397941145419	0
ENSG00000120509	ENST00000239666	2.8848961241633	0
ENSG00000120526	ENST00000239690	1.54942883692045	0
ENSG00000120686	ENST00000239878	2.16630587858055	0
ENSG00000120690	ENST00000239882	-2.97106680956781	3
ENSG00000120697	ENST00000239891	0.877563681316653	1
ENSG00000120709	ENST00000239906	0.434641900741301	1
ENSG00000120729	ENST00000239926	-0.0170671224051233	2
ENSG00000120738	ENST00000239938	2.1637035528256	1
ENSG00000120860	ENST00000240079	2.23962122643591	0
ENSG00000104290	ENST00000240093	2.62057408276941	9
ENSG00000120875	ENST00000240100	4.49602625671348	1
ENSG00000120896	ENST00000240123	0.90095319618707	1
ENSG00000120910	ENST00000240139	2.55093572899845	0
ENSG00000120948	ENST00000240185	-0.688187872111512	0
ENSG00000120952	ENST00000240189	0.340596971354235	0
ENSG00000121039	ENST00000240285	2.07994403775231	1
ENSG00000108813	ENST00000240306	2.4940578519543	4
ENSG00000121058	ENST00000240316	2.80271000903216	0
ENSG00000121068	ENST00000240328	0.163782074323891	2
ENSG00000121073	ENST00000240333	-1.32438156221607	2
ENSG00000121104	ENST00000240364	3.0156939756964	0
ENSG00000121152	ENST00000240423	3.15135426916088	0
ENSG00000121211	ENST00000240488	2.09227901741401	0
ENSG00000131127	ENST00000240499	2.35507684825133	1
ENSG00000121297	ENST00000240587	0.577240584181404	0
ENSG00000121314	ENST00000240615	1.04251651277719	4
ENSG00000121316	ENST00000240617	2.12296466292605	0
ENSG00000213809	ENST00000240618	-3.91532580949863	0
ENSG00000121318	ENST00000240619	-0.729604260034114	2
ENSG00000121350	ENST00000240651	4.00050355468386	0
ENSG00000121361	ENST00000240662	0.822361996955284	2
ENSG00000121377	ENST00000240687	1.92641797268085	1
ENSG00000121381	ENST00000240691	0.333776401610658	0
ENSG00000121413	ENST00000240727	1.28437022959469	1
ENSG00000121417	ENST00000240731	-0.152969664064403	0
ENSG00000114354	ENST00000240851	2.63426764244614	0
ENSG00000121579	ENST00000240922	2.05275682986223	0
ENSG00000121691	ENST00000241052	0.543513189458502	0
ENSG00000106336	ENST00000241071	0.479024858317623	1
ENSG00000121743	ENST00000241125	1.92719305200311	1
ENSG00000121853	ENST00000241256	2.13351951511766	0
ENSG00000121858	ENST00000241261	1.761423496916	0
ENSG00000121898	ENST00000241305	1.272136548965	0
ENSG00000282608	ENST00000241356	2.08126343486431	5
ENSG00000121989	ENST00000241416	2.61894359417681	2
ENSG00000122008	ENST00000241436	1.2716389441725	1
ENSG00000122025	ENST00000241453	1.64638110472904	0
ENSG00000122035	ENST00000241463	-0.373012426755759	1
ENSG00000122068	ENST00000241502	2.14905731901632	0
ENSG00000122180	ENST00000241651	2.03746331391123	0
ENSG00000122218	ENST00000241704	-0.190096242799459	0
ENSG00000122507	ENST00000242067	-1.03426578913166	3
ENSG00000122543	ENST00000242104	-0.566304025266075	2
ENSG00000122547	ENST00000242108	3.66159917296766	2
ENSG00000122574	ENST00000242140	-1.28068094579588	0
ENSG00000122592	ENST00000242159	-2.9811079667804	2
ENSG00000122641	ENST00000242208	1.62858973662167	2
ENSG00000122678	ENST00000242248	-1.01574470403414	0
ENSG00000122679	ENST00000242249	3.361746836753	0
ENSG00000122687	ENST00000242257	-0.173171016543704	0
ENSG00000122691	ENST00000242261	0.918477409901747	0
ENSG00000122728	ENST00000242310	-5.22056385212183	0
ENSG00000122733	ENST00000242315	3.28364034860417	0
ENSG00000105939	ENST00000242351	3.9592630569802	0
ENSG00000122787	ENST00000242375	2.4961476432223	0
ENSG00000122859	ENST00000242462	0.645926189795201	0
ENSG00000122862	ENST00000242465	-0.620108858259844	0
ENSG00000122877	ENST00000242480	-1.53573300815129	0
ENSG00000138286	ENST00000242505	0.497709674965998	0
ENSG00000122970	ENST00000242591	-2.66984655218487	3
ENSG00000122971	ENST00000242592	1.10539782089091	0
ENSG00000123091	ENST00000242719	2.50912575200192	2
ENSG00000123095	ENST00000242728	2.04051005111887	0
ENSG00000123136	ENST00000242776	2.32295412685401	0
ENSG00000123143	ENST00000242783	2.94392798997433	0
ENSG00000123144	ENST00000242784	2.41851584887729	0
ENSG00000123146	ENST00000242786	3.62561358267848	0
ENSG00000198342	ENST00000242804	-4.17294448813087	5
ENSG00000123171	ENST00000242819	0.0346991476850337	2
ENSG00000123179	ENST00000242827	2.11428111983915	1
ENSG00000123191	ENST00000242839	1.96789946235362	1
ENSG00000123200	ENST00000242848	-0.659067917157579	0
ENSG00000123307	ENST00000242994	-0.986871120461612	2
ENSG00000123353	ENST00000243045	2.08350727340876	0
ENSG00000123360	ENST00000243052	1.96400899559909	0
ENSG00000123364	ENST00000243056	-1.38286749176185	1
ENSG00000123384	ENST00000243077	1.71545788499554	2
ENSG00000123407	ENST00000243103	2.43318333640017	0
ENSG00000117480	ENST00000243167	2.78569046542076	0
ENSG00000058262	ENST00000243253	4.79369014072602	0
ENSG00000123570	ENST00000243298	1.37026848615094	0
ENSG00000123572	ENST00000243300	3.27800256896362	0
ENSG00000123584	ENST00000243314	0.761593722242802	0
ENSG00000080345	ENST00000243326	3.13283396556202	2
ENSG00000123607	ENST00000243344	4.11806743234999	0
ENSG00000123609	ENST00000243346	2.78569046542076	3
ENSG00000123610	ENST00000243347	-0.361022390108516	0
ENSG00000123612	ENST00000243349	1.5184134078143	1
ENSG00000123643	ENST00000243389	1.19145274853587	2
ENSG00000123685	ENST00000243440	1.19143866174405	0
ENSG00000123700	ENST00000243457	2.57369580542521	6
ENSG00000123739	ENST00000243501	1.33705070354079	1
ENSG00000077312	ENST00000243563	0.610742740679325	0
ENSG00000123810	ENST00000243578	3.12978605413442	1
ENSG00000123843	ENST00000243611	-1.73831474221768	0
ENSG00000256683	ENST00000243644	-0.37997126730215	1
ENSG00000123892	ENST00000243662	1.62858973662167	0
ENSG00000123901	ENST00000243673	1.96987449764614	1
ENSG00000214367	ENST00000243706	1.30491282864766	0
ENSG00000123989	ENST00000243776	2.96987010990457	0
ENSG00000123999	ENST00000243786	0.1755697254483	0
ENSG00000124074	ENST00000243878	1.86965276919219	0
ENSG00000101442	ENST00000243903	2.69448373921708	0
ENSG00000124089	ENST00000243911	0.530301429148038	0
ENSG00000124091	ENST00000243913	0.812105053926227	15
ENSG00000124102	ENST00000243924	3.00480250552845	0
ENSG00000124116	ENST00000243938	0.391621275567562	1
ENSG00000124172	ENST00000243997	2.02794545297765	0
ENSG00000124193	ENST00000244020	1.01401234218333	0
ENSG00000124209	ENST00000244040	3.39773242704219	2
ENSG00000124212	ENST00000244043	3.33306278159062	0
ENSG00000124216	ENST00000244050	-0.36621511681004	0
ENSG00000124217	ENST00000244051	3.99694031902741	0
ENSG00000124226	ENST00000244061	2.80271000903216	0
ENSG00000124260	ENST00000244096	0.882864219136384	0
ENSG00000124357	ENST00000244204	2.9762365861791	0
ENSG00000124374	ENST00000244221	-0.959188241392955	0
ENSG00000124380	ENST00000244227	-0.474518414385833	0
ENSG00000124383	ENST00000244230	3.09380046384523	1
ENSG00000124391	ENST00000244241	3.84486736891481	0
ENSG00000079435	ENST00000244289	1.21010787111158	4
ENSG00000183668	ENST00000244293	3.65596139332712	0
ENSG00000231924	ENST00000244296	3.65596139332712	0
ENSG00000124449	ENST00000244314	5.05755688665149	0
ENSG00000124466	ENST00000244333	4.03996094420115	0
ENSG00000124469	ENST00000244336	3.65596139332712	0
ENSG00000204618	ENST00000244360	-2.42836538560449	1
ENSG00000112146	ENST00000244426	-5.172546667044	4
ENSG00000124541	ENST00000244496	-3.36263752097867	0
ENSG00000124557	ENST00000244513	1.79097987520476	0
ENSG00000111801	ENST00000244519	-0.833657447415779	3
ENSG00000124568	ENST00000244527	-4.4891749046479	0
ENSG00000124574	ENST00000244533	2.48626608354688	9
ENSG00000124602	ENST00000244565	-2.98311630963951	0
ENSG00000124608	ENST00000244571	2.61799677048912	0
ENSG00000124613	ENST00000244576	1.55665818892079	6
ENSG00000124701	ENST00000244669	1.45080760406569	0
ENSG00000124702	ENST00000244670	1.17313777406119	3
ENSG00000124731	ENST00000244709	1.40788456503273	0
ENSG00000124749	ENST00000244728	2.83139406419455	0
ENSG00000124766	ENST00000244745	3.39209464740165	14
ENSG00000124772	ENST00000244751	2.23914653263208	0
ENSG00000124783	ENST00000244763	2.47862716633575	1
ENSG00000124788	ENST00000244769	0.53584140240512	12
ENSG00000124831	ENST00000244815	2.08350727340876	0
ENSG00000124882	ENST00000244869	-0.811598460384183	0
ENSG00000124935	ENST00000244926	3.84486736891481	0
ENSG00000124939	ENST00000244930	2.02793020569375	0
ENSG00000125037	ENST00000245046	2.54680301404913	1
ENSG00000125089	ENST00000245105	1.7655031238983	1
ENSG00000167216	ENST00000245121	-3.68567800984695	0
ENSG00000125124	ENST00000245157	1.679614040835	0
ENSG00000125166	ENST00000245206	3.84695716018282	0
ENSG00000125207	ENST00000245255	-0.0458966883128537	1
ENSG00000125249	ENST00000245304	1.96789946235362	2
ENSG00000125255	ENST00000245312	0.798247802055808	14
ENSG00000197375	ENST00000245407	1.99092326608577	1
ENSG00000125347	ENST00000245414	2.86367668655156	0
ENSG00000100503	ENST00000245441	-0.675481409110192	2
ENSG00000125378	ENST00000245451	3.00480250552845	5
ENSG00000125384	ENST00000245457	4.30123629105451	1
ENSG00000125398	ENST00000245479	-3.28575090207704	0
ENSG00000125449	ENST00000245543	4.23215951078801	0
ENSG00000125450	ENST00000245544	2.06179216029301	0
ENSG00000125458	ENST00000245552	3.52785274724959	0
ENSG00000115084	ENST00000245680	-0.0725523513812801	1
ENSG00000125629	ENST00000245787	3.5418693148891	3
ENSG00000125652	ENST00000245812	0.131898973136586	1
ENSG00000125656	ENST00000245816	0.489723297277742	0
ENSG00000125657	ENST00000245817	1.60839042028654	0
ENSG00000125676	ENST00000245838	2.24117937909415	0
ENSG00000266173	ENST00000245865	0.54717582652108	0
ENSG00000125726	ENST00000245903	1.78213920457699	0
ENSG00000125730	ENST00000245907	3.9551834299979	0
ENSG00000125731	ENST00000245908	-0.640958799663528	1
ENSG00000125735	ENST00000245912	1.24586311880193	0
ENSG00000125753	ENST00000245932	2.90537791461331	1
ENSG00000089101	ENST00000245957	-1.33469062553361	0
ENSG00000101224	ENST00000245960	4.0893833771876	5
ENSG00000125810	ENST00000246006	2.08616956486405	0
ENSG00000125815	ENST00000246012	2.67220622589204	2
ENSG00000125827	ENST00000246024	3.85306963362719	0
ENSG00000125868	ENST00000246069	3.34355283574775	0
ENSG00000125869	ENST00000246070	0.863287920610515	0
ENSG00000125870	ENST00000246071	2.90950055234339	0
ENSG00000125878	ENST00000246080	2.31599754735959	0
ENSG00000125879	ENST00000246081	2.24117937909415	0
ENSG00000215397	ENST00000246104	2.21354951430759	0
ENSG00000125903	ENST00000246105	2.4129240649418	0
ENSG00000104953	ENST00000246112	0.123513769843778	0
ENSG00000125910	ENST00000246115	2.17940512966497	0
ENSG00000125912	ENST00000246117	1.62858973662167	1
ENSG00000125931	ENST00000246139	-1.69685265542706	3
ENSG00000057757	ENST00000246151	0.394702926837263	0
ENSG00000257365	ENST00000246166	1.310726536274	1
ENSG00000125966	ENST00000246186	1.3647229906962	0
ENSG00000125967	ENST00000246190	4.71558365257718	0
ENSG00000126003	ENST00000246229	0.292676853069792	4
ENSG00000126233	ENST00000246515	2.68915142724063	0
ENSG00000126246	ENST00000246532	0.968734160734878	0
ENSG00000126247	ENST00000246533	2.2510833927838	3
ENSG00000126249	ENST00000246535	4.23215951078801	0
ENSG00000126261	ENST00000246548	4.03736954512904	0
ENSG00000126264	ENST00000246551	2.63426764244614	0
ENSG00000171401	ENST00000246635	2.29179695161922	0
ENSG00000197079	ENST00000246639	0.365296857730634	0
ENSG00000126353	ENST00000246657	2.05908738092854	0
ENSG00000171403	ENST00000246662	-1.07518824739602	0
ENSG00000126368	ENST00000246672	1.61714639379962	2
ENSG00000213465	ENST00000246747	4.41791976856464	0
ENSG00000126458	ENST00000246792	3.05472747741318	0
ENSG00000126460	ENST00000246794	-0.772778352559076	0
ENSG00000126467	ENST00000246801	3.46117142766815	0
ENSG00000105373	ENST00000246802	3.06501860229939	0
ENSG00000126500	ENST00000246841	3.84695716018282	8
ENSG00000126524	ENST00000246868	2.22239933762141	0
ENSG00000126545	ENST00000246891	1.34822787033542	0
ENSG00000126549	ENST00000246895	-0.240867427342374	0
ENSG00000108788	ENST00000246912	0.641729358094033	0
ENSG00000126562	ENST00000246914	-2.62903471357977	0
ENSG00000105705	ENST00000247001	-3.26413314144154	0
ENSG00000105671	ENST00000247003	1.67441360241349	0
ENSG00000130283	ENST00000247005	0.495465836421545	0
ENSG00000132581	ENST00000247020	0.842300104971711	0
ENSG00000126653	ENST00000247026	2.80271000903216	0
ENSG00000126759	ENST00000247153	1.8436302941919	3
ENSG00000126775	ENST00000247178	3.4253275835076	0
ENSG00000126790	ENST00000247194	2.89964079773014	0
ENSG00000182521	ENST00000247219	-1.47807040956988	0
ENSG00000126821	ENST00000247225	-0.973659630381153	0
ENSG00000126822	ENST00000247226	1.62858973662167	0
ENSG00000126860	ENST00000247270	-0.335478548279552	5
ENSG00000126861	ENST00000247271	-1.86466121964359	3
ENSG00000126890	ENST00000247306	2.29424740152854	0
ENSG00000046774	ENST00000247452	0.618997473210912	0
ENSG00000127022	ENST00000247461	2.02373209018323	0
ENSG00000127191	ENST00000247668	-0.489954478470244	0
ENSG00000127220	ENST00000247706	1.71545788499554	2
ENSG00000127311	ENST00000247815	2.30061387780307	2
ENSG00000127337	ENST00000247843	-0.751450166012555	1
ENSG00000127362	ENST00000247879	1.39758061293806	1
ENSG00000127364	ENST00000247881	0.6869973929385	1
ENSG00000127366	ENST00000247883	1.6160332940804	0
ENSG00000196453	ENST00000247930	2.2309224360651	1
ENSG00000127415	ENST00000247933	1.68969614641679	1
ENSG00000130803	ENST00000247956	1.25970223206068	3
ENSG00000127445	ENST00000247970	3.26544634759891	0
ENSG00000117245	ENST00000247986	4.71558365257718	0
ENSG00000127528	ENST00000248071	3.47583891519103	0
ENSG00000127533	ENST00000248076	0.618854089639908	1
ENSG00000103145	ENST00000248089	-1.55030268929071	0
ENSG00000206053	ENST00000248098	1.6817896220339	0
ENSG00000127554	ENST00000248114	4.53128374107533	0
ENSG00000127561	ENST00000248121	3.47583891519103	0
ENSG00000197562	ENST00000248139	4.23215951078801	0
ENSG00000127588	ENST00000248150	2.03746331391123	0
ENSG00000256223	ENST00000248211	2.41314780358285	1
ENSG00000127666	ENST00000248244	1.51924772566098	2
ENSG00000103111	ENST00000248248	0.366774304695241	3
ENSG00000127720	ENST00000248306	2.05908738092854	1
ENSG00000127831	ENST00000248444	2.29179695161922	0
ENSG00000127837	ENST00000248450	1.06415424973298	0
ENSG00000106211	ENST00000248553	2.86592052509601	0
ENSG00000127920	ENST00000248564	0.951336539653036	0
ENSG00000127947	ENST00000248594	2.73466616120743	0
ENSG00000127951	ENST00000248598	1.22002141787443	0
ENSG00000127980	ENST00000248633	1.84662896546004	0
ENSG00000128045	ENST00000248706	0.942074341190621	0
ENSG00000128185	ENST00000248879	3.9592630569802	1
ENSG00000100055	ENST00000248901	1.66718395824809	0
ENSG00000286070	ENST00000248923	1.80300445795972	0
ENSG00000100359	ENST00000248929	0.737389873471193	2
ENSG00000100095	ENST00000248933	2.60753658044047	0
ENSG00000128218	ENST00000248948	2.67908909349242	0
ENSG00000128228	ENST00000248958	1.58276221953456	0
ENSG00000128276	ENST00000249007	-2.21320128756443	5
ENSG00000128283	ENST00000249014	-2.60631692538169	2
ENSG00000128285	ENST00000249016	-2.02202518531553	10
ENSG00000128310	ENST00000249041	3.00157960167343	1
ENSG00000159873	ENST00000249064	0.822047422906858	0
ENSG00000128335	ENST00000249066	3.76676088076597	3
ENSG00000128340	ENST00000249071	1.7674717170541	0
ENSG00000128342	ENST00000249075	0.105507953213425	1
ENSG00000105819	ENST00000249269	2.31909125796215	0
ENSG00000128519	ENST00000249284	-0.262885156894126	0
ENSG00000128534	ENST00000249299	1.0015886932049	0
ENSG00000128564	ENST00000249330	-0.620108858259844	0
ENSG00000128578	ENST00000249344	2.9762365861791	0
ENSG00000128590	ENST00000249356	0.31174170979486	0
ENSG00000128594	ENST00000249363	2.24848190993147	6
ENSG00000128595	ENST00000249364	-0.130942559319714	0
ENSG00000128602	ENST00000249373	2.22480996262072	3
ENSG00000128654	ENST00000249442	2.47853944373251	0
ENSG00000128709	ENST00000249499	-2.89395952822212	0
ENSG00000128710	ENST00000249501	0.63527607710048	3
ENSG00000128713	ENST00000249504	1.19504212332058	1
ENSG00000128805	ENST00000249601	0.437814224722437	8
ENSG00000033800	ENST00000249636	3.07065638193993	0
ENSG00000128872	ENST00000249700	3.27800256896362	4
ENSG00000128917	ENST00000249749	1.70884104004443	0
ENSG00000128973	ENST00000249806	4.11806743234999	0
ENSG00000129009	ENST00000249842	3.23373685583004	2
ENSG00000129028	ENST00000249861	3.04797659805341	0
ENSG00000129048	ENST00000249887	4.03996094420115	0
ENSG00000129083	ENST00000249923	2.32917979715242	1
ENSG00000129152	ENST00000250003	-0.466184097906827	0
ENSG00000129167	ENST00000250018	0.205288517603637	6
ENSG00000129173	ENST00000250024	0.677135936017136	4
ENSG00000129194	ENST00000250055	0.605520009938219	2
ENSG00000167840	ENST00000250076	2.17322141375918	4
ENSG00000129235	ENST00000250101	0.168438208700462	3
ENSG00000129244	ENST00000250111	2.880816497181	0
ENSG00000129245	ENST00000250113	4.71558365257718	0
ENSG00000129255	ENST00000250124	0.666892522322484	0
ENSG00000104415	ENST00000250160	1.17011047519753	2
ENSG00000213339	ENST00000250237	3.10833364398714	0
ENSG00000105472	ENST00000250340	-3.62399761976793	0
ENSG00000100890	ENST00000250377	-0.426877665807109	4
ENSG00000092009	ENST00000250378	1.5197328049263	0
ENSG00000100867	ENST00000250383	-0.36621511681004	3
ENSG00000129473	ENST00000250405	1.19427456994038	1
ENSG00000129514	ENST00000250448	0.296719513259409	1
ENSG00000129518	ENST00000250454	3.84486736891481	0
ENSG00000165782	ENST00000250489	4.23215951078801	2
ENSG00000129562	ENST00000250498	-2.03493740264426	0
ENSG00000129596	ENST00000250535	2.04483126077693	1
ENSG00000127314	ENST00000250559	0.390907826217479	0
ENSG00000129673	ENST00000250615	2.98033029995323	11
ENSG00000129675	ENST00000250617	-1.28826063195978	0
ENSG00000129744	ENST00000250693	1.30862953165533	2
ENSG00000129749	ENST00000250699	3.12978605413442	0
ENSG00000129824	ENST00000250784	2.78634059255873	0
ENSG00000129862	ENST00000250823	-0.883592475088649	0
ENSG00000129864	ENST00000250825	-0.883592475088649	0
ENSG00000226941	ENST00000250831	2.60437391303738	0
ENSG00000092345	ENST00000250863	-2.02788806749	2
ENSG00000138834	ENST00000250894	2.87669385945092	0
ENSG00000099875	ENST00000250896	1.7471673767644	0
ENSG00000129911	ENST00000250916	0.394688840045437	0
ENSG00000100722	ENST00000251038	3.0156939756964	0
ENSG00000074695	ENST00000251047	2.69448373921708	0
ENSG00000104093	ENST00000251076	0.577651951552681	1
ENSG00000013523	ENST00000251089	2.26314939745435	0
ENSG00000070729	ENST00000251102	-0.313697550475277	0
ENSG00000102543	ENST00000251108	-1.84485588515912	1
ENSG00000102452	ENST00000251127	0.779826082864492	1
ENSG00000103544	ENST00000251143	2.56856025071084	0
ENSG00000262246	ENST00000251166	2.78425080129073	0
ENSG00000103184	ENST00000251170	3.25110977758755	0
ENSG00000105717	ENST00000251203	-0.0725523513812801	0
ENSG00000108406	ENST00000251241	-3.97755141877929	0
ENSG00000104047	ENST00000251250	-1.10351243668756	6
ENSG00000105429	ENST00000251268	3.52785274724959	7
ENSG00000159905	ENST00000251269	0.0620992389033935	2
ENSG00000099822	ENST00000251287	3.24061972343043	0
ENSG00000117154	ENST00000251296	3.23373685583004	2
ENSG00000132207	ENST00000251303	2.09511492561034	0
ENSG00000037042	ENST00000251412	0.565673669485369	2
ENSG00000131462	ENST00000251413	1.58994063799012	0
ENSG00000105613	ENST00000251472	-0.101480915667889	1
ENSG00000105520	ENST00000251473	3.0502073384842	4
ENSG00000109805	ENST00000251496	3.0156939756964	0
ENSG00000117868	ENST00000251527	2.23705674136408	0
ENSG00000108839	ENST00000251535	4.71558365257718	0
ENSG00000135220	ENST00000251566	2.21263806577092	0
ENSG00000087116	ENST00000251582	3.05843678810207	1
ENSG00000188536	ENST00000251595	4.30123629105451	0
ENSG00000072756	ENST00000251607	-1.57372920363634	1
ENSG00000067248	ENST00000251636	3.32068401460665	1
ENSG00000108771	ENST00000251642	1.62542706921859	0
ENSG00000094796	ENST00000251645	-0.444321604958879	0
ENSG00000131738	ENST00000251646	2.02313712936137	0
ENSG00000112379	ENST00000251691	3.10833364398714	1
ENSG00000085982	ENST00000251722	-0.167586218042504	1
ENSG00000114520	ENST00000251775	4.11806743234999	0
ENSG00000083307	ENST00000251808	0.85618375481327	1
ENSG00000048392	ENST00000251810	2.80067716257009	1
ENSG00000008853	ENST00000251822	-3.34559105681151	5
ENSG00000132155	ENST00000251849	0.180695974326122	3
ENSG00000095627	ENST00000251864	0.290131918387575	0
ENSG00000042429	ENST00000251871	2.2116260032665	0
ENSG00000102098	ENST00000251900	2.48223867064117	1
ENSG00000101452	ENST00000252011	3.85306963362719	0
ENSG00000100991	ENST00000252015	3.59179428677383	0
ENSG00000088854	ENST00000252032	4.79369014072602	0
ENSG00000077800	ENST00000252037	1.73332826350565	1
ENSG00000112659	ENST00000252050	2.57755345759567	0
ENSG00000106526	ENST00000252071	-2.61113552010515	3
ENSG00000253159	ENST00000252085	-0.981528490443898	3
ENSG00000240764	ENST00000252087	1.31122399302661	0
ENSG00000131495	ENST00000252102	1.67441360241349	2
ENSG00000110344	ENST00000252108	-1.05560236067604	1
ENSG00000100056	ENST00000252137	1.59274387860821	0
ENSG00000204516	ENST00000252229	4.15405302263917	0
ENSG00000186081	ENST00000252242	3.1905728470853	0
ENSG00000167768	ENST00000252244	2.59995088978888	0
ENSG00000170454	ENST00000252245	2.43425225148832	0
ENSG00000170465	ENST00000252250	4.30382769012662	0
ENSG00000185479	ENST00000252252	4.30382769012662	0
ENSG00000130037	ENST00000252321	3.9592630569802	1
ENSG00000130052	ENST00000252336	-2.33560149371299	1
ENSG00000130054	ENST00000252338	-1.87571422561974	0
ENSG00000130202	ENST00000252483	1.45080760406569	0
ENSG00000130203	ENST00000252486	1.02848986135747	0
ENSG00000151360	ENST00000252505	-1.61692397830606	2
ENSG00000130222	ENST00000252506	0.35664879288482	0
ENSG00000130227	ENST00000252512	2.15620725561006	0
ENSG00000130244	ENST00000252530	-2.18462142460992	0
ENSG00000130254	ENST00000252542	3.79171949317507	0
ENSG00000130287	ENST00000252575	2.1637035528256	1
ENSG00000130300	ENST00000252590	-0.323043490414612	0
ENSG00000130303	ENST00000252593	-1.29714219789791	0
ENSG00000130304	ENST00000252595	0.872269141024685	0
ENSG00000130307	ENST00000252597	0.530301429148038	0
ENSG00000130309	ENST00000252599	4.01127688903876	0
ENSG00000130312	ENST00000252602	1.13020136107652	1
ENSG00000130313	ENST00000252603	3.24061972343043	0
ENSG00000130368	ENST00000252660	-0.307771543141883	3
ENSG00000130382	ENST00000252674	3.361746836753	1
ENSG00000130402	ENST00000252699	2.38582729179787	0
ENSG00000130414	ENST00000252711	3.32131761065138	0
ENSG00000130427	ENST00000252723	3.07968608982227	3
ENSG00000130433	ENST00000252729	-0.639244863658228	0
ENSG00000130449	ENST00000252744	2.59993020764412	0
ENSG00000130489	ENST00000252785	-1.31658150803956	0
ENSG00000169955	ENST00000252799	1.78889008393675	6
ENSG00000130508	ENST00000252804	3.02155978431933	0
ENSG00000130513	ENST00000252809	1.34808692117263	0
ENSG00000130522	ENST00000252818	1.97834556561045	0
ENSG00000130528	ENST00000252825	2.08077835559899	0
ENSG00000130529	ENST00000252826	4.00050355468386	0
ENSG00000130544	ENST00000252840	1.77791782031093	1
ENSG00000130558	ENST00000252854	-1.27385278242572	1
ENSG00000105245	ENST00000252891	-2.09943004285772	0
ENSG00000130638	ENST00000252934	3.82697697753691	0
ENSG00000130643	ENST00000252939	3.84695716018282	0
ENSG00000130656	ENST00000252951	2.92670610115983	1
ENSG00000130675	ENST00000252971	0.771625920434809	1
ENSG00000130684	ENST00000252979	1.46157116070135	1
ENSG00000130695	ENST00000252992	-2.09373679001318	0
ENSG00000130700	ENST00000252997	0.867682121641239	0
ENSG00000130701	ENST00000252998	4.03996094420115	2
ENSG00000130702	ENST00000252999	3.26544634759891	0
ENSG00000130711	ENST00000253008	0.346987434025928	0
ENSG00000130725	ENST00000253023	2.08350727340876	0
ENSG00000130726	ENST00000253024	-1.48090861275326	1
ENSG00000130733	ENST00000253031	3.47175928820873	2
ENSG00000130741	ENST00000253039	4.53128374107533	0
ENSG00000130748	ENST00000253047	1.91527779138575	0
ENSG00000130749	ENST00000253048	1.65003619784245	0
ENSG00000130758	ENST00000253055	1.66692845082892	3
ENSG00000130766	ENST00000253063	3.01044028516899	1
ENSG00000130783	ENST00000253079	-2.68884250960404	1
ENSG00000130787	ENST00000253083	2.08350727340876	0
ENSG00000130810	ENST00000253107	2.9762365861791	0
ENSG00000130811	ENST00000253108	-1.39893306627625	0
ENSG00000130812	ENST00000253109	4.0893833771876	1
ENSG00000130818	ENST00000253115	2.27600944962298	4
ENSG00000130821	ENST00000253122	3.39209464740165	2
ENSG00000130844	ENST00000253144	1.16679282942383	18
ENSG00000130856	ENST00000253159	-0.351086584829636	2
ENSG00000130876	ENST00000253188	3.24315002664511	1
ENSG00000130881	ENST00000253193	3.05842270131024	2
ENSG00000105447	ENST00000253237	2.13295310927907	1
ENSG00000130935	ENST00000253247	1.70551029496806	0
ENSG00000130943	ENST00000253255	3.5028941348405	0
ENSG00000130950	ENST00000253262	1.70884104004443	0
ENSG00000130958	ENST00000253270	0.270611113102247	0
ENSG00000131013	ENST00000253329	4.71558365257718	0
ENSG00000125999	ENST00000253354	3.26544634759891	0
ENSG00000131050	ENST00000253362	-0.112638244346235	1
ENSG00000131068	ENST00000253381	2.18096328232321	0
ENSG00000131069	ENST00000253382	1.61708921065735	0
ENSG00000131094	ENST00000253407	-0.646839920265514	1
ENSG00000131097	ENST00000253410	-2.75935203493436	7
ENSG00000131100	ENST00000253413	3.24061972343043	0
ENSG00000131142	ENST00000253451	1.5772143104785	0
ENSG00000131148	ENST00000253457	1.53614667846147	0
ENSG00000131149	ENST00000253458	0.110479830949605	1
ENSG00000131153	ENST00000253462	4.79369014072602	0
ENSG00000131187	ENST00000253496	1.00568240697902	1
ENSG00000131368	ENST00000253686	3.04797659805341	0
ENSG00000131374	ENST00000253692	1.0834427345278	21
ENSG00000131375	ENST00000253693	3.5049839261085	0
ENSG00000131379	ENST00000253697	-2.45896459180391	7
ENSG00000131381	ENST00000253699	2.03416981959731	14
ENSG00000131400	ENST00000253719	0.790456033648396	0
ENSG00000131435	ENST00000253754	1.58734923891801	0
ENSG00000131459	ENST00000253778	2.48626608354688	0
ENSG00000131475	ENST00000253794	1.59372980198437	0
ENSG00000131480	ENST00000253799	2.10124361751021	0
ENSG00000131482	ENST00000253801	0.991755859152905	0
ENSG00000254245	ENST00000253812	-0.643838013227623	0
ENSG00000131507	ENST00000253814	3.5049839261085	0
ENSG00000131558	ENST00000253861	2.69448373921708	0
ENSG00000131626	ENST00000253925	1.59002049129548	0
ENSG00000059122	ENST00000253928	0.608402395099213	2
ENSG00000131668	ENST00000253968	2.34366983451499	1
ENSG00000131725	ENST00000254029	-1.82054110039679	0
ENSG00000131732	ENST00000254037	-1.95684099827564	60
ENSG00000131746	ENST00000254051	2.43425225148832	1
ENSG00000131759	ENST00000254066	0.526419526987673	2
ENSG00000187272	ENST00000254072	3.00480250552845	0
ENSG00000131771	ENST00000254079	3.9592630569802	0
ENSG00000131781	ENST00000254090	2.44327187559044	0
ENSG00000131791	ENST00000254101	4.11806743234999	0
ENSG00000089280	ENST00000254108	3.78399285336069	0
ENSG00000131849	ENST00000254166	-1.98390460292298	1
ENSG00000131864	ENST00000254181	0.645926189795201	6
ENSG00000131873	ENST00000254190	3.25321266696921	4
ENSG00000131876	ENST00000254193	2.08559706467676	0
ENSG00000131910	ENST00000254227	1.61617424324319	0
ENSG00000131931	ENST00000254250	2.62057408276941	3
ENSG00000131941	ENST00000254260	1.13066717247206	0
ENSG00000131966	ENST00000254286	0.552323022850176	0
ENSG00000131981	ENST00000254301	1.86262299857982	0
ENSG00000132002	ENST00000254322	2.52182371949528	0
ENSG00000132003	ENST00000254323	1.11616808179154	0
ENSG00000132005	ENST00000254325	1.28274012258466	0
ENSG00000132017	ENST00000254337	1.90030026062703	0
ENSG00000132109	ENST00000254436	1.13786719158568	0
ENSG00000091157	ENST00000254442	1.84241553779986	2
ENSG00000173473	ENST00000254480	3.79171949317507	0
ENSG00000132164	ENST00000254488	3.01946999305133	0
ENSG00000132182	ENST00000254508	2.81277264935627	0
ENSG00000132196	ENST00000254521	1.59783929307514	0
ENSG00000132205	ENST00000254528	0.409025410056792	0
ENSG00000179532	ENST00000254579	-0.307771543141883	4
ENSG00000132275	ENST00000254605	-1.64595213391723	0
ENSG00000132286	ENST00000254616	2.37904758589488	1
ENSG00000132294	ENST00000254624	1.22695980785005	1
ENSG00000253117	ENST00000254627	-1.56436481751577	0
ENSG00000132300	ENST00000254630	2.01886103084104	0
ENSG00000132323	ENST00000254654	3.58309041425734	0
ENSG00000132326	ENST00000254657	2.10959992949903	0
ENSG00000132330	ENST00000254663	2.5489059034308	0
ENSG00000132334	ENST00000254667	3.84695716018282	1
ENSG00000132357	ENST00000254691	2.9530181731661	0
ENSG00000132359	ENST00000254695	1.49068317020452	0
ENSG00000132382	ENST00000254718	3.07968608982227	6
ENSG00000132383	ENST00000254719	4.03996094420115	0
ENSG00000132386	ENST00000254722	0.872269141024685	0
ENSG00000132394	ENST00000254730	3.73663680875838	0
ENSG00000132406	ENST00000254742	-4.37067968052855	9
ENSG00000132423	ENST00000254759	1.4256495159228	0
ENSG00000132429	ENST00000254765	3.09380046384523	4
ENSG00000132434	ENST00000254770	3.07968608982227	2
ENSG00000132463	ENST00000254799	0.805532706338299	0
ENSG00000132467	ENST00000254803	2.82936121773247	0
ENSG00000132475	ENST00000254810	0.832718250434529	0
ENSG00000132481	ENST00000254816	2.40773164105726	0
ENSG00000132485	ENST00000254821	0.0307498779522743	0
ENSG00000132510	ENST00000254846	-1.29994543851599	3
ENSG00000161944	ENST00000254850	2.66900698791062	0
ENSG00000132518	ENST00000254854	0.912339880493832	0
ENSG00000132541	ENST00000254878	0.243733844616508	0
ENSG00000132561	ENST00000254898	0.689700534158357	1
ENSG00000112983	ENST00000254900	3.90508346568575	1
ENSG00000132591	ENST00000254928	0.0753979679976597	0
ENSG00000132603	ENST00000254940	0.759137973066173	0
ENSG00000132604	ENST00000254942	0.479474504414972	0
ENSG00000132612	ENST00000254950	-0.793293767408817	1
ENSG00000101384	ENST00000254958	1.66804712613896	2
ENSG00000132622	ENST00000254963	0.831696531352053	0
ENSG00000132639	ENST00000254976	3.32230353402754	1
ENSG00000132661	ENST00000254998	2.20927341578727	0
ENSG00000132669	ENST00000255006	0.363938396498905	2
ENSG00000132671	ENST00000255008	-0.16582972738815	0
ENSG00000132693	ENST00000255030	3.69927643501487	0
ENSG00000132702	ENST00000255039	0.923293445238013	1
ENSG00000132703	ENST00000255040	-0.920994867388279	1
ENSG00000132740	ENST00000255078	3.52785274724959	0
ENSG00000132744	ENST00000255082	1.18735903476175	1
ENSG00000132768	ENST00000255108	-0.0434073404638053	1
ENSG00000132801	ENST00000255152	4.23215951078801	0
ENSG00000132823	ENST00000255174	1.20535163733678	0
ENSG00000132837	ENST00000255189	-0.812945830762104	0
ENSG00000132840	ENST00000255192	4.97945039850265	0
ENSG00000132842	ENST00000255194	1.0143659542613	1
ENSG00000132846	ENST00000255198	0.680683924389676	6
ENSG00000132872	ENST00000255224	0.532293414032579	0
ENSG00000132874	ENST00000255226	-0.918737831381883	10
ENSG00000132911	ENST00000255262	-6.19916480283524	0
ENSG00000132915	ENST00000255266	3.361746836753	1
ENSG00000132952	ENST00000255304	-0.301826155085568	2
ENSG00000132953	ENST00000255305	2.44327187559044	2
ENSG00000132972	ENST00000255324	2.38949370030682	0
ENSG00000133019	ENST00000255380	1.69730803025568	11
ENSG00000264424	ENST00000255381	2.90537791461331	0
ENSG00000133028	ENST00000255390	-0.418605212437888	0
ENSG00000133048	ENST00000255409	2.72780052587218	0
ENSG00000133055	ENST00000255416	0.798247802055808	0
ENSG00000133111	ENST00000255476	2.9762365861791	0
ENSG00000133135	ENST00000255499	3.9592630569802	0
ENSG00000133243	ENST00000255608	1.66219525328031	0
ENSG00000133247	ENST00000255613	4.97945039850265	3
ENSG00000133256	ENST00000255622	3.84486736891481	0
ENSG00000133265	ENST00000255631	-0.385413575952422	2
ENSG00000133275	ENST00000255641	-3.94844715839761	4
ENSG00000133315	ENST00000255681	-1.93953639094747	0
ENSG00000133328	ENST00000255695	2.62057408276941	0
ENSG00000133393	ENST00000255759	1.2942517892701	0
ENSG00000133398	ENST00000255764	2.68778788386323	0
ENSG00000100147	ENST00000255784	-0.877148187090769	0
ENSG00000133488	ENST00000255858	3.76676088076597	0
ENSG00000241973	ENST00000255882	1.05555858071934	0
ENSG00000133574	ENST00000255945	3.14521673975297	0
ENSG00000133606	ENST00000255977	0.110761643740829	1
ENSG00000133627	ENST00000256001	2.7607588172977	0
ENSG00000133636	ENST00000256010	0.728065024955525	0
ENSG00000133639	ENST00000256015	1.13181463462499	3
ENSG00000133704	ENST00000256079	3.00157960167343	1
ENSG00000147588	ENST00000256103	1.31954381517303	0
ENSG00000170323	ENST00000256104	-0.204788786285884	0
ENSG00000133731	ENST00000256108	1.7471673767644	0
ENSG00000133773	ENST00000256151	1.70762727114155	0
ENSG00000133800	ENST00000256178	4.27514363496424	2
ENSG00000133812	ENST00000256190	4.23215951078801	2
ENSG00000133816	ENST00000256194	3.09322796365794	3
ENSG00000133818	ENST00000256196	2.08077835559899	0
ENSG00000133872	ENST00000256255	3.69131668407243	0
ENSG00000133874	ENST00000256257	-3.76134384453695	0
ENSG00000133878	ENST00000256261	-0.90775365297307	5
ENSG00000133935	ENST00000256319	1.19504212332058	1
ENSG00000133962	ENST00000256343	1.10126217949313	1
ENSG00000133980	ENST00000256362	0.951014035088921	5
ENSG00000213463	ENST00000256366	0.670413413256417	0
ENSG00000133985	ENST00000256367	0.469665328369445	1
ENSG00000133997	ENST00000256379	0.0178068946985614	0
ENSG00000134001	ENST00000256383	-0.570983434096025	1
ENSG00000134007	ENST00000256389	0.0671685183797987	2
ENSG00000134020	ENST00000256404	1.51924772566098	0
ENSG00000134028	ENST00000256412	-3.03514647804494	5
ENSG00000134030	ENST00000256413	2.35670733684393	0
ENSG00000134046	ENST00000256429	-1.29994543851599	2
ENSG00000134049	ENST00000256433	3.20789254228326	0
ENSG00000134056	ENST00000256441	1.30913420175861	0
ENSG00000134057	ENST00000256442	3.27800256896362	0
ENSG00000134061	ENST00000256447	-0.0344198741772231	1
ENSG00000134070	ENST00000256458	2.22400970435624	0
ENSG00000134072	ENST00000256460	1.19773975349789	0
ENSG00000134086	ENST00000256474	-0.683375256050277	6
ENSG00000134107	ENST00000256495	3.9592630569802	3
ENSG00000134109	ENST00000256497	2.75031271404087	0
ENSG00000134121	ENST00000256509	1.66488445873588	0
ENSG00000134152	ENST00000256544	-0.630059402100939	2
ENSG00000134153	ENST00000256545	1.42620748495818	0
ENSG00000134200	ENST00000256592	1.39354799502137	1
ENSG00000134201	ENST00000256593	2.20946988732529	1
ENSG00000134202	ENST00000256594	2.39382302538669	1
ENSG00000134250	ENST00000256646	0.757774429688772	1
ENSG00000134253	ENST00000256649	-2.10606957560927	2
ENSG00000134287	ENST00000256682	2.06704713187099	0
ENSG00000134294	ENST00000256689	-0.422403244823534	1
ENSG00000134313	ENST00000256707	0.0333162210608433	1
ENSG00000134343	ENST00000256737	1.90030026062703	0
ENSG00000134389	ENST00000256785	0.779682699293488	1
ENSG00000134398	ENST00000256797	2.06179216029301	0
ENSG00000134440	ENST00000256854	3.13912058853119	1
ENSG00000134443	ENST00000256857	2.67220622589204	0
ENSG00000134489	ENST00000256906	-1.86387768463921	2
ENSG00000134516	ENST00000256935	3.361746836753	0
ENSG00000134531	ENST00000256951	2.74240618965798	0
ENSG00000134533	ENST00000256953	2.66900698791062	2
ENSG00000134538	ENST00000256958	1.53910514866289	1
ENSG00000134548	ENST00000256969	1.23878462256614	2
ENSG00000134574	ENST00000256996	3.24931851380124	2
ENSG00000134575	ENST00000256997	0.871356475600954	0
ENSG00000086205	ENST00000256999	1.77423268019409	0
ENSG00000134590	ENST00000257013	3.41376066881157	0
ENSG00000134594	ENST00000257017	3.00157960167343	0
ENSG00000134640	ENST00000257068	-0.723453741471221	0
ENSG00000134686	ENST00000257118	2.63577405180466	0
ENSG00000134748	ENST00000257181	0.312727633171021	2
ENSG00000134757	ENST00000257189	1.09246235862992	0
ENSG00000134760	ENST00000257192	2.96559401138425	2
ENSG00000134765	ENST00000257197	-2.74733165930425	0
ENSG00000134775	ENST00000257209	2.13662136889009	1
ENSG00000134780	ENST00000257215	1.6160332940804	1
ENSG00000134809	ENST00000257245	1.90596336713633	0
ENSG00000134812	ENST00000257248	0.803589910482735	1
ENSG00000134827	ENST00000257264	1.67479800549873	0
ENSG00000174799	ENST00000257287	1.58846233863724	1
ENSG00000134853	ENST00000257290	0.361902483412225	1
ENSG00000134897	ENST00000257336	-4.22103367157776	5
ENSG00000134905	ENST00000257347	0.743286091108553	0
ENSG00000134917	ENST00000257359	1.13181463462499	0
ENSG00000134962	ENST00000257408	-1.98437435938244	0
ENSG00000134982	ENST00000257430	1.94235997532126	2
ENSG00000135074	ENST00000257527	3.31184334397888	1
ENSG00000135093	ENST00000257548	-0.0380862715310613	0
ENSG00000135094	ENST00000257549	-0.0666069633249655	0
ENSG00000135097	ENST00000257552	0.620150996463588	0
ENSG00000135100	ENST00000257555	3.28364034860417	1
ENSG00000135114	ENST00000257570	1.9413270428795	0
ENSG00000135116	ENST00000257572	0.732946168077933	0
ENSG00000135119	ENST00000257575	-2.08571830173264	5
ENSG00000135144	ENST00000257600	2.36517547122182	1
ENSG00000135148	ENST00000257604	1.67639034001413	2
ENSG00000186088	ENST00000257626	2.69342566350377	0
ENSG00000135175	ENST00000257627	-0.566304025266075	2
ENSG00000135211	ENST00000257663	-3.33654066678441	2
ENSG00000135241	ENST00000257694	-4.0856019924993	7
ENSG00000135245	ENST00000257696	1.69477818814463	0
ENSG00000135249	ENST00000257700	1.81739668893883	1
ENSG00000135272	ENST00000257724	0.640113749125257	2
ENSG00000112182	ENST00000257749	0.0834274254499149	11
ENSG00000135324	ENST00000257776	0.00210232378740462	0
ENSG00000135334	ENST00000257787	3.47583891519103	0
ENSG00000135363	ENST00000257818	2.08616956486405	3
ENSG00000135372	ENST00000257829	1.30449379581159	0
ENSG00000135373	ENST00000257831	0.811042572446553	1
ENSG00000135378	ENST00000257836	-1.62113473412022	1
ENSG00000135406	ENST00000257860	2.23019110602882	0
ENSG00000135407	ENST00000257861	0.577240584181404	14
ENSG00000135409	ENST00000257863	1.05699646635955	1
ENSG00000135413	ENST00000257867	-0.756897159223882	0
ENSG00000135414	ENST00000257868	2.86801031636402	0
ENSG00000135424	ENST00000257879	0.307847740927822	0
ENSG00000135436	ENST00000257894	2.04798098579498	1
ENSG00000135437	ENST00000257895	-1.15902869509736	0
ENSG00000135439	ENST00000257897	2.78557019840272	1
ENSG00000135443	ENST00000257901	0.889880624563537	0
ENSG00000135446	ENST00000257904	0.613199478638575	2
ENSG00000135452	ENST00000257910	3.00157960167343	0
ENSG00000135457	ENST00000257915	3.37430327929428	0
ENSG00000135476	ENST00000257934	0.135411479072659	0
ENSG00000135482	ENST00000257940	0.604322768116916	1
ENSG00000161849	ENST00000257951	1.55834354394141	0
ENSG00000135503	ENST00000257963	-0.128237779955245	0
ENSG00000161850	ENST00000257974	0.435132152938891	0
ENSG00000135519	ENST00000257981	-0.332204025207793	2
ENSG00000135577	ENST00000258042	0.278018547510623	0
ENSG00000135587	ENST00000258052	2.4129240649418	0
ENSG00000115317	ENST00000258080	-0.860603382709079	0
ENSG00000135617	ENST00000258083	1.52661567252668	0
ENSG00000135636	ENST00000258104	0.90095319618707	1
ENSG00000204822	ENST00000258105	4.26080706495288	0
ENSG00000135638	ENST00000258106	-1.99708313535894	1
ENSG00000135643	ENST00000258111	3.44974625910076	1
ENSG00000135677	ENST00000258145	-0.816414620699437	0
ENSG00000135679	ENST00000258149	0.437953974343401	2
ENSG00000135697	ENST00000258168	1.47855170077195	2
ENSG00000135698	ENST00000258169	3.32230353402754	1
ENSG00000205084	ENST00000258173	-0.112981577482908	0
ENSG00000135720	ENST00000258198	3.82697697753691	0
ENSG00000135722	ENST00000258200	2.9434532961705	0
ENSG00000135723	ENST00000258201	3.0156939756964	0
ENSG00000135736	ENST00000258214	3.01044028516899	1
ENSG00000135749	ENST00000258229	3.81474329690722	1
ENSG00000135763	ENST00000258243	2.56499701505439	0
ENSG00000135823	ENST00000258301	2.08664123777346	0
ENSG00000135824	ENST00000258302	-0.767452027298216	0
ENSG00000135862	ENST00000258341	1.81964052748329	0
ENSG00000127838	ENST00000258362	3.32228944723571	0
ENSG00000135899	ENST00000258381	0.296719513259409	0
ENSG00000135900	ENST00000258383	0.873200187395726	0
ENSG00000135902	ENST00000258385	0.535118317358486	2
ENSG00000135913	ENST00000258399	-1.42707287438859	2
ENSG00000135914	ENST00000258400	-1.07936408601159	10
ENSG00000135925	ENST00000258411	3.9592630569802	1
ENSG00000135929	ENST00000258415	0.605520009938219	0
ENSG00000135932	ENST00000258418	1.41574729490952	0
ENSG00000135940	ENST00000258424	2.60281576037914	0
ENSG00000135945	ENST00000258428	2.63426764244614	1
ENSG00000135953	ENST00000258436	0.599421174685043	0
ENSG00000135956	ENST00000258439	0.62990803180604	0
ENSG00000135972	ENST00000258455	2.87413687660022	0
ENSG00000135973	ENST00000258456	3.1426503966444	2
ENSG00000135974	ENST00000258457	3.47175928820873	0
ENSG00000135999	ENST00000258484	1.09246235862992	4
ENSG00000136014	ENST00000258499	-3.87751605766493	4
ENSG00000136040	ENST00000258526	1.77515472064401	2
ENSG00000136044	ENST00000258530	2.47741626023306	0
ENSG00000136048	ENST00000258534	2.26556334636615	0
ENSG00000136052	ENST00000258538	-0.0971556441830434	2
ENSG00000136146	ENST00000258648	2.61894359417681	0
ENSG00000136159	ENST00000258662	0.0927820469593479	0
ENSG00000136206	ENST00000258704	-2.59597700235107	3
ENSG00000136231	ENST00000258729	0.486708303787007	1
ENSG00000136235	ENST00000258733	2.07126049466541	6
ENSG00000136240	ENST00000258739	3.58100062298934	0
ENSG00000136243	ENST00000258742	2.64613080206689	0
ENSG00000136270	ENST00000258770	2.58526272012124	2
ENSG00000136271	ENST00000258772	3.69131668407243	0
ENSG00000136273	ENST00000258774	3.01946999305133	0
ENSG00000136286	ENST00000258787	3.29619679114544	0
ENSG00000136295	ENST00000258796	4.03736954512904	2
ENSG00000136319	ENST00000258821	1.03256948833977	0
ENSG00000136327	ENST00000258829	3.02155978431933	2
ENSG00000103740	ENST00000258873	-1.68456287293235	0
ENSG00000136379	ENST00000258884	-0.369241950612038	0
ENSG00000136381	ENST00000258886	2.77153215165261	1
ENSG00000136383	ENST00000258888	-1.99173307765152	2
ENSG00000136425	ENST00000258930	5.05755688665149	1
ENSG00000136436	ENST00000258947	2.56598293843055	0
ENSG00000136444	ENST00000258955	4.71558365257718	0
ENSG00000136450	ENST00000258962	1.90243913265508	0
ENSG00000136457	ENST00000258969	3.361746836753	0
ENSG00000136463	ENST00000258975	-0.447491822331881	0
ENSG00000136478	ENST00000258991	0.912339880493832	1
ENSG00000136490	ENST00000259006	1.41665630903797	0
ENSG00000136492	ENST00000259008	-0.565592101852461	0
ENSG00000136504	ENST00000259021	0.379315855557903	0
ENSG00000136514	ENST00000259030	1.74289314050126	0
ENSG00000136521	ENST00000259037	3.32131761065138	0
ENSG00000241399	ENST00000259053	1.41574729490952	0
ENSG00000136542	ENST00000259056	0.820907801673342	5
ENSG00000136573	ENST00000259089	1.94235997532126	4
ENSG00000136636	ENST00000259154	2.32336549422529	0
ENSG00000136682	ENST00000259199	0.596949740380514	2
ENSG00000136688	ENST00000259205	-0.405309582352705	0
ENSG00000136694	ENST00000259211	2.68248040118622	2
ENSG00000136696	ENST00000259213	1.37257320238456	0
ENSG00000136710	ENST00000259229	0.848847748026052	0
ENSG00000136718	ENST00000259239	0.606299505717551	5
ENSG00000136720	ENST00000259241	-1.28068094579588	2
ENSG00000136731	ENST00000259253	2.49689207137223	0
ENSG00000136802	ENST00000259324	1.88053844592126	5
ENSG00000136816	ENST00000259339	0.141079037149023	0
ENSG00000136828	ENST00000259351	-0.864814138523242	2
ENSG00000136842	ENST00000259365	1.27566635707821	0
ENSG00000136867	ENST00000259392	3.5044864693559	0
ENSG00000229314	ENST00000259396	-0.12825186674707	0
ENSG00000136874	ENST00000259400	-2.23528366106316	1
ENSG00000136881	ENST00000259407	-0.494063345740175	0
ENSG00000136928	ENST00000259455	2.9803162131614	1
ENSG00000136929	ENST00000259456	2.80271000903216	2
ENSG00000136930	ENST00000259457	3.26544634759891	0
ENSG00000136940	ENST00000259467	3.00480250552845	0
ENSG00000136943	ENST00000259470	1.43237178849394	0
ENSG00000136986	ENST00000259512	0.265969069712877	0
ENSG00000136999	ENST00000259526	0.218295452926483	0
ENSG00000137040	ENST00000259569	2.34050716711191	0
ENSG00000137077	ENST00000259607	2.64563380641791	0
ENSG00000213927	ENST00000259631	2.2943272548339	0
ENSG00000137133	ENST00000259667	3.26544634759891	0
ENSG00000137177	ENST00000259711	2.74240618965798	1
ENSG00000137198	ENST00000259727	2.02313712936137	0
ENSG00000137216	ENST00000259746	2.37235388967738	1
ENSG00000146216	ENST00000259750	-2.40167581728775	3
ENSG00000137251	ENST00000259782	-1.29709960261537	1
ENSG00000137270	ENST00000259803	0.137003813588056	1
ENSG00000137275	ENST00000259808	-1.02526256496772	0
ENSG00000137285	ENST00000259818	3.23373685583004	0
ENSG00000204538	ENST00000259845	1.08436112440994	0
ENSG00000204568	ENST00000259873	3.10833364398714	0
ENSG00000204540	ENST00000259881	-2.54491709396362	5
ENSG00000137338	ENST00000259883	1.18933577236239	1
ENSG00000213780	ENST00000259895	1.0988736224071	1
ENSG00000137392	ENST00000259938	3.5044864693559	0
ENSG00000137393	ENST00000259939	-1.12291197597631	2
ENSG00000137404	ENST00000259953	3.24061972343043	2
ENSG00000137414	ENST00000259963	3.79171949317507	0
ENSG00000137441	ENST00000259989	1.75998383278598	0
ENSG00000137449	ENST00000259997	1.94560314139982	0
ENSG00000137462	ENST00000260010	0.110796982462841	36
ENSG00000137492	ENST00000260045	2.04600595050246	0
ENSG00000137547	ENST00000260102	-0.888288368385869	0
ENSG00000137558	ENST00000260113	0.492820777231381	1
ENSG00000137561	ENST00000260116	3.25321266696921	0
ENSG00000137563	ENST00000260118	3.69131668407243	0
ENSG00000137571	ENST00000260126	3.69131668407243	5
ENSG00000137573	ENST00000260128	-1.10552733256078	5
ENSG00000137574	ENST00000260129	-0.421763168075331	2
ENSG00000036672	ENST00000260187	-0.457009683265463	2
ENSG00000149305	ENST00000260191	-0.834993563592502	2
ENSG00000137642	ENST00000260197	3.29153900368918	0
ENSG00000137656	ENST00000260210	3.05843678810207	0
ENSG00000137673	ENST00000260227	-0.281437602606793	0
ENSG00000137674	ENST00000260228	0.496151522307753	0
ENSG00000137675	ENST00000260229	-0.526751902819599	3
ENSG00000137692	ENST00000260247	0.763412209329315	0
ENSG00000255561	ENST00000260257	3.39209464740165	0
ENSG00000137714	ENST00000260270	2.69342566350377	0
ENSG00000137720	ENST00000260276	0.0488608872455491	0
ENSG00000137727	ENST00000260283	-1.4324506516485	3
ENSG00000137745	ENST00000260302	0.152020374845856	0
ENSG00000137770	ENST00000260327	-0.0338933502820002	2
ENSG00000137801	ENST00000260356	3.84695716018282	0
ENSG00000137804	ENST00000260359	1.05567706924756	1
ENSG00000137806	ENST00000260361	2.03359731941002	1
ENSG00000137807	ENST00000260363	1.84574727036539	2
ENSG00000255346	ENST00000260364	2.5561611542973	4
ENSG00000137814	ENST00000260372	3.28364034860417	0
ENSG00000137818	ENST00000260379	3.9592630569802	0
ENSG00000137824	ENST00000260385	0.922919788648987	5
ENSG00000137825	ENST00000260386	-0.0682123959540226	0
ENSG00000137841	ENST00000260402	3.11246635893646	3
ENSG00000137842	ENST00000260403	3.73663680875838	0
ENSG00000137845	ENST00000260408	2.50912575200192	1
ENSG00000137875	ENST00000260442	3.66159917296766	0
ENSG00000137876	ENST00000260443	0.856327138384274	0
ENSG00000138587	ENST00000260453	3.90508346568575	0
ENSG00000137936	ENST00000260502	-1.00646007380619	1
ENSG00000137941	ENST00000260505	-0.346818184501555	2
ENSG00000137942	ENST00000260506	2.37040089652066	0
ENSG00000137962	ENST00000260526	0.645926189795201	3
ENSG00000138002	ENST00000260570	0.127041080292007	0
ENSG00000138030	ENST00000260599	0.14292541750012	1
ENSG00000138031	ENST00000260600	-0.320894992124085	6
ENSG00000138071	ENST00000260641	2.95729240942924	1
ENSG00000138073	ENST00000260643	3.03233004521997	2
ENSG00000138075	ENST00000260645	2.22480996262072	0
ENSG00000138079	ENST00000260649	2.38119456030515	0
ENSG00000138083	ENST00000260653	0.0492121107413167	3
ENSG00000138095	ENST00000260665	1.93283083164365	0
ENSG00000138109	ENST00000260682	-0.8789346699218	0
ENSG00000138131	ENST00000260702	4.26080706495288	0
ENSG00000138152	ENST00000260723	-2.52401305606261	3
ENSG00000138160	ENST00000260731	2.13719386907738	0
ENSG00000138172	ENST00000260743	2.97267335052266	3
ENSG00000138175	ENST00000260746	2.73466616120743	0
ENSG00000138190	ENST00000260762	3.25858071226365	0
ENSG00000138231	ENST00000260803	0.903980495050729	0
ENSG00000138246	ENST00000260818	0.449505735543628	1
ENSG00000138271	ENST00000260843	0.763471602878628	7
ENSG00000205045	ENST00000260908	1.40625407644013	1
ENSG00000138376	ENST00000260947	1.96789946235362	0
ENSG00000138379	ENST00000260950	-0.860340499432154	1
ENSG00000138381	ENST00000260952	-0.656876168454612	1
ENSG00000138398	ENST00000260970	4.03996094420115	0
ENSG00000138411	ENST00000260983	2.27037166998244	3
ENSG00000182187	ENST00000260988	1.25123116409637	0
ENSG00000138442	ENST00000261015	3.24061972343043	9
ENSG00000138448	ENST00000261023	2.31725302078092	0
ENSG00000138449	ENST00000261024	-0.888855489432094	0
ENSG00000144810	ENST00000261037	-1.14243111047136	3
ENSG00000138463	ENST00000261038	3.99694031902741	0
ENSG00000138472	ENST00000261047	3.10833364398714	1
ENSG00000138483	ENST00000261058	0.0737705031260133	9
ENSG00000138495	ENST00000261070	0.64932013089129	0
ENSG00000084463	ENST00000261167	3.81264040752556	2
ENSG00000171681	ENST00000261168	0.720450977704889	0
ENSG00000048540	ENST00000261169	-2.77242283587828	9
ENSG00000070019	ENST00000261170	1.30913420175861	2
ENSG00000083782	ENST00000261172	0.081562271533425	0
ENSG00000110900	ENST00000261177	3.27800256896362	2
ENSG00000072657	ENST00000261180	4.0893833771876	0
ENSG00000064102	ENST00000261191	0.181559362635858	1
ENSG00000060982	ENST00000261192	1.74032865542942	0
ENSG00000111713	ENST00000261195	-0.795909181830056	1
ENSG00000111700	ENST00000261196	-0.608454189996234	0
ENSG00000067715	ENST00000261205	0.767006764042716	0
ENSG00000084110	ENST00000261208	2.29424740152854	3
ENSG00000059758	ENST00000261211	-0.413704454452721	1
ENSG00000057704	ENST00000261226	1.33397254714966	0
ENSG00000090376	ENST00000261233	3.28364034860417	1
ENSG00000020426	ENST00000261245	3.76942317222127	0
ENSG00000126814	ENST00000261249	-1.09233636288061	1
ENSG00000047621	ENST00000261250	-1.6829532426258	0
ENSG00000118971	ENST00000261254	2.67908909349242	0
ENSG00000080371	ENST00000261263	2.27037166998244	0
ENSG00000090382	ENST00000261267	2.59995088978888	1
ENSG00000101670	ENST00000261292	2.08350727340876	0
ENSG00000088451	ENST00000261296	-0.0760041643614344	0
ENSG00000100764	ENST00000261303	3.82697697753691	0
ENSG00000054983	ENST00000261304	2.11036191070763	1
[truncated: 17,040 more rows]
