# Supplementary material for: Determinants of genome-wide distribution and evolution of uORFs in eukaryotes
Source: Nat Commun. 2021 Feb 17;12:1076. doi: 10.1038/s41467-021-21394-y (PMC7889888; doi:10.1038/s41467-021-21394-y)
Supplement: Supplementary file 12 — Source Data [file 41467_2021_21394_MOESM12_ESM.zip › Source Data/Fig6c_CDS_PWMK_distance.txt]

group	species	dist_type	species2	dist_eucl
Vertebrates	Acanthochromis_polyacanthus	Between clade	Actinidia_chinensis	0.102964422014543
Vertebrates	Acanthochromis_polyacanthus	Between clade	Acyrthosiphon_pisum	0.126002220114161
Vertebrates	Acanthochromis_polyacanthus	Between clade	Aedes_aegypti	0.0865278118392924
Vertebrates	Acanthochromis_polyacanthus	Between clade	Aegilops_tauschii	0.0872760778974686
Vertebrates	Acanthochromis_polyacanthus	Between clade	Amphimedon_queenslandica	0.106940544675181
Vertebrates	Acanthochromis_polyacanthus	Between clade	Anopheles_gambiae	0.0829980993463109
Vertebrates	Acanthochromis_polyacanthus	Between clade	Anoplophora_glabripennis	0.15182656352255
Vertebrates	Acanthochromis_polyacanthus	Between clade	Apis_mellifera	0.158407831630311
Vertebrates	Acanthochromis_polyacanthus	Between clade	Arabidopsis_halleri	0.111290270370611
Vertebrates	Acanthochromis_polyacanthus	Between clade	Arabidopsis_lyrata	0.122627716773712
Vertebrates	Acanthochromis_polyacanthus	Between clade	Arabidopsis_thaliana	0.121619328293249
Vertebrates	Acanthochromis_polyacanthus	Between clade	Beta_vulgaris	0.126120768517004
Vertebrates	Acanthochromis_polyacanthus	Between clade	Bombus_terrestris	0.120361139907522
Vertebrates	Acanthochromis_polyacanthus	Between clade	Brachypodium_distachyon	0.105251189259406
Vertebrates	Acanthochromis_polyacanthus	Between clade	Brassica_napus	0.11140319275297
Vertebrates	Acanthochromis_polyacanthus	Between clade	Ciona_intestinalis	0.111808405058801
Vertebrates	Acanthochromis_polyacanthus	Between clade	Ciona_savignyi	0.104036950129192
Vertebrates	Acanthochromis_polyacanthus	Between clade	Cucumis_sativus	0.124847191326499
Vertebrates	Acanthochromis_polyacanthus	Between clade	Culicoides_sonorensis	0.209750016793292
Vertebrates	Acanthochromis_polyacanthus	Between clade	Daphnia_magna	0.101571086588966
Vertebrates	Acanthochromis_polyacanthus	Between clade	Dendroctonus_ponderosae	0.109793461849271
Vertebrates	Acanthochromis_polyacanthus	Between clade	Dioscorea_rotundata	0.106371107075145
Vertebrates	Acanthochromis_polyacanthus	Between clade	Drosophila_ananassae	0.0940215261050364
Vertebrates	Acanthochromis_polyacanthus	Between clade	Drosophila_erecta	0.0828808962771857
Vertebrates	Acanthochromis_polyacanthus	Between clade	Drosophila_grimshawi	0.127651122570473
Vertebrates	Acanthochromis_polyacanthus	Between clade	Drosophila_melanogaster	0.0916987190944955
Vertebrates	Acanthochromis_polyacanthus	Between clade	Drosophila_mojavensis	0.118520568659679
Vertebrates	Acanthochromis_polyacanthus	Between clade	Drosophila_pseudoobscura	0.0976679197323805
Vertebrates	Acanthochromis_polyacanthus	Between clade	Drosophila_simulans	0.0881326382603212
Vertebrates	Acanthochromis_polyacanthus	Between clade	Drosophila_virilis	0.118729734505764
Vertebrates	Acanthochromis_polyacanthus	Between clade	Drosophila_willistoni	0.121190063512815
Vertebrates	Acanthochromis_polyacanthus	Between clade	Drosophila_yakuba	0.0876109510128998
Vertebrates	Acanthochromis_polyacanthus	Between clade	Folsomia_candida	0.128312112237036
Vertebrates	Acanthochromis_polyacanthus	Between clade	Glycine_max	0.0965680939242829
Vertebrates	Acanthochromis_polyacanthus	Between clade	Gossypium_raimondii	0.121264132061844
Vertebrates	Acanthochromis_polyacanthus	Between clade	Helianthus_annuus	0.106272766413527
Vertebrates	Acanthochromis_polyacanthus	Between clade	Heliconius_melpomene	0.142109596335897
Vertebrates	Acanthochromis_polyacanthus	Between clade	Hordeum_vulgare	0.0852381725001952
Vertebrates	Acanthochromis_polyacanthus	Between clade	Leersia_perrieri	0.113817133948786
Vertebrates	Acanthochromis_polyacanthus	Between clade	Lepeophtheirus_salmonis	0.125738791827606
Vertebrates	Acanthochromis_polyacanthus	Between clade	Lucilia_cuprina	0.213151319268581
Vertebrates	Acanthochromis_polyacanthus	Between clade	Manihot_esculenta	0.110419384722691
Vertebrates	Acanthochromis_polyacanthus	Between clade	Mayetiola_destructor	0.164973462348308
Vertebrates	Acanthochromis_polyacanthus	Between clade	Medicago_truncatula	0.128459838963118
Vertebrates	Acanthochromis_polyacanthus	Between clade	Megaselia_scalaris	0.143654336758694
Vertebrates	Acanthochromis_polyacanthus	Between clade	Melitaea_cinxia	0.140000874751337
Vertebrates	Acanthochromis_polyacanthus	Between clade	Mnemiopsis_leidyi	0.0625431425856908
Vertebrates	Acanthochromis_polyacanthus	Between clade	Nicotiana_attenuata	0.129237045483964
Vertebrates	Acanthochromis_polyacanthus	Between clade	Octopus_bimaculoides	0.108318952007474
Vertebrates	Acanthochromis_polyacanthus	Between clade	Orchesella_cincta	0.129406268873981
Vertebrates	Acanthochromis_polyacanthus	Between clade	Oryza_barthii	0.115642306375908
Vertebrates	Acanthochromis_polyacanthus	Between clade	Oryza_glumipatula	0.118096593634748
Vertebrates	Acanthochromis_polyacanthus	Between clade	Oryza_meridionalis	0.128652124404736
Vertebrates	Acanthochromis_polyacanthus	Between clade	Oryza_nivara	0.121556860379762
Vertebrates	Acanthochromis_polyacanthus	Between clade	Oryza_punctata	0.119352866865875
Vertebrates	Acanthochromis_polyacanthus	Between clade	Oryza_rufipogon	0.121432646670972
Vertebrates	Acanthochromis_polyacanthus	Between clade	Oryza_sativa	0.122852134098654
Vertebrates	Acanthochromis_polyacanthus	Between clade	Panicum_hallii_fil2	0.125945625837655
Vertebrates	Acanthochromis_polyacanthus	Between clade	Phaseolus_vulgaris	0.0954013045815911
Vertebrates	Acanthochromis_polyacanthus	Between clade	Physcomitrella_patens	0.0775402217824918
Vertebrates	Acanthochromis_polyacanthus	Between clade	Populus_trichocarpa	0.112983150919211
Vertebrates	Acanthochromis_polyacanthus	Between clade	Prunus_persica	0.105092761540742
Vertebrates	Acanthochromis_polyacanthus	Between clade	Schistosoma_mansoni	0.137023011426296
Vertebrates	Acanthochromis_polyacanthus	Between clade	Setaria_italica	0.0997081848976685
Vertebrates	Acanthochromis_polyacanthus	Between clade	Solanum_lycopersicum	0.129855270321303
Vertebrates	Acanthochromis_polyacanthus	Between clade	Solanum_tuberosum	0.128249401107983
Vertebrates	Acanthochromis_polyacanthus	Between clade	Solenopsis_invicta	0.0698695145218193
Vertebrates	Acanthochromis_polyacanthus	Between clade	Sorghum_bicolor	0.109123921097299
Vertebrates	Acanthochromis_polyacanthus	Between clade	Strigamia_maritima	0.107329309053664
Vertebrates	Acanthochromis_polyacanthus	Between clade	Teleopsis_dalmanni	0.199927850309107
Vertebrates	Acanthochromis_polyacanthus	Between clade	Tetranychus_urticae	0.153782222390773
Vertebrates	Acanthochromis_polyacanthus	Between clade	Theobroma_cacao	0.105959992444054
Vertebrates	Acanthochromis_polyacanthus	Between clade	Tribolium_castaneum	0.115855954912853
Vertebrates	Acanthochromis_polyacanthus	Between clade	Trifolium_pratense	0.124402792100817
Vertebrates	Acanthochromis_polyacanthus	Between clade	Triticum_aestivum	0.133663535589602
Vertebrates	Acanthochromis_polyacanthus	Between clade	Triticum_dicoccoides	0.0785629882487633
Vertebrates	Acanthochromis_polyacanthus	Between clade	Vigna_radiata	0.0913325720951291
Vertebrates	Acanthochromis_polyacanthus	Between clade	Vitis_vinifera	0.0994698698428743
Vertebrates	Acanthochromis_polyacanthus	Between clade	Zea_mays	0.100753302456236
Vertebrates	Acanthochromis_polyacanthus	Between clade	Absidia_repens	0.152281590398086
Vertebrates	Acanthochromis_polyacanthus	Between clade	Acaromyces_ingoldii	0.0750744117330019
Vertebrates	Acanthochromis_polyacanthus	Between clade	Acidomyces_richmondensis	0.0572225586489526
Vertebrates	Acanthochromis_polyacanthus	Between clade	Agaricus_bisporus	0.116954173028628
Vertebrates	Acanthochromis_polyacanthus	Between clade	Allomyces_macrogynus	0.176390641171424
Vertebrates	Acanthochromis_polyacanthus	Between clade	Alternaria_alternata	0.0979650529760145
Vertebrates	Acanthochromis_polyacanthus	Between clade	Amanita_muscaria	0.100732721514121
Vertebrates	Acanthochromis_polyacanthus	Between clade	Amanita_thiersii	0.106625904711278
Vertebrates	Acanthochromis_polyacanthus	Between clade	Amorphotheca_resinae	0.0738229826442301
Vertebrates	Acanthochromis_polyacanthus	Between clade	Anaeromyces_robustus	0.284270697074215
Vertebrates	Acanthochromis_polyacanthus	Between clade	Armillaria_gallica	0.108726966558851
Vertebrates	Acanthochromis_polyacanthus	Between clade	Armillaria_solidipes	0.113447726416861
Vertebrates	Acanthochromis_polyacanthus	Between clade	Ascoidea_rubescens	0.148658969142707
Vertebrates	Acanthochromis_polyacanthus	Between clade	Aspergillus_aculeatinus	0.105233634819589
Vertebrates	Acanthochromis_polyacanthus	Between clade	Aspergillus_aculeatus	0.116369543922267
Vertebrates	Acanthochromis_polyacanthus	Between clade	Aspergillus_brasiliensis	0.0984787712790268
Vertebrates	Acanthochromis_polyacanthus	Between clade	Aspergillus_brunneoviolaceus	0.101858737804316
Vertebrates	Acanthochromis_polyacanthus	Between clade	Aspergillus_campestris	0.102287762158797
Vertebrates	Acanthochromis_polyacanthus	Between clade	Aspergillus_candidus	0.100228881732139
Vertebrates	Acanthochromis_polyacanthus	Between clade	Aspergillus_carbonarius	0.120657512270573
Vertebrates	Acanthochromis_polyacanthus	Between clade	Aspergillus_ellipticus	0.10910436527123
Vertebrates	Acanthochromis_polyacanthus	Between clade	Aspergillus_eucalypticola	0.11193041584795
Vertebrates	Acanthochromis_polyacanthus	Between clade	Aspergillus_flavus	0.111156633434151
Vertebrates	Acanthochromis_polyacanthus	Between clade	Aspergillus_glaucus	0.0940181221753513
Vertebrates	Acanthochromis_polyacanthus	Between clade	Aspergillus_heteromorphus	0.109532983616166
Vertebrates	Acanthochromis_polyacanthus	Between clade	Aspergillus_indologenus	0.104446084454076
Vertebrates	Acanthochromis_polyacanthus	Between clade	Aspergillus_japonicus	0.106570058856956
Vertebrates	Acanthochromis_polyacanthus	Between clade	Aspergillus_lacticoffeatus	0.111942573386981
Vertebrates	Acanthochromis_polyacanthus	Between clade	Aspergillus_luchuensis	0.0924895037452808
Vertebrates	Acanthochromis_polyacanthus	Between clade	Aspergillus_neoniger	0.114898027036518
Vertebrates	Acanthochromis_polyacanthus	Between clade	Aspergillus_nidulans	0.111851039374976
Vertebrates	Acanthochromis_polyacanthus	Between clade	Aspergillus_novofumigatus	0.0842193821225499
Vertebrates	Acanthochromis_polyacanthus	Between clade	Aspergillus_ochraceoroseus	0.087615301892481
Vertebrates	Acanthochromis_polyacanthus	Between clade	Aspergillus_oryzae	0.0950896959091454
Vertebrates	Acanthochromis_polyacanthus	Between clade	Aspergillus_piperis	0.1116286878651
Vertebrates	Acanthochromis_polyacanthus	Between clade	Aspergillus_ruber	0.0997152250890592
Vertebrates	Acanthochromis_polyacanthus	Between clade	Aspergillus_saccharolyticus	0.100874798666095
Vertebrates	Acanthochromis_polyacanthus	Between clade	Aspergillus_sclerotiicarbonarius	0.115811884482491
Vertebrates	Acanthochromis_polyacanthus	Between clade	Aspergillus_sclerotioniger	0.108986214620378
Vertebrates	Acanthochromis_polyacanthus	Between clade	Aspergillus_steynii	0.100900448312319
Vertebrates	Acanthochromis_polyacanthus	Between clade	Aspergillus_sydowii	0.0913417659125365
Vertebrates	Acanthochromis_polyacanthus	Between clade	Aspergillus_taichungensis	0.0960219664173036
Vertebrates	Acanthochromis_polyacanthus	Between clade	Aspergillus_tubingensis	0.0980914829110762
Vertebrates	Acanthochromis_polyacanthus	Between clade	Aspergillus_uvarum	0.104528328446635
Vertebrates	Acanthochromis_polyacanthus	Between clade	Aspergillus_vadensis	0.110398388580454
Vertebrates	Acanthochromis_polyacanthus	Between clade	Aspergillus_versicolor	0.0965250854848049
Vertebrates	Acanthochromis_polyacanthus	Between clade	Aspergillus_violaceofuscus	0.105340049253007
Vertebrates	Acanthochromis_polyacanthus	Between clade	Aspergillus_wentii	0.0987053914711023
Vertebrates	Acanthochromis_polyacanthus	Between clade	Aureobasidium_pullulans	0.0968500764410104
Vertebrates	Acanthochromis_polyacanthus	Between clade	Aureobasidium_subglaciale	0.0842676809135383
Vertebrates	Acanthochromis_polyacanthus	Between clade	Babjeviella_inositovora	0.144107954371999
Vertebrates	Acanthochromis_polyacanthus	Between clade	Basidiobolus_meristosporus	0.0943010928430619
Vertebrates	Acanthochromis_polyacanthus	Between clade	Batrachochytrium_salamandrivorans	0.108877539355218
Vertebrates	Acanthochromis_polyacanthus	Between clade	Baudoinia_panamericana	0.0646257876655058
Vertebrates	Acanthochromis_polyacanthus	Between clade	Beauveria_bassiana	0.0993830680789666
Vertebrates	Acanthochromis_polyacanthus	Between clade	Bipolaris_maydis	0.111291734363273
Vertebrates	Acanthochromis_polyacanthus	Between clade	Bipolaris_sorokiniana	0.107136775057166
Vertebrates	Acanthochromis_polyacanthus	Between clade	Blastomyces_dermatitidis	0.069679370641561
Vertebrates	Acanthochromis_polyacanthus	Between clade	Blastomyces_gilchristii	0.0706967788236254
Vertebrates	Acanthochromis_polyacanthus	Between clade	Blumeria_graminis	0.0949994886889697
Vertebrates	Acanthochromis_polyacanthus	Between clade	Botryobasidium_botryosum	0.0969160878547317
Vertebrates	Acanthochromis_polyacanthus	Between clade	Botrytis_cinerea	0.117076954935959
Vertebrates	Acanthochromis_polyacanthus	Between clade	Cadophora_sp	0.0830571838139364
Vertebrates	Acanthochromis_polyacanthus	Between clade	Calocera_cornea	0.0927998984235642
Vertebrates	Acanthochromis_polyacanthus	Between clade	Calocera_viscosa	0.0847075241183498
Vertebrates	Acanthochromis_polyacanthus	Between clade	Candida_maltosa	0.186414920695814
Vertebrates	Acanthochromis_polyacanthus	Between clade	Catenaria_anguillulae	0.121397661080227
Vertebrates	Acanthochromis_polyacanthus	Between clade	Ceraceosorus_guamensis	0.0870707878406029
Vertebrates	Acanthochromis_polyacanthus	Between clade	Cercospora_beticola	0.10186662114245
Vertebrates	Acanthochromis_polyacanthus	Between clade	Cladophialophora_immunda	0.0752227213134945
Vertebrates	Acanthochromis_polyacanthus	Between clade	Clohesyomyces_aquaticus	0.0847706186393735
Vertebrates	Acanthochromis_polyacanthus	Between clade	Coccidioides_immitis	0.0684743485209271
Vertebrates	Acanthochromis_polyacanthus	Between clade	Coccidioides_posadasii	0.0642034031616915
Vertebrates	Acanthochromis_polyacanthus	Between clade	Colletotrichum_incanum	0.096251196470013
Vertebrates	Acanthochromis_polyacanthus	Between clade	Conidiobolus_coronatus	0.247530298410375
Vertebrates	Acanthochromis_polyacanthus	Between clade	Coniella_lustricola	0.0708495478979444
Vertebrates	Acanthochromis_polyacanthus	Between clade	Coniochaeta_ligniaria	0.078500833614274
Vertebrates	Acanthochromis_polyacanthus	Between clade	Corynespora_cassiicola	0.0960816720412772
Vertebrates	Acanthochromis_polyacanthus	Between clade	Cryptococcus_amylolentus	0.148211747510813
Vertebrates	Acanthochromis_polyacanthus	Between clade	Cryptococcus_neoformans	0.120542666387077
Vertebrates	Acanthochromis_polyacanthus	Between clade	Cutaneotrichosporon_oleaginosum	0.156693783679009
Vertebrates	Acanthochromis_polyacanthus	Between clade	Cyberlindnera_jadinii	0.0973542389358889
Vertebrates	Acanthochromis_polyacanthus	Between clade	Cylindrobasidium_torrendii	0.119021250219235
Vertebrates	Acanthochromis_polyacanthus	Between clade	Dacryopinax_primogenitus	0.0756024765300409
Vertebrates	Acanthochromis_polyacanthus	Between clade	Daedalea_quercina	0.101489699486831
Vertebrates	Acanthochromis_polyacanthus	Between clade	Daldinia_sp	0.0880260077315706
Vertebrates	Acanthochromis_polyacanthus	Between clade	Dichomitus_squalens	0.107827090160576
Vertebrates	Acanthochromis_polyacanthus	Between clade	Dothistroma_septosporum	0.0753113715578864
Vertebrates	Acanthochromis_polyacanthus	Between clade	Edhazardia_aedis	0.224248923282674
Vertebrates	Acanthochromis_polyacanthus	Between clade	Elaphomyces_granulatus	0.0598232304493518
Vertebrates	Acanthochromis_polyacanthus	Between clade	Exidia_glandulosa	0.125660243770787
Vertebrates	Acanthochromis_polyacanthus	Between clade	Exophiala_dermatitidis	0.0805502200031193
Vertebrates	Acanthochromis_polyacanthus	Between clade	Exophiala_mesophila	0.105085710605269
Vertebrates	Acanthochromis_polyacanthus	Between clade	Exophiala_oligosperma	0.0794460283089075
Vertebrates	Acanthochromis_polyacanthus	Between clade	Exophiala_sideris	0.0822003985540277
Vertebrates	Acanthochromis_polyacanthus	Between clade	Exophiala_xenobiotica	0.0793231868524129
Vertebrates	Acanthochromis_polyacanthus	Between clade	Exserohilum_turcica	0.130393903106844
Vertebrates	Acanthochromis_polyacanthus	Between clade	Fibularhizoctonia_sp	0.10116781230873
Vertebrates	Acanthochromis_polyacanthus	Between clade	Fusarium_culmorum	0.11139402855626
Vertebrates	Acanthochromis_polyacanthus	Between clade	Fusarium_graminearum	0.122780469720853
Vertebrates	Acanthochromis_polyacanthus	Between clade	Fusarium_oxysporum	0.102750517736078
Vertebrates	Acanthochromis_polyacanthus	Between clade	Fusarium_verticillioides	0.104497971470324
Vertebrates	Acanthochromis_polyacanthus	Between clade	Gaeumannomyces_graminis	0.0999241311088598
Vertebrates	Acanthochromis_polyacanthus	Between clade	Galerina_marginata	0.100547704021274
Vertebrates	Acanthochromis_polyacanthus	Between clade	Gelatoporia_subvermispora	0.0974082722622164
Vertebrates	Acanthochromis_polyacanthus	Between clade	Gloeophyllum_trabeum	0.0965371542615064
Vertebrates	Acanthochromis_polyacanthus	Between clade	Gonapodya_prolifera	0.103003966972153
Vertebrates	Acanthochromis_polyacanthus	Between clade	Gymnopus_luxurians	0.110945106187939
Vertebrates	Acanthochromis_polyacanthus	Between clade	Hanseniaspora_valbyensis	0.257138437408547
Vertebrates	Acanthochromis_polyacanthus	Between clade	Hebeloma_cylindrosporum	0.0950998554640558
Vertebrates	Acanthochromis_polyacanthus	Between clade	Hesseltinella_vesiculosa	0.110132512689886
Vertebrates	Acanthochromis_polyacanthus	Between clade	Heterobasidion_irregulare	0.0991655389660637
Vertebrates	Acanthochromis_polyacanthus	Between clade	Hydnomerulius_pinastri	0.0917547278112582
Vertebrates	Acanthochromis_polyacanthus	Between clade	Hypholoma_sublateritium	0.102112810113375
Vertebrates	Acanthochromis_polyacanthus	Between clade	Hyphopichia_burtonii	0.126078147259799
Vertebrates	Acanthochromis_polyacanthus	Between clade	Hypoxylon_sp	0.0909656563257076
Vertebrates	Acanthochromis_polyacanthus	Between clade	Jaapia_argillacea	0.0967413289435294
Vertebrates	Acanthochromis_polyacanthus	Between clade	Jaminaea_rosea	0.120549239572685
Vertebrates	Acanthochromis_polyacanthus	Between clade	Kockovaella_imperatae	0.11327128512756
Vertebrates	Acanthochromis_polyacanthus	Between clade	Komagataella_pastoris	0.125644282288759
Vertebrates	Acanthochromis_polyacanthus	Between clade	Komagataella_phaffii	0.122802840973988
Vertebrates	Acanthochromis_polyacanthus	Between clade	Laccaria_amethystina	0.101182114776484
Vertebrates	Acanthochromis_polyacanthus	Between clade	Laetiporus_sulphureus	0.0987322781548916
Vertebrates	Acanthochromis_polyacanthus	Between clade	Leucosporidium_creatinivorum	0.0973772710617263
Vertebrates	Acanthochromis_polyacanthus	Between clade	Lichtheimia_ramosa	0.141872797923056
Vertebrates	Acanthochromis_polyacanthus	Between clade	Lipomyces_starkeyi	0.0803502563086049
Vertebrates	Acanthochromis_polyacanthus	Between clade	Lobosporangium_transversale	0.113255775351237
Vertebrates	Acanthochromis_polyacanthus	Between clade	Magnaporthe_oryzae	0.092716501811453
Vertebrates	Acanthochromis_polyacanthus	Between clade	Magnaporthe_poae	0.0859610114135023
Vertebrates	Acanthochromis_polyacanthus	Between clade	Malassezia_sympodialis	0.108739498546657
Vertebrates	Acanthochromis_polyacanthus	Between clade	Meira_miltonrushii	0.114271135391896
Vertebrates	Acanthochromis_polyacanthus	Between clade	Meliniomyces_bicolor	0.0664949552654129
Vertebrates	Acanthochromis_polyacanthus	Between clade	Meliniomyces_variabilis	0.0780924061045027
Vertebrates	Acanthochromis_polyacanthus	Between clade	Metschnikowia_bicuspidata	0.0929909191298534
Vertebrates	Acanthochromis_polyacanthus	Between clade	Microbotryum_violaceum	0.112460164611081
Vertebrates	Acanthochromis_polyacanthus	Between clade	Microdochium_bolleyi	0.107998573646418
Vertebrates	Acanthochromis_polyacanthus	Between clade	Mixia_osmundae	0.0865162649606638
Vertebrates	Acanthochromis_polyacanthus	Between clade	Mortierella_elongata	0.108601821978024
Vertebrates	Acanthochromis_polyacanthus	Between clade	Mycosphaerella_eumusae	0.0816509641325635
Vertebrates	Acanthochromis_polyacanthus	Between clade	Nadsonia_fulvescens	0.157586040813249
Vertebrates	Acanthochromis_polyacanthus	Between clade	Naematelia_encephala	0.0795500746779812
Vertebrates	Acanthochromis_polyacanthus	Between clade	Neocallimastix_californiae	0.27361826872936
Vertebrates	Acanthochromis_polyacanthus	Between clade	Neolecta_irregularis	0.127654338599946
Vertebrates	Acanthochromis_polyacanthus	Between clade	Neolentinus_lepideus	0.0937645279367216
Vertebrates	Acanthochromis_polyacanthus	Between clade	Neurospora_crassa	0.109958074453857
Vertebrates	Acanthochromis_polyacanthus	Between clade	Neurospora_tetrasperma	0.118074389527561
Vertebrates	Acanthochromis_polyacanthus	Between clade	Ogataea_polymorpha	0.104330667213671
Vertebrates	Acanthochromis_polyacanthus	Between clade	Oidiodendron_maius	0.0725203849312483
Vertebrates	Acanthochromis_polyacanthus	Between clade	Paraphaeosphaeria_sporulosa	0.0969741349538144
Vertebrates	Acanthochromis_polyacanthus	Between clade	Paxillus_rubicundulus	0.0929129469925723
Vertebrates	Acanthochromis_polyacanthus	Between clade	Penicilliopsis_zonata	0.0788444880807462
Vertebrates	Acanthochromis_polyacanthus	Between clade	Penicillium_brasilianum	0.107246125426394
Vertebrates	Acanthochromis_polyacanthus	Between clade	Penicillium_chrysogenum	0.11856004185926
Vertebrates	Acanthochromis_polyacanthus	Between clade	Penicillium_coprophilum	0.116194154865514
Vertebrates	Acanthochromis_polyacanthus	Between clade	Penicillium_decumbens	0.12236772479202
Vertebrates	Acanthochromis_polyacanthus	Between clade	Penicillium_flavigenum	0.117638706473474
Vertebrates	Acanthochromis_polyacanthus	Between clade	Penicillium_nalgiovense	0.112975338264489
Vertebrates	Acanthochromis_polyacanthus	Between clade	Penicillium_polonicum	0.119096931032699
Vertebrates	Acanthochromis_polyacanthus	Between clade	Penicillium_roqueforti	0.103882245174296
Vertebrates	Acanthochromis_polyacanthus	Between clade	Penicillium_steckii	0.118527483923613
Vertebrates	Acanthochromis_polyacanthus	Between clade	Penicillium_vulpinum	0.11997607890164
Vertebrates	Acanthochromis_polyacanthus	Between clade	Peniophora_sp	0.113079013140698
Vertebrates	Acanthochromis_polyacanthus	Between clade	Periconia_macrospinosa	0.0874362836700039
Vertebrates	Acanthochromis_polyacanthus	Between clade	Pezoloma_ericae	0.075629008707424
Vertebrates	Acanthochromis_polyacanthus	Between clade	Phanerochaete_carnosa	0.0970040502772199
Vertebrates	Acanthochromis_polyacanthus	Between clade	Phialocephala_scopiformis	0.0856077842129174
Vertebrates	Acanthochromis_polyacanthus	Between clade	Phialophora_americana	0.0788634776682479
Vertebrates	Acanthochromis_polyacanthus	Between clade	Phlebiopsis_gigantea	0.106909111961681
Vertebrates	Acanthochromis_polyacanthus	Between clade	Pichia_membranifaciens	0.0959158341617
Vertebrates	Acanthochromis_polyacanthus	Between clade	Piloderma_croceum	0.100112166116305
Vertebrates	Acanthochromis_polyacanthus	Between clade	Piromyces_finnis	0.267201000434221
Vertebrates	Acanthochromis_polyacanthus	Between clade	Pisolithus_microcarpus	0.0875202832997716
Vertebrates	Acanthochromis_polyacanthus	Between clade	Pisolithus_tinctorius	0.089590831983047
Vertebrates	Acanthochromis_polyacanthus	Between clade	Pneumocystis_carinii	0.2102110205428
Vertebrates	Acanthochromis_polyacanthus	Between clade	Pneumocystis_murina	0.215147326299496
Vertebrates	Acanthochromis_polyacanthus	Between clade	Protomyces_lactucaedebilis	0.0891312828953554
Vertebrates	Acanthochromis_polyacanthus	Between clade	Pseudocercospora_fijiensis	0.0807211413139781
Vertebrates	Acanthochromis_polyacanthus	Between clade	Pseudocercospora_musae	0.0796098255047391
Vertebrates	Acanthochromis_polyacanthus	Between clade	Pseudogymnoascus_destructans	0.0838163914665464
Vertebrates	Acanthochromis_polyacanthus	Between clade	Pseudogymnoascus_verrucosus	0.0936588681100501
Vertebrates	Acanthochromis_polyacanthus	Between clade	Pseudomassariella_vexata	0.0733895759601233
Vertebrates	Acanthochromis_polyacanthus	Between clade	Pseudomicrostroma_glucosiphilum	0.103153667094072
Vertebrates	Acanthochromis_polyacanthus	Between clade	Puccinia_graminis	0.0774441742140692
Vertebrates	Acanthochromis_polyacanthus	Between clade	Puccinia_striiformis	0.0742536241428629
Vertebrates	Acanthochromis_polyacanthus	Between clade	Pyrenochaeta_sp	0.103534592657877
Vertebrates	Acanthochromis_polyacanthus	Between clade	Rhizoclosmatium_globosum	0.127145660204419
Vertebrates	Acanthochromis_polyacanthus	Between clade	Rhizophagus_irregularis	0.189654100157593
Vertebrates	Acanthochromis_polyacanthus	Between clade	Rhizopogon_vinicolor	0.100746862780889
Vertebrates	Acanthochromis_polyacanthus	Between clade	Rhizopus_microsporus	0.161741391559121
Vertebrates	Acanthochromis_polyacanthus	Between clade	Rhodotorula_graminis	0.181620615796346
Vertebrates	Acanthochromis_polyacanthus	Between clade	Rhodotorula_taiwanensis	0.109299460180469
Vertebrates	Acanthochromis_polyacanthus	Between clade	Saccharomyces_cerevisiae	0.136320453196743
Vertebrates	Acanthochromis_polyacanthus	Between clade	Saitoella_complicata	0.0807556312609296
Vertebrates	Acanthochromis_polyacanthus	Between clade	Schizopora_paradoxa	0.0788897389997081
Vertebrates	Acanthochromis_polyacanthus	Between clade	Schizosaccharomyces_cryophilus	0.132152376553183
Vertebrates	Acanthochromis_polyacanthus	Between clade	Schizosaccharomyces_japonicus	0.106462911961334
Vertebrates	Acanthochromis_polyacanthus	Between clade	Schizosaccharomyces_octosporus	0.138622075722755
Vertebrates	Acanthochromis_polyacanthus	Between clade	Schizosaccharomyces_pombe	0.141343795910221
Vertebrates	Acanthochromis_polyacanthus	Between clade	Scleroderma_citrinum	0.0912396570712439
Vertebrates	Acanthochromis_polyacanthus	Between clade	Serendipita_vermifera	0.0889306800587925
Vertebrates	Acanthochromis_polyacanthus	Between clade	Serpula_lacrymans	0.0971685493864918
Vertebrates	Acanthochromis_polyacanthus	Between clade	Sistotremastrum_niveocremeum	0.101766242742341
Vertebrates	Acanthochromis_polyacanthus	Between clade	Sistotremastrum_suecicum	0.097599940527254
Vertebrates	Acanthochromis_polyacanthus	Between clade	Sordaria_macrospora	0.123213421208289
Vertebrates	Acanthochromis_polyacanthus	Between clade	Spathaspora_passalidarum	0.149745658956224
Vertebrates	Acanthochromis_polyacanthus	Between clade	Sphaerulina_musiva	0.0947832763204209
Vertebrates	Acanthochromis_polyacanthus	Between clade	Spizellomyces_punctatus	0.0747234347645808
Vertebrates	Acanthochromis_polyacanthus	Between clade	Stagonospora_sp	0.106606445225655
Vertebrates	Acanthochromis_polyacanthus	Between clade	Suhomyces_tanzawaensis	0.121236768666881
Vertebrates	Acanthochromis_polyacanthus	Between clade	Suillus_luteus	0.0993509738793058
Vertebrates	Acanthochromis_polyacanthus	Between clade	Syncephalastrum_racemosum	0.12341447168181
Vertebrates	Acanthochromis_polyacanthus	Between clade	Talaromyces_marneffei	0.108969739957983
Vertebrates	Acanthochromis_polyacanthus	Between clade	Talaromyces_stipitatus	0.0990155271043599
Vertebrates	Acanthochromis_polyacanthus	Between clade	Testicularia_cyperi	0.0826060346841181
Vertebrates	Acanthochromis_polyacanthus	Between clade	Thermothelomyces_thermophila	0.0931391140199775
Vertebrates	Acanthochromis_polyacanthus	Between clade	Thielavia_terrestris	0.11172825814464
Vertebrates	Acanthochromis_polyacanthus	Between clade	Tilletiaria_anomala	0.0756214238807979
Vertebrates	Acanthochromis_polyacanthus	Between clade	Tilletiopsis_washingtonensis	0.21690122149645
Vertebrates	Acanthochromis_polyacanthus	Between clade	Tolypocladium_capitatum	0.124707912036623
Vertebrates	Acanthochromis_polyacanthus	Between clade	Tolypocladium_ophioglossoides	0.108967248553083
Vertebrates	Acanthochromis_polyacanthus	Between clade	Tolypocladium_paradoxum	0.117418009199902
Vertebrates	Acanthochromis_polyacanthus	Between clade	Torrubiella_hemipterigena	0.113297737839225
Vertebrates	Acanthochromis_polyacanthus	Between clade	Tortispora_caseinolytica	0.109318687281121
Vertebrates	Acanthochromis_polyacanthus	Between clade	Trametes_coccinea	0.108702839839233
Vertebrates	Acanthochromis_polyacanthus	Between clade	Trichoderma_asperellum	0.0797754194815349
Vertebrates	Acanthochromis_polyacanthus	Between clade	Trichoderma_atroviride	0.0968288042213602
Vertebrates	Acanthochromis_polyacanthus	Between clade	Trichoderma_harzianum	0.0783112532216517
Vertebrates	Acanthochromis_polyacanthus	Between clade	Trichoderma_longibrachiatum	0.0791232079064977
Vertebrates	Acanthochromis_polyacanthus	Between clade	Trichophyton_rubrum	0.0545409587963845
Vertebrates	Acanthochromis_polyacanthus	Between clade	Tuber_borchii	0.0818443097478627
Vertebrates	Acanthochromis_polyacanthus	Between clade	Tuber_magnatum	0.0750100058201378
Vertebrates	Acanthochromis_polyacanthus	Between clade	Tuber_melanosporum	0.0813552895226577
Vertebrates	Acanthochromis_polyacanthus	Between clade	Tulasnella_calospora	0.0856605578063743
Vertebrates	Acanthochromis_polyacanthus	Between clade	Ustilaginomycotina_sp	0.0622538665221737
Vertebrates	Acanthochromis_polyacanthus	Between clade	Valsa_mali	0.0931048032783069
Vertebrates	Acanthochromis_polyacanthus	Between clade	Verruconis_gallopava	0.0631676316313731
Vertebrates	Acanthochromis_polyacanthus	Between clade	Verticillium_dahliae	0.106729540094696
Vertebrates	Acanthochromis_polyacanthus	Between clade	Verticillium_longisporum	0.110293174908594
Vertebrates	Acanthochromis_polyacanthus	Between clade	Wallemia_mellicola	0.128587327223491
Vertebrates	Acanthochromis_polyacanthus	Between clade	Wolfiporia_cocos	0.0958811566534383
Vertebrates	Acanthochromis_polyacanthus	Between clade	Xylona_heveae	0.0796014234531751
Vertebrates	Acanthochromis_polyacanthus	Between clade	Zymoseptoria_tritici	0.120860457944969
Vertebrates	Acanthochromis_polyacanthus	Between clade	Aphanomyces_astaci	0.079210440078177
Vertebrates	Acanthochromis_polyacanthus	Between clade	Aphanomyces_invadans	0.0970029376414359
Vertebrates	Acanthochromis_polyacanthus	Between clade	Capsaspora_owczarzaki	0.107358841689322
Vertebrates	Acanthochromis_polyacanthus	Between clade	Cystoisospora_suis	0.061662871496055
Vertebrates	Acanthochromis_polyacanthus	Between clade	Emiliania_huxleyi	0.139913084116576
Vertebrates	Acanthochromis_polyacanthus	Between clade	Fonticula_alba	0.15225254351647
Vertebrates	Acanthochromis_polyacanthus	Between clade	Leptomonas_pyrrhocoris	0.0736994111885023
Vertebrates	Acanthochromis_polyacanthus	Between clade	Nannochloropsis_gaditana	0.0873551484049246
Vertebrates	Acanthochromis_polyacanthus	Between clade	Phytomonas_sp	0.133389308009886
Vertebrates	Acanthochromis_polyacanthus	Between clade	Phytophthora_parasitica	0.0607069713696535
Vertebrates	Acanthochromis_polyacanthus	Between clade	Plasmodium_falciparum	0.258656085247578
Vertebrates	Acanthochromis_polyacanthus	Between clade	Plasmodium_vivax	0.154622354652834
Vertebrates	Acanthochromis_polyacanthus	Between clade	Plasmodium_yoelii	0.253898988210303
Vertebrates	Acanthochromis_polyacanthus	Between clade	Pseudonitzschia_multistriata	0.0992205092952118
Vertebrates	Acanthochromis_polyacanthus	Between clade	Salpingoeca_rosetta	0.10219641931707
Vertebrates	Acanthochromis_polyacanthus	Between clade	Saprolegnia_diclina	0.108411937718186
Vertebrates	Acanthochromis_polyacanthus	Between clade	Saprolegnia_parasitica	0.109265182545791
Vertebrates	Acanthochromis_polyacanthus	Between clade	Sphaeroforma_arctica	0.0878075299586253
Vertebrates	Acanthochromis_polyacanthus	Between clade	Thecamonas_trahens	0.100145802540408
Vertebrates	Acanthochromis_polyacanthus	Between clade	Toxoplasma_gondii	0.0653975110165855
Vertebrates	Amphiprion_ocellaris	Between clade	Actinidia_chinensis	0.105775175051949
Vertebrates	Amphiprion_ocellaris	Between clade	Acyrthosiphon_pisum	0.130587935398397
Vertebrates	Amphiprion_ocellaris	Between clade	Aedes_aegypti	0.0870119288961893
Vertebrates	Amphiprion_ocellaris	Between clade	Aegilops_tauschii	0.0901430048050021
Vertebrates	Amphiprion_ocellaris	Between clade	Amphimedon_queenslandica	0.109864834080961
Vertebrates	Amphiprion_ocellaris	Between clade	Anopheles_gambiae	0.0815980482988847
Vertebrates	Amphiprion_ocellaris	Between clade	Anoplophora_glabripennis	0.153088815499378
Vertebrates	Amphiprion_ocellaris	Between clade	Apis_mellifera	0.159475314258728
Vertebrates	Amphiprion_ocellaris	Between clade	Arabidopsis_halleri	0.114169798490646
Vertebrates	Amphiprion_ocellaris	Between clade	Arabidopsis_lyrata	0.125343209257292
Vertebrates	Amphiprion_ocellaris	Between clade	Arabidopsis_thaliana	0.12446879545268
Vertebrates	Amphiprion_ocellaris	Between clade	Beta_vulgaris	0.129033978803643
Vertebrates	Amphiprion_ocellaris	Between clade	Bombus_terrestris	0.122150596175068
Vertebrates	Amphiprion_ocellaris	Between clade	Brachypodium_distachyon	0.106205969857873
Vertebrates	Amphiprion_ocellaris	Between clade	Brassica_napus	0.11416120136171
Vertebrates	Amphiprion_ocellaris	Between clade	Ciona_intestinalis	0.117244102061261
Vertebrates	Amphiprion_ocellaris	Between clade	Ciona_savignyi	0.109653569802382
Vertebrates	Amphiprion_ocellaris	Between clade	Cucumis_sativus	0.12762717840962
Vertebrates	Amphiprion_ocellaris	Between clade	Culicoides_sonorensis	0.211485138347551
Vertebrates	Amphiprion_ocellaris	Between clade	Daphnia_magna	0.107306427937762
Vertebrates	Amphiprion_ocellaris	Between clade	Dendroctonus_ponderosae	0.111641870569631
Vertebrates	Amphiprion_ocellaris	Between clade	Dioscorea_rotundata	0.109294146177248
Vertebrates	Amphiprion_ocellaris	Between clade	Drosophila_ananassae	0.0941062469440646
Vertebrates	Amphiprion_ocellaris	Between clade	Drosophila_erecta	0.0820569386749757
Vertebrates	Amphiprion_ocellaris	Between clade	Drosophila_grimshawi	0.128765834952633
Vertebrates	Amphiprion_ocellaris	Between clade	Drosophila_melanogaster	0.091082300225827
Vertebrates	Amphiprion_ocellaris	Between clade	Drosophila_mojavensis	0.119553991516414
Vertebrates	Amphiprion_ocellaris	Between clade	Drosophila_pseudoobscura	0.0981517143894952
Vertebrates	Amphiprion_ocellaris	Between clade	Drosophila_simulans	0.087697742647207
Vertebrates	Amphiprion_ocellaris	Between clade	Drosophila_virilis	0.119673601588723
Vertebrates	Amphiprion_ocellaris	Between clade	Drosophila_willistoni	0.12196717107269
Vertebrates	Amphiprion_ocellaris	Between clade	Drosophila_yakuba	0.0872866838848142
Vertebrates	Amphiprion_ocellaris	Between clade	Folsomia_candida	0.129676211002404
Vertebrates	Amphiprion_ocellaris	Between clade	Glycine_max	0.0998521142845435
Vertebrates	Amphiprion_ocellaris	Between clade	Gossypium_raimondii	0.124285397345444
Vertebrates	Amphiprion_ocellaris	Between clade	Helianthus_annuus	0.110133416489297
Vertebrates	Amphiprion_ocellaris	Between clade	Heliconius_melpomene	0.143990049644751
Vertebrates	Amphiprion_ocellaris	Between clade	Hordeum_vulgare	0.0882444615400987
Vertebrates	Amphiprion_ocellaris	Between clade	Leersia_perrieri	0.11451414042089
Vertebrates	Amphiprion_ocellaris	Between clade	Lepeophtheirus_salmonis	0.12960731533145
Vertebrates	Amphiprion_ocellaris	Between clade	Lucilia_cuprina	0.214066798139198
Vertebrates	Amphiprion_ocellaris	Between clade	Manihot_esculenta	0.113755774425355
Vertebrates	Amphiprion_ocellaris	Between clade	Mayetiola_destructor	0.168247643988093
Vertebrates	Amphiprion_ocellaris	Between clade	Medicago_truncatula	0.130082561711013
Vertebrates	Amphiprion_ocellaris	Between clade	Megaselia_scalaris	0.148766562952722
Vertebrates	Amphiprion_ocellaris	Between clade	Melitaea_cinxia	0.142374821363276
Vertebrates	Amphiprion_ocellaris	Between clade	Mnemiopsis_leidyi	0.0673882522291935
Vertebrates	Amphiprion_ocellaris	Between clade	Nicotiana_attenuata	0.132172635780987
Vertebrates	Amphiprion_ocellaris	Between clade	Octopus_bimaculoides	0.11352662545025
Vertebrates	Amphiprion_ocellaris	Between clade	Orchesella_cincta	0.130454949698727
Vertebrates	Amphiprion_ocellaris	Between clade	Oryza_barthii	0.116176217160213
Vertebrates	Amphiprion_ocellaris	Between clade	Oryza_glumipatula	0.118519986409112
Vertebrates	Amphiprion_ocellaris	Between clade	Oryza_meridionalis	0.128735477878172
Vertebrates	Amphiprion_ocellaris	Between clade	Oryza_nivara	0.122022910426663
Vertebrates	Amphiprion_ocellaris	Between clade	Oryza_punctata	0.119668753786814
Vertebrates	Amphiprion_ocellaris	Between clade	Oryza_rufipogon	0.121891906034582
Vertebrates	Amphiprion_ocellaris	Between clade	Oryza_sativa	0.123211441061971
Vertebrates	Amphiprion_ocellaris	Between clade	Panicum_hallii_fil2	0.126017546219311
Vertebrates	Amphiprion_ocellaris	Between clade	Phaseolus_vulgaris	0.0983172198956508
Vertebrates	Amphiprion_ocellaris	Between clade	Physcomitrella_patens	0.0801352266744894
Vertebrates	Amphiprion_ocellaris	Between clade	Populus_trichocarpa	0.11624765325734
Vertebrates	Amphiprion_ocellaris	Between clade	Prunus_persica	0.107962754121376
Vertebrates	Amphiprion_ocellaris	Between clade	Schistosoma_mansoni	0.143186177058113
Vertebrates	Amphiprion_ocellaris	Between clade	Setaria_italica	0.100691471063496
Vertebrates	Amphiprion_ocellaris	Between clade	Solanum_lycopersicum	0.132953282097833
Vertebrates	Amphiprion_ocellaris	Between clade	Solanum_tuberosum	0.131245935911416
Vertebrates	Amphiprion_ocellaris	Between clade	Solenopsis_invicta	0.0720238768713537
Vertebrates	Amphiprion_ocellaris	Between clade	Sorghum_bicolor	0.10988100565413
Vertebrates	Amphiprion_ocellaris	Between clade	Strigamia_maritima	0.111121147474669
Vertebrates	Amphiprion_ocellaris	Between clade	Teleopsis_dalmanni	0.201568971121134
Vertebrates	Amphiprion_ocellaris	Between clade	Tetranychus_urticae	0.156438529309026
Vertebrates	Amphiprion_ocellaris	Between clade	Theobroma_cacao	0.109682118985512
Vertebrates	Amphiprion_ocellaris	Between clade	Tribolium_castaneum	0.116317735699455
Vertebrates	Amphiprion_ocellaris	Between clade	Trifolium_pratense	0.127258565383887
Vertebrates	Amphiprion_ocellaris	Between clade	Triticum_aestivum	0.133222681777876
Vertebrates	Amphiprion_ocellaris	Between clade	Triticum_dicoccoides	0.0831211955311756
Vertebrates	Amphiprion_ocellaris	Between clade	Vigna_radiata	0.0946680928318749
Vertebrates	Amphiprion_ocellaris	Between clade	Vitis_vinifera	0.102223175128199
Vertebrates	Amphiprion_ocellaris	Between clade	Zea_mays	0.102411276435899
Vertebrates	Amphiprion_ocellaris	Between clade	Absidia_repens	0.156631697411574
Vertebrates	Amphiprion_ocellaris	Between clade	Acaromyces_ingoldii	0.0730941843547351
Vertebrates	Amphiprion_ocellaris	Between clade	Acidomyces_richmondensis	0.0606019047553293
Vertebrates	Amphiprion_ocellaris	Between clade	Agaricus_bisporus	0.120130483953378
Vertebrates	Amphiprion_ocellaris	Between clade	Allomyces_macrogynus	0.174515384677927
Vertebrates	Amphiprion_ocellaris	Between clade	Alternaria_alternata	0.0961957565913506
Vertebrates	Amphiprion_ocellaris	Between clade	Amanita_muscaria	0.105607179180167
Vertebrates	Amphiprion_ocellaris	Between clade	Amanita_thiersii	0.111022189764707
Vertebrates	Amphiprion_ocellaris	Between clade	Amorphotheca_resinae	0.0728001092224031
Vertebrates	Amphiprion_ocellaris	Between clade	Anaeromyces_robustus	0.28543561057775
Vertebrates	Amphiprion_ocellaris	Between clade	Armillaria_gallica	0.112147815168687
Vertebrates	Amphiprion_ocellaris	Between clade	Armillaria_solidipes	0.116327334764727
Vertebrates	Amphiprion_ocellaris	Between clade	Ascoidea_rubescens	0.150684331575746
Vertebrates	Amphiprion_ocellaris	Between clade	Aspergillus_aculeatinus	0.104489047452312
Vertebrates	Amphiprion_ocellaris	Between clade	Aspergillus_aculeatus	0.114956211317097
Vertebrates	Amphiprion_ocellaris	Between clade	Aspergillus_brasiliensis	0.0983314323326913
Vertebrates	Amphiprion_ocellaris	Between clade	Aspergillus_brunneoviolaceus	0.101193166584151
Vertebrates	Amphiprion_ocellaris	Between clade	Aspergillus_campestris	0.101403449616319
Vertebrates	Amphiprion_ocellaris	Between clade	Aspergillus_candidus	0.0994388494115794
Vertebrates	Amphiprion_ocellaris	Between clade	Aspergillus_carbonarius	0.119017492642573
Vertebrates	Amphiprion_ocellaris	Between clade	Aspergillus_ellipticus	0.107817288502072
Vertebrates	Amphiprion_ocellaris	Between clade	Aspergillus_eucalypticola	0.110859081087982
Vertebrates	Amphiprion_ocellaris	Between clade	Aspergillus_flavus	0.109667819954775
Vertebrates	Amphiprion_ocellaris	Between clade	Aspergillus_glaucus	0.0938317138611011
Vertebrates	Amphiprion_ocellaris	Between clade	Aspergillus_heteromorphus	0.10846724830775
Vertebrates	Amphiprion_ocellaris	Between clade	Aspergillus_indologenus	0.103599487757211
Vertebrates	Amphiprion_ocellaris	Between clade	Aspergillus_japonicus	0.105623184753372
Vertebrates	Amphiprion_ocellaris	Between clade	Aspergillus_lacticoffeatus	0.110880646688948
Vertebrates	Amphiprion_ocellaris	Between clade	Aspergillus_luchuensis	0.0926413587681553
Vertebrates	Amphiprion_ocellaris	Between clade	Aspergillus_neoniger	0.11374504134212
Vertebrates	Amphiprion_ocellaris	Between clade	Aspergillus_nidulans	0.110861980804011
Vertebrates	Amphiprion_ocellaris	Between clade	Aspergillus_novofumigatus	0.0842642779414937
Vertebrates	Amphiprion_ocellaris	Between clade	Aspergillus_ochraceoroseus	0.0875440182291523
Vertebrates	Amphiprion_ocellaris	Between clade	Aspergillus_oryzae	0.0941922995939106
Vertebrates	Amphiprion_ocellaris	Between clade	Aspergillus_piperis	0.110732744688816
Vertebrates	Amphiprion_ocellaris	Between clade	Aspergillus_ruber	0.0996358378007573
Vertebrates	Amphiprion_ocellaris	Between clade	Aspergillus_saccharolyticus	0.100166265954315
Vertebrates	Amphiprion_ocellaris	Between clade	Aspergillus_sclerotiicarbonarius	0.114223817674762
Vertebrates	Amphiprion_ocellaris	Between clade	Aspergillus_sclerotioniger	0.108013187638645
Vertebrates	Amphiprion_ocellaris	Between clade	Aspergillus_steynii	0.0999687205714163
Vertebrates	Amphiprion_ocellaris	Between clade	Aspergillus_sydowii	0.0913152287599193
Vertebrates	Amphiprion_ocellaris	Between clade	Aspergillus_taichungensis	0.0957397112893036
Vertebrates	Amphiprion_ocellaris	Between clade	Aspergillus_tubingensis	0.0978503502601237
Vertebrates	Amphiprion_ocellaris	Between clade	Aspergillus_uvarum	0.103707446066342
Vertebrates	Amphiprion_ocellaris	Between clade	Aspergillus_vadensis	0.109321836973508
Vertebrates	Amphiprion_ocellaris	Between clade	Aspergillus_versicolor	0.0961467236592596
Vertebrates	Amphiprion_ocellaris	Between clade	Aspergillus_violaceofuscus	0.104496720385515
Vertebrates	Amphiprion_ocellaris	Between clade	Aspergillus_wentii	0.0988590002766364
Vertebrates	Amphiprion_ocellaris	Between clade	Aureobasidium_pullulans	0.095679700150117
Vertebrates	Amphiprion_ocellaris	Between clade	Aureobasidium_subglaciale	0.0840978887602311
Vertebrates	Amphiprion_ocellaris	Between clade	Babjeviella_inositovora	0.146708318198933
Vertebrates	Amphiprion_ocellaris	Between clade	Basidiobolus_meristosporus	0.0976879458941665
Vertebrates	Amphiprion_ocellaris	Between clade	Batrachochytrium_salamandrivorans	0.114003690433206
Vertebrates	Amphiprion_ocellaris	Between clade	Baudoinia_panamericana	0.0662602919864453
Vertebrates	Amphiprion_ocellaris	Between clade	Beauveria_bassiana	0.0978092023471036
Vertebrates	Amphiprion_ocellaris	Between clade	Bipolaris_maydis	0.109084061165248
Vertebrates	Amphiprion_ocellaris	Between clade	Bipolaris_sorokiniana	0.105240689504972
Vertebrates	Amphiprion_ocellaris	Between clade	Blastomyces_dermatitidis	0.0702304329581317
Vertebrates	Amphiprion_ocellaris	Between clade	Blastomyces_gilchristii	0.071291802216203
Vertebrates	Amphiprion_ocellaris	Between clade	Blumeria_graminis	0.0974348654767357
Vertebrates	Amphiprion_ocellaris	Between clade	Botryobasidium_botryosum	0.0994007584178266
Vertebrates	Amphiprion_ocellaris	Between clade	Botrytis_cinerea	0.116738388319655
Vertebrates	Amphiprion_ocellaris	Between clade	Cadophora_sp	0.0823940071833822
Vertebrates	Amphiprion_ocellaris	Between clade	Calocera_cornea	0.0947873446127675
Vertebrates	Amphiprion_ocellaris	Between clade	Calocera_viscosa	0.0866670330454728
Vertebrates	Amphiprion_ocellaris	Between clade	Candida_maltosa	0.187004185617099
Vertebrates	Amphiprion_ocellaris	Between clade	Catenaria_anguillulae	0.12354470578846
Vertebrates	Amphiprion_ocellaris	Between clade	Ceraceosorus_guamensis	0.0857802268602159
Vertebrates	Amphiprion_ocellaris	Between clade	Cercospora_beticola	0.0992211755744804
Vertebrates	Amphiprion_ocellaris	Between clade	Cladophialophora_immunda	0.0734374671009639
Vertebrates	Amphiprion_ocellaris	Between clade	Clohesyomyces_aquaticus	0.0865192366814212
Vertebrates	Amphiprion_ocellaris	Between clade	Coccidioides_immitis	0.0673058404654715
Vertebrates	Amphiprion_ocellaris	Between clade	Coccidioides_posadasii	0.0637717097856751
Vertebrates	Amphiprion_ocellaris	Between clade	Colletotrichum_incanum	0.0937938062652536
Vertebrates	Amphiprion_ocellaris	Between clade	Conidiobolus_coronatus	0.250053889111475
Vertebrates	Amphiprion_ocellaris	Between clade	Coniella_lustricola	0.0726650687967727
Vertebrates	Amphiprion_ocellaris	Between clade	Coniochaeta_ligniaria	0.0766203605496549
Vertebrates	Amphiprion_ocellaris	Between clade	Corynespora_cassiicola	0.0967184853837829
Vertebrates	Amphiprion_ocellaris	Between clade	Cryptococcus_amylolentus	0.145993753492687
Vertebrates	Amphiprion_ocellaris	Between clade	Cryptococcus_neoformans	0.119464873992187
Vertebrates	Amphiprion_ocellaris	Between clade	Cutaneotrichosporon_oleaginosum	0.156113642947954
Vertebrates	Amphiprion_ocellaris	Between clade	Cyberlindnera_jadinii	0.0998110834991592
Vertebrates	Amphiprion_ocellaris	Between clade	Cylindrobasidium_torrendii	0.120422246215581
Vertebrates	Amphiprion_ocellaris	Between clade	Dacryopinax_primogenitus	0.077747761029004
Vertebrates	Amphiprion_ocellaris	Between clade	Daedalea_quercina	0.103676426213011
Vertebrates	Amphiprion_ocellaris	Between clade	Daldinia_sp	0.0869812331165091
Vertebrates	Amphiprion_ocellaris	Between clade	Dichomitus_squalens	0.109251164942975
Vertebrates	Amphiprion_ocellaris	Between clade	Dothistroma_septosporum	0.0750159507894695
Vertebrates	Amphiprion_ocellaris	Between clade	Edhazardia_aedis	0.228545216360743
Vertebrates	Amphiprion_ocellaris	Between clade	Elaphomyces_granulatus	0.0619635466437053
Vertebrates	Amphiprion_ocellaris	Between clade	Exidia_glandulosa	0.127397570216575
Vertebrates	Amphiprion_ocellaris	Between clade	Exophiala_dermatitidis	0.0790268878216476
Vertebrates	Amphiprion_ocellaris	Between clade	Exophiala_mesophila	0.103448314531705
Vertebrates	Amphiprion_ocellaris	Between clade	Exophiala_oligosperma	0.07813852341841
Vertebrates	Amphiprion_ocellaris	Between clade	Exophiala_sideris	0.080365199375584
Vertebrates	Amphiprion_ocellaris	Between clade	Exophiala_xenobiotica	0.0777258018620303
Vertebrates	Amphiprion_ocellaris	Between clade	Exserohilum_turcica	0.126793827288015
Vertebrates	Amphiprion_ocellaris	Between clade	Fibularhizoctonia_sp	0.104744966145762
Vertebrates	Amphiprion_ocellaris	Between clade	Fusarium_culmorum	0.110246396038409
Vertebrates	Amphiprion_ocellaris	Between clade	Fusarium_graminearum	0.120848511627906
Vertebrates	Amphiprion_ocellaris	Between clade	Fusarium_oxysporum	0.10258235167213
Vertebrates	Amphiprion_ocellaris	Between clade	Fusarium_verticillioides	0.103666054041841
Vertebrates	Amphiprion_ocellaris	Between clade	Gaeumannomyces_graminis	0.0965651188120424
Vertebrates	Amphiprion_ocellaris	Between clade	Galerina_marginata	0.104548512180755
Vertebrates	Amphiprion_ocellaris	Between clade	Gelatoporia_subvermispora	0.0992940501138959
Vertebrates	Amphiprion_ocellaris	Between clade	Gloeophyllum_trabeum	0.0981532061372801
Vertebrates	Amphiprion_ocellaris	Between clade	Gonapodya_prolifera	0.106241004848652
Vertebrates	Amphiprion_ocellaris	Between clade	Gymnopus_luxurians	0.115279873257264
Vertebrates	Amphiprion_ocellaris	Between clade	Hanseniaspora_valbyensis	0.259431489380116
Vertebrates	Amphiprion_ocellaris	Between clade	Hebeloma_cylindrosporum	0.0989837004462659
Vertebrates	Amphiprion_ocellaris	Between clade	Hesseltinella_vesiculosa	0.114505760358489
Vertebrates	Amphiprion_ocellaris	Between clade	Heterobasidion_irregulare	0.10133499167585
Vertebrates	Amphiprion_ocellaris	Between clade	Hydnomerulius_pinastri	0.0948814516000319
Vertebrates	Amphiprion_ocellaris	Between clade	Hypholoma_sublateritium	0.105324712159066
Vertebrates	Amphiprion_ocellaris	Between clade	Hyphopichia_burtonii	0.128966593044934
Vertebrates	Amphiprion_ocellaris	Between clade	Hypoxylon_sp	0.0896779978539398
Vertebrates	Amphiprion_ocellaris	Between clade	Jaapia_argillacea	0.0997785381480389
Vertebrates	Amphiprion_ocellaris	Between clade	Jaminaea_rosea	0.120268771178704
Vertebrates	Amphiprion_ocellaris	Between clade	Kockovaella_imperatae	0.113043229922787
Vertebrates	Amphiprion_ocellaris	Between clade	Komagataella_pastoris	0.130194023132334
Vertebrates	Amphiprion_ocellaris	Between clade	Komagataella_phaffii	0.127020967129888
Vertebrates	Amphiprion_ocellaris	Between clade	Laccaria_amethystina	0.105544932899837
Vertebrates	Amphiprion_ocellaris	Between clade	Laetiporus_sulphureus	0.101258535697326
Vertebrates	Amphiprion_ocellaris	Between clade	Leucosporidium_creatinivorum	0.0986392646350071
Vertebrates	Amphiprion_ocellaris	Between clade	Lichtheimia_ramosa	0.144290316359795
Vertebrates	Amphiprion_ocellaris	Between clade	Lipomyces_starkeyi	0.0844397927697011
Vertebrates	Amphiprion_ocellaris	Between clade	Lobosporangium_transversale	0.116176306876482
Vertebrates	Amphiprion_ocellaris	Between clade	Magnaporthe_oryzae	0.0905946998581814
Vertebrates	Amphiprion_ocellaris	Between clade	Magnaporthe_poae	0.0837528771670807
Vertebrates	Amphiprion_ocellaris	Between clade	Malassezia_sympodialis	0.110479452998556
Vertebrates	Amphiprion_ocellaris	Between clade	Meira_miltonrushii	0.114204370893982
Vertebrates	Amphiprion_ocellaris	Between clade	Meliniomyces_bicolor	0.0678324996985079
Vertebrates	Amphiprion_ocellaris	Between clade	Meliniomyces_variabilis	0.0776007056407407
Vertebrates	Amphiprion_ocellaris	Between clade	Metschnikowia_bicuspidata	0.0955288139591758
Vertebrates	Amphiprion_ocellaris	Between clade	Microbotryum_violaceum	0.111737950323235
Vertebrates	Amphiprion_ocellaris	Between clade	Microdochium_bolleyi	0.105198528251178
Vertebrates	Amphiprion_ocellaris	Between clade	Mixia_osmundae	0.0875425227739579
Vertebrates	Amphiprion_ocellaris	Between clade	Mortierella_elongata	0.109534069808952
Vertebrates	Amphiprion_ocellaris	Between clade	Mycosphaerella_eumusae	0.07998036062775
Vertebrates	Amphiprion_ocellaris	Between clade	Nadsonia_fulvescens	0.160312153867908
Vertebrates	Amphiprion_ocellaris	Between clade	Naematelia_encephala	0.0796297548067178
Vertebrates	Amphiprion_ocellaris	Between clade	Neocallimastix_californiae	0.274975294707307
Vertebrates	Amphiprion_ocellaris	Between clade	Neolecta_irregularis	0.132015217100531
Vertebrates	Amphiprion_ocellaris	Between clade	Neolentinus_lepideus	0.0971264022690472
Vertebrates	Amphiprion_ocellaris	Between clade	Neurospora_crassa	0.10788605412945
Vertebrates	Amphiprion_ocellaris	Between clade	Neurospora_tetrasperma	0.115821361905599
Vertebrates	Amphiprion_ocellaris	Between clade	Ogataea_polymorpha	0.109111173599361
Vertebrates	Amphiprion_ocellaris	Between clade	Oidiodendron_maius	0.0732267696689676
Vertebrates	Amphiprion_ocellaris	Between clade	Paraphaeosphaeria_sporulosa	0.0955486615585689
Vertebrates	Amphiprion_ocellaris	Between clade	Paxillus_rubicundulus	0.0971710840613969
Vertebrates	Amphiprion_ocellaris	Between clade	Penicilliopsis_zonata	0.0791964117962182
Vertebrates	Amphiprion_ocellaris	Between clade	Penicillium_brasilianum	0.105716760287033
Vertebrates	Amphiprion_ocellaris	Between clade	Penicillium_chrysogenum	0.116781556898982
Vertebrates	Amphiprion_ocellaris	Between clade	Penicillium_coprophilum	0.115121442182383
Vertebrates	Amphiprion_ocellaris	Between clade	Penicillium_decumbens	0.120361624168937
Vertebrates	Amphiprion_ocellaris	Between clade	Penicillium_flavigenum	0.116370983715977
Vertebrates	Amphiprion_ocellaris	Between clade	Penicillium_nalgiovense	0.111615010555811
Vertebrates	Amphiprion_ocellaris	Between clade	Penicillium_polonicum	0.117631770602676
Vertebrates	Amphiprion_ocellaris	Between clade	Penicillium_roqueforti	0.103470277348164
Vertebrates	Amphiprion_ocellaris	Between clade	Penicillium_steckii	0.117786158993256
Vertebrates	Amphiprion_ocellaris	Between clade	Penicillium_vulpinum	0.118545919786622
Vertebrates	Amphiprion_ocellaris	Between clade	Peniophora_sp	0.115571872293965
Vertebrates	Amphiprion_ocellaris	Between clade	Periconia_macrospinosa	0.0872890942491519
Vertebrates	Amphiprion_ocellaris	Between clade	Pezoloma_ericae	0.0752006604355881
Vertebrates	Amphiprion_ocellaris	Between clade	Phanerochaete_carnosa	0.0986775328684882
Vertebrates	Amphiprion_ocellaris	Between clade	Phialocephala_scopiformis	0.085135700616016
Vertebrates	Amphiprion_ocellaris	Between clade	Phialophora_americana	0.0767594880748876
Vertebrates	Amphiprion_ocellaris	Between clade	Phlebiopsis_gigantea	0.108629377544129
Vertebrates	Amphiprion_ocellaris	Between clade	Pichia_membranifaciens	0.0965131402269235
Vertebrates	Amphiprion_ocellaris	Between clade	Piloderma_croceum	0.104700004680014
Vertebrates	Amphiprion_ocellaris	Between clade	Piromyces_finnis	0.268566595472751
Vertebrates	Amphiprion_ocellaris	Between clade	Pisolithus_microcarpus	0.0923188599812818
Vertebrates	Amphiprion_ocellaris	Between clade	Pisolithus_tinctorius	0.0946340013509112
Vertebrates	Amphiprion_ocellaris	Between clade	Pneumocystis_carinii	0.214426823930323
Vertebrates	Amphiprion_ocellaris	Between clade	Pneumocystis_murina	0.21966711609542
Vertebrates	Amphiprion_ocellaris	Between clade	Protomyces_lactucaedebilis	0.0928942413549384
Vertebrates	Amphiprion_ocellaris	Between clade	Pseudocercospora_fijiensis	0.0794720840154619
Vertebrates	Amphiprion_ocellaris	Between clade	Pseudocercospora_musae	0.0789436174016511
Vertebrates	Amphiprion_ocellaris	Between clade	Pseudogymnoascus_destructans	0.0824509498572557
Vertebrates	Amphiprion_ocellaris	Between clade	Pseudogymnoascus_verrucosus	0.0918305543953607
Vertebrates	Amphiprion_ocellaris	Between clade	Pseudomassariella_vexata	0.0744126563244977
Vertebrates	Amphiprion_ocellaris	Between clade	Pseudomicrostroma_glucosiphilum	0.103733999049433
Vertebrates	Amphiprion_ocellaris	Between clade	Puccinia_graminis	0.0780948464610723
Vertebrates	Amphiprion_ocellaris	Between clade	Puccinia_striiformis	0.0744661109531901
Vertebrates	Amphiprion_ocellaris	Between clade	Pyrenochaeta_sp	0.101863633203659
Vertebrates	Amphiprion_ocellaris	Between clade	Rhizoclosmatium_globosum	0.131282045605354
Vertebrates	Amphiprion_ocellaris	Between clade	Rhizophagus_irregularis	0.193270174275749
Vertebrates	Amphiprion_ocellaris	Between clade	Rhizopogon_vinicolor	0.104978368000769
Vertebrates	Amphiprion_ocellaris	Between clade	Rhizopus_microsporus	0.166546566791192
Vertebrates	Amphiprion_ocellaris	Between clade	Rhodotorula_graminis	0.181122766998395
Vertebrates	Amphiprion_ocellaris	Between clade	Rhodotorula_taiwanensis	0.109210421854948
Vertebrates	Amphiprion_ocellaris	Between clade	Saccharomyces_cerevisiae	0.139022800910269
Vertebrates	Amphiprion_ocellaris	Between clade	Saitoella_complicata	0.0824504211226249
Vertebrates	Amphiprion_ocellaris	Between clade	Schizopora_paradoxa	0.0827423415808189
Vertebrates	Amphiprion_ocellaris	Between clade	Schizosaccharomyces_cryophilus	0.135692757817211
Vertebrates	Amphiprion_ocellaris	Between clade	Schizosaccharomyces_japonicus	0.109486082727479
Vertebrates	Amphiprion_ocellaris	Between clade	Schizosaccharomyces_octosporus	0.141832555501669
Vertebrates	Amphiprion_ocellaris	Between clade	Schizosaccharomyces_pombe	0.144640741140417
Vertebrates	Amphiprion_ocellaris	Between clade	Scleroderma_citrinum	0.0958015985634961
Vertebrates	Amphiprion_ocellaris	Between clade	Serendipita_vermifera	0.0935723921774886
Vertebrates	Amphiprion_ocellaris	Between clade	Serpula_lacrymans	0.101317584609728
Vertebrates	Amphiprion_ocellaris	Between clade	Sistotremastrum_niveocremeum	0.105487278880722
Vertebrates	Amphiprion_ocellaris	Between clade	Sistotremastrum_suecicum	0.101806402199756
Vertebrates	Amphiprion_ocellaris	Between clade	Sordaria_macrospora	0.120836788427459
Vertebrates	Amphiprion_ocellaris	Between clade	Spathaspora_passalidarum	0.150481060919987
Vertebrates	Amphiprion_ocellaris	Between clade	Sphaerulina_musiva	0.0927127583962774
Vertebrates	Amphiprion_ocellaris	Between clade	Spizellomyces_punctatus	0.0762361305170159
Vertebrates	Amphiprion_ocellaris	Between clade	Stagonospora_sp	0.104699562735423
Vertebrates	Amphiprion_ocellaris	Between clade	Suhomyces_tanzawaensis	0.121693133003019
Vertebrates	Amphiprion_ocellaris	Between clade	Suillus_luteus	0.10398989550942
Vertebrates	Amphiprion_ocellaris	Between clade	Syncephalastrum_racemosum	0.128475596795051
Vertebrates	Amphiprion_ocellaris	Between clade	Talaromyces_marneffei	0.107439796959146
Vertebrates	Amphiprion_ocellaris	Between clade	Talaromyces_stipitatus	0.0982426621782056
Vertebrates	Amphiprion_ocellaris	Between clade	Testicularia_cyperi	0.0811070601986294
Vertebrates	Amphiprion_ocellaris	Between clade	Thermothelomyces_thermophila	0.0893341021037233
Vertebrates	Amphiprion_ocellaris	Between clade	Thielavia_terrestris	0.107273444365211
Vertebrates	Amphiprion_ocellaris	Between clade	Tilletiaria_anomala	0.0741842569230002
Vertebrates	Amphiprion_ocellaris	Between clade	Tilletiopsis_washingtonensis	0.216294299744757
Vertebrates	Amphiprion_ocellaris	Between clade	Tolypocladium_capitatum	0.122298103260107
Vertebrates	Amphiprion_ocellaris	Between clade	Tolypocladium_ophioglossoides	0.106410184888242
Vertebrates	Amphiprion_ocellaris	Between clade	Tolypocladium_paradoxum	0.113615061645125
Vertebrates	Amphiprion_ocellaris	Between clade	Torrubiella_hemipterigena	0.111908768827789
Vertebrates	Amphiprion_ocellaris	Between clade	Tortispora_caseinolytica	0.113070476141244
Vertebrates	Amphiprion_ocellaris	Between clade	Trametes_coccinea	0.110311908026983
Vertebrates	Amphiprion_ocellaris	Between clade	Trichoderma_asperellum	0.0798721670631335
Vertebrates	Amphiprion_ocellaris	Between clade	Trichoderma_atroviride	0.094909595154508
Vertebrates	Amphiprion_ocellaris	Between clade	Trichoderma_harzianum	0.0787495740877338
Vertebrates	Amphiprion_ocellaris	Between clade	Trichoderma_longibrachiatum	0.0804069090207182
Vertebrates	Amphiprion_ocellaris	Between clade	Trichophyton_rubrum	0.058571267224643
Vertebrates	Amphiprion_ocellaris	Between clade	Tuber_borchii	0.0857853162448958
Vertebrates	Amphiprion_ocellaris	Between clade	Tuber_magnatum	0.0758240316399585
Vertebrates	Amphiprion_ocellaris	Between clade	Tuber_melanosporum	0.0816468317583947
Vertebrates	Amphiprion_ocellaris	Between clade	Tulasnella_calospora	0.0899066314385523
Vertebrates	Amphiprion_ocellaris	Between clade	Ustilaginomycotina_sp	0.0629929694232445
Vertebrates	Amphiprion_ocellaris	Between clade	Valsa_mali	0.0906111471081381
Vertebrates	Amphiprion_ocellaris	Between clade	Verruconis_gallopava	0.0626747872714747
Vertebrates	Amphiprion_ocellaris	Between clade	Verticillium_dahliae	0.106345846289044
Vertebrates	Amphiprion_ocellaris	Between clade	Verticillium_longisporum	0.108614087607668
Vertebrates	Amphiprion_ocellaris	Between clade	Wallemia_mellicola	0.132803595667516
Vertebrates	Amphiprion_ocellaris	Between clade	Wolfiporia_cocos	0.0974582344722854
Vertebrates	Amphiprion_ocellaris	Between clade	Xylona_heveae	0.0796319913453222
Vertebrates	Amphiprion_ocellaris	Between clade	Zymoseptoria_tritici	0.118123480737765
Vertebrates	Amphiprion_ocellaris	Between clade	Aphanomyces_astaci	0.0830753424721425
Vertebrates	Amphiprion_ocellaris	Between clade	Aphanomyces_invadans	0.0986638313354381
Vertebrates	Amphiprion_ocellaris	Between clade	Capsaspora_owczarzaki	0.111055027876276
Vertebrates	Amphiprion_ocellaris	Between clade	Cystoisospora_suis	0.0669320758413866
Vertebrates	Amphiprion_ocellaris	Between clade	Emiliania_huxleyi	0.141523326151623
Vertebrates	Amphiprion_ocellaris	Between clade	Fonticula_alba	0.151826226981748
Vertebrates	Amphiprion_ocellaris	Between clade	Leptomonas_pyrrhocoris	0.0750006289268721
Vertebrates	Amphiprion_ocellaris	Between clade	Nannochloropsis_gaditana	0.0928985341571462
Vertebrates	Amphiprion_ocellaris	Between clade	Phytomonas_sp	0.139492492844513
Vertebrates	Amphiprion_ocellaris	Between clade	Phytophthora_parasitica	0.0634609782335232
Vertebrates	Amphiprion_ocellaris	Between clade	Plasmodium_falciparum	0.26016981806516
Vertebrates	Amphiprion_ocellaris	Between clade	Plasmodium_vivax	0.153554173402782
Vertebrates	Amphiprion_ocellaris	Between clade	Plasmodium_yoelii	0.255281323057574
Vertebrates	Amphiprion_ocellaris	Between clade	Pseudonitzschia_multistriata	0.0996470656622668
Vertebrates	Amphiprion_ocellaris	Between clade	Salpingoeca_rosetta	0.099813594783149
Vertebrates	Amphiprion_ocellaris	Between clade	Saprolegnia_diclina	0.11020253600692
Vertebrates	Amphiprion_ocellaris	Between clade	Saprolegnia_parasitica	0.110850759427717
Vertebrates	Amphiprion_ocellaris	Between clade	Sphaeroforma_arctica	0.0898644177637472
Vertebrates	Amphiprion_ocellaris	Between clade	Thecamonas_trahens	0.101031495969855
Vertebrates	Amphiprion_ocellaris	Between clade	Toxoplasma_gondii	0.0645003801277117
Vertebrates	Amphiprion_percula	Between clade	Actinidia_chinensis	0.105779937807468
Vertebrates	Amphiprion_percula	Between clade	Acyrthosiphon_pisum	0.127035918940988
Vertebrates	Amphiprion_percula	Between clade	Aedes_aegypti	0.0845607575651885
Vertebrates	Amphiprion_percula	Between clade	Aegilops_tauschii	0.0924501255677484
Vertebrates	Amphiprion_percula	Between clade	Amphimedon_queenslandica	0.107215312764603
Vertebrates	Amphiprion_percula	Between clade	Anopheles_gambiae	0.0812790301991639
Vertebrates	Amphiprion_percula	Between clade	Anoplophora_glabripennis	0.150203230659976
Vertebrates	Amphiprion_percula	Between clade	Apis_mellifera	0.156803582880124
Vertebrates	Amphiprion_percula	Between clade	Arabidopsis_halleri	0.113398937750884
Vertebrates	Amphiprion_percula	Between clade	Arabidopsis_lyrata	0.124249767714496
Vertebrates	Amphiprion_percula	Between clade	Arabidopsis_thaliana	0.123356892735428
Vertebrates	Amphiprion_percula	Between clade	Beta_vulgaris	0.127008038586914
Vertebrates	Amphiprion_percula	Between clade	Bombus_terrestris	0.119515473297348
Vertebrates	Amphiprion_percula	Between clade	Brachypodium_distachyon	0.109427637486282
Vertebrates	Amphiprion_percula	Between clade	Brassica_napus	0.113748751090141
Vertebrates	Amphiprion_percula	Between clade	Ciona_intestinalis	0.113378935905587
Vertebrates	Amphiprion_percula	Between clade	Ciona_savignyi	0.106161581083135
Vertebrates	Amphiprion_percula	Between clade	Cucumis_sativus	0.126963650860886
Vertebrates	Amphiprion_percula	Between clade	Culicoides_sonorensis	0.208454299906677
Vertebrates	Amphiprion_percula	Between clade	Daphnia_magna	0.104315527475994
Vertebrates	Amphiprion_percula	Between clade	Dendroctonus_ponderosae	0.109089838051158
Vertebrates	Amphiprion_percula	Between clade	Dioscorea_rotundata	0.110217722206673
Vertebrates	Amphiprion_percula	Between clade	Drosophila_ananassae	0.0915759033249201
Vertebrates	Amphiprion_percula	Between clade	Drosophila_erecta	0.0806159064548135
Vertebrates	Amphiprion_percula	Between clade	Drosophila_grimshawi	0.125816896769777
Vertebrates	Amphiprion_percula	Between clade	Drosophila_melanogaster	0.0893492578214088
Vertebrates	Amphiprion_percula	Between clade	Drosophila_mojavensis	0.116635275999783
Vertebrates	Amphiprion_percula	Between clade	Drosophila_pseudoobscura	0.0955162414431408
Vertebrates	Amphiprion_percula	Between clade	Drosophila_simulans	0.0859755287444748
Vertebrates	Amphiprion_percula	Between clade	Drosophila_virilis	0.116704710394358
Vertebrates	Amphiprion_percula	Between clade	Drosophila_willistoni	0.118814474475529
Vertebrates	Amphiprion_percula	Between clade	Drosophila_yakuba	0.085466530333953
Vertebrates	Amphiprion_percula	Between clade	Folsomia_candida	0.126814915235117
Vertebrates	Amphiprion_percula	Between clade	Glycine_max	0.0989021395438546
Vertebrates	Amphiprion_percula	Between clade	Gossypium_raimondii	0.12305265362184
Vertebrates	Amphiprion_percula	Between clade	Helianthus_annuus	0.108498410348862
Vertebrates	Amphiprion_percula	Between clade	Heliconius_melpomene	0.140877810668759
Vertebrates	Amphiprion_percula	Between clade	Hordeum_vulgare	0.0905311757646072
Vertebrates	Amphiprion_percula	Between clade	Leersia_perrieri	0.11806810130855
Vertebrates	Amphiprion_percula	Between clade	Lepeophtheirus_salmonis	0.125856364181619
Vertebrates	Amphiprion_percula	Between clade	Lucilia_cuprina	0.210757645280429
Vertebrates	Amphiprion_percula	Between clade	Manihot_esculenta	0.112837773232039
Vertebrates	Amphiprion_percula	Between clade	Mayetiola_destructor	0.164928407934743
Vertebrates	Amphiprion_percula	Between clade	Medicago_truncatula	0.128325210783633
Vertebrates	Amphiprion_percula	Between clade	Megaselia_scalaris	0.145206291510003
Vertebrates	Amphiprion_percula	Between clade	Melitaea_cinxia	0.139107989243407
Vertebrates	Amphiprion_percula	Between clade	Mnemiopsis_leidyi	0.0662365902912156
Vertebrates	Amphiprion_percula	Between clade	Nicotiana_attenuata	0.13042842046045
Vertebrates	Amphiprion_percula	Between clade	Octopus_bimaculoides	0.109474567027253
Vertebrates	Amphiprion_percula	Between clade	Orchesella_cincta	0.127591056920075
Vertebrates	Amphiprion_percula	Between clade	Oryza_barthii	0.119624473580604
Vertebrates	Amphiprion_percula	Between clade	Oryza_glumipatula	0.122099813126527
Vertebrates	Amphiprion_percula	Between clade	Oryza_meridionalis	0.132425497164387
Vertebrates	Amphiprion_percula	Between clade	Oryza_nivara	0.125533303698507
Vertebrates	Amphiprion_percula	Between clade	Oryza_punctata	0.123316064484335
Vertebrates	Amphiprion_percula	Between clade	Oryza_rufipogon	0.125391182884794
Vertebrates	Amphiprion_percula	Between clade	Oryza_sativa	0.126799631730064
Vertebrates	Amphiprion_percula	Between clade	Panicum_hallii_fil2	0.129516972680786
Vertebrates	Amphiprion_percula	Between clade	Phaseolus_vulgaris	0.0976628245966583
Vertebrates	Amphiprion_percula	Between clade	Physcomitrella_patens	0.0819752077991198
Vertebrates	Amphiprion_percula	Between clade	Populus_trichocarpa	0.114711374263636
Vertebrates	Amphiprion_percula	Between clade	Prunus_persica	0.107273044276948
Vertebrates	Amphiprion_percula	Between clade	Schistosoma_mansoni	0.140269867041773
Vertebrates	Amphiprion_percula	Between clade	Setaria_italica	0.103968833107897
Vertebrates	Amphiprion_percula	Between clade	Solanum_lycopersicum	0.13106420012294
Vertebrates	Amphiprion_percula	Between clade	Solanum_tuberosum	0.129330783573948
Vertebrates	Amphiprion_percula	Between clade	Solenopsis_invicta	0.0698291404593202
Vertebrates	Amphiprion_percula	Between clade	Sorghum_bicolor	0.112981250135753
Vertebrates	Amphiprion_percula	Between clade	Strigamia_maritima	0.10791677361179
Vertebrates	Amphiprion_percula	Between clade	Teleopsis_dalmanni	0.198410536548228
Vertebrates	Amphiprion_percula	Between clade	Tetranychus_urticae	0.153137824944146
Vertebrates	Amphiprion_percula	Between clade	Theobroma_cacao	0.108400096268796
Vertebrates	Amphiprion_percula	Between clade	Tribolium_castaneum	0.114021401948574
Vertebrates	Amphiprion_percula	Between clade	Trifolium_pratense	0.125180115838039
Vertebrates	Amphiprion_percula	Between clade	Triticum_aestivum	0.136775647348404
Vertebrates	Amphiprion_percula	Between clade	Triticum_dicoccoides	0.0845709122791505
Vertebrates	Amphiprion_percula	Between clade	Vigna_radiata	0.094329590626001
Vertebrates	Amphiprion_percula	Between clade	Vitis_vinifera	0.102288878746192
Vertebrates	Amphiprion_percula	Between clade	Zea_mays	0.105229441416742
Vertebrates	Amphiprion_percula	Between clade	Absidia_repens	0.153095789048261
Vertebrates	Amphiprion_percula	Between clade	Acaromyces_ingoldii	0.0747846645952229
Vertebrates	Amphiprion_percula	Between clade	Acidomyces_richmondensis	0.0595913275842431
Vertebrates	Amphiprion_percula	Between clade	Agaricus_bisporus	0.118294903731417
Vertebrates	Amphiprion_percula	Between clade	Allomyces_macrogynus	0.174455515874808
Vertebrates	Amphiprion_percula	Between clade	Alternaria_alternata	0.0955156176916512
Vertebrates	Amphiprion_percula	Between clade	Amanita_muscaria	0.103621629975901
Vertebrates	Amphiprion_percula	Between clade	Amanita_thiersii	0.108636383305241
Vertebrates	Amphiprion_percula	Between clade	Amorphotheca_resinae	0.0722690556428504
Vertebrates	Amphiprion_percula	Between clade	Anaeromyces_robustus	0.28265390011698
Vertebrates	Amphiprion_percula	Between clade	Armillaria_gallica	0.110494328833214
Vertebrates	Amphiprion_percula	Between clade	Armillaria_solidipes	0.114513334512276
Vertebrates	Amphiprion_percula	Between clade	Ascoidea_rubescens	0.148124054857702
Vertebrates	Amphiprion_percula	Between clade	Aspergillus_aculeatinus	0.103375405228105
Vertebrates	Amphiprion_percula	Between clade	Aspergillus_aculeatus	0.11405781845207
Vertebrates	Amphiprion_percula	Between clade	Aspergillus_brasiliensis	0.0968521531100916
Vertebrates	Amphiprion_percula	Between clade	Aspergillus_brunneoviolaceus	0.100000971097316
Vertebrates	Amphiprion_percula	Between clade	Aspergillus_campestris	0.100221347303427
Vertebrates	Amphiprion_percula	Between clade	Aspergillus_candidus	0.0983016982703293
Vertebrates	Amphiprion_percula	Between clade	Aspergillus_carbonarius	0.118433681786884
Vertebrates	Amphiprion_percula	Between clade	Aspergillus_ellipticus	0.107100765932833
Vertebrates	Amphiprion_percula	Between clade	Aspergillus_eucalypticola	0.109755885266828
Vertebrates	Amphiprion_percula	Between clade	Aspergillus_flavus	0.108842581407364
Vertebrates	Amphiprion_percula	Between clade	Aspergillus_glaucus	0.0925063826871223
Vertebrates	Amphiprion_percula	Between clade	Aspergillus_heteromorphus	0.107585701618188
Vertebrates	Amphiprion_percula	Between clade	Aspergillus_indologenus	0.102550659438634
Vertebrates	Amphiprion_percula	Between clade	Aspergillus_japonicus	0.104618649452487
Vertebrates	Amphiprion_percula	Between clade	Aspergillus_lacticoffeatus	0.109765950114635
Vertebrates	Amphiprion_percula	Between clade	Aspergillus_luchuensis	0.0911520397984131
Vertebrates	Amphiprion_percula	Between clade	Aspergillus_neoniger	0.112667695555085
Vertebrates	Amphiprion_percula	Between clade	Aspergillus_nidulans	0.110196518417909
Vertebrates	Amphiprion_percula	Between clade	Aspergillus_novofumigatus	0.0831352616130886
Vertebrates	Amphiprion_percula	Between clade	Aspergillus_ochraceoroseus	0.086319490667652
Vertebrates	Amphiprion_percula	Between clade	Aspergillus_oryzae	0.0932683146633839
Vertebrates	Amphiprion_percula	Between clade	Aspergillus_piperis	0.109540013543759
Vertebrates	Amphiprion_percula	Between clade	Aspergillus_ruber	0.0984295024131164
Vertebrates	Amphiprion_percula	Between clade	Aspergillus_saccharolyticus	0.0990573796016227
Vertebrates	Amphiprion_percula	Between clade	Aspergillus_sclerotiicarbonarius	0.113548135816519
Vertebrates	Amphiprion_percula	Between clade	Aspergillus_sclerotioniger	0.10693290665641
Vertebrates	Amphiprion_percula	Between clade	Aspergillus_steynii	0.0991310453971273
Vertebrates	Amphiprion_percula	Between clade	Aspergillus_sydowii	0.0904113508388141
Vertebrates	Amphiprion_percula	Between clade	Aspergillus_taichungensis	0.0943612625235991
Vertebrates	Amphiprion_percula	Between clade	Aspergillus_tubingensis	0.0965975848140571
Vertebrates	Amphiprion_percula	Between clade	Aspergillus_uvarum	0.102675140021814
Vertebrates	Amphiprion_percula	Between clade	Aspergillus_vadensis	0.108268888782419
Vertebrates	Amphiprion_percula	Between clade	Aspergillus_versicolor	0.0952658085119133
Vertebrates	Amphiprion_percula	Between clade	Aspergillus_violaceofuscus	0.103418878793421
Vertebrates	Amphiprion_percula	Between clade	Aspergillus_wentii	0.0974479836226093
Vertebrates	Amphiprion_percula	Between clade	Aureobasidium_pullulans	0.0939911881771
Vertebrates	Amphiprion_percula	Between clade	Aureobasidium_subglaciale	0.0821862905116285
Vertebrates	Amphiprion_percula	Between clade	Babjeviella_inositovora	0.144440457126158
Vertebrates	Amphiprion_percula	Between clade	Basidiobolus_meristosporus	0.0949525494550797
Vertebrates	Amphiprion_percula	Between clade	Batrachochytrium_salamandrivorans	0.111882792144646
Vertebrates	Amphiprion_percula	Between clade	Baudoinia_panamericana	0.0664355444791488
Vertebrates	Amphiprion_percula	Between clade	Beauveria_bassiana	0.0973194390064332
Vertebrates	Amphiprion_percula	Between clade	Bipolaris_maydis	0.108355172061475
Vertebrates	Amphiprion_percula	Between clade	Bipolaris_sorokiniana	0.104493786531355
Vertebrates	Amphiprion_percula	Between clade	Blastomyces_dermatitidis	0.0687021939184502
Vertebrates	Amphiprion_percula	Between clade	Blastomyces_gilchristii	0.0697341481334306
Vertebrates	Amphiprion_percula	Between clade	Blumeria_graminis	0.0942007155312849
Vertebrates	Amphiprion_percula	Between clade	Botryobasidium_botryosum	0.0986738625299981
Vertebrates	Amphiprion_percula	Between clade	Botrytis_cinerea	0.114329021131391
Vertebrates	Amphiprion_percula	Between clade	Cadophora_sp	0.0814617457128833
Vertebrates	Amphiprion_percula	Between clade	Calocera_cornea	0.0951007166970976
Vertebrates	Amphiprion_percula	Between clade	Calocera_viscosa	0.0866687137193203
Vertebrates	Amphiprion_percula	Between clade	Candida_maltosa	0.184078279945961
Vertebrates	Amphiprion_percula	Between clade	Catenaria_anguillulae	0.12249648751249
Vertebrates	Amphiprion_percula	Between clade	Ceraceosorus_guamensis	0.0858715036585818
Vertebrates	Amphiprion_percula	Between clade	Cercospora_beticola	0.0992349711181732
Vertebrates	Amphiprion_percula	Between clade	Cladophialophora_immunda	0.0730731461787882
Vertebrates	Amphiprion_percula	Between clade	Clohesyomyces_aquaticus	0.0854812820351359
Vertebrates	Amphiprion_percula	Between clade	Coccidioides_immitis	0.0668584920509581
Vertebrates	Amphiprion_percula	Between clade	Coccidioides_posadasii	0.0632482361748911
Vertebrates	Amphiprion_percula	Between clade	Colletotrichum_incanum	0.093855813263993
Vertebrates	Amphiprion_percula	Between clade	Conidiobolus_coronatus	0.246858638439656
Vertebrates	Amphiprion_percula	Between clade	Coniella_lustricola	0.071534051328178
Vertebrates	Amphiprion_percula	Between clade	Coniochaeta_ligniaria	0.0761418701669171
Vertebrates	Amphiprion_percula	Between clade	Corynespora_cassiicola	0.0959798127464433
Vertebrates	Amphiprion_percula	Between clade	Cryptococcus_amylolentus	0.14549324814604
Vertebrates	Amphiprion_percula	Between clade	Cryptococcus_neoformans	0.118090922134203
Vertebrates	Amphiprion_percula	Between clade	Cutaneotrichosporon_oleaginosum	0.155671761265092
Vertebrates	Amphiprion_percula	Between clade	Cyberlindnera_jadinii	0.0986874713431211
Vertebrates	Amphiprion_percula	Between clade	Cylindrobasidium_torrendii	0.118673967940955
Vertebrates	Amphiprion_percula	Between clade	Dacryopinax_primogenitus	0.0766192723885325
Vertebrates	Amphiprion_percula	Between clade	Daedalea_quercina	0.103507410368318
Vertebrates	Amphiprion_percula	Between clade	Daldinia_sp	0.0862216374577805
Vertebrates	Amphiprion_percula	Between clade	Dichomitus_squalens	0.109004333630198
Vertebrates	Amphiprion_percula	Between clade	Dothistroma_septosporum	0.0743674535192542
Vertebrates	Amphiprion_percula	Between clade	Edhazardia_aedis	0.225077938559791
Vertebrates	Amphiprion_percula	Between clade	Elaphomyces_granulatus	0.0604307683223918
Vertebrates	Amphiprion_percula	Between clade	Exidia_glandulosa	0.12771681597495
Vertebrates	Amphiprion_percula	Between clade	Exophiala_dermatitidis	0.0784016669163174
Vertebrates	Amphiprion_percula	Between clade	Exophiala_mesophila	0.102654689478812
Vertebrates	Amphiprion_percula	Between clade	Exophiala_oligosperma	0.0769312577025821
Vertebrates	Amphiprion_percula	Between clade	Exophiala_sideris	0.0797196590056231
Vertebrates	Amphiprion_percula	Between clade	Exophiala_xenobiotica	0.0771415899479343
Vertebrates	Amphiprion_percula	Between clade	Exserohilum_turcica	0.127510079066058
Vertebrates	Amphiprion_percula	Between clade	Fibularhizoctonia_sp	0.103628757491156
Vertebrates	Amphiprion_percula	Between clade	Fusarium_culmorum	0.108890671166775
Vertebrates	Amphiprion_percula	Between clade	Fusarium_graminearum	0.119962743182101
Vertebrates	Amphiprion_percula	Between clade	Fusarium_oxysporum	0.10102474630892
Vertebrates	Amphiprion_percula	Between clade	Fusarium_verticillioides	0.102338511536384
Vertebrates	Amphiprion_percula	Between clade	Gaeumannomyces_graminis	0.0971630436283755
Vertebrates	Amphiprion_percula	Between clade	Galerina_marginata	0.103003460221485
Vertebrates	Amphiprion_percula	Between clade	Gelatoporia_subvermispora	0.0987933059129113
Vertebrates	Amphiprion_percula	Between clade	Gloeophyllum_trabeum	0.098116946707789
Vertebrates	Amphiprion_percula	Between clade	Gonapodya_prolifera	0.106795490429428
Vertebrates	Amphiprion_percula	Between clade	Gymnopus_luxurians	0.113337625055508
Vertebrates	Amphiprion_percula	Between clade	Hanseniaspora_valbyensis	0.255807403068196
Vertebrates	Amphiprion_percula	Between clade	Hebeloma_cylindrosporum	0.097256362893945
Vertebrates	Amphiprion_percula	Between clade	Hesseltinella_vesiculosa	0.111754487768475
Vertebrates	Amphiprion_percula	Between clade	Heterobasidion_irregulare	0.10053843069796
Vertebrates	Amphiprion_percula	Between clade	Hydnomerulius_pinastri	0.0932143156969519
Vertebrates	Amphiprion_percula	Between clade	Hypholoma_sublateritium	0.104060680523254
Vertebrates	Amphiprion_percula	Between clade	Hyphopichia_burtonii	0.125877016148418
Vertebrates	Amphiprion_percula	Between clade	Hypoxylon_sp	0.0890227757327539
Vertebrates	Amphiprion_percula	Between clade	Jaapia_argillacea	0.0985123151308805
Vertebrates	Amphiprion_percula	Between clade	Jaminaea_rosea	0.120892235813187
Vertebrates	Amphiprion_percula	Between clade	Kockovaella_imperatae	0.112056865370913
Vertebrates	Amphiprion_percula	Between clade	Komagataella_pastoris	0.127480155875874
Vertebrates	Amphiprion_percula	Between clade	Komagataella_phaffii	0.124321366374054
Vertebrates	Amphiprion_percula	Between clade	Laccaria_amethystina	0.103848453046054
Vertebrates	Amphiprion_percula	Between clade	Laetiporus_sulphureus	0.100555295728807
Vertebrates	Amphiprion_percula	Between clade	Leucosporidium_creatinivorum	0.0988273355376275
Vertebrates	Amphiprion_percula	Between clade	Lichtheimia_ramosa	0.141782192401806
Vertebrates	Amphiprion_percula	Between clade	Lipomyces_starkeyi	0.0826108862948885
Vertebrates	Amphiprion_percula	Between clade	Lobosporangium_transversale	0.112700236199252
Vertebrates	Amphiprion_percula	Between clade	Magnaporthe_oryzae	0.0899701439395184
Vertebrates	Amphiprion_percula	Between clade	Magnaporthe_poae	0.0839212108846491
Vertebrates	Amphiprion_percula	Between clade	Malassezia_sympodialis	0.111126372297788
Vertebrates	Amphiprion_percula	Between clade	Meira_miltonrushii	0.111696048563232
Vertebrates	Amphiprion_percula	Between clade	Meliniomyces_bicolor	0.0667529472676491
Vertebrates	Amphiprion_percula	Between clade	Meliniomyces_variabilis	0.0771369452328986
Vertebrates	Amphiprion_percula	Between clade	Metschnikowia_bicuspidata	0.093958258826929
Vertebrates	Amphiprion_percula	Between clade	Microbotryum_violaceum	0.111607242751218
Vertebrates	Amphiprion_percula	Between clade	Microdochium_bolleyi	0.106063794768098
Vertebrates	Amphiprion_percula	Between clade	Mixia_osmundae	0.0891580486445433
Vertebrates	Amphiprion_percula	Between clade	Mortierella_elongata	0.106845164085641
Vertebrates	Amphiprion_percula	Between clade	Mycosphaerella_eumusae	0.0793458837680364
Vertebrates	Amphiprion_percula	Between clade	Nadsonia_fulvescens	0.157198746848455
Vertebrates	Amphiprion_percula	Between clade	Naematelia_encephala	0.0776626235819305
Vertebrates	Amphiprion_percula	Between clade	Neocallimastix_californiae	0.272152890823185
Vertebrates	Amphiprion_percula	Between clade	Neolecta_irregularis	0.13011161456289
Vertebrates	Amphiprion_percula	Between clade	Neolentinus_lepideus	0.0961866916812965
Vertebrates	Amphiprion_percula	Between clade	Neurospora_crassa	0.106979634437048
Vertebrates	Amphiprion_percula	Between clade	Neurospora_tetrasperma	0.114787983118478
Vertebrates	Amphiprion_percula	Between clade	Ogataea_polymorpha	0.106661156587895
Vertebrates	Amphiprion_percula	Between clade	Oidiodendron_maius	0.0719765114496667
Vertebrates	Amphiprion_percula	Between clade	Paraphaeosphaeria_sporulosa	0.095118059858075
Vertebrates	Amphiprion_percula	Between clade	Paxillus_rubicundulus	0.0954087021047581
Vertebrates	Amphiprion_percula	Between clade	Penicilliopsis_zonata	0.0779011025398923
Vertebrates	Amphiprion_percula	Between clade	Penicillium_brasilianum	0.105166494596525
Vertebrates	Amphiprion_percula	Between clade	Penicillium_chrysogenum	0.116182017426058
Vertebrates	Amphiprion_percula	Between clade	Penicillium_coprophilum	0.114018351402227
Vertebrates	Amphiprion_percula	Between clade	Penicillium_decumbens	0.119945872660324
Vertebrates	Amphiprion_percula	Between clade	Penicillium_flavigenum	0.115500270802625
Vertebrates	Amphiprion_percula	Between clade	Penicillium_nalgiovense	0.110719124332692
Vertebrates	Amphiprion_percula	Between clade	Penicillium_polonicum	0.116668920439957
Vertebrates	Amphiprion_percula	Between clade	Penicillium_roqueforti	0.102275823262152
Vertebrates	Amphiprion_percula	Between clade	Penicillium_steckii	0.116677084604878
Vertebrates	Amphiprion_percula	Between clade	Penicillium_vulpinum	0.117523848083542
Vertebrates	Amphiprion_percula	Between clade	Peniophora_sp	0.114846775118705
Vertebrates	Amphiprion_percula	Between clade	Periconia_macrospinosa	0.0856101615790419
Vertebrates	Amphiprion_percula	Between clade	Pezoloma_ericae	0.0744958480069029
Vertebrates	Amphiprion_percula	Between clade	Phanerochaete_carnosa	0.0984635099485799
Vertebrates	Amphiprion_percula	Between clade	Phialocephala_scopiformis	0.0841868330534527
Vertebrates	Amphiprion_percula	Between clade	Phialophora_americana	0.0766538859615567
Vertebrates	Amphiprion_percula	Between clade	Phlebiopsis_gigantea	0.108326746519818
Vertebrates	Amphiprion_percula	Between clade	Pichia_membranifaciens	0.0948673078104922
Vertebrates	Amphiprion_percula	Between clade	Piloderma_croceum	0.102874669632513
Vertebrates	Amphiprion_percula	Between clade	Piromyces_finnis	0.265717765571519
Vertebrates	Amphiprion_percula	Between clade	Pisolithus_microcarpus	0.0912054491298743
Vertebrates	Amphiprion_percula	Between clade	Pisolithus_tinctorius	0.0935222251150385
Vertebrates	Amphiprion_percula	Between clade	Pneumocystis_carinii	0.211034573501934
Vertebrates	Amphiprion_percula	Between clade	Pneumocystis_murina	0.216153059917987
Vertebrates	Amphiprion_percula	Between clade	Protomyces_lactucaedebilis	0.0914130038529153
Vertebrates	Amphiprion_percula	Between clade	Pseudocercospora_fijiensis	0.0788379789297748
Vertebrates	Amphiprion_percula	Between clade	Pseudocercospora_musae	0.078001005486826
Vertebrates	Amphiprion_percula	Between clade	Pseudogymnoascus_destructans	0.0819077127619523
Vertebrates	Amphiprion_percula	Between clade	Pseudogymnoascus_verrucosus	0.0914033652392547
Vertebrates	Amphiprion_percula	Between clade	Pseudomassariella_vexata	0.0732148585990057
Vertebrates	Amphiprion_percula	Between clade	Pseudomicrostroma_glucosiphilum	0.103810145002979
Vertebrates	Amphiprion_percula	Between clade	Puccinia_graminis	0.0775048174004808
Vertebrates	Amphiprion_percula	Between clade	Puccinia_striiformis	0.073138207928936
Vertebrates	Amphiprion_percula	Between clade	Pyrenochaeta_sp	0.101241785758302
Vertebrates	Amphiprion_percula	Between clade	Rhizoclosmatium_globosum	0.129146096074098
Vertebrates	Amphiprion_percula	Between clade	Rhizophagus_irregularis	0.189486139905953
Vertebrates	Amphiprion_percula	Between clade	Rhizopogon_vinicolor	0.102907483971577
Vertebrates	Amphiprion_percula	Between clade	Rhizopus_microsporus	0.162818890440145
Vertebrates	Amphiprion_percula	Between clade	Rhodotorula_graminis	0.182638251541999
Vertebrates	Amphiprion_percula	Between clade	Rhodotorula_taiwanensis	0.111370283058364
Vertebrates	Amphiprion_percula	Between clade	Saccharomyces_cerevisiae	0.135688384332258
Vertebrates	Amphiprion_percula	Between clade	Saitoella_complicata	0.0810512655682353
Vertebrates	Amphiprion_percula	Between clade	Schizopora_paradoxa	0.0825599478581495
Vertebrates	Amphiprion_percula	Between clade	Schizosaccharomyces_cryophilus	0.132104271414806
Vertebrates	Amphiprion_percula	Between clade	Schizosaccharomyces_japonicus	0.10613551239941
Vertebrates	Amphiprion_percula	Between clade	Schizosaccharomyces_octosporus	0.138396879362991
Vertebrates	Amphiprion_percula	Between clade	Schizosaccharomyces_pombe	0.14122133697318
Vertebrates	Amphiprion_percula	Between clade	Scleroderma_citrinum	0.0943216300908647
Vertebrates	Amphiprion_percula	Between clade	Serendipita_vermifera	0.0916525976971847
Vertebrates	Amphiprion_percula	Between clade	Serpula_lacrymans	0.0991051149845479
Vertebrates	Amphiprion_percula	Between clade	Sistotremastrum_niveocremeum	0.103993015315584
Vertebrates	Amphiprion_percula	Between clade	Sistotremastrum_suecicum	0.100405925620781
Vertebrates	Amphiprion_percula	Between clade	Sordaria_macrospora	0.120004741604912
Vertebrates	Amphiprion_percula	Between clade	Spathaspora_passalidarum	0.14763734117019
Vertebrates	Amphiprion_percula	Between clade	Sphaerulina_musiva	0.0924093575245502
Vertebrates	Amphiprion_percula	Between clade	Spizellomyces_punctatus	0.0738119367513659
Vertebrates	Amphiprion_percula	Between clade	Stagonospora_sp	0.10394460473374
Vertebrates	Amphiprion_percula	Between clade	Suhomyces_tanzawaensis	0.119570279680837
Vertebrates	Amphiprion_percula	Between clade	Suillus_luteus	0.101686346377342
Vertebrates	Amphiprion_percula	Between clade	Syncephalastrum_racemosum	0.126097561188513
Vertebrates	Amphiprion_percula	Between clade	Talaromyces_marneffei	0.106152055474868
Vertebrates	Amphiprion_percula	Between clade	Talaromyces_stipitatus	0.0967550420964617
Vertebrates	Amphiprion_percula	Between clade	Testicularia_cyperi	0.0804846122203894
Vertebrates	Amphiprion_percula	Between clade	Thermothelomyces_thermophila	0.0905241203250035
Vertebrates	Amphiprion_percula	Between clade	Thielavia_terrestris	0.109352474006388
Vertebrates	Amphiprion_percula	Between clade	Tilletiaria_anomala	0.0745849071035034
Vertebrates	Amphiprion_percula	Between clade	Tilletiopsis_washingtonensis	0.21759229820744
Vertebrates	Amphiprion_percula	Between clade	Tolypocladium_capitatum	0.12424953163682
Vertebrates	Amphiprion_percula	Between clade	Tolypocladium_ophioglossoides	0.108060876619478
Vertebrates	Amphiprion_percula	Between clade	Tolypocladium_paradoxum	0.115427024413287
Vertebrates	Amphiprion_percula	Between clade	Torrubiella_hemipterigena	0.111200618900374
Vertebrates	Amphiprion_percula	Between clade	Tortispora_caseinolytica	0.110569594368148
Vertebrates	Amphiprion_percula	Between clade	Trametes_coccinea	0.110210232640667
Vertebrates	Amphiprion_percula	Between clade	Trichoderma_asperellum	0.078626970671309
Vertebrates	Amphiprion_percula	Between clade	Trichoderma_atroviride	0.0946291447150606
Vertebrates	Amphiprion_percula	Between clade	Trichoderma_harzianum	0.0774480769062374
Vertebrates	Amphiprion_percula	Between clade	Trichoderma_longibrachiatum	0.079632475448211
Vertebrates	Amphiprion_percula	Between clade	Trichophyton_rubrum	0.0583753348087348
Vertebrates	Amphiprion_percula	Between clade	Tuber_borchii	0.0835861417776425
Vertebrates	Amphiprion_percula	Between clade	Tuber_magnatum	0.0739148971967213
Vertebrates	Amphiprion_percula	Between clade	Tuber_melanosporum	0.0795160082899297
Vertebrates	Amphiprion_percula	Between clade	Tulasnella_calospora	0.0887351138037707
Vertebrates	Amphiprion_percula	Between clade	Ustilaginomycotina_sp	0.0623831528812834
Vertebrates	Amphiprion_percula	Between clade	Valsa_mali	0.0905427325085501
Vertebrates	Amphiprion_percula	Between clade	Verruconis_gallopava	0.0614142633193687
Vertebrates	Amphiprion_percula	Between clade	Verticillium_dahliae	0.105572359713026
Vertebrates	Amphiprion_percula	Between clade	Verticillium_longisporum	0.108318119387668
Vertebrates	Amphiprion_percula	Between clade	Wallemia_mellicola	0.12958648410109
Vertebrates	Amphiprion_percula	Between clade	Wolfiporia_cocos	0.0970634623398411
Vertebrates	Amphiprion_percula	Between clade	Xylona_heveae	0.0781652280085182
Vertebrates	Amphiprion_percula	Between clade	Zymoseptoria_tritici	0.118143218824339
Vertebrates	Amphiprion_percula	Between clade	Aphanomyces_astaci	0.0821670707842747
Vertebrates	Amphiprion_percula	Between clade	Aphanomyces_invadans	0.100449536458184
Vertebrates	Amphiprion_percula	Between clade	Capsaspora_owczarzaki	0.109500642353979
Vertebrates	Amphiprion_percula	Between clade	Cystoisospora_suis	0.0666877652907737
Vertebrates	Amphiprion_percula	Between clade	Emiliania_huxleyi	0.14382658516476
Vertebrates	Amphiprion_percula	Between clade	Fonticula_alba	0.152374295060479
Vertebrates	Amphiprion_percula	Between clade	Leptomonas_pyrrhocoris	0.0741031583305089
Vertebrates	Amphiprion_percula	Between clade	Nannochloropsis_gaditana	0.0917871978006822
Vertebrates	Amphiprion_percula	Between clade	Phytomonas_sp	0.136214251742707
Vertebrates	Amphiprion_percula	Between clade	Phytophthora_parasitica	0.0636995850853331
Vertebrates	Amphiprion_percula	Between clade	Plasmodium_falciparum	0.257499253667113
Vertebrates	Amphiprion_percula	Between clade	Plasmodium_vivax	0.15220144246993
Vertebrates	Amphiprion_percula	Between clade	Plasmodium_yoelii	0.252666336526832
Vertebrates	Amphiprion_percula	Between clade	Pseudonitzschia_multistriata	0.0978671571906144
Vertebrates	Amphiprion_percula	Between clade	Salpingoeca_rosetta	0.102554491234792
Vertebrates	Amphiprion_percula	Between clade	Saprolegnia_diclina	0.1116925132191
Vertebrates	Amphiprion_percula	Between clade	Saprolegnia_parasitica	0.112470036999538
Vertebrates	Amphiprion_percula	Between clade	Sphaeroforma_arctica	0.0875651968520322
Vertebrates	Amphiprion_percula	Between clade	Thecamonas_trahens	0.102410358665931
Vertebrates	Amphiprion_percula	Between clade	Toxoplasma_gondii	0.0659890295393146
Vertebrates	Anabas_testudineus	Between clade	Actinidia_chinensis	0.0991224804730787
Vertebrates	Anabas_testudineus	Between clade	Acyrthosiphon_pisum	0.119502137805633
Vertebrates	Anabas_testudineus	Between clade	Aedes_aegypti	0.0783148563282381
Vertebrates	Anabas_testudineus	Between clade	Aegilops_tauschii	0.0924958680359418
Vertebrates	Anabas_testudineus	Between clade	Amphimedon_queenslandica	0.0989599303578515
Vertebrates	Anabas_testudineus	Between clade	Anopheles_gambiae	0.077039395776695
Vertebrates	Anabas_testudineus	Between clade	Anoplophora_glabripennis	0.143148332229381
Vertebrates	Anabas_testudineus	Between clade	Apis_mellifera	0.149974038116012
Vertebrates	Anabas_testudineus	Between clade	Arabidopsis_halleri	0.1062624221778
Vertebrates	Anabas_testudineus	Between clade	Arabidopsis_lyrata	0.117021737773537
Vertebrates	Anabas_testudineus	Between clade	Arabidopsis_thaliana	0.116225360318051
Vertebrates	Anabas_testudineus	Between clade	Beta_vulgaris	0.119549080328269
Vertebrates	Anabas_testudineus	Between clade	Bombus_terrestris	0.112809692824852
Vertebrates	Anabas_testudineus	Between clade	Brachypodium_distachyon	0.112472330005937
Vertebrates	Anabas_testudineus	Between clade	Brassica_napus	0.107845194468412
Vertebrates	Anabas_testudineus	Between clade	Ciona_intestinalis	0.10732725770092
Vertebrates	Anabas_testudineus	Between clade	Ciona_savignyi	0.100222344637404
Vertebrates	Anabas_testudineus	Between clade	Cucumis_sativus	0.119775552426007
Vertebrates	Anabas_testudineus	Between clade	Culicoides_sonorensis	0.201419315896117
Vertebrates	Anabas_testudineus	Between clade	Daphnia_magna	0.0989584001124921
Vertebrates	Anabas_testudineus	Between clade	Dendroctonus_ponderosae	0.10169994875726
Vertebrates	Anabas_testudineus	Between clade	Dioscorea_rotundata	0.105139373858418
Vertebrates	Anabas_testudineus	Between clade	Drosophila_ananassae	0.0857652367468111
Vertebrates	Anabas_testudineus	Between clade	Drosophila_erecta	0.0752819419722462
Vertebrates	Anabas_testudineus	Between clade	Drosophila_grimshawi	0.119469133395209
Vertebrates	Anabas_testudineus	Between clade	Drosophila_melanogaster	0.0836799413814313
Vertebrates	Anabas_testudineus	Between clade	Drosophila_mojavensis	0.110130093007678
Vertebrates	Anabas_testudineus	Between clade	Drosophila_pseudoobscura	0.089563163562445
Vertebrates	Anabas_testudineus	Between clade	Drosophila_simulans	0.0802706553439939
Vertebrates	Anabas_testudineus	Between clade	Drosophila_virilis	0.110427296778286
Vertebrates	Anabas_testudineus	Between clade	Drosophila_willistoni	0.112440436888182
Vertebrates	Anabas_testudineus	Between clade	Drosophila_yakuba	0.0797557735793098
Vertebrates	Anabas_testudineus	Between clade	Folsomia_candida	0.119674736554903
Vertebrates	Anabas_testudineus	Between clade	Glycine_max	0.0910053692804374
Vertebrates	Anabas_testudineus	Between clade	Gossypium_raimondii	0.115931018435797
Vertebrates	Anabas_testudineus	Between clade	Helianthus_annuus	0.100339097414851
Vertebrates	Anabas_testudineus	Between clade	Heliconius_melpomene	0.133788412945292
Vertebrates	Anabas_testudineus	Between clade	Hordeum_vulgare	0.0910016003362358
Vertebrates	Anabas_testudineus	Between clade	Leersia_perrieri	0.120995381509368
Vertebrates	Anabas_testudineus	Between clade	Lepeophtheirus_salmonis	0.118576998575292
Vertebrates	Anabas_testudineus	Between clade	Lucilia_cuprina	0.204564910505723
Vertebrates	Anabas_testudineus	Between clade	Manihot_esculenta	0.105304203702888
Vertebrates	Anabas_testudineus	Between clade	Mayetiola_destructor	0.158448971037402
Vertebrates	Anabas_testudineus	Between clade	Medicago_truncatula	0.120026028388649
Vertebrates	Anabas_testudineus	Between clade	Megaselia_scalaris	0.13967759078966
Vertebrates	Anabas_testudineus	Between clade	Melitaea_cinxia	0.132084877444588
Vertebrates	Anabas_testudineus	Between clade	Mnemiopsis_leidyi	0.0622667664408683
Vertebrates	Anabas_testudineus	Between clade	Nicotiana_attenuata	0.123194307227019
Vertebrates	Anabas_testudineus	Between clade	Octopus_bimaculoides	0.103413975488849
Vertebrates	Anabas_testudineus	Between clade	Orchesella_cincta	0.120866977038843
Vertebrates	Anabas_testudineus	Between clade	Oryza_barthii	0.123531934834124
Vertebrates	Anabas_testudineus	Between clade	Oryza_glumipatula	0.126498902351342
Vertebrates	Anabas_testudineus	Between clade	Oryza_meridionalis	0.13680192052958
Vertebrates	Anabas_testudineus	Between clade	Oryza_nivara	0.129717705574471
Vertebrates	Anabas_testudineus	Between clade	Oryza_punctata	0.127381224505923
Vertebrates	Anabas_testudineus	Between clade	Oryza_rufipogon	0.129653349710991
Vertebrates	Anabas_testudineus	Between clade	Oryza_sativa	0.130800146263473
Vertebrates	Anabas_testudineus	Between clade	Panicum_hallii_fil2	0.133983930604857
Vertebrates	Anabas_testudineus	Between clade	Phaseolus_vulgaris	0.09023013485111
Vertebrates	Anabas_testudineus	Between clade	Physcomitrella_patens	0.0797738186595513
Vertebrates	Anabas_testudineus	Between clade	Populus_trichocarpa	0.107862548421916
Vertebrates	Anabas_testudineus	Between clade	Prunus_persica	0.100316951714407
Vertebrates	Anabas_testudineus	Between clade	Schistosoma_mansoni	0.134030717111886
Vertebrates	Anabas_testudineus	Between clade	Setaria_italica	0.107543436121074
Vertebrates	Anabas_testudineus	Between clade	Solanum_lycopersicum	0.123647398608457
Vertebrates	Anabas_testudineus	Between clade	Solanum_tuberosum	0.122161939614932
Vertebrates	Anabas_testudineus	Between clade	Solenopsis_invicta	0.0639975137782966
Vertebrates	Anabas_testudineus	Between clade	Sorghum_bicolor	0.116394588817304
Vertebrates	Anabas_testudineus	Between clade	Strigamia_maritima	0.100792385090633
Vertebrates	Anabas_testudineus	Between clade	Teleopsis_dalmanni	0.191800179746256
Vertebrates	Anabas_testudineus	Between clade	Tetranychus_urticae	0.145169298131762
Vertebrates	Anabas_testudineus	Between clade	Theobroma_cacao	0.101115362027386
Vertebrates	Anabas_testudineus	Between clade	Tribolium_castaneum	0.107143494385801
Vertebrates	Anabas_testudineus	Between clade	Trifolium_pratense	0.116550306109936
Vertebrates	Anabas_testudineus	Between clade	Triticum_aestivum	0.141253787047093
Vertebrates	Anabas_testudineus	Between clade	Triticum_dicoccoides	0.0821504521551951
Vertebrates	Anabas_testudineus	Between clade	Vigna_radiata	0.0867885132071137
Vertebrates	Anabas_testudineus	Between clade	Vitis_vinifera	0.0956963911245811
Vertebrates	Anabas_testudineus	Between clade	Zea_mays	0.107645365774276
Vertebrates	Anabas_testudineus	Between clade	Absidia_repens	0.145442702346609
Vertebrates	Anabas_testudineus	Between clade	Acaromyces_ingoldii	0.0766473832289811
Vertebrates	Anabas_testudineus	Between clade	Acidomyces_richmondensis	0.0564156908951872
Vertebrates	Anabas_testudineus	Between clade	Agaricus_bisporus	0.115760164499833
Vertebrates	Anabas_testudineus	Between clade	Allomyces_macrogynus	0.17512645640924
Vertebrates	Anabas_testudineus	Between clade	Alternaria_alternata	0.0929967242958927
Vertebrates	Anabas_testudineus	Between clade	Amanita_muscaria	0.0990042387840635
Vertebrates	Anabas_testudineus	Between clade	Amanita_thiersii	0.103577623669738
Vertebrates	Anabas_testudineus	Between clade	Amorphotheca_resinae	0.0679922462896364
Vertebrates	Anabas_testudineus	Between clade	Anaeromyces_robustus	0.275918663315621
Vertebrates	Anabas_testudineus	Between clade	Armillaria_gallica	0.108362984185931
Vertebrates	Anabas_testudineus	Between clade	Armillaria_solidipes	0.112794643070154
Vertebrates	Anabas_testudineus	Between clade	Ascoidea_rubescens	0.140913103409118
Vertebrates	Anabas_testudineus	Between clade	Aspergillus_aculeatinus	0.0996306444689064
Vertebrates	Anabas_testudineus	Between clade	Aspergillus_aculeatus	0.110107873471266
Vertebrates	Anabas_testudineus	Between clade	Aspergillus_brasiliensis	0.0922442841907591
Vertebrates	Anabas_testudineus	Between clade	Aspergillus_brunneoviolaceus	0.0960871797219365
Vertebrates	Anabas_testudineus	Between clade	Aspergillus_campestris	0.0960379836854933
Vertebrates	Anabas_testudineus	Between clade	Aspergillus_candidus	0.0943695909558669
Vertebrates	Anabas_testudineus	Between clade	Aspergillus_carbonarius	0.115788627277832
Vertebrates	Anabas_testudineus	Between clade	Aspergillus_ellipticus	0.105243639559015
Vertebrates	Anabas_testudineus	Between clade	Aspergillus_eucalypticola	0.105517594502171
Vertebrates	Anabas_testudineus	Between clade	Aspergillus_flavus	0.103249693802869
Vertebrates	Anabas_testudineus	Between clade	Aspergillus_glaucus	0.0868479544276315
Vertebrates	Anabas_testudineus	Between clade	Aspergillus_heteromorphus	0.105717025296372
Vertebrates	Anabas_testudineus	Between clade	Aspergillus_indologenus	0.0990117272175859
Vertebrates	Anabas_testudineus	Between clade	Aspergillus_japonicus	0.100819016769659
Vertebrates	Anabas_testudineus	Between clade	Aspergillus_lacticoffeatus	0.105619303487433
Vertebrates	Anabas_testudineus	Between clade	Aspergillus_luchuensis	0.0862493549576063
Vertebrates	Anabas_testudineus	Between clade	Aspergillus_neoniger	0.108343296446016
Vertebrates	Anabas_testudineus	Between clade	Aspergillus_nidulans	0.104724128848291
Vertebrates	Anabas_testudineus	Between clade	Aspergillus_novofumigatus	0.0772740889443482
Vertebrates	Anabas_testudineus	Between clade	Aspergillus_ochraceoroseus	0.080917949037806
Vertebrates	Anabas_testudineus	Between clade	Aspergillus_oryzae	0.0879411495889509
Vertebrates	Anabas_testudineus	Between clade	Aspergillus_piperis	0.105128100188278
Vertebrates	Anabas_testudineus	Between clade	Aspergillus_ruber	0.0918084129799294
Vertebrates	Anabas_testudineus	Between clade	Aspergillus_saccharolyticus	0.0952291136800562
Vertebrates	Anabas_testudineus	Between clade	Aspergillus_sclerotiicarbonarius	0.110815829464534
Vertebrates	Anabas_testudineus	Between clade	Aspergillus_sclerotioniger	0.103252300649999
Vertebrates	Anabas_testudineus	Between clade	Aspergillus_steynii	0.0953167423586786
Vertebrates	Anabas_testudineus	Between clade	Aspergillus_sydowii	0.0849634239025084
Vertebrates	Anabas_testudineus	Between clade	Aspergillus_taichungensis	0.0902909286107146
Vertebrates	Anabas_testudineus	Between clade	Aspergillus_tubingensis	0.0916549088819102
Vertebrates	Anabas_testudineus	Between clade	Aspergillus_uvarum	0.0988587613339171
Vertebrates	Anabas_testudineus	Between clade	Aspergillus_vadensis	0.104043239522277
Vertebrates	Anabas_testudineus	Between clade	Aspergillus_versicolor	0.089892350429853
Vertebrates	Anabas_testudineus	Between clade	Aspergillus_violaceofuscus	0.0993793413039595
Vertebrates	Anabas_testudineus	Between clade	Aspergillus_wentii	0.0907212850012474
Vertebrates	Anabas_testudineus	Between clade	Aureobasidium_pullulans	0.090626666447437
Vertebrates	Anabas_testudineus	Between clade	Aureobasidium_subglaciale	0.0786496252006213
Vertebrates	Anabas_testudineus	Between clade	Babjeviella_inositovora	0.138988770523186
Vertebrates	Anabas_testudineus	Between clade	Basidiobolus_meristosporus	0.0879691004088311
Vertebrates	Anabas_testudineus	Between clade	Batrachochytrium_salamandrivorans	0.106160440304113
Vertebrates	Anabas_testudineus	Between clade	Baudoinia_panamericana	0.0683351485193971
Vertebrates	Anabas_testudineus	Between clade	Beauveria_bassiana	0.0936792071865603
Vertebrates	Anabas_testudineus	Between clade	Bipolaris_maydis	0.105849922858996
Vertebrates	Anabas_testudineus	Between clade	Bipolaris_sorokiniana	0.101991720637347
Vertebrates	Anabas_testudineus	Between clade	Blastomyces_dermatitidis	0.0645620777265031
Vertebrates	Anabas_testudineus	Between clade	Blastomyces_gilchristii	0.065613785783753
Vertebrates	Anabas_testudineus	Between clade	Blumeria_graminis	0.0870123155030671
Vertebrates	Anabas_testudineus	Between clade	Botryobasidium_botryosum	0.0988886029528154
Vertebrates	Anabas_testudineus	Between clade	Botrytis_cinerea	0.107960304186866
Vertebrates	Anabas_testudineus	Between clade	Cadophora_sp	0.0761475803878038
Vertebrates	Anabas_testudineus	Between clade	Calocera_cornea	0.0979158543969247
Vertebrates	Anabas_testudineus	Between clade	Calocera_viscosa	0.0883739096426775
Vertebrates	Anabas_testudineus	Between clade	Candida_maltosa	0.17680810910497
Vertebrates	Anabas_testudineus	Between clade	Catenaria_anguillulae	0.122169991505997
Vertebrates	Anabas_testudineus	Between clade	Ceraceosorus_guamensis	0.0881801835644302
Vertebrates	Anabas_testudineus	Between clade	Cercospora_beticola	0.0991623136756155
Vertebrates	Anabas_testudineus	Between clade	Cladophialophora_immunda	0.0717032804143063
Vertebrates	Anabas_testudineus	Between clade	Clohesyomyces_aquaticus	0.084579902308339
Vertebrates	Anabas_testudineus	Between clade	Coccidioides_immitis	0.0621401318450061
Vertebrates	Anabas_testudineus	Between clade	Coccidioides_posadasii	0.0586975354454585
Vertebrates	Anabas_testudineus	Between clade	Colletotrichum_incanum	0.0920726142626607
Vertebrates	Anabas_testudineus	Between clade	Conidiobolus_coronatus	0.23919491967551
Vertebrates	Anabas_testudineus	Between clade	Coniella_lustricola	0.0711295776436629
Vertebrates	Anabas_testudineus	Between clade	Coniochaeta_ligniaria	0.0747402256712595
Vertebrates	Anabas_testudineus	Between clade	Corynespora_cassiicola	0.0955196281585133
Vertebrates	Anabas_testudineus	Between clade	Cryptococcus_amylolentus	0.144689525046724
Vertebrates	Anabas_testudineus	Between clade	Cryptococcus_neoformans	0.113990592319757
Vertebrates	Anabas_testudineus	Between clade	Cutaneotrichosporon_oleaginosum	0.156337188316698
Vertebrates	Anabas_testudineus	Between clade	Cyberlindnera_jadinii	0.093753010043929
Vertebrates	Anabas_testudineus	Between clade	Cylindrobasidium_torrendii	0.118268969858209
Vertebrates	Anabas_testudineus	Between clade	Dacryopinax_primogenitus	0.0745081178465581
Vertebrates	Anabas_testudineus	Between clade	Daedalea_quercina	0.104547891380913
Vertebrates	Anabas_testudineus	Between clade	Daldinia_sp	0.0789811397210984
Vertebrates	Anabas_testudineus	Between clade	Dichomitus_squalens	0.110551194767838
Vertebrates	Anabas_testudineus	Between clade	Dothistroma_septosporum	0.0763462826619073
Vertebrates	Anabas_testudineus	Between clade	Edhazardia_aedis	0.219256949035389
Vertebrates	Anabas_testudineus	Between clade	Elaphomyces_granulatus	0.0556564166133725
Vertebrates	Anabas_testudineus	Between clade	Exidia_glandulosa	0.130059180535104
Vertebrates	Anabas_testudineus	Between clade	Exophiala_dermatitidis	0.0765313698195048
Vertebrates	Anabas_testudineus	Between clade	Exophiala_mesophila	0.0996844142746615
Vertebrates	Anabas_testudineus	Between clade	Exophiala_oligosperma	0.0734047755061313
Vertebrates	Anabas_testudineus	Between clade	Exophiala_sideris	0.0764028246417912
Vertebrates	Anabas_testudineus	Between clade	Exophiala_xenobiotica	0.0742634300003049
Vertebrates	Anabas_testudineus	Between clade	Exserohilum_turcica	0.127612664758736
Vertebrates	Anabas_testudineus	Between clade	Fibularhizoctonia_sp	0.10148259555053
Vertebrates	Anabas_testudineus	Between clade	Fusarium_culmorum	0.103567447576537
Vertebrates	Anabas_testudineus	Between clade	Fusarium_graminearum	0.114598717625468
Vertebrates	Anabas_testudineus	Between clade	Fusarium_oxysporum	0.0951091684077278
Vertebrates	Anabas_testudineus	Between clade	Fusarium_verticillioides	0.0970419527612944
Vertebrates	Anabas_testudineus	Between clade	Gaeumannomyces_graminis	0.0983799506796231
Vertebrates	Anabas_testudineus	Between clade	Galerina_marginata	0.0993280631721707
Vertebrates	Anabas_testudineus	Between clade	Gelatoporia_subvermispora	0.0994115880543688
Vertebrates	Anabas_testudineus	Between clade	Gloeophyllum_trabeum	0.0984797910560734
Vertebrates	Anabas_testudineus	Between clade	Gonapodya_prolifera	0.105897390336384
Vertebrates	Anabas_testudineus	Between clade	Gymnopus_luxurians	0.109056466066196
Vertebrates	Anabas_testudineus	Between clade	Hanseniaspora_valbyensis	0.24869849744168
Vertebrates	Anabas_testudineus	Between clade	Hebeloma_cylindrosporum	0.0933141305080687
Vertebrates	Anabas_testudineus	Between clade	Hesseltinella_vesiculosa	0.105379933533631
Vertebrates	Anabas_testudineus	Between clade	Heterobasidion_irregulare	0.100387310475628
Vertebrates	Anabas_testudineus	Between clade	Hydnomerulius_pinastri	0.0904486857275247
Vertebrates	Anabas_testudineus	Between clade	Hypholoma_sublateritium	0.101515624635246
Vertebrates	Anabas_testudineus	Between clade	Hyphopichia_burtonii	0.118242122241251
Vertebrates	Anabas_testudineus	Between clade	Hypoxylon_sp	0.0823421905106895
Vertebrates	Anabas_testudineus	Between clade	Jaapia_argillacea	0.0966758610863602
Vertebrates	Anabas_testudineus	Between clade	Jaminaea_rosea	0.124556660303468
Vertebrates	Anabas_testudineus	Between clade	Kockovaella_imperatae	0.109344285708464
Vertebrates	Anabas_testudineus	Between clade	Komagataella_pastoris	0.120287830403002
Vertebrates	Anabas_testudineus	Between clade	Komagataella_phaffii	0.117232600245382
Vertebrates	Anabas_testudineus	Between clade	Laccaria_amethystina	0.0996225908730972
Vertebrates	Anabas_testudineus	Between clade	Laetiporus_sulphureus	0.100432807176257
Vertebrates	Anabas_testudineus	Between clade	Leucosporidium_creatinivorum	0.101125244048349
Vertebrates	Anabas_testudineus	Between clade	Lichtheimia_ramosa	0.136107384693732
Vertebrates	Anabas_testudineus	Between clade	Lipomyces_starkeyi	0.0767378109310369
Vertebrates	Anabas_testudineus	Between clade	Lobosporangium_transversale	0.106367944065883
Vertebrates	Anabas_testudineus	Between clade	Magnaporthe_oryzae	0.0865750510904849
Vertebrates	Anabas_testudineus	Between clade	Magnaporthe_poae	0.0854904835652189
Vertebrates	Anabas_testudineus	Between clade	Malassezia_sympodialis	0.113589009944528
Vertebrates	Anabas_testudineus	Between clade	Meira_miltonrushii	0.107038528677195
Vertebrates	Anabas_testudineus	Between clade	Meliniomyces_bicolor	0.0625044182488317
Vertebrates	Anabas_testudineus	Between clade	Meliniomyces_variabilis	0.0717221259869741
Vertebrates	Anabas_testudineus	Between clade	Metschnikowia_bicuspidata	0.0892562456878186
Vertebrates	Anabas_testudineus	Between clade	Microbotryum_violaceum	0.113494199565049
Vertebrates	Anabas_testudineus	Between clade	Microdochium_bolleyi	0.107578193322551
Vertebrates	Anabas_testudineus	Between clade	Mixia_osmundae	0.095511528068481
Vertebrates	Anabas_testudineus	Between clade	Mortierella_elongata	0.103815545392233
Vertebrates	Anabas_testudineus	Between clade	Mycosphaerella_eumusae	0.0780374119311239
Vertebrates	Anabas_testudineus	Between clade	Nadsonia_fulvescens	0.148891059189304
Vertebrates	Anabas_testudineus	Between clade	Naematelia_encephala	0.0713966451903415
Vertebrates	Anabas_testudineus	Between clade	Neocallimastix_californiae	0.265416179479143
Vertebrates	Anabas_testudineus	Between clade	Neolecta_irregularis	0.125019642041621
Vertebrates	Anabas_testudineus	Between clade	Neolentinus_lepideus	0.0942633534954132
Vertebrates	Anabas_testudineus	Between clade	Neurospora_crassa	0.104296679536984
Vertebrates	Anabas_testudineus	Between clade	Neurospora_tetrasperma	0.112565999731369
Vertebrates	Anabas_testudineus	Between clade	Ogataea_polymorpha	0.100085276455241
Vertebrates	Anabas_testudineus	Between clade	Oidiodendron_maius	0.066798528571713
Vertebrates	Anabas_testudineus	Between clade	Paraphaeosphaeria_sporulosa	0.0937432126975846
Vertebrates	Anabas_testudineus	Between clade	Paxillus_rubicundulus	0.0915191511334455
Vertebrates	Anabas_testudineus	Between clade	Penicilliopsis_zonata	0.0727301025119886
Vertebrates	Anabas_testudineus	Between clade	Penicillium_brasilianum	0.10107507938621
Vertebrates	Anabas_testudineus	Between clade	Penicillium_chrysogenum	0.111454937352076
Vertebrates	Anabas_testudineus	Between clade	Penicillium_coprophilum	0.108404347763309
Vertebrates	Anabas_testudineus	Between clade	Penicillium_decumbens	0.116031577839412
Vertebrates	Anabas_testudineus	Between clade	Penicillium_flavigenum	0.110049036241405
Vertebrates	Anabas_testudineus	Between clade	Penicillium_nalgiovense	0.105422150650779
Vertebrates	Anabas_testudineus	Between clade	Penicillium_polonicum	0.111124135051794
Vertebrates	Anabas_testudineus	Between clade	Penicillium_roqueforti	0.0967414005523991
Vertebrates	Anabas_testudineus	Between clade	Penicillium_steckii	0.11047348144659
Vertebrates	Anabas_testudineus	Between clade	Penicillium_vulpinum	0.111762592736621
Vertebrates	Anabas_testudineus	Between clade	Peniophora_sp	0.115023261462598
Vertebrates	Anabas_testudineus	Between clade	Periconia_macrospinosa	0.0815920317176522
Vertebrates	Anabas_testudineus	Between clade	Pezoloma_ericae	0.0686197639182442
Vertebrates	Anabas_testudineus	Between clade	Phanerochaete_carnosa	0.0993731510961015
Vertebrates	Anabas_testudineus	Between clade	Phialocephala_scopiformis	0.0781895810947881
Vertebrates	Anabas_testudineus	Between clade	Phialophora_americana	0.0759166420746624
Vertebrates	Anabas_testudineus	Between clade	Phlebiopsis_gigantea	0.109238120070217
Vertebrates	Anabas_testudineus	Between clade	Pichia_membranifaciens	0.0900710033000557
Vertebrates	Anabas_testudineus	Between clade	Piloderma_croceum	0.0983546067711528
Vertebrates	Anabas_testudineus	Between clade	Piromyces_finnis	0.258855754304338
Vertebrates	Anabas_testudineus	Between clade	Pisolithus_microcarpus	0.0882009116210903
Vertebrates	Anabas_testudineus	Between clade	Pisolithus_tinctorius	0.089579871501705
Vertebrates	Anabas_testudineus	Between clade	Pneumocystis_carinii	0.205003461037153
Vertebrates	Anabas_testudineus	Between clade	Pneumocystis_murina	0.210127273623094
Vertebrates	Anabas_testudineus	Between clade	Protomyces_lactucaedebilis	0.0906158294582069
Vertebrates	Anabas_testudineus	Between clade	Pseudocercospora_fijiensis	0.078673068768344
Vertebrates	Anabas_testudineus	Between clade	Pseudocercospora_musae	0.0772129269429788
Vertebrates	Anabas_testudineus	Between clade	Pseudogymnoascus_destructans	0.0785495793383977
Vertebrates	Anabas_testudineus	Between clade	Pseudogymnoascus_verrucosus	0.0872749940780098
Vertebrates	Anabas_testudineus	Between clade	Pseudomassariella_vexata	0.0686672953162752
Vertebrates	Anabas_testudineus	Between clade	Pseudomicrostroma_glucosiphilum	0.106024591066853
Vertebrates	Anabas_testudineus	Between clade	Puccinia_graminis	0.0741390750852382
Vertebrates	Anabas_testudineus	Between clade	Puccinia_striiformis	0.0699335064582488
Vertebrates	Anabas_testudineus	Between clade	Pyrenochaeta_sp	0.0987590447637124
Vertebrates	Anabas_testudineus	Between clade	Rhizoclosmatium_globosum	0.125299544857341
Vertebrates	Anabas_testudineus	Between clade	Rhizophagus_irregularis	0.182390936084103
Vertebrates	Anabas_testudineus	Between clade	Rhizopogon_vinicolor	0.0993560602713318
Vertebrates	Anabas_testudineus	Between clade	Rhizopus_microsporus	0.155691587969931
Vertebrates	Anabas_testudineus	Between clade	Rhodotorula_graminis	0.187028947075727
Vertebrates	Anabas_testudineus	Between clade	Rhodotorula_taiwanensis	0.116470258652197
Vertebrates	Anabas_testudineus	Between clade	Saccharomyces_cerevisiae	0.128310807513227
Vertebrates	Anabas_testudineus	Between clade	Saitoella_complicata	0.0780745855360237
Vertebrates	Anabas_testudineus	Between clade	Schizopora_paradoxa	0.0806388668458638
Vertebrates	Anabas_testudineus	Between clade	Schizosaccharomyces_cryophilus	0.124811770814927
Vertebrates	Anabas_testudineus	Between clade	Schizosaccharomyces_japonicus	0.0984442471179891
Vertebrates	Anabas_testudineus	Between clade	Schizosaccharomyces_octosporus	0.130755319133451
Vertebrates	Anabas_testudineus	Between clade	Schizosaccharomyces_pombe	0.133708275296561
Vertebrates	Anabas_testudineus	Between clade	Scleroderma_citrinum	0.0904741749057168
Vertebrates	Anabas_testudineus	Between clade	Serendipita_vermifera	0.0865925430886079
Vertebrates	Anabas_testudineus	Between clade	Serpula_lacrymans	0.0948272800876403
Vertebrates	Anabas_testudineus	Between clade	Sistotremastrum_niveocremeum	0.10122022825879
Vertebrates	Anabas_testudineus	Between clade	Sistotremastrum_suecicum	0.0970880329579056
Vertebrates	Anabas_testudineus	Between clade	Sordaria_macrospora	0.117902891547448
Vertebrates	Anabas_testudineus	Between clade	Spathaspora_passalidarum	0.140200372439889
Vertebrates	Anabas_testudineus	Between clade	Sphaerulina_musiva	0.0921363499149269
Vertebrates	Anabas_testudineus	Between clade	Spizellomyces_punctatus	0.0686984226802675
Vertebrates	Anabas_testudineus	Between clade	Stagonospora_sp	0.101309009352994
Vertebrates	Anabas_testudineus	Between clade	Suhomyces_tanzawaensis	0.116092206923421
Vertebrates	Anabas_testudineus	Between clade	Suillus_luteus	0.0970784435240143
Vertebrates	Anabas_testudineus	Between clade	Syncephalastrum_racemosum	0.120211978591689
Vertebrates	Anabas_testudineus	Between clade	Talaromyces_marneffei	0.0997281048731713
Vertebrates	Anabas_testudineus	Between clade	Talaromyces_stipitatus	0.0901818760989351
Vertebrates	Anabas_testudineus	Between clade	Testicularia_cyperi	0.0809142698362177
Vertebrates	Anabas_testudineus	Between clade	Thermothelomyces_thermophila	0.0905672253520023
Vertebrates	Anabas_testudineus	Between clade	Thielavia_terrestris	0.111131906430204
Vertebrates	Anabas_testudineus	Between clade	Tilletiaria_anomala	0.077352670186702
Vertebrates	Anabas_testudineus	Between clade	Tilletiopsis_washingtonensis	0.222731022578799
Vertebrates	Anabas_testudineus	Between clade	Tolypocladium_capitatum	0.128120759171351
Vertebrates	Anabas_testudineus	Between clade	Tolypocladium_ophioglossoides	0.111244554589069
Vertebrates	Anabas_testudineus	Between clade	Tolypocladium_paradoxum	0.117665600164642
Vertebrates	Anabas_testudineus	Between clade	Torrubiella_hemipterigena	0.106280163292424
Vertebrates	Anabas_testudineus	Between clade	Tortispora_caseinolytica	0.103803556610023
Vertebrates	Anabas_testudineus	Between clade	Trametes_coccinea	0.112137272548273
Vertebrates	Anabas_testudineus	Between clade	Trichoderma_asperellum	0.0745763954497169
Vertebrates	Anabas_testudineus	Between clade	Trichoderma_atroviride	0.0911978715126321
Vertebrates	Anabas_testudineus	Between clade	Trichoderma_harzianum	0.0731287136375365
Vertebrates	Anabas_testudineus	Between clade	Trichoderma_longibrachiatum	0.079690235304668
Vertebrates	Anabas_testudineus	Between clade	Trichophyton_rubrum	0.0555606577710977
Vertebrates	Anabas_testudineus	Between clade	Tuber_borchii	0.0790139545910412
Vertebrates	Anabas_testudineus	Between clade	Tuber_magnatum	0.0702596496496337
Vertebrates	Anabas_testudineus	Between clade	Tuber_melanosporum	0.0747099522127246
Vertebrates	Anabas_testudineus	Between clade	Tulasnella_calospora	0.0850435222652447
Vertebrates	Anabas_testudineus	Between clade	Ustilaginomycotina_sp	0.0650277220019785
Vertebrates	Anabas_testudineus	Between clade	Valsa_mali	0.0858910258961732
Vertebrates	Anabas_testudineus	Between clade	Verruconis_gallopava	0.0588697304505119
Vertebrates	Anabas_testudineus	Between clade	Verticillium_dahliae	0.105243165654677
Vertebrates	Anabas_testudineus	Between clade	Verticillium_longisporum	0.107115912768403
Vertebrates	Anabas_testudineus	Between clade	Wallemia_mellicola	0.123829728776954
Vertebrates	Anabas_testudineus	Between clade	Wolfiporia_cocos	0.0981582097567267
Vertebrates	Anabas_testudineus	Between clade	Xylona_heveae	0.0718163538164343
Vertebrates	Anabas_testudineus	Between clade	Zymoseptoria_tritici	0.117892812553867
Vertebrates	Anabas_testudineus	Between clade	Aphanomyces_astaci	0.0815027122914333
Vertebrates	Anabas_testudineus	Between clade	Aphanomyces_invadans	0.104334780521665
Vertebrates	Anabas_testudineus	Between clade	Capsaspora_owczarzaki	0.105691197520105
Vertebrates	Anabas_testudineus	Between clade	Cystoisospora_suis	0.0643070301352273
Vertebrates	Anabas_testudineus	Between clade	Emiliania_huxleyi	0.149067950517459
Vertebrates	Anabas_testudineus	Between clade	Fonticula_alba	0.156686689859445
Vertebrates	Anabas_testudineus	Between clade	Leptomonas_pyrrhocoris	0.0733799549406858
Vertebrates	Anabas_testudineus	Between clade	Nannochloropsis_gaditana	0.0891233137753619
Vertebrates	Anabas_testudineus	Between clade	Phytomonas_sp	0.12975629028375
Vertebrates	Anabas_testudineus	Between clade	Phytophthora_parasitica	0.0634786447158558
Vertebrates	Anabas_testudineus	Between clade	Plasmodium_falciparum	0.250376880509244
Vertebrates	Anabas_testudineus	Between clade	Plasmodium_vivax	0.149743372265367
Vertebrates	Anabas_testudineus	Between clade	Plasmodium_yoelii	0.245607295845375
Vertebrates	Anabas_testudineus	Between clade	Pseudonitzschia_multistriata	0.0921685422516987
Vertebrates	Anabas_testudineus	Between clade	Salpingoeca_rosetta	0.106018236501229
Vertebrates	Anabas_testudineus	Between clade	Saprolegnia_diclina	0.115418578788318
Vertebrates	Anabas_testudineus	Between clade	Saprolegnia_parasitica	0.11628239157479
Vertebrates	Anabas_testudineus	Between clade	Sphaeroforma_arctica	0.0802649488112442
Vertebrates	Anabas_testudineus	Between clade	Thecamonas_trahens	0.104816371545991
Vertebrates	Anabas_testudineus	Between clade	Toxoplasma_gondii	0.066969563836943
Vertebrates	Anas_platyrhynchos_platyrhynchos	Between clade	Actinidia_chinensis	0.110369794417816
Vertebrates	Anas_platyrhynchos_platyrhynchos	Between clade	Acyrthosiphon_pisum	0.159680495497692
Vertebrates	Anas_platyrhynchos_platyrhynchos	Between clade	Aedes_aegypti	0.128529941532656
Vertebrates	Anas_platyrhynchos_platyrhynchos	Between clade	Aegilops_tauschii	0.0494096782124237
Vertebrates	Anas_platyrhynchos_platyrhynchos	Between clade	Amphimedon_queenslandica	0.146307089395102
Vertebrates	Anas_platyrhynchos_platyrhynchos	Between clade	Anopheles_gambiae	0.111057260446512
Vertebrates	Anas_platyrhynchos_platyrhynchos	Between clade	Anoplophora_glabripennis	0.195861927638685
Vertebrates	Anas_platyrhynchos_platyrhynchos	Between clade	Apis_mellifera	0.202249030506624
Vertebrates	Anas_platyrhynchos_platyrhynchos	Between clade	Arabidopsis_halleri	0.13159948835791
Vertebrates	Anas_platyrhynchos_platyrhynchos	Between clade	Arabidopsis_lyrata	0.147572095981536
Vertebrates	Anas_platyrhynchos_platyrhynchos	Between clade	Arabidopsis_thaliana	0.145524845497437
Vertebrates	Anas_platyrhynchos_platyrhynchos	Between clade	Beta_vulgaris	0.155477450725258
Vertebrates	Anas_platyrhynchos_platyrhynchos	Between clade	Bombus_terrestris	0.161777843168735
Vertebrates	Anas_platyrhynchos_platyrhynchos	Between clade	Brachypodium_distachyon	0.0669600504092899
Vertebrates	Anas_platyrhynchos_platyrhynchos	Between clade	Brassica_napus	0.130480680100516
Vertebrates	Anas_platyrhynchos_platyrhynchos	Between clade	Ciona_intestinalis	0.144204813065212
Vertebrates	Anas_platyrhynchos_platyrhynchos	Between clade	Ciona_savignyi	0.133881210615654
Vertebrates	Anas_platyrhynchos_platyrhynchos	Between clade	Cucumis_sativus	0.133972314743824
Vertebrates	Anas_platyrhynchos_platyrhynchos	Between clade	Culicoides_sonorensis	0.252009279123809
Vertebrates	Anas_platyrhynchos_platyrhynchos	Between clade	Daphnia_magna	0.124323506509603
Vertebrates	Anas_platyrhynchos_platyrhynchos	Between clade	Dendroctonus_ponderosae	0.152155664164091
Vertebrates	Anas_platyrhynchos_platyrhynchos	Between clade	Dioscorea_rotundata	0.0924334853507757
Vertebrates	Anas_platyrhynchos_platyrhynchos	Between clade	Drosophila_ananassae	0.134429052569428
Vertebrates	Anas_platyrhynchos_platyrhynchos	Between clade	Drosophila_erecta	0.11940890776662
Vertebrates	Anas_platyrhynchos_platyrhynchos	Between clade	Drosophila_grimshawi	0.16860308965372
Vertebrates	Anas_platyrhynchos_platyrhynchos	Between clade	Drosophila_melanogaster	0.130203512598215
Vertebrates	Anas_platyrhynchos_platyrhynchos	Between clade	Drosophila_mojavensis	0.160017874827133
Vertebrates	Anas_platyrhynchos_platyrhynchos	Between clade	Drosophila_pseudoobscura	0.13759605345133
Vertebrates	Anas_platyrhynchos_platyrhynchos	Between clade	Drosophila_simulans	0.126490695117875
Vertebrates	Anas_platyrhynchos_platyrhynchos	Between clade	Drosophila_virilis	0.159340295368037
Vertebrates	Anas_platyrhynchos_platyrhynchos	Between clade	Drosophila_willistoni	0.164073665521335
Vertebrates	Anas_platyrhynchos_platyrhynchos	Between clade	Drosophila_yakuba	0.12542807415317
Vertebrates	Anas_platyrhynchos_platyrhynchos	Between clade	Folsomia_candida	0.173864754095665
Vertebrates	Anas_platyrhynchos_platyrhynchos	Between clade	Glycine_max	0.11529073085185
Vertebrates	Anas_platyrhynchos_platyrhynchos	Between clade	Gossypium_raimondii	0.140571085249351
Vertebrates	Anas_platyrhynchos_platyrhynchos	Between clade	Helianthus_annuus	0.125093563913468
Vertebrates	Anas_platyrhynchos_platyrhynchos	Between clade	Heliconius_melpomene	0.18613902280076
Vertebrates	Anas_platyrhynchos_platyrhynchos	Between clade	Hordeum_vulgare	0.0462431940949628
Vertebrates	Anas_platyrhynchos_platyrhynchos	Between clade	Leersia_perrieri	0.0745563832801923
Vertebrates	Anas_platyrhynchos_platyrhynchos	Between clade	Lepeophtheirus_salmonis	0.164349040510188
Vertebrates	Anas_platyrhynchos_platyrhynchos	Between clade	Lucilia_cuprina	0.256064606934588
Vertebrates	Anas_platyrhynchos_platyrhynchos	Between clade	Manihot_esculenta	0.124848840157292
Vertebrates	Anas_platyrhynchos_platyrhynchos	Between clade	Mayetiola_destructor	0.20217021214152
Vertebrates	Anas_platyrhynchos_platyrhynchos	Between clade	Medicago_truncatula	0.161038817490676
Vertebrates	Anas_platyrhynchos_platyrhynchos	Between clade	Megaselia_scalaris	0.172284887858117
Vertebrates	Anas_platyrhynchos_platyrhynchos	Between clade	Melitaea_cinxia	0.182989691844327
Vertebrates	Anas_platyrhynchos_platyrhynchos	Between clade	Mnemiopsis_leidyi	0.079774176758148
Vertebrates	Anas_platyrhynchos_platyrhynchos	Between clade	Nicotiana_attenuata	0.157231444220389
Vertebrates	Anas_platyrhynchos_platyrhynchos	Between clade	Octopus_bimaculoides	0.141312186611598
Vertebrates	Anas_platyrhynchos_platyrhynchos	Between clade	Orchesella_cincta	0.175671304984803
Vertebrates	Anas_platyrhynchos_platyrhynchos	Between clade	Oryza_barthii	0.0749083134863706
Vertebrates	Anas_platyrhynchos_platyrhynchos	Between clade	Oryza_glumipatula	0.0772949969637722
Vertebrates	Anas_platyrhynchos_platyrhynchos	Between clade	Oryza_meridionalis	0.0893065243176804
Vertebrates	Anas_platyrhynchos_platyrhynchos	Between clade	Oryza_nivara	0.08140199537133
Vertebrates	Anas_platyrhynchos_platyrhynchos	Between clade	Oryza_punctata	0.0795463017865587
Vertebrates	Anas_platyrhynchos_platyrhynchos	Between clade	Oryza_rufipogon	0.0811371889718096
Vertebrates	Anas_platyrhynchos_platyrhynchos	Between clade	Oryza_sativa	0.0832409691659851
Vertebrates	Anas_platyrhynchos_platyrhynchos	Between clade	Panicum_hallii_fil2	0.084108893877563
Vertebrates	Anas_platyrhynchos_platyrhynchos	Between clade	Phaseolus_vulgaris	0.113046318417995
Vertebrates	Anas_platyrhynchos_platyrhynchos	Between clade	Physcomitrella_patens	0.0646026888683379
Vertebrates	Anas_platyrhynchos_platyrhynchos	Between clade	Populus_trichocarpa	0.135667700505941
Vertebrates	Anas_platyrhynchos_platyrhynchos	Between clade	Prunus_persica	0.118827520423731
Vertebrates	Anas_platyrhynchos_platyrhynchos	Between clade	Schistosoma_mansoni	0.151784017259332
Vertebrates	Anas_platyrhynchos_platyrhynchos	Between clade	Setaria_italica	0.0583970675606736
Vertebrates	Anas_platyrhynchos_platyrhynchos	Between clade	Solanum_lycopersicum	0.159245893988956
Vertebrates	Anas_platyrhynchos_platyrhynchos	Between clade	Solanum_tuberosum	0.15830083803605
Vertebrates	Anas_platyrhynchos_platyrhynchos	Between clade	Solenopsis_invicta	0.110564152805813
Vertebrates	Anas_platyrhynchos_platyrhynchos	Between clade	Sorghum_bicolor	0.071471800717417
Vertebrates	Anas_platyrhynchos_platyrhynchos	Between clade	Strigamia_maritima	0.144851947249336
Vertebrates	Anas_platyrhynchos_platyrhynchos	Between clade	Teleopsis_dalmanni	0.242473871140517
Vertebrates	Anas_platyrhynchos_platyrhynchos	Between clade	Tetranychus_urticae	0.194986942716161
Vertebrates	Anas_platyrhynchos_platyrhynchos	Between clade	Theobroma_cacao	0.121225793909467
Vertebrates	Anas_platyrhynchos_platyrhynchos	Between clade	Tribolium_castaneum	0.159485382340973
Vertebrates	Anas_platyrhynchos_platyrhynchos	Between clade	Trifolium_pratense	0.154505839324991
Vertebrates	Anas_platyrhynchos_platyrhynchos	Between clade	Triticum_aestivum	0.0959918098705631
Vertebrates	Anas_platyrhynchos_platyrhynchos	Between clade	Triticum_dicoccoides	0.047983034869909
Vertebrates	Anas_platyrhynchos_platyrhynchos	Between clade	Vigna_radiata	0.100916687374322
Vertebrates	Anas_platyrhynchos_platyrhynchos	Between clade	Vitis_vinifera	0.104478210333661
Vertebrates	Anas_platyrhynchos_platyrhynchos	Between clade	Zea_mays	0.05935514567666
Vertebrates	Anas_platyrhynchos_platyrhynchos	Between clade	Absidia_repens	0.175482120286634
Vertebrates	Anas_platyrhynchos_platyrhynchos	Between clade	Acaromyces_ingoldii	0.081456382919113
Vertebrates	Anas_platyrhynchos_platyrhynchos	Between clade	Acidomyces_richmondensis	0.0684117890185974
Vertebrates	Anas_platyrhynchos_platyrhynchos	Between clade	Agaricus_bisporus	0.114277893998472
Vertebrates	Anas_platyrhynchos_platyrhynchos	Between clade	Allomyces_macrogynus	0.182792114785903
Vertebrates	Anas_platyrhynchos_platyrhynchos	Between clade	Alternaria_alternata	0.118109138512274
Vertebrates	Anas_platyrhynchos_platyrhynchos	Between clade	Amanita_muscaria	0.0957990019630998
Vertebrates	Anas_platyrhynchos_platyrhynchos	Between clade	Amanita_thiersii	0.109238368463957
Vertebrates	Anas_platyrhynchos_platyrhynchos	Between clade	Amorphotheca_resinae	0.0988198826674137
Vertebrates	Anas_platyrhynchos_platyrhynchos	Between clade	Anaeromyces_robustus	0.325813918470376
Vertebrates	Anas_platyrhynchos_platyrhynchos	Between clade	Armillaria_gallica	0.10277577125551
Vertebrates	Anas_platyrhynchos_platyrhynchos	Between clade	Armillaria_solidipes	0.111295024116213
Vertebrates	Anas_platyrhynchos_platyrhynchos	Between clade	Ascoidea_rubescens	0.188394771983365
Vertebrates	Anas_platyrhynchos_platyrhynchos	Between clade	Aspergillus_aculeatinus	0.123811071624555
Vertebrates	Anas_platyrhynchos_platyrhynchos	Between clade	Aspergillus_aculeatus	0.138237807014599
Vertebrates	Anas_platyrhynchos_platyrhynchos	Between clade	Aspergillus_brasiliensis	0.12014353850439
Vertebrates	Anas_platyrhynchos_platyrhynchos	Between clade	Aspergillus_brunneoviolaceus	0.121247252662227
Vertebrates	Anas_platyrhynchos_platyrhynchos	Between clade	Aspergillus_campestris	0.124027344825618
Vertebrates	Anas_platyrhynchos_platyrhynchos	Between clade	Aspergillus_candidus	0.1213152993419
Vertebrates	Anas_platyrhynchos_platyrhynchos	Between clade	Aspergillus_carbonarius	0.138536710076309
Vertebrates	Anas_platyrhynchos_platyrhynchos	Between clade	Aspergillus_ellipticus	0.123157030555844
Vertebrates	Anas_platyrhynchos_platyrhynchos	Between clade	Aspergillus_eucalypticola	0.134306579240556
Vertebrates	Anas_platyrhynchos_platyrhynchos	Between clade	Aspergillus_flavus	0.139601947201935
Vertebrates	Anas_platyrhynchos_platyrhynchos	Between clade	Aspergillus_glaucus	0.119565364539348
Vertebrates	Anas_platyrhynchos_platyrhynchos	Between clade	Aspergillus_heteromorphus	0.123913518527284
Vertebrates	Anas_platyrhynchos_platyrhynchos	Between clade	Aspergillus_indologenus	0.122377301141446
Vertebrates	Anas_platyrhynchos_platyrhynchos	Between clade	Aspergillus_japonicus	0.125285143008165
Vertebrates	Anas_platyrhynchos_platyrhynchos	Between clade	Aspergillus_lacticoffeatus	0.134141341952193
Vertebrates	Anas_platyrhynchos_platyrhynchos	Between clade	Aspergillus_luchuensis	0.113697592569437
Vertebrates	Anas_platyrhynchos_platyrhynchos	Between clade	Aspergillus_neoniger	0.136900610067618
Vertebrates	Anas_platyrhynchos_platyrhynchos	Between clade	Aspergillus_nidulans	0.136044684439894
Vertebrates	Anas_platyrhynchos_platyrhynchos	Between clade	Aspergillus_novofumigatus	0.109753643603513
Vertebrates	Anas_platyrhynchos_platyrhynchos	Between clade	Aspergillus_ochraceoroseus	0.110711817874553
Vertebrates	Anas_platyrhynchos_platyrhynchos	Between clade	Aspergillus_oryzae	0.119487749396894
Vertebrates	Anas_platyrhynchos_platyrhynchos	Between clade	Aspergillus_piperis	0.133516881757542
Vertebrates	Anas_platyrhynchos_platyrhynchos	Between clade	Aspergillus_ruber	0.124765365203105
Vertebrates	Anas_platyrhynchos_platyrhynchos	Between clade	Aspergillus_saccharolyticus	0.120168478063502
Vertebrates	Anas_platyrhynchos_platyrhynchos	Between clade	Aspergillus_sclerotiicarbonarius	0.133928745787666
Vertebrates	Anas_platyrhynchos_platyrhynchos	Between clade	Aspergillus_sclerotioniger	0.128216012688491
Vertebrates	Anas_platyrhynchos_platyrhynchos	Between clade	Aspergillus_steynii	0.120428451980979
Vertebrates	Anas_platyrhynchos_platyrhynchos	Between clade	Aspergillus_sydowii	0.112871029100967
Vertebrates	Anas_platyrhynchos_platyrhynchos	Between clade	Aspergillus_taichungensis	0.116202764224644
Vertebrates	Anas_platyrhynchos_platyrhynchos	Between clade	Aspergillus_tubingensis	0.119154375884778
Vertebrates	Anas_platyrhynchos_platyrhynchos	Between clade	Aspergillus_uvarum	0.12310342740206
Vertebrates	Anas_platyrhynchos_platyrhynchos	Between clade	Aspergillus_vadensis	0.132070365813395
Vertebrates	Anas_platyrhynchos_platyrhynchos	Between clade	Aspergillus_versicolor	0.117885851674517
Vertebrates	Anas_platyrhynchos_platyrhynchos	Between clade	Aspergillus_violaceofuscus	0.124574323467865
Vertebrates	Anas_platyrhynchos_platyrhynchos	Between clade	Aspergillus_wentii	0.127183790261676
Vertebrates	Anas_platyrhynchos_platyrhynchos	Between clade	Aureobasidium_pullulans	0.124320191084879
Vertebrates	Anas_platyrhynchos_platyrhynchos	Between clade	Aureobasidium_subglaciale	0.11091552559645
Vertebrates	Anas_platyrhynchos_platyrhynchos	Between clade	Babjeviella_inositovora	0.155887432664713
Vertebrates	Anas_platyrhynchos_platyrhynchos	Between clade	Basidiobolus_meristosporus	0.121982175466838
Vertebrates	Anas_platyrhynchos_platyrhynchos	Between clade	Batrachochytrium_salamandrivorans	0.110885329610265
Vertebrates	Anas_platyrhynchos_platyrhynchos	Between clade	Baudoinia_panamericana	0.0617685242100275
Vertebrates	Anas_platyrhynchos_platyrhynchos	Between clade	Beauveria_bassiana	0.117522135449611
Vertebrates	Anas_platyrhynchos_platyrhynchos	Between clade	Bipolaris_maydis	0.131400608313556
Vertebrates	Anas_platyrhynchos_platyrhynchos	Between clade	Bipolaris_sorokiniana	0.126249982962822
Vertebrates	Anas_platyrhynchos_platyrhynchos	Between clade	Blastomyces_dermatitidis	0.0918901882213606
Vertebrates	Anas_platyrhynchos_platyrhynchos	Between clade	Blastomyces_gilchristii	0.0929640651646171
Vertebrates	Anas_platyrhynchos_platyrhynchos	Between clade	Blumeria_graminis	0.131725583559886
Vertebrates	Anas_platyrhynchos_platyrhynchos	Between clade	Botryobasidium_botryosum	0.0863550856833816
Vertebrates	Anas_platyrhynchos_platyrhynchos	Between clade	Botrytis_cinerea	0.158957908709573
Vertebrates	Anas_platyrhynchos_platyrhynchos	Between clade	Cadophora_sp	0.113196638565763
Vertebrates	Anas_platyrhynchos_platyrhynchos	Between clade	Calocera_cornea	0.0748586919976807
Vertebrates	Anas_platyrhynchos_platyrhynchos	Between clade	Calocera_viscosa	0.0763767429411306
Vertebrates	Anas_platyrhynchos_platyrhynchos	Between clade	Candida_maltosa	0.221327100465351
Vertebrates	Anas_platyrhynchos_platyrhynchos	Between clade	Catenaria_anguillulae	0.11090539883109
Vertebrates	Anas_platyrhynchos_platyrhynchos	Between clade	Ceraceosorus_guamensis	0.0992774680086544
Vertebrates	Anas_platyrhynchos_platyrhynchos	Between clade	Cercospora_beticola	0.115697442932934
Vertebrates	Anas_platyrhynchos_platyrhynchos	Between clade	Cladophialophora_immunda	0.0937843992527979
Vertebrates	Anas_platyrhynchos_platyrhynchos	Between clade	Clohesyomyces_aquaticus	0.0921518849919864
Vertebrates	Anas_platyrhynchos_platyrhynchos	Between clade	Coccidioides_immitis	0.0938309006286399
Vertebrates	Anas_platyrhynchos_platyrhynchos	Between clade	Coccidioides_posadasii	0.0876903997031177
Vertebrates	Anas_platyrhynchos_platyrhynchos	Between clade	Colletotrichum_incanum	0.114415414053784
Vertebrates	Anas_platyrhynchos_platyrhynchos	Between clade	Conidiobolus_coronatus	0.286554962294175
Vertebrates	Anas_platyrhynchos_platyrhynchos	Between clade	Coniella_lustricola	0.0751435161999165
Vertebrates	Anas_platyrhynchos_platyrhynchos	Between clade	Coniochaeta_ligniaria	0.0967438829245451
Vertebrates	Anas_platyrhynchos_platyrhynchos	Between clade	Corynespora_cassiicola	0.107047771605676
Vertebrates	Anas_platyrhynchos_platyrhynchos	Between clade	Cryptococcus_amylolentus	0.160355258116277
Vertebrates	Anas_platyrhynchos_platyrhynchos	Between clade	Cryptococcus_neoformans	0.140774192702023
Vertebrates	Anas_platyrhynchos_platyrhynchos	Between clade	Cutaneotrichosporon_oleaginosum	0.163835820676612
Vertebrates	Anas_platyrhynchos_platyrhynchos	Between clade	Cyberlindnera_jadinii	0.118493069335025
Vertebrates	Anas_platyrhynchos_platyrhynchos	Between clade	Cylindrobasidium_torrendii	0.128520436118504
Vertebrates	Anas_platyrhynchos_platyrhynchos	Between clade	Dacryopinax_primogenitus	0.0821798869029204
Vertebrates	Anas_platyrhynchos_platyrhynchos	Between clade	Daedalea_quercina	0.0809171695357892
Vertebrates	Anas_platyrhynchos_platyrhynchos	Between clade	Daldinia_sp	0.121938321863932
Vertebrates	Anas_platyrhynchos_platyrhynchos	Between clade	Dichomitus_squalens	0.0985882220951276
Vertebrates	Anas_platyrhynchos_platyrhynchos	Between clade	Dothistroma_septosporum	0.0850329019682001
Vertebrates	Anas_platyrhynchos_platyrhynchos	Between clade	Edhazardia_aedis	0.251682265400216
Vertebrates	Anas_platyrhynchos_platyrhynchos	Between clade	Elaphomyces_granulatus	0.0837796638177332
Vertebrates	Anas_platyrhynchos_platyrhynchos	Between clade	Exidia_glandulosa	0.0985204384924135
Vertebrates	Anas_platyrhynchos_platyrhynchos	Between clade	Exophiala_dermatitidis	0.0990952552418638
Vertebrates	Anas_platyrhynchos_platyrhynchos	Between clade	Exophiala_mesophila	0.12836349084493
Vertebrates	Anas_platyrhynchos_platyrhynchos	Between clade	Exophiala_oligosperma	0.104449151228492
Vertebrates	Anas_platyrhynchos_platyrhynchos	Between clade	Exophiala_sideris	0.107073825446794
Vertebrates	Anas_platyrhynchos_platyrhynchos	Between clade	Exophiala_xenobiotica	0.101969439156368
Vertebrates	Anas_platyrhynchos_platyrhynchos	Between clade	Exserohilum_turcica	0.141441510180271
Vertebrates	Anas_platyrhynchos_platyrhynchos	Between clade	Fibularhizoctonia_sp	0.0880160829531399
Vertebrates	Anas_platyrhynchos_platyrhynchos	Between clade	Fusarium_culmorum	0.142716440680274
Vertebrates	Anas_platyrhynchos_platyrhynchos	Between clade	Fusarium_graminearum	0.154225360352571
Vertebrates	Anas_platyrhynchos_platyrhynchos	Between clade	Fusarium_oxysporum	0.130599055551524
Vertebrates	Anas_platyrhynchos_platyrhynchos	Between clade	Fusarium_verticillioides	0.13317946688118
Vertebrates	Anas_platyrhynchos_platyrhynchos	Between clade	Gaeumannomyces_graminis	0.111707317537183
Vertebrates	Anas_platyrhynchos_platyrhynchos	Between clade	Galerina_marginata	0.0965597421168335
Vertebrates	Anas_platyrhynchos_platyrhynchos	Between clade	Gelatoporia_subvermispora	0.0925521138893968
Vertebrates	Anas_platyrhynchos_platyrhynchos	Between clade	Gloeophyllum_trabeum	0.0857245015864325
Vertebrates	Anas_platyrhynchos_platyrhynchos	Between clade	Gonapodya_prolifera	0.0779344489291747
Vertebrates	Anas_platyrhynchos_platyrhynchos	Between clade	Gymnopus_luxurians	0.11037231095481
Vertebrates	Anas_platyrhynchos_platyrhynchos	Between clade	Hanseniaspora_valbyensis	0.297894653343967
Vertebrates	Anas_platyrhynchos_platyrhynchos	Between clade	Hebeloma_cylindrosporum	0.0941614328956329
Vertebrates	Anas_platyrhynchos_platyrhynchos	Between clade	Hesseltinella_vesiculosa	0.123263444415916
Vertebrates	Anas_platyrhynchos_platyrhynchos	Between clade	Heterobasidion_irregulare	0.0921598659411282
Vertebrates	Anas_platyrhynchos_platyrhynchos	Between clade	Hydnomerulius_pinastri	0.0946679690746163
Vertebrates	Anas_platyrhynchos_platyrhynchos	Between clade	Hypholoma_sublateritium	0.0942986940220871
Vertebrates	Anas_platyrhynchos_platyrhynchos	Between clade	Hyphopichia_burtonii	0.166822371571242
Vertebrates	Anas_platyrhynchos_platyrhynchos	Between clade	Hypoxylon_sp	0.122729401526504
Vertebrates	Anas_platyrhynchos_platyrhynchos	Between clade	Jaapia_argillacea	0.0937517937530284
Vertebrates	Anas_platyrhynchos_platyrhynchos	Between clade	Jaminaea_rosea	0.122852237930012
Vertebrates	Anas_platyrhynchos_platyrhynchos	Between clade	Kockovaella_imperatae	0.128630566628702
Vertebrates	Anas_platyrhynchos_platyrhynchos	Between clade	Komagataella_pastoris	0.144300626301534
Vertebrates	Anas_platyrhynchos_platyrhynchos	Between clade	Komagataella_phaffii	0.144587365950798
Vertebrates	Anas_platyrhynchos_platyrhynchos	Between clade	Laccaria_amethystina	0.096388295217247
Vertebrates	Anas_platyrhynchos_platyrhynchos	Between clade	Laetiporus_sulphureus	0.0854213071471407
Vertebrates	Anas_platyrhynchos_platyrhynchos	Between clade	Leucosporidium_creatinivorum	0.0968748555493455
Vertebrates	Anas_platyrhynchos_platyrhynchos	Between clade	Lichtheimia_ramosa	0.158074390638712
Vertebrates	Anas_platyrhynchos_platyrhynchos	Between clade	Lipomyces_starkeyi	0.0995006669906859
Vertebrates	Anas_platyrhynchos_platyrhynchos	Between clade	Lobosporangium_transversale	0.138831725125306
Vertebrates	Anas_platyrhynchos_platyrhynchos	Between clade	Magnaporthe_oryzae	0.119671718590594
Vertebrates	Anas_platyrhynchos_platyrhynchos	Between clade	Magnaporthe_poae	0.0970327058561118
Vertebrates	Anas_platyrhynchos_platyrhynchos	Between clade	Malassezia_sympodialis	0.0896713069597783
Vertebrates	Anas_platyrhynchos_platyrhynchos	Between clade	Meira_miltonrushii	0.156825738180901
Vertebrates	Anas_platyrhynchos_platyrhynchos	Between clade	Meliniomyces_bicolor	0.0898231445841756
Vertebrates	Anas_platyrhynchos_platyrhynchos	Between clade	Meliniomyces_variabilis	0.10547592382656
Vertebrates	Anas_platyrhynchos_platyrhynchos	Between clade	Metschnikowia_bicuspidata	0.106717802878384
Vertebrates	Anas_platyrhynchos_platyrhynchos	Between clade	Microbotryum_violaceum	0.11843037593711
Vertebrates	Anas_platyrhynchos_platyrhynchos	Between clade	Microdochium_bolleyi	0.1164862619522
Vertebrates	Anas_platyrhynchos_platyrhynchos	Between clade	Mixia_osmundae	0.0559440753852775
Vertebrates	Anas_platyrhynchos_platyrhynchos	Between clade	Mortierella_elongata	0.12616686941006
Vertebrates	Anas_platyrhynchos_platyrhynchos	Between clade	Mycosphaerella_eumusae	0.0994769314064267
Vertebrates	Anas_platyrhynchos_platyrhynchos	Between clade	Nadsonia_fulvescens	0.192853255701509
Vertebrates	Anas_platyrhynchos_platyrhynchos	Between clade	Naematelia_encephala	0.113452985561697
Vertebrates	Anas_platyrhynchos_platyrhynchos	Between clade	Neocallimastix_californiae	0.31497231636835
Vertebrates	Anas_platyrhynchos_platyrhynchos	Between clade	Neolecta_irregularis	0.125254395986677
Vertebrates	Anas_platyrhynchos_platyrhynchos	Between clade	Neolentinus_lepideus	0.0839696342975317
Vertebrates	Anas_platyrhynchos_platyrhynchos	Between clade	Neurospora_crassa	0.135352186771207
Vertebrates	Anas_platyrhynchos_platyrhynchos	Between clade	Neurospora_tetrasperma	0.146592406978146
Vertebrates	Anas_platyrhynchos_platyrhynchos	Between clade	Ogataea_polymorpha	0.116438214281803
Vertebrates	Anas_platyrhynchos_platyrhynchos	Between clade	Oidiodendron_maius	0.098232133924388
Vertebrates	Anas_platyrhynchos_platyrhynchos	Between clade	Paraphaeosphaeria_sporulosa	0.109000618692511
Vertebrates	Anas_platyrhynchos_platyrhynchos	Between clade	Paxillus_rubicundulus	0.0879922476204863
Vertebrates	Anas_platyrhynchos_platyrhynchos	Between clade	Penicilliopsis_zonata	0.0999843374441677
Vertebrates	Anas_platyrhynchos_platyrhynchos	Between clade	Penicillium_brasilianum	0.127257247680648
Vertebrates	Anas_platyrhynchos_platyrhynchos	Between clade	Penicillium_chrysogenum	0.141931620381313
Vertebrates	Anas_platyrhynchos_platyrhynchos	Between clade	Penicillium_coprophilum	0.144148166653397
Vertebrates	Anas_platyrhynchos_platyrhynchos	Between clade	Penicillium_decumbens	0.143439205605785
Vertebrates	Anas_platyrhynchos_platyrhynchos	Between clade	Penicillium_flavigenum	0.143068600590107
Vertebrates	Anas_platyrhynchos_platyrhynchos	Between clade	Penicillium_nalgiovense	0.1393421462846
Vertebrates	Anas_platyrhynchos_platyrhynchos	Between clade	Penicillium_polonicum	0.147404375083494
Vertebrates	Anas_platyrhynchos_platyrhynchos	Between clade	Penicillium_roqueforti	0.128446957601188
Vertebrates	Anas_platyrhynchos_platyrhynchos	Between clade	Penicillium_steckii	0.146723683590681
Vertebrates	Anas_platyrhynchos_platyrhynchos	Between clade	Penicillium_vulpinum	0.14836787268771
Vertebrates	Anas_platyrhynchos_platyrhynchos	Between clade	Peniophora_sp	0.10174704149101
Vertebrates	Anas_platyrhynchos_platyrhynchos	Between clade	Periconia_macrospinosa	0.109068719309606
Vertebrates	Anas_platyrhynchos_platyrhynchos	Between clade	Pezoloma_ericae	0.105200510325383
Vertebrates	Anas_platyrhynchos_platyrhynchos	Between clade	Phanerochaete_carnosa	0.085916560632982
Vertebrates	Anas_platyrhynchos_platyrhynchos	Between clade	Phialocephala_scopiformis	0.11801607669585
Vertebrates	Anas_platyrhynchos_platyrhynchos	Between clade	Phialophora_americana	0.0954363855386668
Vertebrates	Anas_platyrhynchos_platyrhynchos	Between clade	Phlebiopsis_gigantea	0.0915447141905434
Vertebrates	Anas_platyrhynchos_platyrhynchos	Between clade	Pichia_membranifaciens	0.123406660164325
Vertebrates	Anas_platyrhynchos_platyrhynchos	Between clade	Piloderma_croceum	0.0964029287784128
Vertebrates	Anas_platyrhynchos_platyrhynchos	Between clade	Piromyces_finnis	0.308687029872165
Vertebrates	Anas_platyrhynchos_platyrhynchos	Between clade	Pisolithus_microcarpus	0.0728251949945154
Vertebrates	Anas_platyrhynchos_platyrhynchos	Between clade	Pisolithus_tinctorius	0.0742670384584476
Vertebrates	Anas_platyrhynchos_platyrhynchos	Between clade	Pneumocystis_carinii	0.24122585638776
Vertebrates	Anas_platyrhynchos_platyrhynchos	Between clade	Pneumocystis_murina	0.244809605146516
Vertebrates	Anas_platyrhynchos_platyrhynchos	Between clade	Protomyces_lactucaedebilis	0.0753163024440596
Vertebrates	Anas_platyrhynchos_platyrhynchos	Between clade	Pseudocercospora_fijiensis	0.0935567542281298
Vertebrates	Anas_platyrhynchos_platyrhynchos	Between clade	Pseudocercospora_musae	0.0949462953203381
Vertebrates	Anas_platyrhynchos_platyrhynchos	Between clade	Pseudogymnoascus_destructans	0.104654907772597
Vertebrates	Anas_platyrhynchos_platyrhynchos	Between clade	Pseudogymnoascus_verrucosus	0.117650071057737
Vertebrates	Anas_platyrhynchos_platyrhynchos	Between clade	Pseudomassariella_vexata	0.0925953143697761
Vertebrates	Anas_platyrhynchos_platyrhynchos	Between clade	Pseudomicrostroma_glucosiphilum	0.110081222724
Vertebrates	Anas_platyrhynchos_platyrhynchos	Between clade	Puccinia_graminis	0.103469576700338
Vertebrates	Anas_platyrhynchos_platyrhynchos	Between clade	Puccinia_striiformis	0.108111292499971
Vertebrates	Anas_platyrhynchos_platyrhynchos	Between clade	Pyrenochaeta_sp	0.120485810025443
Vertebrates	Anas_platyrhynchos_platyrhynchos	Between clade	Rhizoclosmatium_globosum	0.138816107145157
Vertebrates	Anas_platyrhynchos_platyrhynchos	Between clade	Rhizophagus_irregularis	0.227028060263505
Vertebrates	Anas_platyrhynchos_platyrhynchos	Between clade	Rhizopogon_vinicolor	0.101399684754089
Vertebrates	Anas_platyrhynchos_platyrhynchos	Between clade	Rhizopus_microsporus	0.18999849587101
Vertebrates	Anas_platyrhynchos_platyrhynchos	Between clade	Rhodotorula_graminis	0.156347318592793
Vertebrates	Anas_platyrhynchos_platyrhynchos	Between clade	Rhodotorula_taiwanensis	0.0803977397273737
Vertebrates	Anas_platyrhynchos_platyrhynchos	Between clade	Saccharomyces_cerevisiae	0.175794650345468
Vertebrates	Anas_platyrhynchos_platyrhynchos	Between clade	Saitoella_complicata	0.0976150490125251
Vertebrates	Anas_platyrhynchos_platyrhynchos	Between clade	Schizopora_paradoxa	0.0736330451814509
Vertebrates	Anas_platyrhynchos_platyrhynchos	Between clade	Schizosaccharomyces_cryophilus	0.171259732535964
Vertebrates	Anas_platyrhynchos_platyrhynchos	Between clade	Schizosaccharomyces_japonicus	0.143658979195595
Vertebrates	Anas_platyrhynchos_platyrhynchos	Between clade	Schizosaccharomyces_octosporus	0.178137722177497
Vertebrates	Anas_platyrhynchos_platyrhynchos	Between clade	Schizosaccharomyces_pombe	0.180227949814777
Vertebrates	Anas_platyrhynchos_platyrhynchos	Between clade	Scleroderma_citrinum	0.0800453832764219
Vertebrates	Anas_platyrhynchos_platyrhynchos	Between clade	Serendipita_vermifera	0.094257320683265
Vertebrates	Anas_platyrhynchos_platyrhynchos	Between clade	Serpula_lacrymans	0.10173791888326
Vertebrates	Anas_platyrhynchos_platyrhynchos	Between clade	Sistotremastrum_niveocremeum	0.0951713055304736
Vertebrates	Anas_platyrhynchos_platyrhynchos	Between clade	Sistotremastrum_suecicum	0.0900589185896123
Vertebrates	Anas_platyrhynchos_platyrhynchos	Between clade	Sordaria_macrospora	0.149800791059755
Vertebrates	Anas_platyrhynchos_platyrhynchos	Between clade	Spathaspora_passalidarum	0.182872300909689
Vertebrates	Anas_platyrhynchos_platyrhynchos	Between clade	Sphaerulina_musiva	0.108101214253868
Vertebrates	Anas_platyrhynchos_platyrhynchos	Between clade	Spizellomyces_punctatus	0.101247223871937
Vertebrates	Anas_platyrhynchos_platyrhynchos	Between clade	Stagonospora_sp	0.126258136292482
Vertebrates	Anas_platyrhynchos_platyrhynchos	Between clade	Suhomyces_tanzawaensis	0.138180571556495
Vertebrates	Anas_platyrhynchos_platyrhynchos	Between clade	Suillus_luteus	0.101936633461714
Vertebrates	Anas_platyrhynchos_platyrhynchos	Between clade	Syncephalastrum_racemosum	0.124376157654934
Vertebrates	Anas_platyrhynchos_platyrhynchos	Between clade	Talaromyces_marneffei	0.144379100472206
Vertebrates	Anas_platyrhynchos_platyrhynchos	Between clade	Talaromyces_stipitatus	0.133929206593901
Vertebrates	Anas_platyrhynchos_platyrhynchos	Between clade	Testicularia_cyperi	0.0976905607914707
Vertebrates	Anas_platyrhynchos_platyrhynchos	Between clade	Thermothelomyces_thermophila	0.106079656297366
Vertebrates	Anas_platyrhynchos_platyrhynchos	Between clade	Thielavia_terrestris	0.119364823089667
Vertebrates	Anas_platyrhynchos_platyrhynchos	Between clade	Tilletiaria_anomala	0.0863932665399673
Vertebrates	Anas_platyrhynchos_platyrhynchos	Between clade	Tilletiopsis_washingtonensis	0.18517261123433
Vertebrates	Anas_platyrhynchos_platyrhynchos	Between clade	Tolypocladium_capitatum	0.124886435631749
Vertebrates	Anas_platyrhynchos_platyrhynchos	Between clade	Tolypocladium_ophioglossoides	0.116199690536503
Vertebrates	Anas_platyrhynchos_platyrhynchos	Between clade	Tolypocladium_paradoxum	0.126574779971548
Vertebrates	Anas_platyrhynchos_platyrhynchos	Between clade	Torrubiella_hemipterigena	0.134834574885427
Vertebrates	Anas_platyrhynchos_platyrhynchos	Between clade	Tortispora_caseinolytica	0.134872969812179
Vertebrates	Anas_platyrhynchos_platyrhynchos	Between clade	Trametes_coccinea	0.0919212131782115
Vertebrates	Anas_platyrhynchos_platyrhynchos	Between clade	Trichoderma_asperellum	0.0992389754620299
Vertebrates	Anas_platyrhynchos_platyrhynchos	Between clade	Trichoderma_atroviride	0.117816842575166
Vertebrates	Anas_platyrhynchos_platyrhynchos	Between clade	Trichoderma_harzianum	0.0980899015666878
Vertebrates	Anas_platyrhynchos_platyrhynchos	Between clade	Trichoderma_longibrachiatum	0.0854047435255664
Vertebrates	Anas_platyrhynchos_platyrhynchos	Between clade	Trichophyton_rubrum	0.055789618015388
Vertebrates	Anas_platyrhynchos_platyrhynchos	Between clade	Tuber_borchii	0.0984839060857686
Vertebrates	Anas_platyrhynchos_platyrhynchos	Between clade	Tuber_magnatum	0.104199831814874
Vertebrates	Anas_platyrhynchos_platyrhynchos	Between clade	Tuber_melanosporum	0.109609897361262
Vertebrates	Anas_platyrhynchos_platyrhynchos	Between clade	Tulasnella_calospora	0.0787488833590403
Vertebrates	Anas_platyrhynchos_platyrhynchos	Between clade	Ustilaginomycotina_sp	0.0732135988730488
Vertebrates	Anas_platyrhynchos_platyrhynchos	Between clade	Valsa_mali	0.122456653804969
Vertebrates	Anas_platyrhynchos_platyrhynchos	Between clade	Verruconis_gallopava	0.0855013105816837
Vertebrates	Anas_platyrhynchos_platyrhynchos	Between clade	Verticillium_dahliae	0.11807721809835
Vertebrates	Anas_platyrhynchos_platyrhynchos	Between clade	Verticillium_longisporum	0.124859497404358
Vertebrates	Anas_platyrhynchos_platyrhynchos	Between clade	Wallemia_mellicola	0.159284391420674
Vertebrates	Anas_platyrhynchos_platyrhynchos	Between clade	Wolfiporia_cocos	0.0880816963870252
Vertebrates	Anas_platyrhynchos_platyrhynchos	Between clade	Xylona_heveae	0.109176989790113
Vertebrates	Anas_platyrhynchos_platyrhynchos	Between clade	Zymoseptoria_tritici	0.135675311145862
Vertebrates	Anas_platyrhynchos_platyrhynchos	Between clade	Aphanomyces_astaci	0.0748755665390857
Vertebrates	Anas_platyrhynchos_platyrhynchos	Between clade	Aphanomyces_invadans	0.0591890767018214
Vertebrates	Anas_platyrhynchos_platyrhynchos	Between clade	Capsaspora_owczarzaki	0.104013330023191
Vertebrates	Anas_platyrhynchos_platyrhynchos	Between clade	Cystoisospora_suis	0.0615788477536771
Vertebrates	Anas_platyrhynchos_platyrhynchos	Between clade	Emiliania_huxleyi	0.09472681949976
Vertebrates	Anas_platyrhynchos_platyrhynchos	Between clade	Fonticula_alba	0.140429250432303
Vertebrates	Anas_platyrhynchos_platyrhynchos	Between clade	Leptomonas_pyrrhocoris	0.0843523070507538
Vertebrates	Anas_platyrhynchos_platyrhynchos	Between clade	Nannochloropsis_gaditana	0.0673908191375136
Vertebrates	Anas_platyrhynchos_platyrhynchos	Between clade	Phytomonas_sp	0.150830099782305
Vertebrates	Anas_platyrhynchos_platyrhynchos	Between clade	Phytophthora_parasitica	0.0591718249645448
Vertebrates	Anas_platyrhynchos_platyrhynchos	Between clade	Plasmodium_falciparum	0.298041687715317
Vertebrates	Anas_platyrhynchos_platyrhynchos	Between clade	Plasmodium_vivax	0.180485798051459
Vertebrates	Anas_platyrhynchos_platyrhynchos	Between clade	Plasmodium_yoelii	0.292568327178276
Vertebrates	Anas_platyrhynchos_platyrhynchos	Between clade	Pseudonitzschia_multistriata	0.117615013779473
Vertebrates	Anas_platyrhynchos_platyrhynchos	Between clade	Salpingoeca_rosetta	0.102594954285334
Vertebrates	Anas_platyrhynchos_platyrhynchos	Between clade	Saprolegnia_diclina	0.0832229085013497
Vertebrates	Anas_platyrhynchos_platyrhynchos	Between clade	Saprolegnia_parasitica	0.0856100192543086
Vertebrates	Anas_platyrhynchos_platyrhynchos	Between clade	Sphaeroforma_arctica	0.116835010577106
Vertebrates	Anas_platyrhynchos_platyrhynchos	Between clade	Thecamonas_trahens	0.0732187682320554
Vertebrates	Anas_platyrhynchos_platyrhynchos	Between clade	Toxoplasma_gondii	0.0772782588970596
Vertebrates	Anolis_carolinensis	Between clade	Actinidia_chinensis	0.105712434004458
Vertebrates	Anolis_carolinensis	Between clade	Acyrthosiphon_pisum	0.153434415735185
Vertebrates	Anolis_carolinensis	Between clade	Aedes_aegypti	0.116536817791106
Vertebrates	Anolis_carolinensis	Between clade	Aegilops_tauschii	0.0564751165794204
Vertebrates	Anolis_carolinensis	Between clade	Amphimedon_queenslandica	0.134072854954782
Vertebrates	Anolis_carolinensis	Between clade	Anopheles_gambiae	0.0982001209262805
Vertebrates	Anolis_carolinensis	Between clade	Anoplophora_glabripennis	0.18527165178628
Vertebrates	Anolis_carolinensis	Between clade	Apis_mellifera	0.191835123335625
Vertebrates	Anolis_carolinensis	Between clade	Arabidopsis_halleri	0.122628076941158
Vertebrates	Anolis_carolinensis	Between clade	Arabidopsis_lyrata	0.136760205483913
Vertebrates	Anolis_carolinensis	Between clade	Arabidopsis_thaliana	0.135651036979385
Vertebrates	Anolis_carolinensis	Between clade	Beta_vulgaris	0.145460498483122
Vertebrates	Anolis_carolinensis	Between clade	Bombus_terrestris	0.15291767915027
Vertebrates	Anolis_carolinensis	Between clade	Brachypodium_distachyon	0.072927317035997
Vertebrates	Anolis_carolinensis	Between clade	Brassica_napus	0.120981168125822
Vertebrates	Anolis_carolinensis	Between clade	Ciona_intestinalis	0.139129505244876
Vertebrates	Anolis_carolinensis	Between clade	Ciona_savignyi	0.129542614722514
Vertebrates	Anolis_carolinensis	Between clade	Cucumis_sativus	0.127294801938824
Vertebrates	Anolis_carolinensis	Between clade	Culicoides_sonorensis	0.242601128692117
Vertebrates	Anolis_carolinensis	Between clade	Daphnia_magna	0.12273863989994
Vertebrates	Anolis_carolinensis	Between clade	Dendroctonus_ponderosae	0.141509276019023
Vertebrates	Anolis_carolinensis	Between clade	Dioscorea_rotundata	0.0937628197311465
Vertebrates	Anolis_carolinensis	Between clade	Drosophila_ananassae	0.121853820239874
Vertebrates	Anolis_carolinensis	Between clade	Drosophila_erecta	0.106017506038047
Vertebrates	Anolis_carolinensis	Between clade	Drosophila_grimshawi	0.157146392909377
Vertebrates	Anolis_carolinensis	Between clade	Drosophila_melanogaster	0.116937166019119
Vertebrates	Anolis_carolinensis	Between clade	Drosophila_mojavensis	0.148272643994444
Vertebrates	Anolis_carolinensis	Between clade	Drosophila_pseudoobscura	0.125657808599538
Vertebrates	Anolis_carolinensis	Between clade	Drosophila_simulans	0.113254690972544
Vertebrates	Anolis_carolinensis	Between clade	Drosophila_virilis	0.147696024438103
Vertebrates	Anolis_carolinensis	Between clade	Drosophila_willistoni	0.151647578267573
Vertebrates	Anolis_carolinensis	Between clade	Drosophila_yakuba	0.112345319572357
Vertebrates	Anolis_carolinensis	Between clade	Folsomia_candida	0.162295434142533
Vertebrates	Anolis_carolinensis	Between clade	Glycine_max	0.106486491694908
Vertebrates	Anolis_carolinensis	Between clade	Gossypium_raimondii	0.132817810886455
Vertebrates	Anolis_carolinensis	Between clade	Helianthus_annuus	0.12054250453713
Vertebrates	Anolis_carolinensis	Between clade	Heliconius_melpomene	0.175615379190438
Vertebrates	Anolis_carolinensis	Between clade	Hordeum_vulgare	0.0538761057032724
Vertebrates	Anolis_carolinensis	Between clade	Leersia_perrieri	0.0817327025475509
Vertebrates	Anolis_carolinensis	Between clade	Lepeophtheirus_salmonis	0.156870832091044
Vertebrates	Anolis_carolinensis	Between clade	Lucilia_cuprina	0.245261705576046
Vertebrates	Anolis_carolinensis	Between clade	Manihot_esculenta	0.11860532486798
Vertebrates	Anolis_carolinensis	Between clade	Mayetiola_destructor	0.19554802107882
Vertebrates	Anolis_carolinensis	Between clade	Medicago_truncatula	0.147615920211831
Vertebrates	Anolis_carolinensis	Between clade	Megaselia_scalaris	0.168484928595095
Vertebrates	Anolis_carolinensis	Between clade	Melitaea_cinxia	0.173171728429146
Vertebrates	Anolis_carolinensis	Between clade	Mnemiopsis_leidyi	0.0719658534218378
Vertebrates	Anolis_carolinensis	Between clade	Nicotiana_attenuata	0.146822022444717
Vertebrates	Anolis_carolinensis	Between clade	Octopus_bimaculoides	0.135761149834392
Vertebrates	Anolis_carolinensis	Between clade	Orchesella_cincta	0.163794494322179
Vertebrates	Anolis_carolinensis	Between clade	Oryza_barthii	0.0823512946556817
Vertebrates	Anolis_carolinensis	Between clade	Oryza_glumipatula	0.0850103333717335
Vertebrates	Anolis_carolinensis	Between clade	Oryza_meridionalis	0.0962160020923577
Vertebrates	Anolis_carolinensis	Between clade	Oryza_nivara	0.0887213350862674
Vertebrates	Anolis_carolinensis	Between clade	Oryza_punctata	0.0872672240473553
Vertebrates	Anolis_carolinensis	Between clade	Oryza_rufipogon	0.0886512243889391
Vertebrates	Anolis_carolinensis	Between clade	Oryza_sativa	0.0900552597733354
Vertebrates	Anolis_carolinensis	Between clade	Panicum_hallii_fil2	0.091238204565298
Vertebrates	Anolis_carolinensis	Between clade	Phaseolus_vulgaris	0.102759670354871
Vertebrates	Anolis_carolinensis	Between clade	Physcomitrella_patens	0.0656800506806618
Vertebrates	Anolis_carolinensis	Between clade	Populus_trichocarpa	0.126420626705274
Vertebrates	Anolis_carolinensis	Between clade	Prunus_persica	0.112046614352974
Vertebrates	Anolis_carolinensis	Between clade	Schistosoma_mansoni	0.154167424797156
Vertebrates	Anolis_carolinensis	Between clade	Setaria_italica	0.0657567551263048
Vertebrates	Anolis_carolinensis	Between clade	Solanum_lycopersicum	0.148980250989162
Vertebrates	Anolis_carolinensis	Between clade	Solanum_tuberosum	0.146207924775733
Vertebrates	Anolis_carolinensis	Between clade	Solenopsis_invicta	0.101109608606017
Vertebrates	Anolis_carolinensis	Between clade	Sorghum_bicolor	0.0764431687644863
Vertebrates	Anolis_carolinensis	Between clade	Strigamia_maritima	0.137175264139411
Vertebrates	Anolis_carolinensis	Between clade	Teleopsis_dalmanni	0.232630797996167
Vertebrates	Anolis_carolinensis	Between clade	Tetranychus_urticae	0.185141599001241
Vertebrates	Anolis_carolinensis	Between clade	Theobroma_cacao	0.116927139611538
Vertebrates	Anolis_carolinensis	Between clade	Tribolium_castaneum	0.146829569639975
Vertebrates	Anolis_carolinensis	Between clade	Trifolium_pratense	0.145109780386593
Vertebrates	Anolis_carolinensis	Between clade	Triticum_aestivum	0.10082785597832
Vertebrates	Anolis_carolinensis	Between clade	Triticum_dicoccoides	0.0563734930871598
Vertebrates	Anolis_carolinensis	Between clade	Vigna_radiata	0.0958482281233379
Vertebrates	Anolis_carolinensis	Between clade	Vitis_vinifera	0.100279679017467
Vertebrates	Anolis_carolinensis	Between clade	Zea_mays	0.0671794142876169
Vertebrates	Anolis_carolinensis	Between clade	Absidia_repens	0.170663989877597
Vertebrates	Anolis_carolinensis	Between clade	Acaromyces_ingoldii	0.069914514272332
Vertebrates	Anolis_carolinensis	Between clade	Acidomyces_richmondensis	0.0572176920459806
Vertebrates	Anolis_carolinensis	Between clade	Agaricus_bisporus	0.111569480130995
Vertebrates	Anolis_carolinensis	Between clade	Allomyces_macrogynus	0.172538579036348
Vertebrates	Anolis_carolinensis	Between clade	Alternaria_alternata	0.102845056845469
Vertebrates	Anolis_carolinensis	Between clade	Amanita_muscaria	0.0984502537888799
Vertebrates	Anolis_carolinensis	Between clade	Amanita_thiersii	0.107760742177028
Vertebrates	Anolis_carolinensis	Between clade	Amorphotheca_resinae	0.0829904575779451
Vertebrates	Anolis_carolinensis	Between clade	Anaeromyces_robustus	0.316430521027073
Vertebrates	Anolis_carolinensis	Between clade	Armillaria_gallica	0.102209703575425
Vertebrates	Anolis_carolinensis	Between clade	Armillaria_solidipes	0.108280430270515
Vertebrates	Anolis_carolinensis	Between clade	Ascoidea_rubescens	0.178470280833469
Vertebrates	Anolis_carolinensis	Between clade	Aspergillus_aculeatinus	0.110202879347579
Vertebrates	Anolis_carolinensis	Between clade	Aspergillus_aculeatus	0.123210955817973
Vertebrates	Anolis_carolinensis	Between clade	Aspergillus_brasiliensis	0.10717765176685
Vertebrates	Anolis_carolinensis	Between clade	Aspergillus_brunneoviolaceus	0.107654725357276
Vertebrates	Anolis_carolinensis	Between clade	Aspergillus_campestris	0.10975811534939
Vertebrates	Anolis_carolinensis	Between clade	Aspergillus_candidus	0.107789340251731
Vertebrates	Anolis_carolinensis	Between clade	Aspergillus_carbonarius	0.123340567258593
Vertebrates	Anolis_carolinensis	Between clade	Aspergillus_ellipticus	0.109322475050385
Vertebrates	Anolis_carolinensis	Between clade	Aspergillus_eucalypticola	0.119715681979657
Vertebrates	Anolis_carolinensis	Between clade	Aspergillus_flavus	0.123487052470845
Vertebrates	Anolis_carolinensis	Between clade	Aspergillus_glaucus	0.105998540030671
Vertebrates	Anolis_carolinensis	Between clade	Aspergillus_heteromorphus	0.109931848983135
Vertebrates	Anolis_carolinensis	Between clade	Aspergillus_indologenus	0.109007965412649
Vertebrates	Anolis_carolinensis	Between clade	Aspergillus_japonicus	0.111139173825967
Vertebrates	Anolis_carolinensis	Between clade	Aspergillus_lacticoffeatus	0.119351647389547
Vertebrates	Anolis_carolinensis	Between clade	Aspergillus_luchuensis	0.100945824253722
Vertebrates	Anolis_carolinensis	Between clade	Aspergillus_neoniger	0.12228554527344
Vertebrates	Anolis_carolinensis	Between clade	Aspergillus_nidulans	0.120634768331986
Vertebrates	Anolis_carolinensis	Between clade	Aspergillus_novofumigatus	0.0960739103473001
Vertebrates	Anolis_carolinensis	Between clade	Aspergillus_ochraceoroseus	0.095502223787333
Vertebrates	Anolis_carolinensis	Between clade	Aspergillus_oryzae	0.104873790310552
Vertebrates	Anolis_carolinensis	Between clade	Aspergillus_piperis	0.119146725875008
Vertebrates	Anolis_carolinensis	Between clade	Aspergillus_ruber	0.111725538817632
Vertebrates	Anolis_carolinensis	Between clade	Aspergillus_saccharolyticus	0.106622102942418
Vertebrates	Anolis_carolinensis	Between clade	Aspergillus_sclerotiicarbonarius	0.119197281525493
Vertebrates	Anolis_carolinensis	Between clade	Aspergillus_sclerotioniger	0.113694533182126
Vertebrates	Anolis_carolinensis	Between clade	Aspergillus_steynii	0.107066665656676
Vertebrates	Anolis_carolinensis	Between clade	Aspergillus_sydowii	0.100104110945035
Vertebrates	Anolis_carolinensis	Between clade	Aspergillus_taichungensis	0.103073160335399
Vertebrates	Anolis_carolinensis	Between clade	Aspergillus_tubingensis	0.106012941117335
Vertebrates	Anolis_carolinensis	Between clade	Aspergillus_uvarum	0.109789382683817
Vertebrates	Anolis_carolinensis	Between clade	Aspergillus_vadensis	0.117499653986246
Vertebrates	Anolis_carolinensis	Between clade	Aspergillus_versicolor	0.10425674571282
Vertebrates	Anolis_carolinensis	Between clade	Aspergillus_violaceofuscus	0.110713259518626
Vertebrates	Anolis_carolinensis	Between clade	Aspergillus_wentii	0.114488318860547
Vertebrates	Anolis_carolinensis	Between clade	Aureobasidium_pullulans	0.108942046862638
Vertebrates	Anolis_carolinensis	Between clade	Aureobasidium_subglaciale	0.0967273675586369
Vertebrates	Anolis_carolinensis	Between clade	Babjeviella_inositovora	0.149279780764885
Vertebrates	Anolis_carolinensis	Between clade	Basidiobolus_meristosporus	0.113461565359076
Vertebrates	Anolis_carolinensis	Between clade	Batrachochytrium_salamandrivorans	0.113569962135074
Vertebrates	Anolis_carolinensis	Between clade	Baudoinia_panamericana	0.0493976432014313
Vertebrates	Anolis_carolinensis	Between clade	Beauveria_bassiana	0.102964932348071
Vertebrates	Anolis_carolinensis	Between clade	Bipolaris_maydis	0.11502096112393
Vertebrates	Anolis_carolinensis	Between clade	Bipolaris_sorokiniana	0.110581059594244
Vertebrates	Anolis_carolinensis	Between clade	Blastomyces_dermatitidis	0.0763474256262346
Vertebrates	Anolis_carolinensis	Between clade	Blastomyces_gilchristii	0.0772336271738174
Vertebrates	Anolis_carolinensis	Between clade	Blumeria_graminis	0.120959655089216
Vertebrates	Anolis_carolinensis	Between clade	Botryobasidium_botryosum	0.0839640959046553
Vertebrates	Anolis_carolinensis	Between clade	Botrytis_cinerea	0.143811555986587
Vertebrates	Anolis_carolinensis	Between clade	Cadophora_sp	0.0983904100580746
Vertebrates	Anolis_carolinensis	Between clade	Calocera_cornea	0.0727194993980828
Vertebrates	Anolis_carolinensis	Between clade	Calocera_viscosa	0.0703025474432554
Vertebrates	Anolis_carolinensis	Between clade	Candida_maltosa	0.209519214808508
Vertebrates	Anolis_carolinensis	Between clade	Catenaria_anguillulae	0.108895448117155
Vertebrates	Anolis_carolinensis	Between clade	Ceraceosorus_guamensis	0.0880234464296635
Vertebrates	Anolis_carolinensis	Between clade	Cercospora_beticola	0.0989727529649996
Vertebrates	Anolis_carolinensis	Between clade	Cladophialophora_immunda	0.0763323094511297
Vertebrates	Anolis_carolinensis	Between clade	Clohesyomyces_aquaticus	0.0818111845346975
Vertebrates	Anolis_carolinensis	Between clade	Coccidioides_immitis	0.0755033312723631
Vertebrates	Anolis_carolinensis	Between clade	Coccidioides_posadasii	0.0705371929797717
Vertebrates	Anolis_carolinensis	Between clade	Colletotrichum_incanum	0.099329503487141
Vertebrates	Anolis_carolinensis	Between clade	Conidiobolus_coronatus	0.279204668435792
Vertebrates	Anolis_carolinensis	Between clade	Coniella_lustricola	0.0653873307245284
Vertebrates	Anolis_carolinensis	Between clade	Coniochaeta_ligniaria	0.0805536217321107
Vertebrates	Anolis_carolinensis	Between clade	Corynespora_cassiicola	0.0936260420458479
Vertebrates	Anolis_carolinensis	Between clade	Cryptococcus_amylolentus	0.146946255817461
Vertebrates	Anolis_carolinensis	Between clade	Cryptococcus_neoformans	0.127010721606758
Vertebrates	Anolis_carolinensis	Between clade	Cutaneotrichosporon_oleaginosum	0.152454470901691
Vertebrates	Anolis_carolinensis	Between clade	Cyberlindnera_jadinii	0.11048006228546
Vertebrates	Anolis_carolinensis	Between clade	Cylindrobasidium_torrendii	0.118052437168389
Vertebrates	Anolis_carolinensis	Between clade	Dacryopinax_primogenitus	0.0715835180244506
Vertebrates	Anolis_carolinensis	Between clade	Daedalea_quercina	0.0828930811349986
Vertebrates	Anolis_carolinensis	Between clade	Daldinia_sp	0.104718617796806
Vertebrates	Anolis_carolinensis	Between clade	Dichomitus_squalens	0.0922560297038943
Vertebrates	Anolis_carolinensis	Between clade	Dothistroma_septosporum	0.0703043293311179
Vertebrates	Anolis_carolinensis	Between clade	Edhazardia_aedis	0.24949847061253
Vertebrates	Anolis_carolinensis	Between clade	Elaphomyces_granulatus	0.0693488996998627
Vertebrates	Anolis_carolinensis	Between clade	Exidia_glandulosa	0.10448900992709
Vertebrates	Anolis_carolinensis	Between clade	Exophiala_dermatitidis	0.083209351411171
Vertebrates	Anolis_carolinensis	Between clade	Exophiala_mesophila	0.111990894613204
Vertebrates	Anolis_carolinensis	Between clade	Exophiala_oligosperma	0.0876810293427363
Vertebrates	Anolis_carolinensis	Between clade	Exophiala_sideris	0.0897830465375756
Vertebrates	Anolis_carolinensis	Between clade	Exophiala_xenobiotica	0.0855610704549902
Vertebrates	Anolis_carolinensis	Between clade	Exserohilum_turcica	0.124980466366135
Vertebrates	Anolis_carolinensis	Between clade	Fibularhizoctonia_sp	0.0895783877005603
Vertebrates	Anolis_carolinensis	Between clade	Fusarium_culmorum	0.127472252881839
Vertebrates	Anolis_carolinensis	Between clade	Fusarium_graminearum	0.137096520955046
Vertebrates	Anolis_carolinensis	Between clade	Fusarium_oxysporum	0.116919018212269
Vertebrates	Anolis_carolinensis	Between clade	Fusarium_verticillioides	0.118204952228053
Vertebrates	Anolis_carolinensis	Between clade	Gaeumannomyces_graminis	0.0954889444041203
Vertebrates	Anolis_carolinensis	Between clade	Galerina_marginata	0.0957427697644458
Vertebrates	Anolis_carolinensis	Between clade	Gelatoporia_subvermispora	0.0855330968440002
Vertebrates	Anolis_carolinensis	Between clade	Gloeophyllum_trabeum	0.0786720997372877
Vertebrates	Anolis_carolinensis	Between clade	Gonapodya_prolifera	0.0843501736950741
Vertebrates	Anolis_carolinensis	Between clade	Gymnopus_luxurians	0.109893795851708
Vertebrates	Anolis_carolinensis	Between clade	Hanseniaspora_valbyensis	0.289242159561631
Vertebrates	Anolis_carolinensis	Between clade	Hebeloma_cylindrosporum	0.0914113332793977
Vertebrates	Anolis_carolinensis	Between clade	Hesseltinella_vesiculosa	0.119463856902966
Vertebrates	Anolis_carolinensis	Between clade	Heterobasidion_irregulare	0.0884965003907988
Vertebrates	Anolis_carolinensis	Between clade	Hydnomerulius_pinastri	0.0888543887880201
Vertebrates	Anolis_carolinensis	Between clade	Hypholoma_sublateritium	0.0928393928127425
Vertebrates	Anolis_carolinensis	Between clade	Hyphopichia_burtonii	0.158225263913706
Vertebrates	Anolis_carolinensis	Between clade	Hypoxylon_sp	0.105528139123651
Vertebrates	Anolis_carolinensis	Between clade	Jaapia_argillacea	0.0906772696333113
Vertebrates	Anolis_carolinensis	Between clade	Jaminaea_rosea	0.11077357737783
Vertebrates	Anolis_carolinensis	Between clade	Kockovaella_imperatae	0.117214262686719
Vertebrates	Anolis_carolinensis	Between clade	Komagataella_pastoris	0.141024552117237
Vertebrates	Anolis_carolinensis	Between clade	Komagataella_phaffii	0.139981840247432
Vertebrates	Anolis_carolinensis	Between clade	Laccaria_amethystina	0.097051637973873
Vertebrates	Anolis_carolinensis	Between clade	Laetiporus_sulphureus	0.084667131938463
Vertebrates	Anolis_carolinensis	Between clade	Leucosporidium_creatinivorum	0.0855949009491838
Vertebrates	Anolis_carolinensis	Between clade	Lichtheimia_ramosa	0.150810212421941
Vertebrates	Anolis_carolinensis	Between clade	Lipomyces_starkeyi	0.0900369075463212
Vertebrates	Anolis_carolinensis	Between clade	Lobosporangium_transversale	0.129096107643489
Vertebrates	Anolis_carolinensis	Between clade	Magnaporthe_oryzae	0.102564550594966
Vertebrates	Anolis_carolinensis	Between clade	Magnaporthe_poae	0.0817167516597574
Vertebrates	Anolis_carolinensis	Between clade	Malassezia_sympodialis	0.087133901283095
Vertebrates	Anolis_carolinensis	Between clade	Meira_miltonrushii	0.143477115942255
Vertebrates	Anolis_carolinensis	Between clade	Meliniomyces_bicolor	0.0760779108046199
Vertebrates	Anolis_carolinensis	Between clade	Meliniomyces_variabilis	0.0902667267439811
Vertebrates	Anolis_carolinensis	Between clade	Metschnikowia_bicuspidata	0.0996207904493309
Vertebrates	Anolis_carolinensis	Between clade	Microbotryum_violaceum	0.107174124940195
Vertebrates	Anolis_carolinensis	Between clade	Microdochium_bolleyi	0.100322185588324
Vertebrates	Anolis_carolinensis	Between clade	Mixia_osmundae	0.0605273520490213
Vertebrates	Anolis_carolinensis	Between clade	Mortierella_elongata	0.115244091204743
Vertebrates	Anolis_carolinensis	Between clade	Mycosphaerella_eumusae	0.0835583370589121
Vertebrates	Anolis_carolinensis	Between clade	Nadsonia_fulvescens	0.184039684783689
Vertebrates	Anolis_carolinensis	Between clade	Naematelia_encephala	0.099745910906734
Vertebrates	Anolis_carolinensis	Between clade	Neocallimastix_californiae	0.305889549708412
Vertebrates	Anolis_carolinensis	Between clade	Neolecta_irregularis	0.127223619582106
Vertebrates	Anolis_carolinensis	Between clade	Neolentinus_lepideus	0.0833510254239572
Vertebrates	Anolis_carolinensis	Between clade	Neurospora_crassa	0.118168077996547
Vertebrates	Anolis_carolinensis	Between clade	Neurospora_tetrasperma	0.128491440003962
Vertebrates	Anolis_carolinensis	Between clade	Ogataea_polymorpha	0.114200167974692
Vertebrates	Anolis_carolinensis	Between clade	Oidiodendron_maius	0.084204587798323
Vertebrates	Anolis_carolinensis	Between clade	Paraphaeosphaeria_sporulosa	0.094441819582324
Vertebrates	Anolis_carolinensis	Between clade	Paxillus_rubicundulus	0.0880666155862084
Vertebrates	Anolis_carolinensis	Between clade	Penicilliopsis_zonata	0.0859458234883363
Vertebrates	Anolis_carolinensis	Between clade	Penicillium_brasilianum	0.111622890376838
Vertebrates	Anolis_carolinensis	Between clade	Penicillium_chrysogenum	0.126092974918636
Vertebrates	Anolis_carolinensis	Between clade	Penicillium_coprophilum	0.129103654572391
Vertebrates	Anolis_carolinensis	Between clade	Penicillium_decumbens	0.127271851781198
Vertebrates	Anolis_carolinensis	Between clade	Penicillium_flavigenum	0.12747159983601
Vertebrates	Anolis_carolinensis	Between clade	Penicillium_nalgiovense	0.123440531295448
Vertebrates	Anolis_carolinensis	Between clade	Penicillium_polonicum	0.13133370492824
Vertebrates	Anolis_carolinensis	Between clade	Penicillium_roqueforti	0.114336225989148
Vertebrates	Anolis_carolinensis	Between clade	Penicillium_steckii	0.132135827860755
Vertebrates	Anolis_carolinensis	Between clade	Penicillium_vulpinum	0.131934609595245
Vertebrates	Anolis_carolinensis	Between clade	Peniophora_sp	0.100101584219175
Vertebrates	Anolis_carolinensis	Between clade	Periconia_macrospinosa	0.0943875470322964
Vertebrates	Anolis_carolinensis	Between clade	Pezoloma_ericae	0.0897246436451325
Vertebrates	Anolis_carolinensis	Between clade	Phanerochaete_carnosa	0.0805674311041733
Vertebrates	Anolis_carolinensis	Between clade	Phialocephala_scopiformis	0.103156373011925
Vertebrates	Anolis_carolinensis	Between clade	Phialophora_americana	0.0787537593483311
Vertebrates	Anolis_carolinensis	Between clade	Phlebiopsis_gigantea	0.0902705777321012
Vertebrates	Anolis_carolinensis	Between clade	Pichia_membranifaciens	0.11230488451994
Vertebrates	Anolis_carolinensis	Between clade	Piloderma_croceum	0.0970323378256189
Vertebrates	Anolis_carolinensis	Between clade	Piromyces_finnis	0.299616814965194
Vertebrates	Anolis_carolinensis	Between clade	Pisolithus_microcarpus	0.0777159631100191
Vertebrates	Anolis_carolinensis	Between clade	Pisolithus_tinctorius	0.0802270715902292
Vertebrates	Anolis_carolinensis	Between clade	Pneumocystis_carinii	0.238031238582725
Vertebrates	Anolis_carolinensis	Between clade	Pneumocystis_murina	0.242135662409986
Vertebrates	Anolis_carolinensis	Between clade	Protomyces_lactucaedebilis	0.077959405104155
Vertebrates	Anolis_carolinensis	Between clade	Pseudocercospora_fijiensis	0.0791277097595773
Vertebrates	Anolis_carolinensis	Between clade	Pseudocercospora_musae	0.0805525457710526
Vertebrates	Anolis_carolinensis	Between clade	Pseudogymnoascus_destructans	0.0883329691196825
Vertebrates	Anolis_carolinensis	Between clade	Pseudogymnoascus_verrucosus	0.100386181203265
Vertebrates	Anolis_carolinensis	Between clade	Pseudomassariella_vexata	0.0802549389397964
Vertebrates	Anolis_carolinensis	Between clade	Pseudomicrostroma_glucosiphilum	0.0977886703110709
Vertebrates	Anolis_carolinensis	Between clade	Puccinia_graminis	0.0939581968653538
Vertebrates	Anolis_carolinensis	Between clade	Puccinia_striiformis	0.097857351764244
Vertebrates	Anolis_carolinensis	Between clade	Pyrenochaeta_sp	0.105571912270393
Vertebrates	Anolis_carolinensis	Between clade	Rhizoclosmatium_globosum	0.140395173546603
Vertebrates	Anolis_carolinensis	Between clade	Rhizophagus_irregularis	0.220474394407753
Vertebrates	Anolis_carolinensis	Between clade	Rhizopogon_vinicolor	0.0996528517222254
Vertebrates	Anolis_carolinensis	Between clade	Rhizopus_microsporus	0.186667513467436
Vertebrates	Anolis_carolinensis	Between clade	Rhodotorula_graminis	0.153214545335835
Vertebrates	Anolis_carolinensis	Between clade	Rhodotorula_taiwanensis	0.0779435877759185
Vertebrates	Anolis_carolinensis	Between clade	Saccharomyces_cerevisiae	0.167128341999692
Vertebrates	Anolis_carolinensis	Between clade	Saitoella_complicata	0.0847546465280642
Vertebrates	Anolis_carolinensis	Between clade	Schizopora_paradoxa	0.0703102132392653
Vertebrates	Anolis_carolinensis	Between clade	Schizosaccharomyces_cryophilus	0.163695202995171
Vertebrates	Anolis_carolinensis	Between clade	Schizosaccharomyces_japonicus	0.134435324035105
Vertebrates	Anolis_carolinensis	Between clade	Schizosaccharomyces_octosporus	0.170290739147408
Vertebrates	Anolis_carolinensis	Between clade	Schizosaccharomyces_pombe	0.172323156866701
Vertebrates	Anolis_carolinensis	Between clade	Scleroderma_citrinum	0.0831709291814337
Vertebrates	Anolis_carolinensis	Between clade	Serendipita_vermifera	0.091307494444958
Vertebrates	Anolis_carolinensis	Between clade	Serpula_lacrymans	0.0981343620011592
Vertebrates	Anolis_carolinensis	Between clade	Sistotremastrum_niveocremeum	0.0952722637447409
Vertebrates	Anolis_carolinensis	Between clade	Sistotremastrum_suecicum	0.0912243943166113
Vertebrates	Anolis_carolinensis	Between clade	Sordaria_macrospora	0.132258542627728
Vertebrates	Anolis_carolinensis	Between clade	Spathaspora_passalidarum	0.17096953426201
Vertebrates	Anolis_carolinensis	Between clade	Sphaerulina_musiva	0.0920540097134307
Vertebrates	Anolis_carolinensis	Between clade	Spizellomyces_punctatus	0.0887058357257927
Vertebrates	Anolis_carolinensis	Between clade	Stagonospora_sp	0.110556503973064
Vertebrates	Anolis_carolinensis	Between clade	Suhomyces_tanzawaensis	0.127452684313037
Vertebrates	Anolis_carolinensis	Between clade	Suillus_luteus	0.10056117476484
Vertebrates	Anolis_carolinensis	Between clade	Syncephalastrum_racemosum	0.12538070612697
Vertebrates	Anolis_carolinensis	Between clade	Talaromyces_marneffei	0.127097424073726
Vertebrates	Anolis_carolinensis	Between clade	Talaromyces_stipitatus	0.11857296520857
Vertebrates	Anolis_carolinensis	Between clade	Testicularia_cyperi	0.0833504683767541
Vertebrates	Anolis_carolinensis	Between clade	Thermothelomyces_thermophila	0.0872541610224079
[truncated: 185,776 more rows]
