# Supplementary material for: Determinants of genome-wide distribution and evolution of uORFs in eukaryotes
Source: Nat Commun. 2021 Feb 17;12:1076. doi: 10.1038/s41467-021-21394-y (PMC7889888; doi:10.1038/s41467-021-21394-y)
Supplement: Supplementary file 12 — Source Data [file 41467_2021_21394_MOESM12_ESM.zip › Source Data/Fig6d_uORF_PWMK_distance.txt]

group	species	dist_type	species2	dist_eucl
Vertebrates	Acanthochromis_polyacanthus	Between clade	Actinidia_chinensis	0.106447301166382
Vertebrates	Acanthochromis_polyacanthus	Between clade	Acyrthosiphon_pisum	0.106168243645925
Vertebrates	Acanthochromis_polyacanthus	Between clade	Aedes_aegypti	0.0928622228132649
Vertebrates	Acanthochromis_polyacanthus	Between clade	Aegilops_tauschii	0.0740983433940582
Vertebrates	Acanthochromis_polyacanthus	Between clade	Amphimedon_queenslandica	0.063487647514457
Vertebrates	Acanthochromis_polyacanthus	Between clade	Anopheles_gambiae	0.095974076676186
Vertebrates	Acanthochromis_polyacanthus	Between clade	Anoplophora_glabripennis	0.0394135032796369
Vertebrates	Acanthochromis_polyacanthus	Between clade	Apis_mellifera	0.110908884337756
Vertebrates	Acanthochromis_polyacanthus	Between clade	Arabidopsis_halleri	0.0721206881601921
Vertebrates	Acanthochromis_polyacanthus	Between clade	Arabidopsis_lyrata	0.0488293448629383
Vertebrates	Acanthochromis_polyacanthus	Between clade	Arabidopsis_thaliana	0.0664940691179147
Vertebrates	Acanthochromis_polyacanthus	Between clade	Beta_vulgaris	0.102407431588313
Vertebrates	Acanthochromis_polyacanthus	Between clade	Bombus_terrestris	0.0667424601021628
Vertebrates	Acanthochromis_polyacanthus	Between clade	Brachypodium_distachyon	0.038747524860169
Vertebrates	Acanthochromis_polyacanthus	Between clade	Brassica_napus	0.0611929112495462
Vertebrates	Acanthochromis_polyacanthus	Between clade	Ciona_intestinalis	0.0752268630889919
Vertebrates	Acanthochromis_polyacanthus	Between clade	Ciona_savignyi	0.13496368200326
Vertebrates	Acanthochromis_polyacanthus	Between clade	Cucumis_sativus	0.0677946338922436
Vertebrates	Acanthochromis_polyacanthus	Between clade	Culicoides_sonorensis	0.0619064158667248
Vertebrates	Acanthochromis_polyacanthus	Between clade	Daphnia_magna	0.0527967729772204
Vertebrates	Acanthochromis_polyacanthus	Between clade	Dendroctonus_ponderosae	0.12230717982056
Vertebrates	Acanthochromis_polyacanthus	Between clade	Dioscorea_rotundata	0.0473980215866287
Vertebrates	Acanthochromis_polyacanthus	Between clade	Drosophila_ananassae	0.0617829359806295
Vertebrates	Acanthochromis_polyacanthus	Between clade	Drosophila_erecta	0.0573025092091863
Vertebrates	Acanthochromis_polyacanthus	Between clade	Drosophila_grimshawi	0.0463557408804195
Vertebrates	Acanthochromis_polyacanthus	Between clade	Drosophila_melanogaster	0.12645006453368
Vertebrates	Acanthochromis_polyacanthus	Between clade	Drosophila_mojavensis	0.123523025846775
Vertebrates	Acanthochromis_polyacanthus	Between clade	Drosophila_pseudoobscura	0.0849574294398053
Vertebrates	Acanthochromis_polyacanthus	Between clade	Drosophila_simulans	0.12214495205173
Vertebrates	Acanthochromis_polyacanthus	Between clade	Drosophila_virilis	0.0526633386185072
Vertebrates	Acanthochromis_polyacanthus	Between clade	Drosophila_willistoni	0.0521032195799627
Vertebrates	Acanthochromis_polyacanthus	Between clade	Drosophila_yakuba	0.118033854420797
Vertebrates	Acanthochromis_polyacanthus	Between clade	Folsomia_candida	0.0385158829963849
Vertebrates	Acanthochromis_polyacanthus	Between clade	Glycine_max	0.0481650874538132
Vertebrates	Acanthochromis_polyacanthus	Between clade	Gossypium_raimondii	0.0405717600334175
Vertebrates	Acanthochromis_polyacanthus	Between clade	Helianthus_annuus	0.211060062175522
Vertebrates	Acanthochromis_polyacanthus	Between clade	Heliconius_melpomene	0.0443350167534965
Vertebrates	Acanthochromis_polyacanthus	Between clade	Hordeum_vulgare	0.062908238659882
Vertebrates	Acanthochromis_polyacanthus	Between clade	Leersia_perrieri	0.055103043394293
Vertebrates	Acanthochromis_polyacanthus	Between clade	Lepeophtheirus_salmonis	0.0626300147193427
Vertebrates	Acanthochromis_polyacanthus	Between clade	Lucilia_cuprina	0.0501555593386213
Vertebrates	Acanthochromis_polyacanthus	Between clade	Manihot_esculenta	0.0470012353877975
Vertebrates	Acanthochromis_polyacanthus	Between clade	Mayetiola_destructor	0.0561688705450551
Vertebrates	Acanthochromis_polyacanthus	Between clade	Medicago_truncatula	0.0437821226038689
Vertebrates	Acanthochromis_polyacanthus	Between clade	Megaselia_scalaris	0.046784614886717
Vertebrates	Acanthochromis_polyacanthus	Between clade	Melitaea_cinxia	0.0419244462177925
Vertebrates	Acanthochromis_polyacanthus	Between clade	Mnemiopsis_leidyi	0.0590635884271192
Vertebrates	Acanthochromis_polyacanthus	Between clade	Nicotiana_attenuata	0.0877863199155637
Vertebrates	Acanthochromis_polyacanthus	Between clade	Octopus_bimaculoides	0.0361341595708674
Vertebrates	Acanthochromis_polyacanthus	Between clade	Orchesella_cincta	0.0526750573889731
Vertebrates	Acanthochromis_polyacanthus	Between clade	Oryza_barthii	0.102435443152815
Vertebrates	Acanthochromis_polyacanthus	Between clade	Oryza_glumipatula	0.0494221625700848
Vertebrates	Acanthochromis_polyacanthus	Between clade	Oryza_meridionalis	0.0606444126082671
Vertebrates	Acanthochromis_polyacanthus	Between clade	Oryza_nivara	0.127535380428883
Vertebrates	Acanthochromis_polyacanthus	Between clade	Oryza_punctata	0.0383614428838809
Vertebrates	Acanthochromis_polyacanthus	Between clade	Oryza_rufipogon	0.0440017617045327
Vertebrates	Acanthochromis_polyacanthus	Between clade	Oryza_sativa	0.0449114754666076
Vertebrates	Acanthochromis_polyacanthus	Between clade	Panicum_hallii_fil2	0.0367813485360562
Vertebrates	Acanthochromis_polyacanthus	Between clade	Phaseolus_vulgaris	0.0528556117820266
Vertebrates	Acanthochromis_polyacanthus	Between clade	Physcomitrella_patens	0.0411018328771324
Vertebrates	Acanthochromis_polyacanthus	Between clade	Populus_trichocarpa	0.0583890863333953
Vertebrates	Acanthochromis_polyacanthus	Between clade	Prunus_persica	0.207193336542711
Vertebrates	Acanthochromis_polyacanthus	Between clade	Schistosoma_mansoni	0.0532603478730757
Vertebrates	Acanthochromis_polyacanthus	Between clade	Setaria_italica	0.051659400510391
Vertebrates	Acanthochromis_polyacanthus	Between clade	Solanum_lycopersicum	0.0464034755739621
Vertebrates	Acanthochromis_polyacanthus	Between clade	Solanum_tuberosum	0.0451327570665474
Vertebrates	Acanthochromis_polyacanthus	Between clade	Solenopsis_invicta	0.0411459949590551
Vertebrates	Acanthochromis_polyacanthus	Between clade	Sorghum_bicolor	0.0494543236209994
Vertebrates	Acanthochromis_polyacanthus	Between clade	Strigamia_maritima	0.0530920655519088
Vertebrates	Acanthochromis_polyacanthus	Between clade	Teleopsis_dalmanni	0.061802196658334
Vertebrates	Acanthochromis_polyacanthus	Between clade	Tetranychus_urticae	0.0496174590438222
Vertebrates	Acanthochromis_polyacanthus	Between clade	Theobroma_cacao	0.0727701534444648
Vertebrates	Acanthochromis_polyacanthus	Between clade	Tribolium_castaneum	0.0808356236628167
Vertebrates	Acanthochromis_polyacanthus	Between clade	Trifolium_pratense	0.0564042302563336
Vertebrates	Acanthochromis_polyacanthus	Between clade	Triticum_aestivum	0.0570474553440206
Vertebrates	Acanthochromis_polyacanthus	Between clade	Triticum_dicoccoides	0.042748902099629
Vertebrates	Acanthochromis_polyacanthus	Between clade	Vigna_radiata	0.070777714458554
Vertebrates	Acanthochromis_polyacanthus	Between clade	Vitis_vinifera	0.0626338622217742
Vertebrates	Acanthochromis_polyacanthus	Between clade	Zea_mays	0.0617059600043235
Vertebrates	Acanthochromis_polyacanthus	Between clade	Absidia_repens	0.0502092018529622
Vertebrates	Acanthochromis_polyacanthus	Between clade	Acaromyces_ingoldii	0.0473227151325862
Vertebrates	Acanthochromis_polyacanthus	Between clade	Acidomyces_richmondensis	0.0458897519421484
Vertebrates	Acanthochromis_polyacanthus	Between clade	Agaricus_bisporus	0.0483134162965914
Vertebrates	Acanthochromis_polyacanthus	Between clade	Allomyces_macrogynus	0.0502979668768284
Vertebrates	Acanthochromis_polyacanthus	Between clade	Alternaria_alternata	0.0496594263489803
Vertebrates	Acanthochromis_polyacanthus	Between clade	Amanita_muscaria	0.0486883641832649
Vertebrates	Acanthochromis_polyacanthus	Between clade	Amanita_thiersii	0.0501117672307605
Vertebrates	Acanthochromis_polyacanthus	Between clade	Amorphotheca_resinae	0.0514714492119701
Vertebrates	Acanthochromis_polyacanthus	Between clade	Anaeromyces_robustus	0.0469746946526635
Vertebrates	Acanthochromis_polyacanthus	Between clade	Armillaria_gallica	0.0618615045468052
Vertebrates	Acanthochromis_polyacanthus	Between clade	Armillaria_solidipes	0.0473464768108122
Vertebrates	Acanthochromis_polyacanthus	Between clade	Ascoidea_rubescens	0.0517718840981146
Vertebrates	Acanthochromis_polyacanthus	Between clade	Aspergillus_aculeatinus	0.0577248360837266
Vertebrates	Acanthochromis_polyacanthus	Between clade	Aspergillus_aculeatus	0.0566036414015594
Vertebrates	Acanthochromis_polyacanthus	Between clade	Aspergillus_brasiliensis	0.0496186761785864
Vertebrates	Acanthochromis_polyacanthus	Between clade	Aspergillus_brunneoviolaceus	0.0467573285095303
Vertebrates	Acanthochromis_polyacanthus	Between clade	Aspergillus_campestris	0.0507864370115753
Vertebrates	Acanthochromis_polyacanthus	Between clade	Aspergillus_candidus	0.0475479256337015
Vertebrates	Acanthochromis_polyacanthus	Between clade	Aspergillus_carbonarius	0.0474266486082718
Vertebrates	Acanthochromis_polyacanthus	Between clade	Aspergillus_ellipticus	0.0445432875829709
Vertebrates	Acanthochromis_polyacanthus	Between clade	Aspergillus_eucalypticola	0.0503346351566503
Vertebrates	Acanthochromis_polyacanthus	Between clade	Aspergillus_flavus	0.0566126925943552
Vertebrates	Acanthochromis_polyacanthus	Between clade	Aspergillus_glaucus	0.0527515249046544
Vertebrates	Acanthochromis_polyacanthus	Between clade	Aspergillus_heteromorphus	0.046111601723046
Vertebrates	Acanthochromis_polyacanthus	Between clade	Aspergillus_indologenus	0.0475783676628126
Vertebrates	Acanthochromis_polyacanthus	Between clade	Aspergillus_japonicus	0.0532567901631598
Vertebrates	Acanthochromis_polyacanthus	Between clade	Aspergillus_lacticoffeatus	0.0481738051071715
Vertebrates	Acanthochromis_polyacanthus	Between clade	Aspergillus_luchuensis	0.0516066862110142
Vertebrates	Acanthochromis_polyacanthus	Between clade	Aspergillus_neoniger	0.0459107085601695
Vertebrates	Acanthochromis_polyacanthus	Between clade	Aspergillus_nidulans	0.0493370417458455
Vertebrates	Acanthochromis_polyacanthus	Between clade	Aspergillus_novofumigatus	0.0465377078027675
Vertebrates	Acanthochromis_polyacanthus	Between clade	Aspergillus_ochraceoroseus	0.0465495409541352
Vertebrates	Acanthochromis_polyacanthus	Between clade	Aspergillus_oryzae	0.134838984422443
Vertebrates	Acanthochromis_polyacanthus	Between clade	Aspergillus_piperis	0.0514580336080909
Vertebrates	Acanthochromis_polyacanthus	Between clade	Aspergillus_ruber	0.0522117504716318
Vertebrates	Acanthochromis_polyacanthus	Between clade	Aspergillus_saccharolyticus	0.266883315663739
Vertebrates	Acanthochromis_polyacanthus	Between clade	Aspergillus_sclerotiicarbonarius	0.0484685741005589
Vertebrates	Acanthochromis_polyacanthus	Between clade	Aspergillus_sclerotioniger	0.0614670748913204
Vertebrates	Acanthochromis_polyacanthus	Between clade	Aspergillus_steynii	0.0584677948483908
Vertebrates	Acanthochromis_polyacanthus	Between clade	Aspergillus_sydowii	0.0413877041540329
Vertebrates	Acanthochromis_polyacanthus	Between clade	Aspergillus_taichungensis	0.0990297548863776
Vertebrates	Acanthochromis_polyacanthus	Between clade	Aspergillus_tubingensis	0.0557289752478137
Vertebrates	Acanthochromis_polyacanthus	Between clade	Aspergillus_uvarum	0.0388815393978718
Vertebrates	Acanthochromis_polyacanthus	Between clade	Aspergillus_vadensis	0.0769194845484469
Vertebrates	Acanthochromis_polyacanthus	Between clade	Aspergillus_versicolor	0.120582902726015
Vertebrates	Acanthochromis_polyacanthus	Between clade	Aspergillus_violaceofuscus	0.0581660419642228
Vertebrates	Acanthochromis_polyacanthus	Between clade	Aspergillus_wentii	0.0716335124506038
Vertebrates	Acanthochromis_polyacanthus	Between clade	Aureobasidium_pullulans	0.0787057663479355
Vertebrates	Acanthochromis_polyacanthus	Between clade	Aureobasidium_subglaciale	0.0537532615969034
Vertebrates	Acanthochromis_polyacanthus	Between clade	Babjeviella_inositovora	0.0601380941641304
Vertebrates	Acanthochromis_polyacanthus	Between clade	Basidiobolus_meristosporus	0.0942858773604981
Vertebrates	Acanthochromis_polyacanthus	Between clade	Batrachochytrium_salamandrivorans	0.103007912057148
Vertebrates	Acanthochromis_polyacanthus	Between clade	Baudoinia_panamericana	0.0633779602494566
Vertebrates	Acanthochromis_polyacanthus	Between clade	Beauveria_bassiana	0.0551778714488518
Vertebrates	Acanthochromis_polyacanthus	Between clade	Bipolaris_maydis	0.0520012529987503
Vertebrates	Acanthochromis_polyacanthus	Between clade	Bipolaris_sorokiniana	0.0643954794089572
Vertebrates	Acanthochromis_polyacanthus	Between clade	Blastomyces_dermatitidis	0.0428686630114851
Vertebrates	Acanthochromis_polyacanthus	Between clade	Blastomyces_gilchristii	0.14290324168174
Vertebrates	Acanthochromis_polyacanthus	Between clade	Blumeria_graminis	0.123399300553854
Vertebrates	Acanthochromis_polyacanthus	Between clade	Botryobasidium_botryosum	0.0702234363525731
Vertebrates	Acanthochromis_polyacanthus	Between clade	Botrytis_cinerea	0.134241195475874
Vertebrates	Acanthochromis_polyacanthus	Between clade	Cadophora_sp	0.160997155960052
Vertebrates	Acanthochromis_polyacanthus	Between clade	Calocera_cornea	0.156239341083764
Vertebrates	Acanthochromis_polyacanthus	Between clade	Calocera_viscosa	0.0713298422485989
Vertebrates	Acanthochromis_polyacanthus	Between clade	Candida_maltosa	0.0573015362669545
Vertebrates	Acanthochromis_polyacanthus	Between clade	Catenaria_anguillulae	0.123900608621938
Vertebrates	Acanthochromis_polyacanthus	Between clade	Ceraceosorus_guamensis	0.05927095478147
Vertebrates	Acanthochromis_polyacanthus	Between clade	Cercospora_beticola	0.0546844474574929
Vertebrates	Acanthochromis_polyacanthus	Between clade	Cladophialophora_immunda	0.067731572737384
Vertebrates	Acanthochromis_polyacanthus	Between clade	Clohesyomyces_aquaticus	0.0699301851412282
Vertebrates	Acanthochromis_polyacanthus	Between clade	Coccidioides_immitis	0.115940672934668
Vertebrates	Acanthochromis_polyacanthus	Between clade	Coccidioides_posadasii	0.149065898398582
Vertebrates	Acanthochromis_polyacanthus	Between clade	Colletotrichum_incanum	0.0691412711016089
Vertebrates	Acanthochromis_polyacanthus	Between clade	Conidiobolus_coronatus	0.0702244666441454
Vertebrates	Acanthochromis_polyacanthus	Between clade	Coniella_lustricola	0.0767611326816329
Vertebrates	Acanthochromis_polyacanthus	Between clade	Coniochaeta_ligniaria	0.0576864310919953
Vertebrates	Acanthochromis_polyacanthus	Between clade	Corynespora_cassiicola	0.0689037320055334
Vertebrates	Acanthochromis_polyacanthus	Between clade	Cryptococcus_amylolentus	0.0692804010229696
Vertebrates	Acanthochromis_polyacanthus	Between clade	Cryptococcus_neoformans	0.12148770759009
Vertebrates	Acanthochromis_polyacanthus	Between clade	Cutaneotrichosporon_oleaginosum	0.076637437207576
Vertebrates	Acanthochromis_polyacanthus	Between clade	Cyberlindnera_jadinii	0.0503529071850299
Vertebrates	Acanthochromis_polyacanthus	Between clade	Cylindrobasidium_torrendii	0.0532553446184237
Vertebrates	Acanthochromis_polyacanthus	Between clade	Dacryopinax_primogenitus	0.0556221550907281
Vertebrates	Acanthochromis_polyacanthus	Between clade	Daedalea_quercina	0.0550566146700742
Vertebrates	Acanthochromis_polyacanthus	Between clade	Daldinia_sp	0.0491228573243213
Vertebrates	Acanthochromis_polyacanthus	Between clade	Dichomitus_squalens	0.0616486747312803
Vertebrates	Acanthochromis_polyacanthus	Between clade	Dothistroma_septosporum	0.0670602426021086
Vertebrates	Acanthochromis_polyacanthus	Between clade	Edhazardia_aedis	0.113485071458785
Vertebrates	Acanthochromis_polyacanthus	Between clade	Elaphomyces_granulatus	0.0628833610639473
Vertebrates	Acanthochromis_polyacanthus	Between clade	Exidia_glandulosa	0.121487904226063
Vertebrates	Acanthochromis_polyacanthus	Between clade	Exophiala_dermatitidis	0.0552822628856929
Vertebrates	Acanthochromis_polyacanthus	Between clade	Exophiala_mesophila	0.0688011521657725
Vertebrates	Acanthochromis_polyacanthus	Between clade	Exophiala_oligosperma	0.0771293476097041
Vertebrates	Acanthochromis_polyacanthus	Between clade	Exophiala_sideris	0.066516117332331
Vertebrates	Acanthochromis_polyacanthus	Between clade	Exophiala_xenobiotica	0.0723032179783239
Vertebrates	Acanthochromis_polyacanthus	Between clade	Exserohilum_turcica	0.0716493540914908
Vertebrates	Acanthochromis_polyacanthus	Between clade	Fibularhizoctonia_sp	0.0640562922389051
Vertebrates	Acanthochromis_polyacanthus	Between clade	Fusarium_culmorum	0.122142667871933
Vertebrates	Acanthochromis_polyacanthus	Between clade	Fusarium_graminearum	0.0665051117150549
Vertebrates	Acanthochromis_polyacanthus	Between clade	Fusarium_oxysporum	0.056205953519247
Vertebrates	Acanthochromis_polyacanthus	Between clade	Fusarium_verticillioides	0.0532459305997991
Vertebrates	Acanthochromis_polyacanthus	Between clade	Gaeumannomyces_graminis	0.0769192894830621
Vertebrates	Acanthochromis_polyacanthus	Between clade	Galerina_marginata	0.0572757461997647
Vertebrates	Acanthochromis_polyacanthus	Between clade	Gelatoporia_subvermispora	0.0577521653758809
Vertebrates	Acanthochromis_polyacanthus	Between clade	Gloeophyllum_trabeum	0.0558122869672344
Vertebrates	Acanthochromis_polyacanthus	Between clade	Gonapodya_prolifera	0.0583432511163349
Vertebrates	Acanthochromis_polyacanthus	Between clade	Gymnopus_luxurians	0.0556015062378141
Vertebrates	Acanthochromis_polyacanthus	Between clade	Hanseniaspora_valbyensis	0.0623718823677368
Vertebrates	Acanthochromis_polyacanthus	Between clade	Hebeloma_cylindrosporum	0.0847556184657761
Vertebrates	Acanthochromis_polyacanthus	Between clade	Hesseltinella_vesiculosa	0.0825318581129846
Vertebrates	Acanthochromis_polyacanthus	Between clade	Heterobasidion_irregulare	0.0601818525145007
Vertebrates	Acanthochromis_polyacanthus	Between clade	Hydnomerulius_pinastri	0.0578808116781613
Vertebrates	Acanthochromis_polyacanthus	Between clade	Hypholoma_sublateritium	0.0591195044261319
Vertebrates	Acanthochromis_polyacanthus	Between clade	Hyphopichia_burtonii	0.0607512728597743
Vertebrates	Acanthochromis_polyacanthus	Between clade	Hypoxylon_sp	0.0668321348982444
Vertebrates	Acanthochromis_polyacanthus	Between clade	Jaapia_argillacea	0.0625581220590364
Vertebrates	Acanthochromis_polyacanthus	Between clade	Jaminaea_rosea	0.0546302042373136
Vertebrates	Acanthochromis_polyacanthus	Between clade	Kockovaella_imperatae	0.051081091870516
Vertebrates	Acanthochromis_polyacanthus	Between clade	Komagataella_pastoris	0.0689318514909088
Vertebrates	Acanthochromis_polyacanthus	Between clade	Komagataella_phaffii	0.0714833380234481
Vertebrates	Acanthochromis_polyacanthus	Between clade	Laccaria_amethystina	0.118703250858452
Vertebrates	Acanthochromis_polyacanthus	Between clade	Laetiporus_sulphureus	0.124747158324329
Vertebrates	Acanthochromis_polyacanthus	Between clade	Leucosporidium_creatinivorum	0.0663112263700856
Vertebrates	Acanthochromis_polyacanthus	Between clade	Lichtheimia_ramosa	0.0545913053029447
Vertebrates	Acanthochromis_polyacanthus	Between clade	Lipomyces_starkeyi	0.0555203674264992
Vertebrates	Acanthochromis_polyacanthus	Between clade	Lobosporangium_transversale	0.121051662555895
Vertebrates	Acanthochromis_polyacanthus	Between clade	Magnaporthe_oryzae	0.053073472341578
Vertebrates	Acanthochromis_polyacanthus	Between clade	Magnaporthe_poae	0.0556031136341448
Vertebrates	Acanthochromis_polyacanthus	Between clade	Malassezia_sympodialis	0.0589252408236223
Vertebrates	Acanthochromis_polyacanthus	Between clade	Meira_miltonrushii	0.0508395337413406
Vertebrates	Acanthochromis_polyacanthus	Between clade	Meliniomyces_bicolor	0.0495425549951258
Vertebrates	Acanthochromis_polyacanthus	Between clade	Meliniomyces_variabilis	0.0524069374763815
Vertebrates	Acanthochromis_polyacanthus	Between clade	Metschnikowia_bicuspidata	0.0523141200621855
Vertebrates	Acanthochromis_polyacanthus	Between clade	Microbotryum_violaceum	0.0515152954229809
Vertebrates	Acanthochromis_polyacanthus	Between clade	Microdochium_bolleyi	0.0847564822963322
Vertebrates	Acanthochromis_polyacanthus	Between clade	Mixia_osmundae	0.0671027597381361
Vertebrates	Acanthochromis_polyacanthus	Between clade	Mortierella_elongata	0.121718550202277
Vertebrates	Acanthochromis_polyacanthus	Between clade	Mycosphaerella_eumusae	0.0628659092938997
Vertebrates	Acanthochromis_polyacanthus	Between clade	Nadsonia_fulvescens	0.0606625463627997
Vertebrates	Acanthochromis_polyacanthus	Between clade	Naematelia_encephala	0.0531375684720894
Vertebrates	Acanthochromis_polyacanthus	Between clade	Neocallimastix_californiae	0.0543130827968705
Vertebrates	Acanthochromis_polyacanthus	Between clade	Neolecta_irregularis	0.0496993053315202
Vertebrates	Acanthochromis_polyacanthus	Between clade	Neolentinus_lepideus	0.14560190919945
Vertebrates	Acanthochromis_polyacanthus	Between clade	Neurospora_crassa	0.136516613679172
Vertebrates	Acanthochromis_polyacanthus	Between clade	Neurospora_tetrasperma	0.144861681717596
Vertebrates	Acanthochromis_polyacanthus	Between clade	Ogataea_polymorpha	0.06460061260878
Vertebrates	Acanthochromis_polyacanthus	Between clade	Oidiodendron_maius	0.148827487916419
Vertebrates	Acanthochromis_polyacanthus	Between clade	Paraphaeosphaeria_sporulosa	0.0774210406023238
Vertebrates	Acanthochromis_polyacanthus	Between clade	Paxillus_rubicundulus	0.12331610798195
Vertebrates	Acanthochromis_polyacanthus	Between clade	Penicilliopsis_zonata	0.0558125759651545
Vertebrates	Acanthochromis_polyacanthus	Between clade	Penicillium_brasilianum	0.062753686242068
Vertebrates	Acanthochromis_polyacanthus	Between clade	Penicillium_chrysogenum	0.0588531563071967
Vertebrates	Acanthochromis_polyacanthus	Between clade	Penicillium_coprophilum	0.0689877913300689
Vertebrates	Acanthochromis_polyacanthus	Between clade	Penicillium_decumbens	0.0635377860670005
Vertebrates	Acanthochromis_polyacanthus	Between clade	Penicillium_flavigenum	0.175453716890165
Vertebrates	Acanthochromis_polyacanthus	Between clade	Penicillium_nalgiovense	0.05511890906241
Vertebrates	Acanthochromis_polyacanthus	Between clade	Penicillium_polonicum	0.0776450073676516
Vertebrates	Acanthochromis_polyacanthus	Between clade	Penicillium_roqueforti	0.0576035278125915
Vertebrates	Acanthochromis_polyacanthus	Between clade	Penicillium_steckii	0.130633878430007
Vertebrates	Acanthochromis_polyacanthus	Between clade	Penicillium_vulpinum	0.0593152326066179
Vertebrates	Acanthochromis_polyacanthus	Between clade	Peniophora_sp	0.0826378964203228
Vertebrates	Acanthochromis_polyacanthus	Between clade	Periconia_macrospinosa	0.0750025351562044
Vertebrates	Acanthochromis_polyacanthus	Between clade	Pezoloma_ericae	0.0691426298028221
Vertebrates	Acanthochromis_polyacanthus	Between clade	Phanerochaete_carnosa	0.0546065193432685
Vertebrates	Acanthochromis_polyacanthus	Between clade	Phialocephala_scopiformis	0.067446962935041
Vertebrates	Acanthochromis_polyacanthus	Between clade	Phialophora_americana	0.0519396539166117
Vertebrates	Acanthochromis_polyacanthus	Between clade	Phlebiopsis_gigantea	0.0826674418189643
Vertebrates	Acanthochromis_polyacanthus	Between clade	Pichia_membranifaciens	0.0594341906549961
Vertebrates	Acanthochromis_polyacanthus	Between clade	Piloderma_croceum	0.053720493441366
Vertebrates	Acanthochromis_polyacanthus	Between clade	Piromyces_finnis	0.0570915340246377
Vertebrates	Acanthochromis_polyacanthus	Between clade	Pisolithus_microcarpus	0.0576746688073423
Vertebrates	Acanthochromis_polyacanthus	Between clade	Pisolithus_tinctorius	0.147146147680297
Vertebrates	Acanthochromis_polyacanthus	Between clade	Pneumocystis_carinii	0.135717224139543
Vertebrates	Acanthochromis_polyacanthus	Between clade	Pneumocystis_murina	0.0771424833680322
Vertebrates	Acanthochromis_polyacanthus	Between clade	Protomyces_lactucaedebilis	0.133185465225888
Vertebrates	Acanthochromis_polyacanthus	Between clade	Pseudocercospora_fijiensis	0.0549977715921313
Vertebrates	Acanthochromis_polyacanthus	Between clade	Pseudocercospora_musae	0.0468798589843705
Vertebrates	Acanthochromis_polyacanthus	Between clade	Pseudogymnoascus_destructans	0.123438571113855
Vertebrates	Acanthochromis_polyacanthus	Between clade	Pseudogymnoascus_verrucosus	0.0587011172369238
Vertebrates	Acanthochromis_polyacanthus	Between clade	Pseudomassariella_vexata	0.0804445820620856
Vertebrates	Acanthochromis_polyacanthus	Between clade	Pseudomicrostroma_glucosiphilum	0.0582888951678963
Vertebrates	Acanthochromis_polyacanthus	Between clade	Puccinia_graminis	0.066474640649667
Vertebrates	Acanthochromis_polyacanthus	Between clade	Puccinia_striiformis	0.0575327526231481
Vertebrates	Acanthochromis_polyacanthus	Between clade	Pyrenochaeta_sp	0.114229692990048
Vertebrates	Acanthochromis_polyacanthus	Between clade	Rhizoclosmatium_globosum	0.0615160237137715
Vertebrates	Acanthochromis_polyacanthus	Between clade	Rhizophagus_irregularis	0.0572595082392651
Vertebrates	Acanthochromis_polyacanthus	Between clade	Rhizopogon_vinicolor	0.0886464638043107
Vertebrates	Acanthochromis_polyacanthus	Between clade	Rhizopus_microsporus	0.0636351205816252
Vertebrates	Acanthochromis_polyacanthus	Between clade	Rhodotorula_graminis	0.0563524478686865
Vertebrates	Acanthochromis_polyacanthus	Between clade	Rhodotorula_taiwanensis	0.0734197805639491
Vertebrates	Acanthochromis_polyacanthus	Between clade	Saccharomyces_cerevisiae	0.0850393272008373
Vertebrates	Acanthochromis_polyacanthus	Between clade	Saitoella_complicata	0.103799459657241
Vertebrates	Acanthochromis_polyacanthus	Between clade	Schizopora_paradoxa	0.109901970170495
Vertebrates	Acanthochromis_polyacanthus	Between clade	Schizosaccharomyces_cryophilus	0.0874682970618773
Vertebrates	Acanthochromis_polyacanthus	Between clade	Schizosaccharomyces_japonicus	0.0845846123596662
Vertebrates	Acanthochromis_polyacanthus	Between clade	Schizosaccharomyces_octosporus	0.109850311427434
Vertebrates	Acanthochromis_polyacanthus	Between clade	Schizosaccharomyces_pombe	0.0876500094462432
Vertebrates	Acanthochromis_polyacanthus	Between clade	Scleroderma_citrinum	0.107015629829137
Vertebrates	Acanthochromis_polyacanthus	Between clade	Serendipita_vermifera	0.0788302286914753
Vertebrates	Acanthochromis_polyacanthus	Between clade	Serpula_lacrymans	0.0908011956618378
Vertebrates	Acanthochromis_polyacanthus	Between clade	Sistotremastrum_niveocremeum	0.055724192506614
Vertebrates	Acanthochromis_polyacanthus	Between clade	Sistotremastrum_suecicum	0.0624357874077293
Vertebrates	Acanthochromis_polyacanthus	Between clade	Sordaria_macrospora	0.097459056840052
Vertebrates	Acanthochromis_polyacanthus	Between clade	Spathaspora_passalidarum	0.128641992162328
Vertebrates	Acanthochromis_polyacanthus	Between clade	Sphaerulina_musiva	0.0553607497000214
Vertebrates	Acanthochromis_polyacanthus	Between clade	Spizellomyces_punctatus	0.102340153804488
Vertebrates	Acanthochromis_polyacanthus	Between clade	Stagonospora_sp	0.0837422146494179
Vertebrates	Acanthochromis_polyacanthus	Between clade	Suhomyces_tanzawaensis	0.0672760277459789
Vertebrates	Acanthochromis_polyacanthus	Between clade	Suillus_luteus	0.0960392708237438
Vertebrates	Acanthochromis_polyacanthus	Between clade	Syncephalastrum_racemosum	0.0640267325833154
Vertebrates	Acanthochromis_polyacanthus	Between clade	Talaromyces_marneffei	0.160698695768456
Vertebrates	Acanthochromis_polyacanthus	Between clade	Talaromyces_stipitatus	0.127494946131329
Vertebrates	Acanthochromis_polyacanthus	Between clade	Testicularia_cyperi	0.0432677063188133
Vertebrates	Acanthochromis_polyacanthus	Between clade	Thermothelomyces_thermophila	0.0559476850537292
Vertebrates	Acanthochromis_polyacanthus	Between clade	Thielavia_terrestris	0.0599506032811937
Vertebrates	Acanthochromis_polyacanthus	Between clade	Tilletiaria_anomala	0.0563817528098979
Vertebrates	Acanthochromis_polyacanthus	Between clade	Tilletiopsis_washingtonensis	0.103009572681764
Vertebrates	Acanthochromis_polyacanthus	Between clade	Tolypocladium_capitatum	0.114680013271261
Vertebrates	Acanthochromis_polyacanthus	Between clade	Tolypocladium_ophioglossoides	0.0478687260517116
Vertebrates	Acanthochromis_polyacanthus	Between clade	Tolypocladium_paradoxum	0.0540367793323518
Vertebrates	Acanthochromis_polyacanthus	Between clade	Torrubiella_hemipterigena	0.0513360572468299
Vertebrates	Acanthochromis_polyacanthus	Between clade	Tortispora_caseinolytica	0.0639725840561912
Vertebrates	Acanthochromis_polyacanthus	Between clade	Trametes_coccinea	0.0606786128435483
Vertebrates	Acanthochromis_polyacanthus	Between clade	Trichoderma_asperellum	0.0482166088307488
Vertebrates	Acanthochromis_polyacanthus	Between clade	Trichoderma_atroviride	0.0528890116857328
Vertebrates	Acanthochromis_polyacanthus	Between clade	Trichoderma_harzianum	0.0614979283486453
Vertebrates	Acanthochromis_polyacanthus	Between clade	Trichoderma_longibrachiatum	0.0582307438578068
Vertebrates	Acanthochromis_polyacanthus	Between clade	Trichophyton_rubrum	0.0529845608638898
Vertebrates	Acanthochromis_polyacanthus	Between clade	Tuber_borchii	0.0533557761944037
Vertebrates	Acanthochromis_polyacanthus	Between clade	Tuber_magnatum	0.0536608103291695
Vertebrates	Acanthochromis_polyacanthus	Between clade	Tuber_melanosporum	0.0547126215259088
Vertebrates	Acanthochromis_polyacanthus	Between clade	Tulasnella_calospora	0.0576630765247831
Vertebrates	Acanthochromis_polyacanthus	Between clade	Ustilaginomycotina_sp	0.121662698346601
Vertebrates	Acanthochromis_polyacanthus	Between clade	Valsa_mali	0.0641903788610754
Vertebrates	Acanthochromis_polyacanthus	Between clade	Verruconis_gallopava	0.0540579188057915
Vertebrates	Acanthochromis_polyacanthus	Between clade	Verticillium_dahliae	0.0557352242802991
Vertebrates	Acanthochromis_polyacanthus	Between clade	Verticillium_longisporum	0.117211453697157
Vertebrates	Acanthochromis_polyacanthus	Between clade	Wallemia_mellicola	0.135160031884611
Vertebrates	Acanthochromis_polyacanthus	Between clade	Wolfiporia_cocos	0.0998160522312029
Vertebrates	Acanthochromis_polyacanthus	Between clade	Xylona_heveae	0.0810921453529672
Vertebrates	Acanthochromis_polyacanthus	Between clade	Zymoseptoria_tritici	0.124533655764428
Vertebrates	Acanthochromis_polyacanthus	Between clade	Aphanomyces_astaci	0.111998180497189
Vertebrates	Acanthochromis_polyacanthus	Between clade	Aphanomyces_invadans	0.111949164188499
Vertebrates	Acanthochromis_polyacanthus	Between clade	Capsaspora_owczarzaki	0.0526063545098592
Vertebrates	Acanthochromis_polyacanthus	Between clade	Cystoisospora_suis	0.0541559895111909
Vertebrates	Acanthochromis_polyacanthus	Between clade	Emiliania_huxleyi	0.147954355590134
Vertebrates	Acanthochromis_polyacanthus	Between clade	Fonticula_alba	0.0596110392646998
Vertebrates	Acanthochromis_polyacanthus	Between clade	Leptomonas_pyrrhocoris	0.0548224441203953
Vertebrates	Acanthochromis_polyacanthus	Between clade	Nannochloropsis_gaditana	0.142365534349213
Vertebrates	Acanthochromis_polyacanthus	Between clade	Phytomonas_sp	0.0586385165762859
Vertebrates	Acanthochromis_polyacanthus	Between clade	Phytophthora_parasitica	0.0590711524477231
Vertebrates	Acanthochromis_polyacanthus	Between clade	Plasmodium_falciparum	0.0577948758221085
Vertebrates	Acanthochromis_polyacanthus	Between clade	Plasmodium_vivax	0.070952764113834
Vertebrates	Acanthochromis_polyacanthus	Between clade	Plasmodium_yoelii	0.0703606135550526
Vertebrates	Acanthochromis_polyacanthus	Between clade	Pseudonitzschia_multistriata	0.0596435664697636
Vertebrates	Acanthochromis_polyacanthus	Between clade	Salpingoeca_rosetta	0.112904857959292
Vertebrates	Acanthochromis_polyacanthus	Between clade	Saprolegnia_diclina	0.0609615534685403
Vertebrates	Acanthochromis_polyacanthus	Between clade	Saprolegnia_parasitica	0.0934746865949813
Vertebrates	Acanthochromis_polyacanthus	Between clade	Sphaeroforma_arctica	0.153036407643698
Vertebrates	Acanthochromis_polyacanthus	Between clade	Thecamonas_trahens	0.119044292737916
Vertebrates	Acanthochromis_polyacanthus	Between clade	Toxoplasma_gondii	0.0704568436301066
Vertebrates	Amphiprion_ocellaris	Between clade	Actinidia_chinensis	0.128866557159109
Vertebrates	Amphiprion_ocellaris	Between clade	Acyrthosiphon_pisum	0.0992799153527425
Vertebrates	Amphiprion_ocellaris	Between clade	Aedes_aegypti	0.121072565760346
Vertebrates	Amphiprion_ocellaris	Between clade	Aegilops_tauschii	0.111494825540841
Vertebrates	Amphiprion_ocellaris	Between clade	Amphimedon_queenslandica	0.116940654018856
Vertebrates	Amphiprion_ocellaris	Between clade	Anopheles_gambiae	0.0501435132752506
Vertebrates	Amphiprion_ocellaris	Between clade	Anoplophora_glabripennis	0.0491542411680889
Vertebrates	Amphiprion_ocellaris	Between clade	Apis_mellifera	0.150089948742451
Vertebrates	Amphiprion_ocellaris	Between clade	Arabidopsis_halleri	0.104820042602124
Vertebrates	Amphiprion_ocellaris	Between clade	Arabidopsis_lyrata	0.0716905054234026
Vertebrates	Amphiprion_ocellaris	Between clade	Arabidopsis_thaliana	0.0889457300256084
Vertebrates	Amphiprion_ocellaris	Between clade	Beta_vulgaris	0.0404823333837837
Vertebrates	Amphiprion_ocellaris	Between clade	Bombus_terrestris	0.0869186715329421
Vertebrates	Amphiprion_ocellaris	Between clade	Brachypodium_distachyon	0.0569828909602024
Vertebrates	Amphiprion_ocellaris	Between clade	Brassica_napus	0.0738672064012222
Vertebrates	Amphiprion_ocellaris	Between clade	Ciona_intestinalis	0.114012290306033
Vertebrates	Amphiprion_ocellaris	Between clade	Ciona_savignyi	0.18458511678588
Vertebrates	Amphiprion_ocellaris	Between clade	Cucumis_sativus	0.034575518795275
Vertebrates	Amphiprion_ocellaris	Between clade	Culicoides_sonorensis	0.0259109812001269
Vertebrates	Amphiprion_ocellaris	Between clade	Daphnia_magna	0.0388242895771702
Vertebrates	Amphiprion_ocellaris	Between clade	Dendroctonus_ponderosae	0.0552010441399564
Vertebrates	Amphiprion_ocellaris	Between clade	Dioscorea_rotundata	0.0590020500420633
Vertebrates	Amphiprion_ocellaris	Between clade	Drosophila_ananassae	0.0308841160358851
Vertebrates	Amphiprion_ocellaris	Between clade	Drosophila_erecta	0.0363700399495489
Vertebrates	Amphiprion_ocellaris	Between clade	Drosophila_grimshawi	0.0428068837433859
Vertebrates	Amphiprion_ocellaris	Between clade	Drosophila_melanogaster	0.0790507645178352
Vertebrates	Amphiprion_ocellaris	Between clade	Drosophila_mojavensis	0.0697082544426051
Vertebrates	Amphiprion_ocellaris	Between clade	Drosophila_pseudoobscura	0.0411842174449707
Vertebrates	Amphiprion_ocellaris	Between clade	Drosophila_simulans	0.0687680567939108
Vertebrates	Amphiprion_ocellaris	Between clade	Drosophila_virilis	0.0432311797266098
Vertebrates	Amphiprion_ocellaris	Between clade	Drosophila_willistoni	0.0586961139062615
Vertebrates	Amphiprion_ocellaris	Between clade	Drosophila_yakuba	0.0698525604847878
Vertebrates	Amphiprion_ocellaris	Between clade	Folsomia_candida	0.0681708844074508
Vertebrates	Amphiprion_ocellaris	Between clade	Glycine_max	0.0491116830101107
Vertebrates	Amphiprion_ocellaris	Between clade	Gossypium_raimondii	0.0642692432116909
Vertebrates	Amphiprion_ocellaris	Between clade	Helianthus_annuus	0.153652266945754
Vertebrates	Amphiprion_ocellaris	Between clade	Heliconius_melpomene	0.0446105141554787
Vertebrates	Amphiprion_ocellaris	Between clade	Hordeum_vulgare	0.0427946639552067
Vertebrates	Amphiprion_ocellaris	Between clade	Leersia_perrieri	0.0366990565220185
Vertebrates	Amphiprion_ocellaris	Between clade	Lepeophtheirus_salmonis	0.0236547864151564
Vertebrates	Amphiprion_ocellaris	Between clade	Lucilia_cuprina	0.0404035045586112
Vertebrates	Amphiprion_ocellaris	Between clade	Manihot_esculenta	0.043217141564079
Vertebrates	Amphiprion_ocellaris	Between clade	Mayetiola_destructor	0.039159476312864
Vertebrates	Amphiprion_ocellaris	Between clade	Medicago_truncatula	0.0597140744815616
Vertebrates	Amphiprion_ocellaris	Between clade	Megaselia_scalaris	0.0659274160948067
Vertebrates	Amphiprion_ocellaris	Between clade	Melitaea_cinxia	0.0493365457246076
Vertebrates	Amphiprion_ocellaris	Between clade	Mnemiopsis_leidyi	0.0312909783101337
Vertebrates	Amphiprion_ocellaris	Between clade	Nicotiana_attenuata	0.0363927793654723
Vertebrates	Amphiprion_ocellaris	Between clade	Octopus_bimaculoides	0.0692446550288525
Vertebrates	Amphiprion_ocellaris	Between clade	Orchesella_cincta	0.0347165034305441
Vertebrates	Amphiprion_ocellaris	Between clade	Oryza_barthii	0.10968260401119
Vertebrates	Amphiprion_ocellaris	Between clade	Oryza_glumipatula	0.0535244747879467
Vertebrates	Amphiprion_ocellaris	Between clade	Oryza_meridionalis	0.0389066070001357
Vertebrates	Amphiprion_ocellaris	Between clade	Oryza_nivara	0.0643077487395825
Vertebrates	Amphiprion_ocellaris	Between clade	Oryza_punctata	0.0516936157733172
Vertebrates	Amphiprion_ocellaris	Between clade	Oryza_rufipogon	0.0534620119361758
Vertebrates	Amphiprion_ocellaris	Between clade	Oryza_sativa	0.065002399900811
Vertebrates	Amphiprion_ocellaris	Between clade	Panicum_hallii_fil2	0.0672247106219036
Vertebrates	Amphiprion_ocellaris	Between clade	Phaseolus_vulgaris	0.0552944962287168
Vertebrates	Amphiprion_ocellaris	Between clade	Physcomitrella_patens	0.0602597461991681
Vertebrates	Amphiprion_ocellaris	Between clade	Populus_trichocarpa	0.0982375086347697
Vertebrates	Amphiprion_ocellaris	Between clade	Prunus_persica	0.147482948197695
Vertebrates	Amphiprion_ocellaris	Between clade	Schistosoma_mansoni	0.0380738655418776
Vertebrates	Amphiprion_ocellaris	Between clade	Setaria_italica	0.0814835340554401
Vertebrates	Amphiprion_ocellaris	Between clade	Solanum_lycopersicum	0.04233030524381
Vertebrates	Amphiprion_ocellaris	Between clade	Solanum_tuberosum	0.045677525898698
Vertebrates	Amphiprion_ocellaris	Between clade	Solenopsis_invicta	0.0660077186241096
Vertebrates	Amphiprion_ocellaris	Between clade	Sorghum_bicolor	0.0719579751110835
Vertebrates	Amphiprion_ocellaris	Between clade	Strigamia_maritima	0.0809061722629875
Vertebrates	Amphiprion_ocellaris	Between clade	Teleopsis_dalmanni	0.0936809955805055
Vertebrates	Amphiprion_ocellaris	Between clade	Tetranychus_urticae	0.0396919723693362
Vertebrates	Amphiprion_ocellaris	Between clade	Theobroma_cacao	0.03149866656934
Vertebrates	Amphiprion_ocellaris	Between clade	Tribolium_castaneum	0.0322239544649627
Vertebrates	Amphiprion_ocellaris	Between clade	Trifolium_pratense	0.0308354906762604
Vertebrates	Amphiprion_ocellaris	Between clade	Triticum_aestivum	0.0304389080966533
Vertebrates	Amphiprion_ocellaris	Between clade	Triticum_dicoccoides	0.0777730157409112
Vertebrates	Amphiprion_ocellaris	Between clade	Vigna_radiata	0.0358698013998634
Vertebrates	Amphiprion_ocellaris	Between clade	Vitis_vinifera	0.0296662496566616
Vertebrates	Amphiprion_ocellaris	Between clade	Zea_mays	0.0326179997728976
Vertebrates	Amphiprion_ocellaris	Between clade	Absidia_repens	0.042225097904491
Vertebrates	Amphiprion_ocellaris	Between clade	Acaromyces_ingoldii	0.0541356687497077
Vertebrates	Amphiprion_ocellaris	Between clade	Acidomyces_richmondensis	0.0573907888164484
Vertebrates	Amphiprion_ocellaris	Between clade	Agaricus_bisporus	0.0450049906000379
Vertebrates	Amphiprion_ocellaris	Between clade	Allomyces_macrogynus	0.046514614821129
Vertebrates	Amphiprion_ocellaris	Between clade	Alternaria_alternata	0.0415485027265435
Vertebrates	Amphiprion_ocellaris	Between clade	Amanita_muscaria	0.0603689389730188
Vertebrates	Amphiprion_ocellaris	Between clade	Amanita_thiersii	0.0599118133615775
Vertebrates	Amphiprion_ocellaris	Between clade	Amorphotheca_resinae	0.0693771127242857
Vertebrates	Amphiprion_ocellaris	Between clade	Anaeromyces_robustus	0.0562242327345707
Vertebrates	Amphiprion_ocellaris	Between clade	Armillaria_gallica	0.0320770900291861
Vertebrates	Amphiprion_ocellaris	Between clade	Armillaria_solidipes	0.050190104593222
Vertebrates	Amphiprion_ocellaris	Between clade	Ascoidea_rubescens	0.04039218118899
Vertebrates	Amphiprion_ocellaris	Between clade	Aspergillus_aculeatinus	0.0334767496410927
Vertebrates	Amphiprion_ocellaris	Between clade	Aspergillus_aculeatus	0.0396318116925028
Vertebrates	Amphiprion_ocellaris	Between clade	Aspergillus_brasiliensis	0.0619041171966881
Vertebrates	Amphiprion_ocellaris	Between clade	Aspergillus_brunneoviolaceus	0.0530439344321951
Vertebrates	Amphiprion_ocellaris	Between clade	Aspergillus_campestris	0.0411385223783416
Vertebrates	Amphiprion_ocellaris	Between clade	Aspergillus_candidus	0.0523085690588666
Vertebrates	Amphiprion_ocellaris	Between clade	Aspergillus_carbonarius	0.0574558733488576
Vertebrates	Amphiprion_ocellaris	Between clade	Aspergillus_ellipticus	0.0550996855564185
Vertebrates	Amphiprion_ocellaris	Between clade	Aspergillus_eucalypticola	0.0703590907383253
Vertebrates	Amphiprion_ocellaris	Between clade	Aspergillus_flavus	0.0345066513670177
Vertebrates	Amphiprion_ocellaris	Between clade	Aspergillus_glaucus	0.0520682012965861
Vertebrates	Amphiprion_ocellaris	Between clade	Aspergillus_heteromorphus	0.0524331130318578
Vertebrates	Amphiprion_ocellaris	Between clade	Aspergillus_indologenus	0.0695542741740576
Vertebrates	Amphiprion_ocellaris	Between clade	Aspergillus_japonicus	0.0679387948070391
Vertebrates	Amphiprion_ocellaris	Between clade	Aspergillus_lacticoffeatus	0.0545970988199448
Vertebrates	Amphiprion_ocellaris	Between clade	Aspergillus_luchuensis	0.0482788268708149
Vertebrates	Amphiprion_ocellaris	Between clade	Aspergillus_neoniger	0.0550107821039786
Vertebrates	Amphiprion_ocellaris	Between clade	Aspergillus_nidulans	0.0427116888697386
Vertebrates	Amphiprion_ocellaris	Between clade	Aspergillus_novofumigatus	0.0609458370371833
Vertebrates	Amphiprion_ocellaris	Between clade	Aspergillus_ochraceoroseus	0.0568790508796298
Vertebrates	Amphiprion_ocellaris	Between clade	Aspergillus_oryzae	0.0686091775816201
Vertebrates	Amphiprion_ocellaris	Between clade	Aspergillus_piperis	0.0427789843866833
Vertebrates	Amphiprion_ocellaris	Between clade	Aspergillus_ruber	0.0404734277319619
Vertebrates	Amphiprion_ocellaris	Between clade	Aspergillus_saccharolyticus	0.208019681948656
Vertebrates	Amphiprion_ocellaris	Between clade	Aspergillus_sclerotiicarbonarius	0.0462016046555587
Vertebrates	Amphiprion_ocellaris	Between clade	Aspergillus_sclerotioniger	0.0309127577977347
Vertebrates	Amphiprion_ocellaris	Between clade	Aspergillus_steynii	0.0305567972978513
Vertebrates	Amphiprion_ocellaris	Between clade	Aspergillus_sydowii	0.0677994055391022
Vertebrates	Amphiprion_ocellaris	Between clade	Aspergillus_taichungensis	0.12620586690122
Vertebrates	Amphiprion_ocellaris	Between clade	Aspergillus_tubingensis	0.0352089969475711
Vertebrates	Amphiprion_ocellaris	Between clade	Aspergillus_uvarum	0.046281311419548
Vertebrates	Amphiprion_ocellaris	Between clade	Aspergillus_vadensis	0.0888181700486528
Vertebrates	Amphiprion_ocellaris	Between clade	Aspergillus_versicolor	0.0568933439175393
Vertebrates	Amphiprion_ocellaris	Between clade	Aspergillus_violaceofuscus	0.0485566692353801
Vertebrates	Amphiprion_ocellaris	Between clade	Aspergillus_wentii	0.0376163665947511
Vertebrates	Amphiprion_ocellaris	Between clade	Aureobasidium_pullulans	0.0365910353109238
Vertebrates	Amphiprion_ocellaris	Between clade	Aureobasidium_subglaciale	0.0430783374057003
Vertebrates	Amphiprion_ocellaris	Between clade	Babjeviella_inositovora	0.0376632822671839
Vertebrates	Amphiprion_ocellaris	Between clade	Basidiobolus_meristosporus	0.0368198594746268
Vertebrates	Amphiprion_ocellaris	Between clade	Batrachochytrium_salamandrivorans	0.0458697787145175
Vertebrates	Amphiprion_ocellaris	Between clade	Baudoinia_panamericana	0.0391326626738468
Vertebrates	Amphiprion_ocellaris	Between clade	Beauveria_bassiana	0.0560014204623846
Vertebrates	Amphiprion_ocellaris	Between clade	Bipolaris_maydis	0.0637107124696045
Vertebrates	Amphiprion_ocellaris	Between clade	Bipolaris_sorokiniana	0.0338991601113082
Vertebrates	Amphiprion_ocellaris	Between clade	Blastomyces_dermatitidis	0.062082578943031
Vertebrates	Amphiprion_ocellaris	Between clade	Blastomyces_gilchristii	0.0878783556514096
Vertebrates	Amphiprion_ocellaris	Between clade	Blumeria_graminis	0.065003561218759
Vertebrates	Amphiprion_ocellaris	Between clade	Botryobasidium_botryosum	0.092266786055073
Vertebrates	Amphiprion_ocellaris	Between clade	Botrytis_cinerea	0.0747337657220328
Vertebrates	Amphiprion_ocellaris	Between clade	Cadophora_sp	0.103291550734367
Vertebrates	Amphiprion_ocellaris	Between clade	Calocera_cornea	0.10771338436382
Vertebrates	Amphiprion_ocellaris	Between clade	Calocera_viscosa	0.0385032011386383
Vertebrates	Amphiprion_ocellaris	Between clade	Candida_maltosa	0.0494697417942763
Vertebrates	Amphiprion_ocellaris	Between clade	Catenaria_anguillulae	0.0587646051569346
Vertebrates	Amphiprion_ocellaris	Between clade	Ceraceosorus_guamensis	0.0478068524769231
Vertebrates	Amphiprion_ocellaris	Between clade	Cercospora_beticola	0.0512857684566744
Vertebrates	Amphiprion_ocellaris	Between clade	Cladophialophora_immunda	0.040206303239662
Vertebrates	Amphiprion_ocellaris	Between clade	Clohesyomyces_aquaticus	0.036519552105906
Vertebrates	Amphiprion_ocellaris	Between clade	Coccidioides_immitis	0.0581881849563075
Vertebrates	Amphiprion_ocellaris	Between clade	Coccidioides_posadasii	0.0916986369902467
Vertebrates	Amphiprion_ocellaris	Between clade	Colletotrichum_incanum	0.0468917947981415
Vertebrates	Amphiprion_ocellaris	Between clade	Conidiobolus_coronatus	0.0410810204929379
Vertebrates	Amphiprion_ocellaris	Between clade	Coniella_lustricola	0.0394503486019294
Vertebrates	Amphiprion_ocellaris	Between clade	Coniochaeta_ligniaria	0.0550660734047657
Vertebrates	Amphiprion_ocellaris	Between clade	Corynespora_cassiicola	0.0423125211003707
Vertebrates	Amphiprion_ocellaris	Between clade	Cryptococcus_amylolentus	0.0363325007130186
Vertebrates	Amphiprion_ocellaris	Between clade	Cryptococcus_neoformans	0.0665591331759919
Vertebrates	Amphiprion_ocellaris	Between clade	Cutaneotrichosporon_oleaginosum	0.0278521542104407
Vertebrates	Amphiprion_ocellaris	Between clade	Cyberlindnera_jadinii	0.043306828589959
Vertebrates	Amphiprion_ocellaris	Between clade	Cylindrobasidium_torrendii	0.0633548217364877
Vertebrates	Amphiprion_ocellaris	Between clade	Dacryopinax_primogenitus	0.0621667755393145
Vertebrates	Amphiprion_ocellaris	Between clade	Daedalea_quercina	0.0550755356772751
Vertebrates	Amphiprion_ocellaris	Between clade	Daldinia_sp	0.05806891021364
Vertebrates	Amphiprion_ocellaris	Between clade	Dichomitus_squalens	0.044546836094799
Vertebrates	Amphiprion_ocellaris	Between clade	Dothistroma_septosporum	0.0435910210059045
Vertebrates	Amphiprion_ocellaris	Between clade	Edhazardia_aedis	0.0670977340355495
Vertebrates	Amphiprion_ocellaris	Between clade	Elaphomyces_granulatus	0.075656638824799
Vertebrates	Amphiprion_ocellaris	Between clade	Exidia_glandulosa	0.0758505707313436
Vertebrates	Amphiprion_ocellaris	Between clade	Exophiala_dermatitidis	0.0660381116999285
Vertebrates	Amphiprion_ocellaris	Between clade	Exophiala_mesophila	0.0274087467454443
Vertebrates	Amphiprion_ocellaris	Between clade	Exophiala_oligosperma	0.0378240703315873
Vertebrates	Amphiprion_ocellaris	Between clade	Exophiala_sideris	0.0403271223098024
Vertebrates	Amphiprion_ocellaris	Between clade	Exophiala_xenobiotica	0.0363348435510562
Vertebrates	Amphiprion_ocellaris	Between clade	Exserohilum_turcica	0.0356624179468455
Vertebrates	Amphiprion_ocellaris	Between clade	Fibularhizoctonia_sp	0.0550584641223792
Vertebrates	Amphiprion_ocellaris	Between clade	Fusarium_culmorum	0.0770702111393225
Vertebrates	Amphiprion_ocellaris	Between clade	Fusarium_graminearum	0.0373059006705794
Vertebrates	Amphiprion_ocellaris	Between clade	Fusarium_oxysporum	0.0400096989368415
Vertebrates	Amphiprion_ocellaris	Between clade	Fusarium_verticillioides	0.0577024156943856
Vertebrates	Amphiprion_ocellaris	Between clade	Gaeumannomyces_graminis	0.0373294775419026
Vertebrates	Amphiprion_ocellaris	Between clade	Galerina_marginata	0.0453054557611375
Vertebrates	Amphiprion_ocellaris	Between clade	Gelatoporia_subvermispora	0.0523753189802003
Vertebrates	Amphiprion_ocellaris	Between clade	Gloeophyllum_trabeum	0.0408477521984112
Vertebrates	Amphiprion_ocellaris	Between clade	Gonapodya_prolifera	0.0449071920355236
Vertebrates	Amphiprion_ocellaris	Between clade	Gymnopus_luxurians	0.0590352818838058
Vertebrates	Amphiprion_ocellaris	Between clade	Hanseniaspora_valbyensis	0.0412586901449451
Vertebrates	Amphiprion_ocellaris	Between clade	Hebeloma_cylindrosporum	0.0394792911851834
Vertebrates	Amphiprion_ocellaris	Between clade	Hesseltinella_vesiculosa	0.0395870708719219
Vertebrates	Amphiprion_ocellaris	Between clade	Heterobasidion_irregulare	0.032003341996567
Vertebrates	Amphiprion_ocellaris	Between clade	Hydnomerulius_pinastri	0.0382167086978693
Vertebrates	Amphiprion_ocellaris	Between clade	Hypholoma_sublateritium	0.037771399861193
Vertebrates	Amphiprion_ocellaris	Between clade	Hyphopichia_burtonii	0.035290234236278
Vertebrates	Amphiprion_ocellaris	Between clade	Hypoxylon_sp	0.030347938223159
Vertebrates	Amphiprion_ocellaris	Between clade	Jaapia_argillacea	0.0324963525095601
Vertebrates	Amphiprion_ocellaris	Between clade	Jaminaea_rosea	0.0471730616008956
Vertebrates	Amphiprion_ocellaris	Between clade	Kockovaella_imperatae	0.0597928140869541
Vertebrates	Amphiprion_ocellaris	Between clade	Komagataella_pastoris	0.0475395074944859
Vertebrates	Amphiprion_ocellaris	Between clade	Komagataella_phaffii	0.0335269003816684
Vertebrates	Amphiprion_ocellaris	Between clade	Laccaria_amethystina	0.0676717645733515
Vertebrates	Amphiprion_ocellaris	Between clade	Laetiporus_sulphureus	0.0756879598253449
Vertebrates	Amphiprion_ocellaris	Between clade	Leucosporidium_creatinivorum	0.0628392358441469
Vertebrates	Amphiprion_ocellaris	Between clade	Lichtheimia_ramosa	0.053985895313644
Vertebrates	Amphiprion_ocellaris	Between clade	Lipomyces_starkeyi	0.0583604805842198
Vertebrates	Amphiprion_ocellaris	Between clade	Lobosporangium_transversale	0.0696112149514447
Vertebrates	Amphiprion_ocellaris	Between clade	Magnaporthe_oryzae	0.0584850078139514
Vertebrates	Amphiprion_ocellaris	Between clade	Magnaporthe_poae	0.0662624403476151
Vertebrates	Amphiprion_ocellaris	Between clade	Malassezia_sympodialis	0.0468906450115299
Vertebrates	Amphiprion_ocellaris	Between clade	Meira_miltonrushii	0.0665867481258863
Vertebrates	Amphiprion_ocellaris	Between clade	Meliniomyces_bicolor	0.047990111649924
Vertebrates	Amphiprion_ocellaris	Between clade	Meliniomyces_variabilis	0.0692889026896632
Vertebrates	Amphiprion_ocellaris	Between clade	Metschnikowia_bicuspidata	0.0460448472896103
Vertebrates	Amphiprion_ocellaris	Between clade	Microbotryum_violaceum	0.0677621863004248
Vertebrates	Amphiprion_ocellaris	Between clade	Microdochium_bolleyi	0.0409915548525444
Vertebrates	Amphiprion_ocellaris	Between clade	Mixia_osmundae	0.0417799054175207
Vertebrates	Amphiprion_ocellaris	Between clade	Mortierella_elongata	0.0612254963942301
Vertebrates	Amphiprion_ocellaris	Between clade	Mycosphaerella_eumusae	0.0720971331770268
Vertebrates	Amphiprion_ocellaris	Between clade	Nadsonia_fulvescens	0.040491863632457
Vertebrates	Amphiprion_ocellaris	Between clade	Naematelia_encephala	0.05999832654515
Vertebrates	Amphiprion_ocellaris	Between clade	Neocallimastix_californiae	0.0724852113216137
Vertebrates	Amphiprion_ocellaris	Between clade	Neolecta_irregularis	0.0557860261262996
Vertebrates	Amphiprion_ocellaris	Between clade	Neolentinus_lepideus	0.089815654635254
Vertebrates	Amphiprion_ocellaris	Between clade	Neurospora_crassa	0.0687053650937654
Vertebrates	Amphiprion_ocellaris	Between clade	Neurospora_tetrasperma	0.0997051140113253
Vertebrates	Amphiprion_ocellaris	Between clade	Ogataea_polymorpha	0.0409876027788078
Vertebrates	Amphiprion_ocellaris	Between clade	Oidiodendron_maius	0.097389808951985
Vertebrates	Amphiprion_ocellaris	Between clade	Paraphaeosphaeria_sporulosa	0.0437971818158871
Vertebrates	Amphiprion_ocellaris	Between clade	Paxillus_rubicundulus	0.0786064775737405
Vertebrates	Amphiprion_ocellaris	Between clade	Penicilliopsis_zonata	0.0575250574248383
Vertebrates	Amphiprion_ocellaris	Between clade	Penicillium_brasilianum	0.0443850028504316
Vertebrates	Amphiprion_ocellaris	Between clade	Penicillium_chrysogenum	0.0410608739329826
Vertebrates	Amphiprion_ocellaris	Between clade	Penicillium_coprophilum	0.0330217329581907
Vertebrates	Amphiprion_ocellaris	Between clade	Penicillium_decumbens	0.0366256559509299
Vertebrates	Amphiprion_ocellaris	Between clade	Penicillium_flavigenum	0.126504108884742
Vertebrates	Amphiprion_ocellaris	Between clade	Penicillium_nalgiovense	0.0628857389002179
Vertebrates	Amphiprion_ocellaris	Between clade	Penicillium_polonicum	0.0297248512744011
Vertebrates	Amphiprion_ocellaris	Between clade	Penicillium_roqueforti	0.0491612132417272
Vertebrates	Amphiprion_ocellaris	Between clade	Penicillium_steckii	0.0665657372190018
Vertebrates	Amphiprion_ocellaris	Between clade	Penicillium_vulpinum	0.0345520073588364
Vertebrates	Amphiprion_ocellaris	Between clade	Peniophora_sp	0.0332099892855701
Vertebrates	Amphiprion_ocellaris	Between clade	Periconia_macrospinosa	0.040516331849402
Vertebrates	Amphiprion_ocellaris	Between clade	Pezoloma_ericae	0.0428723258761932
Vertebrates	Amphiprion_ocellaris	Between clade	Phanerochaete_carnosa	0.0646731779811172
Vertebrates	Amphiprion_ocellaris	Between clade	Phialocephala_scopiformis	0.061726358690426
Vertebrates	Amphiprion_ocellaris	Between clade	Phialophora_americana	0.0573419742663085
Vertebrates	Amphiprion_ocellaris	Between clade	Phlebiopsis_gigantea	0.0459685336921316
Vertebrates	Amphiprion_ocellaris	Between clade	Pichia_membranifaciens	0.0337764077793679
Vertebrates	Amphiprion_ocellaris	Between clade	Piloderma_croceum	0.0550936483609884
Vertebrates	Amphiprion_ocellaris	Between clade	Piromyces_finnis	0.0401841521106653
Vertebrates	Amphiprion_ocellaris	Between clade	Pisolithus_microcarpus	0.039961161260411
Vertebrates	Amphiprion_ocellaris	Between clade	Pisolithus_tinctorius	0.0922198898792824
Vertebrates	Amphiprion_ocellaris	Between clade	Pneumocystis_carinii	0.095001915870834
Vertebrates	Amphiprion_ocellaris	Between clade	Pneumocystis_murina	0.0391842825895836
Vertebrates	Amphiprion_ocellaris	Between clade	Protomyces_lactucaedebilis	0.0840503081030762
Vertebrates	Amphiprion_ocellaris	Between clade	Pseudocercospora_fijiensis	0.0644772404583604
Vertebrates	Amphiprion_ocellaris	Between clade	Pseudocercospora_musae	0.051813097020805
Vertebrates	Amphiprion_ocellaris	Between clade	Pseudogymnoascus_destructans	0.0753562094821133
Vertebrates	Amphiprion_ocellaris	Between clade	Pseudogymnoascus_verrucosus	0.0458077335301743
Vertebrates	Amphiprion_ocellaris	Between clade	Pseudomassariella_vexata	0.0360278571177139
Vertebrates	Amphiprion_ocellaris	Between clade	Pseudomicrostroma_glucosiphilum	0.066378367020424
Vertebrates	Amphiprion_ocellaris	Between clade	Puccinia_graminis	0.0386072776568725
Vertebrates	Amphiprion_ocellaris	Between clade	Puccinia_striiformis	0.0465155070129525
Vertebrates	Amphiprion_ocellaris	Between clade	Pyrenochaeta_sp	0.0608927861814
Vertebrates	Amphiprion_ocellaris	Between clade	Rhizoclosmatium_globosum	0.0618168817160773
Vertebrates	Amphiprion_ocellaris	Between clade	Rhizophagus_irregularis	0.0502966435981288
Vertebrates	Amphiprion_ocellaris	Between clade	Rhizopogon_vinicolor	0.0420709696717023
Vertebrates	Amphiprion_ocellaris	Between clade	Rhizopus_microsporus	0.039158128144097
Vertebrates	Amphiprion_ocellaris	Between clade	Rhodotorula_graminis	0.0605585337231536
Vertebrates	Amphiprion_ocellaris	Between clade	Rhodotorula_taiwanensis	0.0317591145119612
Vertebrates	Amphiprion_ocellaris	Between clade	Saccharomyces_cerevisiae	0.0599337317984826
Vertebrates	Amphiprion_ocellaris	Between clade	Saitoella_complicata	0.0800874713189783
Vertebrates	Amphiprion_ocellaris	Between clade	Schizopora_paradoxa	0.0915810246097868
Vertebrates	Amphiprion_ocellaris	Between clade	Schizosaccharomyces_cryophilus	0.0552142567231621
Vertebrates	Amphiprion_ocellaris	Between clade	Schizosaccharomyces_japonicus	0.0570029166379151
Vertebrates	Amphiprion_ocellaris	Between clade	Schizosaccharomyces_octosporus	0.0917739091061263
Vertebrates	Amphiprion_ocellaris	Between clade	Schizosaccharomyces_pombe	0.0582207382620046
Vertebrates	Amphiprion_ocellaris	Between clade	Scleroderma_citrinum	0.0846671763561737
Vertebrates	Amphiprion_ocellaris	Between clade	Serendipita_vermifera	0.0600963751388351
Vertebrates	Amphiprion_ocellaris	Between clade	Serpula_lacrymans	0.0591379159605202
Vertebrates	Amphiprion_ocellaris	Between clade	Sistotremastrum_niveocremeum	0.0446381585449507
Vertebrates	Amphiprion_ocellaris	Between clade	Sistotremastrum_suecicum	0.0582157761464091
Vertebrates	Amphiprion_ocellaris	Between clade	Sordaria_macrospora	0.034014648661982
Vertebrates	Amphiprion_ocellaris	Between clade	Spathaspora_passalidarum	0.0795225056020207
Vertebrates	Amphiprion_ocellaris	Between clade	Sphaerulina_musiva	0.0465480956954349
Vertebrates	Amphiprion_ocellaris	Between clade	Spizellomyces_punctatus	0.0421879283696574
Vertebrates	Amphiprion_ocellaris	Between clade	Stagonospora_sp	0.0406222295941682
Vertebrates	Amphiprion_ocellaris	Between clade	Suhomyces_tanzawaensis	0.0381089698845543
Vertebrates	Amphiprion_ocellaris	Between clade	Suillus_luteus	0.0446269634804339
Vertebrates	Amphiprion_ocellaris	Between clade	Syncephalastrum_racemosum	0.0446104327046959
Vertebrates	Amphiprion_ocellaris	Between clade	Talaromyces_marneffei	0.103669543378778
Vertebrates	Amphiprion_ocellaris	Between clade	Talaromyces_stipitatus	0.0803270534679892
Vertebrates	Amphiprion_ocellaris	Between clade	Testicularia_cyperi	0.0572943012638479
Vertebrates	Amphiprion_ocellaris	Between clade	Thermothelomyces_thermophila	0.0404239008889974
Vertebrates	Amphiprion_ocellaris	Between clade	Thielavia_terrestris	0.0461453475790454
Vertebrates	Amphiprion_ocellaris	Between clade	Tilletiaria_anomala	0.0593875639237319
Vertebrates	Amphiprion_ocellaris	Between clade	Tilletiopsis_washingtonensis	0.0358791322768193
Vertebrates	Amphiprion_ocellaris	Between clade	Tolypocladium_capitatum	0.0529048523816548
Vertebrates	Amphiprion_ocellaris	Between clade	Tolypocladium_ophioglossoides	0.0513480285591315
Vertebrates	Amphiprion_ocellaris	Between clade	Tolypocladium_paradoxum	0.0507751325343579
Vertebrates	Amphiprion_ocellaris	Between clade	Torrubiella_hemipterigena	0.0476390679753185
Vertebrates	Amphiprion_ocellaris	Between clade	Tortispora_caseinolytica	0.0364957616338271
Vertebrates	Amphiprion_ocellaris	Between clade	Trametes_coccinea	0.0392425319791828
Vertebrates	Amphiprion_ocellaris	Between clade	Trichoderma_asperellum	0.0602715378581767
Vertebrates	Amphiprion_ocellaris	Between clade	Trichoderma_atroviride	0.0471039234703549
Vertebrates	Amphiprion_ocellaris	Between clade	Trichoderma_harzianum	0.0532408273487658
Vertebrates	Amphiprion_ocellaris	Between clade	Trichoderma_longibrachiatum	0.0434417158433486
Vertebrates	Amphiprion_ocellaris	Between clade	Trichophyton_rubrum	0.0594537391429405
Vertebrates	Amphiprion_ocellaris	Between clade	Tuber_borchii	0.0515665938160019
Vertebrates	Amphiprion_ocellaris	Between clade	Tuber_magnatum	0.0511666675690179
Vertebrates	Amphiprion_ocellaris	Between clade	Tuber_melanosporum	0.0627610568816707
Vertebrates	Amphiprion_ocellaris	Between clade	Tulasnella_calospora	0.0552326151090568
Vertebrates	Amphiprion_ocellaris	Between clade	Ustilaginomycotina_sp	0.077850358499836
Vertebrates	Amphiprion_ocellaris	Between clade	Valsa_mali	0.0399264224986196
Vertebrates	Amphiprion_ocellaris	Between clade	Verruconis_gallopava	0.0528700417480098
Vertebrates	Amphiprion_ocellaris	Between clade	Verticillium_dahliae	0.047389415128413
Vertebrates	Amphiprion_ocellaris	Between clade	Verticillium_longisporum	0.0652714116997979
Vertebrates	Amphiprion_ocellaris	Between clade	Wallemia_mellicola	0.0839588216353276
Vertebrates	Amphiprion_ocellaris	Between clade	Wolfiporia_cocos	0.0547625544194826
Vertebrates	Amphiprion_ocellaris	Between clade	Xylona_heveae	0.0395813395404313
Vertebrates	Amphiprion_ocellaris	Between clade	Zymoseptoria_tritici	0.0679295485982629
Vertebrates	Amphiprion_ocellaris	Between clade	Aphanomyces_astaci	0.0591149594786513
Vertebrates	Amphiprion_ocellaris	Between clade	Aphanomyces_invadans	0.0530415656343413
Vertebrates	Amphiprion_ocellaris	Between clade	Capsaspora_owczarzaki	0.0505923817545861
Vertebrates	Amphiprion_ocellaris	Between clade	Cystoisospora_suis	0.0454695759125671
Vertebrates	Amphiprion_ocellaris	Between clade	Emiliania_huxleyi	0.0953786746272272
Vertebrates	Amphiprion_ocellaris	Between clade	Fonticula_alba	0.0413827591643775
Vertebrates	Amphiprion_ocellaris	Between clade	Leptomonas_pyrrhocoris	0.0512125711553766
Vertebrates	Amphiprion_ocellaris	Between clade	Nannochloropsis_gaditana	0.0896730266073254
Vertebrates	Amphiprion_ocellaris	Between clade	Phytomonas_sp	0.0562073870620977
Vertebrates	Amphiprion_ocellaris	Between clade	Phytophthora_parasitica	0.0368324276809923
Vertebrates	Amphiprion_ocellaris	Between clade	Plasmodium_falciparum	0.0455460219083961
Vertebrates	Amphiprion_ocellaris	Between clade	Plasmodium_vivax	0.0453640732795851
Vertebrates	Amphiprion_ocellaris	Between clade	Plasmodium_yoelii	0.0414910882522388
Vertebrates	Amphiprion_ocellaris	Between clade	Pseudonitzschia_multistriata	0.0461372199271989
Vertebrates	Amphiprion_ocellaris	Between clade	Salpingoeca_rosetta	0.0549967487640723
Vertebrates	Amphiprion_ocellaris	Between clade	Saprolegnia_diclina	0.0339650651354516
Vertebrates	Amphiprion_ocellaris	Between clade	Saprolegnia_parasitica	0.0379418914630049
Vertebrates	Amphiprion_ocellaris	Between clade	Sphaeroforma_arctica	0.0967178150285257
Vertebrates	Amphiprion_ocellaris	Between clade	Thecamonas_trahens	0.0754865960355578
Vertebrates	Amphiprion_ocellaris	Between clade	Toxoplasma_gondii	0.0405826158461085
Vertebrates	Amphiprion_percula	Between clade	Actinidia_chinensis	0.302116531206566
Vertebrates	Amphiprion_percula	Between clade	Acyrthosiphon_pisum	0.13512599647603
Vertebrates	Amphiprion_percula	Between clade	Aedes_aegypti	0.296025464831445
Vertebrates	Amphiprion_percula	Between clade	Aegilops_tauschii	0.286017441334476
Vertebrates	Amphiprion_percula	Between clade	Amphimedon_queenslandica	0.256716165643326
Vertebrates	Amphiprion_percula	Between clade	Anopheles_gambiae	0.150440495850704
Vertebrates	Amphiprion_percula	Between clade	Anoplophora_glabripennis	0.21660405544982
Vertebrates	Amphiprion_percula	Between clade	Apis_mellifera	0.324425488864197
Vertebrates	Amphiprion_percula	Between clade	Arabidopsis_halleri	0.280044067919413
Vertebrates	Amphiprion_percula	Between clade	Arabidopsis_lyrata	0.243217862254104
Vertebrates	Amphiprion_percula	Between clade	Arabidopsis_thaliana	0.265768865909338
Vertebrates	Amphiprion_percula	Between clade	Beta_vulgaris	0.16815021334923
Vertebrates	Amphiprion_percula	Between clade	Bombus_terrestris	0.266782000461737
Vertebrates	Amphiprion_percula	Between clade	Brachypodium_distachyon	0.223054186175096
Vertebrates	Amphiprion_percula	Between clade	Brassica_napus	0.254024474943152
Vertebrates	Amphiprion_percula	Between clade	Ciona_intestinalis	0.287630292347644
Vertebrates	Amphiprion_percula	Between clade	Ciona_savignyi	0.355023975033432
Vertebrates	Amphiprion_percula	Between clade	Cucumis_sativus	0.186308972866237
Vertebrates	Amphiprion_percula	Between clade	Culicoides_sonorensis	0.193374502560813
Vertebrates	Amphiprion_percula	Between clade	Daphnia_magna	0.208231636445232
Vertebrates	Amphiprion_percula	Between clade	Dendroctonus_ponderosae	0.148359950297564
Vertebrates	Amphiprion_percula	Between clade	Dioscorea_rotundata	0.235889617966888
Vertebrates	Amphiprion_percula	Between clade	Drosophila_ananassae	0.19890358736902
Vertebrates	Amphiprion_percula	Between clade	Drosophila_erecta	0.212501239957493
Vertebrates	Amphiprion_percula	Between clade	Drosophila_grimshawi	0.21826742823807
Vertebrates	Amphiprion_percula	Between clade	Drosophila_melanogaster	0.124681708175706
Vertebrates	Amphiprion_percula	Between clade	Drosophila_mojavensis	0.131109644617387
Vertebrates	Amphiprion_percula	Between clade	Drosophila_pseudoobscura	0.164162163582931
Vertebrates	Amphiprion_percula	Between clade	Drosophila_simulans	0.133289641923308
Vertebrates	Amphiprion_percula	Between clade	Drosophila_virilis	0.223930366899011
Vertebrates	Amphiprion_percula	Between clade	Drosophila_willistoni	0.238637898743263
Vertebrates	Amphiprion_percula	Between clade	Drosophila_yakuba	0.133204654935462
Vertebrates	Amphiprion_percula	Between clade	Folsomia_candida	0.238102080758752
Vertebrates	Amphiprion_percula	Between clade	Glycine_max	0.221899521263551
Vertebrates	Amphiprion_percula	Between clade	Gossypium_raimondii	0.237056293916967
Vertebrates	Amphiprion_percula	Between clade	Helianthus_annuus	0.0753496963726148
Vertebrates	Amphiprion_percula	Between clade	Heliconius_melpomene	0.218262965828742
Vertebrates	Amphiprion_percula	Between clade	Hordeum_vulgare	0.206236607244841
Vertebrates	Amphiprion_percula	Between clade	Leersia_perrieri	0.20672769191838
Vertebrates	Amphiprion_percula	Between clade	Lepeophtheirus_salmonis	0.208169660168122
Vertebrates	Amphiprion_percula	Between clade	Lucilia_cuprina	0.213693296043364
Vertebrates	Amphiprion_percula	Between clade	Manihot_esculenta	0.216860399242145
Vertebrates	Amphiprion_percula	Between clade	Mayetiola_destructor	0.199942958620974
Vertebrates	Amphiprion_percula	Between clade	Medicago_truncatula	0.23249423964028
Vertebrates	Amphiprion_percula	Between clade	Megaselia_scalaris	0.240762249059972
Vertebrates	Amphiprion_percula	Between clade	Melitaea_cinxia	0.217542597919828
Vertebrates	Amphiprion_percula	Between clade	Mnemiopsis_leidyi	0.209733710437721
Vertebrates	Amphiprion_percula	Between clade	Nicotiana_attenuata	0.166127579131342
Vertebrates	Amphiprion_percula	Between clade	Octopus_bimaculoides	0.24021011961137
Vertebrates	Amphiprion_percula	Between clade	Orchesella_cincta	0.212820812134058
Vertebrates	Amphiprion_percula	Between clade	Oryza_barthii	0.291779468172878
Vertebrates	Amphiprion_percula	Between clade	Oryza_glumipatula	0.230470787132665
Vertebrates	Amphiprion_percula	Between clade	Oryza_meridionalis	0.189544496474599
Vertebrates	Amphiprion_percula	Between clade	Oryza_nivara	0.146649518852411
Vertebrates	Amphiprion_percula	Between clade	Oryza_punctata	0.220284074103028
Vertebrates	Amphiprion_percula	Between clade	Oryza_rufipogon	0.227723841701112
Vertebrates	Amphiprion_percula	Between clade	Oryza_sativa	0.239982629650004
Vertebrates	Amphiprion_percula	Between clade	Panicum_hallii_fil2	0.235462170550837
Vertebrates	Amphiprion_percula	Between clade	Phaseolus_vulgaris	0.216826552626031
Vertebrates	Amphiprion_percula	Between clade	Physcomitrella_patens	0.233513209982583
Vertebrates	Amphiprion_percula	Between clade	Populus_trichocarpa	0.269136708746362
Vertebrates	Amphiprion_percula	Between clade	Prunus_persica	0.0868138825932684
Vertebrates	Amphiprion_percula	Between clade	Schistosoma_mansoni	0.210483891986125
Vertebrates	Amphiprion_percula	Between clade	Setaria_italica	0.256562947472799
Vertebrates	Amphiprion_percula	Between clade	Solanum_lycopersicum	0.217684615487024
Vertebrates	Amphiprion_percula	Between clade	Solanum_tuberosum	0.21859667839836
Vertebrates	Amphiprion_percula	Between clade	Solenopsis_invicta	0.238359465870712
Vertebrates	Amphiprion_percula	Between clade	Sorghum_bicolor	0.247266020559764
Vertebrates	Amphiprion_percula	Between clade	Strigamia_maritima	0.244609433726815
Vertebrates	Amphiprion_percula	Between clade	Teleopsis_dalmanni	0.270315329882053
Vertebrates	Amphiprion_percula	Between clade	Tetranychus_urticae	0.214278419325003
Vertebrates	Amphiprion_percula	Between clade	Theobroma_cacao	0.177670014573556
Vertebrates	Amphiprion_percula	Between clade	Tribolium_castaneum	0.179010345151284
Vertebrates	Amphiprion_percula	Between clade	Trifolium_pratense	0.198915629075337
Vertebrates	Amphiprion_percula	Between clade	Triticum_aestivum	0.198272934252649
Vertebrates	Amphiprion_percula	Between clade	Triticum_dicoccoides	0.235664671809803
Vertebrates	Amphiprion_percula	Between clade	Vigna_radiata	0.177924465778822
Vertebrates	Amphiprion_percula	Between clade	Vitis_vinifera	0.19121737755386
Vertebrates	Amphiprion_percula	Between clade	Zea_mays	0.207941466362516
Vertebrates	Amphiprion_percula	Between clade	Absidia_repens	0.220918369511681
Vertebrates	Amphiprion_percula	Between clade	Acaromyces_ingoldii	0.228392023637433
Vertebrates	Amphiprion_percula	Between clade	Acidomyces_richmondensis	0.231138246554187
Vertebrates	Amphiprion_percula	Between clade	Agaricus_bisporus	0.222370880854271
Vertebrates	Amphiprion_percula	Between clade	Allomyces_macrogynus	0.227116758987385
Vertebrates	Amphiprion_percula	Between clade	Alternaria_alternata	0.220230260796993
Vertebrates	Amphiprion_percula	Between clade	Amanita_muscaria	0.241822142843812
Vertebrates	Amphiprion_percula	Between clade	Amanita_thiersii	0.239771358758995
Vertebrates	Amphiprion_percula	Between clade	Amorphotheca_resinae	0.248258085362549
Vertebrates	Amphiprion_percula	Between clade	Anaeromyces_robustus	0.228961182681485
Vertebrates	Amphiprion_percula	Between clade	Armillaria_gallica	0.200253602627844
Vertebrates	Amphiprion_percula	Between clade	Armillaria_solidipes	0.225483604285278
Vertebrates	Amphiprion_percula	Between clade	Ascoidea_rubescens	0.213754986092073
Vertebrates	Amphiprion_percula	Between clade	Aspergillus_aculeatinus	0.204888443830819
Vertebrates	Amphiprion_percula	Between clade	Aspergillus_aculeatus	0.212336517975503
Vertebrates	Amphiprion_percula	Between clade	Aspergillus_brasiliensis	0.223610107760253
Vertebrates	Amphiprion_percula	Between clade	Aspergillus_brunneoviolaceus	0.225749500405887
Vertebrates	Amphiprion_percula	Between clade	Aspergillus_campestris	0.220641472990999
Vertebrates	Amphiprion_percula	Between clade	Aspergillus_candidus	0.22709571783584
Vertebrates	Amphiprion_percula	Between clade	Aspergillus_carbonarius	0.233843523238293
Vertebrates	Amphiprion_percula	Between clade	Aspergillus_ellipticus	0.231198284227035
Vertebrates	Amphiprion_percula	Between clade	Aspergillus_eucalypticola	0.248915208393642
Vertebrates	Amphiprion_percula	Between clade	Aspergillus_flavus	0.206262043895723
Vertebrates	Amphiprion_percula	Between clade	Aspergillus_glaucus	0.210349184649546
Vertebrates	Amphiprion_percula	Between clade	Aspergillus_heteromorphus	0.22612136625223
Vertebrates	Amphiprion_percula	Between clade	Aspergillus_indologenus	0.247792144095746
Vertebrates	Amphiprion_percula	Between clade	Aspergillus_japonicus	0.250893997870002
Vertebrates	Amphiprion_percula	Between clade	Aspergillus_lacticoffeatus	0.232685850656666
Vertebrates	Amphiprion_percula	Between clade	Aspergillus_luchuensis	0.228294060723337
Vertebrates	Amphiprion_percula	Between clade	Aspergillus_neoniger	0.230171819509117
Vertebrates	Amphiprion_percula	Between clade	Aspergillus_nidulans	0.221937482721892
Vertebrates	Amphiprion_percula	Between clade	Aspergillus_novofumigatus	0.234155993181576
Vertebrates	Amphiprion_percula	Between clade	Aspergillus_ochraceoroseus	0.232096320958478
Vertebrates	Amphiprion_percula	Between clade	Aspergillus_oryzae	0.141464901713234
Vertebrates	Amphiprion_percula	Between clade	Aspergillus_piperis	0.214401198366338
Vertebrates	Amphiprion_percula	Between clade	Aspergillus_ruber	0.213990357815933
Vertebrates	Amphiprion_percula	Between clade	Aspergillus_saccharolyticus	0.0816360317180946
Vertebrates	Amphiprion_percula	Between clade	Aspergillus_sclerotiicarbonarius	0.220024187802708
Vertebrates	Amphiprion_percula	Between clade	Aspergillus_sclerotioniger	0.194259954473333
Vertebrates	Amphiprion_percula	Between clade	Aspergillus_steynii	0.204856967888045
Vertebrates	Amphiprion_percula	Between clade	Aspergillus_sydowii	0.236807929855037
Vertebrates	Amphiprion_percula	Between clade	Aspergillus_taichungensis	0.30312697189456
Vertebrates	Amphiprion_percula	Between clade	Aspergillus_tubingensis	0.209686647155265
Vertebrates	Amphiprion_percula	Between clade	Aspergillus_uvarum	0.216431648788089
Vertebrates	Amphiprion_percula	Between clade	Aspergillus_vadensis	0.272028514201924
Vertebrates	Amphiprion_percula	Between clade	Aspergillus_versicolor	0.146158508621929
Vertebrates	Amphiprion_percula	Between clade	Aspergillus_violaceofuscus	0.218687018312826
Vertebrates	Amphiprion_percula	Between clade	Aspergillus_wentii	0.181380324777562
Vertebrates	Amphiprion_percula	Between clade	Aureobasidium_pullulans	0.171020138449398
Vertebrates	Amphiprion_percula	Between clade	Aureobasidium_subglaciale	0.209316771966355
Vertebrates	Amphiprion_percula	Between clade	Babjeviella_inositovora	0.210410411227146
Vertebrates	Amphiprion_percula	Between clade	Basidiobolus_meristosporus	0.174326867402459
Vertebrates	Amphiprion_percula	Between clade	Batrachochytrium_salamandrivorans	0.154879858684727
Vertebrates	Amphiprion_percula	Between clade	Baudoinia_panamericana	0.208221564511928
Vertebrates	Amphiprion_percula	Between clade	Beauveria_bassiana	0.231501796995615
Vertebrates	Amphiprion_percula	Between clade	Bipolaris_maydis	0.243711468698104
Vertebrates	Amphiprion_percula	Between clade	Bipolaris_sorokiniana	0.192206950985666
Vertebrates	Amphiprion_percula	Between clade	Blastomyces_dermatitidis	0.233878721125655
Vertebrates	Amphiprion_percula	Between clade	Blastomyces_gilchristii	0.114154355634337
Vertebrates	Amphiprion_percula	Between clade	Blumeria_graminis	0.140660641463625
Vertebrates	Amphiprion_percula	Between clade	Botryobasidium_botryosum	0.272443800335633
Vertebrates	Amphiprion_percula	Between clade	Botrytis_cinerea	0.127519323267186
Vertebrates	Amphiprion_percula	Between clade	Cadophora_sp	0.123876477906254
Vertebrates	Amphiprion_percula	Between clade	Calocera_cornea	0.0934680669358822
Vertebrates	Amphiprion_percula	Between clade	Calocera_viscosa	0.18029997136135
Vertebrates	Amphiprion_percula	Between clade	Candida_maltosa	0.222443448554925
Vertebrates	Amphiprion_percula	Between clade	Catenaria_anguillulae	0.143813271655875
Vertebrates	Amphiprion_percula	Between clade	Ceraceosorus_guamensis	0.188892402019931
Vertebrates	Amphiprion_percula	Between clade	Cercospora_beticola	0.232084674684543
Vertebrates	Amphiprion_percula	Between clade	Cladophialophora_immunda	0.178954708333022
Vertebrates	Amphiprion_percula	Between clade	Clohesyomyces_aquaticus	0.181798500497366
Vertebrates	Amphiprion_percula	Between clade	Coccidioides_immitis	0.141238663425955
Vertebrates	Amphiprion_percula	Between clade	Coccidioides_posadasii	0.10978803089822
Vertebrates	Amphiprion_percula	Between clade	Colletotrichum_incanum	0.180906892443042
Vertebrates	Amphiprion_percula	Between clade	Conidiobolus_coronatus	0.179470844701773
Vertebrates	Amphiprion_percula	Between clade	Coniella_lustricola	0.173062744634589
Vertebrates	Amphiprion_percula	Between clade	Coniochaeta_ligniaria	0.227274803467871
Vertebrates	Amphiprion_percula	Between clade	Corynespora_cassiicola	0.186124627329622
Vertebrates	Amphiprion_percula	Between clade	Cryptococcus_amylolentus	0.185906080286547
Vertebrates	Amphiprion_percula	Between clade	Cryptococcus_neoformans	0.132804667202575
Vertebrates	Amphiprion_percula	Between clade	Cutaneotrichosporon_oleaginosum	0.194583827703484
Vertebrates	Amphiprion_percula	Between clade	Cyberlindnera_jadinii	0.219392498407927
Vertebrates	Amphiprion_percula	Between clade	Cylindrobasidium_torrendii	0.240499741425791
Vertebrates	Amphiprion_percula	Between clade	Dacryopinax_primogenitus	0.240176043511773
Vertebrates	Amphiprion_percula	Between clade	Daedalea_quercina	0.231658622400947
Vertebrates	Amphiprion_percula	Between clade	Daldinia_sp	0.23561100381064
Vertebrates	Amphiprion_percula	Between clade	Dichomitus_squalens	0.192367229419438
Vertebrates	Amphiprion_percula	Between clade	Dothistroma_septosporum	0.181456422764948
Vertebrates	Amphiprion_percula	Between clade	Edhazardia_aedis	0.13872754004947
Vertebrates	Amphiprion_percula	Between clade	Elaphomyces_granulatus	0.255617327529717
Vertebrates	Amphiprion_percula	Between clade	Exidia_glandulosa	0.140628603640509
Vertebrates	Amphiprion_percula	Between clade	Exophiala_dermatitidis	0.244126591048006
Vertebrates	Amphiprion_percula	Between clade	Exophiala_mesophila	0.190475628938847
Vertebrates	Amphiprion_percula	Between clade	Exophiala_oligosperma	0.172036094546942
Vertebrates	Amphiprion_percula	Between clade	Exophiala_sideris	0.18507591399052
Vertebrates	Amphiprion_percula	Between clade	Exophiala_xenobiotica	0.1787681525069
Vertebrates	Amphiprion_percula	Between clade	Exserohilum_turcica	0.187234169178823
Vertebrates	Amphiprion_percula	Between clade	Fibularhizoctonia_sp	0.217573603250485
Vertebrates	Amphiprion_percula	Between clade	Fusarium_culmorum	0.134660661389491
Vertebrates	Amphiprion_percula	Between clade	Fusarium_graminearum	0.208784422155534
Vertebrates	Amphiprion_percula	Between clade	Fusarium_oxysporum	0.207202103340076
Vertebrates	Amphiprion_percula	Between clade	Fusarium_verticillioides	0.230251415929311
Vertebrates	Amphiprion_percula	Between clade	Gaeumannomyces_graminis	0.168605318291812
Vertebrates	Amphiprion_percula	Between clade	Galerina_marginata	0.219356422631278
Vertebrates	Amphiprion_percula	Between clade	Gelatoporia_subvermispora	0.229266652086981
Vertebrates	Amphiprion_percula	Between clade	Gloeophyllum_trabeum	0.195679153155406
Vertebrates	Amphiprion_percula	Between clade	Gonapodya_prolifera	0.216604254399053
Vertebrates	Amphiprion_percula	Between clade	Gymnopus_luxurians	0.236180148461048
Vertebrates	Amphiprion_percula	Between clade	Hanseniaspora_valbyensis	0.211840241775205
Vertebrates	Amphiprion_percula	Between clade	Hebeloma_cylindrosporum	0.166246014688032
Vertebrates	Amphiprion_percula	Between clade	Hesseltinella_vesiculosa	0.166458344120825
Vertebrates	Amphiprion_percula	Between clade	Heterobasidion_irregulare	0.197806507775274
Vertebrates	Amphiprion_percula	Between clade	Hydnomerulius_pinastri	0.207937737997336
Vertebrates	Amphiprion_percula	Between clade	Hypholoma_sublateritium	0.205024116189205
Vertebrates	Amphiprion_percula	Between clade	Hyphopichia_burtonii	0.202460284276929
Vertebrates	Amphiprion_percula	Between clade	Hypoxylon_sp	0.195006100593084
Vertebrates	Amphiprion_percula	Between clade	Jaapia_argillacea	0.199189064113373
Vertebrates	Amphiprion_percula	Between clade	Jaminaea_rosea	0.222412383693506
Vertebrates	Amphiprion_percula	Between clade	Kockovaella_imperatae	0.239264375889956
Vertebrates	Amphiprion_percula	Between clade	Komagataella_pastoris	0.222372116634773
Vertebrates	Amphiprion_percula	Between clade	Komagataella_phaffii	0.182565551987004
Vertebrates	Amphiprion_percula	Between clade	Laccaria_amethystina	0.134401249511395
Vertebrates	Amphiprion_percula	Between clade	Laetiporus_sulphureus	0.119040490629213
Vertebrates	Amphiprion_percula	Between clade	Leucosporidium_creatinivorum	0.244362096559311
Vertebrates	Amphiprion_percula	Between clade	Lichtheimia_ramosa	0.230157372200432
Vertebrates	Amphiprion_percula	Between clade	Lipomyces_starkeyi	0.2369594931884
Vertebrates	Amphiprion_percula	Between clade	Lobosporangium_transversale	0.130402587189295
Vertebrates	Amphiprion_percula	Between clade	Magnaporthe_oryzae	0.236422413906449
Vertebrates	Amphiprion_percula	Between clade	Magnaporthe_poae	0.245265287073681
Vertebrates	Amphiprion_percula	Between clade	Malassezia_sympodialis	0.220718122821461
Vertebrates	Amphiprion_percula	Between clade	Meira_miltonrushii	0.243495835019354
Vertebrates	Amphiprion_percula	Between clade	Meliniomyces_bicolor	0.222488022889846
Vertebrates	Amphiprion_percula	Between clade	Meliniomyces_variabilis	0.246733892570073
Vertebrates	Amphiprion_percula	Between clade	Metschnikowia_bicuspidata	0.218772333636417
Vertebrates	Amphiprion_percula	Between clade	Microbotryum_violaceum	0.244810605551119
Vertebrates	Amphiprion_percula	Between clade	Microdochium_bolleyi	0.161709158737074
Vertebrates	Amphiprion_percula	Between clade	Mixia_osmundae	0.216772459365241
Vertebrates	Amphiprion_percula	Between clade	Mortierella_elongata	0.144122088438853
Vertebrates	Amphiprion_percula	Between clade	Mycosphaerella_eumusae	0.253706946853914
Vertebrates	Amphiprion_percula	Between clade	Nadsonia_fulvescens	0.20838121547197
Vertebrates	Amphiprion_percula	Between clade	Naematelia_encephala	0.239591368851032
Vertebrates	Amphiprion_percula	Between clade	Neocallimastix_californiae	0.251980916660806
Vertebrates	Amphiprion_percula	Between clade	Neolecta_irregularis	0.230243528785376
Vertebrates	Amphiprion_percula	Between clade	Neolentinus_lepideus	0.111147188348776
Vertebrates	Amphiprion_percula	Between clade	Neurospora_crassa	0.139134415812818
Vertebrates	Amphiprion_percula	Between clade	Neurospora_tetrasperma	0.113404445338775
Vertebrates	Amphiprion_percula	Between clade	Ogataea_polymorpha	0.184045283998976
Vertebrates	Amphiprion_percula	Between clade	Oidiodendron_maius	0.124143569326619
Vertebrates	Amphiprion_percula	Between clade	Paraphaeosphaeria_sporulosa	0.169731832626152
Vertebrates	Amphiprion_percula	Between clade	Paxillus_rubicundulus	0.137773482637261
Vertebrates	Amphiprion_percula	Between clade	Penicilliopsis_zonata	0.235554538602284
Vertebrates	Amphiprion_percula	Between clade	Penicillium_brasilianum	0.207935922979975
Vertebrates	Amphiprion_percula	Between clade	Penicillium_chrysogenum	0.211265852998589
Vertebrates	Amphiprion_percula	Between clade	Penicillium_coprophilum	0.203160827817091
Vertebrates	Amphiprion_percula	Between clade	Penicillium_decumbens	0.204252188755972
Vertebrates	Amphiprion_percula	Between clade	Penicillium_flavigenum	0.0830396218284008
Vertebrates	Amphiprion_percula	Between clade	Penicillium_nalgiovense	0.235340755098748
Vertebrates	Amphiprion_percula	Between clade	Penicillium_polonicum	0.179372467765323
Vertebrates	Amphiprion_percula	Between clade	Penicillium_roqueforti	0.217491808645586
Vertebrates	Amphiprion_percula	Between clade	Penicillium_steckii	0.138146698148082
Vertebrates	Amphiprion_percula	Between clade	Penicillium_vulpinum	0.204463937325569
Vertebrates	Amphiprion_percula	Between clade	Peniophora_sp	0.178356760215631
Vertebrates	Amphiprion_percula	Between clade	Periconia_macrospinosa	0.173973954192816
Vertebrates	Amphiprion_percula	Between clade	Pezoloma_ericae	0.187163754650117
Vertebrates	Amphiprion_percula	Between clade	Phanerochaete_carnosa	0.240699001860267
Vertebrates	Amphiprion_percula	Between clade	Phialocephala_scopiformis	0.24348480807707
Vertebrates	Amphiprion_percula	Between clade	Phialophora_americana	0.235978540844772
Vertebrates	Amphiprion_percula	Between clade	Phlebiopsis_gigantea	0.163971855252365
Vertebrates	Amphiprion_percula	Between clade	Pichia_membranifaciens	0.195008963151701
Vertebrates	Amphiprion_percula	Between clade	Piloderma_croceum	0.2309577258208
Vertebrates	Amphiprion_percula	Between clade	Piromyces_finnis	0.197741763854724
Vertebrates	Amphiprion_percula	Between clade	Pisolithus_microcarpus	0.21161208448784
Vertebrates	Amphiprion_percula	Between clade	Pisolithus_tinctorius	0.111376749961634
Vertebrates	Amphiprion_percula	Between clade	Pneumocystis_carinii	0.122735777752532
Vertebrates	Amphiprion_percula	Between clade	Pneumocystis_murina	0.170356452451637
Vertebrates	Amphiprion_percula	Between clade	Protomyces_lactucaedebilis	0.127226365452095
Vertebrates	Amphiprion_percula	Between clade	Pseudocercospora_fijiensis	0.242024385101831
Vertebrates	Amphiprion_percula	Between clade	Pseudocercospora_musae	0.226041986618444
Vertebrates	Amphiprion_percula	Between clade	Pseudogymnoascus_destructans	0.131458848736745
Vertebrates	Amphiprion_percula	Between clade	Pseudogymnoascus_verrucosus	0.215783526767683
Vertebrates	Amphiprion_percula	Between clade	Pseudomassariella_vexata	0.169861351894709
Vertebrates	Amphiprion_percula	Between clade	Pseudomicrostroma_glucosiphilum	0.243789641444781
Vertebrates	Amphiprion_percula	Between clade	Puccinia_graminis	0.184037412312898
Vertebrates	Amphiprion_percula	Between clade	Puccinia_striiformis	0.221822776576019
Vertebrates	Amphiprion_percula	Between clade	Pyrenochaeta_sp	0.134122932117023
Vertebrates	Amphiprion_percula	Between clade	Rhizoclosmatium_globosum	0.234470967100353
Vertebrates	Amphiprion_percula	Between clade	Rhizophagus_irregularis	0.225336852013347
Vertebrates	Amphiprion_percula	Between clade	Rhizopogon_vinicolor	0.159459939803629
Vertebrates	Amphiprion_percula	Between clade	Rhizopus_microsporus	0.211228026075531
Vertebrates	Amphiprion_percula	Between clade	Rhodotorula_graminis	0.238926153974817
Vertebrates	Amphiprion_percula	Between clade	Rhodotorula_taiwanensis	0.19437397247946
Vertebrates	Amphiprion_percula	Between clade	Saccharomyces_cerevisiae	0.16248285144099
Vertebrates	Amphiprion_percula	Between clade	Saitoella_complicata	0.143314480365998
Vertebrates	Amphiprion_percula	Between clade	Schizopora_paradoxa	0.131486167080072
Vertebrates	Amphiprion_percula	Between clade	Schizosaccharomyces_cryophilus	0.160238429798191
Vertebrates	Amphiprion_percula	Between clade	Schizosaccharomyces_japonicus	0.159841470422735
Vertebrates	Amphiprion_percula	Between clade	Schizosaccharomyces_octosporus	0.132037022432702
Vertebrates	Amphiprion_percula	Between clade	Schizosaccharomyces_pombe	0.16110091142291
Vertebrates	Amphiprion_percula	Between clade	Scleroderma_citrinum	0.138143932625944
Vertebrates	Amphiprion_percula	Between clade	Serendipita_vermifera	0.170275810840653
Vertebrates	Amphiprion_percula	Between clade	Serpula_lacrymans	0.159764797829828
Vertebrates	Amphiprion_percula	Between clade	Sistotremastrum_niveocremeum	0.208849837377257
Vertebrates	Amphiprion_percula	Between clade	Sistotremastrum_suecicum	0.239397973273186
Vertebrates	Amphiprion_percula	Between clade	Sordaria_macrospora	0.165265868290966
Vertebrates	Amphiprion_percula	Between clade	Spathaspora_passalidarum	0.12339646901956
Vertebrates	Amphiprion_percula	Between clade	Sphaerulina_musiva	0.219574896504019
Vertebrates	Amphiprion_percula	Between clade	Spizellomyces_punctatus	0.159916044776313
Vertebrates	Amphiprion_percula	Between clade	Stagonospora_sp	0.164416319762111
Vertebrates	Amphiprion_percula	Between clade	Suhomyces_tanzawaensis	0.186310381226609
Vertebrates	Amphiprion_percula	Between clade	Suillus_luteus	0.154696201528012
Vertebrates	Amphiprion_percula	Between clade	Syncephalastrum_racemosum	0.209249939512846
Vertebrates	Amphiprion_percula	Between clade	Talaromyces_marneffei	0.113516881869842
Vertebrates	Amphiprion_percula	Between clade	Talaromyces_stipitatus	0.144270372179815
Vertebrates	Amphiprion_percula	Between clade	Testicularia_cyperi	0.230774248662283
Vertebrates	Amphiprion_percula	Between clade	Thermothelomyces_thermophila	0.208907541122875
Vertebrates	Amphiprion_percula	Between clade	Thielavia_terrestris	0.218715344052905
Vertebrates	Amphiprion_percula	Between clade	Tilletiaria_anomala	0.237177767172956
Vertebrates	Amphiprion_percula	Between clade	Tilletiopsis_washingtonensis	0.165005354210154
Vertebrates	Amphiprion_percula	Between clade	Tolypocladium_capitatum	0.144120771034245
Vertebrates	Amphiprion_percula	Between clade	Tolypocladium_ophioglossoides	0.223642182956635
Vertebrates	Amphiprion_percula	Between clade	Tolypocladium_paradoxum	0.225916633353589
Vertebrates	Amphiprion_percula	Between clade	Torrubiella_hemipterigena	0.222238108219387
Vertebrates	Amphiprion_percula	Between clade	Tortispora_caseinolytica	0.203112149681038
Vertebrates	Amphiprion_percula	Between clade	Trametes_coccinea	0.207713311294581
Vertebrates	Amphiprion_percula	Between clade	Trichoderma_asperellum	0.237295841196355
Vertebrates	Amphiprion_percula	Between clade	Trichoderma_atroviride	0.220130508848901
Vertebrates	Amphiprion_percula	Between clade	Trichoderma_harzianum	0.23116266519674
Vertebrates	Amphiprion_percula	Between clade	Trichoderma_longibrachiatum	0.217680187872183
Vertebrates	Amphiprion_percula	Between clade	Trichophyton_rubrum	0.238231202185483
Vertebrates	Amphiprion_percula	Between clade	Tuber_borchii	0.229302513272562
Vertebrates	Amphiprion_percula	Between clade	Tuber_magnatum	0.227744266351888
Vertebrates	Amphiprion_percula	Between clade	Tuber_melanosporum	0.238479242544065
Vertebrates	Amphiprion_percula	Between clade	Tulasnella_calospora	0.226588459417505
Vertebrates	Amphiprion_percula	Between clade	Ustilaginomycotina_sp	0.140043135438321
Vertebrates	Amphiprion_percula	Between clade	Valsa_mali	0.182389795131606
Vertebrates	Amphiprion_percula	Between clade	Verruconis_gallopava	0.22860026268728
Vertebrates	Amphiprion_percula	Between clade	Verticillium_dahliae	0.221970544559933
Vertebrates	Amphiprion_percula	Between clade	Verticillium_longisporum	0.13051583937717
Vertebrates	Amphiprion_percula	Between clade	Wallemia_mellicola	0.125528888810545
Vertebrates	Amphiprion_percula	Between clade	Wolfiporia_cocos	0.151475722041384
Vertebrates	Amphiprion_percula	Between clade	Xylona_heveae	0.16559154886577
Vertebrates	Amphiprion_percula	Between clade	Zymoseptoria_tritici	0.135866051799057
Vertebrates	Amphiprion_percula	Between clade	Aphanomyces_astaci	0.157845551314301
Vertebrates	Amphiprion_percula	Between clade	Aphanomyces_invadans	0.158056954861853
Vertebrates	Amphiprion_percula	Between clade	Capsaspora_owczarzaki	0.219207242499013
Vertebrates	Amphiprion_percula	Between clade	Cystoisospora_suis	0.211280551372303
Vertebrates	Amphiprion_percula	Between clade	Emiliania_huxleyi	0.104602148784745
Vertebrates	Amphiprion_percula	Between clade	Fonticula_alba	0.212837701911745
Vertebrates	Amphiprion_percula	Between clade	Leptomonas_pyrrhocoris	0.221578411392926
Vertebrates	Amphiprion_percula	Between clade	Nannochloropsis_gaditana	0.112407158302594
Vertebrates	Amphiprion_percula	Between clade	Phytomonas_sp	0.194742974993137
Vertebrates	Amphiprion_percula	Between clade	Phytophthora_parasitica	0.210277206829901
Vertebrates	Amphiprion_percula	Between clade	Plasmodium_falciparum	0.215491889010318
Vertebrates	Amphiprion_percula	Between clade	Plasmodium_vivax	0.17533087293299
Vertebrates	Amphiprion_percula	Between clade	Plasmodium_yoelii	0.178859843129634
Vertebrates	Amphiprion_percula	Between clade	Pseudonitzschia_multistriata	0.192117249754763
Vertebrates	Amphiprion_percula	Between clade	Salpingoeca_rosetta	0.14716747612903
Vertebrates	Amphiprion_percula	Between clade	Saprolegnia_diclina	0.195350010995608
Vertebrates	Amphiprion_percula	Between clade	Saprolegnia_parasitica	0.16100255605932
Vertebrates	Amphiprion_percula	Between clade	Sphaeroforma_arctica	0.107758575070933
Vertebrates	Amphiprion_percula	Between clade	Thecamonas_trahens	0.134477027908567
Vertebrates	Amphiprion_percula	Between clade	Toxoplasma_gondii	0.178007875886464
Vertebrates	Anabas_testudineus	Between clade	Actinidia_chinensis	0.171855727120012
Vertebrates	Anabas_testudineus	Between clade	Acyrthosiphon_pisum	0.0663193884592181
Vertebrates	Anabas_testudineus	Between clade	Aedes_aegypti	0.156782127516183
Vertebrates	Anabas_testudineus	Between clade	Aegilops_tauschii	0.144723722199277
Vertebrates	Anabas_testudineus	Between clade	Amphimedon_queenslandica	0.124459012617493
Vertebrates	Anabas_testudineus	Between clade	Anopheles_gambiae	0.0774704326605975
Vertebrates	Anabas_testudineus	Between clade	Anoplophora_glabripennis	0.0881840396920214
Vertebrates	Anabas_testudineus	Between clade	Apis_mellifera	0.180003372667185
Vertebrates	Anabas_testudineus	Between clade	Arabidopsis_halleri	0.143323797786823
Vertebrates	Anabas_testudineus	Between clade	Arabidopsis_lyrata	0.112811699072948
Vertebrates	Anabas_testudineus	Between clade	Arabidopsis_thaliana	0.128776308044943
Vertebrates	Anabas_testudineus	Between clade	Beta_vulgaris	0.0906175386203784
Vertebrates	Anabas_testudineus	Between clade	Bombus_terrestris	0.132186762392447
Vertebrates	Anabas_testudineus	Between clade	Brachypodium_distachyon	0.0918049909278376
Vertebrates	Anabas_testudineus	Between clade	Brassica_napus	0.121219356190846
Vertebrates	Anabas_testudineus	Between clade	Ciona_intestinalis	0.145796663255797
Vertebrates	Anabas_testudineus	Between clade	Ciona_savignyi	0.20516011624204
Vertebrates	Anabas_testudineus	Between clade	Cucumis_sativus	0.0802961426465338
Vertebrates	Anabas_testudineus	Between clade	Culicoides_sonorensis	0.0806559657649769
Vertebrates	Anabas_testudineus	Between clade	Daphnia_magna	0.0901087332694248
Vertebrates	Anabas_testudineus	Between clade	Dendroctonus_ponderosae	0.0956074623174368
Vertebrates	Anabas_testudineus	Between clade	Dioscorea_rotundata	0.107197262012332
Vertebrates	Anabas_testudineus	Between clade	Drosophila_ananassae	0.083511285986023
Vertebrates	Anabas_testudineus	Between clade	Drosophila_erecta	0.088386798184496
Vertebrates	Anabas_testudineus	Between clade	Drosophila_grimshawi	0.0935447569657214
Vertebrates	Anabas_testudineus	Between clade	Drosophila_melanogaster	0.0938276652509208
Vertebrates	Anabas_testudineus	Between clade	Drosophila_mojavensis	0.0931530763586904
Vertebrates	Anabas_testudineus	Between clade	Drosophila_pseudoobscura	0.0756557265617273
Vertebrates	Anabas_testudineus	Between clade	Drosophila_simulans	0.0902294874103243
Vertebrates	Anabas_testudineus	Between clade	Drosophila_virilis	0.0993555775922814
Vertebrates	Anabas_testudineus	Between clade	Drosophila_willistoni	0.112338910839881
Vertebrates	Anabas_testudineus	Between clade	Drosophila_yakuba	0.0878134060475554
Vertebrates	Anabas_testudineus	Between clade	Folsomia_candida	0.102591822273241
Vertebrates	Anabas_testudineus	Between clade	Glycine_max	0.0933297339115045
Vertebrates	Anabas_testudineus	Between clade	Gossypium_raimondii	0.102267897556828
Vertebrates	Anabas_testudineus	Between clade	Helianthus_annuus	0.157336884265974
Vertebrates	Anabas_testudineus	Between clade	Heliconius_melpomene	0.0938180431252129
Vertebrates	Anabas_testudineus	Between clade	Hordeum_vulgare	0.0866012983120194
Vertebrates	Anabas_testudineus	Between clade	Leersia_perrieri	0.0866402588686559
Vertebrates	Anabas_testudineus	Between clade	Lepeophtheirus_salmonis	0.0938713652501933
Vertebrates	Anabas_testudineus	Between clade	Lucilia_cuprina	0.0915654952277852
Vertebrates	Anabas_testudineus	Between clade	Manihot_esculenta	0.0939566146408043
Vertebrates	Anabas_testudineus	Between clade	Mayetiola_destructor	0.0769760437416285
Vertebrates	Anabas_testudineus	Between clade	Medicago_truncatula	0.104018314570014
Vertebrates	Anabas_testudineus	Between clade	Megaselia_scalaris	0.109159293163478
Vertebrates	Anabas_testudineus	Between clade	Melitaea_cinxia	0.091041285524258
Vertebrates	Anabas_testudineus	Between clade	Mnemiopsis_leidyi	0.0867406163020259
Vertebrates	Anabas_testudineus	Between clade	Nicotiana_attenuata	0.0819462574063387
Vertebrates	Anabas_testudineus	Between clade	Octopus_bimaculoides	0.10477251326961
Vertebrates	Anabas_testudineus	Between clade	Orchesella_cincta	0.0926126873454992
Vertebrates	Anabas_testudineus	Between clade	Oryza_barthii	0.160934251139702
Vertebrates	Anabas_testudineus	Between clade	Oryza_glumipatula	0.105135623436691
Vertebrates	Anabas_testudineus	Between clade	Oryza_meridionalis	0.076452732925696
Vertebrates	Anabas_testudineus	Between clade	Oryza_nivara	0.102903779524173
Vertebrates	Anabas_testudineus	Between clade	Oryza_punctata	0.0887190267061952
Vertebrates	Anabas_testudineus	Between clade	Oryza_rufipogon	0.0993424767962552
Vertebrates	Anabas_testudineus	Between clade	Oryza_sativa	0.106731287190224
Vertebrates	Anabas_testudineus	Between clade	Panicum_hallii_fil2	0.102027544350371
Vertebrates	Anabas_testudineus	Between clade	Phaseolus_vulgaris	0.0933111828441734
Vertebrates	Anabas_testudineus	Between clade	Physcomitrella_patens	0.098526522010508
Vertebrates	Anabas_testudineus	Between clade	Populus_trichocarpa	0.128283129271499
Vertebrates	Anabas_testudineus	Between clade	Prunus_persica	0.153054987821339
Vertebrates	Anabas_testudineus	Between clade	Schistosoma_mansoni	0.0888266141568037
Vertebrates	Anabas_testudineus	Between clade	Setaria_italica	0.119026540038216
Vertebrates	Anabas_testudineus	Between clade	Solanum_lycopersicum	0.0938980843637227
Vertebrates	Anabas_testudineus	Between clade	Solanum_tuberosum	0.0943662409061097
Vertebrates	Anabas_testudineus	Between clade	Solenopsis_invicta	0.103981522361711
Vertebrates	Anabas_testudineus	Between clade	Sorghum_bicolor	0.113140865065484
Vertebrates	Anabas_testudineus	Between clade	Strigamia_maritima	0.103747924685977
Vertebrates	Anabas_testudineus	Between clade	Teleopsis_dalmanni	0.13083151122344
Vertebrates	Anabas_testudineus	Between clade	Tetranychus_urticae	0.0888830724173791
Vertebrates	Anabas_testudineus	Between clade	Theobroma_cacao	0.0773210861340685
Vertebrates	Anabas_testudineus	Between clade	Tribolium_castaneum	0.0776064847178019
Vertebrates	Anabas_testudineus	Between clade	Trifolium_pratense	0.0827744102094924
Vertebrates	Anabas_testudineus	Between clade	Triticum_aestivum	0.0826468842567827
Vertebrates	Anabas_testudineus	Between clade	Triticum_dicoccoides	0.0964065775021492
Vertebrates	Anabas_testudineus	Between clade	Vigna_radiata	0.072666642649633
Vertebrates	Anabas_testudineus	Between clade	Vitis_vinifera	0.0788053740430718
Vertebrates	Anabas_testudineus	Between clade	Zea_mays	0.0951722766765928
Vertebrates	Anabas_testudineus	Between clade	Absidia_repens	0.0982547724412114
Vertebrates	Anabas_testudineus	Between clade	Acaromyces_ingoldii	0.102046123752833
Vertebrates	Anabas_testudineus	Between clade	Acidomyces_richmondensis	0.102211951563156
Vertebrates	Anabas_testudineus	Between clade	Agaricus_bisporus	0.0988548132876396
Vertebrates	Anabas_testudineus	Between clade	Allomyces_macrogynus	0.10448936921265
Vertebrates	Anabas_testudineus	Between clade	Alternaria_alternata	0.0973336342365482
Vertebrates	Anabas_testudineus	Between clade	Amanita_muscaria	0.113094919906053
Vertebrates	Anabas_testudineus	Between clade	Amanita_thiersii	0.112189559920986
Vertebrates	Anabas_testudineus	Between clade	Amorphotheca_resinae	0.118057319869916
Vertebrates	Anabas_testudineus	Between clade	Anaeromyces_robustus	0.102997816162255
Vertebrates	Anabas_testudineus	Between clade	Armillaria_gallica	0.0854308449012387
Vertebrates	Anabas_testudineus	Between clade	Armillaria_solidipes	0.0998413448279387
Vertebrates	Anabas_testudineus	Between clade	Ascoidea_rubescens	0.0940124176005288
Vertebrates	Anabas_testudineus	Between clade	Aspergillus_aculeatinus	0.0896171210251946
Vertebrates	Anabas_testudineus	Between clade	Aspergillus_aculeatus	0.0939773533062345
Vertebrates	Anabas_testudineus	Between clade	Aspergillus_brasiliensis	0.0979823127402612
Vertebrates	Anabas_testudineus	Between clade	Aspergillus_brunneoviolaceus	0.100613434940685
Vertebrates	Anabas_testudineus	Between clade	Aspergillus_campestris	0.0980001565280322
Vertebrates	Anabas_testudineus	Between clade	Aspergillus_candidus	0.101322632277968
Vertebrates	Anabas_testudineus	Between clade	Aspergillus_carbonarius	0.105258315786595
Vertebrates	Anabas_testudineus	Between clade	Aspergillus_ellipticus	0.103298338893522
Vertebrates	Anabas_testudineus	Between clade	Aspergillus_eucalypticola	0.116394721054323
Vertebrates	Anabas_testudineus	Between clade	Aspergillus_flavus	0.0874521417774232
Vertebrates	Anabas_testudineus	Between clade	Aspergillus_glaucus	0.0913070897464419
Vertebrates	Anabas_testudineus	Between clade	Aspergillus_heteromorphus	0.100492562100348
Vertebrates	Anabas_testudineus	Between clade	Aspergillus_indologenus	0.11593224540747
Vertebrates	Anabas_testudineus	Between clade	Aspergillus_japonicus	0.121261800291395
Vertebrates	Anabas_testudineus	Between clade	Aspergillus_lacticoffeatus	0.106878547352846
Vertebrates	Anabas_testudineus	Between clade	Aspergillus_luchuensis	0.106491302966049
Vertebrates	Anabas_testudineus	Between clade	Aspergillus_neoniger	0.103182066621203
Vertebrates	Anabas_testudineus	Between clade	Aspergillus_nidulans	0.0985164345798741
Vertebrates	Anabas_testudineus	Between clade	Aspergillus_novofumigatus	0.105324030756902
Vertebrates	Anabas_testudineus	Between clade	Aspergillus_ochraceoroseus	0.104130207452844
Vertebrates	Anabas_testudineus	Between clade	Aspergillus_oryzae	0.107445171253421
Vertebrates	Anabas_testudineus	Between clade	Aspergillus_piperis	0.0926354412918672
Vertebrates	Anabas_testudineus	Between clade	Aspergillus_ruber	0.0923605190402778
Vertebrates	Anabas_testudineus	Between clade	Aspergillus_saccharolyticus	0.209825941911007
Vertebrates	Anabas_testudineus	Between clade	Aspergillus_sclerotiicarbonarius	0.0949436363418651
Vertebrates	Anabas_testudineus	Between clade	Aspergillus_sclerotioniger	0.0805184176657275
Vertebrates	Anabas_testudineus	Between clade	Aspergillus_steynii	0.0869235435269998
Vertebrates	Anabas_testudineus	Between clade	Aspergillus_sydowii	0.103262451935947
Vertebrates	Anabas_testudineus	Between clade	Aspergillus_taichungensis	0.164564138704479
Vertebrates	Anabas_testudineus	Between clade	Aspergillus_tubingensis	0.0874111983151427
Vertebrates	Anabas_testudineus	Between clade	Aspergillus_uvarum	0.0865321743174854
Vertebrates	Anabas_testudineus	Between clade	Aspergillus_vadensis	0.137365081819141
Vertebrates	Anabas_testudineus	Between clade	Aspergillus_versicolor	0.0989054422365919
Vertebrates	Anabas_testudineus	Between clade	Aspergillus_violaceofuscus	0.0998752027616983
Vertebrates	Anabas_testudineus	Between clade	Aspergillus_wentii	0.0822679965754476
Vertebrates	Anabas_testudineus	Between clade	Aureobasidium_pullulans	0.0739725410897524
Vertebrates	Anabas_testudineus	Between clade	Aureobasidium_subglaciale	0.0899208921873409
Vertebrates	Anabas_testudineus	Between clade	Babjeviella_inositovora	0.0926194978628781
Vertebrates	Anabas_testudineus	Between clade	Basidiobolus_meristosporus	0.0922903691127834
Vertebrates	Anabas_testudineus	Between clade	Batrachochytrium_salamandrivorans	0.0886206498723364
Vertebrates	Anabas_testudineus	Between clade	Baudoinia_panamericana	0.0917049383028938
Vertebrates	Anabas_testudineus	Between clade	Beauveria_bassiana	0.106360283045734
Vertebrates	Anabas_testudineus	Between clade	Bipolaris_maydis	0.112489824199768
Vertebrates	Anabas_testudineus	Between clade	Bipolaris_sorokiniana	0.084899118599815
Vertebrates	Anabas_testudineus	Between clade	Blastomyces_dermatitidis	0.0998988249506554
Vertebrates	Anabas_testudineus	Between clade	Blastomyces_gilchristii	0.101892017301196
Vertebrates	Anabas_testudineus	Between clade	Blumeria_graminis	0.0935320833751383
Vertebrates	Anabas_testudineus	Between clade	Botryobasidium_botryosum	0.137183222396781
Vertebrates	Anabas_testudineus	Between clade	Botrytis_cinerea	0.100359176066431
Vertebrates	Anabas_testudineus	Between clade	Cadophora_sp	0.132063677273179
Vertebrates	Anabas_testudineus	Between clade	Calocera_cornea	0.104631714566209
Vertebrates	Anabas_testudineus	Between clade	Calocera_viscosa	0.0755724649985419
Vertebrates	Anabas_testudineus	Between clade	Candida_maltosa	0.0992066240750786
Vertebrates	Anabas_testudineus	Between clade	Catenaria_anguillulae	0.0957232362499213
Vertebrates	Anabas_testudineus	Between clade	Ceraceosorus_guamensis	0.0787737541973563
Vertebrates	Anabas_testudineus	Between clade	Cercospora_beticola	0.107543663074119
Vertebrates	Anabas_testudineus	Between clade	Cladophialophora_immunda	0.0777216276672758
Vertebrates	Anabas_testudineus	Between clade	Clohesyomyces_aquaticus	0.0768325075636542
Vertebrates	Anabas_testudineus	Between clade	Coccidioides_immitis	0.0912308169657179
Vertebrates	Anabas_testudineus	Between clade	Coccidioides_posadasii	0.105669401006984
Vertebrates	Anabas_testudineus	Between clade	Colletotrichum_incanum	0.0839820922623532
Vertebrates	Anabas_testudineus	Between clade	Conidiobolus_coronatus	0.0778227701990723
Vertebrates	Anabas_testudineus	Between clade	Coniella_lustricola	0.0762169710542641
Vertebrates	Anabas_testudineus	Between clade	Coniochaeta_ligniaria	0.106517861498217
Vertebrates	Anabas_testudineus	Between clade	Corynespora_cassiicola	0.0816136806693369
Vertebrates	Anabas_testudineus	Between clade	Cryptococcus_amylolentus	0.0801019168064284
Vertebrates	Anabas_testudineus	Between clade	Cryptococcus_neoformans	0.0891068156177918
Vertebrates	Anabas_testudineus	Between clade	Cutaneotrichosporon_oleaginosum	0.0869018802129159
Vertebrates	Anabas_testudineus	Between clade	Cyberlindnera_jadinii	0.0907388649721539
Vertebrates	Anabas_testudineus	Between clade	Cylindrobasidium_torrendii	0.110890510534936
Vertebrates	Anabas_testudineus	Between clade	Dacryopinax_primogenitus	0.111206073083514
Vertebrates	Anabas_testudineus	Between clade	Daedalea_quercina	0.104046267092217
Vertebrates	Anabas_testudineus	Between clade	Daldinia_sp	0.106680109662454
Vertebrates	Anabas_testudineus	Between clade	Dichomitus_squalens	0.0809879780675429
Vertebrates	Anabas_testudineus	Between clade	Dothistroma_septosporum	0.076619700266185
Vertebrates	Anabas_testudineus	Between clade	Edhazardia_aedis	0.0886584967205078
Vertebrates	Anabas_testudineus	Between clade	Elaphomyces_granulatus	0.124154927376954
Vertebrates	Anabas_testudineus	Between clade	Exidia_glandulosa	0.103662507981101
Vertebrates	Anabas_testudineus	Between clade	Exophiala_dermatitidis	0.113362517138928
Vertebrates	Anabas_testudineus	Between clade	Exophiala_mesophila	0.0788371223441134
Vertebrates	Anabas_testudineus	Between clade	Exophiala_oligosperma	0.074820436603023
Vertebrates	Anabas_testudineus	Between clade	Exophiala_sideris	0.0781207302606141
Vertebrates	Anabas_testudineus	Between clade	Exophiala_xenobiotica	0.0755137964779449
Vertebrates	Anabas_testudineus	Between clade	Exserohilum_turcica	0.0699257626367462
Vertebrates	Anabas_testudineus	Between clade	Fibularhizoctonia_sp	0.110052404639981
Vertebrates	Anabas_testudineus	Between clade	Fusarium_culmorum	0.0984041230952021
Vertebrates	Anabas_testudineus	Between clade	Fusarium_graminearum	0.0913141728452265
Vertebrates	Anabas_testudineus	Between clade	Fusarium_oxysporum	0.0867455276866281
Vertebrates	Anabas_testudineus	Between clade	Fusarium_verticillioides	0.106823936944896
Vertebrates	Anabas_testudineus	Between clade	Gaeumannomyces_graminis	0.0687712957315212
Vertebrates	Anabas_testudineus	Between clade	Galerina_marginata	0.0975953490494837
Vertebrates	Anabas_testudineus	Between clade	Gelatoporia_subvermispora	0.104456777549505
Vertebrates	Anabas_testudineus	Between clade	Gloeophyllum_trabeum	0.0827880656302647
Vertebrates	Anabas_testudineus	Between clade	Gonapodya_prolifera	0.0941221370651081
Vertebrates	Anabas_testudineus	Between clade	Gymnopus_luxurians	0.107341097442616
Vertebrates	Anabas_testudineus	Between clade	Hanseniaspora_valbyensis	0.0932519906648613
Vertebrates	Anabas_testudineus	Between clade	Hebeloma_cylindrosporum	0.0746215966774631
Vertebrates	Anabas_testudineus	Between clade	Hesseltinella_vesiculosa	0.0733221919334526
Vertebrates	Anabas_testudineus	Between clade	Heterobasidion_irregulare	0.0857242946900941
Vertebrates	Anabas_testudineus	Between clade	Hydnomerulius_pinastri	0.0881928248235698
Vertebrates	Anabas_testudineus	Between clade	Hypholoma_sublateritium	0.0882195717126204
Vertebrates	Anabas_testudineus	Between clade	Hyphopichia_burtonii	0.0862585968154269
Vertebrates	Anabas_testudineus	Between clade	Hypoxylon_sp	0.082351966023192
Vertebrates	Anabas_testudineus	Between clade	Jaapia_argillacea	0.0826788980398981
Vertebrates	Anabas_testudineus	Between clade	Jaminaea_rosea	0.100513489681384
Vertebrates	Anabas_testudineus	Between clade	Kockovaella_imperatae	0.106827750702551
Vertebrates	Anabas_testudineus	Between clade	Komagataella_pastoris	0.103330618022833
Vertebrates	Anabas_testudineus	Between clade	Komagataella_phaffii	0.0764583521115965
Vertebrates	Anabas_testudineus	Between clade	Laccaria_amethystina	0.090197871792877
Vertebrates	Anabas_testudineus	Between clade	Laetiporus_sulphureus	0.0819603625915416
Vertebrates	Anabas_testudineus	Between clade	Leucosporidium_creatinivorum	0.11707520431775
Vertebrates	Anabas_testudineus	Between clade	Lichtheimia_ramosa	0.104173517846115
Vertebrates	Anabas_testudineus	Between clade	Lipomyces_starkeyi	0.108602755032867
Vertebrates	Anabas_testudineus	Between clade	Lobosporangium_transversale	0.0879122646499518
Vertebrates	Anabas_testudineus	Between clade	Magnaporthe_oryzae	0.108516727586406
Vertebrates	Anabas_testudineus	Between clade	Magnaporthe_poae	0.114443076062921
Vertebrates	Anabas_testudineus	Between clade	Malassezia_sympodialis	0.0960774458420014
Vertebrates	Anabas_testudineus	Between clade	Meira_miltonrushii	0.112935503594944
Vertebrates	Anabas_testudineus	Between clade	Meliniomyces_bicolor	0.096065009961176
Vertebrates	Anabas_testudineus	Between clade	Meliniomyces_variabilis	0.115965361876826
Vertebrates	Anabas_testudineus	Between clade	Metschnikowia_bicuspidata	0.0946129223607015
Vertebrates	Anabas_testudineus	Between clade	Microbotryum_violaceum	0.114330421863595
Vertebrates	Anabas_testudineus	Between clade	Microdochium_bolleyi	0.0725647227662824
Vertebrates	Anabas_testudineus	Between clade	Mixia_osmundae	0.0958278668744471
Vertebrates	Anabas_testudineus	Between clade	Mortierella_elongata	0.0999233489253911
Vertebrates	Anabas_testudineus	Between clade	Mycosphaerella_eumusae	0.123254408029311
Vertebrates	Anabas_testudineus	Between clade	Nadsonia_fulvescens	0.0892044920168034
Vertebrates	Anabas_testudineus	Between clade	Naematelia_encephala	0.110077270506455
Vertebrates	Anabas_testudineus	Between clade	Neocallimastix_californiae	0.119475205647407
Vertebrates	Anabas_testudineus	Between clade	Neolecta_irregularis	0.104971977341965
Vertebrates	Anabas_testudineus	Between clade	Neolentinus_lepideus	0.104136913309537
Vertebrates	Anabas_testudineus	Between clade	Neurospora_crassa	0.101219389471725
Vertebrates	Anabas_testudineus	Between clade	Neurospora_tetrasperma	0.10772892299362
Vertebrates	Anabas_testudineus	Between clade	Ogataea_polymorpha	0.0756981939129975
Vertebrates	Anabas_testudineus	Between clade	Oidiodendron_maius	0.110773098285089
Vertebrates	Anabas_testudineus	Between clade	Paraphaeosphaeria_sporulosa	0.0756775667315273
Vertebrates	Anabas_testudineus	Between clade	Paxillus_rubicundulus	0.100950734798196
Vertebrates	Anabas_testudineus	Between clade	Penicilliopsis_zonata	0.107966829635544
Vertebrates	Anabas_testudineus	Between clade	Penicillium_brasilianum	0.0957176110307826
Vertebrates	Anabas_testudineus	Between clade	Penicillium_chrysogenum	0.0907688259291435
Vertebrates	Anabas_testudineus	Between clade	Penicillium_coprophilum	0.0887402347870398
Vertebrates	Anabas_testudineus	Between clade	Penicillium_decumbens	0.0877660582960267
Vertebrates	Anabas_testudineus	Between clade	Penicillium_flavigenum	0.118429038365738
Vertebrates	Anabas_testudineus	Between clade	Penicillium_nalgiovense	0.112036393073554
Vertebrates	Anabas_testudineus	Between clade	Penicillium_polonicum	0.0786529073948592
Vertebrates	Anabas_testudineus	Between clade	Penicillium_roqueforti	0.100157608254353
Vertebrates	Anabas_testudineus	Between clade	Penicillium_steckii	0.0989864857473313
Vertebrates	Anabas_testudineus	Between clade	Penicillium_vulpinum	0.0842712993973696
Vertebrates	Anabas_testudineus	Between clade	Peniophora_sp	0.0832567640192445
Vertebrates	Anabas_testudineus	Between clade	Periconia_macrospinosa	0.0778371848473523
Vertebrates	Anabas_testudineus	Between clade	Pezoloma_ericae	0.0816668743615342
Vertebrates	Anabas_testudineus	Between clade	Phanerochaete_carnosa	0.114295483121359
Vertebrates	Anabas_testudineus	Between clade	Phialocephala_scopiformis	0.116962363198155
Vertebrates	Anabas_testudineus	Between clade	Phialophora_americana	0.106601826622259
Vertebrates	Anabas_testudineus	Between clade	Phlebiopsis_gigantea	0.0746743861791836
Vertebrates	Anabas_testudineus	Between clade	Pichia_membranifaciens	0.0817256173406519
Vertebrates	Anabas_testudineus	Between clade	Piloderma_croceum	0.10493449399324
Vertebrates	Anabas_testudineus	Between clade	Piromyces_finnis	0.0809795151938332
Vertebrates	Anabas_testudineus	Between clade	Pisolithus_microcarpus	0.0904018544995878
Vertebrates	Anabas_testudineus	Between clade	Pisolithus_tinctorius	0.105447004627498
Vertebrates	Anabas_testudineus	Between clade	Pneumocystis_carinii	0.107350965190921
Vertebrates	Anabas_testudineus	Between clade	Pneumocystis_murina	0.0733206363413842
Vertebrates	Anabas_testudineus	Between clade	Protomyces_lactucaedebilis	0.104436766429932
Vertebrates	Anabas_testudineus	Between clade	Pseudocercospora_fijiensis	0.112530959438172
Vertebrates	Anabas_testudineus	Between clade	Pseudocercospora_musae	0.0991113674799847
Vertebrates	Anabas_testudineus	Between clade	Pseudogymnoascus_destructans	0.0960187804649032
Vertebrates	Anabas_testudineus	Between clade	Pseudogymnoascus_verrucosus	0.0960392956554667
Vertebrates	Anabas_testudineus	Between clade	Pseudomassariella_vexata	0.0750455609644855
Vertebrates	Anabas_testudineus	Between clade	Pseudomicrostroma_glucosiphilum	0.116039013760718
Vertebrates	Anabas_testudineus	Between clade	Puccinia_graminis	0.0752760435110783
Vertebrates	Anabas_testudineus	Between clade	Puccinia_striiformis	0.0975098502579787
Vertebrates	Anabas_testudineus	Between clade	Pyrenochaeta_sp	0.080876910229705
Vertebrates	Anabas_testudineus	Between clade	Rhizoclosmatium_globosum	0.112429368066403
Vertebrates	Anabas_testudineus	Between clade	Rhizophagus_irregularis	0.100210829199762
Vertebrates	Anabas_testudineus	Between clade	Rhizopogon_vinicolor	0.0740245306344957
Vertebrates	Anabas_testudineus	Between clade	Rhizopus_microsporus	0.0926863910382168
Vertebrates	Anabas_testudineus	Between clade	Rhodotorula_graminis	0.112014771633121
Vertebrates	Anabas_testudineus	Between clade	Rhodotorula_taiwanensis	0.0938708185654185
Vertebrates	Anabas_testudineus	Between clade	Saccharomyces_cerevisiae	0.0537899937410706
Vertebrates	Anabas_testudineus	Between clade	Saitoella_complicata	0.0655014759301363
Vertebrates	Anabas_testudineus	Between clade	Schizopora_paradoxa	0.0527762715599968
Vertebrates	Anabas_testudineus	Between clade	Schizosaccharomyces_cryophilus	0.0575106522946654
Vertebrates	Anabas_testudineus	Between clade	Schizosaccharomyces_japonicus	0.0557292782464409
Vertebrates	Anabas_testudineus	Between clade	Schizosaccharomyces_octosporus	0.0547507911815287
Vertebrates	Anabas_testudineus	Between clade	Schizosaccharomyces_pombe	0.0542983343583691
Vertebrates	Anabas_testudineus	Between clade	Scleroderma_citrinum	0.0575415075278519
Vertebrates	Anabas_testudineus	Between clade	Serendipita_vermifera	0.0521630369808348
Vertebrates	Anabas_testudineus	Between clade	Serpula_lacrymans	0.0575487090269715
Vertebrates	Anabas_testudineus	Between clade	Sistotremastrum_niveocremeum	0.0899976162242251
Vertebrates	Anabas_testudineus	Between clade	Sistotremastrum_suecicum	0.113419683931678
Vertebrates	Anabas_testudineus	Between clade	Sordaria_macrospora	0.0887945329912112
Vertebrates	Anabas_testudineus	Between clade	Spathaspora_passalidarum	0.0930126507418348
Vertebrates	Anabas_testudineus	Between clade	Sphaerulina_musiva	0.0969541052863361
Vertebrates	Anabas_testudineus	Between clade	Spizellomyces_punctatus	0.0870789979763283
Vertebrates	Anabas_testudineus	Between clade	Stagonospora_sp	0.0734255064788774
Vertebrates	Anabas_testudineus	Between clade	Suhomyces_tanzawaensis	0.0803163159602216
Vertebrates	Anabas_testudineus	Between clade	Suillus_luteus	0.0761273532025412
Vertebrates	Anabas_testudineus	Between clade	Syncephalastrum_racemosum	0.0958203686122878
Vertebrates	Anabas_testudineus	Between clade	Talaromyces_marneffei	0.121204573173585
Vertebrates	Anabas_testudineus	Between clade	Talaromyces_stipitatus	0.110786646576042
Vertebrates	Anabas_testudineus	Between clade	Testicularia_cyperi	0.0984323254776952
Vertebrates	Anabas_testudineus	Between clade	Thermothelomyces_thermophila	0.0878408524811565
Vertebrates	Anabas_testudineus	Between clade	Thielavia_terrestris	0.100357919175421
Vertebrates	Anabas_testudineus	Between clade	Tilletiaria_anomala	0.108972045150722
Vertebrates	Anabas_testudineus	Between clade	Tilletiopsis_washingtonensis	0.084087921470123
Vertebrates	Anabas_testudineus	Between clade	Tolypocladium_capitatum	0.0850247639956966
Vertebrates	Anabas_testudineus	Between clade	Tolypocladium_ophioglossoides	0.0982499609331126
Vertebrates	Anabas_testudineus	Between clade	Tolypocladium_paradoxum	0.101643753289765
Vertebrates	Anabas_testudineus	Between clade	Torrubiella_hemipterigena	0.0958077222043676
Vertebrates	Anabas_testudineus	Between clade	Tortispora_caseinolytica	0.0867956146999588
Vertebrates	Anabas_testudineus	Between clade	Trametes_coccinea	0.0891924541786156
Vertebrates	Anabas_testudineus	Between clade	Trichoderma_asperellum	0.105547921845699
Vertebrates	Anabas_testudineus	Between clade	Trichoderma_atroviride	0.0990967228374802
Vertebrates	Anabas_testudineus	Between clade	Trichoderma_harzianum	0.106657641198612
Vertebrates	Anabas_testudineus	Between clade	Trichoderma_longibrachiatum	0.0952161437442696
Vertebrates	Anabas_testudineus	Between clade	Trichophyton_rubrum	0.110663045604978
Vertebrates	Anabas_testudineus	Between clade	Tuber_borchii	0.102137121361401
Vertebrates	Anabas_testudineus	Between clade	Tuber_magnatum	0.0999714112582915
Vertebrates	Anabas_testudineus	Between clade	Tuber_melanosporum	0.11295438510541
Vertebrates	Anabas_testudineus	Between clade	Tulasnella_calospora	0.105725862541303
Vertebrates	Anabas_testudineus	Between clade	Ustilaginomycotina_sp	0.103520754674159
Vertebrates	Anabas_testudineus	Between clade	Valsa_mali	0.0779098267336845
Vertebrates	Anabas_testudineus	Between clade	Verruconis_gallopava	0.102552178268923
Vertebrates	Anabas_testudineus	Between clade	Verticillium_dahliae	0.0997435947426553
Vertebrates	Anabas_testudineus	Between clade	Verticillium_longisporum	0.0843709946899732
Vertebrates	Anabas_testudineus	Between clade	Wallemia_mellicola	0.104523838053393
Vertebrates	Anabas_testudineus	Between clade	Wolfiporia_cocos	0.0794662534740962
Vertebrates	Anabas_testudineus	Between clade	Xylona_heveae	0.0723793081924975
Vertebrates	Anabas_testudineus	Between clade	Zymoseptoria_tritici	0.0940706552677347
Vertebrates	Anabas_testudineus	Between clade	Aphanomyces_astaci	0.0995724220252615
Vertebrates	Anabas_testudineus	Between clade	Aphanomyces_invadans	0.0977063857029358
Vertebrates	Anabas_testudineus	Between clade	Capsaspora_owczarzaki	0.0954786928560592
Vertebrates	Anabas_testudineus	Between clade	Cystoisospora_suis	0.0901292439022324
Vertebrates	Anabas_testudineus	Between clade	Emiliania_huxleyi	0.104463779878789
Vertebrates	Anabas_testudineus	Between clade	Fonticula_alba	0.0930791417916451
Vertebrates	Anabas_testudineus	Between clade	Leptomonas_pyrrhocoris	0.097989391021097
Vertebrates	Anabas_testudineus	Between clade	Nannochloropsis_gaditana	0.101238759907309
Vertebrates	Anabas_testudineus	Between clade	Phytomonas_sp	0.082336191725339
Vertebrates	Anabas_testudineus	Between clade	Phytophthora_parasitica	0.0875625686472504
Vertebrates	Anabas_testudineus	Between clade	Plasmodium_falciparum	0.0955265975031032
Vertebrates	Anabas_testudineus	Between clade	Plasmodium_vivax	0.0769283047650492
Vertebrates	Anabas_testudineus	Between clade	Plasmodium_yoelii	0.0777009197938931
Vertebrates	Anabas_testudineus	Between clade	Pseudonitzschia_multistriata	0.0816003051322246
Vertebrates	Anabas_testudineus	Between clade	Salpingoeca_rosetta	0.0880029653407981
Vertebrates	Anabas_testudineus	Between clade	Saprolegnia_diclina	0.0829870862287257
Vertebrates	Anabas_testudineus	Between clade	Saprolegnia_parasitica	0.0801971918018441
Vertebrates	Anabas_testudineus	Between clade	Sphaeroforma_arctica	0.110328363905196
Vertebrates	Anabas_testudineus	Between clade	Thecamonas_trahens	0.0940120452297166
Vertebrates	Anabas_testudineus	Between clade	Toxoplasma_gondii	0.0759055802794415
Vertebrates	Anas_platyrhynchos_platyrhynchos	Between clade	Actinidia_chinensis	0.341795416725982
Vertebrates	Anas_platyrhynchos_platyrhynchos	Between clade	Acyrthosiphon_pisum	0.172602685631749
Vertebrates	Anas_platyrhynchos_platyrhynchos	Between clade	Aedes_aegypti	0.340926628850157
Vertebrates	Anas_platyrhynchos_platyrhynchos	Between clade	Aegilops_tauschii	0.331260573294038
Vertebrates	Anas_platyrhynchos_platyrhynchos	Between clade	Amphimedon_queenslandica	0.295060228185052
Vertebrates	Anas_platyrhynchos_platyrhynchos	Between clade	Anopheles_gambiae	0.19478445263291
Vertebrates	Anas_platyrhynchos_platyrhynchos	Between clade	Anoplophora_glabripennis	0.263324609601486
Vertebrates	Anas_platyrhynchos_platyrhynchos	Between clade	Apis_mellifera	0.367955771324299
Vertebrates	Anas_platyrhynchos_platyrhynchos	Between clade	Arabidopsis_halleri	0.325527680431792
Vertebrates	Anas_platyrhynchos_platyrhynchos	Between clade	Arabidopsis_lyrata	0.288186688600924
Vertebrates	Anas_platyrhynchos_platyrhynchos	Between clade	Arabidopsis_thaliana	0.313396469017044
Vertebrates	Anas_platyrhynchos_platyrhynchos	Between clade	Beta_vulgaris	0.211498645592368
Vertebrates	Anas_platyrhynchos_platyrhynchos	Between clade	Bombus_terrestris	0.31232044107072
Vertebrates	Anas_platyrhynchos_platyrhynchos	Between clade	Brachypodium_distachyon	0.267470490938435
Vertebrates	Anas_platyrhynchos_platyrhynchos	Between clade	Brassica_napus	0.296578339716208
Vertebrates	Anas_platyrhynchos_platyrhynchos	Between clade	Ciona_intestinalis	0.332617184502313
Vertebrates	Anas_platyrhynchos_platyrhynchos	Between clade	Ciona_savignyi	0.399884045548028
Vertebrates	Anas_platyrhynchos_platyrhynchos	Between clade	Cucumis_sativus	0.231066208886576
Vertebrates	Anas_platyrhynchos_platyrhynchos	Between clade	Culicoides_sonorensis	0.239055657074526
Vertebrates	Anas_platyrhynchos_platyrhynchos	Between clade	Daphnia_magna	0.253516878996836
Vertebrates	Anas_platyrhynchos_platyrhynchos	Between clade	Dendroctonus_ponderosae	0.193360083025439
Vertebrates	Anas_platyrhynchos_platyrhynchos	Between clade	Dioscorea_rotundata	0.28139496796224
Vertebrates	Anas_platyrhynchos_platyrhynchos	Between clade	Drosophila_ananassae	0.244598974212059
Vertebrates	Anas_platyrhynchos_platyrhynchos	Between clade	Drosophila_erecta	0.258359878632201
Vertebrates	Anas_platyrhynchos_platyrhynchos	Between clade	Drosophila_grimshawi	0.263268533230348
Vertebrates	Anas_platyrhynchos_platyrhynchos	Between clade	Drosophila_melanogaster	0.170711236695577
Vertebrates	Anas_platyrhynchos_platyrhynchos	Between clade	Drosophila_mojavensis	0.175304243972133
Vertebrates	Anas_platyrhynchos_platyrhynchos	Between clade	Drosophila_pseudoobscura	0.210616365795144
Vertebrates	Anas_platyrhynchos_platyrhynchos	Between clade	Drosophila_simulans	0.177470805906425
Vertebrates	Anas_platyrhynchos_platyrhynchos	Between clade	Drosophila_virilis	0.269202351345028
Vertebrates	Anas_platyrhynchos_platyrhynchos	Between clade	Drosophila_willistoni	0.281059596189049
Vertebrates	Anas_platyrhynchos_platyrhynchos	Between clade	Drosophila_yakuba	0.174938041131756
Vertebrates	Anas_platyrhynchos_platyrhynchos	Between clade	Folsomia_candida	0.285221906954097
Vertebrates	Anas_platyrhynchos_platyrhynchos	Between clade	Glycine_max	0.267024343635558
Vertebrates	Anas_platyrhynchos_platyrhynchos	Between clade	Gossypium_raimondii	0.282711315172273
Vertebrates	Anas_platyrhynchos_platyrhynchos	Between clade	Helianthus_annuus	0.111116197022195
Vertebrates	Anas_platyrhynchos_platyrhynchos	Between clade	Heliconius_melpomene	0.262748744340182
Vertebrates	Anas_platyrhynchos_platyrhynchos	Between clade	Hordeum_vulgare	0.251681046437545
Vertebrates	Anas_platyrhynchos_platyrhynchos	Between clade	Leersia_perrieri	0.251801681458285
Vertebrates	Anas_platyrhynchos_platyrhynchos	Between clade	Lepeophtheirus_salmonis	0.252798054726493
Vertebrates	Anas_platyrhynchos_platyrhynchos	Between clade	Lucilia_cuprina	0.258447317713044
Vertebrates	Anas_platyrhynchos_platyrhynchos	Between clade	Manihot_esculenta	0.262409681745398
Vertebrates	Anas_platyrhynchos_platyrhynchos	Between clade	Mayetiola_destructor	0.246066294718212
Vertebrates	Anas_platyrhynchos_platyrhynchos	Between clade	Medicago_truncatula	0.277218292276178
Vertebrates	Anas_platyrhynchos_platyrhynchos	Between clade	Megaselia_scalaris	0.285720098376732
Vertebrates	Anas_platyrhynchos_platyrhynchos	Between clade	Melitaea_cinxia	0.26253972463887
Vertebrates	Anas_platyrhynchos_platyrhynchos	Between clade	Mnemiopsis_leidyi	0.255498846632574
Vertebrates	Anas_platyrhynchos_platyrhynchos	Between clade	Nicotiana_attenuata	0.211887025232283
Vertebrates	Anas_platyrhynchos_platyrhynchos	Between clade	Octopus_bimaculoides	0.285574194008006
Vertebrates	Anas_platyrhynchos_platyrhynchos	Between clade	Orchesella_cincta	0.257221996201526
Vertebrates	Anas_platyrhynchos_platyrhynchos	Between clade	Oryza_barthii	0.335826507842904
Vertebrates	Anas_platyrhynchos_platyrhynchos	Between clade	Oryza_glumipatula	0.274492923936734
Vertebrates	Anas_platyrhynchos_platyrhynchos	Between clade	Oryza_meridionalis	0.234562450604087
Vertebrates	Anas_platyrhynchos_platyrhynchos	Between clade	Oryza_nivara	0.188119377243295
Vertebrates	Anas_platyrhynchos_platyrhynchos	Between clade	Oryza_punctata	0.266478899830316
Vertebrates	Anas_platyrhynchos_platyrhynchos	Between clade	Oryza_rufipogon	0.271586183211324
Vertebrates	Anas_platyrhynchos_platyrhynchos	Between clade	Oryza_sativa	0.284584543317369
Vertebrates	Anas_platyrhynchos_platyrhynchos	Between clade	Panicum_hallii_fil2	0.278911886619779
Vertebrates	Anas_platyrhynchos_platyrhynchos	Between clade	Phaseolus_vulgaris	0.261986414311736
Vertebrates	Anas_platyrhynchos_platyrhynchos	Between clade	Physcomitrella_patens	0.279277790434203
Vertebrates	Anas_platyrhynchos_platyrhynchos	Between clade	Populus_trichocarpa	0.314287830618474
Vertebrates	Anas_platyrhynchos_platyrhynchos	Between clade	Prunus_persica	0.136303629518875
Vertebrates	Anas_platyrhynchos_platyrhynchos	Between clade	Schistosoma_mansoni	0.255729115652597
Vertebrates	Anas_platyrhynchos_platyrhynchos	Between clade	Setaria_italica	0.302353433510801
Vertebrates	Anas_platyrhynchos_platyrhynchos	Between clade	Solanum_lycopersicum	0.262001792830356
Vertebrates	Anas_platyrhynchos_platyrhynchos	Between clade	Solanum_tuberosum	0.262893334406396
Vertebrates	Anas_platyrhynchos_platyrhynchos	Between clade	Solenopsis_invicta	0.285286537470846
Vertebrates	Anas_platyrhynchos_platyrhynchos	Between clade	Sorghum_bicolor	0.293851722863345
Vertebrates	Anas_platyrhynchos_platyrhynchos	Between clade	Strigamia_maritima	0.293144915660751
Vertebrates	Anas_platyrhynchos_platyrhynchos	Between clade	Teleopsis_dalmanni	0.314683565854221
Vertebrates	Anas_platyrhynchos_platyrhynchos	Between clade	Tetranychus_urticae	0.259742427003312
Vertebrates	Anas_platyrhynchos_platyrhynchos	Between clade	Theobroma_cacao	0.222129655067745
Vertebrates	Anas_platyrhynchos_platyrhynchos	Between clade	Tribolium_castaneum	0.225197438326429
Vertebrates	Anas_platyrhynchos_platyrhynchos	Between clade	Trifolium_pratense	0.243291179296801
Vertebrates	Anas_platyrhynchos_platyrhynchos	Between clade	Triticum_aestivum	0.24260121090894
Vertebrates	Anas_platyrhynchos_platyrhynchos	Between clade	Triticum_dicoccoides	0.283451516102531
Vertebrates	Anas_platyrhynchos_platyrhynchos	Between clade	Vigna_radiata	0.221708849272477
Vertebrates	Anas_platyrhynchos_platyrhynchos	Between clade	Vitis_vinifera	0.236360605872644
Vertebrates	Anas_platyrhynchos_platyrhynchos	Between clade	Zea_mays	0.251543023110581
Vertebrates	Anas_platyrhynchos_platyrhynchos	Between clade	Absidia_repens	0.266408315642469
Vertebrates	Anas_platyrhynchos_platyrhynchos	Between clade	Acaromyces_ingoldii	0.273487351240451
Vertebrates	Anas_platyrhynchos_platyrhynchos	Between clade	Acidomyces_richmondensis	0.276639587905688
Vertebrates	Anas_platyrhynchos_platyrhynchos	Between clade	Agaricus_bisporus	0.267815644166796
Vertebrates	Anas_platyrhynchos_platyrhynchos	Between clade	Allomyces_macrogynus	0.271198722893889
Vertebrates	Anas_platyrhynchos_platyrhynchos	Between clade	Alternaria_alternata	0.265630717977791
Vertebrates	Anas_platyrhynchos_platyrhynchos	Between clade	Amanita_muscaria	0.286295021282095
Vertebrates	Anas_platyrhynchos_platyrhynchos	Between clade	Amanita_thiersii	0.285097660114729
Vertebrates	Anas_platyrhynchos_platyrhynchos	Between clade	Amorphotheca_resinae	0.293079874289435
Vertebrates	Anas_platyrhynchos_platyrhynchos	Between clade	Anaeromyces_robustus	0.274426823523924
Vertebrates	Anas_platyrhynchos_platyrhynchos	Between clade	Armillaria_gallica	0.24624064222241
Vertebrates	Anas_platyrhynchos_platyrhynchos	Between clade	Armillaria_solidipes	0.270435252886335
Vertebrates	Anas_platyrhynchos_platyrhynchos	Between clade	Ascoidea_rubescens	0.257887968734312
Vertebrates	Anas_platyrhynchos_platyrhynchos	Between clade	Aspergillus_aculeatinus	0.249510228578413
Vertebrates	Anas_platyrhynchos_platyrhynchos	Between clade	Aspergillus_aculeatus	0.256616829830123
Vertebrates	Anas_platyrhynchos_platyrhynchos	Between clade	Aspergillus_brasiliensis	0.268937477201942
Vertebrates	Anas_platyrhynchos_platyrhynchos	Between clade	Aspergillus_brunneoviolaceus	0.271009974483454
Vertebrates	Anas_platyrhynchos_platyrhynchos	Between clade	Aspergillus_campestris	0.26621213248159
Vertebrates	Anas_platyrhynchos_platyrhynchos	Between clade	Aspergillus_candidus	0.272501745861499
Vertebrates	Anas_platyrhynchos_platyrhynchos	Between clade	Aspergillus_carbonarius	0.279387106698351
Vertebrates	Anas_platyrhynchos_platyrhynchos	Between clade	Aspergillus_ellipticus	0.276366406814169
Vertebrates	Anas_platyrhynchos_platyrhynchos	Between clade	Aspergillus_eucalypticola	0.292940939327601
Vertebrates	Anas_platyrhynchos_platyrhynchos	Between clade	Aspergillus_flavus	0.252451218852326
Vertebrates	Anas_platyrhynchos_platyrhynchos	Between clade	Aspergillus_glaucus	0.254523561115666
Vertebrates	Anas_platyrhynchos_platyrhynchos	Between clade	Aspergillus_heteromorphus	0.270935743124378
Vertebrates	Anas_platyrhynchos_platyrhynchos	Between clade	Aspergillus_indologenus	0.291822842160995
Vertebrates	Anas_platyrhynchos_platyrhynchos	Between clade	Aspergillus_japonicus	0.294628696925698
Vertebrates	Anas_platyrhynchos_platyrhynchos	Between clade	Aspergillus_lacticoffeatus	0.276579933235232
Vertebrates	Anas_platyrhynchos_platyrhynchos	Between clade	Aspergillus_luchuensis	0.272018415085581
Vertebrates	Anas_platyrhynchos_platyrhynchos	Between clade	Aspergillus_neoniger	0.275775494880757
Vertebrates	Anas_platyrhynchos_platyrhynchos	Between clade	Aspergillus_nidulans	0.266752633693559
Vertebrates	Anas_platyrhynchos_platyrhynchos	Between clade	Aspergillus_novofumigatus	0.27935484937629
Vertebrates	Anas_platyrhynchos_platyrhynchos	Between clade	Aspergillus_ochraceoroseus	0.277897106686097
Vertebrates	Anas_platyrhynchos_platyrhynchos	Between clade	Aspergillus_oryzae	0.185685636235807
Vertebrates	Anas_platyrhynchos_platyrhynchos	Between clade	Aspergillus_piperis	0.259298692375869
Vertebrates	Anas_platyrhynchos_platyrhynchos	Between clade	Aspergillus_ruber	0.259136526305092
Vertebrates	Anas_platyrhynchos_platyrhynchos	Between clade	Aspergillus_saccharolyticus	0.104172964247796
Vertebrates	Anas_platyrhynchos_platyrhynchos	Between clade	Aspergillus_sclerotiicarbonarius	0.264308056609807
Vertebrates	Anas_platyrhynchos_platyrhynchos	Between clade	Aspergillus_sclerotioniger	0.239830512928186
Vertebrates	Anas_platyrhynchos_platyrhynchos	Between clade	Aspergillus_steynii	0.25026693227113
Vertebrates	Anas_platyrhynchos_platyrhynchos	Between clade	Aspergillus_sydowii	0.283553109683461
Vertebrates	Anas_platyrhynchos_platyrhynchos	Between clade	Aspergillus_taichungensis	0.349815530149614
Vertebrates	Anas_platyrhynchos_platyrhynchos	Between clade	Aspergillus_tubingensis	0.254780779401043
Vertebrates	Anas_platyrhynchos_platyrhynchos	Between clade	Aspergillus_uvarum	0.262607470752713
Vertebrates	Anas_platyrhynchos_platyrhynchos	Between clade	Aspergillus_vadensis	0.315854272027533
Vertebrates	Anas_platyrhynchos_platyrhynchos	Between clade	Aspergillus_versicolor	0.188762434437189
Vertebrates	Anas_platyrhynchos_platyrhynchos	Between clade	Aspergillus_violaceofuscus	0.26231291166675
Vertebrates	Anas_platyrhynchos_platyrhynchos	Between clade	Aspergillus_wentii	0.225515406796691
Vertebrates	Anas_platyrhynchos_platyrhynchos	Between clade	Aureobasidium_pullulans	0.216427117620756
Vertebrates	Anas_platyrhynchos_platyrhynchos	Between clade	Aureobasidium_subglaciale	0.253582534571248
Vertebrates	Anas_platyrhynchos_platyrhynchos	Between clade	Babjeviella_inositovora	0.254796632440036
Vertebrates	Anas_platyrhynchos_platyrhynchos	Between clade	Basidiobolus_meristosporus	0.216142788502359
Vertebrates	Anas_platyrhynchos_platyrhynchos	Between clade	Batrachochytrium_salamandrivorans	0.199607057824178
Vertebrates	Anas_platyrhynchos_platyrhynchos	Between clade	Baudoinia_panamericana	0.252363929172913
Vertebrates	Anas_platyrhynchos_platyrhynchos	Between clade	Beauveria_bassiana	0.275161846801914
Vertebrates	Anas_platyrhynchos_platyrhynchos	Between clade	Bipolaris_maydis	0.288217039600498
Vertebrates	Anas_platyrhynchos_platyrhynchos	Between clade	Bipolaris_sorokiniana	0.236721072645305
Vertebrates	Anas_platyrhynchos_platyrhynchos	Between clade	Blastomyces_dermatitidis	0.279251986077541
Vertebrates	Anas_platyrhynchos_platyrhynchos	Between clade	Blastomyces_gilchristii	0.160551469670761
Vertebrates	Anas_platyrhynchos_platyrhynchos	Between clade	Blumeria_graminis	0.188994040963347
Vertebrates	Anas_platyrhynchos_platyrhynchos	Between clade	Botryobasidium_botryosum	0.316396257512036
Vertebrates	Anas_platyrhynchos_platyrhynchos	Between clade	Botrytis_cinerea	0.173174804004579
Vertebrates	Anas_platyrhynchos_platyrhynchos	Between clade	Cadophora_sp	0.161686602724699
Vertebrates	Anas_platyrhynchos_platyrhynchos	Between clade	Calocera_cornea	0.145111432120794
Vertebrates	Anas_platyrhynchos_platyrhynchos	Between clade	Calocera_viscosa	0.225034497102152
Vertebrates	Anas_platyrhynchos_platyrhynchos	Between clade	Candida_maltosa	0.266335266181304
Vertebrates	Anas_platyrhynchos_platyrhynchos	Between clade	Catenaria_anguillulae	0.192051229691029
Vertebrates	Anas_platyrhynchos_platyrhynchos	Between clade	Ceraceosorus_guamensis	0.233231957743418
Vertebrates	Anas_platyrhynchos_platyrhynchos	Between clade	Cercospora_beticola	0.276087181647116
Vertebrates	Anas_platyrhynchos_platyrhynchos	Between clade	Cladophialophora_immunda	0.223837430330633
Vertebrates	Anas_platyrhynchos_platyrhynchos	Between clade	Clohesyomyces_aquaticus	0.227615251482994
Vertebrates	Anas_platyrhynchos_platyrhynchos	Between clade	Coccidioides_immitis	0.185009905373868
Vertebrates	Anas_platyrhynchos_platyrhynchos	Between clade	Coccidioides_posadasii	0.154671889201482
Vertebrates	Anas_platyrhynchos_platyrhynchos	Between clade	Colletotrichum_incanum	0.224218532340174
Vertebrates	Anas_platyrhynchos_platyrhynchos	Between clade	Conidiobolus_coronatus	0.223272492616769
Vertebrates	Anas_platyrhynchos_platyrhynchos	Between clade	Coniella_lustricola	0.217510531443765
Vertebrates	Anas_platyrhynchos_platyrhynchos	Between clade	Coniochaeta_ligniaria	0.270239737461638
Vertebrates	Anas_platyrhynchos_platyrhynchos	Between clade	Corynespora_cassiicola	0.230083445890257
Vertebrates	Anas_platyrhynchos_platyrhynchos	Between clade	Cryptococcus_amylolentus	0.230871599917687
Vertebrates	Anas_platyrhynchos_platyrhynchos	Between clade	Cryptococcus_neoformans	0.176553967068779
Vertebrates	Anas_platyrhynchos_platyrhynchos	Between clade	Cutaneotrichosporon_oleaginosum	0.238663544994067
Vertebrates	Anas_platyrhynchos_platyrhynchos	Between clade	Cyberlindnera_jadinii	0.265335492836979
Vertebrates	Anas_platyrhynchos_platyrhynchos	Between clade	Cylindrobasidium_torrendii	0.284478493170887
Vertebrates	Anas_platyrhynchos_platyrhynchos	Between clade	Dacryopinax_primogenitus	0.28403789365209
Vertebrates	Anas_platyrhynchos_platyrhynchos	Between clade	Daedalea_quercina	0.276375311195893
Vertebrates	Anas_platyrhynchos_platyrhynchos	Between clade	Daldinia_sp	0.279370010253633
Vertebrates	Anas_platyrhynchos_platyrhynchos	Between clade	Dichomitus_squalens	0.235751346466539
Vertebrates	Anas_platyrhynchos_platyrhynchos	Between clade	Dothistroma_septosporum	0.22559491765558
Vertebrates	Anas_platyrhynchos_platyrhynchos	Between clade	Edhazardia_aedis	0.18149536415149
Vertebrates	Anas_platyrhynchos_platyrhynchos	Between clade	Elaphomyces_granulatus	0.299283598366553
Vertebrates	Anas_platyrhynchos_platyrhynchos	Between clade	Exidia_glandulosa	0.180956860798378
Vertebrates	Anas_platyrhynchos_platyrhynchos	Between clade	Exophiala_dermatitidis	0.288565119514233
Vertebrates	Anas_platyrhynchos_platyrhynchos	Between clade	Exophiala_mesophila	0.236686874234513
Vertebrates	Anas_platyrhynchos_platyrhynchos	Between clade	Exophiala_oligosperma	0.217280904234059
Vertebrates	Anas_platyrhynchos_platyrhynchos	Between clade	Exophiala_sideris	0.229348592996406
Vertebrates	Anas_platyrhynchos_platyrhynchos	Between clade	Exophiala_xenobiotica	0.223789402710239
Vertebrates	Anas_platyrhynchos_platyrhynchos	Between clade	Exserohilum_turcica	0.232716820156097
Vertebrates	Anas_platyrhynchos_platyrhynchos	Between clade	Fibularhizoctonia_sp	0.258181629154436
Vertebrates	Anas_platyrhynchos_platyrhynchos	Between clade	Fusarium_culmorum	0.177003572245901
Vertebrates	Anas_platyrhynchos_platyrhynchos	Between clade	Fusarium_graminearum	0.253344954609875
Vertebrates	Anas_platyrhynchos_platyrhynchos	Between clade	Fusarium_oxysporum	0.252603495011625
Vertebrates	Anas_platyrhynchos_platyrhynchos	Between clade	Fusarium_verticillioides	0.273727292024218
Vertebrates	Anas_platyrhynchos_platyrhynchos	Between clade	Gaeumannomyces_graminis	0.215282128630863
Vertebrates	Anas_platyrhynchos_platyrhynchos	Between clade	Galerina_marginata	0.263224957847479
Vertebrates	Anas_platyrhynchos_platyrhynchos	Between clade	Gelatoporia_subvermispora	0.273680056344397
Vertebrates	Anas_platyrhynchos_platyrhynchos	Between clade	Gloeophyllum_trabeum	0.240258038622161
Vertebrates	Anas_platyrhynchos_platyrhynchos	Between clade	Gonapodya_prolifera	0.261440238590388
Vertebrates	Anas_platyrhynchos_platyrhynchos	Between clade	Gymnopus_luxurians	0.280572259174676
Vertebrates	Anas_platyrhynchos_platyrhynchos	Between clade	Hanseniaspora_valbyensis	0.256411543010785
Vertebrates	Anas_platyrhynchos_platyrhynchos	Between clade	Hebeloma_cylindrosporum	0.21113131727022
Vertebrates	Anas_platyrhynchos_platyrhynchos	Between clade	Hesseltinella_vesiculosa	0.211686229600806
Vertebrates	Anas_platyrhynchos_platyrhynchos	Between clade	Heterobasidion_irregulare	0.242684514070462
Vertebrates	Anas_platyrhynchos_platyrhynchos	Between clade	Hydnomerulius_pinastri	0.252707429092544
Vertebrates	Anas_platyrhynchos_platyrhynchos	Between clade	Hypholoma_sublateritium	0.249524299357986
Vertebrates	Anas_platyrhynchos_platyrhynchos	Between clade	Hyphopichia_burtonii	0.247352630144121
Vertebrates	Anas_platyrhynchos_platyrhynchos	Between clade	Hypoxylon_sp	0.24054946968866
Vertebrates	Anas_platyrhynchos_platyrhynchos	Between clade	Jaapia_argillacea	0.244764576987653
Vertebrates	Anas_platyrhynchos_platyrhynchos	Between clade	Jaminaea_rosea	0.265523455852479
Vertebrates	Anas_platyrhynchos_platyrhynchos	Between clade	Kockovaella_imperatae	0.284713037982703
Vertebrates	Anas_platyrhynchos_platyrhynchos	Between clade	Komagataella_pastoris	0.265287487117344
Vertebrates	Anas_platyrhynchos_platyrhynchos	Between clade	Komagataella_phaffii	0.227073087564501
Vertebrates	Anas_platyrhynchos_platyrhynchos	Between clade	Laccaria_amethystina	0.180786759060851
Vertebrates	Anas_platyrhynchos_platyrhynchos	Between clade	Laetiporus_sulphureus	0.164139008516063
Vertebrates	Anas_platyrhynchos_platyrhynchos	Between clade	Leucosporidium_creatinivorum	0.28840452413135
Vertebrates	Anas_platyrhynchos_platyrhynchos	Between clade	Lichtheimia_ramosa	0.274200747287556
Vertebrates	Anas_platyrhynchos_platyrhynchos	Between clade	Lipomyces_starkeyi	0.281260258140268
Vertebrates	Anas_platyrhynchos_platyrhynchos	Between clade	Lobosporangium_transversale	0.175296438978074
Vertebrates	Anas_platyrhynchos_platyrhynchos	Between clade	Magnaporthe_oryzae	0.28047542214363
Vertebrates	Anas_platyrhynchos_platyrhynchos	Between clade	Magnaporthe_poae	0.288970222628944
Vertebrates	Anas_platyrhynchos_platyrhynchos	Between clade	Malassezia_sympodialis	0.265685252796343
Vertebrates	Anas_platyrhynchos_platyrhynchos	Between clade	Meira_miltonrushii	0.286899120343152
Vertebrates	Anas_platyrhynchos_platyrhynchos	Between clade	Meliniomyces_bicolor	0.2666892271103
Vertebrates	Anas_platyrhynchos_platyrhynchos	Between clade	Meliniomyces_variabilis	0.290048130955459
Vertebrates	Anas_platyrhynchos_platyrhynchos	Between clade	Metschnikowia_bicuspidata	0.262932299944691
Vertebrates	Anas_platyrhynchos_platyrhynchos	Between clade	Microbotryum_violaceum	0.288173685842649
Vertebrates	Anas_platyrhynchos_platyrhynchos	Between clade	Microdochium_bolleyi	0.207687775452888
Vertebrates	Anas_platyrhynchos_platyrhynchos	Between clade	Mixia_osmundae	0.261312502703987
Vertebrates	Anas_platyrhynchos_platyrhynchos	Between clade	Mortierella_elongata	0.186811725153779
Vertebrates	Anas_platyrhynchos_platyrhynchos	Between clade	Mycosphaerella_eumusae	0.297295971647788
Vertebrates	Anas_platyrhynchos_platyrhynchos	Between clade	Nadsonia_fulvescens	0.253375677252319
Vertebrates	Anas_platyrhynchos_platyrhynchos	Between clade	Naematelia_encephala	0.283834965756012
Vertebrates	Anas_platyrhynchos_platyrhynchos	Between clade	Neocallimastix_californiae	0.295813709609561
Vertebrates	Anas_platyrhynchos_platyrhynchos	Between clade	Neolecta_irregularis	0.273483109623615
Vertebrates	Anas_platyrhynchos_platyrhynchos	Between clade	Neolentinus_lepideus	0.157196803817046
Vertebrates	Anas_platyrhynchos_platyrhynchos	Between clade	Neurospora_crassa	0.186026509818678
Vertebrates	Anas_platyrhynchos_platyrhynchos	Between clade	Neurospora_tetrasperma	0.154571434990367
Vertebrates	Anas_platyrhynchos_platyrhynchos	Between clade	Ogataea_polymorpha	0.228288531926862
Vertebrates	Anas_platyrhynchos_platyrhynchos	Between clade	Oidiodendron_maius	0.167252121054739
Vertebrates	Anas_platyrhynchos_platyrhynchos	Between clade	Paraphaeosphaeria_sporulosa	0.214127948985579
Vertebrates	Anas_platyrhynchos_platyrhynchos	Between clade	Paxillus_rubicundulus	0.17781955586098
Vertebrates	Anas_platyrhynchos_platyrhynchos	Between clade	Penicilliopsis_zonata	0.279571667040064
Vertebrates	Anas_platyrhynchos_platyrhynchos	Between clade	Penicillium_brasilianum	0.250834787477374
Vertebrates	Anas_platyrhynchos_platyrhynchos	Between clade	Penicillium_chrysogenum	0.25611279238203
Vertebrates	Anas_platyrhynchos_platyrhynchos	Between clade	Penicillium_coprophilum	0.248292674647231
Vertebrates	Anas_platyrhynchos_platyrhynchos	Between clade	Penicillium_decumbens	0.249162179322102
Vertebrates	Anas_platyrhynchos_platyrhynchos	Between clade	Penicillium_flavigenum	0.132076041053241
Vertebrates	Anas_platyrhynchos_platyrhynchos	Between clade	Penicillium_nalgiovense	0.278207314913972
Vertebrates	Anas_platyrhynchos_platyrhynchos	Between clade	Penicillium_polonicum	0.225894748272283
Vertebrates	Anas_platyrhynchos_platyrhynchos	Between clade	Penicillium_roqueforti	0.259971004527804
Vertebrates	Anas_platyrhynchos_platyrhynchos	Between clade	Penicillium_steckii	0.180890338377924
Vertebrates	Anas_platyrhynchos_platyrhynchos	Between clade	Penicillium_vulpinum	0.250036208565075
Vertebrates	Anas_platyrhynchos_platyrhynchos	Between clade	Peniophora_sp	0.222979570338983
Vertebrates	Anas_platyrhynchos_platyrhynchos	Between clade	Periconia_macrospinosa	0.218250010553786
Vertebrates	Anas_platyrhynchos_platyrhynchos	Between clade	Pezoloma_ericae	0.230642229309733
Vertebrates	Anas_platyrhynchos_platyrhynchos	Between clade	Phanerochaete_carnosa	0.283976355716985
Vertebrates	Anas_platyrhynchos_platyrhynchos	Between clade	Phialocephala_scopiformis	0.287182211624026
Vertebrates	Anas_platyrhynchos_platyrhynchos	Between clade	Phialophora_americana	0.280326767182539
Vertebrates	Anas_platyrhynchos_platyrhynchos	Between clade	Phlebiopsis_gigantea	0.208111505281987
Vertebrates	Anas_platyrhynchos_platyrhynchos	Between clade	Pichia_membranifaciens	0.240304972612552
Vertebrates	Anas_platyrhynchos_platyrhynchos	Between clade	Piloderma_croceum	0.275165728392366
Vertebrates	Anas_platyrhynchos_platyrhynchos	Between clade	Piromyces_finnis	0.24375806980138
Vertebrates	Anas_platyrhynchos_platyrhynchos	Between clade	Pisolithus_microcarpus	0.256552955658536
Vertebrates	Anas_platyrhynchos_platyrhynchos	Between clade	Pisolithus_tinctorius	0.157685651784561
Vertebrates	Anas_platyrhynchos_platyrhynchos	Between clade	Pneumocystis_carinii	0.158696297711696
Vertebrates	Anas_platyrhynchos_platyrhynchos	Between clade	Pneumocystis_murina	0.215296400690212
Vertebrates	Anas_platyrhynchos_platyrhynchos	Between clade	Protomyces_lactucaedebilis	0.168011493316378
Vertebrates	Anas_platyrhynchos_platyrhynchos	Between clade	Pseudocercospora_fijiensis	0.285829564140007
Vertebrates	Anas_platyrhynchos_platyrhynchos	Between clade	Pseudocercospora_musae	0.271039356566575
Vertebrates	Anas_platyrhynchos_platyrhynchos	Between clade	Pseudogymnoascus_destructans	0.175298692988263
Vertebrates	Anas_platyrhynchos_platyrhynchos	Between clade	Pseudogymnoascus_verrucosus	0.259850326420605
Vertebrates	Anas_platyrhynchos_platyrhynchos	Between clade	Pseudomassariella_vexata	0.215813541034782
Vertebrates	Anas_platyrhynchos_platyrhynchos	Between clade	Pseudomicrostroma_glucosiphilum	0.286516710221031
Vertebrates	Anas_platyrhynchos_platyrhynchos	Between clade	Puccinia_graminis	0.229681697330349
Vertebrates	Anas_platyrhynchos_platyrhynchos	Between clade	Puccinia_striiformis	0.266734488161356
Vertebrates	Anas_platyrhynchos_platyrhynchos	Between clade	Pyrenochaeta_sp	0.181215600606948
Vertebrates	Anas_platyrhynchos_platyrhynchos	Between clade	Rhizoclosmatium_globosum	0.276983132040776
Vertebrates	Anas_platyrhynchos_platyrhynchos	Between clade	Rhizophagus_irregularis	0.270055912596678
Vertebrates	Anas_platyrhynchos_platyrhynchos	Between clade	Rhizopogon_vinicolor	0.206716971894575
Vertebrates	Anas_platyrhynchos_platyrhynchos	Between clade	Rhizopus_microsporus	0.255756832256696
Vertebrates	Anas_platyrhynchos_platyrhynchos	Between clade	Rhodotorula_graminis	0.282303126130199
Vertebrates	Anas_platyrhynchos_platyrhynchos	Between clade	Rhodotorula_taiwanensis	0.237080183260965
Vertebrates	Anas_platyrhynchos_platyrhynchos	Between clade	Saccharomyces_cerevisiae	0.213238245529738
Vertebrates	Anas_platyrhynchos_platyrhynchos	Between clade	Saitoella_complicata	0.191756091959736
Vertebrates	Anas_platyrhynchos_platyrhynchos	Between clade	Schizopora_paradoxa	0.181883026705121
Vertebrates	Anas_platyrhynchos_platyrhynchos	Between clade	Schizosaccharomyces_cryophilus	0.210048884038134
Vertebrates	Anas_platyrhynchos_platyrhynchos	Between clade	Schizosaccharomyces_japonicus	0.208761249705754
Vertebrates	Anas_platyrhynchos_platyrhynchos	Between clade	Schizosaccharomyces_octosporus	0.181514438918671
Vertebrates	Anas_platyrhynchos_platyrhynchos	Between clade	Schizosaccharomyces_pombe	0.211924245263509
Vertebrates	Anas_platyrhynchos_platyrhynchos	Between clade	Scleroderma_citrinum	0.188707207601875
Vertebrates	Anas_platyrhynchos_platyrhynchos	Between clade	Serendipita_vermifera	0.22075567032953
Vertebrates	Anas_platyrhynchos_platyrhynchos	Between clade	Serpula_lacrymans	0.210264079017161
Vertebrates	Anas_platyrhynchos_platyrhynchos	Between clade	Sistotremastrum_niveocremeum	0.253478704694129
Vertebrates	Anas_platyrhynchos_platyrhynchos	Between clade	Sistotremastrum_suecicum	0.283328079758201
Vertebrates	Anas_platyrhynchos_platyrhynchos	Between clade	Sordaria_macrospora	0.209586275318203
Vertebrates	Anas_platyrhynchos_platyrhynchos	Between clade	Spathaspora_passalidarum	0.172491718406831
Vertebrates	Anas_platyrhynchos_platyrhynchos	Between clade	Sphaerulina_musiva	0.264191970010483
Vertebrates	Anas_platyrhynchos_platyrhynchos	Between clade	Spizellomyces_punctatus	0.206105569343023
Vertebrates	Anas_platyrhynchos_platyrhynchos	Between clade	Stagonospora_sp	0.208921077034989
Vertebrates	Anas_platyrhynchos_platyrhynchos	Between clade	Suhomyces_tanzawaensis	0.229822163602303
Vertebrates	Anas_platyrhynchos_platyrhynchos	Between clade	Suillus_luteus	0.199406043637195
Vertebrates	Anas_platyrhynchos_platyrhynchos	Between clade	Syncephalastrum_racemosum	0.252838198500292
Vertebrates	Anas_platyrhynchos_platyrhynchos	Between clade	Talaromyces_marneffei	0.157404450286703
Vertebrates	Anas_platyrhynchos_platyrhynchos	Between clade	Talaromyces_stipitatus	0.180999216970464
Vertebrates	Anas_platyrhynchos_platyrhynchos	Between clade	Testicularia_cyperi	0.2761409520263
Vertebrates	Anas_platyrhynchos_platyrhynchos	Between clade	Thermothelomyces_thermophila	0.253104898974605
Vertebrates	Anas_platyrhynchos_platyrhynchos	Between clade	Thielavia_terrestris	0.261276490984794
Vertebrates	Anas_platyrhynchos_platyrhynchos	Between clade	Tilletiaria_anomala	0.281311567815006
Vertebrates	Anas_platyrhynchos_platyrhynchos	Between clade	Tilletiopsis_washingtonensis	0.21244060597911
Vertebrates	Anas_platyrhynchos_platyrhynchos	Between clade	Tolypocladium_capitatum	0.192931247322467
Vertebrates	Anas_platyrhynchos_platyrhynchos	Between clade	Tolypocladium_ophioglossoides	0.268179248777207
Vertebrates	Anas_platyrhynchos_platyrhynchos	Between clade	Tolypocladium_paradoxum	0.270310153421169
Vertebrates	Anas_platyrhynchos_platyrhynchos	Between clade	Torrubiella_hemipterigena	0.26723291042615
Vertebrates	Anas_platyrhynchos_platyrhynchos	Between clade	Tortispora_caseinolytica	0.248036234728368
Vertebrates	Anas_platyrhynchos_platyrhynchos	Between clade	Trametes_coccinea	0.252664041167816
Vertebrates	Anas_platyrhynchos_platyrhynchos	Between clade	Trichoderma_asperellum	0.282056036912628
Vertebrates	Anas_platyrhynchos_platyrhynchos	Between clade	Trichoderma_atroviride	0.264028344943922
Vertebrates	Anas_platyrhynchos_platyrhynchos	Between clade	Trichoderma_harzianum	0.275067472910192
Vertebrates	Anas_platyrhynchos_platyrhynchos	Between clade	Trichoderma_longibrachiatum	0.262465183813958
Vertebrates	Anas_platyrhynchos_platyrhynchos	Between clade	Trichophyton_rubrum	0.281945429138165
Vertebrates	Anas_platyrhynchos_platyrhynchos	Between clade	Tuber_borchii	0.273580700935451
Vertebrates	Anas_platyrhynchos_platyrhynchos	Between clade	Tuber_magnatum	0.272924485520946
Vertebrates	Anas_platyrhynchos_platyrhynchos	Between clade	Tuber_melanosporum	0.2819632974723
Vertebrates	Anas_platyrhynchos_platyrhynchos	Between clade	Tulasnella_calospora	0.269445955812966
Vertebrates	Anas_platyrhynchos_platyrhynchos	Between clade	Ustilaginomycotina_sp	0.176830292500098
Vertebrates	Anas_platyrhynchos_platyrhynchos	Between clade	Valsa_mali	0.227218241965658
Vertebrates	Anas_platyrhynchos_platyrhynchos	Between clade	Verruconis_gallopava	0.272596133016788
Vertebrates	Anas_platyrhynchos_platyrhynchos	Between clade	Verticillium_dahliae	0.265808160290503
Vertebrates	Anas_platyrhynchos_platyrhynchos	Between clade	Verticillium_longisporum	0.176603332232651
Vertebrates	Anas_platyrhynchos_platyrhynchos	Between clade	Wallemia_mellicola	0.166613154808834
Vertebrates	Anas_platyrhynchos_platyrhynchos	Between clade	Wolfiporia_cocos	0.195691365221925
Vertebrates	Anas_platyrhynchos_platyrhynchos	Between clade	Xylona_heveae	0.210707908146404
Vertebrates	Anas_platyrhynchos_platyrhynchos	Between clade	Zymoseptoria_tritici	0.17739793759722
Vertebrates	Anas_platyrhynchos_platyrhynchos	Between clade	Aphanomyces_astaci	0.195334223832088
Vertebrates	Anas_platyrhynchos_platyrhynchos	Between clade	Aphanomyces_invadans	0.197618244722241
Vertebrates	Anas_platyrhynchos_platyrhynchos	Between clade	Capsaspora_owczarzaki	0.263843991847414
Vertebrates	Anas_platyrhynchos_platyrhynchos	Between clade	Cystoisospora_suis	0.256125289553996
Vertebrates	Anas_platyrhynchos_platyrhynchos	Between clade	Emiliania_huxleyi	0.149346712811423
Vertebrates	Anas_platyrhynchos_platyrhynchos	Between clade	Fonticula_alba	0.25702014161951
Vertebrates	Anas_platyrhynchos_platyrhynchos	Between clade	Leptomonas_pyrrhocoris	0.266243179232595
Vertebrates	Anas_platyrhynchos_platyrhynchos	Between clade	Nannochloropsis_gaditana	0.158452270172859
Vertebrates	Anas_platyrhynchos_platyrhynchos	Between clade	Phytomonas_sp	0.239924206623497
Vertebrates	Anas_platyrhynchos_platyrhynchos	Between clade	Phytophthora_parasitica	0.25696538057196
Vertebrates	Anas_platyrhynchos_platyrhynchos	Between clade	Plasmodium_falciparum	0.260267075870167
Vertebrates	Anas_platyrhynchos_platyrhynchos	Between clade	Plasmodium_vivax	0.219572514391196
Vertebrates	Anas_platyrhynchos_platyrhynchos	Between clade	Plasmodium_yoelii	0.223628072763964
Vertebrates	Anas_platyrhynchos_platyrhynchos	Between clade	Pseudonitzschia_multistriata	0.236139251883304
Vertebrates	Anas_platyrhynchos_platyrhynchos	Between clade	Salpingoeca_rosetta	0.192624030611606
Vertebrates	Anas_platyrhynchos_platyrhynchos	Between clade	Saprolegnia_diclina	0.240523694984423
Vertebrates	Anas_platyrhynchos_platyrhynchos	Between clade	Saprolegnia_parasitica	0.207599879933381
Vertebrates	Anas_platyrhynchos_platyrhynchos	Between clade	Sphaeroforma_arctica	0.155046573265115
Vertebrates	Anas_platyrhynchos_platyrhynchos	Between clade	Thecamonas_trahens	0.174822406486219
Vertebrates	Anas_platyrhynchos_platyrhynchos	Between clade	Toxoplasma_gondii	0.222591170345667
Vertebrates	Anolis_carolinensis	Between clade	Actinidia_chinensis	0.08455382267689
Vertebrates	Anolis_carolinensis	Between clade	Acyrthosiphon_pisum	0.129490725560535
Vertebrates	Anolis_carolinensis	Between clade	Aedes_aegypti	0.0695662547662656
Vertebrates	Anolis_carolinensis	Between clade	Aegilops_tauschii	0.0574055676948691
Vertebrates	Anolis_carolinensis	Between clade	Amphimedon_queenslandica	0.085202051978809
Vertebrates	Anolis_carolinensis	Between clade	Anopheles_gambiae	0.0931413370489804
Vertebrates	Anolis_carolinensis	Between clade	Anoplophora_glabripennis	0.0322614819580621
Vertebrates	Anolis_carolinensis	Between clade	Apis_mellifera	0.0980227320317993
Vertebrates	Anolis_carolinensis	Between clade	Arabidopsis_halleri	0.050282180385685
Vertebrates	Anolis_carolinensis	Between clade	Arabidopsis_lyrata	0.0255362131401416
Vertebrates	Anolis_carolinensis	Between clade	Arabidopsis_thaliana	0.0429282607368385
Vertebrates	Anolis_carolinensis	Between clade	Beta_vulgaris	0.0912730240320247
Vertebrates	Anolis_carolinensis	Between clade	Bombus_terrestris	0.0354953729409705
Vertebrates	Anolis_carolinensis	Between clade	Brachypodium_distachyon	0.0336625240253165
Vertebrates	Anolis_carolinensis	Between clade	Brassica_napus	0.044045931870226
Vertebrates	Anolis_carolinensis	Between clade	Ciona_intestinalis	0.0610663369601088
Vertebrates	Anolis_carolinensis	Between clade	Ciona_savignyi	0.13245199934477
Vertebrates	Anolis_carolinensis	Between clade	Cucumis_sativus	0.0603528373922933
Vertebrates	Anolis_carolinensis	Between clade	Culicoides_sonorensis	0.0481438725529416
Vertebrates	Anolis_carolinensis	Between clade	Daphnia_magna	0.0380170920912485
Vertebrates	Anolis_carolinensis	Between clade	Dendroctonus_ponderosae	0.108017990550944
Vertebrates	Anolis_carolinensis	Between clade	Dioscorea_rotundata	0.0236537157880844
Vertebrates	Anolis_carolinensis	Between clade	Drosophila_ananassae	0.0444667189679381
Vertebrates	Anolis_carolinensis	Between clade	Drosophila_erecta	0.0342398732714433
Vertebrates	Anolis_carolinensis	Between clade	Drosophila_grimshawi	0.0251584151304339
Vertebrates	Anolis_carolinensis	Between clade	Drosophila_melanogaster	0.126489865320431
Vertebrates	Anolis_carolinensis	Between clade	Drosophila_mojavensis	0.120422319931212
Vertebrates	Anolis_carolinensis	Between clade	Drosophila_pseudoobscura	0.0824170041806712
Vertebrates	Anolis_carolinensis	Between clade	Drosophila_simulans	0.119421084944152
Vertebrates	Anolis_carolinensis	Between clade	Drosophila_virilis	0.0251738622322232
Vertebrates	Anolis_carolinensis	Between clade	Drosophila_willistoni	0.0299221584640202
Vertebrates	Anolis_carolinensis	Between clade	Drosophila_yakuba	0.118565624839099
Vertebrates	Anolis_carolinensis	Between clade	Folsomia_candida	0.0274795508565351
Vertebrates	Anolis_carolinensis	Between clade	Glycine_max	0.0285925337272402
Vertebrates	Anolis_carolinensis	Between clade	Gossypium_raimondii	0.0302429557485396
Vertebrates	Anolis_carolinensis	Between clade	Helianthus_annuus	0.206772344501821
Vertebrates	Anolis_carolinensis	Between clade	Heliconius_melpomene	0.0278248271768383
Vertebrates	Anolis_carolinensis	Between clade	Hordeum_vulgare	0.0439639355403705
Vertebrates	Anolis_carolinensis	Between clade	Leersia_perrieri	0.0366522254506993
Vertebrates	Anolis_carolinensis	Between clade	Lepeophtheirus_salmonis	0.0389328116982497
Vertebrates	Anolis_carolinensis	Between clade	Lucilia_cuprina	0.030764254398814
Vertebrates	Anolis_carolinensis	Between clade	Manihot_esculenta	0.0288697213103649
Vertebrates	Anolis_carolinensis	Between clade	Mayetiola_destructor	0.0465114009153372
Vertebrates	Anolis_carolinensis	Between clade	Medicago_truncatula	0.0297209194866278
Vertebrates	Anolis_carolinensis	Between clade	Megaselia_scalaris	0.0290454280299144
Vertebrates	Anolis_carolinensis	Between clade	Melitaea_cinxia	0.0308712780027634
Vertebrates	Anolis_carolinensis	Between clade	Mnemiopsis_leidyi	0.0376908666267264
Vertebrates	Anolis_carolinensis	Between clade	Nicotiana_attenuata	0.0797744489542937
Vertebrates	Anolis_carolinensis	Between clade	Octopus_bimaculoides	0.0303436941427169
Vertebrates	Anolis_carolinensis	Between clade	Orchesella_cincta	0.0315637181284041
Vertebrates	Anolis_carolinensis	Between clade	Oryza_barthii	0.0673648828715941
Vertebrates	Anolis_carolinensis	Between clade	Oryza_glumipatula	0.0259593261704994
Vertebrates	Anolis_carolinensis	Between clade	Oryza_meridionalis	0.0578406533327623
Vertebrates	Anolis_carolinensis	Between clade	Oryza_nivara	0.11541397632697
Vertebrates	Anolis_carolinensis	Between clade	Oryza_punctata	0.0288956730892997
Vertebrates	Anolis_carolinensis	Between clade	Oryza_rufipogon	0.0282939882867972
Vertebrates	Anolis_carolinensis	Between clade	Oryza_sativa	0.0235946479367896
Vertebrates	Anolis_carolinensis	Between clade	Panicum_hallii_fil2	0.0349256638990064
Vertebrates	Anolis_carolinensis	Between clade	Phaseolus_vulgaris	0.0475911611128333
Vertebrates	Anolis_carolinensis	Between clade	Physcomitrella_patens	0.0246030877968146
Vertebrates	Anolis_carolinensis	Between clade	Populus_trichocarpa	0.0479061885183474
Vertebrates	Anolis_carolinensis	Between clade	Prunus_persica	0.20140730503343
Vertebrates	Anolis_carolinensis	Between clade	Schistosoma_mansoni	0.0362062233268434
Vertebrates	Anolis_carolinensis	Between clade	Setaria_italica	0.0353134073674074
Vertebrates	Anolis_carolinensis	Between clade	Solanum_lycopersicum	0.0298328404042785
Vertebrates	Anolis_carolinensis	Between clade	Solanum_tuberosum	0.0314929735598465
Vertebrates	Anolis_carolinensis	Between clade	Solenopsis_invicta	0.0234508059661457
Vertebrates	Anolis_carolinensis	Between clade	Sorghum_bicolor	0.0275168230778709
Vertebrates	Anolis_carolinensis	Between clade	Strigamia_maritima	0.0489597920714663
Vertebrates	Anolis_carolinensis	Between clade	Teleopsis_dalmanni	0.0442319508464114
Vertebrates	Anolis_carolinensis	Between clade	Tetranychus_urticae	0.032929863101468
Vertebrates	Anolis_carolinensis	Between clade	Theobroma_cacao	0.0682049479781839
Vertebrates	Anolis_carolinensis	Between clade	Tribolium_castaneum	0.0711182948272958
Vertebrates	Anolis_carolinensis	Between clade	Trifolium_pratense	0.0427076410927996
Vertebrates	Anolis_carolinensis	Between clade	Triticum_aestivum	0.0433270249712347
Vertebrates	Anolis_carolinensis	Between clade	Triticum_dicoccoides	0.0445735753524529
Vertebrates	Anolis_carolinensis	Between clade	Vigna_radiata	0.0646396455240161
Vertebrates	Anolis_carolinensis	Between clade	Vitis_vinifera	0.0535521802177775
Vertebrates	Anolis_carolinensis	Between clade	Zea_mays	0.0399322475917108
Vertebrates	Anolis_carolinensis	Between clade	Absidia_repens	0.0260526802467686
Vertebrates	Anolis_carolinensis	Between clade	Acaromyces_ingoldii	0.0312917052633822
Vertebrates	Anolis_carolinensis	Between clade	Acidomyces_richmondensis	0.036400387469645
Vertebrates	Anolis_carolinensis	Between clade	Agaricus_bisporus	0.0291963999810224
Vertebrates	Anolis_carolinensis	Between clade	Allomyces_macrogynus	0.0318765468463869
Vertebrates	Anolis_carolinensis	Between clade	Alternaria_alternata	0.0270134382391893
Vertebrates	Anolis_carolinensis	Between clade	Amanita_muscaria	0.025141429107815
Vertebrates	Anolis_carolinensis	Between clade	Amanita_thiersii	0.0257694843414173
Vertebrates	Anolis_carolinensis	Between clade	Amorphotheca_resinae	0.0293478285918987
Vertebrates	Anolis_carolinensis	Between clade	Anaeromyces_robustus	0.0354850015366177
Vertebrates	Anolis_carolinensis	Between clade	Armillaria_gallica	0.043859389086088
Vertebrates	Anolis_carolinensis	Between clade	Armillaria_solidipes	0.031742150328619
Vertebrates	Anolis_carolinensis	Between clade	Ascoidea_rubescens	0.0373704578471087
Vertebrates	Anolis_carolinensis	Between clade	Aspergillus_aculeatinus	0.0437567375652488
Vertebrates	Anolis_carolinensis	Between clade	Aspergillus_aculeatus	0.0402980415620351
Vertebrates	Anolis_carolinensis	Between clade	Aspergillus_brasiliensis	0.0438096966611583
Vertebrates	Anolis_carolinensis	Between clade	Aspergillus_brunneoviolaceus	0.0335262208523014
Vertebrates	Anolis_carolinensis	Between clade	Aspergillus_campestris	0.0278077907088513
Vertebrates	Anolis_carolinensis	Between clade	Aspergillus_candidus	0.031981545434119
Vertebrates	Anolis_carolinensis	Between clade	Aspergillus_carbonarius	0.0341791403113782
Vertebrates	Anolis_carolinensis	Between clade	Aspergillus_ellipticus	0.0292592990708475
Vertebrates	Anolis_carolinensis	Between clade	Aspergillus_eucalypticola	0.031490850287574
Vertebrates	Anolis_carolinensis	Between clade	Aspergillus_flavus	0.0375848555770934
Vertebrates	Anolis_carolinensis	Between clade	Aspergillus_glaucus	0.0498644120377535
Vertebrates	Anolis_carolinensis	Between clade	Aspergillus_heteromorphus	0.0332277810723166
Vertebrates	Anolis_carolinensis	Between clade	Aspergillus_indologenus	0.0294892517295012
Vertebrates	Anolis_carolinensis	Between clade	Aspergillus_japonicus	0.0251672555139871
Vertebrates	Anolis_carolinensis	Between clade	Aspergillus_lacticoffeatus	0.0319587239597906
Vertebrates	Anolis_carolinensis	Between clade	Aspergillus_luchuensis	0.0339572767664865
Vertebrates	Anolis_carolinensis	Between clade	Aspergillus_neoniger	0.0334818884541968
Vertebrates	Anolis_carolinensis	Between clade	Aspergillus_nidulans	0.0282095889495231
Vertebrates	Anolis_carolinensis	Between clade	Aspergillus_novofumigatus	0.03665340416259
Vertebrates	Anolis_carolinensis	Between clade	Aspergillus_ochraceoroseus	0.0329513652072727
Vertebrates	Anolis_carolinensis	Between clade	Aspergillus_oryzae	0.12096632419958
Vertebrates	Anolis_carolinensis	Between clade	Aspergillus_piperis	0.0326333855122103
Vertebrates	Anolis_carolinensis	Between clade	Aspergillus_ruber	0.0318534579798052
Vertebrates	Anolis_carolinensis	Between clade	Aspergillus_saccharolyticus	0.261960407347558
Vertebrates	Anolis_carolinensis	Between clade	Aspergillus_sclerotiicarbonarius	0.0309298593980049
Vertebrates	Anolis_carolinensis	Between clade	Aspergillus_sclerotioniger	0.0489082609747658
Vertebrates	Anolis_carolinensis	Between clade	Aspergillus_steynii	0.0377520210224777
Vertebrates	Anolis_carolinensis	Between clade	Aspergillus_sydowii	0.0287516292059292
Vertebrates	Anolis_carolinensis	Between clade	Aspergillus_taichungensis	0.0744393501981035
Vertebrates	Anolis_carolinensis	Between clade	Aspergillus_tubingensis	0.0370135918259684
Vertebrates	Anolis_carolinensis	Between clade	Aspergillus_uvarum	0.0303738729814695
Vertebrates	Anolis_carolinensis	Between clade	Aspergillus_vadensis	0.0482300776531163
Vertebrates	Anolis_carolinensis	Between clade	Aspergillus_versicolor	0.109071777845467
Vertebrates	Anolis_carolinensis	Between clade	Aspergillus_violaceofuscus	0.0379367946836603
Vertebrates	Anolis_carolinensis	Between clade	Aspergillus_wentii	0.0624682451166291
Vertebrates	Anolis_carolinensis	Between clade	Aureobasidium_pullulans	0.0721634061799291
Vertebrates	Anolis_carolinensis	Between clade	Aureobasidium_subglaciale	0.0392792740192983
Vertebrates	Anolis_carolinensis	Between clade	Babjeviella_inositovora	0.0380138000255493
Vertebrates	Anolis_carolinensis	Between clade	Basidiobolus_meristosporus	0.0789534276592598
Vertebrates	Anolis_carolinensis	Between clade	Batrachochytrium_salamandrivorans	0.0929432181125514
Vertebrates	Anolis_carolinensis	Between clade	Baudoinia_panamericana	0.0426033002748002
Vertebrates	Anolis_carolinensis	Between clade	Beauveria_bassiana	0.0307094748591533
Vertebrates	Anolis_carolinensis	Between clade	Bipolaris_maydis	0.0279980379417985
Vertebrates	Anolis_carolinensis	Between clade	Bipolaris_sorokiniana	0.0510516002756051
Vertebrates	Anolis_carolinensis	Between clade	Blastomyces_dermatitidis	0.0287457565915508
Vertebrates	Anolis_carolinensis	Between clade	Blastomyces_gilchristii	0.138496032117228
Vertebrates	Anolis_carolinensis	Between clade	Blumeria_graminis	0.114542424732222
Vertebrates	Anolis_carolinensis	Between clade	Botryobasidium_botryosum	0.0480250473143359
Vertebrates	Anolis_carolinensis	Between clade	Botrytis_cinerea	0.126138170878835
Vertebrates	Anolis_carolinensis	Between clade	Cadophora_sp	0.152688115710054
Vertebrates	Anolis_carolinensis	Between clade	Calocera_cornea	0.157491664758198
Vertebrates	Anolis_carolinensis	Between clade	Calocera_viscosa	0.0638698830913629
Vertebrates	Anolis_carolinensis	Between clade	Candida_maltosa	0.0323671005751197
Vertebrates	Anolis_carolinensis	Between clade	Catenaria_anguillulae	0.11168784136986
Vertebrates	Anolis_carolinensis	Between clade	Ceraceosorus_guamensis	0.0544911696032926
Vertebrates	Anolis_carolinensis	Between clade	Cercospora_beticola	0.0267905984272863
Vertebrates	Anolis_carolinensis	Between clade	Cladophialophora_immunda	0.0648831368028513
Vertebrates	Anolis_carolinensis	Between clade	Clohesyomyces_aquaticus	0.063653119900076
Vertebrates	Anolis_carolinensis	Between clade	Coccidioides_immitis	0.107653625355964
Vertebrates	Anolis_carolinensis	Between clade	Coccidioides_posadasii	0.143823899652357
Vertebrates	Anolis_carolinensis	Between clade	Colletotrichum_incanum	0.0665636083628382
Vertebrates	Anolis_carolinensis	Between clade	Conidiobolus_coronatus	0.0645770237532376
Vertebrates	Anolis_carolinensis	Between clade	Coniella_lustricola	0.0701316275584783
Vertebrates	Anolis_carolinensis	Between clade	Coniochaeta_ligniaria	0.0364664804037936
Vertebrates	Anolis_carolinensis	Between clade	Corynespora_cassiicola	0.0578981444504745
Vertebrates	Anolis_carolinensis	Between clade	Cryptococcus_amylolentus	0.0575388761689882
Vertebrates	Anolis_carolinensis	Between clade	Cryptococcus_neoformans	0.116189512453057
Vertebrates	Anolis_carolinensis	Between clade	Cutaneotrichosporon_oleaginosum	0.0580499346977776
Vertebrates	Anolis_carolinensis	Between clade	Cyberlindnera_jadinii	0.0299644186375105
Vertebrates	Anolis_carolinensis	Between clade	Cylindrobasidium_torrendii	0.0294956529854589
Vertebrates	Anolis_carolinensis	Between clade	Dacryopinax_primogenitus	0.0297604260958705
Vertebrates	Anolis_carolinensis	Between clade	Daedalea_quercina	0.0301800354505028
Vertebrates	Anolis_carolinensis	Between clade	Daldinia_sp	0.0240697389939482
Vertebrates	Anolis_carolinensis	Between clade	Dichomitus_squalens	0.0550681696867802
Vertebrates	Anolis_carolinensis	Between clade	Dothistroma_septosporum	0.0627550108893467
Vertebrates	Anolis_carolinensis	Between clade	Edhazardia_aedis	0.110699819520083
Vertebrates	Anolis_carolinensis	Between clade	Elaphomyces_granulatus	0.0366440642990529
Vertebrates	Anolis_carolinensis	Between clade	Exidia_glandulosa	0.118149512334672
Vertebrates	Anolis_carolinensis	Between clade	Exophiala_dermatitidis	0.0303218508343699
Vertebrates	Anolis_carolinensis	Between clade	Exophiala_mesophila	0.0534869657520216
Vertebrates	Anolis_carolinensis	Between clade	Exophiala_oligosperma	0.0709709867959444
Vertebrates	Anolis_carolinensis	Between clade	Exophiala_sideris	0.0583969904628238
Vertebrates	Anolis_carolinensis	Between clade	Exophiala_xenobiotica	0.0640569202111369
Vertebrates	Anolis_carolinensis	Between clade	Exserohilum_turcica	0.0584903792798358
Vertebrates	Anolis_carolinensis	Between clade	Fibularhizoctonia_sp	0.0490922255141523
Vertebrates	Anolis_carolinensis	Between clade	Fusarium_culmorum	0.12034546651938
Vertebrates	Anolis_carolinensis	Between clade	Fusarium_graminearum	0.0461468791407876
Vertebrates	Anolis_carolinensis	Between clade	Fusarium_oxysporum	0.0379228013492525
Vertebrates	Anolis_carolinensis	Between clade	Fusarium_verticillioides	0.0328708335030984
Vertebrates	Anolis_carolinensis	Between clade	Gaeumannomyces_graminis	0.0728783656827886
Vertebrates	Anolis_carolinensis	Between clade	Galerina_marginata	0.0336445455376331
Vertebrates	Anolis_carolinensis	Between clade	Gelatoporia_subvermispora	0.0320933384810823
Vertebrates	Anolis_carolinensis	Between clade	Gloeophyllum_trabeum	0.0488617516748913
Vertebrates	Anolis_carolinensis	Between clade	Gonapodya_prolifera	0.0368536307058501
Vertebrates	Anolis_carolinensis	Between clade	Gymnopus_luxurians	0.0301584404245465
Vertebrates	Anolis_carolinensis	Between clade	Hanseniaspora_valbyensis	0.0383223212674342
Vertebrates	Anolis_carolinensis	Between clade	Hebeloma_cylindrosporum	0.0789576202863384
Vertebrates	Anolis_carolinensis	Between clade	Hesseltinella_vesiculosa	0.0779238108283653
Vertebrates	Anolis_carolinensis	Between clade	Heterobasidion_irregulare	0.0446789811586478
Vertebrates	Anolis_carolinensis	Between clade	Hydnomerulius_pinastri	0.0356583008918735
Vertebrates	Anolis_carolinensis	Between clade	Hypholoma_sublateritium	0.0386455393925849
Vertebrates	Anolis_carolinensis	Between clade	Hyphopichia_burtonii	0.0405633705318338
Vertebrates	Anolis_carolinensis	Between clade	Hypoxylon_sp	0.0477288318320319
Vertebrates	Anolis_carolinensis	Between clade	Jaapia_argillacea	0.0432390510708465
Vertebrates	Anolis_carolinensis	Between clade	Jaminaea_rosea	0.0288965892679374
Vertebrates	Anolis_carolinensis	Between clade	Kockovaella_imperatae	0.0282781441008259
Vertebrates	Anolis_carolinensis	Between clade	Komagataella_pastoris	0.0477041534603561
Vertebrates	Anolis_carolinensis	Between clade	Komagataella_phaffii	0.0610004303507769
Vertebrates	Anolis_carolinensis	Between clade	Laccaria_amethystina	0.116506281155124
Vertebrates	Anolis_carolinensis	Between clade	Laetiporus_sulphureus	0.123806783147886
Vertebrates	Anolis_carolinensis	Between clade	Leucosporidium_creatinivorum	0.0334884403406587
Vertebrates	Anolis_carolinensis	Between clade	Lichtheimia_ramosa	0.0299122504835676
Vertebrates	Anolis_carolinensis	Between clade	Lipomyces_starkeyi	0.0283549342725869
Vertebrates	Anolis_carolinensis	Between clade	Lobosporangium_transversale	0.117265389483235
Vertebrates	Anolis_carolinensis	Between clade	Magnaporthe_oryzae	0.0277889377328649
Vertebrates	Anolis_carolinensis	Between clade	Magnaporthe_poae	0.0291972676792626
Vertebrates	Anolis_carolinensis	Between clade	Malassezia_sympodialis	0.0344542608442249
Vertebrates	Anolis_carolinensis	Between clade	Meira_miltonrushii	0.0286302602340002
Vertebrates	Anolis_carolinensis	Between clade	Meliniomyces_bicolor	0.0289408495249819
Vertebrates	Anolis_carolinensis	Between clade	Meliniomyces_variabilis	0.03125884082036
Vertebrates	Anolis_carolinensis	Between clade	Metschnikowia_bicuspidata	0.0299596199159541
Vertebrates	Anolis_carolinensis	Between clade	Microbotryum_violaceum	0.0297584136900037
Vertebrates	Anolis_carolinensis	Between clade	Microdochium_bolleyi	0.0809197595339645
Vertebrates	Anolis_carolinensis	Between clade	Mixia_osmundae	0.044220595867117
Vertebrates	Anolis_carolinensis	Between clade	Mortierella_elongata	0.111323544992506
Vertebrates	Anolis_carolinensis	Between clade	Mycosphaerella_eumusae	0.0331109382930588
Vertebrates	Anolis_carolinensis	Between clade	Nadsonia_fulvescens	0.0411528877454521
Vertebrates	Anolis_carolinensis	Between clade	Naematelia_encephala	0.0269840577458438
Vertebrates	Anolis_carolinensis	Between clade	Neocallimastix_californiae	0.0312563030076363
Vertebrates	Anolis_carolinensis	Between clade	Neolecta_irregularis	0.0278728157404592
Vertebrates	Anolis_carolinensis	Between clade	Neolentinus_lepideus	0.140551646001702
Vertebrates	Anolis_carolinensis	Between clade	Neurospora_crassa	0.122829933379705
Vertebrates	Anolis_carolinensis	Between clade	Neurospora_tetrasperma	0.145313130295744
Vertebrates	Anolis_carolinensis	Between clade	Ogataea_polymorpha	0.0597451816799078
Vertebrates	Anolis_carolinensis	Between clade	Oidiodendron_maius	0.147471392945417
Vertebrates	Anolis_carolinensis	Between clade	Paraphaeosphaeria_sporulosa	0.0732507321523918
Vertebrates	Anolis_carolinensis	Between clade	Paxillus_rubicundulus	0.12055138874834
Vertebrates	Anolis_carolinensis	Between clade	Penicilliopsis_zonata	0.0292784559594262
Vertebrates	Anolis_carolinensis	Between clade	Penicillium_brasilianum	0.0446222554448994
Vertebrates	Anolis_carolinensis	Between clade	Penicillium_chrysogenum	0.0385613985087267
Vertebrates	Anolis_carolinensis	Between clade	Penicillium_coprophilum	0.0474469757152769
Vertebrates	Anolis_carolinensis	Between clade	Penicillium_decumbens	0.0444379131374356
Vertebrates	Anolis_carolinensis	Between clade	Penicillium_flavigenum	0.176674016853319
Vertebrates	Anolis_carolinensis	Between clade	Penicillium_nalgiovense	0.03262109576667
Vertebrates	Anolis_carolinensis	Between clade	Penicillium_polonicum	0.0657169046247943
Vertebrates	Anolis_carolinensis	Between clade	Penicillium_roqueforti	0.0368425441881581
Vertebrates	Anolis_carolinensis	Between clade	Penicillium_steckii	0.120775326884111
Vertebrates	Anolis_carolinensis	Between clade	Penicillium_vulpinum	0.0382065744693019
Vertebrates	Anolis_carolinensis	Between clade	Peniophora_sp	0.0693379986092835
Vertebrates	Anolis_carolinensis	Between clade	Periconia_macrospinosa	0.0695006225306991
Vertebrates	Anolis_carolinensis	Between clade	Pezoloma_ericae	0.0583789708186994
Vertebrates	Anolis_carolinensis	Between clade	Phanerochaete_carnosa	0.0319175377518458
Vertebrates	Anolis_carolinensis	Between clade	Phialocephala_scopiformis	0.033944306053258
Vertebrates	Anolis_carolinensis	Between clade	Phialophora_americana	0.0260875642776323
Vertebrates	Anolis_carolinensis	Between clade	Phlebiopsis_gigantea	0.0813097951677272
Vertebrates	Anolis_carolinensis	Between clade	Pichia_membranifaciens	0.0473745087732353
Vertebrates	Anolis_carolinensis	Between clade	Piloderma_croceum	0.0286100368633027
Vertebrates	Anolis_carolinensis	Between clade	Piromyces_finnis	0.0469551124346536
Vertebrates	Anolis_carolinensis	Between clade	Pisolithus_microcarpus	0.0364996432760059
Vertebrates	Anolis_carolinensis	Between clade	Pisolithus_tinctorius	0.142639067345697
Vertebrates	Anolis_carolinensis	Between clade	Pneumocystis_carinii	0.137443315220973
Vertebrates	Anolis_carolinensis	Between clade	Pneumocystis_murina	0.0726589691694882
Vertebrates	Anolis_carolinensis	Between clade	Protomyces_lactucaedebilis	0.129394257798187
Vertebrates	Anolis_carolinensis	Between clade	Pseudocercospora_fijiensis	0.0304115625002724
Vertebrates	Anolis_carolinensis	Between clade	Pseudocercospora_musae	0.0264143523371338
Vertebrates	Anolis_carolinensis	Between clade	Pseudogymnoascus_destructans	0.120596828948097
Vertebrates	Anolis_carolinensis	Between clade	Pseudogymnoascus_verrucosus	0.0338287716344649
Vertebrates	Anolis_carolinensis	Between clade	Pseudomassariella_vexata	0.0730482997283491
Vertebrates	Anolis_carolinensis	Between clade	Pseudomicrostroma_glucosiphilum	0.0335148798074753
Vertebrates	Anolis_carolinensis	Between clade	Puccinia_graminis	0.0580033047824248
Vertebrates	Anolis_carolinensis	Between clade	Puccinia_striiformis	0.0325085309669347
Vertebrates	Anolis_carolinensis	Between clade	Pyrenochaeta_sp	0.110205732454992
Vertebrates	Anolis_carolinensis	Between clade	Rhizoclosmatium_globosum	0.0423196642198126
Vertebrates	Anolis_carolinensis	Between clade	Rhizophagus_irregularis	0.0341466955018751
Vertebrates	Anolis_carolinensis	Between clade	Rhizopogon_vinicolor	0.0846343745411131
Vertebrates	Anolis_carolinensis	Between clade	Rhizopus_microsporus	0.0419352095200538
Vertebrates	Anolis_carolinensis	Between clade	Rhodotorula_graminis	0.0318444571725458
Vertebrates	Anolis_carolinensis	Between clade	Rhodotorula_taiwanensis	0.0550790813741419
Vertebrates	Anolis_carolinensis	Between clade	Saccharomyces_cerevisiae	0.0915901030030387
Vertebrates	Anolis_carolinensis	Between clade	Saitoella_complicata	0.114553562236227
Vertebrates	Anolis_carolinensis	Between clade	Schizopora_paradoxa	0.128015988966421
Vertebrates	Anolis_carolinensis	Between clade	Schizosaccharomyces_cryophilus	0.0892542989254007
Vertebrates	Anolis_carolinensis	Between clade	Schizosaccharomyces_japonicus	0.09030113093902
Vertebrates	Anolis_carolinensis	Between clade	Schizosaccharomyces_octosporus	0.127563324781069
Vertebrates	Anolis_carolinensis	Between clade	Schizosaccharomyces_pombe	0.0915946121817953
Vertebrates	Anolis_carolinensis	Between clade	Scleroderma_citrinum	0.121458718904698
Vertebrates	Anolis_carolinensis	Between clade	Serendipita_vermifera	0.0876581688384581
Vertebrates	Anolis_carolinensis	Between clade	Serpula_lacrymans	0.0938095052864104
Vertebrates	Anolis_carolinensis	Between clade	Sistotremastrum_niveocremeum	0.0383209141325555
Vertebrates	Anolis_carolinensis	Between clade	Sistotremastrum_suecicum	0.0301668237828745
Vertebrates	Anolis_carolinensis	Between clade	Sordaria_macrospora	0.0829385110979411
Vertebrates	Anolis_carolinensis	Between clade	Spathaspora_passalidarum	0.126900008249958
Vertebrates	Anolis_carolinensis	Between clade	Sphaerulina_musiva	0.0337975301858682
Vertebrates	Anolis_carolinensis	Between clade	Spizellomyces_punctatus	0.0900626292107733
Vertebrates	Anolis_carolinensis	Between clade	Stagonospora_sp	0.080769441150378
Vertebrates	Anolis_carolinensis	Between clade	Suhomyces_tanzawaensis	0.0584809884895162
Vertebrates	Anolis_carolinensis	Between clade	Suillus_luteus	0.0903418544820929
Vertebrates	Anolis_carolinensis	Between clade	Syncephalastrum_racemosum	0.0462999131716984
Vertebrates	Anolis_carolinensis	Between clade	Talaromyces_marneffei	0.155203799509749
Vertebrates	Anolis_carolinensis	Between clade	Talaromyces_stipitatus	0.122246289476358
Vertebrates	Anolis_carolinensis	Between clade	Testicularia_cyperi	0.0231292220067993
Vertebrates	Anolis_carolinensis	Between clade	Thermothelomyces_thermophila	0.0374456065448353
[truncated: 185,776 more rows]
