# Supplementary material for: Determinants of genome-wide distribution and evolution of uORFs in eukaryotes
Source: Nat Commun. 2021 Feb 17;12:1076. doi: 10.1038/s41467-021-21394-y (PMC7889888; doi:10.1038/s41467-021-21394-y)
Supplement: Supplementary file 12 — Source Data [file 41467_2021_21394_MOESM12_ESM.zip › Source Data/Fig7b_LCL_uORF_variants_regression.txt]

Group	Type	SNP_ID	uORF_ID	Gene	Subject	CDS_log2TE_scaled	non_uORF_alleles
1	Noncanonical	rs10024792	ENST00000393593.3.uORF_ATA.1	ENSG00000168310	NA18486	-1.2527535796917	2
1	Noncanonical	rs10024792	ENST00000393593.3.uORF_ATA.1	ENSG00000168310	NA18498	-0.0201465971281262	2
1	Noncanonical	rs10024792	ENST00000393593.3.uORF_ATA.1	ENSG00000168310	NA18499	-0.68270035134742	1
1	Noncanonical	rs10024792	ENST00000393593.3.uORF_ATA.1	ENSG00000168310	NA18501	1.44578682504051	2
1	Noncanonical	rs10024792	ENST00000393593.3.uORF_ATA.1	ENSG00000168310	NA18502	0.0398372894257433	2
1	Noncanonical	rs10024792	ENST00000393593.3.uORF_ATA.1	ENSG00000168310	NA18504	-1.72782321150512	2
1	Noncanonical	rs10024792	ENST00000393593.3.uORF_ATA.1	ENSG00000168310	NA18505	-0.740821016233729	2
1	Noncanonical	rs10024792	ENST00000393593.3.uORF_ATA.1	ENSG00000168310	NA18507	0.537458619851578	2
1	Noncanonical	rs10024792	ENST00000393593.3.uORF_ATA.1	ENSG00000168310	NA18508	-2.23526779577898	1
1	Noncanonical	rs10024792	ENST00000393593.3.uORF_ATA.1	ENSG00000168310	NA18510	-0.379483124731473	1
1	Noncanonical	rs10024792	ENST00000393593.3.uORF_ATA.1	ENSG00000168310	NA18511	1.75597883533485	2
1	Noncanonical	rs10024792	ENST00000393593.3.uORF_ATA.1	ENSG00000168310	NA18516	-0.735004202614201	2
1	Noncanonical	rs10024792	ENST00000393593.3.uORF_ATA.1	ENSG00000168310	NA18517	-0.139877024086746	2
1	Noncanonical	rs10024792	ENST00000393593.3.uORF_ATA.1	ENSG00000168310	NA18519	-0.15775547409145	2
1	Noncanonical	rs10024792	ENST00000393593.3.uORF_ATA.1	ENSG00000168310	NA18520	-0.978673994183995	2
1	Noncanonical	rs10024792	ENST00000393593.3.uORF_ATA.1	ENSG00000168310	NA18522	0.703948811114539	2
1	Noncanonical	rs10024792	ENST00000393593.3.uORF_ATA.1	ENSG00000168310	NA18523	0.101760922175034	2
1	Noncanonical	rs10024792	ENST00000393593.3.uORF_ATA.1	ENSG00000168310	NA18853	1.56540110894677	2
1	Noncanonical	rs10024792	ENST00000393593.3.uORF_ATA.1	ENSG00000168310	NA18856	0.735263166399797	2
1	Noncanonical	rs10024792	ENST00000393593.3.uORF_ATA.1	ENSG00000168310	NA18858	-1.37093398435083	2
1	Noncanonical	rs10024792	ENST00000393593.3.uORF_ATA.1	ENSG00000168310	NA18861	0.990197199697835	2
1	Noncanonical	rs10024792	ENST00000393593.3.uORF_ATA.1	ENSG00000168310	NA18870	-0.0265804736149353	2
1	Noncanonical	rs10024792	ENST00000393593.3.uORF_ATA.1	ENSG00000168310	NA18909	0.893481369859834	1
1	Noncanonical	rs10024792	ENST00000393593.3.uORF_ATA.1	ENSG00000168310	NA18912	1.44399350191187	2
1	Noncanonical	rs10024792	ENST00000393593.3.uORF_ATA.1	ENSG00000168310	NA18916	1.06696289759236	2
1	Noncanonical	rs10024792	ENST00000393593.3.uORF_ATA.1	ENSG00000168310	NA19092	-0.608887664018055	2
1	Noncanonical	rs10024792	ENST00000393593.3.uORF_ATA.1	ENSG00000168310	NA19093	1.3474822216463	0
1	Noncanonical	rs10024792	ENST00000393593.3.uORF_ATA.1	ENSG00000168310	NA19098	0.979141596804264	1
1	Noncanonical	rs10024792	ENST00000393593.3.uORF_ATA.1	ENSG00000168310	NA19099	1.56738478801245	1
1	Noncanonical	rs10024792	ENST00000393593.3.uORF_ATA.1	ENSG00000168310	NA19102	0.455472766212451	2
1	Noncanonical	rs10024792	ENST00000393593.3.uORF_ATA.1	ENSG00000168310	NA19108	0.0821800910549084	2
1	Noncanonical	rs10024792	ENST00000393593.3.uORF_ATA.1	ENSG00000168310	NA19114	-1.83524006848535	2
1	Noncanonical	rs10024792	ENST00000393593.3.uORF_ATA.1	ENSG00000168310	NA19116	0.192233628579433	1
1	Noncanonical	rs10024792	ENST00000393593.3.uORF_ATA.1	ENSG00000168310	NA19119	0.249787441246344	2
1	Noncanonical	rs10024792	ENST00000393593.3.uORF_ATA.1	ENSG00000168310	NA19130	0.655558109826152	2
1	Noncanonical	rs10024792	ENST00000393593.3.uORF_ATA.1	ENSG00000168310	NA19131	0.995290890597317	1
1	Noncanonical	rs10024792	ENST00000393593.3.uORF_ATA.1	ENSG00000168310	NA19137	0.866536303449336	2
1	Noncanonical	rs10024792	ENST00000393593.3.uORF_ATA.1	ENSG00000168310	NA19138	-0.491118321517104	1
1	Noncanonical	rs10024792	ENST00000393593.3.uORF_ATA.1	ENSG00000168310	NA19141	0.128176059602155	1
1	Noncanonical	rs10024792	ENST00000393593.3.uORF_ATA.1	ENSG00000168310	NA19143	-0.480836683418677	2
1	Noncanonical	rs10024792	ENST00000393593.3.uORF_ATA.1	ENSG00000168310	NA19144	-0.151980190653511	2
1	Noncanonical	rs10024792	ENST00000393593.3.uORF_ATA.1	ENSG00000168310	NA19147	0.635071678863631	2
1	Noncanonical	rs10024792	ENST00000393593.3.uORF_ATA.1	ENSG00000168310	NA19152	-1.108643441843	2
1	Noncanonical	rs10024792	ENST00000393593.3.uORF_ATA.1	ENSG00000168310	NA19153	0.0365022131893655	2
1	Noncanonical	rs10024792	ENST00000393593.3.uORF_ATA.1	ENSG00000168310	NA19159	-1.55761303704699	2
1	Noncanonical	rs10024792	ENST00000393593.3.uORF_ATA.1	ENSG00000168310	NA19160	-1.23108290677474	2
1	Noncanonical	rs10024792	ENST00000393593.3.uORF_ATA.1	ENSG00000168310	NA19171	0.609948402967811	2
1	Noncanonical	rs10024792	ENST00000393593.3.uORF_ATA.1	ENSG00000168310	NA19172	1.18086680171454	2
1	Noncanonical	rs10024792	ENST00000393593.3.uORF_ATA.1	ENSG00000168310	NA19190	0.662759138108951	2
1	Noncanonical	rs10024792	ENST00000393593.3.uORF_ATA.1	ENSG00000168310	NA19200	0.667054196605076	1
1	Noncanonical	rs10024792	ENST00000393593.3.uORF_ATA.1	ENSG00000168310	NA19201	0.219715648291563	2
1	Noncanonical	rs10024792	ENST00000393593.3.uORF_ATA.1	ENSG00000168310	NA19204	-0.930607447830229	2
1	Noncanonical	rs10024792	ENST00000393593.3.uORF_ATA.1	ENSG00000168310	NA19207	-0.218001905466208	2
1	Noncanonical	rs10024792	ENST00000393593.3.uORF_ATA.1	ENSG00000168310	NA19209	-1.69852905388821	1
1	Noncanonical	rs10024792	ENST00000393593.3.uORF_ATA.1	ENSG00000168310	NA19210	-2.34437116112769	2
1	Noncanonical	rs10024792	ENST00000393593.3.uORF_ATA.1	ENSG00000168310	NA19222	0.441230353126837	2
1	Noncanonical	rs10024792	ENST00000393593.3.uORF_ATA.1	ENSG00000168310	NA19225	-0.527486110638499	2
1	Noncanonical	rs10024792	ENST00000393593.3.uORF_ATA.1	ENSG00000168310	NA19238	-0.496153569582739	2
1	Noncanonical	rs10024792	ENST00000393593.3.uORF_ATA.1	ENSG00000168310	NA19239	0.0740493183709235	2
1	Noncanonical	rs10024792	ENST00000393593.3.uORF_ATA.1	ENSG00000168310	NA19257	0.801860196029152	2
2	Noncanonical	rs10047382	ENST00000263150.4.uORF_CTG.3	ENSG00000047056	NA18486	-1.69230622684527	0
2	Noncanonical	rs10047382	ENST00000263150.4.uORF_CTG.3	ENSG00000047056	NA18498	1.04886862523717	1
2	Noncanonical	rs10047382	ENST00000263150.4.uORF_CTG.3	ENSG00000047056	NA18499	-1.00825201991499	0
2	Noncanonical	rs10047382	ENST00000263150.4.uORF_CTG.3	ENSG00000047056	NA18501	-0.635173205992193	0
2	Noncanonical	rs10047382	ENST00000263150.4.uORF_CTG.3	ENSG00000047056	NA18502	0.38968496234524	2
2	Noncanonical	rs10047382	ENST00000263150.4.uORF_CTG.3	ENSG00000047056	NA18504	-0.147841072034946	0
2	Noncanonical	rs10047382	ENST00000263150.4.uORF_CTG.3	ENSG00000047056	NA18505	-0.0914414914670426	0
2	Noncanonical	rs10047382	ENST00000263150.4.uORF_CTG.3	ENSG00000047056	NA18507	1.65575911433339	2
2	Noncanonical	rs10047382	ENST00000263150.4.uORF_CTG.3	ENSG00000047056	NA18508	-1.10562906854196	1
2	Noncanonical	rs10047382	ENST00000263150.4.uORF_CTG.3	ENSG00000047056	NA18510	0.152291424275635	1
2	Noncanonical	rs10047382	ENST00000263150.4.uORF_CTG.3	ENSG00000047056	NA18511	0.968496544635076	0
2	Noncanonical	rs10047382	ENST00000263150.4.uORF_CTG.3	ENSG00000047056	NA18516	0.482335639711829	1
2	Noncanonical	rs10047382	ENST00000263150.4.uORF_CTG.3	ENSG00000047056	NA18517	-1.85829116515777	1
2	Noncanonical	rs10047382	ENST00000263150.4.uORF_CTG.3	ENSG00000047056	NA18519	-1.51611034307079	0
2	Noncanonical	rs10047382	ENST00000263150.4.uORF_CTG.3	ENSG00000047056	NA18520	-0.273122688366488	0
2	Noncanonical	rs10047382	ENST00000263150.4.uORF_CTG.3	ENSG00000047056	NA18522	-1.01030496889794	0
2	Noncanonical	rs10047382	ENST00000263150.4.uORF_CTG.3	ENSG00000047056	NA18523	0.464493389394378	0
2	Noncanonical	rs10047382	ENST00000263150.4.uORF_CTG.3	ENSG00000047056	NA18853	-1.58113939131415	0
2	Noncanonical	rs10047382	ENST00000263150.4.uORF_CTG.3	ENSG00000047056	NA18856	0.15362928031314	1
2	Noncanonical	rs10047382	ENST00000263150.4.uORF_CTG.3	ENSG00000047056	NA18858	-0.710721903594144	0
2	Noncanonical	rs10047382	ENST00000263150.4.uORF_CTG.3	ENSG00000047056	NA18861	0.725086987631631	1
2	Noncanonical	rs10047382	ENST00000263150.4.uORF_CTG.3	ENSG00000047056	NA18870	-0.0274577003692861	0
2	Noncanonical	rs10047382	ENST00000263150.4.uORF_CTG.3	ENSG00000047056	NA18909	0.323495495783867	1
2	Noncanonical	rs10047382	ENST00000263150.4.uORF_CTG.3	ENSG00000047056	NA18912	1.20319654728273	0
2	Noncanonical	rs10047382	ENST00000263150.4.uORF_CTG.3	ENSG00000047056	NA18916	-0.954380808913718	0
2	Noncanonical	rs10047382	ENST00000263150.4.uORF_CTG.3	ENSG00000047056	NA19092	0.022239067729258	1
2	Noncanonical	rs10047382	ENST00000263150.4.uORF_CTG.3	ENSG00000047056	NA19093	1.02768619996897	1
2	Noncanonical	rs10047382	ENST00000263150.4.uORF_CTG.3	ENSG00000047056	NA19098	0.718634546237371	0
2	Noncanonical	rs10047382	ENST00000263150.4.uORF_CTG.3	ENSG00000047056	NA19099	0.405220576403484	1
2	Noncanonical	rs10047382	ENST00000263150.4.uORF_CTG.3	ENSG00000047056	NA19102	-0.751895513417763	0
2	Noncanonical	rs10047382	ENST00000263150.4.uORF_CTG.3	ENSG00000047056	NA19108	1.30270570538901	1
2	Noncanonical	rs10047382	ENST00000263150.4.uORF_CTG.3	ENSG00000047056	NA19114	1.76972074081091	1
2	Noncanonical	rs10047382	ENST00000263150.4.uORF_CTG.3	ENSG00000047056	NA19116	-0.423647692035852	0
2	Noncanonical	rs10047382	ENST00000263150.4.uORF_CTG.3	ENSG00000047056	NA19119	0.987344689606694	0
2	Noncanonical	rs10047382	ENST00000263150.4.uORF_CTG.3	ENSG00000047056	NA19130	0.655252578726391	0
2	Noncanonical	rs10047382	ENST00000263150.4.uORF_CTG.3	ENSG00000047056	NA19131	1.23366597314429	1
2	Noncanonical	rs10047382	ENST00000263150.4.uORF_CTG.3	ENSG00000047056	NA19137	-0.152590565057791	0
2	Noncanonical	rs10047382	ENST00000263150.4.uORF_CTG.3	ENSG00000047056	NA19138	-0.729955110437575	0
2	Noncanonical	rs10047382	ENST00000263150.4.uORF_CTG.3	ENSG00000047056	NA19141	-0.0872991810127505	0
2	Noncanonical	rs10047382	ENST00000263150.4.uORF_CTG.3	ENSG00000047056	NA19143	-0.694158954229784	1
2	Noncanonical	rs10047382	ENST00000263150.4.uORF_CTG.3	ENSG00000047056	NA19144	-0.138288745443879	0
2	Noncanonical	rs10047382	ENST00000263150.4.uORF_CTG.3	ENSG00000047056	NA19147	0.0188745007509261	0
2	Noncanonical	rs10047382	ENST00000263150.4.uORF_CTG.3	ENSG00000047056	NA19152	3.39270322146649	0
2	Noncanonical	rs10047382	ENST00000263150.4.uORF_CTG.3	ENSG00000047056	NA19153	1.16050539087753	0
2	Noncanonical	rs10047382	ENST00000263150.4.uORF_CTG.3	ENSG00000047056	NA19159	-1.08262247955357	0
2	Noncanonical	rs10047382	ENST00000263150.4.uORF_CTG.3	ENSG00000047056	NA19160	-1.56393261569311	0
2	Noncanonical	rs10047382	ENST00000263150.4.uORF_CTG.3	ENSG00000047056	NA19171	-0.0562920298228088	1
2	Noncanonical	rs10047382	ENST00000263150.4.uORF_CTG.3	ENSG00000047056	NA19172	0.593021672248668	1
2	Noncanonical	rs10047382	ENST00000263150.4.uORF_CTG.3	ENSG00000047056	NA19190	-0.0324230663500276	1
2	Noncanonical	rs10047382	ENST00000263150.4.uORF_CTG.3	ENSG00000047056	NA19200	0.896927684386594	0
2	Noncanonical	rs10047382	ENST00000263150.4.uORF_CTG.3	ENSG00000047056	NA19201	0.213408894696825	1
2	Noncanonical	rs10047382	ENST00000263150.4.uORF_CTG.3	ENSG00000047056	NA19204	-1.29539408627109	1
2	Noncanonical	rs10047382	ENST00000263150.4.uORF_CTG.3	ENSG00000047056	NA19207	-0.472539589214383	1
2	Noncanonical	rs10047382	ENST00000263150.4.uORF_CTG.3	ENSG00000047056	NA19209	-1.13967467907798	0
2	Noncanonical	rs10047382	ENST00000263150.4.uORF_CTG.3	ENSG00000047056	NA19210	-1.13518960004079	0
2	Noncanonical	rs10047382	ENST00000263150.4.uORF_CTG.3	ENSG00000047056	NA19222	-0.245003520615043	0
2	Noncanonical	rs10047382	ENST00000263150.4.uORF_CTG.3	ENSG00000047056	NA19225	-0.192989978069393	1
2	Noncanonical	rs10047382	ENST00000263150.4.uORF_CTG.3	ENSG00000047056	NA19238	-0.64605376603829	0
2	Noncanonical	rs10047382	ENST00000263150.4.uORF_CTG.3	ENSG00000047056	NA19239	0.51700847285906	1
2	Noncanonical	rs10047382	ENST00000263150.4.uORF_CTG.3	ENSG00000047056	NA19257	0.969865300616005	0
3	Noncanonical	rs10048513	ENST00000302907.4.uORF_TTG.2	ENSG00000170889	NA18486	1.7967093099518	1
3	Noncanonical	rs10048513	ENST00000302907.4.uORF_TTG.2	ENSG00000170889	NA18498	0.414128845694469	0
3	Noncanonical	rs10048513	ENST00000302907.4.uORF_TTG.2	ENSG00000170889	NA18499	-0.499438284797017	1
3	Noncanonical	rs10048513	ENST00000302907.4.uORF_TTG.2	ENSG00000170889	NA18501	2.62396851520611	0
3	Noncanonical	rs10048513	ENST00000302907.4.uORF_TTG.2	ENSG00000170889	NA18502	-1.66578191514564	0
3	Noncanonical	rs10048513	ENST00000302907.4.uORF_TTG.2	ENSG00000170889	NA18504	1.61388027336354	1
3	Noncanonical	rs10048513	ENST00000302907.4.uORF_TTG.2	ENSG00000170889	NA18505	1.27262724139528	0
3	Noncanonical	rs10048513	ENST00000302907.4.uORF_TTG.2	ENSG00000170889	NA18507	-1.25098575020203	0
3	Noncanonical	rs10048513	ENST00000302907.4.uORF_TTG.2	ENSG00000170889	NA18508	-0.490863806320105	0
3	Noncanonical	rs10048513	ENST00000302907.4.uORF_TTG.2	ENSG00000170889	NA18510	-0.380630351058846	0
3	Noncanonical	rs10048513	ENST00000302907.4.uORF_TTG.2	ENSG00000170889	NA18511	-0.309580579369264	0
3	Noncanonical	rs10048513	ENST00000302907.4.uORF_TTG.2	ENSG00000170889	NA18516	0.620450984115353	0
3	Noncanonical	rs10048513	ENST00000302907.4.uORF_TTG.2	ENSG00000170889	NA18517	0.821947079184436	0
3	Noncanonical	rs10048513	ENST00000302907.4.uORF_TTG.2	ENSG00000170889	NA18519	0.429472624351394	0
3	Noncanonical	rs10048513	ENST00000302907.4.uORF_TTG.2	ENSG00000170889	NA18520	0.419912369458144	0
3	Noncanonical	rs10048513	ENST00000302907.4.uORF_TTG.2	ENSG00000170889	NA18522	-1.72539413894698	1
3	Noncanonical	rs10048513	ENST00000302907.4.uORF_TTG.2	ENSG00000170889	NA18523	-0.193084819537811	1
3	Noncanonical	rs10048513	ENST00000302907.4.uORF_TTG.2	ENSG00000170889	NA18853	0.095596280063984	0
3	Noncanonical	rs10048513	ENST00000302907.4.uORF_TTG.2	ENSG00000170889	NA18856	0.527706388510562	0
3	Noncanonical	rs10048513	ENST00000302907.4.uORF_TTG.2	ENSG00000170889	NA18858	0.625552481920221	2
3	Noncanonical	rs10048513	ENST00000302907.4.uORF_TTG.2	ENSG00000170889	NA18861	0.0298139692098653	1
3	Noncanonical	rs10048513	ENST00000302907.4.uORF_TTG.2	ENSG00000170889	NA18870	-0.396637988920053	2
3	Noncanonical	rs10048513	ENST00000302907.4.uORF_TTG.2	ENSG00000170889	NA18909	-1.42112837267774	0
3	Noncanonical	rs10048513	ENST00000302907.4.uORF_TTG.2	ENSG00000170889	NA18912	-2.44475612158192	0
3	Noncanonical	rs10048513	ENST00000302907.4.uORF_TTG.2	ENSG00000170889	NA18916	-0.793196876833691	0
3	Noncanonical	rs10048513	ENST00000302907.4.uORF_TTG.2	ENSG00000170889	NA19092	1.32891847703654	0
3	Noncanonical	rs10048513	ENST00000302907.4.uORF_TTG.2	ENSG00000170889	NA19093	-0.800099456316815	1
3	Noncanonical	rs10048513	ENST00000302907.4.uORF_TTG.2	ENSG00000170889	NA19098	-0.579733194123099	1
3	Noncanonical	rs10048513	ENST00000302907.4.uORF_TTG.2	ENSG00000170889	NA19099	0.451981726410133	2
3	Noncanonical	rs10048513	ENST00000302907.4.uORF_TTG.2	ENSG00000170889	NA19102	0.569258287867203	0
3	Noncanonical	rs10048513	ENST00000302907.4.uORF_TTG.2	ENSG00000170889	NA19108	0.537400138125565	1
3	Noncanonical	rs10048513	ENST00000302907.4.uORF_TTG.2	ENSG00000170889	NA19114	-1.77659917703515	0
3	Noncanonical	rs10048513	ENST00000302907.4.uORF_TTG.2	ENSG00000170889	NA19116	0.089347847170237	0
3	Noncanonical	rs10048513	ENST00000302907.4.uORF_TTG.2	ENSG00000170889	NA19119	0.673958714767644	0
3	Noncanonical	rs10048513	ENST00000302907.4.uORF_TTG.2	ENSG00000170889	NA19130	-0.960576669142529	2
3	Noncanonical	rs10048513	ENST00000302907.4.uORF_TTG.2	ENSG00000170889	NA19131	-0.334022823685227	2
3	Noncanonical	rs10048513	ENST00000302907.4.uORF_TTG.2	ENSG00000170889	NA19137	0.406315741008017	2
3	Noncanonical	rs10048513	ENST00000302907.4.uORF_TTG.2	ENSG00000170889	NA19138	0.502239690564226	1
3	Noncanonical	rs10048513	ENST00000302907.4.uORF_TTG.2	ENSG00000170889	NA19141	0.082701371871377	1
3	Noncanonical	rs10048513	ENST00000302907.4.uORF_TTG.2	ENSG00000170889	NA19143	-1.00083421487778	0
3	Noncanonical	rs10048513	ENST00000302907.4.uORF_TTG.2	ENSG00000170889	NA19144	0.331768553567207	1
3	Noncanonical	rs10048513	ENST00000302907.4.uORF_TTG.2	ENSG00000170889	NA19147	-0.590406610524158	2
3	Noncanonical	rs10048513	ENST00000302907.4.uORF_TTG.2	ENSG00000170889	NA19152	-0.595834663081113	1
3	Noncanonical	rs10048513	ENST00000302907.4.uORF_TTG.2	ENSG00000170889	NA19153	0.504932565363808	0
3	Noncanonical	rs10048513	ENST00000302907.4.uORF_TTG.2	ENSG00000170889	NA19159	1.03188981683953	2
3	Noncanonical	rs10048513	ENST00000302907.4.uORF_TTG.2	ENSG00000170889	NA19160	-1.74767478003527	1
3	Noncanonical	rs10048513	ENST00000302907.4.uORF_TTG.2	ENSG00000170889	NA19171	-0.154065194662164	0
3	Noncanonical	rs10048513	ENST00000302907.4.uORF_TTG.2	ENSG00000170889	NA19172	-0.429558909229784	0
3	Noncanonical	rs10048513	ENST00000302907.4.uORF_TTG.2	ENSG00000170889	NA19190	-0.541749062137582	1
3	Noncanonical	rs10048513	ENST00000302907.4.uORF_TTG.2	ENSG00000170889	NA19200	-0.93500641841438	0
3	Noncanonical	rs10048513	ENST00000302907.4.uORF_TTG.2	ENSG00000170889	NA19201	-0.253572228317499	1
3	Noncanonical	rs10048513	ENST00000302907.4.uORF_TTG.2	ENSG00000170889	NA19204	1.29219230676688	0
3	Noncanonical	rs10048513	ENST00000302907.4.uORF_TTG.2	ENSG00000170889	NA19207	0.346007532916848	0
3	Noncanonical	rs10048513	ENST00000302907.4.uORF_TTG.2	ENSG00000170889	NA19209	0.705199467118833	0
3	Noncanonical	rs10048513	ENST00000302907.4.uORF_TTG.2	ENSG00000170889	NA19210	2.13956033455184	2
3	Noncanonical	rs10048513	ENST00000302907.4.uORF_TTG.2	ENSG00000170889	NA19222	0.0711284874639038	1
3	Noncanonical	rs10048513	ENST00000302907.4.uORF_TTG.2	ENSG00000170889	NA19225	-0.565451669902688	1
3	Noncanonical	rs10048513	ENST00000302907.4.uORF_TTG.2	ENSG00000170889	NA19238	0.0260649173924916	0
3	Noncanonical	rs10048513	ENST00000302907.4.uORF_TTG.2	ENSG00000170889	NA19239	1.21760179457736	1
3	Noncanonical	rs10048513	ENST00000302907.4.uORF_TTG.2	ENSG00000170889	NA19257	-0.763570056928462	2
4	Noncanonical	rs10068856	ENST00000274311.2.uORF_GTG.8	ENSG00000152684	NA18486	1.43251232198709	0
4	Noncanonical	rs10068856	ENST00000274311.2.uORF_GTG.8	ENSG00000152684	NA18498	0.117635144210128	0
4	Noncanonical	rs10068856	ENST00000274311.2.uORF_GTG.8	ENSG00000152684	NA18499	-0.0810245434738651	0
4	Noncanonical	rs10068856	ENST00000274311.2.uORF_GTG.8	ENSG00000152684	NA18501	0.279661059904695	0
4	Noncanonical	rs10068856	ENST00000274311.2.uORF_GTG.8	ENSG00000152684	NA18502	0.611938694449809	0
4	Noncanonical	rs10068856	ENST00000274311.2.uORF_GTG.8	ENSG00000152684	NA18504	0.829867433106439	0
4	Noncanonical	rs10068856	ENST00000274311.2.uORF_GTG.8	ENSG00000152684	NA18505	0.510239360907661	0
4	Noncanonical	rs10068856	ENST00000274311.2.uORF_GTG.8	ENSG00000152684	NA18507	-0.226808526206501	0
4	Noncanonical	rs10068856	ENST00000274311.2.uORF_GTG.8	ENSG00000152684	NA18508	-0.0150103286248468	1
4	Noncanonical	rs10068856	ENST00000274311.2.uORF_GTG.8	ENSG00000152684	NA18510	-0.156892665479321	0
4	Noncanonical	rs10068856	ENST00000274311.2.uORF_GTG.8	ENSG00000152684	NA18511	-0.0208037069938357	0
4	Noncanonical	rs10068856	ENST00000274311.2.uORF_GTG.8	ENSG00000152684	NA18516	-0.302192429871591	0
4	Noncanonical	rs10068856	ENST00000274311.2.uORF_GTG.8	ENSG00000152684	NA18517	0.217718130493516	0
4	Noncanonical	rs10068856	ENST00000274311.2.uORF_GTG.8	ENSG00000152684	NA18519	-0.108881246949009	0
4	Noncanonical	rs10068856	ENST00000274311.2.uORF_GTG.8	ENSG00000152684	NA18520	-0.139042860520798	0
4	Noncanonical	rs10068856	ENST00000274311.2.uORF_GTG.8	ENSG00000152684	NA18522	-0.00267471234855603	1
4	Noncanonical	rs10068856	ENST00000274311.2.uORF_GTG.8	ENSG00000152684	NA18523	0.482660357091378	0
4	Noncanonical	rs10068856	ENST00000274311.2.uORF_GTG.8	ENSG00000152684	NA18853	0.567036714747177	0
4	Noncanonical	rs10068856	ENST00000274311.2.uORF_GTG.8	ENSG00000152684	NA18856	0.420725519155984	1
4	Noncanonical	rs10068856	ENST00000274311.2.uORF_GTG.8	ENSG00000152684	NA18858	0.105012427035571	0
4	Noncanonical	rs10068856	ENST00000274311.2.uORF_GTG.8	ENSG00000152684	NA18861	0.282048187332638	0
4	Noncanonical	rs10068856	ENST00000274311.2.uORF_GTG.8	ENSG00000152684	NA18870	-0.0205554479903181	1
4	Noncanonical	rs10068856	ENST00000274311.2.uORF_GTG.8	ENSG00000152684	NA18909	0.00720151778145489	0
4	Noncanonical	rs10068856	ENST00000274311.2.uORF_GTG.8	ENSG00000152684	NA18912	-0.190068737759187	0
4	Noncanonical	rs10068856	ENST00000274311.2.uORF_GTG.8	ENSG00000152684	NA18916	0.100110477239107	0
4	Noncanonical	rs10068856	ENST00000274311.2.uORF_GTG.8	ENSG00000152684	NA19092	0.55063408837753	0
4	Noncanonical	rs10068856	ENST00000274311.2.uORF_GTG.8	ENSG00000152684	NA19093	0.473927999483632	0
4	Noncanonical	rs10068856	ENST00000274311.2.uORF_GTG.8	ENSG00000152684	NA19098	0.126777059486844	0
4	Noncanonical	rs10068856	ENST00000274311.2.uORF_GTG.8	ENSG00000152684	NA19099	-0.164575047574139	1
4	Noncanonical	rs10068856	ENST00000274311.2.uORF_GTG.8	ENSG00000152684	NA19102	-0.30566655117992	0
4	Noncanonical	rs10068856	ENST00000274311.2.uORF_GTG.8	ENSG00000152684	NA19108	0.0169753930996404	0
4	Noncanonical	rs10068856	ENST00000274311.2.uORF_GTG.8	ENSG00000152684	NA19114	0.171058250851582	0
4	Noncanonical	rs10068856	ENST00000274311.2.uORF_GTG.8	ENSG00000152684	NA19116	0.164688186700887	0
4	Noncanonical	rs10068856	ENST00000274311.2.uORF_GTG.8	ENSG00000152684	NA19119	0.145900619490608	1
4	Noncanonical	rs10068856	ENST00000274311.2.uORF_GTG.8	ENSG00000152684	NA19130	0.180261179177607	0
4	Noncanonical	rs10068856	ENST00000274311.2.uORF_GTG.8	ENSG00000152684	NA19131	-0.0141100055649495	0
4	Noncanonical	rs10068856	ENST00000274311.2.uORF_GTG.8	ENSG00000152684	NA19137	0.365632460565814	0
4	Noncanonical	rs10068856	ENST00000274311.2.uORF_GTG.8	ENSG00000152684	NA19138	-0.109294281428693	1
4	Noncanonical	rs10068856	ENST00000274311.2.uORF_GTG.8	ENSG00000152684	NA19141	-0.0301860401921917	0
4	Noncanonical	rs10068856	ENST00000274311.2.uORF_GTG.8	ENSG00000152684	NA19143	-0.123814051215462	0
4	Noncanonical	rs10068856	ENST00000274311.2.uORF_GTG.8	ENSG00000152684	NA19144	0.312949518041725	0
4	Noncanonical	rs10068856	ENST00000274311.2.uORF_GTG.8	ENSG00000152684	NA19147	-0.199348788637759	0
4	Noncanonical	rs10068856	ENST00000274311.2.uORF_GTG.8	ENSG00000152684	NA19152	-7.20781919798066	0
4	Noncanonical	rs10068856	ENST00000274311.2.uORF_GTG.8	ENSG00000152684	NA19153	0.307247758341293	0
4	Noncanonical	rs10068856	ENST00000274311.2.uORF_GTG.8	ENSG00000152684	NA19159	0.846260607114609	1
4	Noncanonical	rs10068856	ENST00000274311.2.uORF_GTG.8	ENSG00000152684	NA19160	-0.473045523331375	0
4	Noncanonical	rs10068856	ENST00000274311.2.uORF_GTG.8	ENSG00000152684	NA19171	-0.0463272467233948	0
4	Noncanonical	rs10068856	ENST00000274311.2.uORF_GTG.8	ENSG00000152684	NA19172	-0.20821059988567	0
4	Noncanonical	rs10068856	ENST00000274311.2.uORF_GTG.8	ENSG00000152684	NA19190	-0.0796199015536305	0
4	Noncanonical	rs10068856	ENST00000274311.2.uORF_GTG.8	ENSG00000152684	NA19200	0.00919998908295346	0
4	Noncanonical	rs10068856	ENST00000274311.2.uORF_GTG.8	ENSG00000152684	NA19201	-0.0910911911829031	0
4	Noncanonical	rs10068856	ENST00000274311.2.uORF_GTG.8	ENSG00000152684	NA19204	0.328377326159724	0
4	Noncanonical	rs10068856	ENST00000274311.2.uORF_GTG.8	ENSG00000152684	NA19207	-0.0644900912339249	0
4	Noncanonical	rs10068856	ENST00000274311.2.uORF_GTG.8	ENSG00000152684	NA19209	0.24713543544903	0
4	Noncanonical	rs10068856	ENST00000274311.2.uORF_GTG.8	ENSG00000152684	NA19210	0.0349934326368573	0
4	Noncanonical	rs10068856	ENST00000274311.2.uORF_GTG.8	ENSG00000152684	NA19222	0.229000580420159	0
4	Noncanonical	rs10068856	ENST00000274311.2.uORF_GTG.8	ENSG00000152684	NA19225	-0.0904533864142313	1
4	Noncanonical	rs10068856	ENST00000274311.2.uORF_GTG.8	ENSG00000152684	NA19238	-0.179621132768047	0
4	Noncanonical	rs10068856	ENST00000274311.2.uORF_GTG.8	ENSG00000152684	NA19239	0.0335594655849555	0
4	Noncanonical	rs10068856	ENST00000274311.2.uORF_GTG.8	ENSG00000152684	NA19257	0.142681547576678	0
5	Noncanonical	rs10091538	ENST00000313352.7.uORF_CTG.1	ENSG00000179950	NA18486	-1.55384840325119	0
5	Noncanonical	rs10091538	ENST00000313352.7.uORF_CTG.1	ENSG00000179950	NA18498	-1.46042167542906	0
5	Noncanonical	rs10091538	ENST00000313352.7.uORF_CTG.1	ENSG00000179950	NA18499	-0.357743963651882	0
5	Noncanonical	rs10091538	ENST00000313352.7.uORF_CTG.1	ENSG00000179950	NA18501	0.370933150252365	0
5	Noncanonical	rs10091538	ENST00000313352.7.uORF_CTG.1	ENSG00000179950	NA18502	-0.604778382708438	0
5	Noncanonical	rs10091538	ENST00000313352.7.uORF_CTG.1	ENSG00000179950	NA18504	-0.320821664286227	0
5	Noncanonical	rs10091538	ENST00000313352.7.uORF_CTG.1	ENSG00000179950	NA18505	1.11288776676229	0
5	Noncanonical	rs10091538	ENST00000313352.7.uORF_CTG.1	ENSG00000179950	NA18507	0.147246012456846	0
5	Noncanonical	rs10091538	ENST00000313352.7.uORF_CTG.1	ENSG00000179950	NA18508	0.778192525491642	0
5	Noncanonical	rs10091538	ENST00000313352.7.uORF_CTG.1	ENSG00000179950	NA18510	0.843496307663139	0
5	Noncanonical	rs10091538	ENST00000313352.7.uORF_CTG.1	ENSG00000179950	NA18511	-0.712220415974008	1
5	Noncanonical	rs10091538	ENST00000313352.7.uORF_CTG.1	ENSG00000179950	NA18516	0.0720090731442103	0
5	Noncanonical	rs10091538	ENST00000313352.7.uORF_CTG.1	ENSG00000179950	NA18517	-0.0566869908435058	0
5	Noncanonical	rs10091538	ENST00000313352.7.uORF_CTG.1	ENSG00000179950	NA18519	0.761288938962983	0
5	Noncanonical	rs10091538	ENST00000313352.7.uORF_CTG.1	ENSG00000179950	NA18520	-1.40431070184785	0
5	Noncanonical	rs10091538	ENST00000313352.7.uORF_CTG.1	ENSG00000179950	NA18522	-2.74319981762372	1
5	Noncanonical	rs10091538	ENST00000313352.7.uORF_CTG.1	ENSG00000179950	NA18523	-0.541767617695048	0
5	Noncanonical	rs10091538	ENST00000313352.7.uORF_CTG.1	ENSG00000179950	NA18853	1.37982209835832	0
5	Noncanonical	rs10091538	ENST00000313352.7.uORF_CTG.1	ENSG00000179950	NA18856	-0.23272331934257	0
5	Noncanonical	rs10091538	ENST00000313352.7.uORF_CTG.1	ENSG00000179950	NA18858	0.887058794190046	0
5	Noncanonical	rs10091538	ENST00000313352.7.uORF_CTG.1	ENSG00000179950	NA18861	-0.144247058990455	1
5	Noncanonical	rs10091538	ENST00000313352.7.uORF_CTG.1	ENSG00000179950	NA18870	0.0517713635933961	0
5	Noncanonical	rs10091538	ENST00000313352.7.uORF_CTG.1	ENSG00000179950	NA18909	-0.749227012072801	0
5	Noncanonical	rs10091538	ENST00000313352.7.uORF_CTG.1	ENSG00000179950	NA18912	-1.75547624449025	0
5	Noncanonical	rs10091538	ENST00000313352.7.uORF_CTG.1	ENSG00000179950	NA18916	-0.961157931789038	0
5	Noncanonical	rs10091538	ENST00000313352.7.uORF_CTG.1	ENSG00000179950	NA19092	-1.18712513942128	0
5	Noncanonical	rs10091538	ENST00000313352.7.uORF_CTG.1	ENSG00000179950	NA19093	-0.189740182486761	0
5	Noncanonical	rs10091538	ENST00000313352.7.uORF_CTG.1	ENSG00000179950	NA19098	-0.224780721358067	0
5	Noncanonical	rs10091538	ENST00000313352.7.uORF_CTG.1	ENSG00000179950	NA19099	-0.373826638902013	0
5	Noncanonical	rs10091538	ENST00000313352.7.uORF_CTG.1	ENSG00000179950	NA19102	0.364883795982805	0
5	Noncanonical	rs10091538	ENST00000313352.7.uORF_CTG.1	ENSG00000179950	NA19108	0.285030658866864	0
5	Noncanonical	rs10091538	ENST00000313352.7.uORF_CTG.1	ENSG00000179950	NA19114	-0.629933988660692	0
5	Noncanonical	rs10091538	ENST00000313352.7.uORF_CTG.1	ENSG00000179950	NA19116	0.479313452737004	0
5	Noncanonical	rs10091538	ENST00000313352.7.uORF_CTG.1	ENSG00000179950	NA19119	2.7723732341179	0
5	Noncanonical	rs10091538	ENST00000313352.7.uORF_CTG.1	ENSG00000179950	NA19130	0.249032270820997	1
5	Noncanonical	rs10091538	ENST00000313352.7.uORF_CTG.1	ENSG00000179950	NA19131	-1.35623100792391	0
5	Noncanonical	rs10091538	ENST00000313352.7.uORF_CTG.1	ENSG00000179950	NA19137	0.370228787357309	2
5	Noncanonical	rs10091538	ENST00000313352.7.uORF_CTG.1	ENSG00000179950	NA19138	2.73262356496987	0
5	Noncanonical	rs10091538	ENST00000313352.7.uORF_CTG.1	ENSG00000179950	NA19141	0.0380825838203789	0
5	Noncanonical	rs10091538	ENST00000313352.7.uORF_CTG.1	ENSG00000179950	NA19143	-0.239878399899475	0
5	Noncanonical	rs10091538	ENST00000313352.7.uORF_CTG.1	ENSG00000179950	NA19144	-0.0324374763487555	0
5	Noncanonical	rs10091538	ENST00000313352.7.uORF_CTG.1	ENSG00000179950	NA19147	0.831337692824637	0
5	Noncanonical	rs10091538	ENST00000313352.7.uORF_CTG.1	ENSG00000179950	NA19152	-0.583956841096135	0
5	Noncanonical	rs10091538	ENST00000313352.7.uORF_CTG.1	ENSG00000179950	NA19153	0.458614347810223	0
5	Noncanonical	rs10091538	ENST00000313352.7.uORF_CTG.1	ENSG00000179950	NA19159	0.0480078582695201	0
5	Noncanonical	rs10091538	ENST00000313352.7.uORF_CTG.1	ENSG00000179950	NA19160	-0.316891891225165	0
5	Noncanonical	rs10091538	ENST00000313352.7.uORF_CTG.1	ENSG00000179950	NA19171	0.250373298618328	0
5	Noncanonical	rs10091538	ENST00000313352.7.uORF_CTG.1	ENSG00000179950	NA19172	-0.477499321050477	0
5	Noncanonical	rs10091538	ENST00000313352.7.uORF_CTG.1	ENSG00000179950	NA19190	0.881729679937897	0
5	Noncanonical	rs10091538	ENST00000313352.7.uORF_CTG.1	ENSG00000179950	NA19200	-0.347525009426206	0
5	Noncanonical	rs10091538	ENST00000313352.7.uORF_CTG.1	ENSG00000179950	NA19201	-0.293674530913784	0
5	Noncanonical	rs10091538	ENST00000313352.7.uORF_CTG.1	ENSG00000179950	NA19204	-0.393811719945166	0
5	Noncanonical	rs10091538	ENST00000313352.7.uORF_CTG.1	ENSG00000179950	NA19207	-0.0374008320280208	0
5	Noncanonical	rs10091538	ENST00000313352.7.uORF_CTG.1	ENSG00000179950	NA19209	0.575106325800672	0
5	Noncanonical	rs10091538	ENST00000313352.7.uORF_CTG.1	ENSG00000179950	NA19210	0.932552131322829	0
5	Noncanonical	rs10091538	ENST00000313352.7.uORF_CTG.1	ENSG00000179950	NA19222	-0.270027795711782	0
5	Noncanonical	rs10091538	ENST00000313352.7.uORF_CTG.1	ENSG00000179950	NA19225	2.21166996021904	1
5	Noncanonical	rs10091538	ENST00000313352.7.uORF_CTG.1	ENSG00000179950	NA19238	1.0295121348592	0
5	Noncanonical	rs10091538	ENST00000313352.7.uORF_CTG.1	ENSG00000179950	NA19239	1.06903977866574	0
5	Noncanonical	rs10091538	ENST00000313352.7.uORF_CTG.1	ENSG00000179950	NA19257	-1.43084489148273	0
6	Noncanonical	rs10111551	ENST00000360128.6.uORF_ATT.2	ENSG00000198042	NA18486	-0.548856585907501	1
6	Noncanonical	rs10111551	ENST00000360128.6.uORF_ATT.2	ENSG00000198042	NA18498	0.00333862790862444	0
6	Noncanonical	rs10111551	ENST00000360128.6.uORF_ATT.2	ENSG00000198042	NA18499	0.49188716543442	0
6	Noncanonical	rs10111551	ENST00000360128.6.uORF_ATT.2	ENSG00000198042	NA18501	0.0210607494246599	0
6	Noncanonical	rs10111551	ENST00000360128.6.uORF_ATT.2	ENSG00000198042	NA18502	0.0251082073884695	0
6	Noncanonical	rs10111551	ENST00000360128.6.uORF_ATT.2	ENSG00000198042	NA18504	0.358866439371338	2
6	Noncanonical	rs10111551	ENST00000360128.6.uORF_ATT.2	ENSG00000198042	NA18505	0.0450103177754352	0
6	Noncanonical	rs10111551	ENST00000360128.6.uORF_ATT.2	ENSG00000198042	NA18507	0.717678053859274	0
6	Noncanonical	rs10111551	ENST00000360128.6.uORF_ATT.2	ENSG00000198042	NA18508	0.139240759467463	0
6	Noncanonical	rs10111551	ENST00000360128.6.uORF_ATT.2	ENSG00000198042	NA18510	0.266319900141554	0
6	Noncanonical	rs10111551	ENST00000360128.6.uORF_ATT.2	ENSG00000198042	NA18511	-0.0829491348394912	0
6	Noncanonical	rs10111551	ENST00000360128.6.uORF_ATT.2	ENSG00000198042	NA18516	1.389255495096	1
6	Noncanonical	rs10111551	ENST00000360128.6.uORF_ATT.2	ENSG00000198042	NA18517	0.927282424744583	0
6	Noncanonical	rs10111551	ENST00000360128.6.uORF_ATT.2	ENSG00000198042	NA18519	0.230796807082346	1
6	Noncanonical	rs10111551	ENST00000360128.6.uORF_ATT.2	ENSG00000198042	NA18520	-0.127372124644425	0
6	Noncanonical	rs10111551	ENST00000360128.6.uORF_ATT.2	ENSG00000198042	NA18522	-0.678492293125617	0
6	Noncanonical	rs10111551	ENST00000360128.6.uORF_ATT.2	ENSG00000198042	NA18523	0.0913031428297298	0
6	Noncanonical	rs10111551	ENST00000360128.6.uORF_ATT.2	ENSG00000198042	NA18853	0.681907578049607	0
6	Noncanonical	rs10111551	ENST00000360128.6.uORF_ATT.2	ENSG00000198042	NA18856	0.0268040844918554	0
6	Noncanonical	rs10111551	ENST00000360128.6.uORF_ATT.2	ENSG00000198042	NA18858	0.343951466726689	1
6	Noncanonical	rs10111551	ENST00000360128.6.uORF_ATT.2	ENSG00000198042	NA18861	-0.119490904339295	0
6	Noncanonical	rs10111551	ENST00000360128.6.uORF_ATT.2	ENSG00000198042	NA18870	0.441029831830019	0
6	Noncanonical	rs10111551	ENST00000360128.6.uORF_ATT.2	ENSG00000198042	NA18909	0.0405987787307396	0
6	Noncanonical	rs10111551	ENST00000360128.6.uORF_ATT.2	ENSG00000198042	NA18912	-0.507962049222068	1
6	Noncanonical	rs10111551	ENST00000360128.6.uORF_ATT.2	ENSG00000198042	NA18916	0.201417578161489	0
6	Noncanonical	rs10111551	ENST00000360128.6.uORF_ATT.2	ENSG00000198042	NA19092	-0.00752165614580972	1
6	Noncanonical	rs10111551	ENST00000360128.6.uORF_ATT.2	ENSG00000198042	NA19093	-0.0394487746606341	1
6	Noncanonical	rs10111551	ENST00000360128.6.uORF_ATT.2	ENSG00000198042	NA19098	0.157741663710257	1
6	Noncanonical	rs10111551	ENST00000360128.6.uORF_ATT.2	ENSG00000198042	NA19099	-0.0427161188153003	0
6	Noncanonical	rs10111551	ENST00000360128.6.uORF_ATT.2	ENSG00000198042	NA19102	-0.415719158313359	1
6	Noncanonical	rs10111551	ENST00000360128.6.uORF_ATT.2	ENSG00000198042	NA19108	-0.228675616151639	0
6	Noncanonical	rs10111551	ENST00000360128.6.uORF_ATT.2	ENSG00000198042	NA19114	0.121371707921443	0
6	Noncanonical	rs10111551	ENST00000360128.6.uORF_ATT.2	ENSG00000198042	NA19116	-0.0588892940040286	0
6	Noncanonical	rs10111551	ENST00000360128.6.uORF_ATT.2	ENSG00000198042	NA19119	0.470868683999984	0
6	Noncanonical	rs10111551	ENST00000360128.6.uORF_ATT.2	ENSG00000198042	NA19130	0.363332717776435	0
6	Noncanonical	rs10111551	ENST00000360128.6.uORF_ATT.2	ENSG00000198042	NA19131	0.505026412316669	1
6	Noncanonical	rs10111551	ENST00000360128.6.uORF_ATT.2	ENSG00000198042	NA19137	0.890080581219149	0
6	Noncanonical	rs10111551	ENST00000360128.6.uORF_ATT.2	ENSG00000198042	NA19138	0.198350077796942	1
6	Noncanonical	rs10111551	ENST00000360128.6.uORF_ATT.2	ENSG00000198042	NA19141	0.890984115340639	0
6	Noncanonical	rs10111551	ENST00000360128.6.uORF_ATT.2	ENSG00000198042	NA19143	0.0364901102557826	0
6	Noncanonical	rs10111551	ENST00000360128.6.uORF_ATT.2	ENSG00000198042	NA19144	-0.103781900513017	0
6	Noncanonical	rs10111551	ENST00000360128.6.uORF_ATT.2	ENSG00000198042	NA19147	0.331331243105192	0
6	Noncanonical	rs10111551	ENST00000360128.6.uORF_ATT.2	ENSG00000198042	NA19152	-6.86115404243788	1
6	Noncanonical	rs10111551	ENST00000360128.6.uORF_ATT.2	ENSG00000198042	NA19153	-0.633899337572612	1
6	Noncanonical	rs10111551	ENST00000360128.6.uORF_ATT.2	ENSG00000198042	NA19159	-0.51539473105786	0
6	Noncanonical	rs10111551	ENST00000360128.6.uORF_ATT.2	ENSG00000198042	NA19160	0.567157547355461	0
6	Noncanonical	rs10111551	ENST00000360128.6.uORF_ATT.2	ENSG00000198042	NA19171	-0.136977377448037	0
6	Noncanonical	rs10111551	ENST00000360128.6.uORF_ATT.2	ENSG00000198042	NA19172	-0.33726461949667	0
6	Noncanonical	rs10111551	ENST00000360128.6.uORF_ATT.2	ENSG00000198042	NA19190	-0.0613204806440681	1
6	Noncanonical	rs10111551	ENST00000360128.6.uORF_ATT.2	ENSG00000198042	NA19200	-0.162702728448213	1
6	Noncanonical	rs10111551	ENST00000360128.6.uORF_ATT.2	ENSG00000198042	NA19201	-0.530650178388364	0
6	Noncanonical	rs10111551	ENST00000360128.6.uORF_ATT.2	ENSG00000198042	NA19204	0.666771078835958	0
6	Noncanonical	rs10111551	ENST00000360128.6.uORF_ATT.2	ENSG00000198042	NA19207	1.08054721300625	0
6	Noncanonical	rs10111551	ENST00000360128.6.uORF_ATT.2	ENSG00000198042	NA19209	0.230432342759528	0
6	Noncanonical	rs10111551	ENST00000360128.6.uORF_ATT.2	ENSG00000198042	NA19210	-0.405732603014208	0
6	Noncanonical	rs10111551	ENST00000360128.6.uORF_ATT.2	ENSG00000198042	NA19222	0.1001978052126	2
6	Noncanonical	rs10111551	ENST00000360128.6.uORF_ATT.2	ENSG00000198042	NA19225	0.199065822629018	0
6	Noncanonical	rs10111551	ENST00000360128.6.uORF_ATT.2	ENSG00000198042	NA19238	-0.426728556074738	0
6	Noncanonical	rs10111551	ENST00000360128.6.uORF_ATT.2	ENSG00000198042	NA19239	0.0766963886799937	1
6	Noncanonical	rs10111551	ENST00000360128.6.uORF_ATT.2	ENSG00000198042	NA19257	-0.295602655170764	2
7	Noncanonical	rs10140007	ENST00000261247.9.uORF_GTG.3	ENSG00000050130	NA18486	0.610626407715721	1
7	Noncanonical	rs10140007	ENST00000261247.9.uORF_GTG.3	ENSG00000050130	NA18498	-0.521033559586283	2
7	Noncanonical	rs10140007	ENST00000261247.9.uORF_GTG.3	ENSG00000050130	NA18499	0.614056808223014	2
7	Noncanonical	rs10140007	ENST00000261247.9.uORF_GTG.3	ENSG00000050130	NA18501	-0.85142284452082	0
7	Noncanonical	rs10140007	ENST00000261247.9.uORF_GTG.3	ENSG00000050130	NA18502	0.110717048799557	1
7	Noncanonical	rs10140007	ENST00000261247.9.uORF_GTG.3	ENSG00000050130	NA18504	0.499294054862218	1
7	Noncanonical	rs10140007	ENST00000261247.9.uORF_GTG.3	ENSG00000050130	NA18505	-0.385621275862242	1
7	Noncanonical	rs10140007	ENST00000261247.9.uORF_GTG.3	ENSG00000050130	NA18507	0.291595539495305	1
7	Noncanonical	rs10140007	ENST00000261247.9.uORF_GTG.3	ENSG00000050130	NA18508	0.495250398659387	2
7	Noncanonical	rs10140007	ENST00000261247.9.uORF_GTG.3	ENSG00000050130	NA18510	0.293513789116312	0
7	Noncanonical	rs10140007	ENST00000261247.9.uORF_GTG.3	ENSG00000050130	NA18511	-0.445523659836152	1
7	Noncanonical	rs10140007	ENST00000261247.9.uORF_GTG.3	ENSG00000050130	NA18516	-0.510091483678263	1
7	Noncanonical	rs10140007	ENST00000261247.9.uORF_GTG.3	ENSG00000050130	NA18517	0.325546282249079	0
7	Noncanonical	rs10140007	ENST00000261247.9.uORF_GTG.3	ENSG00000050130	NA18519	0.542955160372054	1
7	Noncanonical	rs10140007	ENST00000261247.9.uORF_GTG.3	ENSG00000050130	NA18520	-0.447518418905621	1
7	Noncanonical	rs10140007	ENST00000261247.9.uORF_GTG.3	ENSG00000050130	NA18522	-0.0998667891469219	1
7	Noncanonical	rs10140007	ENST00000261247.9.uORF_GTG.3	ENSG00000050130	NA18523	0.404762266003389	1
7	Noncanonical	rs10140007	ENST00000261247.9.uORF_GTG.3	ENSG00000050130	NA18853	-0.0061986787491877	2
7	Noncanonical	rs10140007	ENST00000261247.9.uORF_GTG.3	ENSG00000050130	NA18856	-0.55581733115963	0
7	Noncanonical	rs10140007	ENST00000261247.9.uORF_GTG.3	ENSG00000050130	NA18858	-0.169939922675226	1
7	Noncanonical	rs10140007	ENST00000261247.9.uORF_GTG.3	ENSG00000050130	NA18861	0.236761024379553	1
7	Noncanonical	rs10140007	ENST00000261247.9.uORF_GTG.3	ENSG00000050130	NA18870	0.97291179676189	1
7	Noncanonical	rs10140007	ENST00000261247.9.uORF_GTG.3	ENSG00000050130	NA18909	0.36918499674436	1
7	Noncanonical	rs10140007	ENST00000261247.9.uORF_GTG.3	ENSG00000050130	NA18912	-0.125528272531212	2
7	Noncanonical	rs10140007	ENST00000261247.9.uORF_GTG.3	ENSG00000050130	NA18916	0.179579153017342	2
7	Noncanonical	rs10140007	ENST00000261247.9.uORF_GTG.3	ENSG00000050130	NA19092	1.60770811591081	0
7	Noncanonical	rs10140007	ENST00000261247.9.uORF_GTG.3	ENSG00000050130	NA19093	-0.185258770243379	1
7	Noncanonical	rs10140007	ENST00000261247.9.uORF_GTG.3	ENSG00000050130	NA19098	0.308524214714788	2
7	Noncanonical	rs10140007	ENST00000261247.9.uORF_GTG.3	ENSG00000050130	NA19099	0.228227009289838	2
7	Noncanonical	rs10140007	ENST00000261247.9.uORF_GTG.3	ENSG00000050130	NA19102	0.284341046611914	1
7	Noncanonical	rs10140007	ENST00000261247.9.uORF_GTG.3	ENSG00000050130	NA19108	-0.29354218849725	2
7	Noncanonical	rs10140007	ENST00000261247.9.uORF_GTG.3	ENSG00000050130	NA19114	1.29808641841192	1
7	Noncanonical	rs10140007	ENST00000261247.9.uORF_GTG.3	ENSG00000050130	NA19116	0.0461297135555679	1
7	Noncanonical	rs10140007	ENST00000261247.9.uORF_GTG.3	ENSG00000050130	NA19119	-1.62374921520074	1
7	Noncanonical	rs10140007	ENST00000261247.9.uORF_GTG.3	ENSG00000050130	NA19130	-0.385434042446096	2
7	Noncanonical	rs10140007	ENST00000261247.9.uORF_GTG.3	ENSG00000050130	NA19131	0.602256165222252	2
7	Noncanonical	rs10140007	ENST00000261247.9.uORF_GTG.3	ENSG00000050130	NA19137	0.590838131742275	2
7	Noncanonical	rs10140007	ENST00000261247.9.uORF_GTG.3	ENSG00000050130	NA19138	-0.0912002618023214	2
7	Noncanonical	rs10140007	ENST00000261247.9.uORF_GTG.3	ENSG00000050130	NA19141	-0.852589129045908	2
7	Noncanonical	rs10140007	ENST00000261247.9.uORF_GTG.3	ENSG00000050130	NA19143	0.497657002566717	1
7	Noncanonical	rs10140007	ENST00000261247.9.uORF_GTG.3	ENSG00000050130	NA19144	-0.0095093322207229	1
7	Noncanonical	rs10140007	ENST00000261247.9.uORF_GTG.3	ENSG00000050130	NA19147	0.0936398498070454	1
7	Noncanonical	rs10140007	ENST00000261247.9.uORF_GTG.3	ENSG00000050130	NA19152	-6.3407667764344	1
7	Noncanonical	rs10140007	ENST00000261247.9.uORF_GTG.3	ENSG00000050130	NA19153	0.393479566977441	2
7	Noncanonical	rs10140007	ENST00000261247.9.uORF_GTG.3	ENSG00000050130	NA19159	1.18027542399256	2
7	Noncanonical	rs10140007	ENST00000261247.9.uORF_GTG.3	ENSG00000050130	NA19160	0.772710903415487	1
7	Noncanonical	rs10140007	ENST00000261247.9.uORF_GTG.3	ENSG00000050130	NA19171	0.00615643111269237	1
7	Noncanonical	rs10140007	ENST00000261247.9.uORF_GTG.3	ENSG00000050130	NA19172	0.352711696198637	0
7	Noncanonical	rs10140007	ENST00000261247.9.uORF_GTG.3	ENSG00000050130	NA19190	-0.343852710127438	1
7	Noncanonical	rs10140007	ENST00000261247.9.uORF_GTG.3	ENSG00000050130	NA19200	-0.158933951309687	1
7	Noncanonical	rs10140007	ENST00000261247.9.uORF_GTG.3	ENSG00000050130	NA19201	-0.144194946336762	1
7	Noncanonical	rs10140007	ENST00000261247.9.uORF_GTG.3	ENSG00000050130	NA19204	-0.0415192362677866	1
7	Noncanonical	rs10140007	ENST00000261247.9.uORF_GTG.3	ENSG00000050130	NA19207	0.861757740439218	1
7	Noncanonical	rs10140007	ENST00000261247.9.uORF_GTG.3	ENSG00000050130	NA19209	0.119405871261147	1
7	Noncanonical	rs10140007	ENST00000261247.9.uORF_GTG.3	ENSG00000050130	NA19210	-0.507479597027177	2
7	Noncanonical	rs10140007	ENST00000261247.9.uORF_GTG.3	ENSG00000050130	NA19222	0.407035370052375	1
7	Noncanonical	rs10140007	ENST00000261247.9.uORF_GTG.3	ENSG00000050130	NA19225	0.0463550897610115	0
7	Noncanonical	rs10140007	ENST00000261247.9.uORF_GTG.3	ENSG00000050130	NA19238	-0.239653496840747	2
7	Noncanonical	rs10140007	ENST00000261247.9.uORF_GTG.3	ENSG00000050130	NA19239	-0.715908227095034	0
7	Noncanonical	rs10140007	ENST00000261247.9.uORF_GTG.3	ENSG00000050130	NA19257	0.408103630104124	1
8	Noncanonical	rs10140007	ENST00000425728.2.uORF_GTG.3	ENSG00000050130	NA18486	0.610626407715721	1
8	Noncanonical	rs10140007	ENST00000425728.2.uORF_GTG.3	ENSG00000050130	NA18498	-0.521033559586283	2
8	Noncanonical	rs10140007	ENST00000425728.2.uORF_GTG.3	ENSG00000050130	NA18499	0.614056808223014	2
8	Noncanonical	rs10140007	ENST00000425728.2.uORF_GTG.3	ENSG00000050130	NA18501	-0.85142284452082	0
8	Noncanonical	rs10140007	ENST00000425728.2.uORF_GTG.3	ENSG00000050130	NA18502	0.110717048799557	1
8	Noncanonical	rs10140007	ENST00000425728.2.uORF_GTG.3	ENSG00000050130	NA18504	0.499294054862218	1
8	Noncanonical	rs10140007	ENST00000425728.2.uORF_GTG.3	ENSG00000050130	NA18505	-0.385621275862242	1
8	Noncanonical	rs10140007	ENST00000425728.2.uORF_GTG.3	ENSG00000050130	NA18507	0.291595539495305	1
8	Noncanonical	rs10140007	ENST00000425728.2.uORF_GTG.3	ENSG00000050130	NA18508	0.495250398659387	2
8	Noncanonical	rs10140007	ENST00000425728.2.uORF_GTG.3	ENSG00000050130	NA18510	0.293513789116312	0
8	Noncanonical	rs10140007	ENST00000425728.2.uORF_GTG.3	ENSG00000050130	NA18511	-0.445523659836152	1
8	Noncanonical	rs10140007	ENST00000425728.2.uORF_GTG.3	ENSG00000050130	NA18516	-0.510091483678263	1
8	Noncanonical	rs10140007	ENST00000425728.2.uORF_GTG.3	ENSG00000050130	NA18517	0.325546282249079	0
8	Noncanonical	rs10140007	ENST00000425728.2.uORF_GTG.3	ENSG00000050130	NA18519	0.542955160372054	1
8	Noncanonical	rs10140007	ENST00000425728.2.uORF_GTG.3	ENSG00000050130	NA18520	-0.447518418905621	1
8	Noncanonical	rs10140007	ENST00000425728.2.uORF_GTG.3	ENSG00000050130	NA18522	-0.0998667891469219	1
8	Noncanonical	rs10140007	ENST00000425728.2.uORF_GTG.3	ENSG00000050130	NA18523	0.404762266003389	1
8	Noncanonical	rs10140007	ENST00000425728.2.uORF_GTG.3	ENSG00000050130	NA18853	-0.0061986787491877	2
8	Noncanonical	rs10140007	ENST00000425728.2.uORF_GTG.3	ENSG00000050130	NA18856	-0.55581733115963	0
8	Noncanonical	rs10140007	ENST00000425728.2.uORF_GTG.3	ENSG00000050130	NA18858	-0.169939922675226	1
8	Noncanonical	rs10140007	ENST00000425728.2.uORF_GTG.3	ENSG00000050130	NA18861	0.236761024379553	1
8	Noncanonical	rs10140007	ENST00000425728.2.uORF_GTG.3	ENSG00000050130	NA18870	0.97291179676189	1
8	Noncanonical	rs10140007	ENST00000425728.2.uORF_GTG.3	ENSG00000050130	NA18909	0.36918499674436	1
8	Noncanonical	rs10140007	ENST00000425728.2.uORF_GTG.3	ENSG00000050130	NA18912	-0.125528272531212	2
8	Noncanonical	rs10140007	ENST00000425728.2.uORF_GTG.3	ENSG00000050130	NA18916	0.179579153017342	2
8	Noncanonical	rs10140007	ENST00000425728.2.uORF_GTG.3	ENSG00000050130	NA19092	1.60770811591081	0
8	Noncanonical	rs10140007	ENST00000425728.2.uORF_GTG.3	ENSG00000050130	NA19093	-0.185258770243379	1
8	Noncanonical	rs10140007	ENST00000425728.2.uORF_GTG.3	ENSG00000050130	NA19098	0.308524214714788	2
8	Noncanonical	rs10140007	ENST00000425728.2.uORF_GTG.3	ENSG00000050130	NA19099	0.228227009289838	2
8	Noncanonical	rs10140007	ENST00000425728.2.uORF_GTG.3	ENSG00000050130	NA19102	0.284341046611914	1
8	Noncanonical	rs10140007	ENST00000425728.2.uORF_GTG.3	ENSG00000050130	NA19108	-0.29354218849725	2
8	Noncanonical	rs10140007	ENST00000425728.2.uORF_GTG.3	ENSG00000050130	NA19114	1.29808641841192	1
8	Noncanonical	rs10140007	ENST00000425728.2.uORF_GTG.3	ENSG00000050130	NA19116	0.0461297135555679	1
8	Noncanonical	rs10140007	ENST00000425728.2.uORF_GTG.3	ENSG00000050130	NA19119	-1.62374921520074	1
8	Noncanonical	rs10140007	ENST00000425728.2.uORF_GTG.3	ENSG00000050130	NA19130	-0.385434042446096	2
8	Noncanonical	rs10140007	ENST00000425728.2.uORF_GTG.3	ENSG00000050130	NA19131	0.602256165222252	2
8	Noncanonical	rs10140007	ENST00000425728.2.uORF_GTG.3	ENSG00000050130	NA19137	0.590838131742275	2
8	Noncanonical	rs10140007	ENST00000425728.2.uORF_GTG.3	ENSG00000050130	NA19138	-0.0912002618023214	2
8	Noncanonical	rs10140007	ENST00000425728.2.uORF_GTG.3	ENSG00000050130	NA19141	-0.852589129045908	2
8	Noncanonical	rs10140007	ENST00000425728.2.uORF_GTG.3	ENSG00000050130	NA19143	0.497657002566717	1
8	Noncanonical	rs10140007	ENST00000425728.2.uORF_GTG.3	ENSG00000050130	NA19144	-0.0095093322207229	1
8	Noncanonical	rs10140007	ENST00000425728.2.uORF_GTG.3	ENSG00000050130	NA19147	0.0936398498070454	1
8	Noncanonical	rs10140007	ENST00000425728.2.uORF_GTG.3	ENSG00000050130	NA19152	-6.3407667764344	1
8	Noncanonical	rs10140007	ENST00000425728.2.uORF_GTG.3	ENSG00000050130	NA19153	0.393479566977441	2
8	Noncanonical	rs10140007	ENST00000425728.2.uORF_GTG.3	ENSG00000050130	NA19159	1.18027542399256	2
8	Noncanonical	rs10140007	ENST00000425728.2.uORF_GTG.3	ENSG00000050130	NA19160	0.772710903415487	1
8	Noncanonical	rs10140007	ENST00000425728.2.uORF_GTG.3	ENSG00000050130	NA19171	0.00615643111269237	1
8	Noncanonical	rs10140007	ENST00000425728.2.uORF_GTG.3	ENSG00000050130	NA19172	0.352711696198637	0
8	Noncanonical	rs10140007	ENST00000425728.2.uORF_GTG.3	ENSG00000050130	NA19190	-0.343852710127438	1
8	Noncanonical	rs10140007	ENST00000425728.2.uORF_GTG.3	ENSG00000050130	NA19200	-0.158933951309687	1
8	Noncanonical	rs10140007	ENST00000425728.2.uORF_GTG.3	ENSG00000050130	NA19201	-0.144194946336762	1
8	Noncanonical	rs10140007	ENST00000425728.2.uORF_GTG.3	ENSG00000050130	NA19204	-0.0415192362677866	1
8	Noncanonical	rs10140007	ENST00000425728.2.uORF_GTG.3	ENSG00000050130	NA19207	0.861757740439218	1
8	Noncanonical	rs10140007	ENST00000425728.2.uORF_GTG.3	ENSG00000050130	NA19209	0.119405871261147	1
8	Noncanonical	rs10140007	ENST00000425728.2.uORF_GTG.3	ENSG00000050130	NA19210	-0.507479597027177	2
8	Noncanonical	rs10140007	ENST00000425728.2.uORF_GTG.3	ENSG00000050130	NA19222	0.407035370052375	1
8	Noncanonical	rs10140007	ENST00000425728.2.uORF_GTG.3	ENSG00000050130	NA19225	0.0463550897610115	0
8	Noncanonical	rs10140007	ENST00000425728.2.uORF_GTG.3	ENSG00000050130	NA19238	-0.239653496840747	2
8	Noncanonical	rs10140007	ENST00000425728.2.uORF_GTG.3	ENSG00000050130	NA19239	-0.715908227095034	0
8	Noncanonical	rs10140007	ENST00000425728.2.uORF_GTG.3	ENSG00000050130	NA19257	0.408103630104124	1
9	Noncanonical	rs10144417	ENST00000256383.4.uORF_ATA.2	ENSG00000134001	NA18486	-0.102203182471477	1
9	Noncanonical	rs10144417	ENST00000256383.4.uORF_ATA.2	ENSG00000134001	NA18498	-0.657914286194998	1
9	Noncanonical	rs10144417	ENST00000256383.4.uORF_ATA.2	ENSG00000134001	NA18499	1.13684543510827	0
9	Noncanonical	rs10144417	ENST00000256383.4.uORF_ATA.2	ENSG00000134001	NA18501	-1.24202282239558	1
9	Noncanonical	rs10144417	ENST00000256383.4.uORF_ATA.2	ENSG00000134001	NA18502	0.44159158104928	0
9	Noncanonical	rs10144417	ENST00000256383.4.uORF_ATA.2	ENSG00000134001	NA18504	1.81657644810872	0
9	Noncanonical	rs10144417	ENST00000256383.4.uORF_ATA.2	ENSG00000134001	NA18505	-0.270926010232682	0
9	Noncanonical	rs10144417	ENST00000256383.4.uORF_ATA.2	ENSG00000134001	NA18507	-0.000736383785665172	0
9	Noncanonical	rs10144417	ENST00000256383.4.uORF_ATA.2	ENSG00000134001	NA18508	1.64252563066394	1
9	Noncanonical	rs10144417	ENST00000256383.4.uORF_ATA.2	ENSG00000134001	NA18510	0.546673520911618	0
9	Noncanonical	rs10144417	ENST00000256383.4.uORF_ATA.2	ENSG00000134001	NA18511	-2.04032031655647	1
9	Noncanonical	rs10144417	ENST00000256383.4.uORF_ATA.2	ENSG00000134001	NA18516	0.18538807061431	2
9	Noncanonical	rs10144417	ENST00000256383.4.uORF_ATA.2	ENSG00000134001	NA18517	1.06455436714833	1
9	Noncanonical	rs10144417	ENST00000256383.4.uORF_ATA.2	ENSG00000134001	NA18519	0.283922854357755	0
9	Noncanonical	rs10144417	ENST00000256383.4.uORF_ATA.2	ENSG00000134001	NA18520	-0.981761258365033	0
9	Noncanonical	rs10144417	ENST00000256383.4.uORF_ATA.2	ENSG00000134001	NA18522	-1.67899493417495	1
9	Noncanonical	rs10144417	ENST00000256383.4.uORF_ATA.2	ENSG00000134001	NA18523	0.175004163452383	0
9	Noncanonical	rs10144417	ENST00000256383.4.uORF_ATA.2	ENSG00000134001	NA18853	1.91486342340232	0
9	Noncanonical	rs10144417	ENST00000256383.4.uORF_ATA.2	ENSG00000134001	NA18856	-0.947801713936185	1
9	Noncanonical	rs10144417	ENST00000256383.4.uORF_ATA.2	ENSG00000134001	NA18858	1.04775261702117	1
9	Noncanonical	rs10144417	ENST00000256383.4.uORF_ATA.2	ENSG00000134001	NA18861	-0.202553832066475	1
9	Noncanonical	rs10144417	ENST00000256383.4.uORF_ATA.2	ENSG00000134001	NA18870	1.34535959701249	2
9	Noncanonical	rs10144417	ENST00000256383.4.uORF_ATA.2	ENSG00000134001	NA18909	0.551461225666431	2
9	Noncanonical	rs10144417	ENST00000256383.4.uORF_ATA.2	ENSG00000134001	NA18912	0.0700898935822076	1
9	Noncanonical	rs10144417	ENST00000256383.4.uORF_ATA.2	ENSG00000134001	NA18916	0.882212428842637	1
9	Noncanonical	rs10144417	ENST00000256383.4.uORF_ATA.2	ENSG00000134001	NA19092	0.528921034618333	1
9	Noncanonical	rs10144417	ENST00000256383.4.uORF_ATA.2	ENSG00000134001	NA19093	-0.43092417549419	0
9	Noncanonical	rs10144417	ENST00000256383.4.uORF_ATA.2	ENSG00000134001	NA19098	0.047115830453303	0
9	Noncanonical	rs10144417	ENST00000256383.4.uORF_ATA.2	ENSG00000134001	NA19099	-0.128363164249624	1
9	Noncanonical	rs10144417	ENST00000256383.4.uORF_ATA.2	ENSG00000134001	NA19102	-0.599145210832235	1
9	Noncanonical	rs10144417	ENST00000256383.4.uORF_ATA.2	ENSG00000134001	NA19108	-1.33034572843021	2
9	Noncanonical	rs10144417	ENST00000256383.4.uORF_ATA.2	ENSG00000134001	NA19114	1.52242578163066	1
9	Noncanonical	rs10144417	ENST00000256383.4.uORF_ATA.2	ENSG00000134001	NA19116	0.583265991710693	0
9	Noncanonical	rs10144417	ENST00000256383.4.uORF_ATA.2	ENSG00000134001	NA19119	-0.161439355459979	2
9	Noncanonical	rs10144417	ENST00000256383.4.uORF_ATA.2	ENSG00000134001	NA19130	-0.797725502336664	1
9	Noncanonical	rs10144417	ENST00000256383.4.uORF_ATA.2	ENSG00000134001	NA19131	0.649976828994341	2
9	Noncanonical	rs10144417	ENST00000256383.4.uORF_ATA.2	ENSG00000134001	NA19137	0.177352258949327	0
9	Noncanonical	rs10144417	ENST00000256383.4.uORF_ATA.2	ENSG00000134001	NA19138	-0.527507453956256	1
9	Noncanonical	rs10144417	ENST00000256383.4.uORF_ATA.2	ENSG00000134001	NA19141	0.551076366604592	2
9	Noncanonical	rs10144417	ENST00000256383.4.uORF_ATA.2	ENSG00000134001	NA19143	0.709062708258843	0
9	Noncanonical	rs10144417	ENST00000256383.4.uORF_ATA.2	ENSG00000134001	NA19144	0.780175251807478	0
9	Noncanonical	rs10144417	ENST00000256383.4.uORF_ATA.2	ENSG00000134001	NA19147	-0.633308409432004	0
9	Noncanonical	rs10144417	ENST00000256383.4.uORF_ATA.2	ENSG00000134001	NA19152	0.565194091156417	0
9	Noncanonical	rs10144417	ENST00000256383.4.uORF_ATA.2	ENSG00000134001	NA19153	-0.743550645466717	0
9	Noncanonical	rs10144417	ENST00000256383.4.uORF_ATA.2	ENSG00000134001	NA19159	1.79816801402503	1
9	Noncanonical	rs10144417	ENST00000256383.4.uORF_ATA.2	ENSG00000134001	NA19160	1.15340355023327	0
9	Noncanonical	rs10144417	ENST00000256383.4.uORF_ATA.2	ENSG00000134001	NA19171	-0.980996792836897	1
9	Noncanonical	rs10144417	ENST00000256383.4.uORF_ATA.2	ENSG00000134001	NA19172	-1.04609756850837	2
9	Noncanonical	rs10144417	ENST00000256383.4.uORF_ATA.2	ENSG00000134001	NA19190	-2.10516132075489	1
9	Noncanonical	rs10144417	ENST00000256383.4.uORF_ATA.2	ENSG00000134001	NA19200	-0.255863034941079	2
9	Noncanonical	rs10144417	ENST00000256383.4.uORF_ATA.2	ENSG00000134001	NA19201	-0.592489750600468	2
9	Noncanonical	rs10144417	ENST00000256383.4.uORF_ATA.2	ENSG00000134001	NA19204	0.504992175170325	2
9	Noncanonical	rs10144417	ENST00000256383.4.uORF_ATA.2	ENSG00000134001	NA19207	0.435087280229364	0
9	Noncanonical	rs10144417	ENST00000256383.4.uORF_ATA.2	ENSG00000134001	NA19209	0.0449839449824417	2
9	Noncanonical	rs10144417	ENST00000256383.4.uORF_ATA.2	ENSG00000134001	NA19210	-2.25365578751987	0
9	Noncanonical	rs10144417	ENST00000256383.4.uORF_ATA.2	ENSG00000134001	NA19222	0.632044456602787	1
9	Noncanonical	rs10144417	ENST00000256383.4.uORF_ATA.2	ENSG00000134001	NA19225	-0.326624632052377	1
9	Noncanonical	rs10144417	ENST00000256383.4.uORF_ATA.2	ENSG00000134001	NA19238	-2.01265962522071	2
9	Noncanonical	rs10144417	ENST00000256383.4.uORF_ATA.2	ENSG00000134001	NA19239	-0.646164874480941	2
9	Noncanonical	rs10144417	ENST00000256383.4.uORF_ATA.2	ENSG00000134001	NA19257	-0.0908090496160567	1
10	Noncanonical	rs10163169	ENST00000565380.1.uORF_CTG.1	ENSG00000103994	NA18486	-0.292752964966101	0
10	Noncanonical	rs10163169	ENST00000565380.1.uORF_CTG.1	ENSG00000103994	NA18498	0.0822973477615105	0
10	Noncanonical	rs10163169	ENST00000565380.1.uORF_CTG.1	ENSG00000103994	NA18499	-0.144121096309868	1
10	Noncanonical	rs10163169	ENST00000565380.1.uORF_CTG.1	ENSG00000103994	NA18501	-1.18543009116738	1
10	Noncanonical	rs10163169	ENST00000565380.1.uORF_CTG.1	ENSG00000103994	NA18502	0.522746296615797	0
10	Noncanonical	rs10163169	ENST00000565380.1.uORF_CTG.1	ENSG00000103994	NA18504	0.211205835087001	0
10	Noncanonical	rs10163169	ENST00000565380.1.uORF_CTG.1	ENSG00000103994	NA18505	-0.15660383815909	0
10	Noncanonical	rs10163169	ENST00000565380.1.uORF_CTG.1	ENSG00000103994	NA18507	1.62327659144334	0
10	Noncanonical	rs10163169	ENST00000565380.1.uORF_CTG.1	ENSG00000103994	NA18508	-0.837402377830407	0
10	Noncanonical	rs10163169	ENST00000565380.1.uORF_CTG.1	ENSG00000103994	NA18510	0.495570920973913	0
10	Noncanonical	rs10163169	ENST00000565380.1.uORF_CTG.1	ENSG00000103994	NA18511	0.77381348698324	0
10	Noncanonical	rs10163169	ENST00000565380.1.uORF_CTG.1	ENSG00000103994	NA18516	0.033820467075574	0
10	Noncanonical	rs10163169	ENST00000565380.1.uORF_CTG.1	ENSG00000103994	NA18517	-0.867441625089178	0
10	Noncanonical	rs10163169	ENST00000565380.1.uORF_CTG.1	ENSG00000103994	NA18519	0.446984498657543	0
10	Noncanonical	rs10163169	ENST00000565380.1.uORF_CTG.1	ENSG00000103994	NA18520	0.279359709288269	0
10	Noncanonical	rs10163169	ENST00000565380.1.uORF_CTG.1	ENSG00000103994	NA18522	-1.33120977228594	0
10	Noncanonical	rs10163169	ENST00000565380.1.uORF_CTG.1	ENSG00000103994	NA18523	0.503089296192488	0
10	Noncanonical	rs10163169	ENST00000565380.1.uORF_CTG.1	ENSG00000103994	NA18853	1.89766477263323	0
10	Noncanonical	rs10163169	ENST00000565380.1.uORF_CTG.1	ENSG00000103994	NA18856	0.446978769428814	0
10	Noncanonical	rs10163169	ENST00000565380.1.uORF_CTG.1	ENSG00000103994	NA18858	0.550805265733829	0
10	Noncanonical	rs10163169	ENST00000565380.1.uORF_CTG.1	ENSG00000103994	NA18861	-0.929826928086058	0
10	Noncanonical	rs10163169	ENST00000565380.1.uORF_CTG.1	ENSG00000103994	NA18870	2.18396046333335	0
10	Noncanonical	rs10163169	ENST00000565380.1.uORF_CTG.1	ENSG00000103994	NA18909	1.86724594550815	0
10	Noncanonical	rs10163169	ENST00000565380.1.uORF_CTG.1	ENSG00000103994	NA18912	2.26899652811743	0
10	Noncanonical	rs10163169	ENST00000565380.1.uORF_CTG.1	ENSG00000103994	NA18916	-0.191270191097986	0
10	Noncanonical	rs10163169	ENST00000565380.1.uORF_CTG.1	ENSG00000103994	NA19092	-0.81457580724839	0
10	Noncanonical	rs10163169	ENST00000565380.1.uORF_CTG.1	ENSG00000103994	NA19093	-1.38591367965799	0
10	Noncanonical	rs10163169	ENST00000565380.1.uORF_CTG.1	ENSG00000103994	NA19098	-0.969973692030025	0
10	Noncanonical	rs10163169	ENST00000565380.1.uORF_CTG.1	ENSG00000103994	NA19099	-1.25815766481826	0
10	Noncanonical	rs10163169	ENST00000565380.1.uORF_CTG.1	ENSG00000103994	NA19102	-0.50996312604784	0
10	Noncanonical	rs10163169	ENST00000565380.1.uORF_CTG.1	ENSG00000103994	NA19108	-0.443643550238041	0
10	Noncanonical	rs10163169	ENST00000565380.1.uORF_CTG.1	ENSG00000103994	NA19114	0.490005469823814	0
10	Noncanonical	rs10163169	ENST00000565380.1.uORF_CTG.1	ENSG00000103994	NA19116	-0.417203676091398	0
10	Noncanonical	rs10163169	ENST00000565380.1.uORF_CTG.1	ENSG00000103994	NA19119	1.72135171990294	0
10	Noncanonical	rs10163169	ENST00000565380.1.uORF_CTG.1	ENSG00000103994	NA19130	0.174726051584801	1
10	Noncanonical	rs10163169	ENST00000565380.1.uORF_CTG.1	ENSG00000103994	NA19131	0.31377494061676	0
10	Noncanonical	rs10163169	ENST00000565380.1.uORF_CTG.1	ENSG00000103994	NA19137	0.354192957219806	0
10	Noncanonical	rs10163169	ENST00000565380.1.uORF_CTG.1	ENSG00000103994	NA19138	-1.5731286534073	0
10	Noncanonical	rs10163169	ENST00000565380.1.uORF_CTG.1	ENSG00000103994	NA19141	-1.35915530585569	0
10	Noncanonical	rs10163169	ENST00000565380.1.uORF_CTG.1	ENSG00000103994	NA19143	0.627228728438466	0
10	Noncanonical	rs10163169	ENST00000565380.1.uORF_CTG.1	ENSG00000103994	NA19144	-1.21143117279156	0
10	Noncanonical	rs10163169	ENST00000565380.1.uORF_CTG.1	ENSG00000103994	NA19147	1.7311064658211	0
10	Noncanonical	rs10163169	ENST00000565380.1.uORF_CTG.1	ENSG00000103994	NA19152	-1.56638278661348	1
10	Noncanonical	rs10163169	ENST00000565380.1.uORF_CTG.1	ENSG00000103994	NA19153	-0.482028483157973	0
10	Noncanonical	rs10163169	ENST00000565380.1.uORF_CTG.1	ENSG00000103994	NA19159	-1.17003042779184	1
10	Noncanonical	rs10163169	ENST00000565380.1.uORF_CTG.1	ENSG00000103994	NA19160	0.297083712775574	0
10	Noncanonical	rs10163169	ENST00000565380.1.uORF_CTG.1	ENSG00000103994	NA19171	-1.01724697357688	1
10	Noncanonical	rs10163169	ENST00000565380.1.uORF_CTG.1	ENSG00000103994	NA19172	-0.264197289948584	0
10	Noncanonical	rs10163169	ENST00000565380.1.uORF_CTG.1	ENSG00000103994	NA19190	0.94889924164942	0
10	Noncanonical	rs10163169	ENST00000565380.1.uORF_CTG.1	ENSG00000103994	NA19200	0.221369137191818	1
10	Noncanonical	rs10163169	ENST00000565380.1.uORF_CTG.1	ENSG00000103994	NA19201	-0.136720155367923	0
10	Noncanonical	rs10163169	ENST00000565380.1.uORF_CTG.1	ENSG00000103994	NA19204	-0.3673945786058	0
10	Noncanonical	rs10163169	ENST00000565380.1.uORF_CTG.1	ENSG00000103994	NA19207	0.349462708349191	0
10	Noncanonical	rs10163169	ENST00000565380.1.uORF_CTG.1	ENSG00000103994	NA19209	0.570469915238329	0
10	Noncanonical	rs10163169	ENST00000565380.1.uORF_CTG.1	ENSG00000103994	NA19210	-1.42485517683024	0
10	Noncanonical	rs10163169	ENST00000565380.1.uORF_CTG.1	ENSG00000103994	NA19222	-0.566930291218551	0
10	Noncanonical	rs10163169	ENST00000565380.1.uORF_CTG.1	ENSG00000103994	NA19225	0.659804904074589	0
10	Noncanonical	rs10163169	ENST00000565380.1.uORF_CTG.1	ENSG00000103994	NA19238	-0.927817612530215	0
10	Noncanonical	rs10163169	ENST00000565380.1.uORF_CTG.1	ENSG00000103994	NA19239	-0.422623330313356	0
10	Noncanonical	rs10163169	ENST00000565380.1.uORF_CTG.1	ENSG00000103994	NA19257	1.57814017161326	0
11	Noncanonical	rs10170083	ENST00000308482.9.uORF_ACG.1	ENSG00000124831	NA18486	-1.07186440941002	1
11	Noncanonical	rs10170083	ENST00000308482.9.uORF_ACG.1	ENSG00000124831	NA18498	-0.70820420001157	1
11	Noncanonical	rs10170083	ENST00000308482.9.uORF_ACG.1	ENSG00000124831	NA18499	0.644991549497013	1
11	Noncanonical	rs10170083	ENST00000308482.9.uORF_ACG.1	ENSG00000124831	NA18501	-0.113348366793549	2
11	Noncanonical	rs10170083	ENST00000308482.9.uORF_ACG.1	ENSG00000124831	NA18502	0.143043238199669	0
11	Noncanonical	rs10170083	ENST00000308482.9.uORF_ACG.1	ENSG00000124831	NA18504	-0.612941558544776	1
11	Noncanonical	rs10170083	ENST00000308482.9.uORF_ACG.1	ENSG00000124831	NA18505	-1.0213364812468	2
11	Noncanonical	rs10170083	ENST00000308482.9.uORF_ACG.1	ENSG00000124831	NA18507	0.479096558852522	1
11	Noncanonical	rs10170083	ENST00000308482.9.uORF_ACG.1	ENSG00000124831	NA18508	-0.0346277467173437	1
11	Noncanonical	rs10170083	ENST00000308482.9.uORF_ACG.1	ENSG00000124831	NA18510	-0.0356448779022514	0
11	Noncanonical	rs10170083	ENST00000308482.9.uORF_ACG.1	ENSG00000124831	NA18511	1.34633044461669	2
11	Noncanonical	rs10170083	ENST00000308482.9.uORF_ACG.1	ENSG00000124831	NA18516	-0.0684576285338222	2
11	Noncanonical	rs10170083	ENST00000308482.9.uORF_ACG.1	ENSG00000124831	NA18517	0.118892033448004	1
11	Noncanonical	rs10170083	ENST00000308482.9.uORF_ACG.1	ENSG00000124831	NA18519	-0.125232390031222	2
11	Noncanonical	rs10170083	ENST00000308482.9.uORF_ACG.1	ENSG00000124831	NA18520	-0.276566329169224	1
11	Noncanonical	rs10170083	ENST00000308482.9.uORF_ACG.1	ENSG00000124831	NA18522	0.987200870417132	2
11	Noncanonical	rs10170083	ENST00000308482.9.uORF_ACG.1	ENSG00000124831	NA18523	-0.170151724919722	1
11	Noncanonical	rs10170083	ENST00000308482.9.uORF_ACG.1	ENSG00000124831	NA18853	-0.315722070756221	1
11	Noncanonical	rs10170083	ENST00000308482.9.uORF_ACG.1	ENSG00000124831	NA18856	0.634941692574934	1
11	Noncanonical	rs10170083	ENST00000308482.9.uORF_ACG.1	ENSG00000124831	NA18858	0.0931133684811634	1
11	Noncanonical	rs10170083	ENST00000308482.9.uORF_ACG.1	ENSG00000124831	NA18861	0.983396784538435	1
11	Noncanonical	rs10170083	ENST00000308482.9.uORF_ACG.1	ENSG00000124831	NA18870	0.544805643606116	2
11	Noncanonical	rs10170083	ENST00000308482.9.uORF_ACG.1	ENSG00000124831	NA18909	1.57641489449516	1
11	Noncanonical	rs10170083	ENST00000308482.9.uORF_ACG.1	ENSG00000124831	NA18912	0.00382632750695425	2
11	Noncanonical	rs10170083	ENST00000308482.9.uORF_ACG.1	ENSG00000124831	NA18916	2.10723996260177	1
11	Noncanonical	rs10170083	ENST00000308482.9.uORF_ACG.1	ENSG00000124831	NA19092	-1.64982128446975	1
11	Noncanonical	rs10170083	ENST00000308482.9.uORF_ACG.1	ENSG00000124831	NA19093	-0.263844645926894	1
11	Noncanonical	rs10170083	ENST00000308482.9.uORF_ACG.1	ENSG00000124831	NA19098	0.356125959055323	1
11	Noncanonical	rs10170083	ENST00000308482.9.uORF_ACG.1	ENSG00000124831	NA19099	0.635182230821808	1
11	Noncanonical	rs10170083	ENST00000308482.9.uORF_ACG.1	ENSG00000124831	NA19102	-0.390386809515278	2
11	Noncanonical	rs10170083	ENST00000308482.9.uORF_ACG.1	ENSG00000124831	NA19108	1.28341604111862	2
11	Noncanonical	rs10170083	ENST00000308482.9.uORF_ACG.1	ENSG00000124831	NA19114	-1.17957666298262	0
11	Noncanonical	rs10170083	ENST00000308482.9.uORF_ACG.1	ENSG00000124831	NA19116	-0.718725045777809	2
11	Noncanonical	rs10170083	ENST00000308482.9.uORF_ACG.1	ENSG00000124831	NA19119	-0.686492890871652	1
11	Noncanonical	rs10170083	ENST00000308482.9.uORF_ACG.1	ENSG00000124831	NA19130	0.401713227084472	2
11	Noncanonical	rs10170083	ENST00000308482.9.uORF_ACG.1	ENSG00000124831	NA19131	0.358634990997022	1
11	Noncanonical	rs10170083	ENST00000308482.9.uORF_ACG.1	ENSG00000124831	NA19137	0.250976099922827	2
11	Noncanonical	rs10170083	ENST00000308482.9.uORF_ACG.1	ENSG00000124831	NA19138	-1.06651404584287	1
11	Noncanonical	rs10170083	ENST00000308482.9.uORF_ACG.1	ENSG00000124831	NA19141	-1.1999025323793	1
11	Noncanonical	rs10170083	ENST00000308482.9.uORF_ACG.1	ENSG00000124831	NA19143	-1.02968631988186	2
11	Noncanonical	rs10170083	ENST00000308482.9.uORF_ACG.1	ENSG00000124831	NA19144	-1.26752152189458	1
11	Noncanonical	rs10170083	ENST00000308482.9.uORF_ACG.1	ENSG00000124831	NA19147	2.51419498195089	1
11	Noncanonical	rs10170083	ENST00000308482.9.uORF_ACG.1	ENSG00000124831	NA19152	-1.5521147119568	2
11	Noncanonical	rs10170083	ENST00000308482.9.uORF_ACG.1	ENSG00000124831	NA19153	0.0204469323247102	1
11	Noncanonical	rs10170083	ENST00000308482.9.uORF_ACG.1	ENSG00000124831	NA19159	-1.41839757160946	1
11	Noncanonical	rs10170083	ENST00000308482.9.uORF_ACG.1	ENSG00000124831	NA19160	0.0446279866865112	1
11	Noncanonical	rs10170083	ENST00000308482.9.uORF_ACG.1	ENSG00000124831	NA19171	-0.0390655354966987	2
11	Noncanonical	rs10170083	ENST00000308482.9.uORF_ACG.1	ENSG00000124831	NA19172	0.0723441712074584	2
11	Noncanonical	rs10170083	ENST00000308482.9.uORF_ACG.1	ENSG00000124831	NA19190	1.37577281847801	2
11	Noncanonical	rs10170083	ENST00000308482.9.uORF_ACG.1	ENSG00000124831	NA19200	-0.135805965270359	2
11	Noncanonical	rs10170083	ENST00000308482.9.uORF_ACG.1	ENSG00000124831	NA19201	-0.194120675742638	1
11	Noncanonical	rs10170083	ENST00000308482.9.uORF_ACG.1	ENSG00000124831	NA19204	-1.33559019319233	2
11	Noncanonical	rs10170083	ENST00000308482.9.uORF_ACG.1	ENSG00000124831	NA19207	0.279189888672295	1
11	Noncanonical	rs10170083	ENST00000308482.9.uORF_ACG.1	ENSG00000124831	NA19209	-0.400259239612093	2
11	Noncanonical	rs10170083	ENST00000308482.9.uORF_ACG.1	ENSG00000124831	NA19210	-2.04287506481239	1
11	Noncanonical	rs10170083	ENST00000308482.9.uORF_ACG.1	ENSG00000124831	NA19222	0.616159486999257	0
11	Noncanonical	rs10170083	ENST00000308482.9.uORF_ACG.1	ENSG00000124831	NA19225	2.88256444112857	1
11	Noncanonical	rs10170083	ENST00000308482.9.uORF_ACG.1	ENSG00000124831	NA19238	-0.0323957744277063	0
11	Noncanonical	rs10170083	ENST00000308482.9.uORF_ACG.1	ENSG00000124831	NA19239	-0.993994164396181	2
11	Noncanonical	rs10170083	ENST00000308482.9.uORF_ACG.1	ENSG00000124831	NA19257	1.39654581481246	2
12	Noncanonical	rs10251937	ENST00000319357.5.uORF_GTG.3	ENSG00000164543	NA18486	1.71749368202825	0
12	Noncanonical	rs10251937	ENST00000319357.5.uORF_GTG.3	ENSG00000164543	NA18498	-0.46874537153284	0
12	Noncanonical	rs10251937	ENST00000319357.5.uORF_GTG.3	ENSG00000164543	NA18499	0.987769331973699	0
12	Noncanonical	rs10251937	ENST00000319357.5.uORF_GTG.3	ENSG00000164543	NA18501	-1.60299695735758	2
12	Noncanonical	rs10251937	ENST00000319357.5.uORF_GTG.3	ENSG00000164543	NA18502	0.675749362231987	1
12	Noncanonical	rs10251937	ENST00000319357.5.uORF_GTG.3	ENSG00000164543	NA18504	0.851447977883683	1
12	Noncanonical	rs10251937	ENST00000319357.5.uORF_GTG.3	ENSG00000164543	NA18505	-0.245534874985999	1
12	Noncanonical	rs10251937	ENST00000319357.5.uORF_GTG.3	ENSG00000164543	NA18507	-0.417104759469589	1
12	Noncanonical	rs10251937	ENST00000319357.5.uORF_GTG.3	ENSG00000164543	NA18508	-0.903993370833051	2
12	Noncanonical	rs10251937	ENST00000319357.5.uORF_GTG.3	ENSG00000164543	NA18510	-0.081713373470235	1
12	Noncanonical	rs10251937	ENST00000319357.5.uORF_GTG.3	ENSG00000164543	NA18511	-0.51911168271254	1
12	Noncanonical	rs10251937	ENST00000319357.5.uORF_GTG.3	ENSG00000164543	NA18516	-1.58959757493415	2
12	Noncanonical	rs10251937	ENST00000319357.5.uORF_GTG.3	ENSG00000164543	NA18517	0.6223620762118	1
12	Noncanonical	rs10251937	ENST00000319357.5.uORF_GTG.3	ENSG00000164543	NA18519	0.0197095697391614	0
12	Noncanonical	rs10251937	ENST00000319357.5.uORF_GTG.3	ENSG00000164543	NA18520	1.24641822301082	2
12	Noncanonical	rs10251937	ENST00000319357.5.uORF_GTG.3	ENSG00000164543	NA18522	-0.666909946699147	1
12	Noncanonical	rs10251937	ENST00000319357.5.uORF_GTG.3	ENSG00000164543	NA18523	0.167516255899392	1
12	Noncanonical	rs10251937	ENST00000319357.5.uORF_GTG.3	ENSG00000164543	NA18853	1.44772379642018	0
12	Noncanonical	rs10251937	ENST00000319357.5.uORF_GTG.3	ENSG00000164543	NA18856	-0.260090433116374	1
12	Noncanonical	rs10251937	ENST00000319357.5.uORF_GTG.3	ENSG00000164543	NA18858	1.02166010858794	0
12	Noncanonical	rs10251937	ENST00000319357.5.uORF_GTG.3	ENSG00000164543	NA18861	0.537785941796332	2
12	Noncanonical	rs10251937	ENST00000319357.5.uORF_GTG.3	ENSG00000164543	NA18870	0.0614416156146601	2
12	Noncanonical	rs10251937	ENST00000319357.5.uORF_GTG.3	ENSG00000164543	NA18909	0.481707534381081	0
12	Noncanonical	rs10251937	ENST00000319357.5.uORF_GTG.3	ENSG00000164543	NA18912	-1.54418967002517	1
12	Noncanonical	rs10251937	ENST00000319357.5.uORF_GTG.3	ENSG00000164543	NA18916	0.719299730385676	2
12	Noncanonical	rs10251937	ENST00000319357.5.uORF_GTG.3	ENSG00000164543	NA19092	1.28832099721687	1
12	Noncanonical	rs10251937	ENST00000319357.5.uORF_GTG.3	ENSG00000164543	NA19093	-2.44141585587343	1
12	Noncanonical	rs10251937	ENST00000319357.5.uORF_GTG.3	ENSG00000164543	NA19098	-0.807254967382406	2
12	Noncanonical	rs10251937	ENST00000319357.5.uORF_GTG.3	ENSG00000164543	NA19099	0.706644071948851	1
12	Noncanonical	rs10251937	ENST00000319357.5.uORF_GTG.3	ENSG00000164543	NA19102	-0.172584780702785	2
12	Noncanonical	rs10251937	ENST00000319357.5.uORF_GTG.3	ENSG00000164543	NA19108	-0.0779452631126611	0
12	Noncanonical	rs10251937	ENST00000319357.5.uORF_GTG.3	ENSG00000164543	NA19114	0.914899336139515	0
12	Noncanonical	rs10251937	ENST00000319357.5.uORF_GTG.3	ENSG00000164543	NA19116	-1.76450968399192	1
12	Noncanonical	rs10251937	ENST00000319357.5.uORF_GTG.3	ENSG00000164543	NA19119	-2.51320721002413	2
12	Noncanonical	rs10251937	ENST00000319357.5.uORF_GTG.3	ENSG00000164543	NA19130	-0.143932657138454	1
12	Noncanonical	rs10251937	ENST00000319357.5.uORF_GTG.3	ENSG00000164543	NA19131	-0.0258917366246467	1
12	Noncanonical	rs10251937	ENST00000319357.5.uORF_GTG.3	ENSG00000164543	NA19137	0.309614752876413	0
12	Noncanonical	rs10251937	ENST00000319357.5.uORF_GTG.3	ENSG00000164543	NA19138	0.382102655842158	1
12	Noncanonical	rs10251937	ENST00000319357.5.uORF_GTG.3	ENSG00000164543	NA19141	-0.357130190321406	1
12	Noncanonical	rs10251937	ENST00000319357.5.uORF_GTG.3	ENSG00000164543	NA19143	0.197125786625953	0
12	Noncanonical	rs10251937	ENST00000319357.5.uORF_GTG.3	ENSG00000164543	NA19144	2.03360274470786	1
12	Noncanonical	rs10251937	ENST00000319357.5.uORF_GTG.3	ENSG00000164543	NA19147	0.971606771202052	2
12	Noncanonical	rs10251937	ENST00000319357.5.uORF_GTG.3	ENSG00000164543	NA19152	-0.0251809382553973	1
12	Noncanonical	rs10251937	ENST00000319357.5.uORF_GTG.3	ENSG00000164543	NA19153	-1.01715270616869	0
12	Noncanonical	rs10251937	ENST00000319357.5.uORF_GTG.3	ENSG00000164543	NA19159	1.7515835486379	0
12	Noncanonical	rs10251937	ENST00000319357.5.uORF_GTG.3	ENSG00000164543	NA19160	0.166074707945861	2
12	Noncanonical	rs10251937	ENST00000319357.5.uORF_GTG.3	ENSG00000164543	NA19171	-0.83701306043892	2
12	Noncanonical	rs10251937	ENST00000319357.5.uORF_GTG.3	ENSG00000164543	NA19172	-1.40880298474585	1
12	Noncanonical	rs10251937	ENST00000319357.5.uORF_GTG.3	ENSG00000164543	NA19190	-0.227051840055584	2
12	Noncanonical	rs10251937	ENST00000319357.5.uORF_GTG.3	ENSG00000164543	NA19200	0.239172693851076	1
12	Noncanonical	rs10251937	ENST00000319357.5.uORF_GTG.3	ENSG00000164543	NA19201	0.573273173049335	1
12	Noncanonical	rs10251937	ENST00000319357.5.uORF_GTG.3	ENSG00000164543	NA19204	0.637510016083619	2
12	Noncanonical	rs10251937	ENST00000319357.5.uORF_GTG.3	ENSG00000164543	NA19207	0.643500699560847	0
12	Noncanonical	rs10251937	ENST00000319357.5.uORF_GTG.3	ENSG00000164543	NA19209	0.135744523652308	1
12	Noncanonical	rs10251937	ENST00000319357.5.uORF_GTG.3	ENSG00000164543	NA19210	0.498240837686472	2
12	Noncanonical	rs10251937	ENST00000319357.5.uORF_GTG.3	ENSG00000164543	NA19222	0.0489754384337265	2
12	Noncanonical	rs10251937	ENST00000319357.5.uORF_GTG.3	ENSG00000164543	NA19225	-0.763420360605799	2
12	Noncanonical	rs10251937	ENST00000319357.5.uORF_GTG.3	ENSG00000164543	NA19238	-1.46897711827133	0
12	Noncanonical	rs10251937	ENST00000319357.5.uORF_GTG.3	ENSG00000164543	NA19239	-0.968143850075742	0
12	Noncanonical	rs10251937	ENST00000319357.5.uORF_GTG.3	ENSG00000164543	NA19257	1.26352525730035	1
13	Noncanonical	rs10277447	ENST00000222969.5.uORF_TTG.3	ENSG00000106245	NA18486	-0.0970097554306465	0
13	Noncanonical	rs10277447	ENST00000222969.5.uORF_TTG.3	ENSG00000106245	NA18498	0.231424684578318	1
13	Noncanonical	rs10277447	ENST00000222969.5.uORF_TTG.3	ENSG00000106245	NA18499	-0.212339055257769	1
13	Noncanonical	rs10277447	ENST00000222969.5.uORF_TTG.3	ENSG00000106245	NA18501	0.582334265124715	2
13	Noncanonical	rs10277447	ENST00000222969.5.uORF_TTG.3	ENSG00000106245	NA18502	-0.497966793096196	2
13	Noncanonical	rs10277447	ENST00000222969.5.uORF_TTG.3	ENSG00000106245	NA18504	-0.138981107558004	0
13	Noncanonical	rs10277447	ENST00000222969.5.uORF_TTG.3	ENSG00000106245	NA18505	1.11354054995314	1
13	Noncanonical	rs10277447	ENST00000222969.5.uORF_TTG.3	ENSG00000106245	NA18507	-1.20215109066254	0
13	Noncanonical	rs10277447	ENST00000222969.5.uORF_TTG.3	ENSG00000106245	NA18508	-0.156103247936152	1
13	Noncanonical	rs10277447	ENST00000222969.5.uORF_TTG.3	ENSG00000106245	NA18510	0.565284161434138	1
13	Noncanonical	rs10277447	ENST00000222969.5.uORF_TTG.3	ENSG00000106245	NA18511	-1.11804433577904	0
13	Noncanonical	rs10277447	ENST00000222969.5.uORF_TTG.3	ENSG00000106245	NA18516	0.656844074694341	0
13	Noncanonical	rs10277447	ENST00000222969.5.uORF_TTG.3	ENSG00000106245	NA18517	1.88377895753387	0
13	Noncanonical	rs10277447	ENST00000222969.5.uORF_TTG.3	ENSG00000106245	NA18519	-0.942917386969587	1
13	Noncanonical	rs10277447	ENST00000222969.5.uORF_TTG.3	ENSG00000106245	NA18520	0.882084476950034	1
13	Noncanonical	rs10277447	ENST00000222969.5.uORF_TTG.3	ENSG00000106245	NA18522	-0.344706055466403	0
13	Noncanonical	rs10277447	ENST00000222969.5.uORF_TTG.3	ENSG00000106245	NA18523	0.879183645265038	0
13	Noncanonical	rs10277447	ENST00000222969.5.uORF_TTG.3	ENSG00000106245	NA18853	-1.18951973820594	0
13	Noncanonical	rs10277447	ENST00000222969.5.uORF_TTG.3	ENSG00000106245	NA18856	-0.634900783517612	0
13	Noncanonical	rs10277447	ENST00000222969.5.uORF_TTG.3	ENSG00000106245	NA18858	0.428312005219727	1
13	Noncanonical	rs10277447	ENST00000222969.5.uORF_TTG.3	ENSG00000106245	NA18861	0.681120252526813	1
13	Noncanonical	rs10277447	ENST00000222969.5.uORF_TTG.3	ENSG00000106245	NA18870	0.0198076059355181	1
13	Noncanonical	rs10277447	ENST00000222969.5.uORF_TTG.3	ENSG00000106245	NA18909	-0.495282854190675	0
13	Noncanonical	rs10277447	ENST00000222969.5.uORF_TTG.3	ENSG00000106245	NA18912	-1.08786724001506	0
13	Noncanonical	rs10277447	ENST00000222969.5.uORF_TTG.3	ENSG00000106245	NA18916	0.37624647492405	1
13	Noncanonical	rs10277447	ENST00000222969.5.uORF_TTG.3	ENSG00000106245	NA19092	1.19535385903261	2
13	Noncanonical	rs10277447	ENST00000222969.5.uORF_TTG.3	ENSG00000106245	NA19093	-0.222341184990976	1
13	Noncanonical	rs10277447	ENST00000222969.5.uORF_TTG.3	ENSG00000106245	NA19098	0.0233752743042061	1
13	Noncanonical	rs10277447	ENST00000222969.5.uORF_TTG.3	ENSG00000106245	NA19099	1.03984125818908	2
13	Noncanonical	rs10277447	ENST00000222969.5.uORF_TTG.3	ENSG00000106245	NA19102	-0.723921513925338	0
13	Noncanonical	rs10277447	ENST00000222969.5.uORF_TTG.3	ENSG00000106245	NA19108	-0.0420603833482895	2
13	Noncanonical	rs10277447	ENST00000222969.5.uORF_TTG.3	ENSG00000106245	NA19114	-2.66494600407934	0
13	Noncanonical	rs10277447	ENST00000222969.5.uORF_TTG.3	ENSG00000106245	NA19116	0.1512581279078	1
13	Noncanonical	rs10277447	ENST00000222969.5.uORF_TTG.3	ENSG00000106245	NA19119	-0.97485154058988	2
13	Noncanonical	rs10277447	ENST00000222969.5.uORF_TTG.3	ENSG00000106245	NA19130	1.10094307792831	1
13	Noncanonical	rs10277447	ENST00000222969.5.uORF_TTG.3	ENSG00000106245	NA19131	0.970596006338192	0
13	Noncanonical	rs10277447	ENST00000222969.5.uORF_TTG.3	ENSG00000106245	NA19137	0.917890465978596	1
13	Noncanonical	rs10277447	ENST00000222969.5.uORF_TTG.3	ENSG00000106245	NA19138	0.341505597270145	2
13	Noncanonical	rs10277447	ENST00000222969.5.uORF_TTG.3	ENSG00000106245	NA19141	0.448442443175786	1
13	Noncanonical	rs10277447	ENST00000222969.5.uORF_TTG.3	ENSG00000106245	NA19143	-1.07755075178189	1
13	Noncanonical	rs10277447	ENST00000222969.5.uORF_TTG.3	ENSG00000106245	NA19144	-0.406537246709676	1
13	Noncanonical	rs10277447	ENST00000222969.5.uORF_TTG.3	ENSG00000106245	NA19147	-2.79560417976679	0
13	Noncanonical	rs10277447	ENST00000222969.5.uORF_TTG.3	ENSG00000106245	NA19152	0.0242452711747432	1
13	Noncanonical	rs10277447	ENST00000222969.5.uORF_TTG.3	ENSG00000106245	NA19153	0.93579619547962	0
13	Noncanonical	rs10277447	ENST00000222969.5.uORF_TTG.3	ENSG00000106245	NA19159	-0.0167672807388966	0
13	Noncanonical	rs10277447	ENST00000222969.5.uORF_TTG.3	ENSG00000106245	NA19160	-2.58413645928212	1
13	Noncanonical	rs10277447	ENST00000222969.5.uORF_TTG.3	ENSG00000106245	NA19171	0.913380609167684	0
13	Noncanonical	rs10277447	ENST00000222969.5.uORF_TTG.3	ENSG00000106245	NA19172	-0.665541715101487	1
13	Noncanonical	rs10277447	ENST00000222969.5.uORF_TTG.3	ENSG00000106245	NA19190	-1.21757759351409	1
13	Noncanonical	rs10277447	ENST00000222969.5.uORF_TTG.3	ENSG00000106245	NA19200	-0.211448182396604	1
13	Noncanonical	rs10277447	ENST00000222969.5.uORF_TTG.3	ENSG00000106245	NA19201	0.671926223896078	1
13	Noncanonical	rs10277447	ENST00000222969.5.uORF_TTG.3	ENSG00000106245	NA19204	1.37961149132448	0
13	Noncanonical	rs10277447	ENST00000222969.5.uORF_TTG.3	ENSG00000106245	NA19207	1.79798217363625	0
13	Noncanonical	rs10277447	ENST00000222969.5.uORF_TTG.3	ENSG00000106245	NA19209	1.03382324570702	0
13	Noncanonical	rs10277447	ENST00000222969.5.uORF_TTG.3	ENSG00000106245	NA19210	-0.276661143921374	2
13	Noncanonical	rs10277447	ENST00000222969.5.uORF_TTG.3	ENSG00000106245	NA19222	0.510406594287092	0
13	Noncanonical	rs10277447	ENST00000222969.5.uORF_TTG.3	ENSG00000106245	NA19225	-1.06416029934925	0
13	Noncanonical	rs10277447	ENST00000222969.5.uORF_TTG.3	ENSG00000106245	NA19238	0.411929874561881	2
13	Noncanonical	rs10277447	ENST00000222969.5.uORF_TTG.3	ENSG00000106245	NA19239	1.06343909744376	1
13	Noncanonical	rs10277447	ENST00000222969.5.uORF_TTG.3	ENSG00000106245	NA19257	-0.169813117361423	2
14	Noncanonical	rs10402156	ENST00000299505.6.uORF_GTG.3	ENSG00000166398	NA18486	-0.28378858442824	2
14	Noncanonical	rs10402156	ENST00000299505.6.uORF_GTG.3	ENSG00000166398	NA18498	-0.653976679743513	2
14	Noncanonical	rs10402156	ENST00000299505.6.uORF_GTG.3	ENSG00000166398	NA18499	-0.360900222107063	0
14	Noncanonical	rs10402156	ENST00000299505.6.uORF_GTG.3	ENSG00000166398	NA18501	0.524645833618478	0
14	Noncanonical	rs10402156	ENST00000299505.6.uORF_GTG.3	ENSG00000166398	NA18502	-0.977954433168898	0
14	Noncanonical	rs10402156	ENST00000299505.6.uORF_GTG.3	ENSG00000166398	NA18504	-2.34945906124821	0
14	Noncanonical	rs10402156	ENST00000299505.6.uORF_GTG.3	ENSG00000166398	NA18505	-0.315384751442802	1
14	Noncanonical	rs10402156	ENST00000299505.6.uORF_GTG.3	ENSG00000166398	NA18507	0.926011233836568	0
14	Noncanonical	rs10402156	ENST00000299505.6.uORF_GTG.3	ENSG00000166398	NA18508	-0.507916564326278	0
14	Noncanonical	rs10402156	ENST00000299505.6.uORF_GTG.3	ENSG00000166398	NA18510	0.361863275959941	0
14	Noncanonical	rs10402156	ENST00000299505.6.uORF_GTG.3	ENSG00000166398	NA18511	0.907008042557286	0
14	Noncanonical	rs10402156	ENST00000299505.6.uORF_GTG.3	ENSG00000166398	NA18516	-2.32291339530169	0
14	Noncanonical	rs10402156	ENST00000299505.6.uORF_GTG.3	ENSG00000166398	NA18517	-0.292039031011697	1
14	Noncanonical	rs10402156	ENST00000299505.6.uORF_GTG.3	ENSG00000166398	NA18519	-0.0313576867394303	0
14	Noncanonical	rs10402156	ENST00000299505.6.uORF_GTG.3	ENSG00000166398	NA18520	2.58336497948958	1
14	Noncanonical	rs10402156	ENST00000299505.6.uORF_GTG.3	ENSG00000166398	NA18522	1.59975780249944	0
14	Noncanonical	rs10402156	ENST00000299505.6.uORF_GTG.3	ENSG00000166398	NA18523	-0.393850153783391	0
14	Noncanonical	rs10402156	ENST00000299505.6.uORF_GTG.3	ENSG00000166398	NA18853	0.666012965530963	1
14	Noncanonical	rs10402156	ENST00000299505.6.uORF_GTG.3	ENSG00000166398	NA18856	0.622969488386335	1
14	Noncanonical	rs10402156	ENST00000299505.6.uORF_GTG.3	ENSG00000166398	NA18858	-1.40363553764465	0
14	Noncanonical	rs10402156	ENST00000299505.6.uORF_GTG.3	ENSG00000166398	NA18861	-0.621541064893508	0
14	Noncanonical	rs10402156	ENST00000299505.6.uORF_GTG.3	ENSG00000166398	NA18870	-0.934303272450004	0
14	Noncanonical	rs10402156	ENST00000299505.6.uORF_GTG.3	ENSG00000166398	NA18909	-0.0783303067414766	0
14	Noncanonical	rs10402156	ENST00000299505.6.uORF_GTG.3	ENSG00000166398	NA18912	2.29018106741758	0
14	Noncanonical	rs10402156	ENST00000299505.6.uORF_GTG.3	ENSG00000166398	NA18916	0.56770519477096	0
14	Noncanonical	rs10402156	ENST00000299505.6.uORF_GTG.3	ENSG00000166398	NA19092	-0.636716478020208	1
14	Noncanonical	rs10402156	ENST00000299505.6.uORF_GTG.3	ENSG00000166398	NA19093	0.0476330297434685	1
14	Noncanonical	rs10402156	ENST00000299505.6.uORF_GTG.3	ENSG00000166398	NA19098	0.302953815480186	0
14	Noncanonical	rs10402156	ENST00000299505.6.uORF_GTG.3	ENSG00000166398	NA19099	-0.00856487544949167	1
14	Noncanonical	rs10402156	ENST00000299505.6.uORF_GTG.3	ENSG00000166398	NA19102	0.113315241622695	0
14	Noncanonical	rs10402156	ENST00000299505.6.uORF_GTG.3	ENSG00000166398	NA19108	0.184899336278788	0
14	Noncanonical	rs10402156	ENST00000299505.6.uORF_GTG.3	ENSG00000166398	NA19114	0.374360515578835	0
14	Noncanonical	rs10402156	ENST00000299505.6.uORF_GTG.3	ENSG00000166398	NA19116	0.338167309223368	0
14	Noncanonical	rs10402156	ENST00000299505.6.uORF_GTG.3	ENSG00000166398	NA19119	0.552744454062025	0
14	Noncanonical	rs10402156	ENST00000299505.6.uORF_GTG.3	ENSG00000166398	NA19130	-0.045372161890662	0
14	Noncanonical	rs10402156	ENST00000299505.6.uORF_GTG.3	ENSG00000166398	NA19131	-0.808043661343829	0
14	Noncanonical	rs10402156	ENST00000299505.6.uORF_GTG.3	ENSG00000166398	NA19137	0.991415678910696	0
14	Noncanonical	rs10402156	ENST00000299505.6.uORF_GTG.3	ENSG00000166398	NA19138	0.364066999339157	0
14	Noncanonical	rs10402156	ENST00000299505.6.uORF_GTG.3	ENSG00000166398	NA19141	-2.81407404708292	0
14	Noncanonical	rs10402156	ENST00000299505.6.uORF_GTG.3	ENSG00000166398	NA19143	-1.55168206380631	0
14	Noncanonical	rs10402156	ENST00000299505.6.uORF_GTG.3	ENSG00000166398	NA19144	-0.869208933729274	0
14	Noncanonical	rs10402156	ENST00000299505.6.uORF_GTG.3	ENSG00000166398	NA19147	0.402079995551859	1
14	Noncanonical	rs10402156	ENST00000299505.6.uORF_GTG.3	ENSG00000166398	NA19152	2.25534916902886	1
14	Noncanonical	rs10402156	ENST00000299505.6.uORF_GTG.3	ENSG00000166398	NA19153	0.296155138484195	0
14	Noncanonical	rs10402156	ENST00000299505.6.uORF_GTG.3	ENSG00000166398	NA19159	-1.55208872576217	1
14	Noncanonical	rs10402156	ENST00000299505.6.uORF_GTG.3	ENSG00000166398	NA19160	-0.664870809395717	0
14	Noncanonical	rs10402156	ENST00000299505.6.uORF_GTG.3	ENSG00000166398	NA19171	-0.0748738287960359	1
14	Noncanonical	rs10402156	ENST00000299505.6.uORF_GTG.3	ENSG00000166398	NA19172	0.251080053666104	0
14	Noncanonical	rs10402156	ENST00000299505.6.uORF_GTG.3	ENSG00000166398	NA19190	1.38500848093011	1
14	Noncanonical	rs10402156	ENST00000299505.6.uORF_GTG.3	ENSG00000166398	NA19200	0.429034407911524	1
14	Noncanonical	rs10402156	ENST00000299505.6.uORF_GTG.3	ENSG00000166398	NA19201	-0.121482969347142	0
14	Noncanonical	rs10402156	ENST00000299505.6.uORF_GTG.3	ENSG00000166398	NA19204	0.13943256259081	0
14	Noncanonical	rs10402156	ENST00000299505.6.uORF_GTG.3	ENSG00000166398	NA19207	0.459017651127578	0
14	Noncanonical	rs10402156	ENST00000299505.6.uORF_GTG.3	ENSG00000166398	NA19209	-0.0729744532820261	0
14	Noncanonical	rs10402156	ENST00000299505.6.uORF_GTG.3	ENSG00000166398	NA19210	-0.020618852471164	0
14	Noncanonical	rs10402156	ENST00000299505.6.uORF_GTG.3	ENSG00000166398	NA19222	-0.0598246950432807	0
14	Noncanonical	rs10402156	ENST00000299505.6.uORF_GTG.3	ENSG00000166398	NA19225	0.465537913055215	1
14	Noncanonical	rs10402156	ENST00000299505.6.uORF_GTG.3	ENSG00000166398	NA19238	0.382038197445791	0
14	Noncanonical	rs10402156	ENST00000299505.6.uORF_GTG.3	ENSG00000166398	NA19239	-0.00522618630949577	0
14	Noncanonical	rs10402156	ENST00000299505.6.uORF_GTG.3	ENSG00000166398	NA19257	0.0491636526621875	1
15	Noncanonical	rs10412757	ENST00000462990.1.uORF_CTG.7	ENSG00000105568	NA18486	0.946807085001747	0
15	Noncanonical	rs10412757	ENST00000462990.1.uORF_CTG.7	ENSG00000105568	NA18498	0.37326940864332	0
15	Noncanonical	rs10412757	ENST00000462990.1.uORF_CTG.7	ENSG00000105568	NA18499	-1.69516249473211	0
15	Noncanonical	rs10412757	ENST00000462990.1.uORF_CTG.7	ENSG00000105568	NA18501	0.197952043913233	0
15	Noncanonical	rs10412757	ENST00000462990.1.uORF_CTG.7	ENSG00000105568	NA18502	-1.55272746936773	0
15	Noncanonical	rs10412757	ENST00000462990.1.uORF_CTG.7	ENSG00000105568	NA18504	1.58275461303981	0
15	Noncanonical	rs10412757	ENST00000462990.1.uORF_CTG.7	ENSG00000105568	NA18505	0.369907303496951	0
15	Noncanonical	rs10412757	ENST00000462990.1.uORF_CTG.7	ENSG00000105568	NA18507	-0.93258333028814	0
15	Noncanonical	rs10412757	ENST00000462990.1.uORF_CTG.7	ENSG00000105568	NA18508	-0.243569934655636	0
15	Noncanonical	rs10412757	ENST00000462990.1.uORF_CTG.7	ENSG00000105568	NA18510	-0.340026238830218	0
15	Noncanonical	rs10412757	ENST00000462990.1.uORF_CTG.7	ENSG00000105568	NA18511	0.451006004894681	0
15	Noncanonical	rs10412757	ENST00000462990.1.uORF_CTG.7	ENSG00000105568	NA18516	-0.191338170926443	1
15	Noncanonical	rs10412757	ENST00000462990.1.uORF_CTG.7	ENSG00000105568	NA18517	-1.32177065917144	0
15	Noncanonical	rs10412757	ENST00000462990.1.uORF_CTG.7	ENSG00000105568	NA18519	0.810820094947429	0
15	Noncanonical	rs10412757	ENST00000462990.1.uORF_CTG.7	ENSG00000105568	NA18520	0.133477504134075	0
15	Noncanonical	rs10412757	ENST00000462990.1.uORF_CTG.7	ENSG00000105568	NA18522	-0.763130398954378	0
15	Noncanonical	rs10412757	ENST00000462990.1.uORF_CTG.7	ENSG00000105568	NA18523	-0.239153379652224	0
15	Noncanonical	rs10412757	ENST00000462990.1.uORF_CTG.7	ENSG00000105568	NA18853	2.69744653840999	0
15	Noncanonical	rs10412757	ENST00000462990.1.uORF_CTG.7	ENSG00000105568	NA18856	-0.243918140661503	0
15	Noncanonical	rs10412757	ENST00000462990.1.uORF_CTG.7	ENSG00000105568	NA18858	0.140097101239982	1
15	Noncanonical	rs10412757	ENST00000462990.1.uORF_CTG.7	ENSG00000105568	NA18861	-0.385405263227153	0
15	Noncanonical	rs10412757	ENST00000462990.1.uORF_CTG.7	ENSG00000105568	NA18870	-0.510185479715265	0
15	Noncanonical	rs10412757	ENST00000462990.1.uORF_CTG.7	ENSG00000105568	NA18909	-0.692912441371465	0
15	Noncanonical	rs10412757	ENST00000462990.1.uORF_CTG.7	ENSG00000105568	NA18912	-1.04367236983536	0
15	Noncanonical	rs10412757	ENST00000462990.1.uORF_CTG.7	ENSG00000105568	NA18916	-1.06624045024805	0
15	Noncanonical	rs10412757	ENST00000462990.1.uORF_CTG.7	ENSG00000105568	NA19092	0.376824566428925	0
15	Noncanonical	rs10412757	ENST00000462990.1.uORF_CTG.7	ENSG00000105568	NA19093	-1.45373067810424	1
15	Noncanonical	rs10412757	ENST00000462990.1.uORF_CTG.7	ENSG00000105568	NA19098	0.356887241568972	1
15	Noncanonical	rs10412757	ENST00000462990.1.uORF_CTG.7	ENSG00000105568	NA19099	-0.252592178499913	0
15	Noncanonical	rs10412757	ENST00000462990.1.uORF_CTG.7	ENSG00000105568	NA19102	0.0789744326683933	0
15	Noncanonical	rs10412757	ENST00000462990.1.uORF_CTG.7	ENSG00000105568	NA19108	1.0966676788793	0
15	Noncanonical	rs10412757	ENST00000462990.1.uORF_CTG.7	ENSG00000105568	NA19114	0.346549763121697	0
15	Noncanonical	rs10412757	ENST00000462990.1.uORF_CTG.7	ENSG00000105568	NA19116	1.20795507645878	0
15	Noncanonical	rs10412757	ENST00000462990.1.uORF_CTG.7	ENSG00000105568	NA19119	2.07832609346136	1
15	Noncanonical	rs10412757	ENST00000462990.1.uORF_CTG.7	ENSG00000105568	NA19130	-0.785705621894585	1
15	Noncanonical	rs10412757	ENST00000462990.1.uORF_CTG.7	ENSG00000105568	NA19131	-0.834445097515621	1
15	Noncanonical	rs10412757	ENST00000462990.1.uORF_CTG.7	ENSG00000105568	NA19137	-1.04908047053693	0
15	Noncanonical	rs10412757	ENST00000462990.1.uORF_CTG.7	ENSG00000105568	NA19138	1.0914210749496	0
15	Noncanonical	rs10412757	ENST00000462990.1.uORF_CTG.7	ENSG00000105568	NA19141	-1.55147370921714	0
15	Noncanonical	rs10412757	ENST00000462990.1.uORF_CTG.7	ENSG00000105568	NA19143	-1.85092033527939	0
15	Noncanonical	rs10412757	ENST00000462990.1.uORF_CTG.7	ENSG00000105568	NA19144	0.607781332822858	0
15	Noncanonical	rs10412757	ENST00000462990.1.uORF_CTG.7	ENSG00000105568	NA19147	1.89696249243115	0
15	Noncanonical	rs10412757	ENST00000462990.1.uORF_CTG.7	ENSG00000105568	NA19152	-0.381205088097355	0
15	Noncanonical	rs10412757	ENST00000462990.1.uORF_CTG.7	ENSG00000105568	NA19153	-0.322531065291822	0
15	Noncanonical	rs10412757	ENST00000462990.1.uORF_CTG.7	ENSG00000105568	NA19159	0.525116948193975	0
15	Noncanonical	rs10412757	ENST00000462990.1.uORF_CTG.7	ENSG00000105568	NA19160	0.266283449488116	0
15	Noncanonical	rs10412757	ENST00000462990.1.uORF_CTG.7	ENSG00000105568	NA19171	-0.365858452112228	0
15	Noncanonical	rs10412757	ENST00000462990.1.uORF_CTG.7	ENSG00000105568	NA19172	0.10336093925537	0
15	Noncanonical	rs10412757	ENST00000462990.1.uORF_CTG.7	ENSG00000105568	NA19190	2.03798029747694	0
15	Noncanonical	rs10412757	ENST00000462990.1.uORF_CTG.7	ENSG00000105568	NA19200	-0.464760447215762	1
15	Noncanonical	rs10412757	ENST00000462990.1.uORF_CTG.7	ENSG00000105568	NA19201	0.00791676902352619	0
15	Noncanonical	rs10412757	ENST00000462990.1.uORF_CTG.7	ENSG00000105568	NA19204	-0.994918313248628	0
15	Noncanonical	rs10412757	ENST00000462990.1.uORF_CTG.7	ENSG00000105568	NA19207	-0.401315941964564	0
15	Noncanonical	rs10412757	ENST00000462990.1.uORF_CTG.7	ENSG00000105568	NA19209	0.515479288883258	0
15	Noncanonical	rs10412757	ENST00000462990.1.uORF_CTG.7	ENSG00000105568	NA19210	1.06600529204331	0
15	Noncanonical	rs10412757	ENST00000462990.1.uORF_CTG.7	ENSG00000105568	NA19222	-0.967043900564362	0
15	Noncanonical	rs10412757	ENST00000462990.1.uORF_CTG.7	ENSG00000105568	NA19225	1.84431755888422	0
15	Noncanonical	rs10412757	ENST00000462990.1.uORF_CTG.7	ENSG00000105568	NA19238	-0.239639406657448	0
15	Noncanonical	rs10412757	ENST00000462990.1.uORF_CTG.7	ENSG00000105568	NA19239	-0.319931507318171	0
15	Noncanonical	rs10412757	ENST00000462990.1.uORF_CTG.7	ENSG00000105568	NA19257	0.248600441394288	0
16	Noncanonical	rs10417488	ENST00000598962.1.uORF_CTG.13	ENSG00000105223	NA18486	0.967666794452571	2
16	Noncanonical	rs10417488	ENST00000598962.1.uORF_CTG.13	ENSG00000105223	NA18498	1.17678173177161	0
16	Noncanonical	rs10417488	ENST00000598962.1.uORF_CTG.13	ENSG00000105223	NA18499	-0.529256297003534	0
16	Noncanonical	rs10417488	ENST00000598962.1.uORF_CTG.13	ENSG00000105223	NA18501	1.73729754260816	2
16	Noncanonical	rs10417488	ENST00000598962.1.uORF_CTG.13	ENSG00000105223	NA18502	0.106626985471594	2
16	Noncanonical	rs10417488	ENST00000598962.1.uORF_CTG.13	ENSG00000105223	NA18504	-0.555176185886025	0
16	Noncanonical	rs10417488	ENST00000598962.1.uORF_CTG.13	ENSG00000105223	NA18505	0.220526488923411	2
16	Noncanonical	rs10417488	ENST00000598962.1.uORF_CTG.13	ENSG00000105223	NA18507	-0.290688096852297	1
16	Noncanonical	rs10417488	ENST00000598962.1.uORF_CTG.13	ENSG00000105223	NA18508	-1.76819290705668	1
16	Noncanonical	rs10417488	ENST00000598962.1.uORF_CTG.13	ENSG00000105223	NA18510	0.287174916487326	1
16	Noncanonical	rs10417488	ENST00000598962.1.uORF_CTG.13	ENSG00000105223	NA18511	0.586904225995293	1
16	Noncanonical	rs10417488	ENST00000598962.1.uORF_CTG.13	ENSG00000105223	NA18516	-1.28076301657738	1
16	Noncanonical	rs10417488	ENST00000598962.1.uORF_CTG.13	ENSG00000105223	NA18517	-0.665765009716916	2
16	Noncanonical	rs10417488	ENST00000598962.1.uORF_CTG.13	ENSG00000105223	NA18519	0.275231775918156	1
16	Noncanonical	rs10417488	ENST00000598962.1.uORF_CTG.13	ENSG00000105223	NA18520	0.660423131084516	2
16	Noncanonical	rs10417488	ENST00000598962.1.uORF_CTG.13	ENSG00000105223	NA18522	-0.798556603858203	1
16	Noncanonical	rs10417488	ENST00000598962.1.uORF_CTG.13	ENSG00000105223	NA18523	0.787856736533491	2
16	Noncanonical	rs10417488	ENST00000598962.1.uORF_CTG.13	ENSG00000105223	NA18853	-1.36360276587551	2
16	Noncanonical	rs10417488	ENST00000598962.1.uORF_CTG.13	ENSG00000105223	NA18856	-0.146552739172416	2
16	Noncanonical	rs10417488	ENST00000598962.1.uORF_CTG.13	ENSG00000105223	NA18858	-0.65147566768886	1
16	Noncanonical	rs10417488	ENST00000598962.1.uORF_CTG.13	ENSG00000105223	NA18861	-0.465898852636651	2
16	Noncanonical	rs10417488	ENST00000598962.1.uORF_CTG.13	ENSG00000105223	NA18870	-0.117375391672296	2
16	Noncanonical	rs10417488	ENST00000598962.1.uORF_CTG.13	ENSG00000105223	NA18909	-0.866752668653545	2
16	Noncanonical	rs10417488	ENST00000598962.1.uORF_CTG.13	ENSG00000105223	NA18912	-0.497893967255616	2
16	Noncanonical	rs10417488	ENST00000598962.1.uORF_CTG.13	ENSG00000105223	NA18916	-1.22202807641479	2
16	Noncanonical	rs10417488	ENST00000598962.1.uORF_CTG.13	ENSG00000105223	NA19092	0.602458509508089	2
16	Noncanonical	rs10417488	ENST00000598962.1.uORF_CTG.13	ENSG00000105223	NA19093	0.114153416782292	2
16	Noncanonical	rs10417488	ENST00000598962.1.uORF_CTG.13	ENSG00000105223	NA19098	-0.000842578865657901	2
16	Noncanonical	rs10417488	ENST00000598962.1.uORF_CTG.13	ENSG00000105223	NA19099	-1.15125046506888	2
16	Noncanonical	rs10417488	ENST00000598962.1.uORF_CTG.13	ENSG00000105223	NA19102	0.377474805313699	1
16	Noncanonical	rs10417488	ENST00000598962.1.uORF_CTG.13	ENSG00000105223	NA19108	0.148700480793805	2
16	Noncanonical	rs10417488	ENST00000598962.1.uORF_CTG.13	ENSG00000105223	NA19114	-0.217873630539429	1
16	Noncanonical	rs10417488	ENST00000598962.1.uORF_CTG.13	ENSG00000105223	NA19116	-0.96927789705208	1
16	Noncanonical	rs10417488	ENST00000598962.1.uORF_CTG.13	ENSG00000105223	NA19119	0.329418978902275	1
16	Noncanonical	rs10417488	ENST00000598962.1.uORF_CTG.13	ENSG00000105223	NA19130	-0.0454927074415702	1
16	Noncanonical	rs10417488	ENST00000598962.1.uORF_CTG.13	ENSG00000105223	NA19131	0.481320056381939	2
16	Noncanonical	rs10417488	ENST00000598962.1.uORF_CTG.13	ENSG00000105223	NA19137	-0.222761023492353	2
16	Noncanonical	rs10417488	ENST00000598962.1.uORF_CTG.13	ENSG00000105223	NA19138	0.578833534579483	2
16	Noncanonical	rs10417488	ENST00000598962.1.uORF_CTG.13	ENSG00000105223	NA19141	-0.52708007096663	2
16	Noncanonical	rs10417488	ENST00000598962.1.uORF_CTG.13	ENSG00000105223	NA19143	0.0869224313807103	2
16	Noncanonical	rs10417488	ENST00000598962.1.uORF_CTG.13	ENSG00000105223	NA19144	0.483755764709757	2
16	Noncanonical	rs10417488	ENST00000598962.1.uORF_CTG.13	ENSG00000105223	NA19147	-0.725063773087801	2
16	Noncanonical	rs10417488	ENST00000598962.1.uORF_CTG.13	ENSG00000105223	NA19152	2.03639363715222	2
16	Noncanonical	rs10417488	ENST00000598962.1.uORF_CTG.13	ENSG00000105223	NA19153	0.32281922103987	1
16	Noncanonical	rs10417488	ENST00000598962.1.uORF_CTG.13	ENSG00000105223	NA19159	0.254738485964322	2
16	Noncanonical	rs10417488	ENST00000598962.1.uORF_CTG.13	ENSG00000105223	NA19160	-2.18359987798357	2
16	Noncanonical	rs10417488	ENST00000598962.1.uORF_CTG.13	ENSG00000105223	NA19171	1.08833123846145	2
16	Noncanonical	rs10417488	ENST00000598962.1.uORF_CTG.13	ENSG00000105223	NA19172	0.754023881722119	1
16	Noncanonical	rs10417488	ENST00000598962.1.uORF_CTG.13	ENSG00000105223	NA19190	2.14891738691392	1
16	Noncanonical	rs10417488	ENST00000598962.1.uORF_CTG.13	ENSG00000105223	NA19200	1.33521752657691	1
16	Noncanonical	rs10417488	ENST00000598962.1.uORF_CTG.13	ENSG00000105223	NA19201	0.787977324782656	2
16	Noncanonical	rs10417488	ENST00000598962.1.uORF_CTG.13	ENSG00000105223	NA19204	-1.05300407786737	1
16	Noncanonical	rs10417488	ENST00000598962.1.uORF_CTG.13	ENSG00000105223	NA19207	-0.181704166673049	2
16	Noncanonical	rs10417488	ENST00000598962.1.uORF_CTG.13	ENSG00000105223	NA19209	-0.294121433804222	2
16	Noncanonical	rs10417488	ENST00000598962.1.uORF_CTG.13	ENSG00000105223	NA19210	1.23016076673031	2
16	Noncanonical	rs10417488	ENST00000598962.1.uORF_CTG.13	ENSG00000105223	NA19222	-0.44979180548999	2
16	Noncanonical	rs10417488	ENST00000598962.1.uORF_CTG.13	ENSG00000105223	NA19225	0.589986476527163	2
16	Noncanonical	rs10417488	ENST00000598962.1.uORF_CTG.13	ENSG00000105223	NA19238	0.787256773900013	1
16	Noncanonical	rs10417488	ENST00000598962.1.uORF_CTG.13	ENSG00000105223	NA19239	1.38585906621943	2
16	Noncanonical	rs10417488	ENST00000598962.1.uORF_CTG.13	ENSG00000105223	NA19257	-3.48936833893525	2
17	Noncanonical	rs10418737	ENST00000462990.1.uORF_CTG.23	ENSG00000105568	NA18486	0.946807085001747	0
17	Noncanonical	rs10418737	ENST00000462990.1.uORF_CTG.23	ENSG00000105568	NA18498	0.37326940864332	0
17	Noncanonical	rs10418737	ENST00000462990.1.uORF_CTG.23	ENSG00000105568	NA18499	-1.69516249473211	0
17	Noncanonical	rs10418737	ENST00000462990.1.uORF_CTG.23	ENSG00000105568	NA18501	0.197952043913233	0
17	Noncanonical	rs10418737	ENST00000462990.1.uORF_CTG.23	ENSG00000105568	NA18502	-1.55272746936773	0
17	Noncanonical	rs10418737	ENST00000462990.1.uORF_CTG.23	ENSG00000105568	NA18504	1.58275461303981	0
17	Noncanonical	rs10418737	ENST00000462990.1.uORF_CTG.23	ENSG00000105568	NA18505	0.369907303496951	0
17	Noncanonical	rs10418737	ENST00000462990.1.uORF_CTG.23	ENSG00000105568	NA18507	-0.93258333028814	0
17	Noncanonical	rs10418737	ENST00000462990.1.uORF_CTG.23	ENSG00000105568	NA18508	-0.243569934655636	0
17	Noncanonical	rs10418737	ENST00000462990.1.uORF_CTG.23	ENSG00000105568	NA18510	-0.340026238830218	0
17	Noncanonical	rs10418737	ENST00000462990.1.uORF_CTG.23	ENSG00000105568	NA18511	0.451006004894681	0
17	Noncanonical	rs10418737	ENST00000462990.1.uORF_CTG.23	ENSG00000105568	NA18516	-0.191338170926443	1
17	Noncanonical	rs10418737	ENST00000462990.1.uORF_CTG.23	ENSG00000105568	NA18517	-1.32177065917144	0
17	Noncanonical	rs10418737	ENST00000462990.1.uORF_CTG.23	ENSG00000105568	NA18519	0.810820094947429	0
17	Noncanonical	rs10418737	ENST00000462990.1.uORF_CTG.23	ENSG00000105568	NA18520	0.133477504134075	0
17	Noncanonical	rs10418737	ENST00000462990.1.uORF_CTG.23	ENSG00000105568	NA18522	-0.763130398954378	0
17	Noncanonical	rs10418737	ENST00000462990.1.uORF_CTG.23	ENSG00000105568	NA18523	-0.239153379652224	0
17	Noncanonical	rs10418737	ENST00000462990.1.uORF_CTG.23	ENSG00000105568	NA18853	2.69744653840999	0
17	Noncanonical	rs10418737	ENST00000462990.1.uORF_CTG.23	ENSG00000105568	NA18856	-0.243918140661503	0
17	Noncanonical	rs10418737	ENST00000462990.1.uORF_CTG.23	ENSG00000105568	NA18858	0.140097101239982	1
17	Noncanonical	rs10418737	ENST00000462990.1.uORF_CTG.23	ENSG00000105568	NA18861	-0.385405263227153	0
17	Noncanonical	rs10418737	ENST00000462990.1.uORF_CTG.23	ENSG00000105568	NA18870	-0.510185479715265	0
17	Noncanonical	rs10418737	ENST00000462990.1.uORF_CTG.23	ENSG00000105568	NA18909	-0.692912441371465	0
17	Noncanonical	rs10418737	ENST00000462990.1.uORF_CTG.23	ENSG00000105568	NA18912	-1.04367236983536	0
17	Noncanonical	rs10418737	ENST00000462990.1.uORF_CTG.23	ENSG00000105568	NA18916	-1.06624045024805	0
17	Noncanonical	rs10418737	ENST00000462990.1.uORF_CTG.23	ENSG00000105568	NA19092	0.376824566428925	0
17	Noncanonical	rs10418737	ENST00000462990.1.uORF_CTG.23	ENSG00000105568	NA19093	-1.45373067810424	1
17	Noncanonical	rs10418737	ENST00000462990.1.uORF_CTG.23	ENSG00000105568	NA19098	0.356887241568972	1
17	Noncanonical	rs10418737	ENST00000462990.1.uORF_CTG.23	ENSG00000105568	NA19099	-0.252592178499913	0
17	Noncanonical	rs10418737	ENST00000462990.1.uORF_CTG.23	ENSG00000105568	NA19102	0.0789744326683933	0
17	Noncanonical	rs10418737	ENST00000462990.1.uORF_CTG.23	ENSG00000105568	NA19108	1.0966676788793	0
17	Noncanonical	rs10418737	ENST00000462990.1.uORF_CTG.23	ENSG00000105568	NA19114	0.346549763121697	0
17	Noncanonical	rs10418737	ENST00000462990.1.uORF_CTG.23	ENSG00000105568	NA19116	1.20795507645878	0
17	Noncanonical	rs10418737	ENST00000462990.1.uORF_CTG.23	ENSG00000105568	NA19119	2.07832609346136	1
17	Noncanonical	rs10418737	ENST00000462990.1.uORF_CTG.23	ENSG00000105568	NA19130	-0.785705621894585	1
17	Noncanonical	rs10418737	ENST00000462990.1.uORF_CTG.23	ENSG00000105568	NA19131	-0.834445097515621	1
17	Noncanonical	rs10418737	ENST00000462990.1.uORF_CTG.23	ENSG00000105568	NA19137	-1.04908047053693	0
17	Noncanonical	rs10418737	ENST00000462990.1.uORF_CTG.23	ENSG00000105568	NA19138	1.0914210749496	0
17	Noncanonical	rs10418737	ENST00000462990.1.uORF_CTG.23	ENSG00000105568	NA19141	-1.55147370921714	0
17	Noncanonical	rs10418737	ENST00000462990.1.uORF_CTG.23	ENSG00000105568	NA19143	-1.85092033527939	0
17	Noncanonical	rs10418737	ENST00000462990.1.uORF_CTG.23	ENSG00000105568	NA19144	0.607781332822858	0
17	Noncanonical	rs10418737	ENST00000462990.1.uORF_CTG.23	ENSG00000105568	NA19147	1.89696249243115	0
17	Noncanonical	rs10418737	ENST00000462990.1.uORF_CTG.23	ENSG00000105568	NA19152	-0.381205088097355	0
17	Noncanonical	rs10418737	ENST00000462990.1.uORF_CTG.23	ENSG00000105568	NA19153	-0.322531065291822	0
17	Noncanonical	rs10418737	ENST00000462990.1.uORF_CTG.23	ENSG00000105568	NA19159	0.525116948193975	0
17	Noncanonical	rs10418737	ENST00000462990.1.uORF_CTG.23	ENSG00000105568	NA19160	0.266283449488116	0
17	Noncanonical	rs10418737	ENST00000462990.1.uORF_CTG.23	ENSG00000105568	NA19171	-0.365858452112228	0
17	Noncanonical	rs10418737	ENST00000462990.1.uORF_CTG.23	ENSG00000105568	NA19172	0.10336093925537	0
17	Noncanonical	rs10418737	ENST00000462990.1.uORF_CTG.23	ENSG00000105568	NA19190	2.03798029747694	0
17	Noncanonical	rs10418737	ENST00000462990.1.uORF_CTG.23	ENSG00000105568	NA19200	-0.464760447215762	1
17	Noncanonical	rs10418737	ENST00000462990.1.uORF_CTG.23	ENSG00000105568	NA19201	0.00791676902352619	0
17	Noncanonical	rs10418737	ENST00000462990.1.uORF_CTG.23	ENSG00000105568	NA19204	-0.994918313248628	0
17	Noncanonical	rs10418737	ENST00000462990.1.uORF_CTG.23	ENSG00000105568	NA19207	-0.401315941964564	0
17	Noncanonical	rs10418737	ENST00000462990.1.uORF_CTG.23	ENSG00000105568	NA19209	0.515479288883258	0
17	Noncanonical	rs10418737	ENST00000462990.1.uORF_CTG.23	ENSG00000105568	NA19210	1.06600529204331	0
17	Noncanonical	rs10418737	ENST00000462990.1.uORF_CTG.23	ENSG00000105568	NA19222	-0.967043900564362	0
17	Noncanonical	rs10418737	ENST00000462990.1.uORF_CTG.23	ENSG00000105568	NA19225	1.84431755888422	0
17	Noncanonical	rs10418737	ENST00000462990.1.uORF_CTG.23	ENSG00000105568	NA19238	-0.239639406657448	0
17	Noncanonical	rs10418737	ENST00000462990.1.uORF_CTG.23	ENSG00000105568	NA19239	-0.319931507318171	0
17	Noncanonical	rs10418737	ENST00000462990.1.uORF_CTG.23	ENSG00000105568	NA19257	0.248600441394288	0
18	Noncanonical	rs10420252	ENST00000246554.3.uORF_CTG.2	ENSG00000126267	NA18486	1.98957916919168	0
18	Noncanonical	rs10420252	ENST00000246554.3.uORF_CTG.2	ENSG00000126267	NA18498	-0.177466639937954	0
18	Noncanonical	rs10420252	ENST00000246554.3.uORF_CTG.2	ENSG00000126267	NA18499	-0.71204340407328	0
18	Noncanonical	rs10420252	ENST00000246554.3.uORF_CTG.2	ENSG00000126267	NA18501	0.943349355681359	0
18	Noncanonical	rs10420252	ENST00000246554.3.uORF_CTG.2	ENSG00000126267	NA18502	0.240181629834202	0
18	Noncanonical	rs10420252	ENST00000246554.3.uORF_CTG.2	ENSG00000126267	NA18504	1.32053477127199	0
18	Noncanonical	rs10420252	ENST00000246554.3.uORF_CTG.2	ENSG00000126267	NA18505	0.0385483829251716	1
18	Noncanonical	rs10420252	ENST00000246554.3.uORF_CTG.2	ENSG00000126267	NA18507	-0.0520533642034624	0
18	Noncanonical	rs10420252	ENST00000246554.3.uORF_CTG.2	ENSG00000126267	NA18508	-0.664618106198825	0
18	Noncanonical	rs10420252	ENST00000246554.3.uORF_CTG.2	ENSG00000126267	NA18510	-0.131984933161413	0
18	Noncanonical	rs10420252	ENST00000246554.3.uORF_CTG.2	ENSG00000126267	NA18511	-0.604812583134615	0
18	Noncanonical	rs10420252	ENST00000246554.3.uORF_CTG.2	ENSG00000126267	NA18516	-0.534754963212731	1
18	Noncanonical	rs10420252	ENST00000246554.3.uORF_CTG.2	ENSG00000126267	NA18517	0.29745598828768	1
18	Noncanonical	rs10420252	ENST00000246554.3.uORF_CTG.2	ENSG00000126267	NA18519	-0.0971137269101746	0
18	Noncanonical	rs10420252	ENST00000246554.3.uORF_CTG.2	ENSG00000126267	NA18520	-1.60178299203409	0
18	Noncanonical	rs10420252	ENST00000246554.3.uORF_CTG.2	ENSG00000126267	NA18522	0.680002191891307	1
18	Noncanonical	rs10420252	ENST00000246554.3.uORF_CTG.2	ENSG00000126267	NA18523	0.306524650549145	0
18	Noncanonical	rs10420252	ENST00000246554.3.uORF_CTG.2	ENSG00000126267	NA18853	-1.84790130316421	0
18	Noncanonical	rs10420252	ENST00000246554.3.uORF_CTG.2	ENSG00000126267	NA18856	0.799782058305241	0
18	Noncanonical	rs10420252	ENST00000246554.3.uORF_CTG.2	ENSG00000126267	NA18858	-0.512561917217207	0
18	Noncanonical	rs10420252	ENST00000246554.3.uORF_CTG.2	ENSG00000126267	NA18861	0.216823621877608	1
18	Noncanonical	rs10420252	ENST00000246554.3.uORF_CTG.2	ENSG00000126267	NA18870	-0.203441250519294	0
18	Noncanonical	rs10420252	ENST00000246554.3.uORF_CTG.2	ENSG00000126267	NA18909	-1.5593165476149	0
18	Noncanonical	rs10420252	ENST00000246554.3.uORF_CTG.2	ENSG00000126267	NA18912	-1.51008156413605	0
18	Noncanonical	rs10420252	ENST00000246554.3.uORF_CTG.2	ENSG00000126267	NA18916	0.0897286134641144	0
18	Noncanonical	rs10420252	ENST00000246554.3.uORF_CTG.2	ENSG00000126267	NA19092	1.35582639777852	0
18	Noncanonical	rs10420252	ENST00000246554.3.uORF_CTG.2	ENSG00000126267	NA19093	0.420589893872131	1
18	Noncanonical	rs10420252	ENST00000246554.3.uORF_CTG.2	ENSG00000126267	NA19098	0.517108405867568	0
18	Noncanonical	rs10420252	ENST00000246554.3.uORF_CTG.2	ENSG00000126267	NA19099	0.193582148225941	0
18	Noncanonical	rs10420252	ENST00000246554.3.uORF_CTG.2	ENSG00000126267	NA19102	-0.0449395274104352	0
18	Noncanonical	rs10420252	ENST00000246554.3.uORF_CTG.2	ENSG00000126267	NA19108	-0.55974642947493	0
18	Noncanonical	rs10420252	ENST00000246554.3.uORF_CTG.2	ENSG00000126267	NA19114	-2.68791880466837	0
18	Noncanonical	rs10420252	ENST00000246554.3.uORF_CTG.2	ENSG00000126267	NA19116	0.541477074717332	1
18	Noncanonical	rs10420252	ENST00000246554.3.uORF_CTG.2	ENSG00000126267	NA19119	-0.434254680092009	1
18	Noncanonical	rs10420252	ENST00000246554.3.uORF_CTG.2	ENSG00000126267	NA19130	-0.349664224522259	1
18	Noncanonical	rs10420252	ENST00000246554.3.uORF_CTG.2	ENSG00000126267	NA19131	-0.967868337539593	0
18	Noncanonical	rs10420252	ENST00000246554.3.uORF_CTG.2	ENSG00000126267	NA19137	1.05723671077398	0
18	Noncanonical	rs10420252	ENST00000246554.3.uORF_CTG.2	ENSG00000126267	NA19138	0.696934217249426	0
18	Noncanonical	rs10420252	ENST00000246554.3.uORF_CTG.2	ENSG00000126267	NA19141	1.66443729104451	0
18	Noncanonical	rs10420252	ENST00000246554.3.uORF_CTG.2	ENSG00000126267	NA19143	-0.964344974648547	0
18	Noncanonical	rs10420252	ENST00000246554.3.uORF_CTG.2	ENSG00000126267	NA19144	0.918300714187789	1
18	Noncanonical	rs10420252	ENST00000246554.3.uORF_CTG.2	ENSG00000126267	NA19147	-1.21383090009175	0
18	Noncanonical	rs10420252	ENST00000246554.3.uORF_CTG.2	ENSG00000126267	NA19152	0.548279367373288	0
18	Noncanonical	rs10420252	ENST00000246554.3.uORF_CTG.2	ENSG00000126267	NA19153	0.407230314755308	0
18	Noncanonical	rs10420252	ENST00000246554.3.uORF_CTG.2	ENSG00000126267	NA19159	2.41255260791697	0
18	Noncanonical	rs10420252	ENST00000246554.3.uORF_CTG.2	ENSG00000126267	NA19160	-0.970982965624805	1
18	Noncanonical	rs10420252	ENST00000246554.3.uORF_CTG.2	ENSG00000126267	NA19171	1.16878738123414	0
18	Noncanonical	rs10420252	ENST00000246554.3.uORF_CTG.2	ENSG00000126267	NA19172	-0.0984663008009052	0
18	Noncanonical	rs10420252	ENST00000246554.3.uORF_CTG.2	ENSG00000126267	NA19190	-0.905053367561948	0
18	Noncanonical	rs10420252	ENST00000246554.3.uORF_CTG.2	ENSG00000126267	NA19200	0.834502802903659	1
18	Noncanonical	rs10420252	ENST00000246554.3.uORF_CTG.2	ENSG00000126267	NA19201	-0.402692660135806	0
18	Noncanonical	rs10420252	ENST00000246554.3.uORF_CTG.2	ENSG00000126267	NA19204	0.806026072323389	0
18	Noncanonical	rs10420252	ENST00000246554.3.uORF_CTG.2	ENSG00000126267	NA19207	0.838989688305098	0
18	Noncanonical	rs10420252	ENST00000246554.3.uORF_CTG.2	ENSG00000126267	NA19209	-0.657544014591703	0
18	Noncanonical	rs10420252	ENST00000246554.3.uORF_CTG.2	ENSG00000126267	NA19210	0.192906457435753	0
18	Noncanonical	rs10420252	ENST00000246554.3.uORF_CTG.2	ENSG00000126267	NA19222	0.571186560201862	0
18	Noncanonical	rs10420252	ENST00000246554.3.uORF_CTG.2	ENSG00000126267	NA19225	-2.23091781517133	0
18	Noncanonical	rs10420252	ENST00000246554.3.uORF_CTG.2	ENSG00000126267	NA19238	0.764646385828137	0
18	Noncanonical	rs10420252	ENST00000246554.3.uORF_CTG.2	ENSG00000126267	NA19239	0.746890756475449	1
18	Noncanonical	rs10420252	ENST00000246554.3.uORF_CTG.2	ENSG00000126267	NA19257	-0.881843383897131	0
19	Noncanonical	rs10422209	ENST00000263097.4.uORF_ACG.1	ENSG00000064666	NA18486	-1.34123430317718	1
19	Noncanonical	rs10422209	ENST00000263097.4.uORF_ACG.1	ENSG00000064666	NA18498	-1.08274815812008	1
19	Noncanonical	rs10422209	ENST00000263097.4.uORF_ACG.1	ENSG00000064666	NA18499	-0.288176382216224	2
19	Noncanonical	rs10422209	ENST00000263097.4.uORF_ACG.1	ENSG00000064666	NA18501	0.303603062526097	2
19	Noncanonical	rs10422209	ENST00000263097.4.uORF_ACG.1	ENSG00000064666	NA18502	-1.18199614936276	1
19	Noncanonical	rs10422209	ENST00000263097.4.uORF_ACG.1	ENSG00000064666	NA18504	-0.420483517300336	2
19	Noncanonical	rs10422209	ENST00000263097.4.uORF_ACG.1	ENSG00000064666	NA18505	-1.16348918803593	0
19	Noncanonical	rs10422209	ENST00000263097.4.uORF_ACG.1	ENSG00000064666	NA18507	0.353443757967219	2
19	Noncanonical	rs10422209	ENST00000263097.4.uORF_ACG.1	ENSG00000064666	NA18508	0.321786915386103	0
19	Noncanonical	rs10422209	ENST00000263097.4.uORF_ACG.1	ENSG00000064666	NA18510	-0.398153291196459	1
19	Noncanonical	rs10422209	ENST00000263097.4.uORF_ACG.1	ENSG00000064666	NA18511	0.501538041868075	2
19	Noncanonical	rs10422209	ENST00000263097.4.uORF_ACG.1	ENSG00000064666	NA18516	-0.68263580976609	2
19	Noncanonical	rs10422209	ENST00000263097.4.uORF_ACG.1	ENSG00000064666	NA18517	-1.70796390073428	1
19	Noncanonical	rs10422209	ENST00000263097.4.uORF_ACG.1	ENSG00000064666	NA18519	0.9956583579862	0
19	Noncanonical	rs10422209	ENST00000263097.4.uORF_ACG.1	ENSG00000064666	NA18520	-1.90890033131094	1
19	Noncanonical	rs10422209	ENST00000263097.4.uORF_ACG.1	ENSG00000064666	NA18522	-1.30315114890787	1
19	Noncanonical	rs10422209	ENST00000263097.4.uORF_ACG.1	ENSG00000064666	NA18523	-1.18871148689648	0
19	Noncanonical	rs10422209	ENST00000263097.4.uORF_ACG.1	ENSG00000064666	NA18853	0.607660959824151	0
19	Noncanonical	rs10422209	ENST00000263097.4.uORF_ACG.1	ENSG00000064666	NA18856	-0.54531518906701	2
19	Noncanonical	rs10422209	ENST00000263097.4.uORF_ACG.1	ENSG00000064666	NA18858	-0.63381292954553	1
19	Noncanonical	rs10422209	ENST00000263097.4.uORF_ACG.1	ENSG00000064666	NA18861	0.341634277343309	1
19	Noncanonical	rs10422209	ENST00000263097.4.uORF_ACG.1	ENSG00000064666	NA18870	0.405911485739773	1
19	Noncanonical	rs10422209	ENST00000263097.4.uORF_ACG.1	ENSG00000064666	NA18909	0.687689717704571	1
19	Noncanonical	rs10422209	ENST00000263097.4.uORF_ACG.1	ENSG00000064666	NA18912	-0.364273577314927	1
19	Noncanonical	rs10422209	ENST00000263097.4.uORF_ACG.1	ENSG00000064666	NA18916	0.310507456177038	1
19	Noncanonical	rs10422209	ENST00000263097.4.uORF_ACG.1	ENSG00000064666	NA19092	-1.96084800374158	2
19	Noncanonical	rs10422209	ENST00000263097.4.uORF_ACG.1	ENSG00000064666	NA19093	-0.973456716546799	1
19	Noncanonical	rs10422209	ENST00000263097.4.uORF_ACG.1	ENSG00000064666	NA19098	0.375502243487711	0
19	Noncanonical	rs10422209	ENST00000263097.4.uORF_ACG.1	ENSG00000064666	NA19099	1.76906173222479	1
19	Noncanonical	rs10422209	ENST00000263097.4.uORF_ACG.1	ENSG00000064666	NA19102	0.659055294242534	1
19	Noncanonical	rs10422209	ENST00000263097.4.uORF_ACG.1	ENSG00000064666	NA19108	0.942481702807578	0
19	Noncanonical	rs10422209	ENST00000263097.4.uORF_ACG.1	ENSG00000064666	NA19114	0.223027688653324	1
19	Noncanonical	rs10422209	ENST00000263097.4.uORF_ACG.1	ENSG00000064666	NA19116	-0.666455177151389	2
19	Noncanonical	rs10422209	ENST00000263097.4.uORF_ACG.1	ENSG00000064666	NA19119	3.14451689529446	1
19	Noncanonical	rs10422209	ENST00000263097.4.uORF_ACG.1	ENSG00000064666	NA19130	-0.975185684926869	1
19	Noncanonical	rs10422209	ENST00000263097.4.uORF_ACG.1	ENSG00000064666	NA19131	-0.0769447802800718	1
19	Noncanonical	rs10422209	ENST00000263097.4.uORF_ACG.1	ENSG00000064666	NA19137	-0.19853353278485	1
19	Noncanonical	rs10422209	ENST00000263097.4.uORF_ACG.1	ENSG00000064666	NA19138	0.438640453038617	1
19	Noncanonical	rs10422209	ENST00000263097.4.uORF_ACG.1	ENSG00000064666	NA19141	0.585794095130899	1
19	Noncanonical	rs10422209	ENST00000263097.4.uORF_ACG.1	ENSG00000064666	NA19143	-0.0784235585925894	0
19	Noncanonical	rs10422209	ENST00000263097.4.uORF_ACG.1	ENSG00000064666	NA19144	-0.648791030230503	1
19	Noncanonical	rs10422209	ENST00000263097.4.uORF_ACG.1	ENSG00000064666	NA19147	2.00512398606401	2
19	Noncanonical	rs10422209	ENST00000263097.4.uORF_ACG.1	ENSG00000064666	NA19152	0.872675808264596	0
19	Noncanonical	rs10422209	ENST00000263097.4.uORF_ACG.1	ENSG00000064666	NA19153	-0.538484297096962	0
19	Noncanonical	rs10422209	ENST00000263097.4.uORF_ACG.1	ENSG00000064666	NA19159	-0.145438048182262	1
19	Noncanonical	rs10422209	ENST00000263097.4.uORF_ACG.1	ENSG00000064666	NA19160	0.275124574729533	1
19	Noncanonical	rs10422209	ENST00000263097.4.uORF_ACG.1	ENSG00000064666	NA19171	1.06222113641306	0
19	Noncanonical	rs10422209	ENST00000263097.4.uORF_ACG.1	ENSG00000064666	NA19172	-0.484215550792388	2
19	Noncanonical	rs10422209	ENST00000263097.4.uORF_ACG.1	ENSG00000064666	NA19190	1.87492396655207	1
19	Noncanonical	rs10422209	ENST00000263097.4.uORF_ACG.1	ENSG00000064666	NA19200	0.262967170046102	0
19	Noncanonical	rs10422209	ENST00000263097.4.uORF_ACG.1	ENSG00000064666	NA19201	0.911671190244867	1
19	Noncanonical	rs10422209	ENST00000263097.4.uORF_ACG.1	ENSG00000064666	NA19204	-0.989199391257888	1
19	Noncanonical	rs10422209	ENST00000263097.4.uORF_ACG.1	ENSG00000064666	NA19207	-0.858962227886615	2
19	Noncanonical	rs10422209	ENST00000263097.4.uORF_ACG.1	ENSG00000064666	NA19209	0.143926598097283	0
19	Noncanonical	rs10422209	ENST00000263097.4.uORF_ACG.1	ENSG00000064666	NA19210	-0.431755447232037	1
19	Noncanonical	rs10422209	ENST00000263097.4.uORF_ACG.1	ENSG00000064666	NA19222	-0.647067784655035	2
19	Noncanonical	rs10422209	ENST00000263097.4.uORF_ACG.1	ENSG00000064666	NA19225	1.70448633674877	2
19	Noncanonical	rs10422209	ENST00000263097.4.uORF_ACG.1	ENSG00000064666	NA19238	0.406811666574111	0
19	Noncanonical	rs10422209	ENST00000263097.4.uORF_ACG.1	ENSG00000064666	NA19239	0.55245386866139	0
19	Noncanonical	rs10422209	ENST00000263097.4.uORF_ACG.1	ENSG00000064666	NA19257	0.844906154511698	2
20	Noncanonical	rs1044747	ENST00000588234.1.uORF_GTG.3	ENSG00000104979	NA18486	0.457650971711908	1
20	Noncanonical	rs1044747	ENST00000588234.1.uORF_GTG.3	ENSG00000104979	NA18498	-0.273351253600795	1
20	Noncanonical	rs1044747	ENST00000588234.1.uORF_GTG.3	ENSG00000104979	NA18499	-0.922705026541088	0
20	Noncanonical	rs1044747	ENST00000588234.1.uORF_GTG.3	ENSG00000104979	NA18501	0.940310372573836	1
20	Noncanonical	rs1044747	ENST00000588234.1.uORF_GTG.3	ENSG00000104979	NA18502	-1.04153269693015	1
20	Noncanonical	rs1044747	ENST00000588234.1.uORF_GTG.3	ENSG00000104979	NA18504	-0.591740275773641	1
20	Noncanonical	rs1044747	ENST00000588234.1.uORF_GTG.3	ENSG00000104979	NA18505	-0.358055346468533	1
20	Noncanonical	rs1044747	ENST00000588234.1.uORF_GTG.3	ENSG00000104979	NA18507	-0.796689204854142	1
20	Noncanonical	rs1044747	ENST00000588234.1.uORF_GTG.3	ENSG00000104979	NA18508	0.176254483160909	0
20	Noncanonical	rs1044747	ENST00000588234.1.uORF_GTG.3	ENSG00000104979	NA18510	-0.119926078617411	1
20	Noncanonical	rs1044747	ENST00000588234.1.uORF_GTG.3	ENSG00000104979	NA18511	-0.323913350674113	0
20	Noncanonical	rs1044747	ENST00000588234.1.uORF_GTG.3	ENSG00000104979	NA18516	0.0844440502150984	0
20	Noncanonical	rs1044747	ENST00000588234.1.uORF_GTG.3	ENSG00000104979	NA18517	-0.0154467406800261	2
20	Noncanonical	rs1044747	ENST00000588234.1.uORF_GTG.3	ENSG00000104979	NA18519	-0.818999238391534	1
20	Noncanonical	rs1044747	ENST00000588234.1.uORF_GTG.3	ENSG00000104979	NA18520	-0.981517489097794	0
20	Noncanonical	rs1044747	ENST00000588234.1.uORF_GTG.3	ENSG00000104979	NA18522	0.80079276725026	0
20	Noncanonical	rs1044747	ENST00000588234.1.uORF_GTG.3	ENSG00000104979	NA18523	-0.362392921773312	1
20	Noncanonical	rs1044747	ENST00000588234.1.uORF_GTG.3	ENSG00000104979	NA18853	-0.172437790552655	1
20	Noncanonical	rs1044747	ENST00000588234.1.uORF_GTG.3	ENSG00000104979	NA18856	0.1138465887393	0
20	Noncanonical	rs1044747	ENST00000588234.1.uORF_GTG.3	ENSG00000104979	NA18858	-0.194454830409922	2
20	Noncanonical	rs1044747	ENST00000588234.1.uORF_GTG.3	ENSG00000104979	NA18861	0.447341854823577	1
20	Noncanonical	rs1044747	ENST00000588234.1.uORF_GTG.3	ENSG00000104979	NA18870	-0.406291177809192	0
20	Noncanonical	rs1044747	ENST00000588234.1.uORF_GTG.3	ENSG00000104979	NA18909	-1.50638743273194	1
20	Noncanonical	rs1044747	ENST00000588234.1.uORF_GTG.3	ENSG00000104979	NA18912	-1.39818003631918	1
20	Noncanonical	rs1044747	ENST00000588234.1.uORF_GTG.3	ENSG00000104979	NA18916	-0.15162315810729	1
20	Noncanonical	rs1044747	ENST00000588234.1.uORF_GTG.3	ENSG00000104979	NA19092	0.095110734338666	0
20	Noncanonical	rs1044747	ENST00000588234.1.uORF_GTG.3	ENSG00000104979	NA19093	0.220329565425093	2
20	Noncanonical	rs1044747	ENST00000588234.1.uORF_GTG.3	ENSG00000104979	NA19098	0.217972911604534	2
20	Noncanonical	rs1044747	ENST00000588234.1.uORF_GTG.3	ENSG00000104979	NA19099	1.0305944435368	2
20	Noncanonical	rs1044747	ENST00000588234.1.uORF_GTG.3	ENSG00000104979	NA19102	0.511209491888288	1
20	Noncanonical	rs1044747	ENST00000588234.1.uORF_GTG.3	ENSG00000104979	NA19108	0.373927643542555	1
20	Noncanonical	rs1044747	ENST00000588234.1.uORF_GTG.3	ENSG00000104979	NA19114	-3.3266308440507	2
20	Noncanonical	rs1044747	ENST00000588234.1.uORF_GTG.3	ENSG00000104979	NA19116	-0.378462792960015	1
20	Noncanonical	rs1044747	ENST00000588234.1.uORF_GTG.3	ENSG00000104979	NA19119	1.06635973812207	1
20	Noncanonical	rs1044747	ENST00000588234.1.uORF_GTG.3	ENSG00000104979	NA19130	0.0745764854426493	2
20	Noncanonical	rs1044747	ENST00000588234.1.uORF_GTG.3	ENSG00000104979	NA19131	0.0308956214385542	0
20	Noncanonical	rs1044747	ENST00000588234.1.uORF_GTG.3	ENSG00000104979	NA19137	1.26767492554263	0
20	Noncanonical	rs1044747	ENST00000588234.1.uORF_GTG.3	ENSG00000104979	NA19138	1.2327882233578	0
20	Noncanonical	rs1044747	ENST00000588234.1.uORF_GTG.3	ENSG00000104979	NA19141	1.40827296964916	0
20	Noncanonical	rs1044747	ENST00000588234.1.uORF_GTG.3	ENSG00000104979	NA19143	-1.49898766507283	1
20	Noncanonical	rs1044747	ENST00000588234.1.uORF_GTG.3	ENSG00000104979	NA19144	1.09552688856115	0
20	Noncanonical	rs1044747	ENST00000588234.1.uORF_GTG.3	ENSG00000104979	NA19147	-1.19356067754639	0
20	Noncanonical	rs1044747	ENST00000588234.1.uORF_GTG.3	ENSG00000104979	NA19152	0.763319506556126	0
20	Noncanonical	rs1044747	ENST00000588234.1.uORF_GTG.3	ENSG00000104979	NA19153	-0.006699497447552	1
20	Noncanonical	rs1044747	ENST00000588234.1.uORF_GTG.3	ENSG00000104979	NA19159	-0.215897558794133	0
20	Noncanonical	rs1044747	ENST00000588234.1.uORF_GTG.3	ENSG00000104979	NA19160	-1.64144611180547	2
20	Noncanonical	rs1044747	ENST00000588234.1.uORF_GTG.3	ENSG00000104979	NA19171	1.66714634708069	0
20	Noncanonical	rs1044747	ENST00000588234.1.uORF_GTG.3	ENSG00000104979	NA19172	0.0608372801106125	1
20	Noncanonical	rs1044747	ENST00000588234.1.uORF_GTG.3	ENSG00000104979	NA19190	0.503257836690141	1
20	Noncanonical	rs1044747	ENST00000588234.1.uORF_GTG.3	ENSG00000104979	NA19200	0.843618077578555	1
20	Noncanonical	rs1044747	ENST00000588234.1.uORF_GTG.3	ENSG00000104979	NA19201	-0.22866789988018	1
20	Noncanonical	rs1044747	ENST00000588234.1.uORF_GTG.3	ENSG00000104979	NA19204	1.03453341744985	1
20	Noncanonical	rs1044747	ENST00000588234.1.uORF_GTG.3	ENSG00000104979	NA19207	0.143348546366354	0
20	Noncanonical	rs1044747	ENST00000588234.1.uORF_GTG.3	ENSG00000104979	NA19209	-1.07563101883383	1
20	Noncanonical	rs1044747	ENST00000588234.1.uORF_GTG.3	ENSG00000104979	NA19210	0.319083402490449	1
20	Noncanonical	rs1044747	ENST00000588234.1.uORF_GTG.3	ENSG00000104979	NA19222	0.734998082701098	0
20	Noncanonical	rs1044747	ENST00000588234.1.uORF_GTG.3	ENSG00000104979	NA19225	-1.32166361718942	2
20	Noncanonical	rs1044747	ENST00000588234.1.uORF_GTG.3	ENSG00000104979	NA19238	2.55279169035722	0
20	Noncanonical	rs1044747	ENST00000588234.1.uORF_GTG.3	ENSG00000104979	NA19239	2.07455238132615	1
20	Noncanonical	rs1044747	ENST00000588234.1.uORF_GTG.3	ENSG00000104979	NA19257	-1.02007556671886	1
21	Noncanonical	rs1047985	ENST00000496318.1.uORF_CTG.2	ENSG00000196735	NA18486	2.51895725944492	1
21	Noncanonical	rs1047985	ENST00000496318.1.uORF_CTG.2	ENSG00000196735	NA18498	0.928822070532915	0
21	Noncanonical	rs1047985	ENST00000496318.1.uORF_CTG.2	ENSG00000196735	NA18499	-0.755823079124827	1
21	Noncanonical	rs1047985	ENST00000496318.1.uORF_CTG.2	ENSG00000196735	NA18501	1.28138012883339	0
21	Noncanonical	rs1047985	ENST00000496318.1.uORF_CTG.2	ENSG00000196735	NA18502	-0.146224423759499	0
21	Noncanonical	rs1047985	ENST00000496318.1.uORF_CTG.2	ENSG00000196735	NA18504	1.3287668988552	1
21	Noncanonical	rs1047985	ENST00000496318.1.uORF_CTG.2	ENSG00000196735	NA18505	0.289998947956813	1
21	Noncanonical	rs1047985	ENST00000496318.1.uORF_CTG.2	ENSG00000196735	NA18507	-0.699518388799207	1
21	Noncanonical	rs1047985	ENST00000496318.1.uORF_CTG.2	ENSG00000196735	NA18508	-1.05418312483263	0
21	Noncanonical	rs1047985	ENST00000496318.1.uORF_CTG.2	ENSG00000196735	NA18510	0.676479706684209	0
21	Noncanonical	rs1047985	ENST00000496318.1.uORF_CTG.2	ENSG00000196735	NA18511	-0.451131347106363	0
21	Noncanonical	rs1047985	ENST00000496318.1.uORF_CTG.2	ENSG00000196735	NA18516	0.401287491726475	0
21	Noncanonical	rs1047985	ENST00000496318.1.uORF_CTG.2	ENSG00000196735	NA18517	0.36996630333895	1
21	Noncanonical	rs1047985	ENST00000496318.1.uORF_CTG.2	ENSG00000196735	NA18519	-0.334284124669619	1
21	Noncanonical	rs1047985	ENST00000496318.1.uORF_CTG.2	ENSG00000196735	NA18520	2.18777916079493	0
21	Noncanonical	rs1047985	ENST00000496318.1.uORF_CTG.2	ENSG00000196735	NA18522	0.452848296420915	1
21	Noncanonical	rs1047985	ENST00000496318.1.uORF_CTG.2	ENSG00000196735	NA18523	-0.725188585409862	0
21	Noncanonical	rs1047985	ENST00000496318.1.uORF_CTG.2	ENSG00000196735	NA18853	0.708164490200053	0
21	Noncanonical	rs1047985	ENST00000496318.1.uORF_CTG.2	ENSG00000196735	NA18856	0.201710502926385	0
21	Noncanonical	rs1047985	ENST00000496318.1.uORF_CTG.2	ENSG00000196735	NA18858	-0.107976191219614	2
21	Noncanonical	rs1047985	ENST00000496318.1.uORF_CTG.2	ENSG00000196735	NA18861	-0.498826864003303	0
21	Noncanonical	rs1047985	ENST00000496318.1.uORF_CTG.2	ENSG00000196735	NA18870	-0.907187523704567	0
21	Noncanonical	rs1047985	ENST00000496318.1.uORF_CTG.2	ENSG00000196735	NA18909	-1.10506404637888	1
21	Noncanonical	rs1047985	ENST00000496318.1.uORF_CTG.2	ENSG00000196735	NA18912	-0.268189068423709	0
21	Noncanonical	rs1047985	ENST00000496318.1.uORF_CTG.2	ENSG00000196735	NA18916	-0.829839157809401	1
21	Noncanonical	rs1047985	ENST00000496318.1.uORF_CTG.2	ENSG00000196735	NA19092	1.80953423045209	0
21	Noncanonical	rs1047985	ENST00000496318.1.uORF_CTG.2	ENSG00000196735	NA19093	-0.333390608174383	0
21	Noncanonical	rs1047985	ENST00000496318.1.uORF_CTG.2	ENSG00000196735	NA19098	-1.59131142313371	0
21	Noncanonical	rs1047985	ENST00000496318.1.uORF_CTG.2	ENSG00000196735	NA19099	-1.49453752171211	0
21	Noncanonical	rs1047985	ENST00000496318.1.uORF_CTG.2	ENSG00000196735	NA19102	-0.661489366934638	0
21	Noncanonical	rs1047985	ENST00000496318.1.uORF_CTG.2	ENSG00000196735	NA19108	-0.905068375032895	0
21	Noncanonical	rs1047985	ENST00000496318.1.uORF_CTG.2	ENSG00000196735	NA19114	-0.583379940200212	0
21	Noncanonical	rs1047985	ENST00000496318.1.uORF_CTG.2	ENSG00000196735	NA19116	-0.408785391464857	0
21	Noncanonical	rs1047985	ENST00000496318.1.uORF_CTG.2	ENSG00000196735	NA19119	-0.487167467283324	0
21	Noncanonical	rs1047985	ENST00000496318.1.uORF_CTG.2	ENSG00000196735	NA19130	0.0646640635865696	1
21	Noncanonical	rs1047985	ENST00000496318.1.uORF_CTG.2	ENSG00000196735	NA19131	-1.2407231444726	1
21	Noncanonical	rs1047985	ENST00000496318.1.uORF_CTG.2	ENSG00000196735	NA19137	0.733197776340224	1
21	Noncanonical	rs1047985	ENST00000496318.1.uORF_CTG.2	ENSG00000196735	NA19138	-0.203639974311336	1
21	Noncanonical	rs1047985	ENST00000496318.1.uORF_CTG.2	ENSG00000196735	NA19141	-0.653700124825442	0
21	Noncanonical	rs1047985	ENST00000496318.1.uORF_CTG.2	ENSG00000196735	NA19143	1.77691604301294	1
21	Noncanonical	rs1047985	ENST00000496318.1.uORF_CTG.2	ENSG00000196735	NA19144	0.634533863691737	1
21	Noncanonical	rs1047985	ENST00000496318.1.uORF_CTG.2	ENSG00000196735	NA19147	-1.24501544429892	0
21	Noncanonical	rs1047985	ENST00000496318.1.uORF_CTG.2	ENSG00000196735	NA19152	-0.441859549812519	0
21	Noncanonical	rs1047985	ENST00000496318.1.uORF_CTG.2	ENSG00000196735	NA19153	-0.50783762976942	0
21	Noncanonical	rs1047985	ENST00000496318.1.uORF_CTG.2	ENSG00000196735	NA19159	1.96134591032299	0
21	Noncanonical	rs1047985	ENST00000496318.1.uORF_CTG.2	ENSG00000196735	NA19160	-0.312848302058748	1
21	Noncanonical	rs1047985	ENST00000496318.1.uORF_CTG.2	ENSG00000196735	NA19171	0.181318366890942	1
21	Noncanonical	rs1047985	ENST00000496318.1.uORF_CTG.2	ENSG00000196735	NA19172	-0.287086390653981	0
21	Noncanonical	rs1047985	ENST00000496318.1.uORF_CTG.2	ENSG00000196735	NA19190	-0.93725613217389	1
21	Noncanonical	rs1047985	ENST00000496318.1.uORF_CTG.2	ENSG00000196735	NA19200	0.0901838008176562	0
21	Noncanonical	rs1047985	ENST00000496318.1.uORF_CTG.2	ENSG00000196735	NA19201	-1.05012853129351	1
21	Noncanonical	rs1047985	ENST00000496318.1.uORF_CTG.2	ENSG00000196735	NA19204	0.750848130023189	0
21	Noncanonical	rs1047985	ENST00000496318.1.uORF_CTG.2	ENSG00000196735	NA19207	0.591443042840272	2
21	Noncanonical	rs1047985	ENST00000496318.1.uORF_CTG.2	ENSG00000196735	NA19209	-0.387512714035986	0
21	Noncanonical	rs1047985	ENST00000496318.1.uORF_CTG.2	ENSG00000196735	NA19210	2.48620985081356	1
21	Noncanonical	rs1047985	ENST00000496318.1.uORF_CTG.2	ENSG00000196735	NA19222	0.097066349259152	0
21	Noncanonical	rs1047985	ENST00000496318.1.uORF_CTG.2	ENSG00000196735	NA19225	-1.22148069218835	1
21	Noncanonical	rs1047985	ENST00000496318.1.uORF_CTG.2	ENSG00000196735	NA19238	0.563528619577469	0
21	Noncanonical	rs1047985	ENST00000496318.1.uORF_CTG.2	ENSG00000196735	NA19239	0.993618984743417	1
21	Noncanonical	rs1047985	ENST00000496318.1.uORF_CTG.2	ENSG00000196735	NA19257	-1.24291564101506	0
22	Noncanonical	rs1048203	ENST00000258052.3.uORF_CTG.6	ENSG00000135587	NA18486	0.153546238975995	1
22	Noncanonical	rs1048203	ENST00000258052.3.uORF_CTG.6	ENSG00000135587	NA18498	0.83824217161352	1
22	Noncanonical	rs1048203	ENST00000258052.3.uORF_CTG.6	ENSG00000135587	NA18499	0.00309107246468144	0
22	Noncanonical	rs1048203	ENST00000258052.3.uORF_CTG.6	ENSG00000135587	NA18501	-0.48259868698168	1
22	Noncanonical	rs1048203	ENST00000258052.3.uORF_CTG.6	ENSG00000135587	NA18502	0.93740594633646	1
22	Noncanonical	rs1048203	ENST00000258052.3.uORF_CTG.6	ENSG00000135587	NA18504	0.349866020916435	0
22	Noncanonical	rs1048203	ENST00000258052.3.uORF_CTG.6	ENSG00000135587	NA18505	1.37534639701173	0
22	Noncanonical	rs1048203	ENST00000258052.3.uORF_CTG.6	ENSG00000135587	NA18507	0.45746844864049	0
22	Noncanonical	rs1048203	ENST00000258052.3.uORF_CTG.6	ENSG00000135587	NA18508	-0.625997919528003	0
22	Noncanonical	rs1048203	ENST00000258052.3.uORF_CTG.6	ENSG00000135587	NA18510	0.316400510267314	1
22	Noncanonical	rs1048203	ENST00000258052.3.uORF_CTG.6	ENSG00000135587	NA18511	0.0949407908256105	0
22	Noncanonical	rs1048203	ENST00000258052.3.uORF_CTG.6	ENSG00000135587	NA18516	0.392698262234619	0
22	Noncanonical	rs1048203	ENST00000258052.3.uORF_CTG.6	ENSG00000135587	NA18517	1.4483545359334	1
22	Noncanonical	rs1048203	ENST00000258052.3.uORF_CTG.6	ENSG00000135587	NA18519	1.16755487478931	1
22	Noncanonical	rs1048203	ENST00000258052.3.uORF_CTG.6	ENSG00000135587	NA18520	0.0042538734590839	0
22	Noncanonical	rs1048203	ENST00000258052.3.uORF_CTG.6	ENSG00000135587	NA18522	-0.396395215917389	1
22	Noncanonical	rs1048203	ENST00000258052.3.uORF_CTG.6	ENSG00000135587	NA18523	0.488677070126514	0
22	Noncanonical	rs1048203	ENST00000258052.3.uORF_CTG.6	ENSG00000135587	NA18853	-0.74756112095297	0
22	Noncanonical	rs1048203	ENST00000258052.3.uORF_CTG.6	ENSG00000135587	NA18856	0.492069539298469	0
22	Noncanonical	rs1048203	ENST00000258052.3.uORF_CTG.6	ENSG00000135587	NA18858	0.629831155443504	0
22	Noncanonical	rs1048203	ENST00000258052.3.uORF_CTG.6	ENSG00000135587	NA18861	0.741661065603484	0
22	Noncanonical	rs1048203	ENST00000258052.3.uORF_CTG.6	ENSG00000135587	NA18870	-0.0764737080555757	0
22	Noncanonical	rs1048203	ENST00000258052.3.uORF_CTG.6	ENSG00000135587	NA18909	-0.332533142843988	1
22	Noncanonical	rs1048203	ENST00000258052.3.uORF_CTG.6	ENSG00000135587	NA18912	-1.614841198342	0
22	Noncanonical	rs1048203	ENST00000258052.3.uORF_CTG.6	ENSG00000135587	NA18916	-0.352283880144833	0
22	Noncanonical	rs1048203	ENST00000258052.3.uORF_CTG.6	ENSG00000135587	NA19092	0.884195203616632	1
22	Noncanonical	rs1048203	ENST00000258052.3.uORF_CTG.6	ENSG00000135587	NA19093	0.144118368838697	1
22	Noncanonical	rs1048203	ENST00000258052.3.uORF_CTG.6	ENSG00000135587	NA19098	0.328512539746999	1
22	Noncanonical	rs1048203	ENST00000258052.3.uORF_CTG.6	ENSG00000135587	NA19099	0.576502150464147	0
22	Noncanonical	rs1048203	ENST00000258052.3.uORF_CTG.6	ENSG00000135587	NA19102	-0.0658911081760844	0
22	Noncanonical	rs1048203	ENST00000258052.3.uORF_CTG.6	ENSG00000135587	NA19108	0.719973394904638	0
22	Noncanonical	rs1048203	ENST00000258052.3.uORF_CTG.6	ENSG00000135587	NA19114	-0.379204804293318	0
22	Noncanonical	rs1048203	ENST00000258052.3.uORF_CTG.6	ENSG00000135587	NA19116	0.374686242531781	0
22	Noncanonical	rs1048203	ENST00000258052.3.uORF_CTG.6	ENSG00000135587	NA19119	-1.35858511523762	1
22	Noncanonical	rs1048203	ENST00000258052.3.uORF_CTG.6	ENSG00000135587	NA19130	0.532400129824036	1
22	Noncanonical	rs1048203	ENST00000258052.3.uORF_CTG.6	ENSG00000135587	NA19131	-0.782662472254099	1
22	Noncanonical	rs1048203	ENST00000258052.3.uORF_CTG.6	ENSG00000135587	NA19137	1.12730789422263	0
22	Noncanonical	rs1048203	ENST00000258052.3.uORF_CTG.6	ENSG00000135587	NA19138	0.828155396103982	0
22	Noncanonical	rs1048203	ENST00000258052.3.uORF_CTG.6	ENSG00000135587	NA19141	-1.64431919802044	1
22	Noncanonical	rs1048203	ENST00000258052.3.uORF_CTG.6	ENSG00000135587	NA19143	-1.74901931801838	0
22	Noncanonical	rs1048203	ENST00000258052.3.uORF_CTG.6	ENSG00000135587	NA19144	0.592376369837469	1
22	Noncanonical	rs1048203	ENST00000258052.3.uORF_CTG.6	ENSG00000135587	NA19147	-0.809494137986689	1
22	Noncanonical	rs1048203	ENST00000258052.3.uORF_CTG.6	ENSG00000135587	NA19152	-5.04936510358494	1
22	Noncanonical	rs1048203	ENST00000258052.3.uORF_CTG.6	ENSG00000135587	NA19153	-0.322161642480141	0
22	Noncanonical	rs1048203	ENST00000258052.3.uORF_CTG.6	ENSG00000135587	NA19159	0.474748485838394	1
22	Noncanonical	rs1048203	ENST00000258052.3.uORF_CTG.6	ENSG00000135587	NA19160	-0.930522713266146	0
22	Noncanonical	rs1048203	ENST00000258052.3.uORF_CTG.6	ENSG00000135587	NA19171	0.0904910269285756	0
22	Noncanonical	rs1048203	ENST00000258052.3.uORF_CTG.6	ENSG00000135587	NA19172	0.308041867527574	1
22	Noncanonical	rs1048203	ENST00000258052.3.uORF_CTG.6	ENSG00000135587	NA19190	-0.141025545110581	1
22	Noncanonical	rs1048203	ENST00000258052.3.uORF_CTG.6	ENSG00000135587	NA19200	0.141723915700087	2
22	Noncanonical	rs1048203	ENST00000258052.3.uORF_CTG.6	ENSG00000135587	NA19201	-0.0353362975661555	0
22	Noncanonical	rs1048203	ENST00000258052.3.uORF_CTG.6	ENSG00000135587	NA19204	0.129462687093484	1
22	Noncanonical	rs1048203	ENST00000258052.3.uORF_CTG.6	ENSG00000135587	NA19207	0.151444516839632	0
22	Noncanonical	rs1048203	ENST00000258052.3.uORF_CTG.6	ENSG00000135587	NA19209	-0.438705250770893	0
22	Noncanonical	rs1048203	ENST00000258052.3.uORF_CTG.6	ENSG00000135587	NA19210	1.34950989417071	0
22	Noncanonical	rs1048203	ENST00000258052.3.uORF_CTG.6	ENSG00000135587	NA19222	-0.088804661536337	0
22	Noncanonical	rs1048203	ENST00000258052.3.uORF_CTG.6	ENSG00000135587	NA19225	-0.530488144747427	0
22	Noncanonical	rs1048203	ENST00000258052.3.uORF_CTG.6	ENSG00000135587	NA19238	0.654271387946248	1
22	Noncanonical	rs1048203	ENST00000258052.3.uORF_CTG.6	ENSG00000135587	NA19239	0.978108628931312	0
22	Noncanonical	rs1048203	ENST00000258052.3.uORF_CTG.6	ENSG00000135587	NA19257	-1.32316768919197	2
23	Noncanonical	rs1048924	ENST00000312579.2.uORF_GTG.5	ENSG00000175602	NA18486	-0.0754601037140176	0
23	Noncanonical	rs1048924	ENST00000312579.2.uORF_GTG.5	ENSG00000175602	NA18498	0.0549464314894865	0
23	Noncanonical	rs1048924	ENST00000312579.2.uORF_GTG.5	ENSG00000175602	NA18499	-0.696855613706905	2
23	Noncanonical	rs1048924	ENST00000312579.2.uORF_GTG.5	ENSG00000175602	NA18501	2.08110569142274	0
23	Noncanonical	rs1048924	ENST00000312579.2.uORF_GTG.5	ENSG00000175602	NA18502	-1.29227619026472	0
23	Noncanonical	rs1048924	ENST00000312579.2.uORF_GTG.5	ENSG00000175602	NA18504	-0.679518978643892	0
23	Noncanonical	rs1048924	ENST00000312579.2.uORF_GTG.5	ENSG00000175602	NA18505	0.937709454798709	1
23	Noncanonical	rs1048924	ENST00000312579.2.uORF_GTG.5	ENSG00000175602	NA18507	-1.03509579975495	1
23	Noncanonical	rs1048924	ENST00000312579.2.uORF_GTG.5	ENSG00000175602	NA18508	-0.383982989881224	0
23	Noncanonical	rs1048924	ENST00000312579.2.uORF_GTG.5	ENSG00000175602	NA18510	-0.362521968320897	0
23	Noncanonical	rs1048924	ENST00000312579.2.uORF_GTG.5	ENSG00000175602	NA18511	0.39745220186873	0
23	Noncanonical	rs1048924	ENST00000312579.2.uORF_GTG.5	ENSG00000175602	NA18516	-0.789599805342056	1
23	Noncanonical	rs1048924	ENST00000312579.2.uORF_GTG.5	ENSG00000175602	NA18517	-0.861905966693435	0
23	Noncanonical	rs1048924	ENST00000312579.2.uORF_GTG.5	ENSG00000175602	NA18519	0.567131459255994	1
23	Noncanonical	rs1048924	ENST00000312579.2.uORF_GTG.5	ENSG00000175602	NA18520	0.765225082104533	1
23	Noncanonical	rs1048924	ENST00000312579.2.uORF_GTG.5	ENSG00000175602	NA18522	0.247825683976435	0
23	Noncanonical	rs1048924	ENST00000312579.2.uORF_GTG.5	ENSG00000175602	NA18523	-1.08858698370806	0
23	Noncanonical	rs1048924	ENST00000312579.2.uORF_GTG.5	ENSG00000175602	NA18853	-1.10235659318887	1
23	Noncanonical	rs1048924	ENST00000312579.2.uORF_GTG.5	ENSG00000175602	NA18856	0.164860383389034	0
23	Noncanonical	rs1048924	ENST00000312579.2.uORF_GTG.5	ENSG00000175602	NA18858	0.0652800552269654	0
23	Noncanonical	rs1048924	ENST00000312579.2.uORF_GTG.5	ENSG00000175602	NA18861	-0.305942703076574	0
23	Noncanonical	rs1048924	ENST00000312579.2.uORF_GTG.5	ENSG00000175602	NA18870	-0.237727873330836	0
23	Noncanonical	rs1048924	ENST00000312579.2.uORF_GTG.5	ENSG00000175602	NA18909	-1.18040509959028	0
23	Noncanonical	rs1048924	ENST00000312579.2.uORF_GTG.5	ENSG00000175602	NA18912	-1.8108573455262	0
23	Noncanonical	rs1048924	ENST00000312579.2.uORF_GTG.5	ENSG00000175602	NA18916	-0.798180138706333	0
23	Noncanonical	rs1048924	ENST00000312579.2.uORF_GTG.5	ENSG00000175602	NA19092	-1.08953044076461	1
23	Noncanonical	rs1048924	ENST00000312579.2.uORF_GTG.5	ENSG00000175602	NA19093	-0.390128512457757	1
23	Noncanonical	rs1048924	ENST00000312579.2.uORF_GTG.5	ENSG00000175602	NA19098	-0.304014549756568	1
23	Noncanonical	rs1048924	ENST00000312579.2.uORF_GTG.5	ENSG00000175602	NA19099	-0.401220968273533	1
23	Noncanonical	rs1048924	ENST00000312579.2.uORF_GTG.5	ENSG00000175602	NA19102	0.137157746239756	1
23	Noncanonical	rs1048924	ENST00000312579.2.uORF_GTG.5	ENSG00000175602	NA19108	0.837838143364279	1
23	Noncanonical	rs1048924	ENST00000312579.2.uORF_GTG.5	ENSG00000175602	NA19114	-0.508338103128638	0
23	Noncanonical	rs1048924	ENST00000312579.2.uORF_GTG.5	ENSG00000175602	NA19116	0.614974170667641	0
23	Noncanonical	rs1048924	ENST00000312579.2.uORF_GTG.5	ENSG00000175602	NA19119	3.33849824021291	2
23	Noncanonical	rs1048924	ENST00000312579.2.uORF_GTG.5	ENSG00000175602	NA19130	-0.944178029519842	1
23	Noncanonical	rs1048924	ENST00000312579.2.uORF_GTG.5	ENSG00000175602	NA19131	-1.65619327000823	1
23	Noncanonical	rs1048924	ENST00000312579.2.uORF_GTG.5	ENSG00000175602	NA19137	-1.15792554925642	0
23	Noncanonical	rs1048924	ENST00000312579.2.uORF_GTG.5	ENSG00000175602	NA19138	1.31239340365737	1
23	Noncanonical	rs1048924	ENST00000312579.2.uORF_GTG.5	ENSG00000175602	NA19141	1.24744194576612	1
23	Noncanonical	rs1048924	ENST00000312579.2.uORF_GTG.5	ENSG00000175602	NA19143	-1.13642034744927	0
23	Noncanonical	rs1048924	ENST00000312579.2.uORF_GTG.5	ENSG00000175602	NA19144	0.00530810589721041	0
23	Noncanonical	rs1048924	ENST00000312579.2.uORF_GTG.5	ENSG00000175602	NA19147	0.291704126081505	0
23	Noncanonical	rs1048924	ENST00000312579.2.uORF_GTG.5	ENSG00000175602	NA19152	0.977179173122991	1
23	Noncanonical	rs1048924	ENST00000312579.2.uORF_GTG.5	ENSG00000175602	NA19153	0.023401648143418	2
23	Noncanonical	rs1048924	ENST00000312579.2.uORF_GTG.5	ENSG00000175602	NA19159	0.363141916643117	1
23	Noncanonical	rs1048924	ENST00000312579.2.uORF_GTG.5	ENSG00000175602	NA19160	-0.927985607224262	1
23	Noncanonical	rs1048924	ENST00000312579.2.uORF_GTG.5	ENSG00000175602	NA19171	0.252335662026861	1
23	Noncanonical	rs1048924	ENST00000312579.2.uORF_GTG.5	ENSG00000175602	NA19172	0.569900085423172	0
23	Noncanonical	rs1048924	ENST00000312579.2.uORF_GTG.5	ENSG00000175602	NA19190	1.56435787493113	1
23	Noncanonical	rs1048924	ENST00000312579.2.uORF_GTG.5	ENSG00000175602	NA19200	-0.481516083858426	0
23	Noncanonical	rs1048924	ENST00000312579.2.uORF_GTG.5	ENSG00000175602	NA19201	0.875125410971956	0
23	Noncanonical	rs1048924	ENST00000312579.2.uORF_GTG.5	ENSG00000175602	NA19204	0.537753252063161	0
23	Noncanonical	rs1048924	ENST00000312579.2.uORF_GTG.5	ENSG00000175602	NA19207	-0.67245256016802	0
23	Noncanonical	rs1048924	ENST00000312579.2.uORF_GTG.5	ENSG00000175602	NA19209	1.53469932383476	0
23	Noncanonical	rs1048924	ENST00000312579.2.uORF_GTG.5	ENSG00000175602	NA19210	1.79367013868751	1
23	Noncanonical	rs1048924	ENST00000312579.2.uORF_GTG.5	ENSG00000175602	NA19222	-0.782697017924527	1
23	Noncanonical	rs1048924	ENST00000312579.2.uORF_GTG.5	ENSG00000175602	NA19225	0.275141156204753	1
23	Noncanonical	rs1048924	ENST00000312579.2.uORF_GTG.5	ENSG00000175602	NA19238	0.911588518108925	1
23	Noncanonical	rs1048924	ENST00000312579.2.uORF_GTG.5	ENSG00000175602	NA19239	1.20548121905955	0
23	Noncanonical	rs1048924	ENST00000312579.2.uORF_GTG.5	ENSG00000175602	NA19257	-0.796752511401371	0
24	Noncanonical	rs1049979	ENST00000256015.3.uORF_CTG.8	ENSG00000133639	NA18486	2.51025568244747	0
24	Noncanonical	rs1049979	ENST00000256015.3.uORF_CTG.8	ENSG00000133639	NA18498	0.978838734817788	0
24	Noncanonical	rs1049979	ENST00000256015.3.uORF_CTG.8	ENSG00000133639	NA18499	0.336574292326224	1
24	Noncanonical	rs1049979	ENST00000256015.3.uORF_CTG.8	ENSG00000133639	NA18501	1.10728738412548	1
24	Noncanonical	rs1049979	ENST00000256015.3.uORF_CTG.8	ENSG00000133639	NA18502	0.597748863406862	1
24	Noncanonical	rs1049979	ENST00000256015.3.uORF_CTG.8	ENSG00000133639	NA18504	-1.09774463813661	1
24	Noncanonical	rs1049979	ENST00000256015.3.uORF_CTG.8	ENSG00000133639	NA18505	-0.207213904879718	0
24	Noncanonical	rs1049979	ENST00000256015.3.uORF_CTG.8	ENSG00000133639	NA18507	-0.916023951342851	0
24	Noncanonical	rs1049979	ENST00000256015.3.uORF_CTG.8	ENSG00000133639	NA18508	-1.553779414252	1
24	Noncanonical	rs1049979	ENST00000256015.3.uORF_CTG.8	ENSG00000133639	NA18510	-0.218447319020566	1
24	Noncanonical	rs1049979	ENST00000256015.3.uORF_CTG.8	ENSG00000133639	NA18511	1.30303573175386	2
24	Noncanonical	rs1049979	ENST00000256015.3.uORF_CTG.8	ENSG00000133639	NA18516	0.0796090993023676	1
24	Noncanonical	rs1049979	ENST00000256015.3.uORF_CTG.8	ENSG00000133639	NA18517	0.494161340335376	1
24	Noncanonical	rs1049979	ENST00000256015.3.uORF_CTG.8	ENSG00000133639	NA18519	0.269955259274136	1
24	Noncanonical	rs1049979	ENST00000256015.3.uORF_CTG.8	ENSG00000133639	NA18520	0.643605132520852	0
24	Noncanonical	rs1049979	ENST00000256015.3.uORF_CTG.8	ENSG00000133639	NA18522	1.18623215906382	2
24	Noncanonical	rs1049979	ENST00000256015.3.uORF_CTG.8	ENSG00000133639	NA18523	0.462047921837415	2
24	Noncanonical	rs1049979	ENST00000256015.3.uORF_CTG.8	ENSG00000133639	NA18853	0.992576676741907	1
24	Noncanonical	rs1049979	ENST00000256015.3.uORF_CTG.8	ENSG00000133639	NA18856	0.360183047053987	1
24	Noncanonical	rs1049979	ENST00000256015.3.uORF_CTG.8	ENSG00000133639	NA18858	-0.659461849949595	0
24	Noncanonical	rs1049979	ENST00000256015.3.uORF_CTG.8	ENSG00000133639	NA18861	-0.326250900375194	1
24	Noncanonical	rs1049979	ENST00000256015.3.uORF_CTG.8	ENSG00000133639	NA18870	-1.11770072464566	0
24	Noncanonical	rs1049979	ENST00000256015.3.uORF_CTG.8	ENSG00000133639	NA18909	-0.4686865344974	1
24	Noncanonical	rs1049979	ENST00000256015.3.uORF_CTG.8	ENSG00000133639	NA18912	0.506625009040688	1
24	Noncanonical	rs1049979	ENST00000256015.3.uORF_CTG.8	ENSG00000133639	NA18916	0.0717337583898455	2
24	Noncanonical	rs1049979	ENST00000256015.3.uORF_CTG.8	ENSG00000133639	NA19092	1.40981956562641	1
24	Noncanonical	rs1049979	ENST00000256015.3.uORF_CTG.8	ENSG00000133639	NA19093	-0.838497855097737	2
24	Noncanonical	rs1049979	ENST00000256015.3.uORF_CTG.8	ENSG00000133639	NA19098	0.270630740258831	2
24	Noncanonical	rs1049979	ENST00000256015.3.uORF_CTG.8	ENSG00000133639	NA19099	-1.21202174795139	0
24	Noncanonical	rs1049979	ENST00000256015.3.uORF_CTG.8	ENSG00000133639	NA19102	-0.433925002849363	2
24	Noncanonical	rs1049979	ENST00000256015.3.uORF_CTG.8	ENSG00000133639	NA19108	-0.0907872187780628	1
24	Noncanonical	rs1049979	ENST00000256015.3.uORF_CTG.8	ENSG00000133639	NA19114	-1.58497125471472	1
24	Noncanonical	rs1049979	ENST00000256015.3.uORF_CTG.8	ENSG00000133639	NA19116	-0.596343886479285	0
24	Noncanonical	rs1049979	ENST00000256015.3.uORF_CTG.8	ENSG00000133639	NA19119	-0.326286102488794	1
24	Noncanonical	rs1049979	ENST00000256015.3.uORF_CTG.8	ENSG00000133639	NA19130	0.196391319846418	1
24	Noncanonical	rs1049979	ENST00000256015.3.uORF_CTG.8	ENSG00000133639	NA19131	-1.03528983513122	2
24	Noncanonical	rs1049979	ENST00000256015.3.uORF_CTG.8	ENSG00000133639	NA19137	0.403600338244549	0
24	Noncanonical	rs1049979	ENST00000256015.3.uORF_CTG.8	ENSG00000133639	NA19138	-1.28035406407679	1
24	Noncanonical	rs1049979	ENST00000256015.3.uORF_CTG.8	ENSG00000133639	NA19141	-2.73982772924595	1
24	Noncanonical	rs1049979	ENST00000256015.3.uORF_CTG.8	ENSG00000133639	NA19143	-0.539341730697393	2
24	Noncanonical	rs1049979	ENST00000256015.3.uORF_CTG.8	ENSG00000133639	NA19144	0.224035901597365	0
24	Noncanonical	rs1049979	ENST00000256015.3.uORF_CTG.8	ENSG00000133639	NA19147	0.20247084003608	2
24	Noncanonical	rs1049979	ENST00000256015.3.uORF_CTG.8	ENSG00000133639	NA19152	-1.10123619061717	0
24	Noncanonical	rs1049979	ENST00000256015.3.uORF_CTG.8	ENSG00000133639	NA19153	0.151880964314551	1
24	Noncanonical	rs1049979	ENST00000256015.3.uORF_CTG.8	ENSG00000133639	NA19159	0.923841752660134	0
24	Noncanonical	rs1049979	ENST00000256015.3.uORF_CTG.8	ENSG00000133639	NA19160	0.461869070569176	2
24	Noncanonical	rs1049979	ENST00000256015.3.uORF_CTG.8	ENSG00000133639	NA19171	-1.2229514229778	2
24	Noncanonical	rs1049979	ENST00000256015.3.uORF_CTG.8	ENSG00000133639	NA19172	0.799948870469706	1
24	Noncanonical	rs1049979	ENST00000256015.3.uORF_CTG.8	ENSG00000133639	NA19190	1.53375005207999	1
24	Noncanonical	rs1049979	ENST00000256015.3.uORF_CTG.8	ENSG00000133639	NA19200	-0.0825450376366027	2
24	Noncanonical	rs1049979	ENST00000256015.3.uORF_CTG.8	ENSG00000133639	NA19201	-0.338969964365388	1
24	Noncanonical	rs1049979	ENST00000256015.3.uORF_CTG.8	ENSG00000133639	NA19204	1.83471412361264	1
24	Noncanonical	rs1049979	ENST00000256015.3.uORF_CTG.8	ENSG00000133639	NA19207	0.833220620928632	1
24	Noncanonical	rs1049979	ENST00000256015.3.uORF_CTG.8	ENSG00000133639	NA19209	-0.838620277999435	1
24	Noncanonical	rs1049979	ENST00000256015.3.uORF_CTG.8	ENSG00000133639	NA19210	2.42724545709208	2
24	Noncanonical	rs1049979	ENST00000256015.3.uORF_CTG.8	ENSG00000133639	NA19222	-0.292800934860315	1
24	Noncanonical	rs1049979	ENST00000256015.3.uORF_CTG.8	ENSG00000133639	NA19225	-0.200552523304179	1
24	Noncanonical	rs1049979	ENST00000256015.3.uORF_CTG.8	ENSG00000133639	NA19238	-0.861245086264817	2
24	Noncanonical	rs1049979	ENST00000256015.3.uORF_CTG.8	ENSG00000133639	NA19239	-0.225576324858782	1
24	Noncanonical	rs1049979	ENST00000256015.3.uORF_CTG.8	ENSG00000133639	NA19257	-1.16643628227984	1
25	Noncanonical	rs10506639	ENST00000378743.3.uORF_TTG.1	ENSG00000133858	NA18486	0.313834067196254	0
25	Noncanonical	rs10506639	ENST00000378743.3.uORF_TTG.1	ENSG00000133858	NA18498	0.627979680892265	0
25	Noncanonical	rs10506639	ENST00000378743.3.uORF_TTG.1	ENSG00000133858	NA18499	0.689551624436879	1
25	Noncanonical	rs10506639	ENST00000378743.3.uORF_TTG.1	ENSG00000133858	NA18501	-0.814824549575374	0
25	Noncanonical	rs10506639	ENST00000378743.3.uORF_TTG.1	ENSG00000133858	NA18502	0.308080150179659	0
25	Noncanonical	rs10506639	ENST00000378743.3.uORF_TTG.1	ENSG00000133858	NA18504	0.343582704049779	0
25	Noncanonical	rs10506639	ENST00000378743.3.uORF_TTG.1	ENSG00000133858	NA18505	0.0731009382112141	0
25	Noncanonical	rs10506639	ENST00000378743.3.uORF_TTG.1	ENSG00000133858	NA18507	0.547186897551289	0
25	Noncanonical	rs10506639	ENST00000378743.3.uORF_TTG.1	ENSG00000133858	NA18508	-0.440660290934399	0
25	Noncanonical	rs10506639	ENST00000378743.3.uORF_TTG.1	ENSG00000133858	NA18510	-0.906234608399136	0
25	Noncanonical	rs10506639	ENST00000378743.3.uORF_TTG.1	ENSG00000133858	NA18511	0.34104245354731	0
25	Noncanonical	rs10506639	ENST00000378743.3.uORF_TTG.1	ENSG00000133858	NA18516	0.199395533351346	0
25	Noncanonical	rs10506639	ENST00000378743.3.uORF_TTG.1	ENSG00000133858	NA18517	-0.709950647782671	0
25	Noncanonical	rs10506639	ENST00000378743.3.uORF_TTG.1	ENSG00000133858	NA18519	-0.863897488284725	0
25	Noncanonical	rs10506639	ENST00000378743.3.uORF_TTG.1	ENSG00000133858	NA18520	-1.38259936187513	0
25	Noncanonical	rs10506639	ENST00000378743.3.uORF_TTG.1	ENSG00000133858	NA18522	-0.731123888371108	0
25	Noncanonical	rs10506639	ENST00000378743.3.uORF_TTG.1	ENSG00000133858	NA18523	0.241575531381007	0
25	Noncanonical	rs10506639	ENST00000378743.3.uORF_TTG.1	ENSG00000133858	NA18853	-1.05755000032553	0
25	Noncanonical	rs10506639	ENST00000378743.3.uORF_TTG.1	ENSG00000133858	NA18856	0.0663279092731219	2
25	Noncanonical	rs10506639	ENST00000378743.3.uORF_TTG.1	ENSG00000133858	NA18858	-0.62675837035514	0
25	Noncanonical	rs10506639	ENST00000378743.3.uORF_TTG.1	ENSG00000133858	NA18861	0.00853805969008601	0
25	Noncanonical	rs10506639	ENST00000378743.3.uORF_TTG.1	ENSG00000133858	NA18870	-0.271595616027914	0
25	Noncanonical	rs10506639	ENST00000378743.3.uORF_TTG.1	ENSG00000133858	NA18909	0.856322230659948	0
25	Noncanonical	rs10506639	ENST00000378743.3.uORF_TTG.1	ENSG00000133858	NA18912	-0.0513901442737617	0
25	Noncanonical	rs10506639	ENST00000378743.3.uORF_TTG.1	ENSG00000133858	NA18916	1.57103865363481	2
25	Noncanonical	rs10506639	ENST00000378743.3.uORF_TTG.1	ENSG00000133858	NA19092	1.47081933579506	0
25	Noncanonical	rs10506639	ENST00000378743.3.uORF_TTG.1	ENSG00000133858	NA19093	0.856692349530906	1
25	Noncanonical	rs10506639	ENST00000378743.3.uORF_TTG.1	ENSG00000133858	NA19098	-0.21235742291183	2
25	Noncanonical	rs10506639	ENST00000378743.3.uORF_TTG.1	ENSG00000133858	NA19099	0.366722626116327	0
25	Noncanonical	rs10506639	ENST00000378743.3.uORF_TTG.1	ENSG00000133858	NA19102	0.598066496123156	0
25	Noncanonical	rs10506639	ENST00000378743.3.uORF_TTG.1	ENSG00000133858	NA19108	-0.948639381258426	0
25	Noncanonical	rs10506639	ENST00000378743.3.uORF_TTG.1	ENSG00000133858	NA19114	2.36674543220773	0
25	Noncanonical	rs10506639	ENST00000378743.3.uORF_TTG.1	ENSG00000133858	NA19116	0.0285571986532123	0
25	Noncanonical	rs10506639	ENST00000378743.3.uORF_TTG.1	ENSG00000133858	NA19119	-0.668883606743526	0
25	Noncanonical	rs10506639	ENST00000378743.3.uORF_TTG.1	ENSG00000133858	NA19130	0.235718066814466	0
25	Noncanonical	rs10506639	ENST00000378743.3.uORF_TTG.1	ENSG00000133858	NA19131	1.47331062621928	0
25	Noncanonical	rs10506639	ENST00000378743.3.uORF_TTG.1	ENSG00000133858	NA19137	0.564081636918791	0
25	Noncanonical	rs10506639	ENST00000378743.3.uORF_TTG.1	ENSG00000133858	NA19138	-0.217766968839351	0
25	Noncanonical	rs10506639	ENST00000378743.3.uORF_TTG.1	ENSG00000133858	NA19141	0.395405554243108	0
25	Noncanonical	rs10506639	ENST00000378743.3.uORF_TTG.1	ENSG00000133858	NA19143	1.24340942744419	0
25	Noncanonical	rs10506639	ENST00000378743.3.uORF_TTG.1	ENSG00000133858	NA19144	0.546745685604422	2
25	Noncanonical	rs10506639	ENST00000378743.3.uORF_TTG.1	ENSG00000133858	NA19147	0.0815284586483451	0
25	Noncanonical	rs10506639	ENST00000378743.3.uORF_TTG.1	ENSG00000133858	NA19152	-0.458556694284459	0
25	Noncanonical	rs10506639	ENST00000378743.3.uORF_TTG.1	ENSG00000133858	NA19153	-0.0513424986240151	1
25	Noncanonical	rs10506639	ENST00000378743.3.uORF_TTG.1	ENSG00000133858	NA19159	1.42947942431923	0
25	Noncanonical	rs10506639	ENST00000378743.3.uORF_TTG.1	ENSG00000133858	NA19160	0.0202620132389682	1
25	Noncanonical	rs10506639	ENST00000378743.3.uORF_TTG.1	ENSG00000133858	NA19171	0.118393594904761	0
25	Noncanonical	rs10506639	ENST00000378743.3.uORF_TTG.1	ENSG00000133858	NA19172	-0.72570247417886	0
25	Noncanonical	rs10506639	ENST00000378743.3.uORF_TTG.1	ENSG00000133858	NA19190	-0.682906839262605	0
25	Noncanonical	rs10506639	ENST00000378743.3.uORF_TTG.1	ENSG00000133858	NA19200	0.970815620219052	1
25	Noncanonical	rs10506639	ENST00000378743.3.uORF_TTG.1	ENSG00000133858	NA19201	0.0788874062391501	1
25	Noncanonical	rs10506639	ENST00000378743.3.uORF_TTG.1	ENSG00000133858	NA19204	-0.06197979536201	0
25	Noncanonical	rs10506639	ENST00000378743.3.uORF_TTG.1	ENSG00000133858	NA19207	-0.14438826350248	1
25	Noncanonical	rs10506639	ENST00000378743.3.uORF_TTG.1	ENSG00000133858	NA19209	0.385646826892895	0
25	Noncanonical	rs10506639	ENST00000378743.3.uORF_TTG.1	ENSG00000133858	NA19210	-4.09910232612528	0
25	Noncanonical	rs10506639	ENST00000378743.3.uORF_TTG.1	ENSG00000133858	NA19222	-0.520597579016796	1
25	Noncanonical	rs10506639	ENST00000378743.3.uORF_TTG.1	ENSG00000133858	NA19225	-1.22188276750684	0
25	Noncanonical	rs10506639	ENST00000378743.3.uORF_TTG.1	ENSG00000133858	NA19238	-2.51430233800184	1
25	Noncanonical	rs10506639	ENST00000378743.3.uORF_TTG.1	ENSG00000133858	NA19239	-0.613557296773127	1
25	Noncanonical	rs10506639	ENST00000378743.3.uORF_TTG.1	ENSG00000133858	NA19257	1.57970700440834	0
26	Noncanonical	rs1051101	ENST00000250498.4.uORF_CTG.1	ENSG00000129562	NA18486	-0.870310066306573	1
26	Noncanonical	rs1051101	ENST00000250498.4.uORF_CTG.1	ENSG00000129562	NA18498	-0.0692733128729508	2
26	Noncanonical	rs1051101	ENST00000250498.4.uORF_CTG.1	ENSG00000129562	NA18499	-0.313433378280445	2
26	Noncanonical	rs1051101	ENST00000250498.4.uORF_CTG.1	ENSG00000129562	NA18501	0.564658800539534	2
26	Noncanonical	rs1051101	ENST00000250498.4.uORF_CTG.1	ENSG00000129562	NA18502	0.198389693175946	1
26	Noncanonical	rs1051101	ENST00000250498.4.uORF_CTG.1	ENSG00000129562	NA18504	0.789047996452624	1
26	Noncanonical	rs1051101	ENST00000250498.4.uORF_CTG.1	ENSG00000129562	NA18505	-0.202855557342717	0
26	Noncanonical	rs1051101	ENST00000250498.4.uORF_CTG.1	ENSG00000129562	NA18507	-1.74498902867809	2
26	Noncanonical	rs1051101	ENST00000250498.4.uORF_CTG.1	ENSG00000129562	NA18508	0.402412929018704	2
26	Noncanonical	rs1051101	ENST00000250498.4.uORF_CTG.1	ENSG00000129562	NA18510	0.191337314908342	2
26	Noncanonical	rs1051101	ENST00000250498.4.uORF_CTG.1	ENSG00000129562	NA18511	-0.932740601283525	2
26	Noncanonical	rs1051101	ENST00000250498.4.uORF_CTG.1	ENSG00000129562	NA18516	-0.473265171675594	1
26	Noncanonical	rs1051101	ENST00000250498.4.uORF_CTG.1	ENSG00000129562	NA18517	0.693140625796247	2
26	Noncanonical	rs1051101	ENST00000250498.4.uORF_CTG.1	ENSG00000129562	NA18519	0.260769926379735	1
26	Noncanonical	rs1051101	ENST00000250498.4.uORF_CTG.1	ENSG00000129562	NA18520	-0.234213683224084	2
26	Noncanonical	rs1051101	ENST00000250498.4.uORF_CTG.1	ENSG00000129562	NA18522	0.616598075267672	2
26	Noncanonical	rs1051101	ENST00000250498.4.uORF_CTG.1	ENSG00000129562	NA18523	0.18384747429338	2
26	Noncanonical	rs1051101	ENST00000250498.4.uORF_CTG.1	ENSG00000129562	NA18853	-1.2182539273448	2
26	Noncanonical	rs1051101	ENST00000250498.4.uORF_CTG.1	ENSG00000129562	NA18856	-0.103789429241172	2
26	Noncanonical	rs1051101	ENST00000250498.4.uORF_CTG.1	ENSG00000129562	NA18858	0.172127337073072	2
26	Noncanonical	rs1051101	ENST00000250498.4.uORF_CTG.1	ENSG00000129562	NA18861	1.20595593908763	1
26	Noncanonical	rs1051101	ENST00000250498.4.uORF_CTG.1	ENSG00000129562	NA18870	0.586938926210829	2
26	Noncanonical	rs1051101	ENST00000250498.4.uORF_CTG.1	ENSG00000129562	NA18909	-0.462928958993892	2
26	Noncanonical	rs1051101	ENST00000250498.4.uORF_CTG.1	ENSG00000129562	NA18912	-0.655122739403773	1
26	Noncanonical	rs1051101	ENST00000250498.4.uORF_CTG.1	ENSG00000129562	NA18916	0.818685308597622	2
26	Noncanonical	rs1051101	ENST00000250498.4.uORF_CTG.1	ENSG00000129562	NA19092	0.53300137034827	2
26	Noncanonical	rs1051101	ENST00000250498.4.uORF_CTG.1	ENSG00000129562	NA19093	0.971970924856121	1
26	Noncanonical	rs1051101	ENST00000250498.4.uORF_CTG.1	ENSG00000129562	NA19098	1.17522434196771	2
26	Noncanonical	rs1051101	ENST00000250498.4.uORF_CTG.1	ENSG00000129562	NA19099	1.10115843663185	2
26	Noncanonical	rs1051101	ENST00000250498.4.uORF_CTG.1	ENSG00000129562	NA19102	0.656666525009709	2
26	Noncanonical	rs1051101	ENST00000250498.4.uORF_CTG.1	ENSG00000129562	NA19108	-0.994098198203771	1
26	Noncanonical	rs1051101	ENST00000250498.4.uORF_CTG.1	ENSG00000129562	NA19114	-2.53958043460516	1
26	Noncanonical	rs1051101	ENST00000250498.4.uORF_CTG.1	ENSG00000129562	NA19116	1.40342053130679	1
26	Noncanonical	rs1051101	ENST00000250498.4.uORF_CTG.1	ENSG00000129562	NA19119	-3.03363838389873	2
26	Noncanonical	rs1051101	ENST00000250498.4.uORF_CTG.1	ENSG00000129562	NA19130	-0.231332893071183	2
26	Noncanonical	rs1051101	ENST00000250498.4.uORF_CTG.1	ENSG00000129562	NA19131	0.124204056197381	2
26	Noncanonical	rs1051101	ENST00000250498.4.uORF_CTG.1	ENSG00000129562	NA19137	0.150607780631935	1
26	Noncanonical	rs1051101	ENST00000250498.4.uORF_CTG.1	ENSG00000129562	NA19138	-0.463293695915224	2
26	Noncanonical	rs1051101	ENST00000250498.4.uORF_CTG.1	ENSG00000129562	NA19141	1.21291686511731	2
26	Noncanonical	rs1051101	ENST00000250498.4.uORF_CTG.1	ENSG00000129562	NA19143	-0.667051753973839	2
26	Noncanonical	rs1051101	ENST00000250498.4.uORF_CTG.1	ENSG00000129562	NA19144	1.02273519053985	2
26	Noncanonical	rs1051101	ENST00000250498.4.uORF_CTG.1	ENSG00000129562	NA19147	-2.41017624130257	2
26	Noncanonical	rs1051101	ENST00000250498.4.uORF_CTG.1	ENSG00000129562	NA19152	1.31802890342938	2
26	Noncanonical	rs1051101	ENST00000250498.4.uORF_CTG.1	ENSG00000129562	NA19153	1.0202358197069	0
26	Noncanonical	rs1051101	ENST00000250498.4.uORF_CTG.1	ENSG00000129562	NA19159	-0.206249218723118	2
26	Noncanonical	rs1051101	ENST00000250498.4.uORF_CTG.1	ENSG00000129562	NA19160	-0.0464190538795765	1
26	Noncanonical	rs1051101	ENST00000250498.4.uORF_CTG.1	ENSG00000129562	NA19171	0.618115624179496	1
26	Noncanonical	rs1051101	ENST00000250498.4.uORF_CTG.1	ENSG00000129562	NA19172	1.03521611364823	2
26	Noncanonical	rs1051101	ENST00000250498.4.uORF_CTG.1	ENSG00000129562	NA19190	-2.05718569648103	2
26	Noncanonical	rs1051101	ENST00000250498.4.uORF_CTG.1	ENSG00000129562	NA19200	0.130276638082582	2
26	Noncanonical	rs1051101	ENST00000250498.4.uORF_CTG.1	ENSG00000129562	NA19201	0.149666111932757	1
26	Noncanonical	rs1051101	ENST00000250498.4.uORF_CTG.1	ENSG00000129562	NA19204	0.520440263311017	1
26	Noncanonical	rs1051101	ENST00000250498.4.uORF_CTG.1	ENSG00000129562	NA19207	0.414818281614859	1
26	Noncanonical	rs1051101	ENST00000250498.4.uORF_CTG.1	ENSG00000129562	NA19209	-0.508056242228282	2
26	Noncanonical	rs1051101	ENST00000250498.4.uORF_CTG.1	ENSG00000129562	NA19210	0.0705228805923724	1
26	Noncanonical	rs1051101	ENST00000250498.4.uORF_CTG.1	ENSG00000129562	NA19222	0.747051878826387	2
26	Noncanonical	rs1051101	ENST00000250498.4.uORF_CTG.1	ENSG00000129562	NA19225	-2.08188936773381	1
26	Noncanonical	rs1051101	ENST00000250498.4.uORF_CTG.1	ENSG00000129562	NA19238	0.783780619366274	2
26	Noncanonical	rs1051101	ENST00000250498.4.uORF_CTG.1	ENSG00000129562	NA19239	0.650462234637753	1
26	Noncanonical	rs1051101	ENST00000250498.4.uORF_CTG.1	ENSG00000129562	NA19257	0.0257152959276507	1
27	Noncanonical	rs1051101	ENST00000535847.1.uORF_CTG.1	ENSG00000129562	NA18486	-0.870310066306573	1
27	Noncanonical	rs1051101	ENST00000535847.1.uORF_CTG.1	ENSG00000129562	NA18498	-0.0692733128729508	2
27	Noncanonical	rs1051101	ENST00000535847.1.uORF_CTG.1	ENSG00000129562	NA18499	-0.313433378280445	2
27	Noncanonical	rs1051101	ENST00000535847.1.uORF_CTG.1	ENSG00000129562	NA18501	0.564658800539534	2
27	Noncanonical	rs1051101	ENST00000535847.1.uORF_CTG.1	ENSG00000129562	NA18502	0.198389693175946	1
27	Noncanonical	rs1051101	ENST00000535847.1.uORF_CTG.1	ENSG00000129562	NA18504	0.789047996452624	1
27	Noncanonical	rs1051101	ENST00000535847.1.uORF_CTG.1	ENSG00000129562	NA18505	-0.202855557342717	0
27	Noncanonical	rs1051101	ENST00000535847.1.uORF_CTG.1	ENSG00000129562	NA18507	-1.74498902867809	2
27	Noncanonical	rs1051101	ENST00000535847.1.uORF_CTG.1	ENSG00000129562	NA18508	0.402412929018704	2
27	Noncanonical	rs1051101	ENST00000535847.1.uORF_CTG.1	ENSG00000129562	NA18510	0.191337314908342	2
27	Noncanonical	rs1051101	ENST00000535847.1.uORF_CTG.1	ENSG00000129562	NA18511	-0.932740601283525	2
27	Noncanonical	rs1051101	ENST00000535847.1.uORF_CTG.1	ENSG00000129562	NA18516	-0.473265171675594	1
27	Noncanonical	rs1051101	ENST00000535847.1.uORF_CTG.1	ENSG00000129562	NA18517	0.693140625796247	2
27	Noncanonical	rs1051101	ENST00000535847.1.uORF_CTG.1	ENSG00000129562	NA18519	0.260769926379735	1
27	Noncanonical	rs1051101	ENST00000535847.1.uORF_CTG.1	ENSG00000129562	NA18520	-0.234213683224084	2
27	Noncanonical	rs1051101	ENST00000535847.1.uORF_CTG.1	ENSG00000129562	NA18522	0.616598075267672	2
27	Noncanonical	rs1051101	ENST00000535847.1.uORF_CTG.1	ENSG00000129562	NA18523	0.18384747429338	2
27	Noncanonical	rs1051101	ENST00000535847.1.uORF_CTG.1	ENSG00000129562	NA18853	-1.2182539273448	2
27	Noncanonical	rs1051101	ENST00000535847.1.uORF_CTG.1	ENSG00000129562	NA18856	-0.103789429241172	2
27	Noncanonical	rs1051101	ENST00000535847.1.uORF_CTG.1	ENSG00000129562	NA18858	0.172127337073072	2
27	Noncanonical	rs1051101	ENST00000535847.1.uORF_CTG.1	ENSG00000129562	NA18861	1.20595593908763	1
27	Noncanonical	rs1051101	ENST00000535847.1.uORF_CTG.1	ENSG00000129562	NA18870	0.586938926210829	2
27	Noncanonical	rs1051101	ENST00000535847.1.uORF_CTG.1	ENSG00000129562	NA18909	-0.462928958993892	2
27	Noncanonical	rs1051101	ENST00000535847.1.uORF_CTG.1	ENSG00000129562	NA18912	-0.655122739403773	1
27	Noncanonical	rs1051101	ENST00000535847.1.uORF_CTG.1	ENSG00000129562	NA18916	0.818685308597622	2
27	Noncanonical	rs1051101	ENST00000535847.1.uORF_CTG.1	ENSG00000129562	NA19092	0.53300137034827	2
27	Noncanonical	rs1051101	ENST00000535847.1.uORF_CTG.1	ENSG00000129562	NA19093	0.971970924856121	1
27	Noncanonical	rs1051101	ENST00000535847.1.uORF_CTG.1	ENSG00000129562	NA19098	1.17522434196771	2
27	Noncanonical	rs1051101	ENST00000535847.1.uORF_CTG.1	ENSG00000129562	NA19099	1.10115843663185	2
27	Noncanonical	rs1051101	ENST00000535847.1.uORF_CTG.1	ENSG00000129562	NA19102	0.656666525009709	2
27	Noncanonical	rs1051101	ENST00000535847.1.uORF_CTG.1	ENSG00000129562	NA19108	-0.994098198203771	1
27	Noncanonical	rs1051101	ENST00000535847.1.uORF_CTG.1	ENSG00000129562	NA19114	-2.53958043460516	1
27	Noncanonical	rs1051101	ENST00000535847.1.uORF_CTG.1	ENSG00000129562	NA19116	1.40342053130679	1
27	Noncanonical	rs1051101	ENST00000535847.1.uORF_CTG.1	ENSG00000129562	NA19119	-3.03363838389873	2
27	Noncanonical	rs1051101	ENST00000535847.1.uORF_CTG.1	ENSG00000129562	NA19130	-0.231332893071183	2
27	Noncanonical	rs1051101	ENST00000535847.1.uORF_CTG.1	ENSG00000129562	NA19131	0.124204056197381	2
27	Noncanonical	rs1051101	ENST00000535847.1.uORF_CTG.1	ENSG00000129562	NA19137	0.150607780631935	1
27	Noncanonical	rs1051101	ENST00000535847.1.uORF_CTG.1	ENSG00000129562	NA19138	-0.463293695915224	2
27	Noncanonical	rs1051101	ENST00000535847.1.uORF_CTG.1	ENSG00000129562	NA19141	1.21291686511731	2
27	Noncanonical	rs1051101	ENST00000535847.1.uORF_CTG.1	ENSG00000129562	NA19143	-0.667051753973839	2
27	Noncanonical	rs1051101	ENST00000535847.1.uORF_CTG.1	ENSG00000129562	NA19144	1.02273519053985	2
27	Noncanonical	rs1051101	ENST00000535847.1.uORF_CTG.1	ENSG00000129562	NA19147	-2.41017624130257	2
27	Noncanonical	rs1051101	ENST00000535847.1.uORF_CTG.1	ENSG00000129562	NA19152	1.31802890342938	2
27	Noncanonical	rs1051101	ENST00000535847.1.uORF_CTG.1	ENSG00000129562	NA19153	1.0202358197069	0
27	Noncanonical	rs1051101	ENST00000535847.1.uORF_CTG.1	ENSG00000129562	NA19159	-0.206249218723118	2
27	Noncanonical	rs1051101	ENST00000535847.1.uORF_CTG.1	ENSG00000129562	NA19160	-0.0464190538795765	1
27	Noncanonical	rs1051101	ENST00000535847.1.uORF_CTG.1	ENSG00000129562	NA19171	0.618115624179496	1
27	Noncanonical	rs1051101	ENST00000535847.1.uORF_CTG.1	ENSG00000129562	NA19172	1.03521611364823	2
27	Noncanonical	rs1051101	ENST00000535847.1.uORF_CTG.1	ENSG00000129562	NA19190	-2.05718569648103	2
27	Noncanonical	rs1051101	ENST00000535847.1.uORF_CTG.1	ENSG00000129562	NA19200	0.130276638082582	2
27	Noncanonical	rs1051101	ENST00000535847.1.uORF_CTG.1	ENSG00000129562	NA19201	0.149666111932757	1
27	Noncanonical	rs1051101	ENST00000535847.1.uORF_CTG.1	ENSG00000129562	NA19204	0.520440263311017	1
27	Noncanonical	rs1051101	ENST00000535847.1.uORF_CTG.1	ENSG00000129562	NA19207	0.414818281614859	1
27	Noncanonical	rs1051101	ENST00000535847.1.uORF_CTG.1	ENSG00000129562	NA19209	-0.508056242228282	2
27	Noncanonical	rs1051101	ENST00000535847.1.uORF_CTG.1	ENSG00000129562	NA19210	0.0705228805923724	1
27	Noncanonical	rs1051101	ENST00000535847.1.uORF_CTG.1	ENSG00000129562	NA19222	0.747051878826387	2
27	Noncanonical	rs1051101	ENST00000535847.1.uORF_CTG.1	ENSG00000129562	NA19225	-2.08188936773381	1
27	Noncanonical	rs1051101	ENST00000535847.1.uORF_CTG.1	ENSG00000129562	NA19238	0.783780619366274	2
27	Noncanonical	rs1051101	ENST00000535847.1.uORF_CTG.1	ENSG00000129562	NA19239	0.650462234637753	1
27	Noncanonical	rs1051101	ENST00000535847.1.uORF_CTG.1	ENSG00000129562	NA19257	0.0257152959276507	1
28	Noncanonical	rs1051101	ENST00000543337.1.uORF_CTG.1	ENSG00000129562	NA18486	-0.870310066306573	1
28	Noncanonical	rs1051101	ENST00000543337.1.uORF_CTG.1	ENSG00000129562	NA18498	-0.0692733128729508	2
28	Noncanonical	rs1051101	ENST00000543337.1.uORF_CTG.1	ENSG00000129562	NA18499	-0.313433378280445	2
28	Noncanonical	rs1051101	ENST00000543337.1.uORF_CTG.1	ENSG00000129562	NA18501	0.564658800539534	2
28	Noncanonical	rs1051101	ENST00000543337.1.uORF_CTG.1	ENSG00000129562	NA18502	0.198389693175946	1
28	Noncanonical	rs1051101	ENST00000543337.1.uORF_CTG.1	ENSG00000129562	NA18504	0.789047996452624	1
28	Noncanonical	rs1051101	ENST00000543337.1.uORF_CTG.1	ENSG00000129562	NA18505	-0.202855557342717	0
28	Noncanonical	rs1051101	ENST00000543337.1.uORF_CTG.1	ENSG00000129562	NA18507	-1.74498902867809	2
28	Noncanonical	rs1051101	ENST00000543337.1.uORF_CTG.1	ENSG00000129562	NA18508	0.402412929018704	2
28	Noncanonical	rs1051101	ENST00000543337.1.uORF_CTG.1	ENSG00000129562	NA18510	0.191337314908342	2
28	Noncanonical	rs1051101	ENST00000543337.1.uORF_CTG.1	ENSG00000129562	NA18511	-0.932740601283525	2
28	Noncanonical	rs1051101	ENST00000543337.1.uORF_CTG.1	ENSG00000129562	NA18516	-0.473265171675594	1
28	Noncanonical	rs1051101	ENST00000543337.1.uORF_CTG.1	ENSG00000129562	NA18517	0.693140625796247	2
28	Noncanonical	rs1051101	ENST00000543337.1.uORF_CTG.1	ENSG00000129562	NA18519	0.260769926379735	1
28	Noncanonical	rs1051101	ENST00000543337.1.uORF_CTG.1	ENSG00000129562	NA18520	-0.234213683224084	2
28	Noncanonical	rs1051101	ENST00000543337.1.uORF_CTG.1	ENSG00000129562	NA18522	0.616598075267672	2
28	Noncanonical	rs1051101	ENST00000543337.1.uORF_CTG.1	ENSG00000129562	NA18523	0.18384747429338	2
28	Noncanonical	rs1051101	ENST00000543337.1.uORF_CTG.1	ENSG00000129562	NA18853	-1.2182539273448	2
28	Noncanonical	rs1051101	ENST00000543337.1.uORF_CTG.1	ENSG00000129562	NA18856	-0.103789429241172	2
28	Noncanonical	rs1051101	ENST00000543337.1.uORF_CTG.1	ENSG00000129562	NA18858	0.172127337073072	2
28	Noncanonical	rs1051101	ENST00000543337.1.uORF_CTG.1	ENSG00000129562	NA18861	1.20595593908763	1
28	Noncanonical	rs1051101	ENST00000543337.1.uORF_CTG.1	ENSG00000129562	NA18870	0.586938926210829	2
28	Noncanonical	rs1051101	ENST00000543337.1.uORF_CTG.1	ENSG00000129562	NA18909	-0.462928958993892	2
28	Noncanonical	rs1051101	ENST00000543337.1.uORF_CTG.1	ENSG00000129562	NA18912	-0.655122739403773	1
28	Noncanonical	rs1051101	ENST00000543337.1.uORF_CTG.1	ENSG00000129562	NA18916	0.818685308597622	2
28	Noncanonical	rs1051101	ENST00000543337.1.uORF_CTG.1	ENSG00000129562	NA19092	0.53300137034827	2
28	Noncanonical	rs1051101	ENST00000543337.1.uORF_CTG.1	ENSG00000129562	NA19093	0.971970924856121	1
28	Noncanonical	rs1051101	ENST00000543337.1.uORF_CTG.1	ENSG00000129562	NA19098	1.17522434196771	2
28	Noncanonical	rs1051101	ENST00000543337.1.uORF_CTG.1	ENSG00000129562	NA19099	1.10115843663185	2
28	Noncanonical	rs1051101	ENST00000543337.1.uORF_CTG.1	ENSG00000129562	NA19102	0.656666525009709	2
28	Noncanonical	rs1051101	ENST00000543337.1.uORF_CTG.1	ENSG00000129562	NA19108	-0.994098198203771	1
28	Noncanonical	rs1051101	ENST00000543337.1.uORF_CTG.1	ENSG00000129562	NA19114	-2.53958043460516	1
28	Noncanonical	rs1051101	ENST00000543337.1.uORF_CTG.1	ENSG00000129562	NA19116	1.40342053130679	1
28	Noncanonical	rs1051101	ENST00000543337.1.uORF_CTG.1	ENSG00000129562	NA19119	-3.03363838389873	2
28	Noncanonical	rs1051101	ENST00000543337.1.uORF_CTG.1	ENSG00000129562	NA19130	-0.231332893071183	2
28	Noncanonical	rs1051101	ENST00000543337.1.uORF_CTG.1	ENSG00000129562	NA19131	0.124204056197381	2
28	Noncanonical	rs1051101	ENST00000543337.1.uORF_CTG.1	ENSG00000129562	NA19137	0.150607780631935	1
28	Noncanonical	rs1051101	ENST00000543337.1.uORF_CTG.1	ENSG00000129562	NA19138	-0.463293695915224	2
28	Noncanonical	rs1051101	ENST00000543337.1.uORF_CTG.1	ENSG00000129562	NA19141	1.21291686511731	2
28	Noncanonical	rs1051101	ENST00000543337.1.uORF_CTG.1	ENSG00000129562	NA19143	-0.667051753973839	2
28	Noncanonical	rs1051101	ENST00000543337.1.uORF_CTG.1	ENSG00000129562	NA19144	1.02273519053985	2
28	Noncanonical	rs1051101	ENST00000543337.1.uORF_CTG.1	ENSG00000129562	NA19147	-2.41017624130257	2
28	Noncanonical	rs1051101	ENST00000543337.1.uORF_CTG.1	ENSG00000129562	NA19152	1.31802890342938	2
28	Noncanonical	rs1051101	ENST00000543337.1.uORF_CTG.1	ENSG00000129562	NA19153	1.0202358197069	0
28	Noncanonical	rs1051101	ENST00000543337.1.uORF_CTG.1	ENSG00000129562	NA19159	-0.206249218723118	2
28	Noncanonical	rs1051101	ENST00000543337.1.uORF_CTG.1	ENSG00000129562	NA19160	-0.0464190538795765	1
28	Noncanonical	rs1051101	ENST00000543337.1.uORF_CTG.1	ENSG00000129562	NA19171	0.618115624179496	1
28	Noncanonical	rs1051101	ENST00000543337.1.uORF_CTG.1	ENSG00000129562	NA19172	1.03521611364823	2
28	Noncanonical	rs1051101	ENST00000543337.1.uORF_CTG.1	ENSG00000129562	NA19190	-2.05718569648103	2
28	Noncanonical	rs1051101	ENST00000543337.1.uORF_CTG.1	ENSG00000129562	NA19200	0.130276638082582	2
28	Noncanonical	rs1051101	ENST00000543337.1.uORF_CTG.1	ENSG00000129562	NA19201	0.149666111932757	1
28	Noncanonical	rs1051101	ENST00000543337.1.uORF_CTG.1	ENSG00000129562	NA19204	0.520440263311017	1
28	Noncanonical	rs1051101	ENST00000543337.1.uORF_CTG.1	ENSG00000129562	NA19207	0.414818281614859	1
28	Noncanonical	rs1051101	ENST00000543337.1.uORF_CTG.1	ENSG00000129562	NA19209	-0.508056242228282	2
28	Noncanonical	rs1051101	ENST00000543337.1.uORF_CTG.1	ENSG00000129562	NA19210	0.0705228805923724	1
28	Noncanonical	rs1051101	ENST00000543337.1.uORF_CTG.1	ENSG00000129562	NA19222	0.747051878826387	2
28	Noncanonical	rs1051101	ENST00000543337.1.uORF_CTG.1	ENSG00000129562	NA19225	-2.08188936773381	1
28	Noncanonical	rs1051101	ENST00000543337.1.uORF_CTG.1	ENSG00000129562	NA19238	0.783780619366274	2
28	Noncanonical	rs1051101	ENST00000543337.1.uORF_CTG.1	ENSG00000129562	NA19239	0.650462234637753	1
28	Noncanonical	rs1051101	ENST00000543337.1.uORF_CTG.1	ENSG00000129562	NA19257	0.0257152959276507	1
29	Noncanonical	rs1056073	ENST00000376395.4.uORF_ACG.5	ENSG00000135018	NA18486	0.495875720091409	1
29	Noncanonical	rs1056073	ENST00000376395.4.uORF_ACG.5	ENSG00000135018	NA18498	-0.400930032321174	0
29	Noncanonical	rs1056073	ENST00000376395.4.uORF_ACG.5	ENSG00000135018	NA18499	0.248084227485101	1
29	Noncanonical	rs1056073	ENST00000376395.4.uORF_ACG.5	ENSG00000135018	NA18501	-2.08206606425866	0
29	Noncanonical	rs1056073	ENST00000376395.4.uORF_ACG.5	ENSG00000135018	NA18502	1.5781163496066	0
29	Noncanonical	rs1056073	ENST00000376395.4.uORF_ACG.5	ENSG00000135018	NA18504	-0.291524401754508	0
29	Noncanonical	rs1056073	ENST00000376395.4.uORF_ACG.5	ENSG00000135018	NA18505	-0.328193621720003	0
29	Noncanonical	rs1056073	ENST00000376395.4.uORF_ACG.5	ENSG00000135018	NA18507	0.288299068064195	0
29	Noncanonical	rs1056073	ENST00000376395.4.uORF_ACG.5	ENSG00000135018	NA18508	1.77886912704511	0
29	Noncanonical	rs1056073	ENST00000376395.4.uORF_ACG.5	ENSG00000135018	NA18510	0.460108592771934	0
29	Noncanonical	rs1056073	ENST00000376395.4.uORF_ACG.5	ENSG00000135018	NA18511	-0.17223370100256	0
29	Noncanonical	rs1056073	ENST00000376395.4.uORF_ACG.5	ENSG00000135018	NA18516	-0.221473131217821	0
29	Noncanonical	rs1056073	ENST00000376395.4.uORF_ACG.5	ENSG00000135018	NA18517	0.351762966147129	0
29	Noncanonical	rs1056073	ENST00000376395.4.uORF_ACG.5	ENSG00000135018	NA18519	-1.29791106822099	0
29	Noncanonical	rs1056073	ENST00000376395.4.uORF_ACG.5	ENSG00000135018	NA18520	0.211683917514216	1
29	Noncanonical	rs1056073	ENST00000376395.4.uORF_ACG.5	ENSG00000135018	NA18522	1.73077605230842	0
29	Noncanonical	rs1056073	ENST00000376395.4.uORF_ACG.5	ENSG00000135018	NA18523	0.484985072578566	0
29	Noncanonical	rs1056073	ENST00000376395.4.uORF_ACG.5	ENSG00000135018	NA18853	2.43704057217522	0
29	Noncanonical	rs1056073	ENST00000376395.4.uORF_ACG.5	ENSG00000135018	NA18856	-0.0549380716699852	1
29	Noncanonical	rs1056073	ENST00000376395.4.uORF_ACG.5	ENSG00000135018	NA18858	0.166653396326705	0
29	Noncanonical	rs1056073	ENST00000376395.4.uORF_ACG.5	ENSG00000135018	NA18861	-0.758929780764688	1
29	Noncanonical	rs1056073	ENST00000376395.4.uORF_ACG.5	ENSG00000135018	NA18870	1.00266500785453	0
29	Noncanonical	rs1056073	ENST00000376395.4.uORF_ACG.5	ENSG00000135018	NA18909	-0.00798475389051968	0
29	Noncanonical	rs1056073	ENST00000376395.4.uORF_ACG.5	ENSG00000135018	NA18912	1.8284379196565	1
29	Noncanonical	rs1056073	ENST00000376395.4.uORF_ACG.5	ENSG00000135018	NA18916	0.7309647500445	1
29	Noncanonical	rs1056073	ENST00000376395.4.uORF_ACG.5	ENSG00000135018	NA19092	0.287154647430299	0
29	Noncanonical	rs1056073	ENST00000376395.4.uORF_ACG.5	ENSG00000135018	NA19093	-0.679105236019498	0
29	Noncanonical	rs1056073	ENST00000376395.4.uORF_ACG.5	ENSG00000135018	NA19098	-0.522442638431027	0
29	Noncanonical	rs1056073	ENST00000376395.4.uORF_ACG.5	ENSG00000135018	NA19099	0.111417555574906	0
29	Noncanonical	rs1056073	ENST00000376395.4.uORF_ACG.5	ENSG00000135018	NA19102	1.68148078277896	1
29	Noncanonical	rs1056073	ENST00000376395.4.uORF_ACG.5	ENSG00000135018	NA19108	-0.833588276814759	0
29	Noncanonical	rs1056073	ENST00000376395.4.uORF_ACG.5	ENSG00000135018	NA19114	-0.181225228530788	1
29	Noncanonical	rs1056073	ENST00000376395.4.uORF_ACG.5	ENSG00000135018	NA19116	-0.700456012220871	0
29	Noncanonical	rs1056073	ENST00000376395.4.uORF_ACG.5	ENSG00000135018	NA19119	1.3392333494842	1
29	Noncanonical	rs1056073	ENST00000376395.4.uORF_ACG.5	ENSG00000135018	NA19130	-0.418326067997197	1
29	Noncanonical	rs1056073	ENST00000376395.4.uORF_ACG.5	ENSG00000135018	NA19131	-1.71170188361407	0
29	Noncanonical	rs1056073	ENST00000376395.4.uORF_ACG.5	ENSG00000135018	NA19137	1.4045434871175	1
29	Noncanonical	rs1056073	ENST00000376395.4.uORF_ACG.5	ENSG00000135018	NA19138	-1.28529144172964	0
29	Noncanonical	rs1056073	ENST00000376395.4.uORF_ACG.5	ENSG00000135018	NA19141	-1.76613707297704	1
29	Noncanonical	rs1056073	ENST00000376395.4.uORF_ACG.5	ENSG00000135018	NA19143	0.779538895324217	1
29	Noncanonical	rs1056073	ENST00000376395.4.uORF_ACG.5	ENSG00000135018	NA19144	-0.909071036751411	1
29	Noncanonical	rs1056073	ENST00000376395.4.uORF_ACG.5	ENSG00000135018	NA19147	0.297748546344958	0
29	Noncanonical	rs1056073	ENST00000376395.4.uORF_ACG.5	ENSG00000135018	NA19152	-1.23350969769235	0
29	Noncanonical	rs1056073	ENST00000376395.4.uORF_ACG.5	ENSG00000135018	NA19153	-1.18227596540269	0
29	Noncanonical	rs1056073	ENST00000376395.4.uORF_ACG.5	ENSG00000135018	NA19159	-0.169460287469108	1
29	Noncanonical	rs1056073	ENST00000376395.4.uORF_ACG.5	ENSG00000135018	NA19160	0.507120092719181	0
29	Noncanonical	rs1056073	ENST00000376395.4.uORF_ACG.5	ENSG00000135018	NA19171	-0.72224547446188	1
29	Noncanonical	rs1056073	ENST00000376395.4.uORF_ACG.5	ENSG00000135018	NA19172	0.595245769260979	0
29	Noncanonical	rs1056073	ENST00000376395.4.uORF_ACG.5	ENSG00000135018	NA19190	-0.136443662020563	0
29	Noncanonical	rs1056073	ENST00000376395.4.uORF_ACG.5	ENSG00000135018	NA19200	-0.54651477254829	1
29	Noncanonical	rs1056073	ENST00000376395.4.uORF_ACG.5	ENSG00000135018	NA19201	-0.624275417264187	0
29	Noncanonical	rs1056073	ENST00000376395.4.uORF_ACG.5	ENSG00000135018	NA19204	-1.0947846538438	0
29	Noncanonical	rs1056073	ENST00000376395.4.uORF_ACG.5	ENSG00000135018	NA19207	0.922530357441967	0
29	Noncanonical	rs1056073	ENST00000376395.4.uORF_ACG.5	ENSG00000135018	NA19209	-0.397280380209644	0
29	Noncanonical	rs1056073	ENST00000376395.4.uORF_ACG.5	ENSG00000135018	NA19210	-0.82603220266098	1
29	Noncanonical	rs1056073	ENST00000376395.4.uORF_ACG.5	ENSG00000135018	NA19222	0.549168436935028	0
29	Noncanonical	rs1056073	ENST00000376395.4.uORF_ACG.5	ENSG00000135018	NA19225	0.232967667833983	1
29	Noncanonical	rs1056073	ENST00000376395.4.uORF_ACG.5	ENSG00000135018	NA19238	1.09964527960541	1
29	Noncanonical	rs1056073	ENST00000376395.4.uORF_ACG.5	ENSG00000135018	NA19239	-0.00124112295727872	1
29	Noncanonical	rs1056073	ENST00000376395.4.uORF_ACG.5	ENSG00000135018	NA19257	-2.04452444908375	1
30	Noncanonical	rs1057454	ENST00000265827.3.uORF_TTG.1	ENSG00000048405	NA18486	0.781442613595504	1
30	Noncanonical	rs1057454	ENST00000265827.3.uORF_TTG.1	ENSG00000048405	NA18498	-0.589441489998813	2
30	Noncanonical	rs1057454	ENST00000265827.3.uORF_TTG.1	ENSG00000048405	NA18499	0.677536208567061	0
30	Noncanonical	rs1057454	ENST00000265827.3.uORF_TTG.1	ENSG00000048405	NA18501	-1.0015946200132	2
30	Noncanonical	rs1057454	ENST00000265827.3.uORF_TTG.1	ENSG00000048405	NA18502	0.539915935870787	1
30	Noncanonical	rs1057454	ENST00000265827.3.uORF_TTG.1	ENSG00000048405	NA18504	1.53462196869424	0
30	Noncanonical	rs1057454	ENST00000265827.3.uORF_TTG.1	ENSG00000048405	NA18505	0.757812923741644	1
30	Noncanonical	rs1057454	ENST00000265827.3.uORF_TTG.1	ENSG00000048405	NA18507	1.13141602065233	2
30	Noncanonical	rs1057454	ENST00000265827.3.uORF_TTG.1	ENSG00000048405	NA18508	1.23158419834554	2
30	Noncanonical	rs1057454	ENST00000265827.3.uORF_TTG.1	ENSG00000048405	NA18510	0.513976971466102	2
30	Noncanonical	rs1057454	ENST00000265827.3.uORF_TTG.1	ENSG00000048405	NA18511	-1.50642553315597	2
30	Noncanonical	rs1057454	ENST00000265827.3.uORF_TTG.1	ENSG00000048405	NA18516	1.86493929916526	0
30	Noncanonical	rs1057454	ENST00000265827.3.uORF_TTG.1	ENSG00000048405	NA18517	0.910550461234173	2
30	Noncanonical	rs1057454	ENST00000265827.3.uORF_TTG.1	ENSG00000048405	NA18519	-0.388477964853459	1
30	Noncanonical	rs1057454	ENST00000265827.3.uORF_TTG.1	ENSG00000048405	NA18520	-0.0203798852869676	1
30	Noncanonical	rs1057454	ENST00000265827.3.uORF_TTG.1	ENSG00000048405	NA18522	-0.0432721511867784	1
30	Noncanonical	rs1057454	ENST00000265827.3.uORF_TTG.1	ENSG00000048405	NA18523	0.456185530779923	0
30	Noncanonical	rs1057454	ENST00000265827.3.uORF_TTG.1	ENSG00000048405	NA18853	0.843427359164465	1
30	Noncanonical	rs1057454	ENST00000265827.3.uORF_TTG.1	ENSG00000048405	NA18856	-0.938873940915809	0
30	Noncanonical	rs1057454	ENST00000265827.3.uORF_TTG.1	ENSG00000048405	NA18858	1.57970984467386	1
30	Noncanonical	rs1057454	ENST00000265827.3.uORF_TTG.1	ENSG00000048405	NA18861	-1.56942990216272	2
30	Noncanonical	rs1057454	ENST00000265827.3.uORF_TTG.1	ENSG00000048405	NA18870	0.192304054688707	2
30	Noncanonical	rs1057454	ENST00000265827.3.uORF_TTG.1	ENSG00000048405	NA18909	-0.512048357338552	1
30	Noncanonical	rs1057454	ENST00000265827.3.uORF_TTG.1	ENSG00000048405	NA18912	0.56046725021268	1
30	Noncanonical	rs1057454	ENST00000265827.3.uORF_TTG.1	ENSG00000048405	NA18916	-0.871281087604687	1
30	Noncanonical	rs1057454	ENST00000265827.3.uORF_TTG.1	ENSG00000048405	NA19092	2.9207349870732	2
30	Noncanonical	rs1057454	ENST00000265827.3.uORF_TTG.1	ENSG00000048405	NA19093	-0.462869779341505	2
30	Noncanonical	rs1057454	ENST00000265827.3.uORF_TTG.1	ENSG00000048405	NA19098	-1.11962304151036	1
30	Noncanonical	rs1057454	ENST00000265827.3.uORF_TTG.1	ENSG00000048405	NA19099	-0.86762761609942	1
30	Noncanonical	rs1057454	ENST00000265827.3.uORF_TTG.1	ENSG00000048405	NA19102	-0.519322892981346	2
30	Noncanonical	rs1057454	ENST00000265827.3.uORF_TTG.1	ENSG00000048405	NA19108	-1.90948404171696	2
30	Noncanonical	rs1057454	ENST00000265827.3.uORF_TTG.1	ENSG00000048405	NA19114	0.715844555675044	1
30	Noncanonical	rs1057454	ENST00000265827.3.uORF_TTG.1	ENSG00000048405	NA19116	-1.03821446610569	1
30	Noncanonical	rs1057454	ENST00000265827.3.uORF_TTG.1	ENSG00000048405	NA19119	-1.00091918121814	1
30	Noncanonical	rs1057454	ENST00000265827.3.uORF_TTG.1	ENSG00000048405	NA19130	-0.762314022024053	1
30	Noncanonical	rs1057454	ENST00000265827.3.uORF_TTG.1	ENSG00000048405	NA19131	-0.11988976780844	2
30	Noncanonical	rs1057454	ENST00000265827.3.uORF_TTG.1	ENSG00000048405	NA19137	0.048829073801067	1
30	Noncanonical	rs1057454	ENST00000265827.3.uORF_TTG.1	ENSG00000048405	NA19138	-0.71953640840535	1
30	Noncanonical	rs1057454	ENST00000265827.3.uORF_TTG.1	ENSG00000048405	NA19141	-0.443636825593189	1
30	Noncanonical	rs1057454	ENST00000265827.3.uORF_TTG.1	ENSG00000048405	NA19143	1.11062133860266	2
30	Noncanonical	rs1057454	ENST00000265827.3.uORF_TTG.1	ENSG00000048405	NA19144	-0.0278474069403885	2
30	Noncanonical	rs1057454	ENST00000265827.3.uORF_TTG.1	ENSG00000048405	NA19147	0.202255571710397	2
30	Noncanonical	rs1057454	ENST00000265827.3.uORF_TTG.1	ENSG00000048405	NA19152	-2.0496176813551	1
30	Noncanonical	rs1057454	ENST00000265827.3.uORF_TTG.1	ENSG00000048405	NA19153	-0.572254588199193	2
30	Noncanonical	rs1057454	ENST00000265827.3.uORF_TTG.1	ENSG00000048405	NA19159	0.432787007661037	1
30	Noncanonical	rs1057454	ENST00000265827.3.uORF_TTG.1	ENSG00000048405	NA19160	0.801488122846663	1
30	Noncanonical	rs1057454	ENST00000265827.3.uORF_TTG.1	ENSG00000048405	NA19171	-0.911616132854649	2
30	Noncanonical	rs1057454	ENST00000265827.3.uORF_TTG.1	ENSG00000048405	NA19172	-0.453373209764662	1
30	Noncanonical	rs1057454	ENST00000265827.3.uORF_TTG.1	ENSG00000048405	NA19190	-1.20349148934162	1
30	Noncanonical	rs1057454	ENST00000265827.3.uORF_TTG.1	ENSG00000048405	NA19200	0.209892983741641	2
30	Noncanonical	rs1057454	ENST00000265827.3.uORF_TTG.1	ENSG00000048405	NA19201	-0.253817166974922	0
30	Noncanonical	rs1057454	ENST00000265827.3.uORF_TTG.1	ENSG00000048405	NA19204	0.514247351262426	0
30	Noncanonical	rs1057454	ENST00000265827.3.uORF_TTG.1	ENSG00000048405	NA19207	2.05018062196231	2
30	Noncanonical	rs1057454	ENST00000265827.3.uORF_TTG.1	ENSG00000048405	NA19209	-0.045546993866968	2
30	Noncanonical	rs1057454	ENST00000265827.3.uORF_TTG.1	ENSG00000048405	NA19210	0.692451943265643	2
30	Noncanonical	rs1057454	ENST00000265827.3.uORF_TTG.1	ENSG00000048405	NA19222	-0.264847830291284	2
30	Noncanonical	rs1057454	ENST00000265827.3.uORF_TTG.1	ENSG00000048405	NA19225	0.987952841763649	2
30	Noncanonical	rs1057454	ENST00000265827.3.uORF_TTG.1	ENSG00000048405	NA19238	-0.844082784078587	1
30	Noncanonical	rs1057454	ENST00000265827.3.uORF_TTG.1	ENSG00000048405	NA19239	-0.908291847065403	1
30	Noncanonical	rs1057454	ENST00000265827.3.uORF_TTG.1	ENSG00000048405	NA19257	-0.32372693416383	1
31	Noncanonical	rs1060142	ENST00000337304.2.uORF_ACG.5	ENSG00000128272	NA18486	-0.16897627126601	0
31	Noncanonical	rs1060142	ENST00000337304.2.uORF_ACG.5	ENSG00000128272	NA18498	0.149546173662704	0
31	Noncanonical	rs1060142	ENST00000337304.2.uORF_ACG.5	ENSG00000128272	NA18499	0.726445104072318	1
31	Noncanonical	rs1060142	ENST00000337304.2.uORF_ACG.5	ENSG00000128272	NA18501	0.523094723693782	0
31	Noncanonical	rs1060142	ENST00000337304.2.uORF_ACG.5	ENSG00000128272	NA18502	-0.277736855844874	0
31	Noncanonical	rs1060142	ENST00000337304.2.uORF_ACG.5	ENSG00000128272	NA18504	-0.00698104260432604	0
31	Noncanonical	rs1060142	ENST00000337304.2.uORF_ACG.5	ENSG00000128272	NA18505	0.927184435295315	0
31	Noncanonical	rs1060142	ENST00000337304.2.uORF_ACG.5	ENSG00000128272	NA18507	0.357413451214469	0
31	Noncanonical	rs1060142	ENST00000337304.2.uORF_ACG.5	ENSG00000128272	NA18508	0.0383567033336019	0
31	Noncanonical	rs1060142	ENST00000337304.2.uORF_ACG.5	ENSG00000128272	NA18510	1.06606669250146	0
31	Noncanonical	rs1060142	ENST00000337304.2.uORF_ACG.5	ENSG00000128272	NA18511	0.516985439804272	0
31	Noncanonical	rs1060142	ENST00000337304.2.uORF_ACG.5	ENSG00000128272	NA18516	0.340421815679864	0
31	Noncanonical	rs1060142	ENST00000337304.2.uORF_ACG.5	ENSG00000128272	NA18517	1.25911074523822	0
31	Noncanonical	rs1060142	ENST00000337304.2.uORF_ACG.5	ENSG00000128272	NA18519	0.230631073188845	0
31	Noncanonical	rs1060142	ENST00000337304.2.uORF_ACG.5	ENSG00000128272	NA18520	0.647719302581435	1
31	Noncanonical	rs1060142	ENST00000337304.2.uORF_ACG.5	ENSG00000128272	NA18522	-1.59677430957041	0
31	Noncanonical	rs1060142	ENST00000337304.2.uORF_ACG.5	ENSG00000128272	NA18523	1.28693707829143	1
31	Noncanonical	rs1060142	ENST00000337304.2.uORF_ACG.5	ENSG00000128272	NA18853	0.746059494526581	0
31	Noncanonical	rs1060142	ENST00000337304.2.uORF_ACG.5	ENSG00000128272	NA18856	0.90950458738377	0
31	Noncanonical	rs1060142	ENST00000337304.2.uORF_ACG.5	ENSG00000128272	NA18858	0.325679808830391	0
31	Noncanonical	rs1060142	ENST00000337304.2.uORF_ACG.5	ENSG00000128272	NA18861	0.18321091353286	0
31	Noncanonical	rs1060142	ENST00000337304.2.uORF_ACG.5	ENSG00000128272	NA18870	0.0358065485327339	0
31	Noncanonical	rs1060142	ENST00000337304.2.uORF_ACG.5	ENSG00000128272	NA18909	-0.853266614286076	0
31	Noncanonical	rs1060142	ENST00000337304.2.uORF_ACG.5	ENSG00000128272	NA18912	-1.55517712221197	0
31	Noncanonical	rs1060142	ENST00000337304.2.uORF_ACG.5	ENSG00000128272	NA18916	0.234741065974768	0
31	Noncanonical	rs1060142	ENST00000337304.2.uORF_ACG.5	ENSG00000128272	NA19092	0.156225481010314	0
31	Noncanonical	rs1060142	ENST00000337304.2.uORF_ACG.5	ENSG00000128272	NA19093	0.230661404245388	1
31	Noncanonical	rs1060142	ENST00000337304.2.uORF_ACG.5	ENSG00000128272	NA19098	-1.09423864926239	0
31	Noncanonical	rs1060142	ENST00000337304.2.uORF_ACG.5	ENSG00000128272	NA19099	-0.0242875428688301	1
31	Noncanonical	rs1060142	ENST00000337304.2.uORF_ACG.5	ENSG00000128272	NA19102	-0.561825625475697	0
31	Noncanonical	rs1060142	ENST00000337304.2.uORF_ACG.5	ENSG00000128272	NA19108	0.253085864450431	0
31	Noncanonical	rs1060142	ENST00000337304.2.uORF_ACG.5	ENSG00000128272	NA19114	-1.04797621219147	1
31	Noncanonical	rs1060142	ENST00000337304.2.uORF_ACG.5	ENSG00000128272	NA19116	-1.53364356708021	0
31	Noncanonical	rs1060142	ENST00000337304.2.uORF_ACG.5	ENSG00000128272	NA19119	0.229985263990513	0
31	Noncanonical	rs1060142	ENST00000337304.2.uORF_ACG.5	ENSG00000128272	NA19130	1.03528442970508	0
31	Noncanonical	rs1060142	ENST00000337304.2.uORF_ACG.5	ENSG00000128272	NA19131	0.831445721387269	0
31	Noncanonical	rs1060142	ENST00000337304.2.uORF_ACG.5	ENSG00000128272	NA19137	1.44916853246438	1
31	Noncanonical	rs1060142	ENST00000337304.2.uORF_ACG.5	ENSG00000128272	NA19138	0.54214802188691	0
31	Noncanonical	rs1060142	ENST00000337304.2.uORF_ACG.5	ENSG00000128272	NA19141	-0.00923370234304862	0
31	Noncanonical	rs1060142	ENST00000337304.2.uORF_ACG.5	ENSG00000128272	NA19143	-1.35030207214086	0
31	Noncanonical	rs1060142	ENST00000337304.2.uORF_ACG.5	ENSG00000128272	NA19144	-1.35182478798854	1
31	Noncanonical	rs1060142	ENST00000337304.2.uORF_ACG.5	ENSG00000128272	NA19147	-0.938568852805172	0
31	Noncanonical	rs1060142	ENST00000337304.2.uORF_ACG.5	ENSG00000128272	NA19152	-4.71135610765642	0
31	Noncanonical	rs1060142	ENST00000337304.2.uORF_ACG.5	ENSG00000128272	NA19153	0.383689315726874	1
31	Noncanonical	rs1060142	ENST00000337304.2.uORF_ACG.5	ENSG00000128272	NA19159	-1.0652490192523	1
31	Noncanonical	rs1060142	ENST00000337304.2.uORF_ACG.5	ENSG00000128272	NA19160	-0.149143486332405	0
31	Noncanonical	rs1060142	ENST00000337304.2.uORF_ACG.5	ENSG00000128272	NA19171	0.347321687307942	0
31	Noncanonical	rs1060142	ENST00000337304.2.uORF_ACG.5	ENSG00000128272	NA19172	-0.158601419691068	0
31	Noncanonical	rs1060142	ENST00000337304.2.uORF_ACG.5	ENSG00000128272	NA19190	0.500182316225769	0
31	Noncanonical	rs1060142	ENST00000337304.2.uORF_ACG.5	ENSG00000128272	NA19200	-0.603788023234356	0
31	Noncanonical	rs1060142	ENST00000337304.2.uORF_ACG.5	ENSG00000128272	NA19201	0.125368740758214	0
31	Noncanonical	rs1060142	ENST00000337304.2.uORF_ACG.5	ENSG00000128272	NA19204	1.64724860957671	0
31	Noncanonical	rs1060142	ENST00000337304.2.uORF_ACG.5	ENSG00000128272	NA19207	1.5576284496667	0
31	Noncanonical	rs1060142	ENST00000337304.2.uORF_ACG.5	ENSG00000128272	NA19209	0.533174481219656	0
31	Noncanonical	rs1060142	ENST00000337304.2.uORF_ACG.5	ENSG00000128272	NA19210	0.243014243783788	0
31	Noncanonical	rs1060142	ENST00000337304.2.uORF_ACG.5	ENSG00000128272	NA19222	0.0540720769638942	0
31	Noncanonical	rs1060142	ENST00000337304.2.uORF_ACG.5	ENSG00000128272	NA19225	-0.622391238330371	0
31	Noncanonical	rs1060142	ENST00000337304.2.uORF_ACG.5	ENSG00000128272	NA19238	-0.16463361661327	0
31	Noncanonical	rs1060142	ENST00000337304.2.uORF_ACG.5	ENSG00000128272	NA19239	-0.0404930275942864	0
31	Noncanonical	rs1060142	ENST00000337304.2.uORF_ACG.5	ENSG00000128272	NA19257	-0.738150631064309	0
32	Noncanonical	rs1064202	ENST00000328771.4.uORF_GTG.9	ENSG00000134815	NA18486	-0.497252184642127	1
32	Noncanonical	rs1064202	ENST00000328771.4.uORF_GTG.9	ENSG00000134815	NA18498	0.198476271857295	1
32	Noncanonical	rs1064202	ENST00000328771.4.uORF_GTG.9	ENSG00000134815	NA18499	0.194059089587776	1
32	Noncanonical	rs1064202	ENST00000328771.4.uORF_GTG.9	ENSG00000134815	NA18501	0.301984050127112	1
32	Noncanonical	rs1064202	ENST00000328771.4.uORF_GTG.9	ENSG00000134815	NA18502	-0.0925171263167726	1
32	Noncanonical	rs1064202	ENST00000328771.4.uORF_GTG.9	ENSG00000134815	NA18504	-1.2021619162243	1
32	Noncanonical	rs1064202	ENST00000328771.4.uORF_GTG.9	ENSG00000134815	NA18505	0.361755276315487	0
32	Noncanonical	rs1064202	ENST00000328771.4.uORF_GTG.9	ENSG00000134815	NA18507	-0.41253218931608	1
32	Noncanonical	rs1064202	ENST00000328771.4.uORF_GTG.9	ENSG00000134815	NA18508	0.358044461665696	2
32	Noncanonical	rs1064202	ENST00000328771.4.uORF_GTG.9	ENSG00000134815	NA18510	0.139639515073823	2
32	Noncanonical	rs1064202	ENST00000328771.4.uORF_GTG.9	ENSG00000134815	NA18511	0.0132173109604314	1
32	Noncanonical	rs1064202	ENST00000328771.4.uORF_GTG.9	ENSG00000134815	NA18516	0.528288666987791	2
32	Noncanonical	rs1064202	ENST00000328771.4.uORF_GTG.9	ENSG00000134815	NA18517	0.429023723575524	2
32	Noncanonical	rs1064202	ENST00000328771.4.uORF_GTG.9	ENSG00000134815	NA18519	0.12894298840332	2
32	Noncanonical	rs1064202	ENST00000328771.4.uORF_GTG.9	ENSG00000134815	NA18520	0.000732028096981201	0
32	Noncanonical	rs1064202	ENST00000328771.4.uORF_GTG.9	ENSG00000134815	NA18522	0.461259882264102	0
32	Noncanonical	rs1064202	ENST00000328771.4.uORF_GTG.9	ENSG00000134815	NA18523	-0.125863445079428	2
32	Noncanonical	rs1064202	ENST00000328771.4.uORF_GTG.9	ENSG00000134815	NA18853	-0.851754498441799	1
32	Noncanonical	rs1064202	ENST00000328771.4.uORF_GTG.9	ENSG00000134815	NA18856	-0.0636973674821335	1
32	Noncanonical	rs1064202	ENST00000328771.4.uORF_GTG.9	ENSG00000134815	NA18858	-0.0513905202406557	1
32	Noncanonical	rs1064202	ENST00000328771.4.uORF_GTG.9	ENSG00000134815	NA18861	0.47190816151105	1
32	Noncanonical	rs1064202	ENST00000328771.4.uORF_GTG.9	ENSG00000134815	NA18870	-0.0934041393860114	1
32	Noncanonical	rs1064202	ENST00000328771.4.uORF_GTG.9	ENSG00000134815	NA18909	0.475161718287853	2
32	Noncanonical	rs1064202	ENST00000328771.4.uORF_GTG.9	ENSG00000134815	NA18912	-0.693573061581407	1
32	Noncanonical	rs1064202	ENST00000328771.4.uORF_GTG.9	ENSG00000134815	NA18916	-0.234739026460289	0
32	Noncanonical	rs1064202	ENST00000328771.4.uORF_GTG.9	ENSG00000134815	NA19092	-0.00317865614896954	1
32	Noncanonical	rs1064202	ENST00000328771.4.uORF_GTG.9	ENSG00000134815	NA19093	-0.100201687089063	1
32	Noncanonical	rs1064202	ENST00000328771.4.uORF_GTG.9	ENSG00000134815	NA19098	0.340810393537305	2
32	Noncanonical	rs1064202	ENST00000328771.4.uORF_GTG.9	ENSG00000134815	NA19099	0.534261240411812	1
32	Noncanonical	rs1064202	ENST00000328771.4.uORF_GTG.9	ENSG00000134815	NA19102	0.548248345491673	2
32	Noncanonical	rs1064202	ENST00000328771.4.uORF_GTG.9	ENSG00000134815	NA19108	0.494856621178366	1
32	Noncanonical	rs1064202	ENST00000328771.4.uORF_GTG.9	ENSG00000134815	NA19114	0.0505841273311442	0
32	Noncanonical	rs1064202	ENST00000328771.4.uORF_GTG.9	ENSG00000134815	NA19116	0.0631840793350661	2
32	Noncanonical	rs1064202	ENST00000328771.4.uORF_GTG.9	ENSG00000134815	NA19119	0.590105680207034	0
32	Noncanonical	rs1064202	ENST00000328771.4.uORF_GTG.9	ENSG00000134815	NA19130	0.398781182417683	1
32	Noncanonical	rs1064202	ENST00000328771.4.uORF_GTG.9	ENSG00000134815	NA19131	-0.639958379737966	1
32	Noncanonical	rs1064202	ENST00000328771.4.uORF_GTG.9	ENSG00000134815	NA19137	0.263258705686885	1
32	Noncanonical	rs1064202	ENST00000328771.4.uORF_GTG.9	ENSG00000134815	NA19138	0.562178387077633	2
32	Noncanonical	rs1064202	ENST00000328771.4.uORF_GTG.9	ENSG00000134815	NA19141	1.14270146116598	1
32	Noncanonical	rs1064202	ENST00000328771.4.uORF_GTG.9	ENSG00000134815	NA19143	0.382187376883825	2
32	Noncanonical	rs1064202	ENST00000328771.4.uORF_GTG.9	ENSG00000134815	NA19144	0.477117442710641	2
32	Noncanonical	rs1064202	ENST00000328771.4.uORF_GTG.9	ENSG00000134815	NA19147	-0.0722208359971382	1
32	Noncanonical	rs1064202	ENST00000328771.4.uORF_GTG.9	ENSG00000134815	NA19152	-6.62805379935676	0
32	Noncanonical	rs1064202	ENST00000328771.4.uORF_GTG.9	ENSG00000134815	NA19153	0.325727607088836	1
32	Noncanonical	rs1064202	ENST00000328771.4.uORF_GTG.9	ENSG00000134815	NA19159	-0.112229104952378	1
32	Noncanonical	rs1064202	ENST00000328771.4.uORF_GTG.9	ENSG00000134815	NA19160	0.0814477611177412	2
32	Noncanonical	rs1064202	ENST00000328771.4.uORF_GTG.9	ENSG00000134815	NA19171	0.405545466194725	1
32	Noncanonical	rs1064202	ENST00000328771.4.uORF_GTG.9	ENSG00000134815	NA19172	0.703179269392043	1
32	Noncanonical	rs1064202	ENST00000328771.4.uORF_GTG.9	ENSG00000134815	NA19190	0.350015746267851	0
32	Noncanonical	rs1064202	ENST00000328771.4.uORF_GTG.9	ENSG00000134815	NA19200	-0.566288467350306	0
32	Noncanonical	rs1064202	ENST00000328771.4.uORF_GTG.9	ENSG00000134815	NA19201	0.262874485724085	1
32	Noncanonical	rs1064202	ENST00000328771.4.uORF_GTG.9	ENSG00000134815	NA19204	0.0203124591128829	2
32	Noncanonical	rs1064202	ENST00000328771.4.uORF_GTG.9	ENSG00000134815	NA19207	-0.119516808086115	2
32	Noncanonical	rs1064202	ENST00000328771.4.uORF_GTG.9	ENSG00000134815	NA19209	0.168573302766426	1
32	Noncanonical	rs1064202	ENST00000328771.4.uORF_GTG.9	ENSG00000134815	NA19210	0.219594334752493	1
32	Noncanonical	rs1064202	ENST00000328771.4.uORF_GTG.9	ENSG00000134815	NA19222	0.366867520749814	2
32	Noncanonical	rs1064202	ENST00000328771.4.uORF_GTG.9	ENSG00000134815	NA19225	-0.262756268892776	2
32	Noncanonical	rs1064202	ENST00000328771.4.uORF_GTG.9	ENSG00000134815	NA19238	1.03555461619108	2
32	Noncanonical	rs1064202	ENST00000328771.4.uORF_GTG.9	ENSG00000134815	NA19239	0.746353823891328	2
32	Noncanonical	rs1064202	ENST00000328771.4.uORF_GTG.9	ENSG00000134815	NA19257	-1.77352509861612	2
33	Noncanonical	rs10748610	ENST00000359204.4.uORF_GTG.5	ENSG00000148690	NA18486	0.93584879648867	2
33	Noncanonical	rs10748610	ENST00000359204.4.uORF_GTG.5	ENSG00000148690	NA18498	-0.322440880028061	2
33	Noncanonical	rs10748610	ENST00000359204.4.uORF_GTG.5	ENSG00000148690	NA18499	0.475288781203502	1
33	Noncanonical	rs10748610	ENST00000359204.4.uORF_GTG.5	ENSG00000148690	NA18501	-0.266992411869443	2
33	Noncanonical	rs10748610	ENST00000359204.4.uORF_GTG.5	ENSG00000148690	NA18502	0.962327598679271	0
33	Noncanonical	rs10748610	ENST00000359204.4.uORF_GTG.5	ENSG00000148690	NA18504	0.644217863795086	2
33	Noncanonical	rs10748610	ENST00000359204.4.uORF_GTG.5	ENSG00000148690	NA18505	-0.357165813266482	2
33	Noncanonical	rs10748610	ENST00000359204.4.uORF_GTG.5	ENSG00000148690	NA18507	-0.293208575424665	1
33	Noncanonical	rs10748610	ENST00000359204.4.uORF_GTG.5	ENSG00000148690	NA18508	0.248475294997654	2
33	Noncanonical	rs10748610	ENST00000359204.4.uORF_GTG.5	ENSG00000148690	NA18510	0.37366814016256	2
33	Noncanonical	rs10748610	ENST00000359204.4.uORF_GTG.5	ENSG00000148690	NA18511	-0.612361978228165	1
33	Noncanonical	rs10748610	ENST00000359204.4.uORF_GTG.5	ENSG00000148690	NA18516	-0.287295497214528	2
33	Noncanonical	rs10748610	ENST00000359204.4.uORF_GTG.5	ENSG00000148690	NA18517	0.534895405213115	2
33	Noncanonical	rs10748610	ENST00000359204.4.uORF_GTG.5	ENSG00000148690	NA18519	0.446583409663195	0
33	Noncanonical	rs10748610	ENST00000359204.4.uORF_GTG.5	ENSG00000148690	NA18520	0.467733389793006	0
33	Noncanonical	rs10748610	ENST00000359204.4.uORF_GTG.5	ENSG00000148690	NA18522	0.00847653581697475	1
33	Noncanonical	rs10748610	ENST00000359204.4.uORF_GTG.5	ENSG00000148690	NA18523	0.848038721702716	2
33	Noncanonical	rs10748610	ENST00000359204.4.uORF_GTG.5	ENSG00000148690	NA18853	0.012261711516435	2
33	Noncanonical	rs10748610	ENST00000359204.4.uORF_GTG.5	ENSG00000148690	NA18856	0.433966933802828	2
33	Noncanonical	rs10748610	ENST00000359204.4.uORF_GTG.5	ENSG00000148690	NA18858	0.0243959201534817	2
33	Noncanonical	rs10748610	ENST00000359204.4.uORF_GTG.5	ENSG00000148690	NA18861	0.442909723343634	1
33	Noncanonical	rs10748610	ENST00000359204.4.uORF_GTG.5	ENSG00000148690	NA18870	0.239774868583192	1
33	Noncanonical	rs10748610	ENST00000359204.4.uORF_GTG.5	ENSG00000148690	NA18909	0.093984538763879	2
33	Noncanonical	rs10748610	ENST00000359204.4.uORF_GTG.5	ENSG00000148690	NA18912	-0.0588700903828788	2
33	Noncanonical	rs10748610	ENST00000359204.4.uORF_GTG.5	ENSG00000148690	NA18916	0.679344539820816	2
33	Noncanonical	rs10748610	ENST00000359204.4.uORF_GTG.5	ENSG00000148690	NA19092	1.56458070758378	2
33	Noncanonical	rs10748610	ENST00000359204.4.uORF_GTG.5	ENSG00000148690	NA19093	-0.0301189818419211	2
33	Noncanonical	rs10748610	ENST00000359204.4.uORF_GTG.5	ENSG00000148690	NA19098	0.381504328919419	2
33	Noncanonical	rs10748610	ENST00000359204.4.uORF_GTG.5	ENSG00000148690	NA19099	0.328636368942582	2
33	Noncanonical	rs10748610	ENST00000359204.4.uORF_GTG.5	ENSG00000148690	NA19102	-0.275004695666529	1
33	Noncanonical	rs10748610	ENST00000359204.4.uORF_GTG.5	ENSG00000148690	NA19108	-0.619805465500456	2
33	Noncanonical	rs10748610	ENST00000359204.4.uORF_GTG.5	ENSG00000148690	NA19114	-0.557644928117332	2
33	Noncanonical	rs10748610	ENST00000359204.4.uORF_GTG.5	ENSG00000148690	NA19116	-0.238111207640144	1
33	Noncanonical	rs10748610	ENST00000359204.4.uORF_GTG.5	ENSG00000148690	NA19119	-1.67461500391403	1
33	Noncanonical	rs10748610	ENST00000359204.4.uORF_GTG.5	ENSG00000148690	NA19130	-0.0557572594121011	2
33	Noncanonical	rs10748610	ENST00000359204.4.uORF_GTG.5	ENSG00000148690	NA19131	0.526888687275559	1
33	Noncanonical	rs10748610	ENST00000359204.4.uORF_GTG.5	ENSG00000148690	NA19137	0.647495932898818	1
33	Noncanonical	rs10748610	ENST00000359204.4.uORF_GTG.5	ENSG00000148690	NA19138	0.466441521476944	1
33	Noncanonical	rs10748610	ENST00000359204.4.uORF_GTG.5	ENSG00000148690	NA19141	-3.42387989085755	2
33	Noncanonical	rs10748610	ENST00000359204.4.uORF_GTG.5	ENSG00000148690	NA19143	0.195623531858523	2
33	Noncanonical	rs10748610	ENST00000359204.4.uORF_GTG.5	ENSG00000148690	NA19144	0.279964248473185	1
33	Noncanonical	rs10748610	ENST00000359204.4.uORF_GTG.5	ENSG00000148690	NA19147	0.0642230382327666	1
33	Noncanonical	rs10748610	ENST00000359204.4.uORF_GTG.5	ENSG00000148690	NA19152	-5.42719673933079	2
33	Noncanonical	rs10748610	ENST00000359204.4.uORF_GTG.5	ENSG00000148690	NA19153	-0.0723156911394284	2
33	Noncanonical	rs10748610	ENST00000359204.4.uORF_GTG.5	ENSG00000148690	NA19159	0.571810449428358	2
33	Noncanonical	rs10748610	ENST00000359204.4.uORF_GTG.5	ENSG00000148690	NA19160	0.211595832398781	2
33	Noncanonical	rs10748610	ENST00000359204.4.uORF_GTG.5	ENSG00000148690	NA19171	0.397041521913766	2
33	Noncanonical	rs10748610	ENST00000359204.4.uORF_GTG.5	ENSG00000148690	NA19172	-0.206394764818758	2
33	Noncanonical	rs10748610	ENST00000359204.4.uORF_GTG.5	ENSG00000148690	NA19190	-0.353961504465107	1
33	Noncanonical	rs10748610	ENST00000359204.4.uORF_GTG.5	ENSG00000148690	NA19200	0.759345274812359	1
33	Noncanonical	rs10748610	ENST00000359204.4.uORF_GTG.5	ENSG00000148690	NA19201	-0.0782155039154054	1
33	Noncanonical	rs10748610	ENST00000359204.4.uORF_GTG.5	ENSG00000148690	NA19204	0.78421739699649	2
33	Noncanonical	rs10748610	ENST00000359204.4.uORF_GTG.5	ENSG00000148690	NA19207	0.970668873493961	1
33	Noncanonical	rs10748610	ENST00000359204.4.uORF_GTG.5	ENSG00000148690	NA19209	0.207175684901669	2
33	Noncanonical	rs10748610	ENST00000359204.4.uORF_GTG.5	ENSG00000148690	NA19210	-0.807079854636297	1
33	Noncanonical	rs10748610	ENST00000359204.4.uORF_GTG.5	ENSG00000148690	NA19222	0.280557536009003	2
33	Noncanonical	rs10748610	ENST00000359204.4.uORF_GTG.5	ENSG00000148690	NA19225	-0.364367476558347	2
33	Noncanonical	rs10748610	ENST00000359204.4.uORF_GTG.5	ENSG00000148690	NA19238	-0.521274913239865	1
33	Noncanonical	rs10748610	ENST00000359204.4.uORF_GTG.5	ENSG00000148690	NA19239	-0.313791856806527	2
33	Noncanonical	rs10748610	ENST00000359204.4.uORF_GTG.5	ENSG00000148690	NA19257	0.707907875158829	1
34	Noncanonical	rs1077511	ENST00000355491.5.uORF_GTG.1	ENSG00000141759	NA18486	0.868158616696934	1
34	Noncanonical	rs1077511	ENST00000355491.5.uORF_GTG.1	ENSG00000141759	NA18498	-0.879477751568366	1
34	Noncanonical	rs1077511	ENST00000355491.5.uORF_GTG.1	ENSG00000141759	NA18499	0.114359232410644	1
34	Noncanonical	rs1077511	ENST00000355491.5.uORF_GTG.1	ENSG00000141759	NA18501	-0.611841241642754	1
34	Noncanonical	rs1077511	ENST00000355491.5.uORF_GTG.1	ENSG00000141759	NA18502	-0.354179890725259	2
34	Noncanonical	rs1077511	ENST00000355491.5.uORF_GTG.1	ENSG00000141759	NA18504	0.763551796429667	1
34	Noncanonical	rs1077511	ENST00000355491.5.uORF_GTG.1	ENSG00000141759	NA18505	0.622062480271187	1
34	Noncanonical	rs1077511	ENST00000355491.5.uORF_GTG.1	ENSG00000141759	NA18507	-1.59584625147059	1
34	Noncanonical	rs1077511	ENST00000355491.5.uORF_GTG.1	ENSG00000141759	NA18508	0.206583898736283	1
34	Noncanonical	rs1077511	ENST00000355491.5.uORF_GTG.1	ENSG00000141759	NA18510	0.843697220469873	1
34	Noncanonical	rs1077511	ENST00000355491.5.uORF_GTG.1	ENSG00000141759	NA18511	-0.189638890153838	1
34	Noncanonical	rs1077511	ENST00000355491.5.uORF_GTG.1	ENSG00000141759	NA18516	0.468764155373726	2
34	Noncanonical	rs1077511	ENST00000355491.5.uORF_GTG.1	ENSG00000141759	NA18517	-0.228832421372676	1
34	Noncanonical	rs1077511	ENST00000355491.5.uORF_GTG.1	ENSG00000141759	NA18519	1.31683030751854	1
34	Noncanonical	rs1077511	ENST00000355491.5.uORF_GTG.1	ENSG00000141759	NA18520	-0.602960515668244	0
34	Noncanonical	rs1077511	ENST00000355491.5.uORF_GTG.1	ENSG00000141759	NA18522	-0.94673506004341	1
34	Noncanonical	rs1077511	ENST00000355491.5.uORF_GTG.1	ENSG00000141759	NA18523	-0.515949400585092	1
34	Noncanonical	rs1077511	ENST00000355491.5.uORF_GTG.1	ENSG00000141759	NA18853	1.04122371157127	0
34	Noncanonical	rs1077511	ENST00000355491.5.uORF_GTG.1	ENSG00000141759	NA18856	0.023714712234594	0
[truncated: 54,521 more rows]
