# Supplementary material for: Determinants of genome-wide distribution and evolution of uORFs in eukaryotes
Source: Nat Commun. 2021 Feb 17;12:1076. doi: 10.1038/s41467-021-21394-y (PMC7889888; doi:10.1038/s41467-021-21394-y)
Supplement: Supplementary file 12 — Source Data [file 41467_2021_21394_MOESM12_ESM.zip › Source Data/Fig7c_raw_luciferase_intensity.txt]

Variant	Allele_type	Rep1_Firefly	Rep1_Renilla	Rep2_Firefly	Rep2_Renilla	Rep3_Firefly	Rep3_Renilla	Rep4_Firefly	Rep4_Renilla	Rep5_Firefly	Rep5_Renilla
AATF(chr17:35306226) GTG>ATG	uORF+	1277442	718842	1179723	629907	1305999	698016	1195668	594556	1033380	390725
AATF(chr17:35306226) GTG>ATG	uORF-	2386294	1267939	2091027	1285697	1613717	1161861	1604240	1190239	1529738	909081
ARHGAP25(chr2:68962137) ATG>ATA	uORF+	1094674	193877	683387	153378	1025979	156756	959112	139085	1023871	142905
ARHGAP25(chr2:68962137) ATG>ATA	uORF-	2875916	312808	2879495	323342	2761506	299462	2389194	253016	3159379	315707
ATP5L(chr11:118272144) ATC>ATG	uORF+	1547946	1246117	1153331	887212	1030817	825348	996669	631537	2249484	1464881
ATP5L(chr11:118272144) ATC>ATG	uORF-	3414946	2075234	2641822	1710963	2477768	1554041	2294321	1452359	2697144	1628069
BUB3(chr10:124913840) CTG>ATG	uORF+	1086826	208328	1147119	260517	1317301	226775	1371011	223433	1900700	269372
BUB3(chr10:124913840) CTG>ATG	uORF-	2351709	744386	1537380	412487	1517839	481512	1447427	405067	1870528	492436
C2orf49(chr2:105953835) ACG>ATG	uORF+	2033163	703067	1787743	613346	1628822	558816	1679420	558945	2555139	705976
C2orf49(chr2:105953835) ACG>ATG	uORF-	1818575	767550	533048	269098	1186736	581058	1300247	626913	1186142	630435
CACNA1C(chr12:2162548) ATG>ATA	uORF+	1781171	129332	1259710	108856	1050947	95090	1074043	103019	999795	86830
CACNA1C(chr12:2162548) ATG>ATA	uORF-	1157496	123760	1203498	120116	1383088	128988	1407248	120631	1493560	127800
CES2(chr16:66968791) ATG>ATC	uORF+	1749405	20888	1121306	13062	873161	12197	944296	12560	900235	12349
CES2(chr16:66968791) ATG>ATC	uORF-	1395791	21242	1199851	18228	1170577	17508	1142606	15840	1204930	15152
CPOX(chr3:98312358) GTG>ATG	uORF+	1536836	106627	1748412	111902	1773167	112093	1996440	115845	1416899	74755
CPOX(chr3:98312358) GTG>ATG	uORF-	2876052	927851	2394441	717290	1775768	532868	2082752	586669	1903609	556153
F12(chr5:176836532) ATG>ACG	uORF+	1250212	618590	3421899	743307	4005245	853693	3527537	766458	3744528	828465
F12(chr5:176836532) ATG>ACG	uORF-	996965	490637	2493642	752683	3016249	942203	2690336	807929
FAM24B(chr10:124615291) GTG>ATG	uORF+	1709159	43778	1780760	51628	1354894	35557	2456215	37176	3241321	42681
FAM24B(chr10:124615291) GTG>ATG	uORF-	3299313	51673	1905837	32832	2098460	35937	1775255	37279	1763274	45647
FIG4(chr6:110012527) GTG>ATG	uORF+	3818263	435674	2733437	309112	2837504	320581	2721017	313988	3394294	390117
FIG4(chr6:110012527) GTG>ATG	uORF-	2968952	308498	3000699	305942	2731338	279536	2754008	271501
GLRX(chr5:95158584) ATA>ATG	uORF+	1687911	322848	3673049	678990	3882452	706548	1374224	287041
GLRX(chr5:95158584) ATA>ATG	uORF-	256577	85418	210311	61220	47800	14868	205956	56735	216133	62798
GNL3(chr3:52720080) ATG>CTG	uORF+	682796	461784	370732	401995	520491	399231	620575	468579	614560	429308
GNL3(chr3:52720080) ATG>CTG	uORF-	1934378	1875922	1699163	1718864	1519584	1778124	1601344	1733604	2150070	1969352
GOLIM4(chr3:167813725) ATC>ATG	uORF+	1183529	41282	1917876	64124	2193165	71114	1799620	55270	2257524	68254
GOLIM4(chr3:167813725) ATC>ATG	uORF-	2598283	64323	1488147	39225	1830883	54827	2071486	55107	1982468	52055
GOLPH3(chr5:32174446) GTG>ATG	uORF+	349868	418221	1117739	1211181	1024477	990867	814272	803771	1267790	1189220
GOLPH3(chr5:32174446) GTG>ATG	uORF-	3082832	3188154	647256	714586	2472558	3011075	2121747	2804706	2534662	2742156
GPNMB(chr7:23286315) GTG>ATG	uORF+	661022	201659	583806	170052	690342	176693	690449	174952	1202528	261091
GPNMB(chr7:23286315) GTG>ATG	uORF-	1496565	420769	761215	282002	571231	256071	508186	258125	611902	243366
HNRNPA1(chr12:54674235) ATG>GTG	uORF+	948892	2856816	699712	3117405	618677	2824143	696251	3212580	647070	3583093
HNRNPA1(chr12:54674235) ATG>GTG	uORF-	123860	953024	125040	944381	157642	1011211	137843	947789	268025	883920
IGHV4-28(chr14:106780966) CTG>ATG	uORF+	3076329	182013	2910002	173663	3061895	184380	2766685	173276	4006238	274250
IGHV4-28(chr14:106780966) CTG>ATG	uORF-	2912106	397464	1399006	180827	2375702	321895	2397939	296992	2187462	272633
IQGAP1(chr15:90931457) ACG>ATG	uORF+	1318593	84630	2650056	169951	2626228	161846	2445318	152489	2984593	176117
IQGAP1(chr15:90931457) ACG>ATG	uORF-	2251028	556502	2205510	521595	2444217	571870	2217397	506335	2216041	533836
MBD2(chr18:51751152) GTG>ATG	uORF+	1096686	100700	1123113	95303	1088033	86734	1156002	95372	1684745	107752
MBD2(chr18:51751152) GTG>ATG	uORF-	2135349	1166471	1168945	636940	1112881	580789	1405113	749058	730684	421631
MRM1(chr17:34958216) ATC>ATG	uORF+	1127193	29688	1228956	31227	1242182	30723	1367890	32798	1508336	32563
MRM1(chr17:34958216) ATC>ATG	uORF-	2743865	415071	3605615	549195	3672193	551791	3396464	526690
MST1(chr3:49726178) ACG>ATG	uORF+	1586124	23293	1249537	21901	1341345	21429	1807044	21333	3005717	24310
MST1(chr3:49726178) ACG>ATG	uORF-	1624865	14181	1171898	13688	983072	14341	899596	13637	721357	12492
MYBBP1A(chr17:4458790) ACG>ATG	uORF+	1728396	691577	1729683	689058	1519342	610928	1487592	626549	1773968	632613
MYBBP1A(chr17:4458790) ACG>ATG	uORF-	3239362	1158778	1258754	519079	2356504	1055886	2212975	998811	2480370	1015721
NHP2(chr5:177580879) ATG>ATT	uORF+	636311	283994	414097	244613	334253	211712	347644	215018	354768	211837
NHP2(chr5:177580879) ATG>ATT	uORF-	760970	570093	798103	627200	887291	649449	765528	542860	868544	600212
OR9Q2(chr11:57957960) ATG>ACG	uORF+	4381734	541775	3959768	518182	3787674	547938	3403927	518481
OR9Q2(chr11:57957960) ATG>ACG	uORF-	3513344	1052318	2045475	838087	2753973	883320	3136887	925607	3693464	1037459
POLR3A(chr10:79789268) ATG>AAG	uORF+	1214810	228578	1218470	202058	1265415	192116	1371099	199402
POLR3A(chr10:79789268) ATG>AAG	uORF-	500165	98856	601535	138374	679663	124730	675164	130979	832960	152034
POU5F1(chr6:31133943) AGG>ATG	uORF+	2470779	68399	2015470	53510	2267554	66402	2359493	62960	3185785	90893
POU5F1(chr6:31133943) AGG>ATG	uORF-	1901690	49926	1201995	30611	1748966	43315	1627262	38556	1791851	40396
RBFOX2(chr22:36236599) ATG>ATA	uORF+	890311	386028	463335	319161	387236	226373	366314	265609
RBFOX2(chr22:36236599) ATG>ATA	uORF-	475124	260205	275500	146231	457045	220323	539632	214999	785448	254752
RNF167(chr17:4843409) ATG>ATA	uORF+	3220665	887150	2310360	571356	3487697	822786	3555918	836749	3263173	864680
RNF167(chr17:4843409) ATG>ATA	uORF-	1421479	315496	1308345	308199	1244085	292876	1316670	306843	1348678	316636
RUNX2(chr6:45296339) ATG>GTG	uORF+	1257541	35575	575283	30165	1328240	40737	1361636	38837	1634756	46372
RUNX2(chr6:45296339) ATG>GTG	uORF-	2331334	63042	2053852	62999	1932083	51947	2280817	61470	2406647	79279
SLIT2(chr4:20255320) CTG>ATG	uORF+	3193230	61890	3432368	72911	3752342	72280	3314909	68159	3897979	77983
SLIT2(chr4:20255320) CTG>ATG	uORF-	1363131	300129	705344	159415	744153	149550	723238	155631	517985	126667
SMG6(chr17:2140668) ATA>ATG	uORF+	2284148	97356	2735759	110475	2512332	112830	2770085	133266	3514913	168629
SMG6(chr17:2140668) ATA>ATG	uORF-	280254	57311	432784	60616	411949	58351	414260	53267	449976	49052
SNX19(chr11:130786264) ATG>GTG	uORF+	2269648	102283	1745986	90396	1705272	82253	1948816	93004	1672204	79058
SNX19(chr11:130786264) ATG>GTG	uORF-	885337	81813	1042515	93566	796182	74637	1160249	101539	1053348	83431
TCF19(chr6:31127175) GTG>ATG	uORF+	934752	26832	1179459	31080	540465	23256	1377846	33564	1654182	52400
TCF19(chr6:31127175) GTG>ATG	uORF-	1709297	100310	2854423	81741	2427684	66848	2441238	67250	2644723	69823
TMPO(chr12:98909391) CTG>ATG	uORF+	1634848	648546	1397359	555230	1932031	748941	1518279	617228	2420859	688923
TMPO(chr12:98909391) CTG>ATG	uORF-	3061898	1210444	1606205	820735	1819818	875885	1995496	894840	1820211	787862
TMX3(chr18:66382497) ACG>ATG	uORF+	474308	131316	2216761	574454	1899803	508816	1815368	459779	2624802	619203
TMX3(chr18:66382497) ACG>ATG	uORF-	513070	77688	4060339	676101	3830337	632910	4000693	675495
TRIP11(chr14:92506294) CTG>ATG	uORF+	2179869	449862	2100764	399573	1758804	359991	2429346	499007	2905879	563773
TRIP11(chr14:92506294) CTG>ATG	uORF-	2382870	619963	2070402	546186	1371866	387581	1938281	524218	2198109	522730
UBE2I(chr16:1363878) ACG>ATG	uORF+	812254	119179	1013833	140884	1057822	154823	244919	35432
UBE2I(chr16:1363878) ACG>ATG	uORF-	3651244	544829	2553266	383831	3745268	480354	3392320	440511	2887099	388262
UNC13D(chr17:73840771) ATG>ATC	uORF+	389454	48390	187715	42233	131421	40489	95894	37350	132156	30504
UNC13D(chr17:73840771) ATG>ATC	uORF-	396515	32329	308163	26659	517713	32601	581569	31879	926190	34772
VCPIP1(chr8:67579356) ACG>ATG	uORF+	4430080	226743	4195635	212653	3829542	196138	3715570	198610	4465296	216652
VCPIP1(chr8:67579356) ACG>ATG	uORF-	2907246	329535	2139264	234970	2148392	245373	2518566	283287	2396876	261840
ZFAND2A(chr7:1199791) ATC>ATG	uORF+	2181814	47575	2438607	51064	2327626	51380	1993926	42739	3052776	54268
ZFAND2A(chr7:1199791) ATC>ATG	uORF-	1782076	25594	1420691	22860	1860271	27953	1736494	27093	1527453	22564
ZRANB3(chr2:136288273) GTG>ATG	uORF+	1174094	136299	801865	97043	996170	101397	1755856	161559	2262825	172224
ZRANB3(chr2:136288273) GTG>ATG	uORF-	847831	112016	961524	99801	949911	108536	888940	121846	781754	103256
