# Supplementary material for: Determinants of genome-wide distribution and evolution of uORFs in eukaryotes
Source: Nat Commun. 2021 Feb 17;12:1076. doi: 10.1038/s41467-021-21394-y (PMC7889888; doi:10.1038/s41467-021-21394-y)
Supplement: Supplementary file 12 — Source Data [file 41467_2021_21394_MOESM12_ESM.zip › Source Data/Fig7d_raw_luciferase_intensity.txt]

Variant	Allele_type	Rep1_Firefly	Rep1_Renilla	Rep2_Firefly	Rep2_Renilla	Rep3_Firefly	Rep3_Renilla	Rep4_Firefly	Rep4_Renilla	Rep5_Firefly	Rep5_Renilla
ACOX1(chr17:73975340) CTG>CAG	uORF+	3512215	1051153	2624112	643461	2805882	726842	2323125	608842	2690354	677874
ACOX1(chr17:73975340) CTG>CAG	uORF-	2685146	749905	2323510	670022	2397309	686580	2166392	631703	1754129	546064
CCND2(chr12:4383058) CTG>GTG	uORF+	3389469	432977	2897663	380912	2589058	296931	2695886	306235	2874189	331635
CCND2(chr12:4383058) CTG>GTG	uORF-	2627200	311755	2453412	279458	2431798	270343	2386719	277936	2790444	304306
COG5(chr7:107204440) CTG>CTA	uORF+	881814	251433	1850820	370267	1589095	294166	2227127	371836	2362752	387259
COG5(chr7:107204440) CTG>CTA	uORF-	2380541	454311	2391048	420580	2647546	415214	2561770	418289	2878218	539804
DMD(chrX:31285057) CTG>CGG	uORF+	3304570	1292403	2412725	935994	2105859	803279	2320395	875758	2142590	791229
DMD(chrX:31285057) CTG>CGG	uORF-	2060958	861501	1928687	777240	1073867	448095	1818880	843112	1873752	1031621
DPYSL2(chr8:26435558) CTG>CCG	uORF+	3466404	160455	3153369	137494	2174547	106485	2940623	133938	2807076	129482
DPYSL2(chr8:26435558) CTG>CCG	uORF-	702527	40134	809156	43313	718950	45443	787509	38842	741938	41423
DST(chr6:56507696) CTG>CTA	uORF+	1783797	295132	1524134	256383	1351033	204890	1377825	214517	1297275	206021
DST(chr6:56507696) CTG>CTA	uORF-	1008948	158825	1221374	192551	1096916	169176	973307	142098	1433418	233165
EIF2S3(chrX:24072965) CTG>CGG	uORF+	3221706	501354	2551632	322337	2247641	294584	2384242	296724	2293452	293227
EIF2S3(chrX:24072965) CTG>CGG	uORF-	2057697	273885	1915879	247883	1942000	266234	1637869	227438	1804664	318168
EPM2AIP1(chr3:37034760) TTG>CTG	uORF+	2005020	266243	2054536	265264	1963991	245431	2045160	253748	2581503	285271
EPM2AIP1(chr3:37034760) TTG>CTG	uORF-	1916895	215016	1704355	204942	2212855	253297	1853723	222914	1505718	178478
GLTSCR1L(chr6:42788926) CTG>CGG	uORF+	2557688	139478	1492146	111539	1198088	115273	1126116	115504	1245733	113773
GLTSCR1L(chr6:42788926) CTG>CGG	uORF-	694193	78331	612976	90473	914719	92769	1650972	92870	2737286	132787
HLA-DMB(chr6:32908816) CTG>TTG	uORF+	2050229	271558	1489189	176947	1540537	183439	1572359	197443	1516073	188711
HLA-DMB(chr6:32908816) CTG>TTG	uORF-	225809	32325	1206112	169887	1112052	148204	954955	138097	939352	147412
LDHB(chr12:21810646) AGG>AGA	uORF+	2671340	314086	2318586	282114	2172776	257859	2252621	244464	2161531	260288
LDHB(chr12:21810646) AGG>AGA	uORF-	101916	156594	103597	154292	91771	148335	88839	148327	136985	203484
MAK16(chr8:33342495) CTG>CAG	uORF+	2116928	389984	2222305	486965	2147071	464774	2286359	455413	2171092	436787
MAK16(chr8:33342495) CTG>CAG	uORF-	2167698	406534	1829688	375004	1980199	389898	408182	98597	722507	119398
MEPCE(chr7:100027388) GTG>CTG	uORF+	2240669	618910	2507111	677343	2525828	673203	2264380	572966	2884763	771526
MEPCE(chr7:100027388) GTG>CTG	uORF-	2010243	153361	2050749	174236	1788232	141799	1621988	134995	1538359	129214
MOB1B(chr4:71768238) CTG>TTG	uORF+	3313825	1768744	2347221	1158640	2390651	1156791	2289580	1115110	2293925	1113861
MOB1B(chr4:71768238) CTG>TTG	uORF-	764924	370172	1813797	775943	1851438	823161	1691267	711627
MRPL51(chr12:6602422) CTG>CTA	uORF+	3336893	426576	2924339	375765	3219015	435705	2925174	374427
MRPL51(chr12:6602422) CTG>CTA	uORF-	873073	103721	1997865	253475	2012453	270749	1958298	249053
NDUFB8(chr10:102289743) CTG>CTC	uORF+	2301169	436435	2012912	429567	1767040	356540	1893803	356257	1849241	342972
NDUFB8(chr10:102289743) CTG>CTC	uORF-	3032648	561436	2985355	546926	3139901	569578	3159768	558706	4264582	766442
NUDC(chr1:27248645) ATC>GTC	uORF+	3686330	854700	2253258	591110	3354219	702728	3273085	677867	2475147	570505
NUDC(chr1:27248645) ATC>GTC	uORF-	2452448	633262	2534507	573175	2243221	583652	2022609	540409	3325019	738016
OSBPL5(chr11:3116101) AAG>AAA	uORF+	3791375	16741	3184908	18636	3088841	18281	2714979	20013	2804059	19490
OSBPL5(chr11:3116101) AAG>AAA	uORF-	1628517	14189	1278848	10810	1490207	13687	1378817	13673	1817538	12989
PHGDH(chr1:120254545) CTG>CTC	uORF+	2597678	939183	2854193	797782	2889230	729966	2896135	774477	2984433	810653
PHGDH(chr1:120254545) CTG>CTC	uORF-	1951571	630079	1866794	554420	1977247	582727	1812773	582049	2240968	690272
PITHD1(chr1:24104910) TTG>CTG	uORF+	3503918	1798918	2153172	1243016	2564595	1324448	2962922	1555323
PITHD1(chr1:24104910) TTG>CTG	uORF-	4492168	2514558	3259704	1500781	3295967	1427722	2131168	920107
POLR2C(chr16:57496334) CTG>CAG	uORF+	1571370	3183496	1431638	3214133	1416071	3000404	1488435	3007272	1235665	2851779
POLR2C(chr16:57496334) CTG>CAG	uORF-	1127612	2333523	1013610	1998641	1017777	2068582	1183475	2291648	1077671	1812070
PSMD11(chr17:30771295) CTG>CCG	uORF+	711301	1029657	1838769	3071961	1944418	3275529	1830143	3163147	2205498	4070707
PSMD11(chr17:30771295) CTG>CCG	uORF-	2283319	374278	1973996	338498	2202753	362863	1196220	173496	2839314	418422
QPCTL(chr19:46195756) ATT>CTT	uORF+	753995	72602	1394044	124286	565892	51062	1455424	124237	1490356	134882
QPCTL(chr19:46195756) ATT>CTT	uORF-	229162	27293	703062	90780	698580	73351	770720	83141	805470	86796
RNASEH2A(chr19:12917472) GTG>GCG	uORF+	2117330	551118	1523934	432119	1286463	300726	1199038	311236	1119802	259333
RNASEH2A(chr19:12917472) GTG>GCG	uORF-	1415162	355948	1442451	370731	1563211	397535	1450620	354537	1750328	475661
RPL37(chr6:46097758) CTG>CGG	uORF+	763568	910265	786274	1421829	615059	1500203	583026	1576172	787663	1546776
RPL37(chr6:46097758) CTG>CGG	uORF-	600076	1244188	635984	1370043	613081	1139575	531775	743571	688312	866264
RPS2(chr16:2014797) TTG>CTG	uORF+	2583261	1152513	3265800	1478034	2007460	899442	3171031	1574673	3338123	1693173
RPS2(chr16:2014797) TTG>CTG	uORF-	3712102	1731565	3457118	1496593	3344311	1395779	2969648	1265945	3609047	1585144
RSF1(chr11:77531890) CTG>CTA	uORF+	1998273	270167	1923352	277922	739509	97951	1918924	273028	2066111	300536
RSF1(chr11:77531890) CTG>CTA	uORF-	2480992	429311	2398041	390733	2256270	321161	2415596	369262	2686229	406751
SAMM50(chr22:44351351) TTG>CTG	uORF+	3923979	67157	995792	20988	2809067	54594	1184898	22733	3979356	54238
SAMM50(chr22:44351351) TTG>CTG	uORF-	3297656	42714	2914565	37121	3075128	42319	1566495	23365	2839399	43741
SMC3(chr10:112327460) CTG>CCG	uORF+	3586272	779269	3249733	557417	3037872	498719	2410657	418389	3145188	492482
SMC3(chr10:112327460) CTG>CCG	uORF-	3007995	595498	3033969	607079	3688530	712089	3421770	662736
SNX19(chr11:130786059) CTG>CTT	uORF+	1724398	78217	1286519	72230	1345484	74987	1446813	78049	1500432	80319
SNX19(chr11:130786059) CTG>CTT	uORF-	799957	42325	1099094	58311	1110716	60564	1009483	56138	1248690	58641
STAM(chr10:17686256) CTG>CTC	uORF+	2303063	807339	2276737	669771	1955916	558844	2206981	630850	1980093	582975
STAM(chr10:17686256) CTG>CTC	uORF-	2075415	555446	1211368	462416	1873471	483077	2135018	568913	2081970	544428
STX4(chr16:31044897) CTG>CTA	uORF+	2305750	47887	3097162	56673	3546224	65548	3041476	57877	3351061	60904
STX4(chr16:31044897) CTG>CTA	uORF-	2221416	42630	1848909	40613	2164691	41474	2683021	51879	2842475	49720
TMEM19(chr12:72080272) ATT>ACT	uORF+	124605	59741	801282	146956	702470	135145	565932	116361	793890	168378
TMEM19(chr12:72080272) ATT>ACT	uORF-	869466	145240	945833	149473	966983	146618	996433	155854	1323410	193386
TUFM(chr16:28857722) CTG>CTA	uORF+	1744289	2457270	1014323	2533419	741446	2564726	1017244	3033978	802257	3026716
TUFM(chr16:28857722) CTG>CTA	uORF-	597705	2983785	449256	2599809	480347	2577620	725931	2952744	1615101	3367494
URB1(chr21:33765289) CTG>CGG	uORF+	1655721	563500	1214738	409449	1305595	399726	1418454	431890	1102999	339291
URB1(chr21:33765289) CTG>CGG	uORF-	1447199	381336	1680089	431629	1644368	442831	1813154	474696	2375764	590764
VPS13A(chr9:79792438) GTG>CTG	uORF+	4299996	1343215	4341641	1346764	3923012	1216329	4344965	1339916	3900557	1152955
VPS13A(chr9:79792438) GTG>CTG	uORF-	3249995	970200	2881584	900882	2894670	941060	2781471	816573	3076568	938374
YWHAG(chr7:75988230) CTG>CCG	uORF+	2291277	1129159	1717478	858639	1573738	738785	1868388	862073	1686441	769637
YWHAG(chr7:75988230) CTG>CCG	uORF-	2642717	1253001	2104793	1101780	2238034	1189077	2323302	1202772	2826862	1496788
ZNF747(chr16:30546185) CTG>CTA	uORF+	2078833	110992	1968196	106158	2102679	104215	2061570	102735	1989758	98716
ZNF747(chr16:30546185) CTG>CTA	uORF-	1721263	94593	1915630	97122	1879976	84702	1842398	88638	2332943	109807
