# Supplementary material for: Determinants of genome-wide distribution and evolution of uORFs in eukaryotes
Source: Nat Commun. 2021 Feb 17;12:1076. doi: 10.1038/s41467-021-21394-y (PMC7889888; doi:10.1038/s41467-021-21394-y)
Supplement: Supplementary file 12 — Source Data [file 41467_2021_21394_MOESM12_ESM.zip › Source Data/FigS1_gene_informaiton.txt]

//Homo_sapiens
Gene_ID,Transcript_ID,Transcript_length,UTR5_len
ENSG00000000003,ENST00000373020,2206,112
ENSG00000000003,ENST00000612152,3796,489
ENSG00000000003,ENST00000614008,900,489
ENSG00000000005,ENST00000373031,1205,83
ENSG00000000419,ENST00000371582,1161,32
ENSG00000000419,ENST00000371584,1073,0
ENSG00000000419,ENST00000371588,1075,27
ENSG00000000419,ENST00000413082,672,9
ENSG00000000457,ENST00000367770,2916,48
ENSG00000000457,ENST00000367771,6308,159
ENSG00000000457,ENST00000367772,3090,222
ENSG00000000457,ENST00000423670,2077,311
ENSG00000000460,ENST00000286031,4355,700
ENSG00000000460,ENST00000359326,4011,356
ENSG00000000460,ENST00000413811,2661,1018
ENSG00000000460,ENST00000472795,925,301
ENSG00000000460,ENST00000496973,782,60
ENSG00000000938,ENST00000374003,2021,186
ENSG00000000938,ENST00000374004,2350,146
ENSG00000000938,ENST00000374005,2637,197
ENSG00000000938,ENST00000399173,2483,271
ENSG00000000938,ENST00000457296,1104,166
ENSG00000000971,ENST00000359637,1454,62
ENSG00000000971,ENST00000367429,4127,240
ENSG00000000971,ENST00000630130,1658,73
ENSG00000001036,ENST00000002165,2356,56
ENSG00000001036,ENST00000451668,737,0
ENSG00000001084,ENST00000229416,3813,484
ENSG00000001084,ENST00000505197,592,538
ENSG00000001084,ENST00000509541,3774,1273
ENSG00000001084,ENST00000513939,1800,0
ENSG00000001084,ENST00000514004,2356,388
ENSG00000001084,ENST00000616923,3287,160
ENSG00000001084,ENST00000643939,2289,0
ENSG00000001084,ENST00000650454,3785,456
ENSG00000001167,ENST00000341376,3811,201
ENSG00000001167,ENST00000353205,1660,163
ENSG00000001460,ENST00000003583,2544,142
ENSG00000001460,ENST00000337248,2726,177
ENSG00000001460,ENST00000374409,2804,255
ENSG00000001460,ENST00000435187,772,0
ENSG00000001460,ENST00000438866,811,0
ENSG00000001461,ENST00000003912,5481,715
ENSG00000001461,ENST00000339255,1676,348
ENSG00000001461,ENST00000358028,1757,349
ENSG00000001461,ENST00000374399,5372,360
ENSG00000001461,ENST00000432012,2714,0
ENSG00000001497,ENST00000374804,2261,41
ENSG00000001497,ENST00000374807,2386,39
ENSG00000001497,ENST00000374811,2439,41
ENSG00000001497,ENST00000469091,447,0
ENSG00000001561,ENST00000321037,4644,234
ENSG00000001617,ENST00000002829,3607,289
ENSG00000001617,ENST00000413852,3212,192
ENSG00000001617,ENST00000414301,936,143
ENSG00000001617,ENST00000420831,442,0
ENSG00000001617,ENST00000426511,757,481
ENSG00000001617,ENST00000434342,3541,318
ENSG00000001617,ENST00000450338,1693,554
ENSG00000001626,ENST00000003084,6132,132
ENSG00000001626,ENST00000426809,4316,0
ENSG00000001626,ENST00000446805,575,465
ENSG00000001626,ENST00000468795,682,0
ENSG00000001626,ENST00000600166,559,0
ENSG00000001626,ENST00000648260,2723,84
ENSG00000001626,ENST00000649406,3758,84
ENSG00000001626,ENST00000649781,4260,0
ENSG00000001629,ENST00000265742,6340,636
ENSG00000001629,ENST00000442183,547,145
ENSG00000001630,ENST00000003100,3155,113
ENSG00000001630,ENST00000422867,747,0
ENSG00000001630,ENST00000450723,1729,261
ENSG00000001631,ENST00000340022,4553,1019
ENSG00000001631,ENST00000394503,2827,397
ENSG00000001631,ENST00000394505,3143,554
ENSG00000001631,ENST00000394507,4762,784
ENSG00000001631,ENST00000412043,3378,789
ENSG00000001631,ENST00000413688,551,343
ENSG00000001631,ENST00000422347,483,408
ENSG00000001631,ENST00000425073,546,511
ENSG00000001631,ENST00000425919,572,458
ENSG00000001631,ENST00000430102,702,409
ENSG00000001631,ENST00000433016,855,302
ENSG00000001631,ENST00000440209,557,221
ENSG00000001631,ENST00000444960,783,681
ENSG00000001631,ENST00000445516,561,67
ENSG00000001631,ENST00000452773,665,491
ENSG00000001631,ENST00000454017,978,491
ENSG00000001631,ENST00000458177,1472,743
ENSG00000001631,ENST00000458493,507,310
ENSG00000002016,ENST00000358495,2710,139
ENSG00000002016,ENST00000397230,530,135
ENSG00000002016,ENST00000430095,2366,263
ENSG00000002016,ENST00000536177,1139,84
ENSG00000002016,ENST00000541619,560,166
ENSG00000002016,ENST00000542785,633,244
ENSG00000002016,ENST00000544742,463,62
ENSG00000002016,ENST00000545564,681,0
ENSG00000002330,ENST00000309032,929,47
ENSG00000002330,ENST00000394531,631,31
ENSG00000002330,ENST00000394532,1157,271
ENSG00000002330,ENST00000492141,359,206
ENSG00000002330,ENST00000493798,325,133
ENSG00000002330,ENST00000544785,525,1
ENSG00000002549,ENST00000226299,2213,274
ENSG00000002549,ENST00000513105,626,0
ENSG00000002549,ENST00000606142,1876,64
ENSG00000002549,ENST00000618908,2100,162
ENSG00000002586,ENST00000381180,533,0
ENSG00000002586,ENST00000381184,918,81
ENSG00000002586,ENST00000381187,892,85
ENSG00000002586,ENST00000381192,1129,66
ENSG00000002586,ENST00000482405,842,51
ENSG00000002586,ENST00000611428,1243,174
ENSG00000002586,ENST00000624481,1089,48
ENSG00000002587,ENST00000002596,7160,304
ENSG00000002587,ENST00000510712,496,248
ENSG00000002587,ENST00000514690,491,243
ENSG00000002726,ENST00000360937,2649,98
ENSG00000002726,ENST00000416793,2453,60
ENSG00000002726,ENST00000460213,945,198
ENSG00000002726,ENST00000467291,2857,306
ENSG00000002726,ENST00000483043,1314,302
ENSG00000002726,ENST00000493429,3135,584
ENSG00000002745,ENST00000222462,3150,293
ENSG00000002745,ENST00000361301,1230,49
ENSG00000002746,ENST00000395891,9453,557
ENSG00000002746,ENST00000429529,415,0
ENSG00000002746,ENST00000453890,5169,324
ENSG00000002822,ENST00000265854,2718,285
ENSG00000002822,ENST00000399654,2762,329
ENSG00000002822,ENST00000402746,2355,198
ENSG00000002822,ENST00000406869,2991,558
ENSG00000002822,ENST00000421113,564,439
ENSG00000002822,ENST00000429779,555,84
ENSG00000002822,ENST00000437877,864,498
ENSG00000002822,ENST00000444373,535,293
ENSG00000002822,ENST00000455998,557,123
ENSG00000002834,ENST00000318008,3910,132
ENSG00000002834,ENST00000419929,762,263
ENSG00000002834,ENST00000433206,4023,414
ENSG00000002834,ENST00000435347,3492,47
ENSG00000002834,ENST00000579123,1874,0
ENSG00000002919,ENST00000359238,2315,267
ENSG00000002919,ENST00000393405,2733,354
ENSG00000002919,ENST00000452859,1601,593
ENSG00000002919,ENST00000580219,1200,111
ENSG00000002919,ENST00000581298,563,46
ENSG00000002919,ENST00000582104,1282,114
ENSG00000002919,ENST00000582481,627,95
ENSG00000002919,ENST00000584335,922,159
ENSG00000002933,ENST00000004103,1033,75
ENSG00000002933,ENST00000461345,635,36
ENSG00000002933,ENST00000468689,896,115
ENSG00000002933,ENST00000475536,827,0
ENSG00000002933,ENST00000484928,1530,581
ENSG00000003056,ENST00000000412,2450,159
ENSG00000003056,ENST00000536844,2305,275
ENSG00000003056,ENST00000537621,581,0
ENSG00000003056,ENST00000539143,650,0
ENSG00000003056,ENST00000543159,720,444
ENSG00000003056,ENST00000543704,616,0
ENSG00000003056,ENST00000543845,596,268
ENSG00000003056,ENST00000544193,255,0
ENSG00000003056,ENST00000544245,660,585
ENSG00000003096,ENST00000262820,3972,910
ENSG00000003096,ENST00000371876,5331,2422
ENSG00000003096,ENST00000371878,3234,325
ENSG00000003096,ENST00000371882,3256,346
ENSG00000003096,ENST00000453826,306,22
ENSG00000003096,ENST00000469946,2353,40
ENSG00000003096,ENST00000540167,3396,382
ENSG00000003096,ENST00000541812,3102,88
ENSG00000003096,ENST00000545703,3322,386
ENSG00000003137,ENST00000001146,4732,204
ENSG00000003137,ENST00000412253,4025,225
ENSG00000003137,ENST00000461519,567,49
ENSG00000003137,ENST00000474509,574,28
ENSG00000003137,ENST00000546307,4331,28
ENSG00000003147,ENST00000265577,2309,192
ENSG00000003147,ENST00000317367,946,178
ENSG00000003147,ENST00000396675,2133,67
ENSG00000003147,ENST00000401396,1742,182
ENSG00000003147,ENST00000402384,2344,153
ENSG00000003147,ENST00000406470,2440,252
ENSG00000003147,ENST00000407906,1615,252
ENSG00000003147,ENST00000422063,1539,0
ENSG00000003147,ENST00000430867,551,149
ENSG00000003147,ENST00000446305,539,327
ENSG00000003147,ENST00000447326,604,118
ENSG00000003249,ENST00000002501,2079,132
ENSG00000003249,ENST00000304733,2081,74
ENSG00000003249,ENST00000392973,2689,732
ENSG00000003249,ENST00000568838,993,10
ENSG00000003393,ENST00000264276,6675,117
ENSG00000003393,ENST00000409632,571,153
ENSG00000003393,ENST00000410052,559,240
ENSG00000003393,ENST00000467448,2677,140
ENSG00000003400,ENST00000272879,2073,184
ENSG00000003400,ENST00000286186,5928,435
ENSG00000003400,ENST00000313728,1521,124
ENSG00000003400,ENST00000346817,3926,147
ENSG00000003400,ENST00000360132,5814,418
ENSG00000003400,ENST00000374650,1126,156
ENSG00000003400,ENST00000448480,1603,121
ENSG00000003402,ENST00000309955,14612,455
ENSG00000003402,ENST00000340870,963,0
ENSG00000003402,ENST00000341222,1283,452
ENSG00000003402,ENST00000341582,2056,412
ENSG00000003402,ENST00000342795,1613,380
ENSG00000003402,ENST00000395148,4415,212
ENSG00000003402,ENST00000417748,684,329
ENSG00000003402,ENST00000423241,2128,548
ENSG00000003402,ENST00000425030,596,408
ENSG00000003402,ENST00000433445,435,241
ENSG00000003402,ENST00000440180,1198,363
ENSG00000003402,ENST00000441224,655,268
ENSG00000003402,ENST00000443227,1679,335
ENSG00000003402,ENST00000457277,1868,0
ENSG00000003402,ENST00000462763,588,83
ENSG00000003402,ENST00000470178,516,164
ENSG00000003402,ENST00000479953,1230,52
ENSG00000003402,ENST00000494258,693,79
ENSG00000003436,ENST00000233156,3859,238
ENSG00000003436,ENST00000339091,1088,241
ENSG00000003436,ENST00000392365,3649,28
ENSG00000003436,ENST00000409676,1119,265
ENSG00000003436,ENST00000417013,554,326
ENSG00000003436,ENST00000420747,685,501
ENSG00000003436,ENST00000421427,804,485
ENSG00000003436,ENST00000435414,687,40
ENSG00000003436,ENST00000437725,545,226
ENSG00000003436,ENST00000453013,733,417
ENSG00000003509,ENST00000002125,2184,48
ENSG00000003509,ENST00000336237,1869,27
ENSG00000003509,ENST00000416653,473,140
ENSG00000003509,ENST00000431821,783,93
ENSG00000003509,ENST00000432075,663,219
ENSG00000003509,ENST00000439218,934,131
ENSG00000003756,ENST00000347869,3188,175
ENSG00000003756,ENST00000404526,580,164
ENSG00000003756,ENST00000417905,427,65
ENSG00000003756,ENST00000437500,582,267
ENSG00000003756,ENST00000441305,569,157
ENSG00000003756,ENST00000469838,2716,164
ENSG00000003987,ENST00000180173,5110,59
ENSG00000003987,ENST00000521857,2158,35
ENSG00000003989,ENST00000004531,7560,48
ENSG00000003989,ENST00000398090,7557,48
ENSG00000003989,ENST00000470360,7638,117
ENSG00000003989,ENST00000494857,7622,218
ENSG00000003989,ENST00000522656,2274,169
ENSG00000003989,ENST00000640220,2068,0
ENSG00000004059,ENST00000000233,1032,88
ENSG00000004059,ENST00000415666,546,96
ENSG00000004139,ENST00000578128,897,0
ENSG00000004139,ENST00000579593,1113,0
ENSG00000004139,ENST00000585482,10277,339
ENSG00000004142,ENST00000540200,2670,79
ENSG00000004142,ENST00000618887,1524,15
ENSG00000004399,ENST00000324093,7094,179
ENSG00000004399,ENST00000504689,546,87
ENSG00000004399,ENST00000505237,507,0
ENSG00000004399,ENST00000506979,691,0
ENSG00000004455,ENST00000354858,1021,164
ENSG00000004455,ENST00000373449,3586,42
ENSG00000004455,ENST00000467905,880,58
ENSG00000004455,ENST00000480134,811,49
ENSG00000004455,ENST00000487289,920,16
ENSG00000004455,ENST00000548033,936,12
ENSG00000004455,ENST00000626911,160,31
ENSG00000004455,ENST00000629371,3576,83
ENSG00000004468,ENST00000226279,5620,87
ENSG00000004468,ENST00000510674,455,0
ENSG00000004478,ENST00000001008,3715,170
ENSG00000004478,ENST00000538622,572,314
ENSG00000004478,ENST00000539181,370,0
ENSG00000004478,ENST00000544366,287,0
ENSG00000004478,ENST00000630279,156,0
ENSG00000004487,ENST00000356634,3033,149
ENSG00000004487,ENST00000400181,3059,104
ENSG00000004487,ENST00000465864,3039,154
ENSG00000004487,ENST00000494920,905,0
ENSG00000004534,ENST00000266022,3630,142
ENSG00000004534,ENST00000421682,684,208
ENSG00000004534,ENST00000422955,2324,403
ENSG00000004534,ENST00000433811,582,353
ENSG00000004534,ENST00000438912,473,112
ENSG00000004534,ENST00000442092,2260,338
ENSG00000004534,ENST00000443081,4010,919
ENSG00000004534,ENST00000446471,695,227
ENSG00000004660,ENST00000158166,2459,149
ENSG00000004660,ENST00000348335,3563,149
ENSG00000004660,ENST00000381769,3508,13
ENSG00000004700,ENST00000314748,1054,455
ENSG00000004700,ENST00000396093,932,298
ENSG00000004700,ENST00000421138,2572,230
ENSG00000004700,ENST00000444129,3745,511
ENSG00000004700,ENST00000536240,565,246
ENSG00000004700,ENST00000536964,578,288
ENSG00000004700,ENST00000539672,579,361
ENSG00000004700,ENST00000542432,600,206
ENSG00000004766,ENST00000251739,1193,128
ENSG00000004766,ENST00000305866,5684,102
ENSG00000004766,ENST00000443443,554,0
ENSG00000004766,ENST00000458530,667,99
ENSG00000004766,ENST00000458707,1898,0
ENSG00000004766,ENST00000544910,5736,246
ENSG00000004776,ENST00000004982,1460,21
ENSG00000004776,ENST00000587965,711,1
ENSG00000004776,ENST00000592984,563,197
ENSG00000004777,ENST00000007510,2545,57
ENSG00000004777,ENST00000314737,3858,84
ENSG00000004777,ENST00000378944,4219,454
ENSG00000004777,ENST00000587447,2983,0
ENSG00000004777,ENST00000588248,2004,0
ENSG00000004779,ENST00000007516,665,26
ENSG00000004779,ENST00000562133,503,0
ENSG00000004779,ENST00000567761,520,310
ENSG00000004779,ENST00000570319,885,1
ENSG00000004799,ENST00000005178,3601,223
ENSG00000004809,ENST00000330550,2033,284
ENSG00000004809,ENST00000368919,1959,39
ENSG00000004809,ENST00000424139,737,215
ENSG00000004809,ENST00000434949,1021,220
ENSG00000004809,ENST00000437378,1213,159
ENSG00000004809,ENST00000451557,1968,0
ENSG00000004838,ENST00000231749,1774,153
ENSG00000004838,ENST00000360165,1757,153
ENSG00000004838,ENST00000442887,1072,224
ENSG00000004846,ENST00000258738,2906,467
ENSG00000004846,ENST00000404938,5811,652
ENSG00000004846,ENST00000406935,1483,546
ENSG00000004846,ENST00000443026,2247,546
ENSG00000004848,ENST00000379044,2893,228
ENSG00000004848,ENST00000637993,144,0
ENSG00000004864,ENST00000265631,3136,137
ENSG00000004864,ENST00000416240,3192,191
ENSG00000004866,ENST00000265437,2899,214
ENSG00000004866,ENST00000323984,2142,162
ENSG00000004866,ENST00000393443,2360,614
ENSG00000004866,ENST00000393444,2113,331
ENSG00000004866,ENST00000393446,2114,303
ENSG00000004866,ENST00000393447,2182,331
ENSG00000004866,ENST00000393449,2127,162
ENSG00000004866,ENST00000393451,2110,199
ENSG00000004866,ENST00000417919,577,391
ENSG00000004866,ENST00000420755,549,133
ENSG00000004866,ENST00000421345,531,294
ENSG00000004866,ENST00000422922,1887,114
ENSG00000004866,ENST00000432298,1956,114
ENSG00000004866,ENST00000434836,579,506
ENSG00000004866,ENST00000446490,1694,20
ENSG00000004866,ENST00000449366,542,281
ENSG00000004866,ENST00000465133,2155,381
ENSG00000004866,ENST00000477742,780,487
ENSG00000004866,ENST00000490039,1689,5
ENSG00000004897,ENST00000066544,5830,123
ENSG00000004897,ENST00000527547,2579,52
ENSG00000004897,ENST00000531206,3177,4
ENSG00000004897,ENST00000571643,716,0
ENSG00000004897,ENST00000575483,781,80
ENSG00000004939,ENST00000262418,4954,150
ENSG00000004939,ENST00000399246,3855,149
ENSG00000004939,ENST00000631130,1433,618
ENSG00000004948,ENST00000359558,3696,300
ENSG00000004948,ENST00000360249,1502,32
ENSG00000004948,ENST00000394441,1774,316
ENSG00000004948,ENST00000421592,3584,247
ENSG00000004948,ENST00000426151,3525,283
ENSG00000004948,ENST00000649521,3829,539
ENSG00000004961,ENST00000321143,2277,202
ENSG00000004961,ENST00000380762,2312,229
ENSG00000004961,ENST00000380763,1000,124
ENSG00000004975,ENST00000005340,2989,255
ENSG00000004975,ENST00000574143,992,118
ENSG00000004975,ENST00000575086,900,0
ENSG00000004975,ENST00000575458,2659,56
ENSG00000004975,ENST00000575756,1136,46
ENSG00000005001,ENST00000161006,1383,66
ENSG00000005001,ENST00000571228,1037,50
ENSG00000005007,ENST00000262803,5348,272
ENSG00000005007,ENST00000599848,5311,209
ENSG00000005020,ENST00000345317,3839,161
ENSG00000005020,ENST00000432747,577,198
ENSG00000005022,ENST00000317881,1307,72
ENSG00000005059,ENST00000394650,2230,92
ENSG00000005073,ENST00000006015,2295,72
ENSG00000005073,ENST00000517402,2137,0
ENSG00000005075,ENST00000292614,932,47
ENSG00000005075,ENST00000393794,784,46
ENSG00000005100,ENST00000225296,5535,123
ENSG00000005100,ENST00000433302,2225,57
ENSG00000005100,ENST00000572490,2564,0
ENSG00000005102,ENST00000318579,2674,388
ENSG00000005102,ENST00000329168,2129,29
ENSG00000005102,ENST00000393661,1206,256
ENSG00000005102,ENST00000549132,1152,117
ENSG00000005108,ENST00000423059,10655,252
ENSG00000005108,ENST00000617773,10583,252
ENSG00000005156,ENST00000262327,3055,81
ENSG00000005156,ENST00000378526,8400,133
ENSG00000005156,ENST00000585740,887,330
ENSG00000005156,ENST00000585941,1699,63
ENSG00000005156,ENST00000592690,722,100
ENSG00000005175,ENST00000005386,4339,85
ENSG00000005175,ENST00000380650,2149,41
ENSG00000005175,ENST00000432584,2133,399
ENSG00000005187,ENST00000289416,2533,163
ENSG00000005187,ENST00000440284,1517,137
ENSG00000005187,ENST00000561584,561,404
ENSG00000005187,ENST00000561795,580,105
ENSG00000005187,ENST00000562251,1931,0
ENSG00000005187,ENST00000563914,771,0
ENSG00000005187,ENST00000564701,756,681
ENSG00000005187,ENST00000568235,558,257
ENSG00000005187,ENST00000569141,405,0
ENSG00000005189,ENST00000261377,2722,209
ENSG00000005189,ENST00000348433,2604,187
ENSG00000005189,ENST00000561474,617,0
ENSG00000005189,ENST00000563068,563,246
ENSG00000005189,ENST00000563617,813,381
ENSG00000005189,ENST00000564274,2447,122
ENSG00000005189,ENST00000565340,720,289
ENSG00000005189,ENST00000566276,924,286
ENSG00000005189,ENST00000568046,586,279
ENSG00000005189,ENST00000568501,624,388
ENSG00000005189,ENST00000568647,566,81
ENSG00000005189,ENST00000568894,580,64
ENSG00000005194,ENST00000394391,2021,99
ENSG00000005194,ENST00000563341,505,118
ENSG00000005194,ENST00000565786,641,495
ENSG00000005194,ENST00000565961,1814,120
ENSG00000005194,ENST00000567518,2016,133
ENSG00000005194,ENST00000567751,328,112
ENSG00000005194,ENST00000568940,1137,82
ENSG00000005194,ENST00000569370,1559,120
ENSG00000005194,ENST00000569979,896,47
ENSG00000005206,ENST00000610743,2583,17
ENSG00000005206,ENST00000612623,495,0
ENSG00000005206,ENST00000613503,3691,26
ENSG00000005206,ENST00000614794,1559,233
ENSG00000005206,ENST00000618220,2459,14
ENSG00000005238,ENST00000322813,3028,311
ENSG00000005238,ENST00000378557,3070,374
ENSG00000005238,ENST00000378561,5771,3056
ENSG00000005238,ENST00000378566,2566,755
ENSG00000005238,ENST00000488109,2999,282
ENSG00000005238,ENST00000603301,3256,539
ENSG00000005238,ENST00000605244,3016,299
ENSG00000005243,ENST00000579263,746,0
ENSG00000005243,ENST00000580174,157,128
ENSG00000005243,ENST00000581756,686,0
ENSG00000005243,ENST00000621465,914,20
ENSG00000005249,ENST00000265717,3689,203
ENSG00000005302,ENST00000312196,2364,105
ENSG00000005302,ENST00000337339,3480,61
ENSG00000005302,ENST00000361672,2256,469
ENSG00000005302,ENST00000380692,732,450
ENSG00000005302,ENST00000380693,2267,555
ENSG00000005302,ENST00000398527,2329,152
ENSG00000005302,ENST00000421368,567,272
ENSG00000005302,ENST00000467141,715,0
ENSG00000005302,ENST00000476743,560,503
ENSG00000005302,ENST00000482871,2339,673
ENSG00000005302,ENST00000483645,447,237
ENSG00000005302,ENST00000647857,1715,14
ENSG00000005302,ENST00000647869,2171,59
ENSG00000005302,ENST00000648013,2163,509
ENSG00000005302,ENST00000648120,690,77
ENSG00000005302,ENST00000648287,1173,0
ENSG00000005302,ENST00000648545,1117,0
ENSG00000005302,ENST00000648614,3595,417
ENSG00000005302,ENST00000648656,1025,0
ENSG00000005302,ENST00000649078,2507,765
ENSG00000005302,ENST00000649130,2027,0
ENSG00000005302,ENST00000649271,2250,530
ENSG00000005302,ENST00000649602,2230,505
ENSG00000005302,ENST00000649649,2085,325
ENSG00000005302,ENST00000649685,1788,341
ENSG00000005302,ENST00000649797,2194,502
ENSG00000005302,ENST00000649851,3426,532
ENSG00000005302,ENST00000650106,569,0
ENSG00000005302,ENST00000650215,2200,429
ENSG00000005302,ENST00000650628,2053,365
ENSG00000005339,ENST00000262367,10803,810
ENSG00000005339,ENST00000382070,7598,204
ENSG00000005339,ENST00000570939,3316,0
ENSG00000005339,ENST00000571826,627,0
ENSG00000005339,ENST00000572134,846,0
ENSG00000005339,ENST00000573517,718,0
ENSG00000005339,ENST00000637492,100,0
ENSG00000005379,ENST00000268893,7483,840
ENSG00000005379,ENST00000343736,7698,875
ENSG00000005379,ENST00000580669,4175,0
ENSG00000005379,ENST00000581675,1553,0
ENSG00000005379,ENST00000582679,887,0
ENSG00000005381,ENST00000225275,3215,177
ENSG00000005381,ENST00000577220,260,0
ENSG00000005421,ENST00000222381,2568,232
ENSG00000005436,ENST00000321027,4440,134
ENSG00000005436,ENST00000409857,2516,37
ENSG00000005436,ENST00000427862,632,0
ENSG00000005436,ENST00000442309,642,86
ENSG00000005436,ENST00000470503,1066,44
ENSG00000005436,ENST00000492826,443,0
ENSG00000005436,ENST00000541687,4318,130
ENSG00000005448,ENST00000348227,1147,88
ENSG00000005448,ENST00000409791,854,22
ENSG00000005448,ENST00000426787,576,88
ENSG00000005469,ENST00000331536,3175,185
ENSG00000005469,ENST00000412227,1213,187
ENSG00000005469,ENST00000419147,2959,199
ENSG00000005469,ENST00000442291,1993,117
ENSG00000005471,ENST00000265723,4020,112
ENSG00000005471,ENST00000358400,3826,76
ENSG00000005471,ENST00000359206,3961,84
ENSG00000005471,ENST00000417608,2007,1824
ENSG00000005471,ENST00000440025,523,0
ENSG00000005471,ENST00000453593,3699,0
ENSG00000005471,ENST00000649586,4269,32
ENSG00000005483,ENST00000257745,6714,386
ENSG00000005483,ENST00000311117,6874,545
ENSG00000005483,ENST00000473063,375,0
ENSG00000005483,ENST00000474203,617,404
ENSG00000005483,ENST00000476671,2523,506
ENSG00000005483,ENST00000478990,1500,444
ENSG00000005483,ENST00000479838,883,0
ENSG00000005483,ENST00000495267,1133,442
ENSG00000005483,ENST00000622386,1588,11
ENSG00000005486,ENST00000006777,1721,49
ENSG00000005486,ENST00000318622,1878,629
ENSG00000005486,ENST00000428119,1274,30
ENSG00000005513,ENST00000293894,3087,153
ENSG00000005700,ENST00000306270,6040,540
ENSG00000005700,ENST00000503631,3560,79
ENSG00000005700,ENST00000510291,4109,79
ENSG00000005700,ENST00000610980,5195,550
ENSG00000005801,ENST00000005082,2021,76
ENSG00000005801,ENST00000343338,3145,269
ENSG00000005801,ENST00000354599,2970,105
ENSG00000005801,ENST00000399602,3187,106
ENSG00000005801,ENST00000427810,560,201
ENSG00000005801,ENST00000429541,2389,530
ENSG00000005801,ENST00000438262,1018,154
ENSG00000005801,ENST00000525502,546,106
ENSG00000005801,ENST00000526601,2008,174
ENSG00000005801,ENST00000528410,1001,167
ENSG00000005801,ENST00000528796,881,93
ENSG00000005801,ENST00000529678,579,186
ENSG00000005801,ENST00000532539,519,246
ENSG00000005801,ENST00000533036,764,112
ENSG00000005801,ENST00000534569,682,337
ENSG00000005801,ENST00000618467,440,167
ENSG00000005801,ENST00000620374,3342,250
ENSG00000005810,ENST00000357337,14736,93
ENSG00000005810,ENST00000429715,3660,0
ENSG00000005810,ENST00000466564,364,0
ENSG00000005810,ENST00000544440,15077,319
ENSG00000005810,ENST00000612956,1542,66
ENSG00000005812,ENST00000355619,3506,334
ENSG00000005812,ENST00000417323,1093,370
ENSG00000005844,ENST00000356798,5213,180
ENSG00000005844,ENST00000358164,4673,109
ENSG00000005844,ENST00000433423,1416,87
ENSG00000005844,ENST00000564118,699,88
ENSG00000005844,ENST00000569725,545,422
ENSG00000005882,ENST00000007708,2384,391
ENSG00000005882,ENST00000503176,3440,161
ENSG00000005882,ENST00000503614,947,170
ENSG00000005882,ENST00000505440,615,190
ENSG00000005882,ENST00000508030,578,189
ENSG00000005882,ENST00000510219,576,95
ENSG00000005882,ENST00000512238,590,295
ENSG00000005882,ENST00000614357,2493,190
ENSG00000005884,ENST00000007722,3665,0
ENSG00000005884,ENST00000320031,4889,330
ENSG00000005884,ENST00000506827,827,0
ENSG00000005884,ENST00000512553,351,0
ENSG00000005889,ENST00000304543,2996,254
ENSG00000005889,ENST00000338565,2906,28
ENSG00000005889,ENST00000379177,7558,427
ENSG00000005889,ENST00000379188,7513,99
ENSG00000005889,ENST00000419690,300,205
ENSG00000005889,ENST00000428571,600,194
ENSG00000005889,ENST00000539115,6801,191
ENSG00000005893,ENST00000200639,1867,137
ENSG00000005893,ENST00000371335,4030,137
ENSG00000005893,ENST00000434600,2089,196
ENSG00000005961,ENST00000262407,3333,32
ENSG00000005961,ENST00000587295,496,0
ENSG00000005961,ENST00000648408,2618,0
ENSG00000005981,ENST00000325885,3784,29
ENSG00000005981,ENST00000428113,1547,71
ENSG00000006007,ENST00000353258,2907,134
ENSG00000006007,ENST00000569773,739,431
ENSG00000006007,ENST00000569899,1618,0
ENSG00000006015,ENST00000358607,839,77
ENSG00000006015,ENST00000450195,702,6
ENSG00000006015,ENST00000595490,410,0
ENSG00000006016,ENST00000392386,1741,143
ENSG00000006016,ENST00000597131,520,0
ENSG00000006025,ENST00000007414,3664,216
ENSG00000006025,ENST00000392507,3349,256
ENSG00000006025,ENST00000613735,2836,202
ENSG00000006042,ENST00000261713,826,221
ENSG00000006042,ENST00000394642,1683,382
ENSG00000006042,ENST00000395149,808,395
ENSG00000006042,ENST00000439138,896,230
ENSG00000006042,ENST00000578289,806,164
ENSG00000006042,ENST00000579849,4218,215
ENSG00000006042,ENST00000583437,776,495
ENSG00000006047,ENST00000007699,1654,139
ENSG00000006047,ENST00000571464,640,0
ENSG00000006059,ENST00000007735,1287,45
ENSG00000006062,ENST00000344686,4442,81
ENSG00000006062,ENST00000376926,4583,231
ENSG00000006062,ENST00000617331,537,243
ENSG00000006062,ENST00000648527,4567,206
ENSG00000006071,ENST00000302539,4924,69
ENSG00000006071,ENST00000389817,4921,69
ENSG00000006071,ENST00000528374,611,0
ENSG00000006071,ENST00000612903,183,2
ENSG00000006071,ENST00000642271,4866,35
ENSG00000006071,ENST00000642579,2893,0
ENSG00000006071,ENST00000643260,4903,69
ENSG00000006071,ENST00000643878,4886,31
ENSG00000006071,ENST00000644649,1248,0
ENSG00000006071,ENST00000644772,5336,31
ENSG00000006071,ENST00000646902,4874,68
ENSG00000006071,ENST00000647015,4642,68
ENSG00000006116,ENST00000005284,3088,1202
ENSG00000006118,ENST00000005286,3480,153
ENSG00000006118,ENST00000453848,3346,158
ENSG00000006118,ENST00000535480,692,0
ENSG00000006118,ENST00000536409,454,0
ENSG00000006118,ENST00000540112,2013,0
ENSG00000006118,ENST00000544065,990,760
ENSG00000006125,ENST00000587805,690,0
ENSG00000006125,ENST00000589774,552,99
ENSG00000006125,ENST00000590432,554,314
ENSG00000006125,ENST00000593014,577,179
ENSG00000006125,ENST00000610402,5700,130
ENSG00000006125,ENST00000612035,2161,130
ENSG00000006125,ENST00000612116,3483,235
ENSG00000006125,ENST00000614600,2285,254
ENSG00000006125,ENST00000616681,3267,138
ENSG00000006125,ENST00000616784,2542,553
ENSG00000006125,ENST00000618940,3415,172
ENSG00000006125,ENST00000621668,2055,138
ENSG00000006125,ENST00000621914,5702,178
ENSG00000006125,ENST00000628168,192,0
ENSG00000006128,ENST00000319273,1061,119
ENSG00000006128,ENST00000346867,1011,121
ENSG00000006128,ENST00000350485,975,121
ENSG00000006194,ENST00000219069,3282,328
ENSG00000006194,ENST00000538765,1721,254
ENSG00000006194,ENST00000572748,759,334
ENSG00000006194,ENST00000573578,1636,313
ENSG00000006194,ENST00000574253,1139,309
ENSG00000006194,ENST00000574674,691,0
ENSG00000006194,ENST00000575332,2637,0
ENSG00000006194,ENST00000575823,851,0
ENSG00000006210,ENST00000006053,3285,79
ENSG00000006210,ENST00000563383,3313,92
ENSG00000006210,ENST00000564948,563,44
ENSG00000006210,ENST00000565912,5796,2706
ENSG00000006282,ENST00000006658,2634,35
ENSG00000006282,ENST00000356488,2634,83
ENSG00000006282,ENST00000619622,2769,352
ENSG00000006282,ENST00000634597,2587,36
ENSG00000006283,ENST00000352832,7848,372
ENSG00000006283,ENST00000354983,8138,392
ENSG00000006283,ENST00000358244,7030,0
ENSG00000006283,ENST00000359106,8602,745
ENSG00000006283,ENST00000360761,7497,392
ENSG00000006283,ENST00000416767,4899,28
ENSG00000006283,ENST00000429973,7120,0
ENSG00000006283,ENST00000442258,7226,175
ENSG00000006283,ENST00000502264,6921,0
ENSG00000006283,ENST00000503485,6768,0
ENSG00000006283,ENST00000505165,6633,0
ENSG00000006283,ENST00000506520,1478,0
ENSG00000006283,ENST00000507336,7116,0
ENSG00000006283,ENST00000507510,7014,0
ENSG00000006283,ENST00000507609,6849,0
ENSG00000006283,ENST00000507896,6600,0
ENSG00000006283,ENST00000510115,6912,0
ENSG00000006283,ENST00000510366,6714,0
ENSG00000006283,ENST00000512389,6837,0
ENSG00000006283,ENST00000513689,6879,0
ENSG00000006283,ENST00000513964,6735,0
ENSG00000006283,ENST00000514079,6891,0
ENSG00000006283,ENST00000514181,6795,0
ENSG00000006283,ENST00000514717,6699,0
ENSG00000006283,ENST00000515165,6870,0
ENSG00000006283,ENST00000515411,6960,0
ENSG00000006283,ENST00000515765,6981,0
ENSG00000006283,ENST00000570567,1255,0
ENSG00000006327,ENST00000326577,1033,86
ENSG00000006327,ENST00000341627,881,39
ENSG00000006327,ENST00000573001,648,145
ENSG00000006327,ENST00000575124,1133,23
ENSG00000006327,ENST00000575836,161,19
ENSG00000006377,ENST00000518156,2300,425
ENSG00000006377,ENST00000555308,666,161
ENSG00000006432,ENST00000381250,4025,335
ENSG00000006432,ENST00000553414,3544,316
ENSG00000006432,ENST00000554146,2982,238
ENSG00000006432,ENST00000554752,11169,0
ENSG00000006432,ENST00000555993,4449,363
ENSG00000006432,ENST00000611979,10497,0
ENSG00000006451,ENST00000005257,2787,291
ENSG00000006451,ENST00000436179,882,579
ENSG00000006453,ENST00000005260,3645,238
ENSG00000006459,ENST00000397560,9220,46
ENSG00000006468,ENST00000242066,6348,335
ENSG00000006468,ENST00000399357,6096,338
ENSG00000006468,ENST00000403527,3363,338
ENSG00000006468,ENST00000403685,1603,215
ENSG00000006468,ENST00000405192,4402,201
ENSG00000006468,ENST00000405218,3391,472
ENSG00000006468,ENST00000405358,4181,107
ENSG00000006468,ENST00000420159,6231,338
ENSG00000006468,ENST00000421381,554,185
ENSG00000006468,ENST00000430479,6459,388
ENSG00000006468,ENST00000431887,580,294
ENSG00000006468,ENST00000433547,546,486
ENSG00000006468,ENST00000438956,1141,276
ENSG00000006468,ENST00000443608,784,265
ENSG00000006530,ENST00000355413,3849,260
ENSG00000006530,ENST00000473247,1550,142
ENSG00000006530,ENST00000492693,1046,14
ENSG00000006530,ENST00000629555,2765,171
ENSG00000006530,ENST00000648068,2256,80
ENSG00000006530,ENST00000648395,2384,243
ENSG00000006530,ENST00000648690,614,200
ENSG00000006530,ENST00000649286,3628,39
ENSG00000006530,ENST00000649914,2686,256
ENSG00000006530,ENST00000650006,1201,28
ENSG00000006530,ENST00000650547,2472,69
ENSG00000006534,ENST00000342456,2811,67
ENSG00000006534,ENST00000527514,603,0
ENSG00000006534,ENST00000612297,1231,4
ENSG00000006534,ENST00000614849,2280,116
ENSG00000006534,ENST00000615463,1300,71
ENSG00000006534,ENST00000617288,2078,27
ENSG00000006534,ENST00000617449,709,76
ENSG00000006555,ENST00000371274,2149,35
ENSG00000006555,ENST00000371276,3401,160
ENSG00000006555,ENST00000448308,686,0
ENSG00000006576,ENST00000248550,4778,76
ENSG00000006576,ENST00000275575,4541,106
ENSG00000006576,ENST00000307305,4793,202
ENSG00000006576,ENST00000415251,1738,119
ENSG00000006576,ENST00000416283,5198,215
ENSG00000006576,ENST00000422959,3525,202
ENSG00000006576,ENST00000424760,1977,194
ENSG00000006576,ENST00000450574,2516,126
ENSG00000006606,ENST00000005180,526,81
ENSG00000006606,ENST00000394905,703,258
ENSG00000006607,ENST00000264042,4009,128
ENSG00000006607,ENST00000373287,2580,116
ENSG00000006607,ENST00000412332,550,0
ENSG00000006607,ENST00000413432,6065,0
ENSG00000006607,ENST00000418082,456,53
ENSG00000006607,ENST00000422951,578,0
ENSG00000006607,ENST00000444371,587,0
ENSG00000006607,ENST00000445489,538,259
ENSG00000006607,ENST00000627550,2122,124
ENSG00000006611,ENST00000005226,3241,109
ENSG00000006611,ENST00000318024,2237,109
ENSG00000006611,ENST00000526181,1040,87
ENSG00000006611,ENST00000527020,2159,93
ENSG00000006611,ENST00000527720,2278,245
ENSG00000006625,ENST00000005374,1032,132
ENSG00000006625,ENST00000275428,1158,120
ENSG00000006625,ENST00000409144,836,92
ENSG00000006625,ENST00000409390,767,90
ENSG00000006625,ENST00000409436,954,107
ENSG00000006634,ENST00000265728,3655,240
ENSG00000006638,ENST00000375190,2608,394
ENSG00000006638,ENST00000411851,1494,214
ENSG00000006638,ENST00000589966,1814,35
ENSG00000006652,ENST00000005558,1834,470
ENSG00000006652,ENST00000403825,3269,229
ENSG00000006652,ENST00000417662,429,376
ENSG00000006652,ENST00000429071,1938,231
ENSG00000006652,ENST00000432734,574,482
ENSG00000006652,ENST00000440625,891,510
ENSG00000006652,ENST00000443101,440,319
ENSG00000006652,ENST00000445335,570,383
ENSG00000006652,ENST00000462155,437,0
ENSG00000006652,ENST00000476927,486,175
ENSG00000006652,ENST00000535603,3397,510
ENSG00000006652,ENST00000621379,3232,345
ENSG00000006659,ENST00000360675,773,266
ENSG00000006659,ENST00000392052,599,48
ENSG00000006659,ENST00000601802,469,0
ENSG00000006695,ENST00000261643,2898,102
ENSG00000006695,ENST00000429152,875,110
ENSG00000006704,ENST00000265755,3430,393
ENSG00000006704,ENST00000424337,3077,74
ENSG00000006704,ENST00000455841,3315,213
ENSG00000006704,ENST00000470715,824,0
ENSG00000006704,ENST00000476977,5868,1691
ENSG00000006712,ENST00000221265,2200,242
ENSG00000006712,ENST00000595379,281,0
ENSG00000006712,ENST00000595564,1810,290
ENSG00000006715,ENST00000310301,5854,17
ENSG00000006715,ENST00000395969,3181,0
ENSG00000006715,ENST00000413141,575,107
ENSG00000006715,ENST00000414632,548,17
ENSG00000006715,ENST00000418457,532,218
ENSG00000006715,ENST00000439468,354,0
ENSG00000006715,ENST00000457055,465,246
ENSG00000006740,ENST00000262444,3001,79
ENSG00000006740,ENST00000340825,4211,300
ENSG00000006740,ENST00000379672,4270,341
ENSG00000006740,ENST00000581437,629,0
ENSG00000006740,ENST00000583608,730,155
ENSG00000006740,ENST00000616670,884,47
ENSG00000006744,ENST00000338034,3767,80
ENSG00000006744,ENST00000395962,2924,74
ENSG00000006744,ENST00000426905,2671,52
ENSG00000006744,ENST00000446899,858,0
ENSG00000006744,ENST00000578071,579,19
ENSG00000006744,ENST00000580504,579,135
ENSG00000006744,ENST00000581499,581,184
ENSG00000006744,ENST00000583371,479,112
ENSG00000006744,ENST00000584650,2087,0
ENSG00000006744,ENST00000609101,866,139
ENSG00000006744,ENST00000609757,588,215
ENSG00000006747,ENST00000297029,9682,67
ENSG00000006747,ENST00000417018,549,68
ENSG00000006747,ENST00000518849,536,263
ENSG00000006747,ENST00000519209,2660,366
ENSG00000006747,ENST00000523729,585,260
ENSG00000006756,ENST00000381154,5145,64
ENSG00000006756,ENST00000458014,580,0
ENSG00000006757,ENST00000381042,3342,141
ENSG00000006757,ENST00000442940,652,82
ENSG00000006757,ENST00000444736,2752,67
ENSG00000006757,ENST00000537427,2559,135
ENSG00000006788,ENST00000252172,5994,91
ENSG00000006788,ENST00000418404,6067,164
ENSG00000006788,ENST00000621918,5916,14
ENSG00000006831,ENST00000357103,3971,208
ENSG00000006837,ENST00000265334,2222,216
ENSG00000006837,ENST00000518990,466,0
ENSG00000006837,ENST00000521118,2160,115
ENSG00000006837,ENST00000521755,586,35
ENSG00000006837,ENST00000523054,1775,446
ENSG00000006837,ENST00000523832,1501,0
ENSG00000007001,ENST00000005756,2224,194
ENSG00000007001,ENST00000605860,2435,46
ENSG00000007038,ENST00000005995,1091,32
ENSG00000007038,ENST00000450020,1106,89
ENSG00000007038,ENST00000574265,860,0
ENSG00000007038,ENST00000574813,873,0
ENSG00000007047,ENST00000262891,5151,318
ENSG00000007047,ENST00000300843,5209,297
ENSG00000007047,ENST00000587566,553,366
ENSG00000007047,ENST00000590909,594,372
ENSG00000007047,ENST00000620044,2105,202
ENSG00000007047,ENST00000622871,1147,248
ENSG00000007062,ENST00000447510,3977,212
ENSG00000007062,ENST00000505450,4349,613
ENSG00000007062,ENST00000508167,4014,280
ENSG00000007062,ENST00000508322,551,378
ENSG00000007062,ENST00000508940,567,446
ENSG00000007062,ENST00000510224,4006,249
ENSG00000007062,ENST00000513946,581,0
ENSG00000007062,ENST00000514967,568,525
ENSG00000007062,ENST00000539194,3884,212
ENSG00000007062,ENST00000540805,3908,212
ENSG00000007080,ENST00000445755,987,45
ENSG00000007080,ENST00000596123,580,170
ENSG00000007080,ENST00000597436,1055,107
ENSG00000007129,ENST00000187608,1300,40
ENSG00000007129,ENST00000401445,1372,109
ENSG00000007129,ENST00000407170,1691,813
ENSG00000007129,ENST00000632983,710,0
ENSG00000007168,ENST00000397195,5589,543
ENSG00000007168,ENST00000574468,1021,0
ENSG00000007168,ENST00000576586,557,311
ENSG00000007171,ENST00000313735,4176,234
ENSG00000007171,ENST00000621962,3345,0
ENSG00000007171,ENST00000646938,3995,86
ENSG00000007174,ENST00000262442,13711,29
ENSG00000007174,ENST00000454412,13452,0
ENSG00000007174,ENST00000579602,429,0
ENSG00000007174,ENST00000579703,854,0
ENSG00000007174,ENST00000579813,313,0
ENSG00000007174,ENST00000579828,1986,29
ENSG00000007174,ENST00000608377,3147,529
ENSG00000007202,ENST00000389003,6852,391
ENSG00000007202,ENST00000528896,7428,102
ENSG00000007202,ENST00000544884,6856,391
ENSG00000007202,ENST00000577261,862,0
ENSG00000007216,ENST00000314669,2711,420
ENSG00000007216,ENST00000444914,2855,420
ENSG00000007216,ENST00000545060,1276,199
ENSG00000007237,ENST00000323816,8033,163
ENSG00000007237,ENST00000396115,929,145
ENSG00000007237,ENST00000432992,4970,161
ENSG00000007237,ENST00000437099,8003,145
ENSG00000007237,ENST00000542249,1799,168
ENSG00000007237,ENST00000578599,556,133
ENSG00000007237,ENST00000579158,1528,114
ENSG00000007237,ENST00000580043,544,225
ENSG00000007237,ENST00000580865,2417,156
ENSG00000007237,ENST00000583882,553,156
ENSG00000007237,ENST00000584146,732,193
ENSG00000007237,ENST00000584389,554,170
ENSG00000007237,ENST00000585266,3535,311
ENSG00000007255,ENST00000006275,805,19
ENSG00000007255,ENST00000585934,758,19
ENSG00000007255,ENST00000588062,695,19
ENSG00000007255,ENST00000592647,514,9
ENSG00000007264,ENST00000310132,2098,364
ENSG00000007264,ENST00000395040,1907,296
ENSG00000007264,ENST00000395045,2073,338
ENSG00000007264,ENST00000585778,1994,265
ENSG00000007264,ENST00000587180,741,347
ENSG00000007264,ENST00000588983,711,0
ENSG00000007264,ENST00000590028,724,200
ENSG00000007264,ENST00000590493,801,0
ENSG00000007264,ENST00000590849,571,319
ENSG00000007264,ENST00000590980,562,447
ENSG00000007264,ENST00000591059,594,555
ENSG00000007264,ENST00000619596,1740,0
ENSG00000007306,ENST00000006724,2489,202
ENSG00000007306,ENST00000401731,2376,105
ENSG00000007306,ENST00000602225,524,2
ENSG00000007312,ENST00000006750,1269,93
ENSG00000007312,ENST00000349817,378,0
ENSG00000007312,ENST00000392795,1254,75
ENSG00000007314,ENST00000435607,7805,77
ENSG00000007341,ENST00000343210,1866,76
ENSG00000007341,ENST00000358039,4255,28
ENSG00000007341,ENST00000360743,4206,76
ENSG00000007341,ENST00000369664,862,174
ENSG00000007341,ENST00000369666,1815,76
ENSG00000007341,ENST00000369669,1743,434
ENSG00000007341,ENST00000418497,860,0
ENSG00000007341,ENST00000490067,1780,76
ENSG00000007350,ENST00000369912,2566,281
ENSG00000007350,ENST00000369915,2518,65
ENSG00000007350,ENST00000426203,525,0
ENSG00000007350,ENST00000426989,622,30
ENSG00000007372,ENST00000241001,1736,446
ENSG00000007372,ENST00000379107,2579,528
ENSG00000007372,ENST00000379109,3182,890
ENSG00000007372,ENST00000379111,1718,461
ENSG00000007372,ENST00000379115,1531,524
ENSG00000007372,ENST00000379123,1923,1075
ENSG00000007372,ENST00000379129,2614,281
ENSG00000007372,ENST00000379132,2576,281
ENSG00000007372,ENST00000419022,6888,435
ENSG00000007372,ENST00000423822,1521,418
ENSG00000007372,ENST00000438681,1395,435
ENSG00000007372,ENST00000455099,1202,478
ENSG00000007372,ENST00000481563,1587,726
ENSG00000007372,ENST00000524853,2221,969
ENSG00000007372,ENST00000525535,875,865
ENSG00000007372,ENST00000606377,6901,435
ENSG00000007372,ENST00000638250,1483,635
ENSG00000007372,ENST00000638346,1863,1082
ENSG00000007372,ENST00000638629,2844,1983
ENSG00000007372,ENST00000638685,2372,859
ENSG00000007372,ENST00000638696,1203,0
ENSG00000007372,ENST00000638755,1161,0
ENSG00000007372,ENST00000638762,2580,1864
ENSG00000007372,ENST00000638802,1505,716
ENSG00000007372,ENST00000638853,1248,415
ENSG00000007372,ENST00000638878,1369,674
ENSG00000007372,ENST00000638903,2620,570
ENSG00000007372,ENST00000638914,7290,879
ENSG00000007372,ENST00000638963,1580,45
ENSG00000007372,ENST00000638965,979,209
ENSG00000007372,ENST00000639006,1507,760
ENSG00000007372,ENST00000639034,1794,533
ENSG00000007372,ENST00000639061,1473,624
ENSG00000007372,ENST00000639079,2608,1819
ENSG00000007372,ENST00000639109,2734,1901
ENSG00000007372,ENST00000639386,1723,862
ENSG00000007372,ENST00000639409,2450,407
ENSG00000007372,ENST00000639548,1417,556
ENSG00000007372,ENST00000639916,2622,445
ENSG00000007372,ENST00000639920,676,458
ENSG00000007372,ENST00000639943,2584,1641
ENSG00000007372,ENST00000639950,2133,876
ENSG00000007372,ENST00000640125,1375,514
ENSG00000007372,ENST00000640242,1298,274
ENSG00000007372,ENST00000640287,1485,218
ENSG00000007372,ENST00000640335,964,347
ENSG00000007372,ENST00000640368,6975,512
ENSG00000007372,ENST00000640431,2037,925
ENSG00000007372,ENST00000640460,1736,495
ENSG00000007372,ENST00000640610,2730,435
ENSG00000007372,ENST00000640613,1525,419
ENSG00000007372,ENST00000640684,1557,292
ENSG00000007372,ENST00000640766,1797,948
ENSG00000007372,ENST00000640872,2367,1524
ENSG00000007372,ENST00000640963,1267,119
ENSG00000007372,ENST00000640975,2553,510
ENSG00000007372,ENST00000643871,6944,533
ENSG00000007372,ENST00000645710,2688,469
ENSG00000007376,ENST00000007264,2048,133
ENSG00000007376,ENST00000561734,2159,244
ENSG00000007376,ENST00000562070,954,0
ENSG00000007376,ENST00000563560,587,81
ENSG00000007376,ENST00000565377,940,421
ENSG00000007376,ENST00000565809,1918,123
ENSG00000007376,ENST00000567114,1835,347
ENSG00000007376,ENST00000569601,917,374
ENSG00000007384,ENST00000262316,2992,143
ENSG00000007384,ENST00000419764,435,24
ENSG00000007384,ENST00000448893,901,0
ENSG00000007384,ENST00000450643,615,127
ENSG00000007392,ENST00000293872,1456,111
ENSG00000007392,ENST00000337351,2097,124
ENSG00000007392,ENST00000397780,1335,448
ENSG00000007392,ENST00000397783,1504,124
ENSG00000007392,ENST00000428363,498,402
ENSG00000007392,ENST00000429378,721,0
ENSG00000007392,ENST00000430864,695,147
ENSG00000007392,ENST00000442701,423,0
ENSG00000007392,ENST00000443357,833,581
ENSG00000007392,ENST00000629543,1520,111
ENSG00000007402,ENST00000266039,5476,174
ENSG00000007402,ENST00000360963,5272,177
ENSG00000007402,ENST00000423994,5329,0
ENSG00000007402,ENST00000424201,5206,0
ENSG00000007402,ENST00000429770,5304,5
ENSG00000007402,ENST00000479441,3453,0
ENSG00000007516,ENST00000324385,4678,158
ENSG00000007516,ENST00000397488,4583,117
ENSG00000007516,ENST00000421665,3875,213
ENSG00000007516,ENST00000426824,3930,159
ENSG00000007516,ENST00000561793,571,0
ENSG00000007516,ENST00000562208,3663,115
ENSG00000007516,ENST00000566162,699,0
ENSG00000007516,ENST00000568887,3763,115
ENSG00000007516,ENST00000628027,4732,263
ENSG00000007520,ENST00000007390,1210,74
ENSG00000007541,ENST00000026218,2846,88
ENSG00000007541,ENST00000293874,603,158
ENSG00000007541,ENST00000321878,3006,159
ENSG00000007541,ENST00000409527,1915,169
ENSG00000007541,ENST00000422307,2052,130
ENSG00000007541,ENST00000439574,586,251
ENSG00000007541,ENST00000470411,2112,44
ENSG00000007541,ENST00000540241,608,0
ENSG00000007545,ENST00000293925,7671,0
ENSG00000007545,ENST00000397412,7772,99
ENSG00000007545,ENST00000415022,550,0
ENSG00000007866,ENST00000338863,2986,231
ENSG00000007866,ENST00000639578,1676,216
ENSG00000007908,ENST00000333360,3875,157
ENSG00000007908,ENST00000367774,1518,48
ENSG00000007908,ENST00000367775,3389,47
ENSG00000007908,ENST00000367776,3576,48
ENSG00000007908,ENST00000367777,3576,48
ENSG00000007908,ENST00000609271,560,524
ENSG00000007923,ENST00000294401,2210,124
ENSG00000007923,ENST00000377577,3201,16
ENSG00000007923,ENST00000426784,975,2
ENSG00000007923,ENST00000451196,1357,0
ENSG00000007933,ENST00000367755,2059,83
ENSG00000007933,ENST00000479749,723,69
ENSG00000007944,ENST00000349606,2796,504
ENSG00000007944,ENST00000356840,3072,237
ENSG00000007952,ENST00000217885,1734,70
ENSG00000007952,ENST00000372960,2418,206
ENSG00000007952,ENST00000372964,661,70
ENSG00000007952,ENST00000372966,2543,220
ENSG00000007952,ENST00000427768,695,0
ENSG00000007968,ENST00000361729,5196,440
ENSG00000008018,ENST00000262193,891,65
ENSG00000008056,ENST00000295987,3210,129
ENSG00000008056,ENST00000340666,3172,129
ENSG00000008056,ENST00000639776,688,0
ENSG00000008056,ENST00000640721,725,0
ENSG00000008083,ENST00000341776,6003,471
ENSG00000008083,ENST00000397311,5595,581
ENSG00000008086,ENST00000379989,3463,285
ENSG00000008086,ENST00000379996,3449,275
ENSG00000008086,ENST00000463994,2632,278
ENSG00000008086,ENST00000623364,483,301
ENSG00000008086,ENST00000623535,12533,0
ENSG00000008086,ENST00000624700,564,358
ENSG00000008086,ENST00000624953,567,514
ENSG00000008086,ENST00000635828,3823,366
ENSG00000008086,ENST00000637881,1782,369
ENSG00000008118,ENST00000009105,2612,245
ENSG00000008118,ENST00000361322,2456,88
ENSG00000008118,ENST00000423146,808,73
ENSG00000008118,ENST00000651530,3089,1021
ENSG00000008128,ENST00000356200,2653,235
ENSG00000008128,ENST00000357760,2446,80
ENSG00000008128,ENST00000358779,2419,80
ENSG00000008128,ENST00000378633,2458,80
ENSG00000008128,ENST00000378638,2429,162
ENSG00000008128,ENST00000401096,450,339
ENSG00000008128,ENST00000404249,2984,113
ENSG00000008128,ENST00000479362,700,246
ENSG00000008130,ENST00000341426,3235,222
ENSG00000008130,ENST00000341991,3098,85
ENSG00000008130,ENST00000342348,1722,44
ENSG00000008130,ENST00000378625,3653,205
ENSG00000008130,ENST00000469045,890,0
ENSG00000008196,ENST00000344788,797,202
ENSG00000008196,ENST00000393655,5631,21
ENSG00000008197,ENST00000008391,1711,228
ENSG00000008226,ENST00000308059,6426,21
ENSG00000008226,ENST00000346219,5490,21
ENSG00000008256,ENST00000350796,4482,117
ENSG00000008256,ENST00000396741,4508,137
ENSG00000008277,ENST00000265727,2891,79
ENSG00000008277,ENST00000398201,2784,119
ENSG00000008277,ENST00000398203,2697,284
ENSG00000008277,ENST00000398204,9334,323
ENSG00000008277,ENST00000398209,9144,46
ENSG00000008277,ENST00000412441,726,137
ENSG00000008277,ENST00000413139,793,0
ENSG00000008277,ENST00000426930,1259,0
ENSG00000008277,ENST00000439864,2576,215
ENSG00000008282,ENST00000011473,2127,47
ENSG00000008282,ENST00000455385,2151,123
ENSG00000008282,ENST00000464029,1017,0
ENSG00000008282,ENST00000470347,1193,13
ENSG00000008283,ENST00000360793,2929,75
ENSG00000008283,ENST00000392975,3007,153
ENSG00000008283,ENST00000392976,3151,300
ENSG00000008283,ENST00000448884,1496,60
ENSG00000008283,ENST00000542042,1302,83
ENSG00000008283,ENST00000578072,551,123
ENSG00000008283,ENST00000580592,481,197
ENSG00000008283,ENST00000580691,1127,0
ENSG00000008283,ENST00000581573,2344,402
ENSG00000008283,ENST00000582034,1193,86
ENSG00000008283,ENST00000582297,897,63
ENSG00000008283,ENST00000582997,877,12
ENSG00000008283,ENST00000584031,3200,300
ENSG00000008283,ENST00000584291,848,93
ENSG00000008283,ENST00000585153,811,0
ENSG00000008294,ENST00000262013,8276,212
ENSG00000008294,ENST00000357122,4761,209
ENSG00000008294,ENST00000505279,4659,78
ENSG00000008294,ENST00000510283,4949,218
ENSG00000008294,ENST00000510855,686,218
ENSG00000008294,ENST00000511795,522,0
ENSG00000008294,ENST00000513906,750,0
ENSG00000008294,ENST00000618113,8246,209
ENSG00000008300,ENST00000164024,11933,252
ENSG00000008311,ENST00000393376,3233,96
ENSG00000008311,ENST00000417368,5825,104
ENSG00000008323,ENST00000011684,2881,148
ENSG00000008323,ENST00000304581,1424,100
ENSG00000008323,ENST00000396988,2963,230
ENSG00000008323,ENST00000449001,3111,494
ENSG00000008323,ENST00000536531,1683,179
ENSG00000008324,ENST00000011691,781,60
ENSG00000008324,ENST00000447630,1047,208
ENSG00000008382,ENST00000262966,1567,67
ENSG00000008382,ENST00000359935,1475,40
ENSG00000008382,ENST00000594162,407,0
ENSG00000008382,ENST00000596722,1578,0
ENSG00000008382,ENST00000597036,1445,0
ENSG00000008382,ENST00000599840,1611,35
ENSG00000008382,ENST00000601877,379,0
ENSG00000008394,ENST00000010404,901,65
ENSG00000008394,ENST00000396207,909,73
ENSG00000008394,ENST00000396209,979,143
ENSG00000008394,ENST00000396210,925,88
ENSG00000008394,ENST00000535309,1331,39
ENSG00000008394,ENST00000536371,298,65
ENSG00000008394,ENST00000538885,202,76
ENSG00000008394,ENST00000540056,546,143
ENSG00000008394,ENST00000540126,365,124
ENSG00000008394,ENST00000543076,406,88
ENSG00000008405,ENST00000008527,2987,588
ENSG00000008405,ENST00000549356,621,0
ENSG00000008438,ENST00000008938,708,32
ENSG00000008441,ENST00000358552,1727,65
ENSG00000008441,ENST00000360105,5459,65
ENSG00000008441,ENST00000397661,3143,230
ENSG00000008441,ENST00000585575,1485,0
ENSG00000008441,ENST00000586873,587,211
ENSG00000008441,ENST00000587260,1537,58
ENSG00000008441,ENST00000587760,1487,41
ENSG00000008441,ENST00000588228,1692,218
ENSG00000008441,ENST00000590027,579,193
ENSG00000008441,ENST00000591028,582,32
ENSG00000008441,ENST00000592199,1509,0
ENSG00000008513,ENST00000399640,6764,825
ENSG00000008513,ENST00000517668,665,525
ENSG00000008513,ENST00000519924,684,536
ENSG00000008513,ENST00000521180,6951,1017
ENSG00000008513,ENST00000522652,6715,776
ENSG00000008513,ENST00000523634,895,679
ENSG00000008513,ENST00000523854,626,333
ENSG00000008513,ENST00000523855,741,600
ENSG00000008513,ENST00000648219,2906,992
ENSG00000008516,ENST00000336577,3674,357
ENSG00000008516,ENST00000612971,1017,465
ENSG00000008517,ENST00000008180,1056,85
ENSG00000008517,ENST00000325568,1105,226
ENSG00000008517,ENST00000382213,880,28
ENSG00000008517,ENST00000396887,789,201
ENSG00000008517,ENST00000396890,1067,77
ENSG00000008517,ENST00000440815,920,157
ENSG00000008517,ENST00000444393,892,129
ENSG00000008517,ENST00000525228,566,172
ENSG00000008517,ENST00000525377,997,98
ENSG00000008517,ENST00000525643,1272,332
ENSG00000008517,ENST00000526464,1198,443
ENSG00000008517,ENST00000528163,950,186
ENSG00000008517,ENST00000529550,772,192
ENSG00000008517,ENST00000529699,672,165
ENSG00000008517,ENST00000530538,674,66
ENSG00000008517,ENST00000530890,774,74
ENSG00000008517,ENST00000531965,746,188
ENSG00000008517,ENST00000533097,814,70
ENSG00000008517,ENST00000534507,1112,211
ENSG00000008517,ENST00000548246,447,0
ENSG00000008517,ENST00000548476,1014,150
ENSG00000008517,ENST00000548652,812,76
ENSG00000008517,ENST00000548807,810,134
ENSG00000008517,ENST00000549213,654,62
ENSG00000008517,ENST00000551122,733,146
ENSG00000008517,ENST00000551513,791,100
ENSG00000008517,ENST00000552356,623,62
ENSG00000008517,ENST00000552664,731,79
ENSG00000008517,ENST00000552936,713,54
ENSG00000008517,ENST00000613483,1033,214
ENSG00000008710,ENST00000262304,14138,209
ENSG00000008710,ENST00000423118,14135,209
ENSG00000008710,ENST00000483024,465,0
ENSG00000008710,ENST00000488185,737,0
ENSG00000008710,ENST00000567946,1822,0
ENSG00000008735,ENST00000329492,5700,26
ENSG00000008838,ENST00000356271,3446,84
ENSG00000008838,ENST00000394126,3896,419
ENSG00000008838,ENST00000394127,3456,104
ENSG00000008838,ENST00000394128,3480,85
ENSG00000008838,ENST00000422942,905,0
ENSG00000008838,ENST00000428757,1105,200
ENSG00000008838,ENST00000501516,3037,10
ENSG00000008838,ENST00000535071,2441,68
ENSG00000008838,ENST00000537674,548,59
ENSG00000008838,ENST00000543759,628,59
ENSG00000008838,ENST00000578161,580,151
ENSG00000008838,ENST00000580302,604,441
ENSG00000008838,ENST00000580517,567,151
ENSG00000008838,ENST00000580885,1963,48
ENSG00000008838,ENST00000582023,592,63
ENSG00000008838,ENST00000585306,597,119
ENSG00000008838,ENST00000614384,454,17
ENSG00000008853,ENST00000251822,5451,537
ENSG00000008853,ENST00000519685,3505,283
ENSG00000008853,ENST00000522948,4959,31
ENSG00000008853,ENST00000524077,803,255
ENSG00000008869,ENST00000233099,6937,126
ENSG00000008869,ENST00000425467,433,0
ENSG00000008952,ENST00000337002,6526,16
ENSG00000008952,ENST00000480708,1430,15
ENSG00000008988,ENST00000009589,626,123
ENSG00000008988,ENST00000518875,671,115
ENSG00000008988,ENST00000519606,424,123
ENSG00000008988,ENST00000519807,1826,126
ENSG00000008988,ENST00000520627,423,192
ENSG00000008988,ENST00000521262,650,254
ENSG00000008988,ENST00000523936,899,100
ENSG00000008988,ENST00000524349,752,509
ENSG00000008988,ENST00000618656,627,198
ENSG00000009307,ENST00000261443,3228,50
ENSG00000009307,ENST00000339438,4006,446
ENSG00000009307,ENST00000358528,4097,447
ENSG00000009307,ENST00000369530,3774,475
ENSG00000009307,ENST00000438362,4167,379
ENSG00000009307,ENST00000525132,521,411
ENSG00000009307,ENST00000525878,626,488
ENSG00000009307,ENST00000525970,503,482
ENSG00000009307,ENST00000529046,571,161
ENSG00000009307,ENST00000530886,3459,588
ENSG00000009307,ENST00000534389,601,317
ENSG00000009307,ENST00000534699,2667,58
ENSG00000009307,ENST00000610726,4312,522
ENSG00000009335,ENST00000348165,5214,347
ENSG00000009335,ENST00000389103,1626,78
ENSG00000009335,ENST00000611269,1866,316
ENSG00000009413,ENST00000358835,10815,458
ENSG00000009413,ENST00000368802,10701,323
ENSG00000009413,ENST00000368805,10461,83
ENSG00000009413,ENST00000435970,10943,820
ENSG00000009413,ENST00000619481,969,0
ENSG00000009694,ENST00000371130,12875,64
ENSG00000009694,ENST00000422452,12891,64
ENSG00000009709,ENST00000375375,2260,598
ENSG00000009709,ENST00000400661,1700,80
ENSG00000009709,ENST00000420770,6213,758
ENSG00000009724,ENST00000400897,2439,16
ENSG00000009724,ENST00000400898,726,26
ENSG00000009765,ENST00000229447,7513,140
ENSG00000009765,ENST00000344419,8742,140
ENSG00000009765,ENST00000392255,1180,35
ENSG00000009765,ENST00000392256,882,79
ENSG00000009765,ENST00000425615,684,23
ENSG00000009765,ENST00000500320,2158,35
ENSG00000009780,ENST00000010299,1050,24
ENSG00000009780,ENST00000234549,992,53
ENSG00000009780,ENST00000373949,2273,53
ENSG00000009780,ENST00000373954,3567,102
ENSG00000009780,ENST00000419687,1661,85
ENSG00000009780,ENST00000446647,504,0
ENSG00000009780,ENST00000530324,1027,53
ENSG00000009790,ENST00000367023,1065,263
ENSG00000009790,ENST00000367024,2331,516
ENSG00000009790,ENST00000367025,2234,416
ENSG00000009790,ENST00000367026,2058,290
ENSG00000009790,ENST00000400959,1854,437
ENSG00000009790,ENST00000477431,791,136
ENSG00000009790,ENST00000479796,540,462
ENSG00000009790,ENST00000487271,499,205
ENSG00000009830,ENST00000261534,4876,203
ENSG00000009830,ENST00000554948,565,154
ENSG00000009830,ENST00000556171,580,0
ENSG00000009830,ENST00000556394,693,0
ENSG00000009844,ENST00000367621,1284,110
ENSG00000009844,ENST00000367630,6991,25
ENSG00000009844,ENST00000452973,3177,205
ENSG00000009844,ENST00000620996,3272,126
ENSG00000009950,ENST00000313375,3252,30
ENSG00000009950,ENST00000354613,3215,48
ENSG00000009950,ENST00000414749,3224,0
ENSG00000009950,ENST00000429400,3173,0
ENSG00000009950,ENST00000434326,3252,22
ENSG00000009950,ENST00000453275,690,51
ENSG00000009950,ENST00000456640,706,0
ENSG00000009954,ENST00000339594,6115,360
ENSG00000009954,ENST00000404251,5428,345
ENSG00000010017,ENST00000011619,3384,330
ENSG00000010030,ENST00000339796,1530,25
ENSG00000010030,ENST00000340181,1605,128
ENSG00000010030,ENST00000373737,1488,242
ENSG00000010030,ENST00000373738,1570,259
ENSG00000010030,ENST00000538992,1434,411
ENSG00000010030,ENST00000615781,1776,477
ENSG00000010030,ENST00000620358,1599,366
ENSG00000010030,ENST00000627426,1285,75
ENSG00000010072,ENST00000008440,1667,128
ENSG00000010072,ENST00000295050,3223,91
ENSG00000010072,ENST00000366644,795,234
ENSG00000010072,ENST00000391858,3559,1280
ENSG00000010165,ENST00000361735,3368,308
ENSG00000010165,ENST00000362019,3022,219
ENSG00000010165,ENST00000367737,2865,272
ENSG00000010219,ENST00000010132,1840,142
ENSG00000010219,ENST00000540757,3272,160
ENSG00000010219,ENST00000543431,2068,42
ENSG00000010219,ENST00000544671,470,0
ENSG00000010244,ENST00000321233,2283,154
ENSG00000010244,ENST00000342555,1905,310
ENSG00000010244,ENST00000394670,13781,169
ENSG00000010244,ENST00000394673,2124,148
ENSG00000010244,ENST00000394679,847,252
ENSG00000010244,ENST00000577908,4672,106
ENSG00000010244,ENST00000578918,580,442
ENSG00000010244,ENST00000579634,580,357
ENSG00000010244,ENST00000580759,572,293
ENSG00000010244,ENST00000582165,592,305
ENSG00000010256,ENST00000203407,1595,26
ENSG00000010270,ENST00000009041,1728,257
ENSG00000010270,ENST00000396013,1365,184
ENSG00000010270,ENST00000429075,857,239
ENSG00000010270,ENST00000434197,1341,216
ENSG00000010270,ENST00000440144,784,231
ENSG00000010270,ENST00000453225,859,342
ENSG00000010278,ENST00000009180,1225,100
ENSG00000010278,ENST00000382515,1195,318
ENSG00000010278,ENST00000382518,1566,436
ENSG00000010278,ENST00000382519,1182,115
ENSG00000010278,ENST00000536586,585,88
ENSG00000010278,ENST00000538834,1432,314
ENSG00000010278,ENST00000610354,1315,184
ENSG00000010278,ENST00000642746,1272,373
ENSG00000010278,ENST00000645565,1090,356
ENSG00000010278,ENST00000646407,970,65
ENSG00000010282,ENST00000310417,1750,147
ENSG00000010282,ENST00000416756,915,221
ENSG00000010282,ENST00000417472,487,138
ENSG00000010282,ENST00000426666,461,0
ENSG00000010282,ENST00000441594,1865,262
ENSG00000010282,ENST00000442469,491,138
ENSG00000010282,ENST00000455195,690,79
ENSG00000010282,ENST00000457462,996,213
ENSG00000010292,ENST00000315579,4825,76
ENSG00000010292,ENST00000382457,2844,85
ENSG00000010292,ENST00000539714,533,179
ENSG00000010295,ENST00000336604,2686,42
ENSG00000010295,ENST00000356896,2680,44
ENSG00000010295,ENST00000396840,2677,42
ENSG00000010295,ENST00000436152,3101,560
ENSG00000010295,ENST00000465801,2850,560
ENSG00000010295,ENST00000615885,2775,1061
ENSG00000010295,ENST00000619571,2724,54
ENSG00000010310,ENST00000263281,1791,87
ENSG00000010310,ENST00000304207,1432,86
ENSG00000010310,ENST00000590918,3310,122
ENSG00000010310,ENST00000591322,557,505
ENSG00000010310,ENST00000652180,3404,437
ENSG00000010318,ENST00000327906,2127,657
ENSG00000010318,ENST00000347025,1472,120
ENSG00000010318,ENST00000461861,1303,0
ENSG00000010318,ENST00000465863,494,0
ENSG00000010318,ENST00000614886,1421,69
ENSG00000010318,ENST00000615126,1328,83
ENSG00000010319,ENST00000231721,4899,0
ENSG00000010319,ENST00000475739,616,58
ENSG00000010322,ENST00000345716,5139,38
ENSG00000010322,ENST00000420808,2589,25
ENSG00000010322,ENST00000479054,5173,72
ENSG00000010322,ENST00000488380,3168,25
ENSG00000010327,ENST00000321725,7928,76
ENSG00000010327,ENST00000469989,671,0
ENSG00000010361,ENST00000313777,1675,164
ENSG00000010361,ENST00000526575,482,72
ENSG00000010361,ENST00000528094,1479,69
ENSG00000010361,ENST00000529302,572,398
ENSG00000010361,ENST00000529634,679,0
ENSG00000010361,ENST00000533418,1524,156
ENSG00000010379,ENST00000343164,2188,53
ENSG00000010379,ENST00000436453,1101,53
ENSG00000010379,ENST00000445055,1950,90
ENSG00000010379,ENST00000546319,541,90
ENSG00000010404,ENST00000340855,7580,169
ENSG00000010404,ENST00000370441,1399,210
ENSG00000010404,ENST00000428056,1213,143
ENSG00000010404,ENST00000521702,572,313
ENSG00000010438,ENST00000342836,1144,308
ENSG00000010438,ENST00000361005,966,0
ENSG00000010438,ENST00000379405,834,39
ENSG00000010438,ENST00000429677,786,13
ENSG00000010438,ENST00000457896,623,90
ENSG00000010539,ENST00000396868,3082,330
ENSG00000010539,ENST00000396870,2373,632
ENSG00000010539,ENST00000396871,3162,427
ENSG00000010539,ENST00000414144,3306,551
ENSG00000010539,ENST00000431561,3348,613
ENSG00000010539,ENST00000575617,713,584
ENSG00000010539,ENST00000575948,1350,165
ENSG00000010610,ENST00000011653,3049,202
ENSG00000010610,ENST00000539492,579,443
ENSG00000010610,ENST00000541982,1187,194
ENSG00000010626,ENST00000007969,1615,220
ENSG00000010626,ENST00000323702,1208,112
ENSG00000010626,ENST00000415834,572,289
ENSG00000010626,ENST00000429740,671,0
ENSG00000010626,ENST00000433346,1387,478
ENSG00000010626,ENST00000436789,796,97
ENSG00000010626,ENST00000443597,1698,303
ENSG00000010626,ENST00000622489,1061,220
ENSG00000010671,ENST00000308731,2579,164
ENSG00000010671,ENST00000372880,2248,358
ENSG00000010671,ENST00000618050,2417,0
ENSG00000010671,ENST00000621635,2767,247
ENSG00000010704,ENST00000309234,1158,2
ENSG00000010704,ENST00000317896,1922,160
ENSG00000010704,ENST00000336625,804,44
ENSG00000010704,ENST00000349999,1704,160
ENSG00000010704,ENST00000352392,653,160
ENSG00000010704,ENST00000353147,809,160
ENSG00000010704,ENST00000357618,5286,122
ENSG00000010704,ENST00000397022,1280,160
ENSG00000010704,ENST00000461397,1045,36
ENSG00000010704,ENST00000470149,1123,49
ENSG00000010704,ENST00000485729,777,0
ENSG00000010704,ENST00000488199,781,36
ENSG00000010803,ENST00000326197,3275,300
ENSG00000010803,ENST00000337495,3108,169
ENSG00000010803,ENST00000361191,2906,178
ENSG00000010803,ENST00000361705,3115,345
ENSG00000010803,ENST00000372595,3231,439
ENSG00000010803,ENST00000372596,3323,597
ENSG00000010803,ENST00000372597,3252,484
ENSG00000010803,ENST00000397171,3186,458
ENSG00000010803,ENST00000397174,2977,0
ENSG00000010803,ENST00000402904,3204,410
ENSG00000010803,ENST00000456518,1586,141
ENSG00000010803,ENST00000472037,735,0
ENSG00000010810,ENST00000229471,2009,103
ENSG00000010810,ENST00000354650,3628,607
ENSG00000010810,ENST00000368667,2416,345
ENSG00000010810,ENST00000368678,2573,515
ENSG00000010810,ENST00000368682,3234,222
ENSG00000010810,ENST00000462598,825,615
ENSG00000010810,ENST00000462856,989,292
ENSG00000010810,ENST00000484067,712,392
ENSG00000010810,ENST00000487824,518,324
ENSG00000010810,ENST00000517419,610,84
ENSG00000010810,ENST00000518295,1012,553
ENSG00000010810,ENST00000518630,571,217
ENSG00000010810,ENST00000520518,864,305
ENSG00000010810,ENST00000521062,609,300
ENSG00000010810,ENST00000523238,1012,554
ENSG00000010810,ENST00000523570,597,249
ENSG00000010810,ENST00000523574,569,150
ENSG00000010810,ENST00000524310,541,106
ENSG00000010810,ENST00000538466,3023,11
ENSG00000010818,ENST00000012134,9755,776
ENSG00000010818,ENST00000367603,9697,718
ENSG00000010818,ENST00000367604,10032,1062
ENSG00000010932,ENST00000354841,2160,131
ENSG00000010932,ENST00000367750,2155,122
ENSG00000010932,ENST00000402921,2003,159
ENSG00000010932,ENST00000617670,2152,136
ENSG00000011007,ENST00000418390,5154,271
ENSG00000011007,ENST00000609199,2671,32
ENSG00000011007,ENST00000613537,4924,60
ENSG00000011009,ENST00000374501,1117,77
ENSG00000011009,ENST00000374502,1072,56
ENSG00000011009,ENST00000374503,868,74
ENSG00000011009,ENST00000374505,907,90
ENSG00000011009,ENST00000374514,1635,132
ENSG00000011009,ENST00000420982,614,127
ENSG00000011009,ENST00000421070,429,157
ENSG00000011021,ENST00000312413,5631,167
ENSG00000011021,ENST00000346436,5589,72
ENSG00000011021,ENST00000376496,2922,3
ENSG00000011028,ENST00000303375,5719,133
ENSG00000011028,ENST00000446119,3201,1019
ENSG00000011028,ENST00000579432,574,469
ENSG00000011052,ENST00000376392,894,63
ENSG00000011052,ENST00000393193,1021,77
ENSG00000011052,ENST00000555572,1193,176
ENSG00000011083,ENST00000230671,3625,266
ENSG00000011083,ENST00000524041,2431,243
ENSG00000011105,ENST00000011898,4322,159
ENSG00000011105,ENST00000407263,956,17
ENSG00000011105,ENST00000537971,4284,116
ENSG00000011105,ENST00000640568,1465,937
ENSG00000011105,ENST00000649909,660,265
ENSG00000011114,ENST00000298896,2621,379
ENSG00000011114,ENST00000334746,8445,323
ENSG00000011114,ENST00000553975,2479,0
ENSG00000011114,ENST00000554565,2697,111
ENSG00000011114,ENST00000554968,316,149
ENSG00000011114,ENST00000555525,2328,107
ENSG00000011132,ENST00000316757,2176,194
ENSG00000011143,ENST00000313863,2091,2
ENSG00000011143,ENST00000393119,2397,75
ENSG00000011143,ENST00000537529,2083,94
ENSG00000011143,ENST00000577315,495,0
ENSG00000011143,ENST00000577824,1158,0
ENSG00000011143,ENST00000585134,824,0
ENSG00000011198,ENST00000413300,523,0
ENSG00000011198,ENST00000454293,1927,492
ENSG00000011198,ENST00000456453,876,496
ENSG00000011198,ENST00000458276,1241,113
ENSG00000011198,ENST00000463153,628,0
ENSG00000011198,ENST00000642351,2550,329
ENSG00000011198,ENST00000644371,5366,123
ENSG00000011201,ENST00000262648,6265,101
ENSG00000011243,ENST00000397410,2078,65
ENSG00000011243,ENST00000595067,548,65
ENSG00000011243,ENST00000595465,1933,103
ENSG00000011243,ENST00000596195,553,65
ENSG00000011243,ENST00000600247,583,256
ENSG00000011258,ENST00000376381,1420,97
ENSG00000011258,ENST00000415868,5099,63
ENSG00000011258,ENST00000586178,5365,327
ENSG00000011260,ENST00000225298,1876,39
ENSG00000011260,ENST00000579261,567,0
ENSG00000011260,ENST00000582832,464,0
ENSG00000011260,ENST00000583725,577,0
ENSG00000011275,ENST00000389902,3293,268
ENSG00000011275,ENST00000416985,570,511
ENSG00000011275,ENST00000425013,5639,225
ENSG00000011295,ENST00000261647,3050,25
ENSG00000011295,ENST00000470649,760,0
ENSG00000011295,ENST00000578103,561,0
ENSG00000011304,ENST00000349038,3155,73
ENSG00000011304,ENST00000350092,3069,89
ENSG00000011304,ENST00000356948,3206,46
ENSG00000011304,ENST00000394601,3185,46
ENSG00000011304,ENST00000585535,314,0
ENSG00000011304,ENST00000585956,767,0
ENSG00000011304,ENST00000586481,578,130
ENSG00000011304,ENST00000587094,273,104
ENSG00000011304,ENST00000587191,357,112
ENSG00000011304,ENST00000589575,749,36
ENSG00000011304,ENST00000627714,2201,106
ENSG00000011304,ENST00000635647,3691,423
ENSG00000011332,ENST00000355526,1632,27
ENSG00000011332,ENST00000412732,2303,250
ENSG00000011332,ENST00000414789,1960,600
ENSG00000011332,ENST00000416611,2341,124
ENSG00000011332,ENST00000420980,2227,27
ENSG00000011332,ENST00000438060,973,342
ENSG00000011332,ENST00000438365,523,227
ENSG00000011332,ENST00000456296,1562,87
ENSG00000011332,ENST00000586624,428,265
ENSG00000011332,ENST00000614244,2356,108
ENSG00000011347,ENST00000263846,4854,328
ENSG00000011347,ENST00000535826,1621,52
ENSG00000011347,ENST00000539008,2061,0
ENSG00000011347,ENST00000540677,2013,6
ENSG00000011347,ENST00000542670,1887,51
ENSG00000011347,ENST00000542836,1362,18
ENSG00000011347,ENST00000545053,578,52
ENSG00000011376,ENST00000414984,2800,138
ENSG00000011376,ENST00000415258,4740,141
ENSG00000011376,ENST00000430399,566,223
ENSG00000011376,ENST00000642274,4139,358
ENSG00000011376,ENST00000645846,4781,192
ENSG00000011376,ENST00000650792,10170,262
ENSG00000011405,ENST00000265970,8227,0
ENSG00000011405,ENST00000532035,584,194
ENSG00000011422,ENST00000221264,1610,427
ENSG00000011422,ENST00000339082,1254,46
ENSG00000011422,ENST00000340093,1368,49
ENSG00000011422,ENST00000593447,715,0
ENSG00000011422,ENST00000593714,555,0
ENSG00000011422,ENST00000593939,897,440
ENSG00000011422,ENST00000595038,607,0
ENSG00000011422,ENST00000599546,740,504
ENSG00000011422,ENST00000599892,742,64
ENSG00000011422,ENST00000601723,1205,33
ENSG00000011422,ENST00000602141,679,221
ENSG00000011426,ENST00000265748,4731,165
ENSG00000011426,ENST00000396068,4661,206
ENSG00000011426,ENST00000418118,463,355
ENSG00000011426,ENST00000424865,596,89
ENSG00000011426,ENST00000428612,707,0
ENSG00000011426,ENST00000446635,829,0
ENSG00000011426,ENST00000457743,757,0
ENSG00000011451,ENST00000263381,5695,214
ENSG00000011451,ENST00000389282,4067,0
ENSG00000011451,ENST00000545156,4466,0
ENSG00000011451,ENST00000596159,603,202
ENSG00000011451,ENST00000599686,3644,147
ENSG00000011451,ENST00000599910,4609,149
ENSG00000011451,ENST00000643092,6299,214
ENSG00000011454,ENST00000373647,4986,123
ENSG00000011454,ENST00000402311,543,206
ENSG00000011454,ENST00000616002,1595,496
ENSG00000011465,ENST00000052754,6850,196
ENSG00000011465,ENST00000393155,2133,254
ENSG00000011465,ENST00000420120,753,0
ENSG00000011465,ENST00000425043,1438,0
ENSG00000011465,ENST00000441303,519,0
ENSG00000011465,ENST00000456569,228,0
ENSG00000011465,ENST00000546370,586,111
ENSG00000011465,ENST00000546391,716,185
ENSG00000011465,ENST00000546745,1026,88
ENSG00000011465,ENST00000547568,823,184
ENSG00000011465,ENST00000547937,750,212
ENSG00000011465,ENST00000548218,356,0
ENSG00000011465,ENST00000549513,920,562
ENSG00000011465,ENST00000550099,719,167
ENSG00000011465,ENST00000550563,593,71
ENSG00000011465,ENST00000550758,1064,0
ENSG00000011465,ENST00000551354,2924,205
ENSG00000011465,ENST00000552145,648,112
ENSG00000011465,ENST00000552962,1930,528
ENSG00000011478,ENST00000012049,2125,38
ENSG00000011478,ENST00000366382,1814,7
ENSG00000011485,ENST00000012443,2109,103
ENSG00000011485,ENST00000391919,1929,307
ENSG00000011523,ENST00000260569,5343,110
ENSG00000011523,ENST00000377990,5803,159
ENSG00000011523,ENST00000537589,3768,880
ENSG00000011566,ENST00000263881,4335,298
ENSG00000011566,ENST00000341681,4271,314
ENSG00000011566,ENST00000437545,3924,151
ENSG00000011566,ENST00000484274,407,78
ENSG00000011590,ENST00000262630,1960,210
ENSG00000011590,ENST00000392197,2037,287
ENSG00000011590,ENST00000426659,469,256
ENSG00000011600,ENST00000262629,568,67
ENSG00000011600,ENST00000424586,541,67
ENSG00000011600,ENST00000544690,522,47
ENSG00000011600,ENST00000585901,620,19
ENSG00000011600,ENST00000589517,415,67
ENSG00000011638,ENST00000233047,2014,468
ENSG00000011638,ENST00000261388,1812,273
ENSG00000011638,ENST00000451578,1378,156
ENSG00000011638,ENST00000572258,584,184
ENSG00000011638,ENST00000572599,713,171
ENSG00000011638,ENST00000577162,305,166
ENSG00000011677,ENST00000370314,3669,196
ENSG00000011677,ENST00000535043,1697,218
ENSG00000012048,ENST00000352993,3668,119
ENSG00000012048,ENST00000354071,4497,64
ENSG00000012048,ENST00000357654,7207,232
ENSG00000012048,ENST00000461574,726,0
ENSG00000012048,ENST00000468300,3273,194
ENSG00000012048,ENST00000470026,2108,161
ENSG00000012048,ENST00000471181,7270,232
ENSG00000012048,ENST00000473961,958,0
ENSG00000012048,ENST00000476777,769,102
ENSG00000012048,ENST00000477152,1980,113
ENSG00000012048,ENST00000478531,1972,102
ENSG00000012048,ENST00000484087,1495,0
ENSG00000012048,ENST00000487825,800,0
ENSG00000012048,ENST00000489037,455,159
ENSG00000012048,ENST00000491747,2379,99
ENSG00000012048,ENST00000493795,5732,232
ENSG00000012048,ENST00000493919,1948,232
ENSG00000012048,ENST00000494123,1612,193
ENSG00000012048,ENST00000497488,779,248
ENSG00000012048,ENST00000586385,781,144
ENSG00000012048,ENST00000591534,1282,102
ENSG00000012048,ENST00000591849,563,157
ENSG00000012048,ENST00000618469,718,647
ENSG00000012048,ENST00000634433,2534,139
ENSG00000012048,ENST00000644379,2571,0
ENSG00000012048,ENST00000644555,558,361
ENSG00000012048,ENST00000652672,2291,486
ENSG00000012061,ENST00000013807,1278,192
ENSG00000012061,ENST00000300853,3828,592
ENSG00000012061,ENST00000340192,949,66
ENSG00000012061,ENST00000423698,3119,100
ENSG00000012061,ENST00000589165,1453,552
ENSG00000012061,ENST00000589214,674,249
ENSG00000012061,ENST00000589381,738,111
ENSG00000012061,ENST00000590701,345,0
ENSG00000012061,ENST00000591636,836,127
ENSG00000012061,ENST00000592023,738,36
ENSG00000012061,ENST00000592083,938,164
ENSG00000012061,ENST00000592444,449,0
ENSG00000012124,ENST00000085219,3274,66
ENSG00000012124,ENST00000341773,2755,84
ENSG00000012124,ENST00000419549,2642,382
ENSG00000012124,ENST00000536635,3004,66
ENSG00000012124,ENST00000544992,2698,41
ENSG00000012124,ENST00000593867,831,154
ENSG00000012124,ENST00000594250,2107,25
ENSG00000012124,ENST00000595780,558,158
ENSG00000012124,ENST00000597916,592,179
ENSG00000012124,ENST00000598537,554,236
ENSG00000012124,ENST00000599811,559,66
ENSG00000012124,ENST00000600131,603,169
ENSG00000012124,ENST00000600424,542,66
ENSG00000012124,ENST00000613136,609,0
ENSG00000012171,ENST00000418576,1765,374
ENSG00000012171,ENST00000433753,2755,72
ENSG00000012171,ENST00000456560,2221,541
ENSG00000012171,ENST00000611067,2292,27
ENSG00000012171,ENST00000616701,2958,235
ENSG00000012171,ENST00000618865,2925,242
ENSG00000012171,ENST00000621029,934,292
ENSG00000012174,ENST00000365779,4457,81
ENSG00000012174,ENST00000379484,4446,118
ENSG00000012211,ENST00000376317,574,231
ENSG00000012211,ENST00000432913,990,235
ENSG00000012211,ENST00000453382,1937,241
ENSG00000012211,ENST00000599218,2795,76
ENSG00000012223,ENST00000231751,2979,296
ENSG00000012223,ENST00000417439,2130,1
ENSG00000012223,ENST00000426532,2494,317
ENSG00000012223,ENST00000431944,584,38
ENSG00000012223,ENST00000443496,2656,568
ENSG00000012232,ENST00000220562,6483,902
ENSG00000012232,ENST00000517738,529,173
ENSG00000012232,ENST00000521473,601,0
ENSG00000012232,ENST00000521532,517,104
ENSG00000012232,ENST00000523149,1779,134
ENSG00000012504,ENST00000188403,1630,28
ENSG00000012504,ENST00000392986,2739,383
ENSG00000012504,ENST00000546380,565,294
ENSG00000012504,ENST00000548884,2884,541
ENSG00000012504,ENST00000549996,1633,333
ENSG00000012504,ENST00000551184,294,0
ENSG00000012504,ENST00000551379,1489,28
ENSG00000012504,ENST00000648861,2274,465
ENSG00000012504,ENST00000649582,810,523
ENSG00000012660,ENST00000304434,2765,142
ENSG00000012660,ENST00000370913,580,118
ENSG00000012660,ENST00000370918,3081,371
ENSG00000012660,ENST00000542638,2875,371
ENSG00000012779,ENST00000374391,2519,64
ENSG00000012779,ENST00000542434,2390,104
ENSG00000012779,ENST00000612635,1945,0
ENSG00000012817,ENST00000317961,5472,272
ENSG00000012817,ENST00000382806,5134,110
ENSG00000012817,ENST00000415360,880,0
ENSG00000012817,ENST00000440077,4701,272
ENSG00000012817,ENST00000447300,1336,60
ENSG00000012817,ENST00000541639,5579,288
ENSG00000012822,ENST00000262059,5866,366
ENSG00000012822,ENST00000430117,2706,60
ENSG00000012822,ENST00000546443,1523,0
ENSG00000012822,ENST00000546619,549,70
ENSG00000012822,ENST00000548177,567,164
ENSG00000012822,ENST00000548263,3888,49
ENSG00000012822,ENST00000549173,554,72
ENSG00000012822,ENST00000549349,586,239
ENSG00000012822,ENST00000549688,549,235
ENSG00000012822,ENST00000549784,746,297
ENSG00000012822,ENST00000550804,5576,73
ENSG00000012822,ENST00000551900,559,65
ENSG00000012822,ENST00000552623,551,191
ENSG00000012963,ENST00000013070,3494,36
ENSG00000012963,ENST00000553857,522,0
ENSG00000012963,ENST00000554232,587,51
ENSG00000012963,ENST00000555113,490,0
ENSG00000012963,ENST00000555329,563,0
ENSG00000012963,ENST00000556871,507,49
ENSG00000012983,ENST00000013125,4354,319
ENSG00000012983,ENST00000554273,484,317
ENSG00000012983,ENST00000555216,592,266
ENSG00000012983,ENST00000557390,545,134
ENSG00000013016,ENST00000322054,4825,470
ENSG00000013275,ENST00000157812,1591,198
ENSG00000013275,ENST00000455878,1333,33
ENSG00000013288,ENST00000285599,5143,36
ENSG00000013288,ENST00000504248,2968,22
ENSG00000013288,ENST00000505907,7719,0
ENSG00000013293,ENST00000231706,10140,317
ENSG00000013297,ENST00000064724,2169,202
ENSG00000013306,ENST00000225308,1607,175
ENSG00000013306,ENST00000377095,1581,128
ENSG00000013306,ENST00000537904,1274,132
ENSG00000013306,ENST00000585523,574,358
ENSG00000013306,ENST00000585636,561,132
ENSG00000013306,ENST00000586016,1156,144
ENSG00000013306,ENST00000586633,566,269
ENSG00000013306,ENST00000588049,839,346
ENSG00000013306,ENST00000588767,807,0
ENSG00000013306,ENST00000590194,1542,127
ENSG00000013306,ENST00000592857,837,557
ENSG00000013364,ENST00000357402,2798,84
ENSG00000013364,ENST00000395353,2925,193
ENSG00000013364,ENST00000563558,548,114
ENSG00000013364,ENST00000563915,854,193
ENSG00000013364,ENST00000565164,211,85
ENSG00000013364,ENST00000566066,548,265
ENSG00000013364,ENST00000566252,408,86
ENSG00000013364,ENST00000570234,658,212
ENSG00000013364,ENST00000629059,120,0
ENSG00000013374,ENST00000413040,3180,78
ENSG00000013374,ENST00000460712,664,0
ENSG00000013374,ENST00000470229,3210,156
ENSG00000013374,ENST00000480714,586,0
ENSG00000013374,ENST00000483358,767,5
ENSG00000013374,ENST00000568733,3210,66
ENSG00000013375,ENST00000283977,2223,127
ENSG00000013375,ENST00000503094,558,216
ENSG00000013375,ENST00000506587,1971,147
ENSG00000013375,ENST00000507554,556,116
ENSG00000013375,ENST00000508748,640,170
ENSG00000013375,ENST00000509219,1952,92
ENSG00000013375,ENST00000510258,750,232
ENSG00000013375,ENST00000512866,2013,55
ENSG00000013375,ENST00000513973,6079,89
ENSG00000013375,ENST00000605602,143,0
ENSG00000013375,ENST00000616566,2325,95
ENSG00000013375,ENST00000650642,1893,81
ENSG00000013375,ENST00000651425,1866,149
ENSG00000013375,ENST00000652222,1544,0
ENSG00000013375,ENST00000652468,2060,248
ENSG00000013392,ENST00000369724,3769,227
ENSG00000013441,ENST00000321356,1847,95
ENSG00000013441,ENST00000409769,1192,60
ENSG00000013441,ENST00000434813,2026,335
ENSG00000013441,ENST00000621181,1843,181
ENSG00000013503,ENST00000228347,4183,132
ENSG00000013503,ENST00000539066,4118,243
ENSG00000013503,ENST00000549569,580,71
ENSG00000013523,ENST00000251089,5176,113
ENSG00000013523,ENST00000555079,553,351
ENSG00000013523,ENST00000556298,727,338
ENSG00000013523,ENST00000557179,1427,448
ENSG00000013523,ENST00000557497,577,182
ENSG00000013561,ENST00000347642,4213,288
ENSG00000013561,ENST00000356143,3999,74
ENSG00000013561,ENST00000394514,2905,463
ENSG00000013561,ENST00000394519,4173,248
ENSG00000013561,ENST00000394520,4170,243
ENSG00000013561,ENST00000506004,575,529
ENSG00000013561,ENST00000506822,667,269
ENSG00000013561,ENST00000506938,582,69
ENSG00000013561,ENST00000507163,815,258
ENSG00000013561,ENST00000507291,473,289
ENSG00000013561,ENST00000511961,938,104
ENSG00000013561,ENST00000512565,670,212
ENSG00000013561,ENST00000513019,563,265
ENSG00000013563,ENST00000014935,2652,794
ENSG00000013563,ENST00000309585,2249,394
ENSG00000013563,ENST00000369807,2610,230
ENSG00000013563,ENST00000369808,2666,808
ENSG00000013563,ENST00000369809,3008,630
ENSG00000013563,ENST00000393638,2665,287
ENSG00000013563,ENST00000412184,238,50
ENSG00000013563,ENST00000424626,942,631
ENSG00000013563,ENST00000432135,847,767
ENSG00000013563,ENST00000447892,297,42
ENSG00000013563,ENST00000451865,904,280
ENSG00000013573,ENST00000228264,3717,119
ENSG00000013573,ENST00000350437,3724,198
ENSG00000013573,ENST00000415475,883,209
ENSG00000013573,ENST00000438391,1135,228
ENSG00000013573,ENST00000535317,879,304
ENSG00000013573,ENST00000539702,951,0
ENSG00000013573,ENST00000542838,3920,236
ENSG00000013573,ENST00000544652,400,0
ENSG00000013573,ENST00000545668,3751,80
ENSG00000013583,ENST00000014930,1159,151
ENSG00000013583,ENST00000535636,460,0
ENSG00000013583,ENST00000536942,2056,151
ENSG00000013583,ENST00000647702,865,0
ENSG00000013588,ENST00000014914,7362,890
ENSG00000013588,ENST00000534831,897,76
ENSG00000013588,ENST00000540125,529,0
ENSG00000013588,ENST00000648791,2110,6
ENSG00000013619,ENST00000262858,4607,63
ENSG00000013619,ENST00000358892,591,182
ENSG00000013619,ENST00000370401,4854,310
ENSG00000013619,ENST00000426613,4532,63
ENSG00000013619,ENST00000432680,4374,277
ENSG00000013725,ENST00000313421,3252,186
ENSG00000013725,ENST00000352009,1809,0
ENSG00000013725,ENST00000433107,1268,0
ENSG00000013725,ENST00000452451,1782,0
ENSG00000013725,ENST00000538611,556,0
ENSG00000013725,ENST00000542157,835,0
ENSG00000013810,ENST00000313288,2799,124
ENSG00000013810,ENST00000458173,1093,276
ENSG00000013810,ENST00000470136,657,0
ENSG00000013810,ENST00000485989,726,145
ENSG00000013810,ENST00000493975,825,133
ENSG00000013810,ENST00000612220,1756,155
ENSG00000013810,ENST00000617535,1693,100
ENSG00000013810,ENST00000651472,2764,133
ENSG00000013810,ENST00000652770,2826,171
ENSG00000014123,ENST00000369278,4226,68
ENSG00000014138,ENST00000265465,3544,331
ENSG00000014138,ENST00000525924,873,0
ENSG00000014138,ENST00000532391,580,142
ENSG00000014164,ENST00000262577,3270,26
ENSG00000014164,ENST00000528401,546,0
ENSG00000014216,ENST00000279247,3007,143
ENSG00000014216,ENST00000524773,2960,100
ENSG00000014216,ENST00000526468,690,116
ENSG00000014216,ENST00000526966,550,65
ENSG00000014216,ENST00000527323,3086,240
ENSG00000014216,ENST00000527699,564,108
ENSG00000014216,ENST00000527739,582,97
ENSG00000014216,ENST00000528396,571,81
ENSG00000014216,ENST00000529133,593,20
ENSG00000014216,ENST00000531068,496,129
ENSG00000014216,ENST00000532285,568,379
ENSG00000014216,ENST00000533129,2792,75
ENSG00000014216,ENST00000533820,3083,218
ENSG00000014216,ENST00000533909,573,128
ENSG00000014216,ENST00000534373,581,174
ENSG00000014257,ENST00000336375,3174,50
ENSG00000014257,ENST00000351273,1783,50
ENSG00000014257,ENST00000475741,1242,51
ENSG00000014257,ENST00000495911,584,88
ENSG00000014257,ENST00000507647,496,0
ENSG00000014641,ENST00000233114,1296,81
ENSG00000014641,ENST00000409476,808,71
ENSG00000014641,ENST00000409908,700,86
ENSG00000014641,ENST00000432309,844,177
ENSG00000014641,ENST00000436321,680,321
ENSG00000014641,ENST00000442225,785,583
ENSG00000014641,ENST00000454035,575,233
ENSG00000014641,ENST00000539945,1443,177
ENSG00000014641,ENST00000544381,1346,401
ENSG00000014824,ENST00000264451,6164,122
ENSG00000014914,ENST00000369140,2324,186
ENSG00000014914,ENST00000439741,2840,232
ENSG00000014919,ENST00000016171,2356,51
ENSG00000014919,ENST00000370483,2788,51
ENSG00000015133,ENST00000331194,3104,283
ENSG00000015133,ENST00000389856,1641,150
ENSG00000015133,ENST00000389857,7519,130
ENSG00000015133,ENST00000553403,1651,154
ENSG00000015133,ENST00000556726,3617,0
ENSG00000015153,ENST00000327791,4156,56
ENSG00000015153,ENST00000380790,1211,107
ENSG00000015153,ENST00000534854,2076,68
ENSG00000015153,ENST00000548917,269,167
ENSG00000015153,ENST00000555248,5095,169
ENSG00000015171,ENST00000309776,4228,428
ENSG00000015171,ENST00000381584,2709,165
ENSG00000015171,ENST00000381591,4229,253
ENSG00000015171,ENST00000381604,4066,461
ENSG00000015171,ENST00000381607,3898,95
ENSG00000015171,ENST00000397955,659,19
ENSG00000015171,ENST00000397959,4138,428
ENSG00000015171,ENST00000397962,2150,341
ENSG00000015171,ENST00000402736,3950,70
ENSG00000015171,ENST00000403354,1664,95
ENSG00000015171,ENST00000439456,762,341
ENSG00000015171,ENST00000509513,2065,209
ENSG00000015171,ENST00000558098,1859,0
ENSG00000015171,ENST00000602682,1687,23
ENSG00000015171,ENST00000627286,3914,0
ENSG00000015285,ENST00000376701,1849,75
ENSG00000015285,ENST00000450772,933,283
ENSG00000015413,ENST00000261615,1592,122
ENSG00000015413,ENST00000393092,1734,291
ENSG00000015413,ENST00000421184,1647,203
ENSG00000015413,ENST00000568281,482,148
ENSG00000015413,ENST00000570029,525,203
ENSG00000015475,ENST00000317361,2495,327
ENSG00000015475,ENST00000342111,854,90
ENSG00000015475,ENST00000399765,1879,174
ENSG00000015475,ENST00000399767,2129,391
ENSG00000015475,ENST00000399774,2167,170
ENSG00000015475,ENST00000551952,700,84
ENSG00000015475,ENST00000611040,419,91
ENSG00000015475,ENST00000614949,1988,250
ENSG00000015475,ENST00000615414,2236,498
ENSG00000015475,ENST00000617586,542,173
ENSG00000015475,ENST00000622694,2199,173
ENSG00000015479,ENST00000394805,4843,335
ENSG00000015479,ENST00000502499,2664,124
ENSG00000015479,ENST00000503340,696,434
ENSG00000015479,ENST00000503811,2518,231
ENSG00000015479,ENST00000504023,770,537
ENSG00000015479,ENST00000504045,1530,230
ENSG00000015479,ENST00000504311,423,94
ENSG00000015479,ENST00000508689,561,326
ENSG00000015479,ENST00000510056,3040,253
ENSG00000015479,ENST00000511249,447,82
ENSG00000015479,ENST00000512876,575,201
ENSG00000015479,ENST00000513678,444,186
ENSG00000015479,ENST00000514488,564,264
ENSG00000015479,ENST00000514528,532,16
ENSG00000015479,ENST00000515833,1001,0
ENSG00000015479,ENST00000618441,4018,428
ENSG00000015479,ENST00000620916,3134,0
ENSG00000015520,ENST00000289547,5048,56
ENSG00000015520,ENST00000381160,4141,56
ENSG00000015520,ENST00000423141,2554,56
ENSG00000015520,ENST00000546276,4826,56
ENSG00000015532,ENST00000017003,3507,49
ENSG00000015532,ENST00000507602,2107,6
ENSG00000015532,ENST00000509778,145,10
ENSG00000015532,ENST00000574840,901,0
ENSG00000015568,ENST00000016946,7268,161
ENSG00000015568,ENST00000272454,2907,192
ENSG00000015568,ENST00000393283,3304,533
ENSG00000015568,ENST00000430736,563,161
ENSG00000015568,ENST00000432606,568,398
ENSG00000015568,ENST00000441344,541,85
ENSG00000015592,ENST00000265770,1250,137
ENSG00000015592,ENST00000350889,2288,114
ENSG00000015592,ENST00000519614,1273,132
ENSG00000015592,ENST00000519997,1623,65
ENSG00000015592,ENST00000522908,1004,132
ENSG00000015592,ENST00000523048,1224,148
ENSG00000015676,ENST00000355451,8036,58
ENSG00000016082,ENST00000230658,2394,224
ENSG00000016082,ENST00000511384,981,0
ENSG00000016391,ENST00000315251,7694,467
ENSG00000016391,ENST00000467802,565,187
ENSG00000016391,ENST00000481668,631,166
ENSG00000016402,ENST00000316649,3485,236
ENSG00000016402,ENST00000367746,1244,236
ENSG00000016402,ENST00000367748,3522,606
ENSG00000016402,ENST00000468393,921,390
ENSG00000016402,ENST00000541547,3382,280
ENSG00000016402,ENST00000635289,521,253
ENSG00000016490,ENST00000234701,3310,351
ENSG00000016490,ENST00000394711,3118,129
ENSG00000016602,ENST00000370563,3211,42
ENSG00000016864,ENST00000266014,1849,376
ENSG00000016864,ENST00000394783,1621,152
ENSG00000016864,ENST00000464705,622,530
ENSG00000016864,ENST00000478968,1826,354
ENSG00000016864,ENST00000479553,720,197
ENSG00000016864,ENST00000487642,770,583
ENSG00000016864,ENST00000491606,1577,119
ENSG00000016864,ENST00000497436,577,309
ENSG00000016864,ENST00000497953,789,599
ENSG00000017260,ENST00000328560,3484,322
ENSG00000017260,ENST00000359644,3401,129
ENSG00000017260,ENST00000422190,3386,129
ENSG00000017260,ENST00000428331,4795,235
ENSG00000017260,ENST00000504381,3498,226
ENSG00000017260,ENST00000504612,3148,0
ENSG00000017260,ENST00000504948,4714,202
ENSG00000017260,ENST00000505072,556,195
ENSG00000017260,ENST00000505330,4888,226
ENSG00000017260,ENST00000507488,3579,220
ENSG00000017260,ENST00000508297,540,294
ENSG00000017260,ENST00000508532,4969,409
ENSG00000017260,ENST00000508660,943,0
ENSG00000017260,ENST00000509662,559,252
ENSG00000017260,ENST00000510168,5067,550
ENSG00000017260,ENST00000513801,3439,202
ENSG00000017260,ENST00000515854,561,168
ENSG00000017260,ENST00000533801,3690,503
ENSG00000017427,ENST00000307046,1097,182
ENSG00000017427,ENST00000337514,7359,264
ENSG00000017427,ENST00000392904,761,71
ENSG00000017427,ENST00000392905,730,229
ENSG00000017427,ENST00000424202,612,150
ENSG00000017427,ENST00000644491,702,61
ENSG00000017483,ENST00000413668,741,85
ENSG00000017483,ENST00000416711,708,134
ENSG00000017483,ENST00000429543,656,165
ENSG00000017483,ENST00000440085,910,72
ENSG00000017483,ENST00000441948,871,54
ENSG00000017483,ENST00000488083,622,131
ENSG00000017483,ENST00000595796,2659,844
ENSG00000017483,ENST00000619100,2100,440
ENSG00000017483,ENST00000620913,1990,182
ENSG00000017483,ENST00000622196,2100,690
ENSG00000017797,ENST00000019317,4368,223
ENSG00000017797,ENST00000383432,4379,234
ENSG00000017797,ENST00000458039,836,215
ENSG00000017797,ENST00000577221,503,492
ENSG00000017797,ENST00000585015,945,387
ENSG00000017797,ENST00000609094,3676,77
ENSG00000018189,ENST00000226328,4233,563
ENSG00000018189,ENST00000381006,4433,610
ENSG00000018189,ENST00000417478,2143,136
ENSG00000018189,ENST00000502653,2342,195
ENSG00000018189,ENST00000503876,531,66
ENSG00000018189,ENST00000513597,867,262
ENSG00000018189,ENST00000514898,482,188
ENSG00000018236,ENST00000347616,5507,79
ENSG00000018236,ENST00000348761,3328,74
ENSG00000018236,ENST00000547702,3033,227
ENSG00000018236,ENST00000547849,3125,319
ENSG00000018236,ENST00000548005,553,298
ENSG00000018236,ENST00000551295,5667,230
ENSG00000018236,ENST00000551424,555,367
ENSG00000018236,ENST00000552248,463,193
ENSG00000018236,ENST00000552913,572,354
ENSG00000018280,ENST00000233202,3608,96
ENSG00000018408,ENST00000360632,2103,340
ENSG00000018408,ENST00000460517,604,541
ENSG00000018408,ENST00000465804,5030,257
ENSG00000018408,ENST00000467467,1603,205
ENSG00000018408,ENST00000472417,955,214
ENSG00000018408,ENST00000475579,578,249
ENSG00000018408,ENST00000479238,697,129
ENSG00000018408,ENST00000485352,503,87
ENSG00000018510,ENST00000264167,7633,17
ENSG00000018510,ENST00000409888,815,22
ENSG00000018510,ENST00000637633,2143,0
ENSG00000018510,ENST00000642466,2273,0
ENSG00000018610,ENST00000320339,2372,272
ENSG00000018610,ENST00000536133,1089,53
ENSG00000018610,ENST00000644802,1056,46
ENSG00000018625,ENST00000361216,5421,89
ENSG00000018625,ENST00000392233,3338,85
ENSG00000018625,ENST00000447527,4413,0
ENSG00000018699,ENST00000317907,2888,243
ENSG00000018699,ENST00000438654,297,0
ENSG00000018699,ENST00000448773,509,164
ENSG00000018869,ENST00000301310,2824,159
ENSG00000018869,ENST00000586929,2053,406
ENSG00000018869,ENST00000589143,625,117
ENSG00000018869,ENST00000589895,509,274
ENSG00000018869,ENST00000619584,2297,159
ENSG00000019102,ENST00000326621,1163,118
ENSG00000019102,ENST00000403470,1191,56
ENSG00000019144,ENST00000356063,5240,78
ENSG00000019144,ENST00000361417,5753,411
ENSG00000019144,ENST00000530708,874,130
ENSG00000019144,ENST00000532639,748,121
ENSG00000019144,ENST00000534140,3128,0
ENSG00000019144,ENST00000600882,5445,106
ENSG00000019169,ENST00000327097,1838,135
ENSG00000019169,ENST00000412481,569,378
ENSG00000019186,ENST00000216862,3278,407
ENSG00000019186,ENST00000395954,1438,260
ENSG00000019186,ENST00000395955,2227,70
ENSG00000019485,ENST00000424263,1858,245
ENSG00000019485,ENST00000526442,762,209
ENSG00000019485,ENST00000530656,1536,0
ENSG00000019485,ENST00000534751,3111,0
ENSG00000019485,ENST00000622142,10730,245
ENSG00000019505,ENST00000020926,5165,134
ENSG00000019505,ENST00000528101,557,0
ENSG00000019549,ENST00000020945,2180,164
ENSG00000019549,ENST00000396822,626,358
ENSG00000019549,ENST00000642303,2428,418
ENSG00000019582,ENST00000009530,3092,2
ENSG00000019582,ENST00000353334,1449,180
ENSG00000019582,ENST00000377795,1138,20
ENSG00000019582,ENST00000518797,1727,0
ENSG00000019582,ENST00000524315,584,2
ENSG00000019991,ENST00000222390,5834,76
ENSG00000019991,ENST00000354224,1425,0
ENSG00000019991,ENST00000412881,590,165
ENSG00000019991,ENST00000421558,545,190
ENSG00000019991,ENST00000423064,2021,165
ENSG00000019991,ENST00000444829,1201,77
ENSG00000019991,ENST00000453411,1144,76
ENSG00000019991,ENST00000457544,2703,77
ENSG00000019991,ENST00000465234,867,53
ENSG00000019991,ENST00000643024,2550,0
ENSG00000019991,ENST00000644543,5836,76
ENSG00000019995,ENST00000359653,5695,371
ENSG00000020129,ENST00000356090,3433,127
ENSG00000020129,ENST00000373243,3698,392
ENSG00000020129,ENST00000373253,3677,429
ENSG00000020129,ENST00000423723,986,0
ENSG00000020129,ENST00000437806,930,198
ENSG00000020181,ENST00000315215,6270,363
ENSG00000020181,ENST00000412232,5651,13
ENSG00000020181,ENST00000428068,571,0
ENSG00000020256,ENST00000216923,3057,143
ENSG00000020256,ENST00000346617,2876,124
ENSG00000020256,ENST00000361387,2545,61
ENSG00000020256,ENST00000371515,3040,132
ENSG00000020256,ENST00000371518,1841,143
ENSG00000020256,ENST00000371523,2234,407
ENSG00000020256,ENST00000395979,710,26
ENSG00000020256,ENST00000395989,762,99
ENSG00000020256,ENST00000456175,445,0
ENSG00000020426,ENST00000261245,2648,102
ENSG00000020426,ENST00000539616,1220,87
ENSG00000020426,ENST00000554002,616,0
ENSG00000020426,ENST00000557134,680,0
ENSG00000020577,ENST00000251091,6565,305
ENSG00000020577,ENST00000392067,6833,305
ENSG00000020577,ENST00000554335,3003,663
ENSG00000020577,ENST00000555192,1337,116
ENSG00000020577,ENST00000631086,6677,1268
ENSG00000020633,ENST00000308873,3861,9
ENSG00000020633,ENST00000338888,2629,246
ENSG00000020633,ENST00000399916,4340,439
ENSG00000020922,ENST00000323929,6897,223
ENSG00000020922,ENST00000323977,2588,296
ENSG00000020922,ENST00000393241,2604,233
ENSG00000020922,ENST00000407439,2684,289
ENSG00000020922,ENST00000536754,572,191
ENSG00000020922,ENST00000538923,558,225
ENSG00000020922,ENST00000540013,1212,149
ENSG00000021300,ENST00000227214,2016,229
ENSG00000021300,ENST00000354190,1977,28
ENSG00000021300,ENST00000398492,2275,431
ENSG00000021300,ENST00000398494,2061,169
ENSG00000021300,ENST00000535129,1049,361
ENSG00000021300,ENST00000535582,567,216
ENSG00000021300,ENST00000536527,433,228
ENSG00000021300,ENST00000538227,577,123
ENSG00000021300,ENST00000539157,586,123
ENSG00000021300,ENST00000540431,579,39
ENSG00000021300,ENST00000541597,685,195
ENSG00000021300,ENST00000542389,618,137
ENSG00000021300,ENST00000543085,632,152
ENSG00000021300,ENST00000543524,656,192
ENSG00000021300,ENST00000545798,534,280
ENSG00000021300,ENST00000546251,562,123
ENSG00000021355,ENST00000380739,2476,60
ENSG00000021461,ENST00000222382,1515,0
ENSG00000021461,ENST00000312017,1349,0
ENSG00000021461,ENST00000342499,1396,103
ENSG00000021461,ENST00000354829,1709,103
ENSG00000021461,ENST00000415413,990,67
ENSG00000021461,ENST00000417625,1255,73
ENSG00000021461,ENST00000444905,733,99
ENSG00000021461,ENST00000631161,328,103
ENSG00000021488,ENST00000023064,1766,193
ENSG00000021488,ENST00000587772,1568,104
ENSG00000021488,ENST00000590341,1752,177
ENSG00000021574,ENST00000315285,5277,285
ENSG00000021574,ENST00000345662,5116,221
ENSG00000021574,ENST00000615843,5212,221
ENSG00000021574,ENST00000621856,2084,50
ENSG00000021574,ENST00000642281,2128,0
ENSG00000021574,ENST00000642455,2107,4
ENSG00000021574,ENST00000642751,4695,0
ENSG00000021574,ENST00000642999,4701,122
ENSG00000021574,ENST00000644408,2211,0
ENSG00000021574,ENST00000644954,4732,120
ENSG00000021574,ENST00000645671,1491,0
ENSG00000021574,ENST00000645730,1029,0
ENSG00000021574,ENST00000646571,5117,221
ENSG00000021574,ENST00000647133,2571,0
ENSG00000021645,ENST00000281127,8504,879
ENSG00000021645,ENST00000335750,2764,61
ENSG00000021645,ENST00000428277,4219,386
ENSG00000021645,ENST00000553363,523,0
ENSG00000021645,ENST00000553631,509,284
ENSG00000021645,ENST00000554719,4156,491
ENSG00000021645,ENST00000557081,551,192
ENSG00000021645,ENST00000557594,3381,953
ENSG00000021645,ENST00000634499,6069,1005
ENSG00000021645,ENST00000635466,5254,57
ENSG00000021762,ENST00000263650,3854,116
ENSG00000021762,ENST00000348039,2798,158
ENSG00000021762,ENST00000389989,3619,99
ENSG00000021762,ENST00000478260,2653,562
ENSG00000021762,ENST00000525498,2733,61
ENSG00000021762,ENST00000526122,554,181
ENSG00000021762,ENST00000530372,575,281
ENSG00000021762,ENST00000533234,554,135
ENSG00000021762,ENST00000533721,774,505
ENSG00000021762,ENST00000534157,706,497
ENSG00000021762,ENST00000534454,1731,0
ENSG00000021776,ENST00000156471,9597,129
ENSG00000021776,ENST00000560117,543,1
ENSG00000021826,ENST00000233072,5821,196
ENSG00000021826,ENST00000417946,699,334
ENSG00000021826,ENST00000430249,5698,55
ENSG00000021826,ENST00000451903,4770,498
ENSG00000021826,ENST00000518043,585,220
ENSG00000021826,ENST00000523702,546,74
ENSG00000021826,ENST00000619804,1542,0
ENSG00000021852,ENST00000371237,2040,67
ENSG00000021852,ENST00000535057,2289,507
ENSG00000021852,ENST00000543257,2382,570
ENSG00000022267,ENST00000345434,2458,81
ENSG00000022267,ENST00000370674,1017,245
ENSG00000022267,ENST00000370676,833,87
ENSG00000022267,ENST00000370683,2565,340
ENSG00000022267,ENST00000370690,2373,196
ENSG00000022267,ENST00000394153,2374,197
ENSG00000022267,ENST00000394155,2706,329
ENSG00000022267,ENST00000420362,926,313
ENSG00000022267,ENST00000434885,796,174
ENSG00000022267,ENST00000449474,539,116
ENSG00000022267,ENST00000452016,796,174
ENSG00000022267,ENST00000456445,775,158
ENSG00000022267,ENST00000458357,629,164
ENSG00000022267,ENST00000535737,2325,184
ENSG00000022267,ENST00000539015,2310,46
ENSG00000022267,ENST00000543669,2878,711
ENSG00000022267,ENST00000618438,2178,193
ENSG00000022267,ENST00000625935,416,360
ENSG00000022267,ENST00000627383,566,151
ENSG00000022267,ENST00000627578,580,122
ENSG00000022267,ENST00000627812,457,259
ENSG00000022267,ENST00000628032,578,53
ENSG00000022267,ENST00000628443,578,135
ENSG00000022267,ENST00000628568,2304,132
ENSG00000022267,ENST00000628919,1222,337
ENSG00000022267,ENST00000629039,1501,411
ENSG00000022267,ENST00000630084,1335,260
ENSG00000022267,ENST00000630278,567,333
ENSG00000022267,ENST00000651089,2801,461
ENSG00000022267,ENST00000651256,447,337
ENSG00000022267,ENST00000651929,2368,196
ENSG00000022267,ENST00000652457,2415,196
ENSG00000022267,ENST00000652745,495,292
ENSG00000022277,ENST00000023939,1745,113
ENSG00000022277,ENST00000357348,2212,107
ENSG00000022277,ENST00000395881,1572,84
ENSG00000022277,ENST00000449062,852,20
ENSG00000022355,ENST00000023897,2083,468
ENSG00000022355,ENST00000393943,4238,318
ENSG00000022355,ENST00000428797,4285,355
ENSG00000022355,ENST00000437025,4087,184
ENSG00000022355,ENST00000519621,566,62
ENSG00000022355,ENST00000521339,414,159
ENSG00000022355,ENST00000522651,591,252
ENSG00000022355,ENST00000634335,1070,214
ENSG00000022355,ENST00000635096,411,306
ENSG00000022355,ENST00000635880,1739,99
ENSG00000022355,ENST00000636573,2262,135
ENSG00000022355,ENST00000637827,1838,227
ENSG00000022355,ENST00000638112,2818,651
ENSG00000022355,ENST00000638159,4088,153
ENSG00000022556,ENST00000263437,3496,79
ENSG00000022556,ENST00000339757,3422,59
ENSG00000022556,ENST00000391721,3420,66
ENSG00000022556,ENST00000397169,550,55
ENSG00000022556,ENST00000427260,3411,111
ENSG00000022556,ENST00000433772,540,77
ENSG00000022556,ENST00000448584,3540,111
ENSG00000022556,ENST00000537859,3507,142
ENSG00000022556,ENST00000540005,665,0
ENSG00000022556,ENST00000543010,3576,143
ENSG00000022556,ENST00000585500,576,170
ENSG00000022556,ENST00000588107,592,219
ENSG00000022556,ENST00000588619,593,173
ENSG00000022567,ENST00000024061,3546,308
ENSG00000022567,ENST00000517878,3470,0
ENSG00000022567,ENST00000519067,7483,304
ENSG00000022567,ENST00000519986,542,236
ENSG00000022567,ENST00000520137,835,548
ENSG00000022840,ENST00000325954,3814,456
ENSG00000022840,ENST00000413266,2671,0
ENSG00000022840,ENST00000537740,412,0
ENSG00000022840,ENST00000537997,583,211
ENSG00000022840,ENST00000538254,661,0
ENSG00000022840,ENST00000539486,321,296
ENSG00000022840,ENST00000540046,635,0
ENSG00000022840,ENST00000542207,548,0
ENSG00000022840,ENST00000542438,562,206
ENSG00000022840,ENST00000546262,776,477
ENSG00000022976,ENST00000442396,2987,15
ENSG00000022976,ENST00000558462,756,0
ENSG00000022976,ENST00000558490,931,0
ENSG00000022976,ENST00000558850,2971,350
ENSG00000022976,ENST00000559155,1770,0
ENSG00000022976,ENST00000559185,2905,281
ENSG00000022976,ENST00000560112,876,0
ENSG00000022976,ENST00000560568,583,412
ENSG00000022976,ENST00000561251,1951,0
ENSG00000023041,ENST00000369404,1721,411
ENSG00000023041,ENST00000369405,2170,424
ENSG00000023041,ENST00000626395,2906,545
ENSG00000023171,ENST00000322282,2571,327
ENSG00000023171,ENST00000450171,2431,693
ENSG00000023171,ENST00000456860,2805,513
ENSG00000023171,ENST00000529432,6266,363
ENSG00000023171,ENST00000529750,7723,327
ENSG00000023171,ENST00000533341,1180,524
ENSG00000023171,ENST00000534764,1689,365
ENSG00000023171,ENST00000632815,541,217
ENSG00000023171,ENST00000633087,577,64
ENSG00000023171,ENST00000633646,847,347
ENSG00000023171,ENST00000635736,2814,99
ENSG00000023171,ENST00000638086,2665,197
ENSG00000023171,ENST00000638157,3849,547
ENSG00000023171,ENST00000640939,1212,443
ENSG00000023171,ENST00000646146,7596,308
ENSG00000023191,ENST00000354420,1952,390
ENSG00000023191,ENST00000356187,1791,275
ENSG00000023191,ENST00000397604,1722,160
ENSG00000023191,ENST00000397614,1864,300
ENSG00000023191,ENST00000397615,2014,452
ENSG00000023191,ENST00000438658,1725,196
ENSG00000023191,ENST00000527485,873,275
ENSG00000023191,ENST00000529306,870,303
ENSG00000023191,ENST00000529368,727,145
ENSG00000023191,ENST00000529768,1019,0
ENSG00000023191,ENST00000531149,709,166
ENSG00000023191,ENST00000531540,480,454
ENSG00000023191,ENST00000532055,704,583
ENSG00000023191,ENST00000533410,1829,298
ENSG00000023191,ENST00000534797,2973,1408
ENSG00000023228,ENST00000233190,11660,108
ENSG00000023228,ENST00000423725,2631,252
ENSG00000023228,ENST00000432169,2080,145
ENSG00000023228,ENST00000440274,2394,89
ENSG00000023228,ENST00000449699,2371,103
ENSG00000023228,ENST00000454195,569,178
ENSG00000023228,ENST00000455934,3361,61
ENSG00000023228,ENST00000457011,2171,95
ENSG00000023287,ENST00000025008,6636,527
ENSG00000023287,ENST00000435644,6614,515
ENSG00000023287,ENST00000517963,551,333
ENSG00000023287,ENST00000518468,507,461
ENSG00000023287,ENST00000518710,711,553
ENSG00000023287,ENST00000519912,470,0
ENSG00000023318,ENST00000262455,4808,160
ENSG00000023330,ENST00000310271,2212,145
ENSG00000023330,ENST00000394965,2430,360
ENSG00000023330,ENST00000459884,350,0
ENSG00000023330,ENST00000469224,2125,202
ENSG00000023330,ENST00000484952,2375,305
ENSG00000023330,ENST00000493402,758,0
ENSG00000023445,ENST00000263464,6877,2761
ENSG00000023445,ENST00000527309,549,0
ENSG00000023445,ENST00000532808,4238,122
ENSG00000023445,ENST00000615299,4342,235
ENSG00000023516,ENST00000025301,9915,176
ENSG00000023572,ENST00000367439,701,49
ENSG00000023572,ENST00000367440,1131,476
ENSG00000023608,ENST00000216294,2593,41
ENSG00000023697,ENST00000428559,1644,52
ENSG00000023697,ENST00000524480,814,519
ENSG00000023697,ENST00000526530,1619,392
ENSG00000023697,ENST00000531803,735,25
ENSG00000023697,ENST00000532964,854,21
ENSG00000023697,ENST00000533447,819,330
ENSG00000023734,ENST00000025399,1442,314
ENSG00000023734,ENST00000419869,1874,321
ENSG00000023734,ENST00000538718,648,0
ENSG00000023839,ENST00000370449,5714,113
ENSG00000023839,ENST00000647814,5806,205
ENSG00000023839,ENST00000648689,1130,205
ENSG00000023892,ENST00000316637,2296,39
ENSG00000023892,ENST00000444278,385,0
ENSG00000023902,ENST00000369124,2114,342
ENSG00000023902,ENST00000369126,1809,1021
ENSG00000023909,ENST00000370238,4883,267
ENSG00000023909,ENST00000615724,3008,293
ENSG00000024048,ENST00000372899,7857,258
ENSG00000024048,ENST00000372901,7857,258
ENSG00000024048,ENST00000372903,2423,258
ENSG00000024422,ENST00000263277,3506,172
ENSG00000024422,ENST00000538399,1766,121
ENSG00000024526,ENST00000370966,4586,222
ENSG00000024526,ENST00000456315,5299,83
ENSG00000024526,ENST00000525124,582,480
ENSG00000024862,ENST00000332797,1496,155
ENSG00000024862,ENST00000611852,1505,166
ENSG00000024862,ENST00000617445,1240,176
ENSG00000025039,ENST00000359203,4042,234
ENSG00000025039,ENST00000369415,4900,277
ENSG00000025156,ENST00000368455,2549,192
ENSG00000025156,ENST00000452194,2643,187
ENSG00000025156,ENST00000465214,642,0
ENSG00000025293,ENST00000339089,1997,368
ENSG00000025293,ENST00000374000,1814,166
ENSG00000025293,ENST00000374012,5879,97
ENSG00000025293,ENST00000420233,384,192
ENSG00000025293,ENST00000449988,539,76
ENSG00000025423,ENST00000322165,1512,110
ENSG00000025423,ENST00000554150,1547,359
ENSG00000025423,ENST00000554155,592,326
ENSG00000025423,ENST00000554643,1751,349
ENSG00000025423,ENST00000555159,1525,177
ENSG00000025423,ENST00000555805,1722,374
ENSG00000025423,ENST00000556650,591,365
ENSG00000025434,ENST00000395397,1501,176
ENSG00000025434,ENST00000405576,1352,176
ENSG00000025434,ENST00000405853,1480,169
ENSG00000025434,ENST00000407404,1330,81
ENSG00000025434,ENST00000412937,574,170
ENSG00000025434,ENST00000436029,911,275
ENSG00000025434,ENST00000436778,802,196
ENSG00000025434,ENST00000437276,440,235
ENSG00000025434,ENST00000441012,1852,171
ENSG00000025434,ENST00000444396,784,203
ENSG00000025434,ENST00000449369,825,210
ENSG00000025434,ENST00000457932,552,320
ENSG00000025434,ENST00000467728,2731,1238
ENSG00000025434,ENST00000481889,1704,168
ENSG00000025434,ENST00000527949,1065,53
ENSG00000025434,ENST00000531660,667,165
ENSG00000025434,ENST00000616973,1919,221
ENSG00000025708,ENST00000252029,1586,119
ENSG00000025708,ENST00000395678,1614,151
ENSG00000025708,ENST00000395680,1621,154
ENSG00000025708,ENST00000395681,1601,119
ENSG00000025708,ENST00000425169,1432,97
ENSG00000025708,ENST00000487577,1751,287
ENSG00000025708,ENST00000650719,1101,125
ENSG00000025708,ENST00000651196,559,147
ENSG00000025708,ENST00000651401,616,108
ENSG00000025708,ENST00000651490,259,0
ENSG00000025708,ENST00000652401,866,0
ENSG00000025770,ENST00000299821,1996,78
ENSG00000025770,ENST00000395698,1388,95
ENSG00000025770,ENST00000395701,2077,94
ENSG00000025770,ENST00000420993,3337,114
ENSG00000025770,ENST00000522304,521,0
ENSG00000025770,ENST00000523045,970,92
ENSG00000025772,ENST00000372813,1973,64
ENSG00000025796,ENST00000369002,6430,199
ENSG00000025796,ENST00000429168,647,163
ENSG00000025800,ENST00000373625,7355,75
ENSG00000025800,ENST00000446515,965,0
ENSG00000026025,ENST00000224237,1868,145
ENSG00000026025,ENST00000478746,757,309
ENSG00000026025,ENST00000497849,634,306
ENSG00000026025,ENST00000544301,2154,431
ENSG00000026103,ENST00000352159,1722,190
ENSG00000026103,ENST00000355279,983,0
ENSG00000026103,ENST00000355740,2605,346
ENSG00000026103,ENST00000357339,1044,99
ENSG00000026103,ENST00000652046,3696,79
ENSG00000026297,ENST00000366855,1417,676
ENSG00000026297,ENST00000476238,887,68
ENSG00000026297,ENST00000478180,963,202
ENSG00000026297,ENST00000508775,1375,520
ENSG00000026297,ENST00000611959,1124,407
ENSG00000026297,ENST00000620173,1391,407
ENSG00000026508,ENST00000263398,4589,434
ENSG00000026508,ENST00000278385,697,0
ENSG00000026508,ENST00000278386,484,18
ENSG00000026508,ENST00000279452,862,0
ENSG00000026508,ENST00000352818,1023,0
ENSG00000026508,ENST00000415148,2369,134
ENSG00000026508,ENST00000428726,5732,434
ENSG00000026508,ENST00000433892,2292,116
ENSG00000026508,ENST00000434472,1634,11
ENSG00000026508,ENST00000442151,1825,0
ENSG00000026508,ENST00000524922,352,0
ENSG00000026508,ENST00000525211,874,42
ENSG00000026508,ENST00000525469,705,0
ENSG00000026508,ENST00000525685,729,0
ENSG00000026508,ENST00000525688,560,0
ENSG00000026508,ENST00000526000,721,0
ENSG00000026508,ENST00000526025,1025,422
ENSG00000026508,ENST00000526553,571,0
ENSG00000026508,ENST00000526669,870,122
ENSG00000026508,ENST00000527889,548,0
ENSG00000026508,ENST00000528455,687,0
ENSG00000026508,ENST00000528672,586,0
ENSG00000026508,ENST00000531110,806,0
ENSG00000026508,ENST00000531873,584,0
ENSG00000026508,ENST00000533222,581,0
ENSG00000026508,ENST00000639002,528,0
ENSG00000026559,ENST00000371571,2189,264
ENSG00000026559,ENST00000424171,967,425
ENSG00000026559,ENST00000433903,802,512
ENSG00000026559,ENST00000439216,1096,322
ENSG00000026559,ENST00000447736,608,464
ENSG00000026652,ENST00000320285,7923,213
ENSG00000026652,ENST00000366905,942,184
ENSG00000026652,ENST00000366911,7705,177
ENSG00000026652,ENST00000437165,490,0
ENSG00000026751,ENST00000359331,2559,11
ENSG00000026751,ENST00000368042,2365,34
ENSG00000026751,ENST00000368043,2707,55
ENSG00000026751,ENST00000441662,2497,245
ENSG00000026751,ENST00000444090,2393,245
ENSG00000026751,ENST00000458104,2345,245
ENSG00000026751,ENST00000458602,2449,245
ENSG00000026751,ENST00000495334,708,0
ENSG00000026751,ENST00000621377,2608,245
ENSG00000026950,ENST00000289361,3388,330
ENSG00000026950,ENST00000414912,2077,310
ENSG00000026950,ENST00000425234,1882,355
ENSG00000026950,ENST00000427334,570,440
ENSG00000026950,ENST00000450085,580,223
ENSG00000026950,ENST00000476549,1758,198
ENSG00000026950,ENST00000506698,619,344
ENSG00000027001,ENST00000382172,2381,80
ENSG00000027075,ENST00000332981,3579,382
ENSG00000027075,ENST00000553265,552,289
ENSG00000027075,ENST00000553726,545,386
ENSG00000027075,ENST00000553830,514,80
ENSG00000027075,ENST00000553831,545,295
ENSG00000027075,ENST00000555082,2932,218
ENSG00000027075,ENST00000555185,582,128
ENSG00000027075,ENST00000555542,521,476
ENSG00000027075,ENST00000555906,459,240
ENSG00000027075,ENST00000556164,429,215
ENSG00000027075,ENST00000556778,545,156
ENSG00000027075,ENST00000557294,562,208
ENSG00000027075,ENST00000557473,567,248
ENSG00000027075,ENST00000557585,938,265
ENSG00000027075,ENST00000640011,285,0
ENSG00000027644,ENST00000368195,5200,496
ENSG00000027697,ENST00000367739,2139,122
ENSG00000027697,ENST00000414770,748,263
ENSG00000027697,ENST00000458076,753,122
ENSG00000027697,ENST00000642390,2123,176
ENSG00000027697,ENST00000644894,2492,611
ENSG00000027697,ENST00000645753,1948,67
ENSG00000027697,ENST00000646036,2183,209
ENSG00000027697,ENST00000646898,2519,545
ENSG00000027697,ENST00000647124,1964,83
ENSG00000027847,ENST00000029410,1698,79
ENSG00000027847,ENST00000505468,544,436
ENSG00000027847,ENST00000507061,410,0
ENSG00000027847,ENST00000510761,552,425
ENSG00000027869,ENST00000368198,1599,149
ENSG00000027869,ENST00000368199,1658,154
ENSG00000027869,ENST00000392306,1673,140
ENSG00000028116,ENST00000340157,1888,183
ENSG00000028116,ENST00000412104,1916,516
ENSG00000028116,ENST00000417641,2381,627
ENSG00000028116,ENST00000428021,553,305
ENSG00000028116,ENST00000435505,2446,745
ENSG00000028116,ENST00000440705,1676,127
ENSG00000028116,ENST00000648897,2657,939
ENSG00000028137,ENST00000376259,3687,101
ENSG00000028137,ENST00000536782,557,89
ENSG00000028203,ENST00000261219,3435,0
ENSG00000028203,ENST00000397792,2484,315
ENSG00000028203,ENST00000436874,4510,44
ENSG00000028203,ENST00000546445,562,266
ENSG00000028203,ENST00000549002,566,89
ENSG00000028203,ENST00000551311,565,297
ENSG00000028203,ENST00000551472,608,41
ENSG00000028203,ENST00000552821,482,25
ENSG00000028277,ENST00000342301,3730,65
ENSG00000028277,ENST00000389341,6901,67
ENSG00000028277,ENST00000524801,622,132
ENSG00000028277,ENST00000526816,3218,16
ENSG00000028277,ENST00000526831,961,0
ENSG00000028277,ENST00000528894,785,0
ENSG00000028277,ENST00000529067,2657,54
ENSG00000028277,ENST00000529952,1716,62
ENSG00000028277,ENST00000532176,589,272
ENSG00000028277,ENST00000533548,693,0
ENSG00000028277,ENST00000560398,1788,8
ENSG00000028277,ENST00000560558,3282,8
ENSG00000028277,ENST00000560804,2269,0
ENSG00000028277,ENST00000598842,673,0
ENSG00000028277,ENST00000625670,371,32
ENSG00000028277,ENST00000636631,591,242
ENSG00000028310,ENST00000467963,2665,144
ENSG00000028310,ENST00000483173,2120,140
ENSG00000028310,ENST00000489093,1139,463
ENSG00000028528,ENST00000261889,3373,21
ENSG00000028528,ENST00000558040,774,0
ENSG00000028528,ENST00000559061,550,493
ENSG00000028528,ENST00000559844,8214,32
ENSG00000028528,ENST00000560829,1869,566
ENSG00000028528,ENST00000560861,850,0
ENSG00000028528,ENST00000561026,1374,0
ENSG00000028528,ENST00000625244,324,0
ENSG00000028839,ENST00000237264,4199,246
ENSG00000028839,ENST00000367869,623,349
ENSG00000028839,ENST00000367871,808,275
ENSG00000028839,ENST00000416965,991,605
ENSG00000028839,ENST00000457715,865,730
ENSG00000028839,ENST00000613034,1625,605
ENSG00000029153,ENST00000261178,1843,18
ENSG00000029153,ENST00000266503,2291,18
ENSG00000029153,ENST00000311001,1888,18
ENSG00000029153,ENST00000395901,1954,153
ENSG00000029153,ENST00000457040,1959,0
ENSG00000029153,ENST00000542388,1720,6
ENSG00000029153,ENST00000544915,6785,219
ENSG00000029153,ENST00000546179,1861,153
ENSG00000029363,ENST00000353331,7110,253
ENSG00000029363,ENST00000392348,2610,0
ENSG00000029363,ENST00000527536,5371,231
ENSG00000029363,ENST00000527759,4373,197
ENSG00000029363,ENST00000529826,2423,246
ENSG00000029363,ENST00000530767,4186,183
ENSG00000029363,ENST00000531224,7263,253
ENSG00000029363,ENST00000534762,744,0
ENSG00000029363,ENST00000628517,2512,253
ENSG00000029364,ENST00000031146,5192,678
ENSG00000029364,ENST00000336643,5399,678
ENSG00000029364,ENST00000556605,2065,680
ENSG00000029364,ENST00000557046,855,0
ENSG00000029534,ENST00000265709,8478,282
ENSG00000029534,ENST00000289734,8292,84
ENSG00000029534,ENST00000314214,1185,251
ENSG00000029534,ENST00000335651,525,184
ENSG00000029534,ENST00000347528,8237,84
ENSG00000029534,ENST00000348036,622,251
ENSG00000029534,ENST00000520299,3587,0
ENSG00000029534,ENST00000522231,1060,238
ENSG00000029534,ENST00000522543,1160,263
ENSG00000029534,ENST00000645531,2012,0
ENSG00000029559,ENST00000226284,1573,94
ENSG00000029639,ENST00000367166,2799,56
ENSG00000029725,ENST00000341923,2490,0
ENSG00000029725,ENST00000537505,5909,203
ENSG00000029725,ENST00000570487,461,0
ENSG00000029725,ENST00000572250,583,0
ENSG00000029725,ENST00000574568,578,0
ENSG00000029725,ENST00000575991,551,222
ENSG00000029993,ENST00000325307,3507,47
ENSG00000029993,ENST00000419110,707,141
ENSG00000029993,ENST00000430118,529,69
ENSG00000029993,ENST00000448905,812,191
ENSG00000029993,ENST00000455596,793,212
ENSG00000030066,ENST00000378460,5376,47
ENSG00000030066,ENST00000526870,1537,135
ENSG00000030066,ENST00000528071,4138,0
ENSG00000030066,ENST00000530326,4811,0
ENSG00000030110,ENST00000360661,2132,300
ENSG00000030110,ENST00000374467,2170,283
ENSG00000030110,ENST00000442998,2212,300
ENSG00000030304,ENST00000189978,2408,46
ENSG00000030304,ENST00000374439,435,0
ENSG00000030304,ENST00000374440,2408,46
ENSG00000030304,ENST00000374448,2754,134
ENSG00000030304,ENST00000416899,3344,126
ENSG00000030419,ENST00000342002,3747,151
ENSG00000030419,ENST00000374319,2001,310
ENSG00000030419,ENST00000433134,602,225
ENSG00000030419,ENST00000434687,3888,310
ENSG00000030419,ENST00000442445,551,58
ENSG00000030419,ENST00000451136,9344,445
ENSG00000030419,ENST00000452786,567,317
ENSG00000030419,ENST00000457361,9350,445
ENSG00000030582,ENST00000053867,2130,40
ENSG00000030582,ENST00000585512,562,451
ENSG00000030582,ENST00000586242,665,0
ENSG00000030582,ENST00000586443,1557,0
ENSG00000030582,ENST00000587109,535,348
ENSG00000030582,ENST00000587387,614,40
ENSG00000030582,ENST00000587518,526,117
ENSG00000030582,ENST00000588143,546,56
ENSG00000030582,ENST00000588237,558,40
ENSG00000030582,ENST00000589265,1632,37
ENSG00000030582,ENST00000589536,546,212
ENSG00000030582,ENST00000591740,585,180
ENSG00000030582,ENST00000592783,541,115
ENSG00000030582,ENST00000593167,763,316
ENSG00000030582,ENST00000639447,1314,0
ENSG00000031003,ENST00000033079,5465,452
ENSG00000031003,ENST00000420893,3214,506
ENSG00000031003,ENST00000425075,3098,669
ENSG00000031003,ENST00000502471,572,286
ENSG00000031003,ENST00000505961,529,372
ENSG00000031003,ENST00000508403,530,337
ENSG00000031003,ENST00000509596,590,327
ENSG00000031003,ENST00000514310,669,243
ENSG00000031081,ENST00000264245,9317,532
ENSG00000031081,ENST00000482743,551,54
ENSG00000031691,ENST00000335783,1741,102
ENSG00000031698,ENST00000234677,1914,75
ENSG00000031698,ENST00000369923,1882,11
ENSG00000031823,ENST00000034275,1762,4
ENSG00000031823,ENST00000340578,3233,58
ENSG00000031823,ENST00000439268,3186,26
ENSG00000031823,ENST00000587479,547,82
ENSG00000031823,ENST00000590623,786,633
ENSG00000031823,ENST00000591092,1783,11
ENSG00000031823,ENST00000591333,557,138
ENSG00000031823,ENST00000591736,573,58
ENSG00000031823,ENST00000592621,818,452
ENSG00000032219,ENST00000348476,5562,254
ENSG00000032219,ENST00000355431,5891,373
ENSG00000032219,ENST00000395168,4051,202
ENSG00000032219,ENST00000417477,2537,292
ENSG00000032219,ENST00000424658,582,418
ENSG00000032219,ENST00000431317,5783,318
ENSG00000032219,ENST00000445108,965,170
ENSG00000032389,ENST00000382125,1766,193
ENSG00000032389,ENST00000398659,1795,141
ENSG00000032389,ENST00000441271,647,111
ENSG00000032389,ENST00000443925,1771,101
ENSG00000032389,ENST00000444776,594,128
ENSG00000032444,ENST00000221249,4617,431
ENSG00000032444,ENST00000414982,4522,195
ENSG00000032444,ENST00000450331,4457,271
ENSG00000032444,ENST00000545201,4502,400
ENSG00000032444,ENST00000593924,584,231
ENSG00000032444,ENST00000594551,574,0
ENSG00000032444,ENST00000595264,800,0
ENSG00000032444,ENST00000596515,543,428
ENSG00000032444,ENST00000599947,669,0
ENSG00000032444,ENST00000600737,4195,83
ENSG00000032444,ENST00000600942,562,101
ENSG00000032444,ENST00000601001,866,323
ENSG00000032444,ENST00000601668,753,350
ENSG00000032444,ENST00000646984,672,0
ENSG00000032742,ENST00000319980,3091,327
ENSG00000032742,ENST00000351808,2856,194
ENSG00000032742,ENST00000389373,575,425
ENSG00000032742,ENST00000537103,2590,0
ENSG00000033011,ENST00000262374,2132,31
ENSG00000033011,ENST00000544428,1419,181
ENSG00000033011,ENST00000586840,582,28
ENSG00000033011,ENST00000588623,2671,1100
ENSG00000033011,ENST00000591783,742,239
ENSG00000033030,ENST00000536306,2904,867
ENSG00000033030,ENST00000536663,1252,697
ENSG00000033030,ENST00000540586,1250,1135
ENSG00000033030,ENST00000543897,5663,2356
ENSG00000033030,ENST00000544054,1561,927
ENSG00000033030,ENST00000633063,2955,233
ENSG00000033050,ENST00000287844,4527,85
ENSG00000033050,ENST00000441774,941,221
ENSG00000033050,ENST00000468073,1031,168
ENSG00000033100,ENST00000035307,3978,1513
ENSG00000033100,ENST00000482173,548,276
ENSG00000033100,ENST00000495645,2709,276
ENSG00000033122,ENST00000035383,6241,30
ENSG00000033122,ENST00000310961,6507,418
ENSG00000033122,ENST00000370958,2375,190
ENSG00000033122,ENST00000415775,3996,1423
ENSG00000033122,ENST00000651989,5107,379
ENSG00000033170,ENST00000358307,2664,591
ENSG00000033170,ENST00000360689,5166,1727
ENSG00000033170,ENST00000394586,3559,1099
ENSG00000033170,ENST00000553924,727,680
ENSG00000033170,ENST00000554610,554,420
ENSG00000033170,ENST00000554667,632,493
ENSG00000033170,ENST00000555559,583,461
ENSG00000033170,ENST00000556518,639,550
ENSG00000033170,ENST00000557164,2269,504
ENSG00000033170,ENST00000557338,751,599
ENSG00000033178,ENST00000322244,9540,36
ENSG00000033178,ENST00000420827,1664,34
ENSG00000033178,ENST00000505673,812,0
ENSG00000033327,ENST00000340149,6052,160
ENSG00000033327,ENST00000361507,6110,100
ENSG00000033327,ENST00000528886,543,151
ENSG00000033327,ENST00000530915,567,261
ENSG00000033627,ENST00000264649,4110,131
ENSG00000033627,ENST00000343619,4128,123
ENSG00000033627,ENST00000393829,3028,167
ENSG00000033627,ENST00000537728,2774,133
ENSG00000033627,ENST00000544137,3047,137
ENSG00000033627,ENST00000585525,2679,123
ENSG00000033627,ENST00000586201,881,0
ENSG00000033627,ENST00000587824,554,162
ENSG00000033627,ENST00000588138,573,0
ENSG00000033627,ENST00000589213,580,300
ENSG00000033627,ENST00000589727,664,70
ENSG00000033627,ENST00000592324,585,0
ENSG00000033800,ENST00000249636,8115,148
ENSG00000033800,ENST00000545237,2932,741
ENSG00000033867,ENST00000295736,7757,71
ENSG00000033867,ENST00000419036,6447,0
ENSG00000033867,ENST00000425128,7970,321
ENSG00000033867,ENST00000428179,3224,71
ENSG00000033867,ENST00000428386,7385,71
ENSG00000033867,ENST00000437179,3667,221
ENSG00000033867,ENST00000440156,4120,221
ENSG00000033867,ENST00000445684,4061,270
ENSG00000033867,ENST00000446700,4000,221
ENSG00000033867,ENST00000454389,4159,221
ENSG00000033867,ENST00000455077,3775,221
ENSG00000034053,ENST00000411764,3599,207
ENSG00000034053,ENST00000558206,554,472
ENSG00000034053,ENST00000558259,3635,207
ENSG00000034053,ENST00000558330,3349,551
ENSG00000034053,ENST00000558358,936,145
ENSG00000034053,ENST00000558402,4031,599
ENSG00000034053,ENST00000558804,535,325
ENSG00000034053,ENST00000559709,594,581
ENSG00000034053,ENST00000560283,711,375
ENSG00000034053,ENST00000561069,3138,304
ENSG00000034152,ENST00000316920,1246,209
ENSG00000034152,ENST00000342679,2303,249
ENSG00000034152,ENST00000361818,2034,94
ENSG00000034152,ENST00000526076,575,94
ENSG00000034152,ENST00000527123,535,0
ENSG00000034152,ENST00000529517,514,211
ENSG00000034152,ENST00000613338,2029,337
ENSG00000034152,ENST00000627447,351,210
ENSG00000034239,ENST00000262103,2104,117
ENSG00000034239,ENST00000433756,2286,160
ENSG00000034239,ENST00000522254,639,0
ENSG00000034239,ENST00000523008,613,0
ENSG00000034239,ENST00000523092,648,117
ENSG00000034510,ENST00000233143,461,78
ENSG00000034533,ENST00000264992,2664,442
ENSG00000034533,ENST00000504725,569,424
ENSG00000034533,ENST00000505290,292,0
ENSG00000034533,ENST00000505545,551,402
ENSG00000034533,ENST00000509060,589,568
ENSG00000034533,ENST00000514044,2504,207
ENSG00000034677,ENST00000341084,4186,180
ENSG00000034677,ENST00000432381,432,164
ENSG00000034677,ENST00000517584,317,142
ENSG00000034677,ENST00000519449,4330,317
ENSG00000034677,ENST00000519527,817,320
ENSG00000034677,ENST00000522369,612,272
ENSG00000034677,ENST00000523167,792,322
ENSG00000034677,ENST00000523481,547,503
ENSG00000034693,ENST00000367591,2750,238
ENSG00000034693,ENST00000367592,784,236
ENSG00000034713,ENST00000037243,974,108
ENSG00000034713,ENST00000563744,791,98
ENSG00000034713,ENST00000565057,571,112
ENSG00000034713,ENST00000568455,646,311
ENSG00000034971,ENST00000037502,2100,77
ENSG00000035115,ENST00000356150,1763,81
ENSG00000035115,ENST00000402632,3151,184
ENSG00000035115,ENST00000403657,3540,2196
ENSG00000035115,ENST00000403658,1279,450
ENSG00000035115,ENST00000403712,1695,48
ENSG00000035115,ENST00000405430,2064,377
ENSG00000035115,ENST00000415368,494,342
ENSG00000035115,ENST00000431160,721,0
ENSG00000035115,ENST00000451005,782,0
ENSG00000035115,ENST00000454318,581,404
ENSG00000035115,ENST00000481932,885,0
ENSG00000035115,ENST00000626873,1973,570
ENSG00000035141,ENST00000037869,1810,79
ENSG00000035141,ENST00000430566,2107,56
ENSG00000035141,ENST00000438759,518,28
ENSG00000035403,ENST00000211998,5490,94
ENSG00000035403,ENST00000372755,6489,94
ENSG00000035499,ENST00000265036,2504,73
ENSG00000035499,ENST00000453022,1569,41
ENSG00000035664,ENST00000261891,2603,6
ENSG00000035664,ENST00000457488,1741,31
ENSG00000035664,ENST00000558069,1473,6
ENSG00000035664,ENST00000559306,724,482
ENSG00000035664,ENST00000612884,8086,31
ENSG00000035681,ENST00000038176,3574,222
ENSG00000035681,ENST00000427130,3371,188
ENSG00000035687,ENST00000366535,2555,92
ENSG00000035720,ENST00000265404,1951,83
ENSG00000035720,ENST00000396225,1146,82
ENSG00000035862,ENST00000262768,3652,299
ENSG00000035862,ENST00000536189,3415,293
ENSG00000035862,ENST00000585421,3345,223
ENSG00000035862,ENST00000586057,3389,271
ENSG00000035928,ENST00000349703,4870,121
ENSG00000035928,ENST00000381897,4886,134
ENSG00000035928,ENST00000503784,504,108
ENSG00000035928,ENST00000504554,561,0
ENSG00000035928,ENST00000514572,584,0
ENSG00000035928,ENST00000639695,867,0
ENSG00000036054,ENST00000344949,3656,18
ENSG00000036054,ENST00000394144,3697,27
ENSG00000036054,ENST00000471098,559,46
ENSG00000036054,ENST00000475134,2074,362
ENSG00000036054,ENST00000485687,587,19
ENSG00000036257,ENST00000264414,6756,354
ENSG00000036257,ENST00000344951,6592,388
ENSG00000036257,ENST00000409096,2701,143
ENSG00000036257,ENST00000409777,3147,606
ENSG00000036257,ENST00000436172,576,0
ENSG00000036257,ENST00000451538,546,0
ENSG00000036257,ENST00000617432,1426,86
ENSG00000036448,ENST00000262113,5008,135
ENSG00000036448,ENST00000523438,3328,181
ENSG00000036473,ENST00000039007,1522,93
ENSG00000036530,ENST00000261835,2181,104
ENSG00000036530,ENST00000380228,1597,250
ENSG00000036530,ENST00000556313,682,0
ENSG00000036549,ENST00000370798,2468,486
ENSG00000036549,ENST00000370801,6412,476
ENSG00000036549,ENST00000414381,561,452
ENSG00000036549,ENST00000433749,603,430
ENSG00000036565,ENST00000265808,2770,380
ENSG00000036565,ENST00000276373,2683,197
ENSG00000036565,ENST00000381608,1419,0
ENSG00000036565,ENST00000437980,2822,471
ENSG00000036565,ENST00000440926,2956,471
ENSG00000036565,ENST00000519026,1980,233
ENSG00000036565,ENST00000522513,952,178
ENSG00000036672,ENST00000260187,3697,259
ENSG00000036672,ENST00000455332,2903,194
ENSG00000036672,ENST00000525735,1704,212
ENSG00000036672,ENST00000527843,563,150
ENSG00000036672,ENST00000531070,677,174
ENSG00000036828,ENST00000490131,4015,242
ENSG00000036828,ENST00000498619,5009,438
ENSG00000036828,ENST00000638421,5088,539
ENSG00000036828,ENST00000639785,10047,372
ENSG00000037042,ENST00000251412,1782,220
ENSG00000037241,ENST00000265100,722,54
ENSG00000037241,ENST00000519156,493,109
ENSG00000037241,ENST00000519239,679,64
ENSG00000037241,ENST00000519522,233,117
ENSG00000037241,ENST00000519974,695,82
ENSG00000037241,ENST00000521476,742,124
ENSG00000037280,ENST00000261937,5833,55
ENSG00000037280,ENST00000393347,4292,79
ENSG00000037280,ENST00000502649,4140,55
ENSG00000037280,ENST00000512795,580,153
ENSG00000037280,ENST00000619105,3806,79
ENSG00000037474,ENST00000264670,3056,65
ENSG00000037474,ENST00000506139,2619,63
ENSG00000037637,ENST00000375592,6227,243
ENSG00000037637,ENST00000444116,945,49
ENSG00000037637,ENST00000456164,1153,257
ENSG00000037749,ENST00000322602,2891,482
ENSG00000037749,ENST00000439768,1186,196
ENSG00000037749,ENST00000520899,520,470
ENSG00000037749,ENST00000522177,567,239
ENSG00000037749,ENST00000522782,643,272
ENSG00000037757,ENST00000040663,3178,67
ENSG00000037757,ENST00000319545,3027,57
ENSG00000037897,ENST00000257848,1096,36
ENSG00000037897,ENST00000324871,1378,22
ENSG00000037897,ENST00000547653,726,0
ENSG00000037897,ENST00000548504,371,0
ENSG00000037965,ENST00000040584,2417,300
ENSG00000038002,ENST00000264595,2037,62
ENSG00000038002,ENST00000502310,464,0
ENSG00000038002,ENST00000510635,414,0
ENSG00000038210,ENST00000264864,3594,131
ENSG00000038219,ENST00000040738,10567,138
ENSG00000038219,ENST00000507943,1128,0
ENSG00000038274,ENST00000280969,2226,281
ENSG00000038274,ENST00000321757,2064,68
ENSG00000038274,ENST00000421814,698,103
ENSG00000038274,ENST00000518095,3409,73
ENSG00000038295,ENST00000061240,7291,668
ENSG00000038295,ENST00000506144,558,226
ENSG00000038295,ENST00000507499,4818,557
ENSG00000038295,ENST00000513213,1829,165
ENSG00000038358,ENST00000358933,4767,210
ENSG00000038358,ENST00000573985,482,0
ENSG00000038358,ENST00000575033,530,0
ENSG00000038358,ENST00000577105,580,0
ENSG00000038382,ENST00000344135,4065,493
ENSG00000038382,ENST00000344204,11460,384
ENSG00000038382,ENST00000509967,4949,152
ENSG00000038382,ENST00000513206,7995,0
ENSG00000038382,ENST00000620511,1547,49
ENSG00000038382,ENST00000639876,1580,206
ENSG00000038427,ENST00000265077,12345,286
ENSG00000038427,ENST00000342785,7154,356
ENSG00000038427,ENST00000343200,9455,356
ENSG00000038427,ENST00000502527,2087,105
ENSG00000038427,ENST00000512590,5923,410
ENSG00000038427,ENST00000513960,3973,253
ENSG00000038427,ENST00000513984,1825,239
ENSG00000038532,ENST00000261657,4351,0
ENSG00000038532,ENST00000409552,3365,137
ENSG00000038532,ENST00000409790,6812,154
ENSG00000038532,ENST00000428742,521,0
ENSG00000038532,ENST00000436973,486,0
ENSG00000038532,ENST00000459723,569,0
ENSG00000038945,ENST00000262101,3618,58
ENSG00000038945,ENST00000350896,3572,198
ENSG00000038945,ENST00000355282,1167,0
ENSG00000038945,ENST00000381998,2826,66
ENSG00000038945,ENST00000445506,1513,64
ENSG00000038945,ENST00000518026,530,356
ENSG00000038945,ENST00000518960,353,159
ENSG00000038945,ENST00000522672,695,0
ENSG00000039068,ENST00000261769,4811,124
ENSG00000039068,ENST00000422392,2567,64
ENSG00000039068,ENST00000611625,4878,124
ENSG00000039068,ENST00000612417,2068,124
ENSG00000039068,ENST00000621016,3304,107
ENSG00000039123,ENST00000230640,3961,25
ENSG00000039123,ENST00000508716,2185,0
ENSG00000039139,ENST00000265104,15633,105
ENSG00000039319,ENST00000338008,6773,180
ENSG00000039319,ENST00000505560,10805,183
ENSG00000039319,ENST00000509562,684,564
ENSG00000039319,ENST00000510158,6680,297
ENSG00000039523,ENST00000042381,4092,109
ENSG00000039523,ENST00000379312,4116,121
ENSG00000039523,ENST00000422602,3990,96
ENSG00000039523,ENST00000428437,4152,125
ENSG00000039523,ENST00000540839,4260,220
ENSG00000039523,ENST00000562116,244,219
ENSG00000039523,ENST00000562755,538,249
ENSG00000039523,ENST00000565176,562,106
ENSG00000039523,ENST00000566559,2251,369
ENSG00000039523,ENST00000566907,634,476
ENSG00000039523,ENST00000566920,584,320
ENSG00000039523,ENST00000568959,467,0
ENSG00000039523,ENST00000569179,418,0
ENSG00000039523,ENST00000569253,1874,106
ENSG00000039537,ENST00000263413,3661,265
ENSG00000039537,ENST00000337836,3551,155
ENSG00000039537,ENST00000417809,530,130
ENSG00000039537,ENST00000433294,490,397
ENSG00000039560,ENST00000265109,4986,196
ENSG00000039560,ENST00000428746,5064,275
ENSG00000039560,ENST00000503673,3339,356
ENSG00000039560,ENST00000504052,630,288
ENSG00000039560,ENST00000506376,3091,152
ENSG00000039560,ENST00000508315,579,163
ENSG00000039560,ENST00000512305,542,221
ENSG00000039560,ENST00000512625,554,104
ENSG00000039560,ENST00000512629,2941,85
ENSG00000039560,ENST00000513974,548,169
ENSG00000039560,ENST00000514036,575,262
ENSG00000039560,ENST00000514527,660,242
ENSG00000039560,ENST00000514873,542,163
ENSG00000039560,ENST00000515799,3486,492
ENSG00000039600,ENST00000265007,3283,360
ENSG00000039600,ENST00000311371,2716,286
ENSG00000039600,ENST00000519442,1666,154
ENSG00000039650,ENST00000322344,1731,121
ENSG00000039650,ENST00000596014,1665,82
ENSG00000039650,ENST00000596726,637,107
ENSG00000039650,ENST00000597965,351,0
ENSG00000039650,ENST00000599543,986,244
ENSG00000039650,ENST00000600573,1602,121
ENSG00000039650,ENST00000600910,1600,100
ENSG00000039650,ENST00000627317,767,0
ENSG00000039650,ENST00000631020,1545,54
ENSG00000039650,ENST00000636840,117,0
ENSG00000039650,ENST00000636994,100,54
ENSG00000039650,ENST00000637897,190,6
ENSG00000039650,ENST00000638016,109,100
ENSG00000039987,ENST00000042931,1908,0
ENSG00000039987,ENST00000549706,2183,324
ENSG00000039987,ENST00000552539,643,0
ENSG00000039987,ENST00000553030,2000,89
ENSG00000040199,ENST00000393524,8467,734
ENSG00000040199,ENST00000567016,4812,15
ENSG00000040199,ENST00000568954,8317,379
ENSG00000040275,ENST00000265295,2529,140
ENSG00000040275,ENST00000505977,936,0
ENSG00000040275,ENST00000506574,711,451
ENSG00000040275,ENST00000508247,623,174
ENSG00000040275,ENST00000513795,637,161
ENSG00000040275,ENST00000513941,896,205
ENSG00000040275,ENST00000515224,552,287
ENSG00000040275,ENST00000629457,340,157
ENSG00000040341,ENST00000355780,4061,219
ENSG00000040341,ENST00000517542,1695,97
ENSG00000040341,ENST00000518502,687,282
ENSG00000040341,ENST00000518767,1146,186
ENSG00000040341,ENST00000519961,3928,78
ENSG00000040341,ENST00000521210,1950,275
ENSG00000040341,ENST00000521419,972,307
ENSG00000040341,ENST00000521447,727,115
ENSG00000040341,ENST00000521451,2712,377
ENSG00000040341,ENST00000521727,3953,257
ENSG00000040341,ENST00000521736,550,359
ENSG00000040341,ENST00000522509,2173,370
ENSG00000040341,ENST00000522695,2646,26
ENSG00000040341,ENST00000523533,805,0
ENSG00000040341,ENST00000523558,1603,164
ENSG00000040341,ENST00000524104,2173,219
ENSG00000040341,ENST00000524300,2970,254
ENSG00000040487,ENST00000375153,2175,642
ENSG00000040487,ENST00000375155,1805,272
ENSG00000040487,ENST00000400548,1548,210
ENSG00000040487,ENST00000432465,844,0
ENSG00000040531,ENST00000046640,2866,593
ENSG00000040531,ENST00000381870,2470,459
ENSG00000040531,ENST00000399306,803,232
ENSG00000040531,ENST00000452111,617,392
ENSG00000040531,ENST00000574218,581,496
ENSG00000040531,ENST00000574776,565,505
ENSG00000040531,ENST00000576979,548,60
ENSG00000040608,ENST00000043402,1944,226
ENSG00000040608,ENST00000416372,1777,0
ENSG00000040608,ENST00000425986,1973,0
ENSG00000040633,ENST00000320316,1978,178
ENSG00000040633,ENST00000454255,1662,123
ENSG00000040633,ENST00000570899,649,91
ENSG00000040633,ENST00000571362,1768,160
ENSG00000040633,ENST00000572789,1006,403
ENSG00000040633,ENST00000573826,685,75
ENSG00000040633,ENST00000574236,583,475
ENSG00000040633,ENST00000574323,575,397
ENSG00000040633,ENST00000574407,497,479
ENSG00000040633,ENST00000576955,1944,534
ENSG00000040633,ENST00000613632,850,0
ENSG00000040731,ENST00000264463,3438,508
ENSG00000040933,ENST00000074304,6752,393
ENSG00000040933,ENST00000409016,9996,397
ENSG00000040933,ENST00000409463,1565,393
ENSG00000040933,ENST00000409540,3231,301
ENSG00000040933,ENST00000409851,3365,393
ENSG00000040933,ENST00000523221,2934,0
ENSG00000041353,ENST00000262094,7003,243
ENSG00000041353,ENST00000586570,432,170
ENSG00000041353,ENST00000592334,423,0
ENSG00000041357,ENST00000044462,4378,119
ENSG00000041357,ENST00000413382,1019,186
ENSG00000041357,ENST00000558094,651,201
ENSG00000041357,ENST00000558281,773,85
ENSG00000041357,ENST00000558341,719,45
ENSG00000041357,ENST00000559082,1094,66
ENSG00000041357,ENST00000559146,674,123
ENSG00000041357,ENST00000559154,637,270
ENSG00000041357,ENST00000559365,786,124
ENSG00000041357,ENST00000559437,756,127
ENSG00000041357,ENST00000559948,710,165
ENSG00000041357,ENST00000560217,944,158
ENSG00000041357,ENST00000560737,815,105
ENSG00000041515,ENST00000251041,3547,96
ENSG00000041515,ENST00000356711,6864,126
ENSG00000041515,ENST00000457511,7046,234
ENSG00000041802,ENST00000265245,3283,29
ENSG00000041802,ENST00000437613,854,0
ENSG00000041880,ENST00000398755,2336,331
ENSG00000041880,ENST00000417220,2472,488
ENSG00000041880,ENST00000431474,2360,371
ENSG00000041880,ENST00000498510,1040,45
ENSG00000041982,ENST00000341037,6786,129
ENSG00000041982,ENST00000350763,8500,312
ENSG00000041982,ENST00000423613,6281,283
ENSG00000041982,ENST00000534839,734,458
ENSG00000041982,ENST00000535648,7508,412
ENSG00000041982,ENST00000537320,4946,123
ENSG00000041982,ENST00000542877,5517,0
ENSG00000041982,ENST00000544972,1844,0
ENSG00000041982,ENST00000635336,69,0
ENSG00000041988,ENST00000054650,1366,158
ENSG00000041988,ENST00000307896,1046,38
ENSG00000041988,ENST00000377627,2053,27
ENSG00000041988,ENST00000472925,983,0
ENSG00000042062,ENST00000045083,4279,318
ENSG00000042062,ENST00000327979,4376,399
ENSG00000042088,ENST00000335725,3702,250
ENSG00000042088,ENST00000393452,2370,299
ENSG00000042088,ENST00000393454,2068,40
ENSG00000042088,ENST00000553527,910,472
ENSG00000042088,ENST00000553617,876,217
ENSG00000042088,ENST00000553989,728,285
ENSG00000042088,ENST00000554180,910,71
ENSG00000042088,ENST00000555880,1894,10
ENSG00000042088,ENST00000556063,1076,0
ENSG00000042088,ENST00000556498,597,112
ENSG00000042088,ENST00000556867,748,293
ENSG00000042286,ENST00000307864,3134,105
ENSG00000042286,ENST00000373248,2570,18
ENSG00000042286,ENST00000613322,3247,217
ENSG00000042304,ENST00000641422,291,0
ENSG00000042304,ENST00000642055,453,0
ENSG00000042317,ENST00000045347,1410,0
ENSG00000042317,ENST00000356583,1891,151
ENSG00000042317,ENST00000393545,2000,162
ENSG00000042317,ENST00000553885,805,121
ENSG00000042317,ENST00000554802,401,0
ENSG00000042317,ENST00000555401,545,129
ENSG00000042317,ENST00000556406,758,0
ENSG00000042317,ENST00000556553,2301,559
ENSG00000042429,ENST00000251871,5087,232
ENSG00000042429,ENST00000533359,847,152
ENSG00000042429,ENST00000638294,809,150
ENSG00000042429,ENST00000639724,2317,207
ENSG00000042429,ENST00000640451,1704,113
ENSG00000042429,ENST00000640521,2047,16
ENSG00000042445,ENST00000295802,3141,21
ENSG00000042445,ENST00000409984,765,0
ENSG00000042445,ENST00000449375,1759,0
ENSG00000042493,ENST00000263867,1250,63
ENSG00000042493,ENST00000409275,835,179
ENSG00000042493,ENST00000409670,1183,71
ENSG00000042493,ENST00000409724,1151,104
ENSG00000042493,ENST00000409921,1195,67
ENSG00000042493,ENST00000439385,865,106
ENSG00000042493,ENST00000447219,930,171
ENSG00000042493,ENST00000449030,839,80
ENSG00000042493,ENST00000453973,452,0
ENSG00000042753,ENST00000263270,935,226
ENSG00000042753,ENST00000352203,793,11
ENSG00000042753,ENST00000593442,636,68
ENSG00000042753,ENST00000597020,707,63
ENSG00000042753,ENST00000599990,829,105
ENSG00000042753,ENST00000601498,898,132
ENSG00000042753,ENST00000601649,315,0
ENSG00000042781,ENST00000307340,18938,439
ENSG00000042781,ENST00000366942,6320,387
ENSG00000042813,ENST00000046087,1195,52
ENSG00000042813,ENST00000419417,1095,42
ENSG00000042813,ENST00000450231,589,372
ENSG00000042832,ENST00000220616,8455,43
ENSG00000042832,ENST00000518058,185,0
ENSG00000042832,ENST00000518108,581,0
ENSG00000042832,ENST00000518505,678,0
ENSG00000042832,ENST00000519178,3706,0
ENSG00000042832,ENST00000519543,3132,317
ENSG00000042832,ENST00000521107,616,0
ENSG00000042980,ENST00000265769,7052,110
ENSG00000042980,ENST00000437154,2085,39
ENSG00000042980,ENST00000518326,684,0
ENSG00000042980,ENST00000521629,1828,0
ENSG00000043039,ENST00000281437,1813,96
ENSG00000043093,ENST00000292782,7954,154
ENSG00000043093,ENST00000460412,2326,273
ENSG00000043093,ENST00000466812,461,236
ENSG00000043093,ENST00000469954,970,175
ENSG00000043093,ENST00000487822,560,283
ENSG00000043093,ENST00000497606,504,118
ENSG00000043093,ENST00000632685,3147,94
ENSG00000043143,ENST00000282605,2748,86
ENSG00000043143,ENST00000361895,3212,339
ENSG00000043143,ENST00000395003,6465,179
ENSG00000043143,ENST00000402835,2797,255
ENSG00000043143,ENST00000431355,887,122
ENSG00000043143,ENST00000512386,567,118
ENSG00000043143,ENST00000612830,1251,353
ENSG00000043355,ENST00000376335,2963,281
ENSG00000043462,ENST00000046794,4232,166
ENSG00000043462,ENST00000520344,666,246
ENSG00000043462,ENST00000521416,1599,215
ENSG00000043462,ENST00000628092,2421,207
ENSG00000043514,ENST00000316891,2112,15
ENSG00000043514,ENST00000372818,2034,15
ENSG00000043514,ENST00000441669,1851,0
ENSG00000043514,ENST00000537440,2026,812
ENSG00000043514,ENST00000541099,545,257
ENSG00000043591,ENST00000369295,2853,77
ENSG00000044012,ENST00000372581,604,41
ENSG00000044090,ENST00000265348,5254,86
ENSG00000044090,ENST00000535468,5504,87
ENSG00000044115,ENST00000302763,3754,88
ENSG00000044115,ENST00000517533,579,222
ENSG00000044115,ENST00000517656,554,436
ENSG00000044115,ENST00000517980,696,343
ENSG00000044115,ENST00000518381,487,262
ENSG00000044115,ENST00000518825,3536,2
ENSG00000044115,ENST00000518910,572,88
ENSG00000044115,ENST00000519113,859,440
ENSG00000044115,ENST00000519116,562,287
ENSG00000044115,ENST00000519634,589,437
ENSG00000044115,ENST00000519768,560,499
ENSG00000044115,ENST00000520158,719,72
ENSG00000044115,ENST00000520260,710,614
ENSG00000044115,ENST00000520339,868,565
ENSG00000044115,ENST00000520520,484,0
ENSG00000044115,ENST00000520522,390,238
ENSG00000044115,ENST00000520865,557,447
ENSG00000044115,ENST00000521640,568,446
ENSG00000044115,ENST00000521683,565,352
ENSG00000044115,ENST00000522013,874,557
ENSG00000044115,ENST00000522227,642,273
ENSG00000044115,ENST00000523298,577,246
ENSG00000044115,ENST00000523685,694,309
ENSG00000044115,ENST00000523912,545,77
ENSG00000044115,ENST00000524127,483,201
ENSG00000044115,ENST00000540387,2684,134
ENSG00000044115,ENST00000627109,3831,95
ENSG00000044446,ENST00000379942,5559,666
ENSG00000044459,ENST00000380641,4871,26
ENSG00000044459,ENST00000380647,5518,26
ENSG00000044524,ENST00000336596,5712,128
ENSG00000044524,ENST00000452448,2546,87
ENSG00000044524,ENST00000494014,3085,73
ENSG00000044574,ENST00000324460,3921,217
ENSG00000046604,ENST00000261590,5697,75
ENSG00000046604,ENST00000585206,1081,32
ENSG00000046647,ENST00000332885,868,337
ENSG00000046647,ENST00000380523,1682,319
ENSG00000046647,ENST00000398355,1119,150
ENSG00000046651,ENST00000340096,3612,324
ENSG00000046651,ENST00000380550,3296,174
ENSG00000046651,ENST00000380567,3736,872
ENSG00000046651,ENST00000398395,3307,708
ENSG00000046653,ENST00000316715,3118,189
ENSG00000046653,ENST00000355135,1673,165
ENSG00000046653,ENST00000356942,1830,442
ENSG00000046653,ENST00000398361,1033,286
ENSG00000046653,ENST00000454189,3957,128
ENSG00000046653,ENST00000468080,587,358
ENSG00000046653,ENST00000475307,678,357
ENSG00000046653,ENST00000493085,558,274
ENSG00000046653,ENST00000493677,1372,281
ENSG00000046774,ENST00000247452,1994,348
ENSG00000046889,ENST00000288368,10824,349
ENSG00000047056,ENST00000263150,4462,151
ENSG00000047056,ENST00000358220,4582,144
ENSG00000047056,ENST00000381329,1307,201
ENSG00000047056,ENST00000436154,714,87
ENSG00000047056,ENST00000620998,1303,201
ENSG00000047056,ENST00000650072,4933,162
ENSG00000047188,ENST00000161863,6305,202
ENSG00000047188,ENST00000514720,536,123
ENSG00000047188,ENST00000515883,2629,187
ENSG00000047230,ENST00000359276,3953,374
ENSG00000047230,ENST00000380241,3526,254
ENSG00000047230,ENST00000443824,4319,744
ENSG00000047230,ENST00000455276,733,0
ENSG00000047249,ENST00000355221,2365,560
ENSG00000047249,ENST00000359530,2120,247
ENSG00000047249,ENST00000396774,1892,207
ENSG00000047249,ENST00000520188,1967,344
ENSG00000047249,ENST00000521275,403,97
ENSG00000047249,ENST00000524234,735,431
ENSG00000047315,ENST00000314595,3785,90
ENSG00000047315,ENST00000381227,4108,413
ENSG00000047315,ENST00000431623,3666,292
ENSG00000047315,ENST00000433463,539,309
ENSG00000047315,ENST00000441246,3839,316
ENSG00000047315,ENST00000450656,608,416
ENSG00000047315,ENST00000639658,3300,0
ENSG00000047346,ENST00000261844,4217,153
ENSG00000047346,ENST00000399202,3048,233
ENSG00000047346,ENST00000546305,3697,144
ENSG00000047346,ENST00000561490,547,193
ENSG00000047346,ENST00000561543,931,646
ENSG00000047346,ENST00000562135,581,154
ENSG00000047346,ENST00000562351,2993,232
ENSG00000047346,ENST00000566768,576,198
ENSG00000047346,ENST00000568637,667,0
ENSG00000047346,ENST00000568863,468,200
ENSG00000047346,ENST00000619572,3548,95
ENSG00000047365,ENST00000303965,7513,495
ENSG00000047365,ENST00000506189,631,490
ENSG00000047365,ENST00000511416,396,244
ENSG00000047365,ENST00000618163,2592,0
ENSG00000047410,ENST00000367478,9636,225
ENSG00000047410,ENST00000451586,515,65
ENSG00000047410,ENST00000613151,2478,297
ENSG00000047457,ENST00000264613,4452,37
ENSG00000047457,ENST00000455472,571,35
ENSG00000047457,ENST00000479771,1150,0
ENSG00000047457,ENST00000494544,2806,0
ENSG00000047578,ENST00000261588,6624,27
ENSG00000047578,ENST00000568258,746,0
ENSG00000047578,ENST00000618117,392,0
ENSG00000047579,ENST00000338950,1880,106
ENSG00000047579,ENST00000344537,1403,173
ENSG00000047579,ENST00000355917,1359,189
ENSG00000047579,ENST00000462989,1010,254
ENSG00000047579,ENST00000509674,498,71
ENSG00000047579,ENST00000511762,843,151
ENSG00000047579,ENST00000622898,1305,189
ENSG00000047597,ENST00000378616,5174,171
ENSG00000047617,ENST00000327087,3720,72
ENSG00000047617,ENST00000356134,3717,72
ENSG00000047617,ENST00000545860,640,30
ENSG00000047617,ENST00000546188,3702,42
ENSG00000047617,ENST00000612575,1087,185
ENSG00000047617,ENST00000650848,3668,11
ENSG00000047621,ENST00000261250,3817,86
ENSG00000047621,ENST00000541014,1049,437
ENSG00000047621,ENST00000542080,561,129
ENSG00000047621,ENST00000545746,2168,117
ENSG00000047634,ENST00000380041,2887,304
ENSG00000047634,ENST00000380043,2830,328
ENSG00000047634,ENST00000380045,2679,459
ENSG00000047634,ENST00000398080,2704,481
ENSG00000047634,ENST00000419185,817,374
ENSG00000047644,ENST00000380861,6647,391
ENSG00000047648,ENST00000303025,3946,311
ENSG00000047648,ENST00000337414,5336,1092
ENSG00000047648,ENST00000380717,2267,0
ENSG00000047648,ENST00000380718,3632,873
ENSG00000047648,ENST00000380736,3883,247
ENSG00000047662,ENST00000265018,6622,213
ENSG00000047849,ENST00000335271,1564,0
ENSG00000047849,ENST00000360240,5142,519
ENSG00000047849,ENST00000383736,2282,0
ENSG00000047849,ENST00000395734,5590,86
ENSG00000047849,ENST00000420772,3478,344
ENSG00000047849,ENST00000423088,899,48
ENSG00000047849,ENST00000426837,8920,88
ENSG00000047849,ENST00000429422,3724,0
ENSG00000047849,ENST00000434267,2772,98
ENSG00000047849,ENST00000439356,2743,71
ENSG00000047849,ENST00000468075,487,259
ENSG00000047849,ENST00000633710,570,149
ENSG00000047932,ENST00000052569,4590,240
ENSG00000047932,ENST00000368498,4597,223
ENSG00000047932,ENST00000535237,4460,254
ENSG00000047936,ENST00000368507,7417,199
ENSG00000047936,ENST00000368508,7435,199
ENSG00000047936,ENST00000403284,681,0
ENSG00000048028,ENST00000003302,4669,69
ENSG00000048028,ENST00000537642,732,0
ENSG00000048028,ENST00000537706,1900,27
ENSG00000048028,ENST00000538224,582,0
ENSG00000048028,ENST00000538475,1081,0
ENSG00000048028,ENST00000540925,561,328
ENSG00000048028,ENST00000544750,542,404
ENSG00000048028,ENST00000544967,3498,88
ENSG00000048028,ENST00000545540,3431,233
ENSG00000048052,ENST00000401921,3254,41
ENSG00000048052,ENST00000405010,4239,150
ENSG00000048052,ENST00000406072,4102,52
ENSG00000048052,ENST00000406451,9705,150
ENSG00000048052,ENST00000413380,799,355
ENSG00000048052,ENST00000413509,550,135
ENSG00000048052,ENST00000417496,2524,361
ENSG00000048052,ENST00000428307,2359,140
ENSG00000048052,ENST00000430454,545,333
ENSG00000048052,ENST00000432645,3099,0
ENSG00000048052,ENST00000433709,602,534
ENSG00000048052,ENST00000441542,3210,0
ENSG00000048052,ENST00000441986,584,253
ENSG00000048052,ENST00000456174,2307,245
ENSG00000048052,ENST00000524023,2199,205
ENSG00000048052,ENST00000622668,4279,319
ENSG00000048140,ENST00000298564,2810,149
ENSG00000048140,ENST00000310032,2550,229
ENSG00000048140,ENST00000503045,1019,55
ENSG00000048140,ENST00000504168,884,111
ENSG00000048140,ENST00000507471,707,0
ENSG00000048140,ENST00000508164,2475,132
ENSG00000048140,ENST00000515708,2361,48
ENSG00000048162,ENST00000509257,1000,29
ENSG00000048162,ENST00000614830,1258,436
ENSG00000048162,ENST00000616685,472,36
ENSG00000048162,ENST00000618911,1087,388
ENSG00000048162,ENST00000619979,963,223
ENSG00000048162,ENST00000621444,954,223
ENSG00000048342,ENST00000389652,4486,0
ENSG00000048342,ENST00000424120,5249,254
ENSG00000048342,ENST00000438599,1673,254
ENSG00000048342,ENST00000503292,5175,180
ENSG00000048342,ENST00000503658,605,97
ENSG00000048342,ENST00000507954,548,207
ENSG00000048342,ENST00000512702,1949,185
ENSG00000048342,ENST00000514039,425,0
ENSG00000048342,ENST00000515124,1474,164
ENSG00000048342,ENST00000651385,3427,137
ENSG00000048392,ENST00000251810,4931,244
ENSG00000048392,ENST00000395912,900,0
ENSG00000048392,ENST00000519317,420,0
ENSG00000048392,ENST00000519962,201,0
ENSG00000048392,ENST00000522368,1613,0
ENSG00000048392,ENST00000621845,3483,331
ENSG00000048405,ENST00000265827,4473,707
ENSG00000048405,ENST00000393312,2375,166
ENSG00000048405,ENST00000393313,4358,592
ENSG00000048405,ENST00000434602,955,229
ENSG00000048405,ENST00000436992,502,112
ENSG00000048405,ENST00000439506,410,114
ENSG00000048405,ENST00000619291,2099,693
ENSG00000048462,ENST00000053243,891,115
ENSG00000048462,ENST00000396495,668,112
ENSG00000048462,ENST00000562385,511,0
ENSG00000048471,ENST00000562510,536,0
ENSG00000048471,ENST00000563308,683,0
ENSG00000048471,ENST00000564791,1633,0
ENSG00000048471,ENST00000566228,8173,73
ENSG00000048540,ENST00000261169,3810,490
ENSG00000048540,ENST00000320122,3759,523
ENSG00000048540,ENST00000354662,3574,287
ENSG00000048540,ENST00000441439,3515,275
ENSG00000048540,ENST00000447609,3365,126
ENSG00000048540,ENST00000534946,1016,231
ENSG00000048540,ENST00000535535,1488,211
ENSG00000048540,ENST00000537304,3393,105
ENSG00000048540,ENST00000537757,516,160
ENSG00000048540,ENST00000538020,622,447
ENSG00000048540,ENST00000538051,579,287
ENSG00000048540,ENST00000539534,543,187
ENSG00000048540,ENST00000540445,906,225
ENSG00000048540,ENST00000540590,565,312
ENSG00000048540,ENST00000540848,1574,113
ENSG00000048540,ENST00000541295,3498,157
ENSG00000048540,ENST00000541846,573,95
ENSG00000048540,ENST00000545436,530,266
ENSG00000048540,ENST00000546279,590,258
ENSG00000048540,ENST00000546281,496,140
ENSG00000048540,ENST00000616247,3227,0
ENSG00000048544,ENST00000053468,2100,12
ENSG00000048545,ENST00000053469,1874,615
ENSG00000048545,ENST00000372958,1575,323
ENSG00000048545,ENST00000394237,2233,976
ENSG00000048545,ENST00000418175,801,537
ENSG00000048545,ENST00000541991,1921,657
ENSG00000048649,ENST00000308488,11550,303
ENSG00000048649,ENST00000440064,604,0
ENSG00000048649,ENST00000480887,5318,1061
ENSG00000048649,ENST00000526324,2409,0
ENSG00000048649,ENST00000528095,2107,0
ENSG00000048649,ENST00000531026,830,0
ENSG00000048649,ENST00000532556,495,0
ENSG00000048707,ENST00000011700,10969,0
ENSG00000048707,ENST00000543766,3838,680
ENSG00000048707,ENST00000613099,16245,130
ENSG00000048707,ENST00000620676,16357,167
ENSG00000048740,ENST00000354897,1754,19
ENSG00000048740,ENST00000399850,7085,307
ENSG00000048740,ENST00000416382,6894,67
ENSG00000048740,ENST00000417956,8044,307
ENSG00000048740,ENST00000542579,7982,160
ENSG00000048740,ENST00000608830,1892,197
ENSG00000048740,ENST00000609692,2210,21
ENSG00000048740,ENST00000631460,5538,64
ENSG00000048740,ENST00000631816,1803,11
ENSG00000048740,ENST00000632065,1952,124
ENSG00000048740,ENST00000632728,3827,108
ENSG00000048740,ENST00000633077,1733,167
ENSG00000048740,ENST00000636488,3908,141
ENSG00000048740,ENST00000637215,2724,368
ENSG00000048740,ENST00000638035,1849,351
ENSG00000048828,ENST00000277165,5160,231
ENSG00000048828,ENST00000375389,3585,25
ENSG00000048828,ENST00000427765,1710,0
ENSG00000048828,ENST00000446420,1701,0
ENSG00000048828,ENST00000652239,841,0
ENSG00000048991,ENST00000264160,4648,370
ENSG00000048991,ENST00000409478,4272,382
ENSG00000048991,ENST00000409606,3673,319
ENSG00000048991,ENST00000410054,4442,331
ENSG00000048991,ENST00000425804,581,0
ENSG00000048991,ENST00000429703,3443,0
ENSG00000048991,ENST00000436436,601,404
ENSG00000048991,ENST00000438014,582,432
ENSG00000048991,ENST00000441871,556,0
ENSG00000048991,ENST00000445855,670,0
ENSG00000048991,ENST00000456040,851,0
ENSG00000048991,ENST00000628915,4325,433
ENSG00000049089,ENST00000372736,319,70
ENSG00000049089,ENST00000372748,2852,89
ENSG00000049089,ENST00000417105,677,247
ENSG00000049089,ENST00000642679,495,463
ENSG00000049130,ENST00000228280,1642,183
ENSG00000049130,ENST00000347404,5737,573
ENSG00000049130,ENST00000357116,565,255
ENSG00000049130,ENST00000552044,555,481
ENSG00000049130,ENST00000644744,5441,193
ENSG00000049167,ENST00000265038,2017,43
ENSG00000049167,ENST00000439176,684,281
ENSG00000049192,ENST00000381055,7309,857
ENSG00000049239,ENST00000377403,9146,302
ENSG00000049239,ENST00000602477,5590,152
ENSG00000049245,ENST00000054666,2178,88
ENSG00000049245,ENST00000470357,954,574
ENSG00000049246,ENST00000361923,6203,175
ENSG00000049246,ENST00000377532,6279,224
ENSG00000049246,ENST00000377541,1524,281
ENSG00000049246,ENST00000613533,6318,264
ENSG00000049246,ENST00000614998,6261,264
ENSG00000049247,ENST00000054668,420,0
ENSG00000049247,ENST00000361696,559,32
ENSG00000049247,ENST00000377516,1601,321
ENSG00000049249,ENST00000377507,1923,167
ENSG00000049249,ENST00000474475,445,0
ENSG00000049249,ENST00000615230,5970,261
ENSG00000049283,ENST00000268933,3879,387
ENSG00000049283,ENST00000503246,804,299
ENSG00000049283,ENST00000503690,603,568
ENSG00000049283,ENST00000507467,810,402
ENSG00000049283,ENST00000507709,558,505
ENSG00000049283,ENST00000514874,580,427
ENSG00000049283,ENST00000515126,560,234
ENSG00000049283,ENST00000537145,2223,130
ENSG00000049323,ENST00000402934,4948,113
ENSG00000049323,ENST00000404525,5092,99
ENSG00000049323,ENST00000404816,6502,372
ENSG00000049323,ENST00000407925,5087,81
ENSG00000049323,ENST00000413303,713,56
ENSG00000049323,ENST00000415140,799,0
ENSG00000049323,ENST00000418533,5164,141
ENSG00000049323,ENST00000422669,810,0
ENSG00000049323,ENST00000432635,593,288
ENSG00000049323,ENST00000468091,662,0
ENSG00000049449,ENST00000054950,2572,293
ENSG00000049449,ENST00000532721,494,435
ENSG00000049540,ENST00000252034,3397,15
ENSG00000049540,ENST00000320399,2274,0
ENSG00000049540,ENST00000320492,2991,82
ENSG00000049540,ENST00000357036,3361,18
ENSG00000049540,ENST00000358929,3967,399
ENSG00000049540,ENST00000380553,2703,13
ENSG00000049540,ENST00000380562,2240,47
ENSG00000049540,ENST00000380575,3043,31
ENSG00000049540,ENST00000380576,3109,13
ENSG00000049540,ENST00000380584,3214,30
ENSG00000049540,ENST00000414324,3139,59
ENSG00000049540,ENST00000417091,658,15
ENSG00000049540,ENST00000428787,512,12
ENSG00000049540,ENST00000429192,3298,15
ENSG00000049540,ENST00000431562,542,87
ENSG00000049540,ENST00000438880,563,59
ENSG00000049540,ENST00000438906,962,79
ENSG00000049540,ENST00000442310,542,13
ENSG00000049540,ENST00000445912,2583,399
ENSG00000049540,ENST00000458204,3147,25
ENSG00000049540,ENST00000621115,3452,399
ENSG00000049541,ENST00000055077,1685,16
ENSG00000049541,ENST00000352131,1576,6
ENSG00000049541,ENST00000485545,847,0
ENSG00000049541,ENST00000497430,753,0
ENSG00000049541,ENST00000621097,1635,277
ENSG00000049618,ENST00000319584,2199,0
ENSG00000049618,ENST00000346085,10813,926
ENSG00000049618,ENST00000350026,7962,0
ENSG00000049618,ENST00000400790,2887,0
ENSG00000049618,ENST00000414678,6528,0
ENSG00000049618,ENST00000494260,696,0
ENSG00000049618,ENST00000635849,5830,587
ENSG00000049618,ENST00000635928,1551,0
ENSG00000049618,ENST00000635957,4048,0
ENSG00000049618,ENST00000636607,406,0
ENSG00000049618,ENST00000636748,8853,0
ENSG00000049618,ENST00000636930,8246,0
ENSG00000049618,ENST00000637003,1290,363
ENSG00000049618,ENST00000637015,5284,0
ENSG00000049618,ENST00000637532,445,0
ENSG00000049618,ENST00000637810,5073,142
ENSG00000049618,ENST00000637887,1468,0
ENSG00000049618,ENST00000637904,5913,501
ENSG00000049618,ENST00000638000,1401,0
ENSG00000049618,ENST00000647938,9636,0
ENSG00000049656,ENST00000320895,2492,258
ENSG00000049656,ENST00000507807,1740,14
ENSG00000049656,ENST00000630539,2032,445
ENSG00000049759,ENST00000256830,2920,0
ENSG00000049759,ENST00000356462,3335,294
ENSG00000049759,ENST00000357895,3543,203
ENSG00000049759,ENST00000382850,8251,113
ENSG00000049759,ENST00000400345,8633,435
ENSG00000049759,ENST00000431212,3338,464
ENSG00000049759,ENST00000435432,3417,630
ENSG00000049759,ENST00000456173,4978,585
ENSG00000049759,ENST00000456986,8436,600
ENSG00000049759,ENST00000586263,3347,199
ENSG00000049759,ENST00000586268,830,380
ENSG00000049759,ENST00000587190,553,506
ENSG00000049759,ENST00000587881,1984,0
ENSG00000049759,ENST00000588494,505,400
ENSG00000049759,ENST00000589054,1033,277
ENSG00000049759,ENST00000592846,484,452
ENSG00000049759,ENST00000617539,728,274
ENSG00000049759,ENST00000635997,4402,201
ENSG00000049768,ENST00000376197,1326,0
ENSG00000049768,ENST00000376199,1597,162
ENSG00000049768,ENST00000376207,2480,286
ENSG00000049768,ENST00000455775,1434,30
ENSG00000049768,ENST00000518685,1215,0
ENSG00000049768,ENST00000557224,1443,72
ENSG00000049768,ENST00000650877,652,489
ENSG00000049768,ENST00000652559,504,42
ENSG00000049769,ENST00000055335,3421,16
ENSG00000049769,ENST00000376188,2443,661
ENSG00000049769,ENST00000466508,1885,388
ENSG00000049769,ENST00000471261,503,0
ENSG00000049769,ENST00000495799,1537,95
ENSG00000049860,ENST00000261416,1812,28
ENSG00000049860,ENST00000509579,806,585
ENSG00000049860,ENST00000511181,2021,912
ENSG00000049860,ENST00000513336,720,0
ENSG00000049883,ENST00000380639,11145,10
ENSG00000049883,ENST00000503868,1653,7
ENSG00000049883,ENST00000510676,1001,390
ENSG00000049883,ENST00000536805,1911,335
ENSG00000049883,ENST00000543322,2029,507
ENSG00000050030,ENST00000055682,11717,617
ENSG00000050030,ENST00000424929,532,0
ENSG00000050030,ENST00000616200,10624,245
ENSG00000050030,ENST00000642681,5213,637
ENSG00000050130,ENST00000356057,2524,232
ENSG00000050130,ENST00000425728,1636,87
ENSG00000050130,ENST00000554271,2137,526
ENSG00000050130,ENST00000554795,856,115
ENSG00000050130,ENST00000556985,592,53
ENSG00000050130,ENST00000616435,2347,73
ENSG00000050165,ENST00000326932,2636,225
ENSG00000050165,ENST00000396505,2650,239
ENSG00000050165,ENST00000525493,1326,158
ENSG00000050165,ENST00000529338,521,125
ENSG00000050165,ENST00000533813,903,199
ENSG00000050165,ENST00000534511,592,42
ENSG00000050327,ENST00000056217,5482,112
ENSG00000050327,ENST00000471847,1862,302
ENSG00000050327,ENST00000474817,2968,0
ENSG00000050327,ENST00000498580,771,226
ENSG00000050344,ENST00000056233,3740,301
ENSG00000050344,ENST00000607375,294,0
ENSG00000050393,ENST00000379170,5471,139
ENSG00000050393,ENST00000607303,622,0
ENSG00000050405,ENST00000341247,3706,150
ENSG00000050405,ENST00000394943,3669,110
ENSG00000050405,ENST00000547825,3920,1270
ENSG00000050405,ENST00000550592,567,234
ENSG00000050405,ENST00000551691,583,192
ENSG00000050405,ENST00000552491,2652,5
ENSG00000050405,ENST00000552783,3612,535
ENSG00000050405,ENST00000552823,3254,178
ENSG00000050405,ENST00000552909,2162,186
ENSG00000050426,ENST00000262055,2106,30
ENSG00000050426,ENST00000418425,2123,19
ENSG00000050426,ENST00000547008,1665,16
ENSG00000050426,ENST00000547256,618,0
ENSG00000050426,ENST00000547660,601,272
ENSG00000050426,ENST00000548209,568,30
ENSG00000050426,ENST00000548251,582,30
ENSG00000050426,ENST00000548401,433,28
ENSG00000050426,ENST00000549340,818,36
ENSG00000050426,ENST00000550442,469,37
ENSG00000050426,ENST00000550814,565,91
ENSG00000050426,ENST00000550929,1389,100
ENSG00000050426,ENST00000551477,1186,314
ENSG00000050426,ENST00000551931,705,0
ENSG00000050426,ENST00000552739,1713,11
ENSG00000050426,ENST00000553043,727,0
ENSG00000050438,ENST00000358657,11731,283
ENSG00000050438,ENST00000453097,11764,157
ENSG00000050438,ENST00000514353,3041,409
ENSG00000050438,ENST00000535225,2262,283
ENSG00000050555,ENST00000355452,3459,0
ENSG00000050555,ENST00000361069,7455,41
ENSG00000050628,ENST00000306666,2333,211
ENSG00000050628,ENST00000351052,1404,231
ENSG00000050628,ENST00000354608,1470,231
ENSG00000050628,ENST00000356595,1943,211
ENSG00000050628,ENST00000370924,6982,231
ENSG00000050628,ENST00000370931,1914,211
ENSG00000050628,ENST00000370932,1841,231
ENSG00000050628,ENST00000460330,1447,56
ENSG00000050628,ENST00000628037,1815,231
ENSG00000050730,ENST00000057513,2397,196
ENSG00000050730,ENST00000507879,1778,60
ENSG00000050730,ENST00000509841,1575,79
ENSG00000050730,ENST00000515036,712,0
ENSG00000050748,ENST00000343111,4369,299
ENSG00000050748,ENST00000347470,1509,292
ENSG00000050748,ENST00000393360,4326,256
ENSG00000050748,ENST00000397072,1416,20
ENSG00000050748,ENST00000425491,2266,167
ENSG00000050748,ENST00000452135,4815,299
ENSG00000050748,ENST00000455781,4336,271
ENSG00000050748,ENST00000523583,657,346
ENSG00000050748,ENST00000539014,1668,20
ENSG00000050767,ENST00000390654,2899,196
ENSG00000050767,ENST00000407622,2329,69
ENSG00000050767,ENST00000646779,297,108
ENSG00000050820,ENST00000162330,4085,142
ENSG00000050820,ENST00000393420,2667,0
ENSG00000050820,ENST00000393422,4064,73
ENSG00000050820,ENST00000418647,3387,284
ENSG00000050820,ENST00000420641,2725,2
ENSG00000050820,ENST00000535626,2894,276
ENSG00000050820,ENST00000538440,3192,171
ENSG00000050820,ENST00000542031,2846,181
ENSG00000050820,ENST00000546196,1340,715
ENSG00000050820,ENST00000561970,594,354
ENSG00000050820,ENST00000563323,558,382
ENSG00000050820,ENST00000564028,558,157
ENSG00000050820,ENST00000566465,547,163
ENSG00000050820,ENST00000567215,581,430
ENSG00000050820,ENST00000568864,556,151
ENSG00000050820,ENST00000569006,574,214
ENSG00000050820,ENST00000569340,714,0
ENSG00000051009,ENST00000265978,3481,359
ENSG00000051009,ENST00000449352,3354,264
ENSG00000051009,ENST00000524416,3327,311
ENSG00000051108,ENST00000300302,1862,98
ENSG00000051108,ENST00000344114,1388,98
ENSG00000051108,ENST00000379792,1782,85
ENSG00000051108,ENST00000439977,2853,103
ENSG00000051108,ENST00000563343,567,87
ENSG00000051108,ENST00000563911,844,0
ENSG00000051108,ENST00000568358,751,0
ENSG00000051108,ENST00000568651,458,0
ENSG00000051108,ENST00000569429,562,111
ENSG00000051128,ENST00000221222,1384,67
ENSG00000051128,ENST00000392351,1560,234
ENSG00000051128,ENST00000433218,1418,99
ENSG00000051128,ENST00000539827,1979,653
ENSG00000051128,ENST00000542541,1607,521
ENSG00000051128,ENST00000594439,982,0
ENSG00000051128,ENST00000594794,903,207
ENSG00000051128,ENST00000596482,866,136
ENSG00000051128,ENST00000599097,770,513
ENSG00000051128,ENST00000600077,675,223
ENSG00000051180,ENST00000267868,2436,254
ENSG00000051180,ENST00000382643,1588,150
ENSG00000051180,ENST00000423169,1611,299
ENSG00000051180,ENST00000526763,665,440
ENSG00000051180,ENST00000527860,566,49
ENSG00000051180,ENST00000532743,1539,103
ENSG00000051180,ENST00000557850,1397,256
ENSG00000051180,ENST00000645673,2439,254
ENSG00000051341,ENST00000264233,8757,111
ENSG00000051341,ENST00000621776,9055,0
ENSG00000051382,ENST00000289153,5919,16
ENSG00000051382,ENST00000461451,667,365
ENSG00000051382,ENST00000462294,542,0
ENSG00000051382,ENST00000465581,690,521
ENSG00000051382,ENST00000477593,4658,74
ENSG00000051382,ENST00000483968,721,327
ENSG00000051382,ENST00000493568,2347,0
ENSG00000051382,ENST00000544716,3181,248
ENSG00000051523,ENST00000261623,692,40
ENSG00000051523,ENST00000565588,221,0
ENSG00000051523,ENST00000566229,405,15
ENSG00000051523,ENST00000567174,1085,28
ENSG00000051523,ENST00000568278,439,2
ENSG00000051523,ENST00000569359,1415,17
ENSG00000051596,ENST00000265097,1589,91
ENSG00000051596,ENST00000432305,453,0
ENSG00000051596,ENST00000505969,683,0
ENSG00000051596,ENST00000513482,1796,72
ENSG00000051596,ENST00000514861,628,41
ENSG00000051596,ENST00000515016,250,0
ENSG00000051596,ENST00000628318,1442,107
ENSG00000051620,ENST00000367697,844,249
ENSG00000051620,ENST00000448741,661,33
ENSG00000051620,ENST00000607197,10010,273
ENSG00000051825,ENST00000537854,400,254
ENSG00000051825,ENST00000539336,1090,0
ENSG00000051825,ENST00000541076,6136,82
ENSG00000051825,ENST00000541437,570,191
ENSG00000051825,ENST00000541603,856,0
ENSG00000051825,ENST00000545406,573,320
ENSG00000051825,ENST00000606320,6351,207
ENSG00000051825,ENST00000606321,662,0
ENSG00000052126,ENST00000299275,4238,6
ENSG00000052126,ENST00000424268,4391,216
ENSG00000052126,ENST00000429027,4762,32
ENSG00000052126,ENST00000536974,3139,208
ENSG00000052126,ENST00000538305,633,279
ENSG00000052126,ENST00000538714,6487,4
ENSG00000052126,ENST00000538972,2072,0
ENSG00000052126,ENST00000539256,3357,659
ENSG00000052126,ENST00000540972,1954,48
ENSG00000052344,ENST00000317508,1837,229
ENSG00000052344,ENST00000567531,729,142
ENSG00000052344,ENST00000567797,552,229
ENSG00000052344,ENST00000568261,1214,229
ENSG00000052723,ENST00000060969,2190,70
ENSG00000052723,ENST00000369528,5506,78
ENSG00000052749,ENST00000315563,4038,52
ENSG00000052749,ENST00000370992,4425,139
ENSG00000052749,ENST00000414986,4242,139
ENSG00000052749,ENST00000439965,545,352
ENSG00000052749,ENST00000487612,459,0
ENSG00000052749,ENST00000536831,4476,189
ENSG00000052749,ENST00000618765,833,303
ENSG00000052749,ENST00000622320,543,445
ENSG00000052795,ENST00000264433,7038,187
ENSG00000052795,ENST00000504715,724,0
ENSG00000052795,ENST00000512986,2173,154
ENSG00000052802,ENST00000261507,2227,127
ENSG00000052802,ENST00000393766,1789,217
ENSG00000052802,ENST00000504317,1026,75
ENSG00000052802,ENST00000505270,482,227
ENSG00000052802,ENST00000507013,973,311
ENSG00000052841,ENST00000039989,4488,35
ENSG00000052841,ENST00000299240,3648,23
ENSG00000052841,ENST00000418561,575,0
ENSG00000052850,ENST00000329255,5754,104
ENSG00000052850,ENST00000652299,5727,77
ENSG00000053108,ENST00000265342,5396,227
ENSG00000053108,ENST00000510685,716,245
ENSG00000053108,ENST00000621681,2660,11
ENSG00000053254,ENST00000261302,2542,16
ENSG00000053254,ENST00000345097,7832,117
ENSG00000053254,ENST00000553353,366,0
ENSG00000053254,ENST00000553840,555,0
ENSG00000053254,ENST00000553904,337,173
ENSG00000053254,ENST00000555034,505,225
ENSG00000053254,ENST00000555353,1595,136
ENSG00000053254,ENST00000555855,851,227
ENSG00000053254,ENST00000556916,467,0
ENSG00000053254,ENST00000557258,2692,256
ENSG00000053254,ENST00000557572,513,0
ENSG00000053254,ENST00000615335,2421,0
ENSG00000053328,ENST00000338882,1119,0
ENSG00000053371,ENST00000235835,1362,22
ENSG00000053371,ENST00000330072,1171,0
ENSG00000053371,ENST00000489286,725,0
ENSG00000053372,ENST00000330263,2049,31
ENSG00000053438,ENST00000062104,1259,82
ENSG00000053438,ENST00000346199,1222,126
ENSG00000053438,ENST00000647955,998,91
ENSG00000053438,ENST00000649309,895,71
ENSG00000053438,ENST00000649451,1259,82
ENSG00000053438,ENST00000649697,526,81
ENSG00000053501,ENST00000263897,845,49
ENSG00000053501,ENST00000445667,795,8
ENSG00000053501,ENST00000593597,587,103
ENSG00000053501,ENST00000595101,1776,18
ENSG00000053501,ENST00000596136,637,16
ENSG00000053524,ENST00000328913,4980,298
ENSG00000053524,ENST00000414362,3031,124
ENSG00000053524,ENST00000447025,2394,108
ENSG00000053524,ENST00000473233,4748,0
ENSG00000053524,ENST00000482017,570,197
ENSG00000053524,ENST00000640043,1115,17
ENSG00000053702,ENST00000337508,2757,52
ENSG00000053702,ENST00000542386,578,164
ENSG00000053702,ENST00000542990,591,65
ENSG00000053747,ENST00000269217,5671,205
ENSG00000053747,ENST00000313654,10661,241
ENSG00000053747,ENST00000399516,9834,0
ENSG00000053747,ENST00000586751,3494,0
ENSG00000053747,ENST00000587184,5007,0
ENSG00000053747,ENST00000588004,554,0
ENSG00000053747,ENST00000588164,771,0
ENSG00000053747,ENST00000590104,462,0
ENSG00000053747,ENST00000592519,590,0
ENSG00000053747,ENST00000649721,8171,0
ENSG00000053770,ENST00000261558,11675,344
ENSG00000053770,ENST00000431972,1815,259
ENSG00000053770,ENST00000554863,496,0
ENSG00000053770,ENST00000556995,610,365
ENSG00000053900,ENST00000315368,2685,142
ENSG00000053900,ENST00000505991,595,108
ENSG00000053900,ENST00000510092,2599,62
ENSG00000053918,ENST00000155840,3246,108
ENSG00000053918,ENST00000335475,2159,274
ENSG00000053918,ENST00000380776,229,7
ENSG00000053918,ENST00000496887,582,2
ENSG00000053918,ENST00000526095,828,103
ENSG00000053918,ENST00000646564,1375,0
ENSG00000054116,ENST00000373159,590,118
ENSG00000054116,ENST00000373162,1056,502
ENSG00000054116,ENST00000373163,951,288
ENSG00000054116,ENST00000373166,1282,108
ENSG00000054116,ENST00000616074,1114,136
ENSG00000054116,ENST00000616395,1336,136
ENSG00000054116,ENST00000617904,1305,267
ENSG00000054118,ENST00000354618,4405,197
ENSG00000054118,ENST00000469141,3339,340
ENSG00000054118,ENST00000648638,3825,259
ENSG00000054148,ENST00000247665,890,337
ENSG00000054148,ENST00000371661,985,377
ENSG00000054179,ENST00000312665,1500,21
ENSG00000054179,ENST00000355097,2102,64
ENSG00000054219,ENST00000263636,6932,74
ENSG00000054267,ENST00000264183,6022,460
ENSG00000054267,ENST00000349213,5811,500
ENSG00000054267,ENST00000366603,5946,377
ENSG00000054267,ENST00000418304,1759,310
ENSG00000054267,ENST00000444620,1660,0
ENSG00000054277,ENST00000366554,2628,115
ENSG00000054282,ENST00000366541,2581,133
ENSG00000054282,ENST00000435549,1551,0
ENSG00000054282,ENST00000476722,1871,0
ENSG00000054356,ENST00000295718,3612,69
ENSG00000054356,ENST00000409251,3622,166
ENSG00000054356,ENST00000412847,563,187
ENSG00000054356,ENST00000423636,3313,258
ENSG00000054356,ENST00000440552,579,81
ENSG00000054356,ENST00000442029,541,281
ENSG00000054356,ENST00000443981,1051,0
ENSG00000054356,ENST00000446182,606,232
ENSG00000054356,ENST00000451506,466,265
ENSG00000054392,ENST00000261458,3639,246
ENSG00000054392,ENST00000367009,2714,245
ENSG00000054392,ENST00000367010,3626,227
ENSG00000054392,ENST00000413764,3575,176
ENSG00000054392,ENST00000426968,721,98
ENSG00000054392,ENST00000537898,3446,242
ENSG00000054392,ENST00000541565,3164,176
ENSG00000054392,ENST00000545154,3507,105
ENSG00000054392,ENST00000545781,2864,283
ENSG00000054523,ENST00000263934,6816,153
ENSG00000054523,ENST00000377081,8746,79
ENSG00000054523,ENST00000377083,5885,313
ENSG00000054523,ENST00000377086,10669,202
ENSG00000054523,ENST00000377093,7565,153
ENSG00000054523,ENST00000620295,8624,0
ENSG00000054523,ENST00000622724,8588,0
ENSG00000054523,ENST00000635499,2098,0
ENSG00000054598,ENST00000380874,3926,474
ENSG00000054598,ENST00000645831,3983,531
ENSG00000054611,ENST00000337137,3758,137
ENSG00000054611,ENST00000355704,1886,106
ENSG00000054611,ENST00000380995,3934,397
ENSG00000054611,ENST00000406733,2267,388
ENSG00000054611,ENST00000407381,1949,115
ENSG00000054654,ENST00000341472,1132,203
ENSG00000054654,ENST00000344113,21777,212
ENSG00000054654,ENST00000357395,21555,212
ENSG00000054654,ENST00000358025,21842,212
ENSG00000054654,ENST00000458046,2669,92
ENSG00000054654,ENST00000553455,674,0
ENSG00000054654,ENST00000553801,536,486
ENSG00000054654,ENST00000554584,20508,51
ENSG00000054654,ENST00000555002,11532,0
ENSG00000054654,ENST00000555241,665,366
ENSG00000054654,ENST00000557084,689,92
ENSG00000054654,ENST00000639659,1290,0
ENSG00000054690,ENST00000329153,6604,132
ENSG00000054793,ENST00000311637,7437,4
ENSG00000054793,ENST00000338821,8106,265
ENSG00000054796,ENST00000345868,1666,55
ENSG00000054796,ENST00000371260,1608,9
ENSG00000054796,ENST00000371263,1834,109
ENSG00000054796,ENST00000418127,810,0
ENSG00000054803,ENST00000064571,3024,1301
ENSG00000054938,ENST00000263671,1712,287
ENSG00000054938,ENST00000376332,1867,497
ENSG00000054938,ENST00000525413,669,0
ENSG00000054938,ENST00000528789,1219,294
ENSG00000054938,ENST00000529912,344,0
ENSG00000054938,ENST00000622063,1691,845
ENSG00000054965,ENST00000064778,7296,285
ENSG00000054965,ENST00000356467,1767,279
ENSG00000054965,ENST00000450446,1364,194
ENSG00000054967,ENST00000064780,3402,126
ENSG00000054967,ENST00000393580,2669,227
ENSG00000054967,ENST00000545687,586,282
ENSG00000054983,ENST00000261304,3794,18
ENSG00000054983,ENST00000393568,2054,14
ENSG00000054983,ENST00000393569,2547,166
ENSG00000054983,ENST00000544807,2528,508
ENSG00000054983,ENST00000622264,1221,0
ENSG00000055044,ENST00000264279,1994,179
ENSG00000055070,ENST00000401088,3480,16
ENSG00000055070,ENST00000401089,3447,40
ENSG00000055070,ENST00000471507,892,170
ENSG00000055070,ENST00000492354,3401,0
ENSG00000055118,ENST00000262186,4286,402
ENSG00000055118,ENST00000330883,3267,403
ENSG00000055118,ENST00000430723,2648,329
ENSG00000055130,ENST00000325222,3147,288
ENSG00000055130,ENST00000409469,2857,526
ENSG00000055130,ENST00000602748,3054,280
ENSG00000055130,ENST00000617797,2508,124
ENSG00000055147,ENST00000351797,4414,68
ENSG00000055147,ENST00000517605,794,603
ENSG00000055147,ENST00000518102,550,240
ENSG00000055147,ENST00000519808,609,232
ENSG00000055147,ENST00000520313,1394,65
ENSG00000055147,ENST00000520667,2121,126
ENSG00000055147,ENST00000522395,754,124
ENSG00000055147,ENST00000522634,562,324
ENSG00000055147,ENST00000522858,3379,588
ENSG00000055147,ENST00000523705,576,77
ENSG00000055147,ENST00000524246,571,525
ENSG00000055163,ENST00000435847,3673,96
ENSG00000055163,ENST00000521420,6370,91
ENSG00000055163,ENST00000522463,3477,96
ENSG00000055163,ENST00000611075,1000,434
ENSG00000055163,ENST00000611925,925,259
ENSG00000055163,ENST00000616178,4210,140
ENSG00000055163,ENST00000617629,967,80
ENSG00000055163,ENST00000618329,4256,265
ENSG00000055163,ENST00000620254,6452,96
ENSG00000055208,ENST00000367456,4553,577
ENSG00000055208,ENST00000538427,4240,266
ENSG00000055208,ENST00000606202,648,256
ENSG00000055208,ENST00000606797,677,577
ENSG00000055208,ENST00000636456,3092,186
ENSG00000055208,ENST00000637181,4363,393
ENSG00000055211,ENST00000367419,1943,40
ENSG00000055211,ENST00000433539,563,0
ENSG00000055332,ENST00000233057,9975,256
ENSG00000055332,ENST00000390013,564,257
ENSG00000055332,ENST00000395127,4343,557
ENSG00000055332,ENST00000405334,1533,0
ENSG00000055332,ENST00000411537,623,200
ENSG00000055483,ENST00000312010,5234,325
ENSG00000055483,ENST00000449938,1647,0
ENSG00000055483,ENST00000542802,6063,444
ENSG00000055483,ENST00000586066,960,183
ENSG00000055483,ENST00000586531,898,361
ENSG00000055483,ENST00000586896,696,217
ENSG00000055483,ENST00000587783,679,479
ENSG00000055483,ENST00000588130,602,0
ENSG00000055483,ENST00000588365,546,388
ENSG00000055483,ENST00000589424,970,219
ENSG00000055483,ENST00000590546,1771,310
ENSG00000055483,ENST00000592231,2479,0
ENSG00000055483,ENST00000592275,594,354
ENSG00000055609,ENST00000262189,16860,217
ENSG00000055609,ENST00000355193,16858,219
ENSG00000055609,ENST00000360104,11186,0
ENSG00000055609,ENST00000418061,710,0
ENSG00000055609,ENST00000418673,682,0
ENSG00000055609,ENST00000424877,5874,0
ENSG00000055609,ENST00000452749,479,13
ENSG00000055609,ENST00000558665,538,0
ENSG00000055732,ENST00000341115,1762,53
ENSG00000055732,ENST00000370587,2953,377
ENSG00000055732,ENST00000370589,2810,107
ENSG00000055813,ENST00000407595,4114,635
ENSG00000055917,ENST00000319801,6002,319
ENSG00000055917,ENST00000338086,6112,23
ENSG00000055917,ENST00000361078,6251,331
ENSG00000055917,ENST00000403432,3594,124
ENSG00000055917,ENST00000424110,546,442
ENSG00000055917,ENST00000440577,4352,0
ENSG00000055917,ENST00000442400,955,75
ENSG00000055950,ENST00000299179,747,51
ENSG00000055950,ENST00000318325,2134,54
ENSG00000055950,ENST00000318364,1010,72
ENSG00000055950,ENST00000342071,894,72
ENSG00000055950,ENST00000370234,798,40
ENSG00000055950,ENST00000370236,866,40
ENSG00000055950,ENST00000370241,824,13
ENSG00000055950,ENST00000370242,884,54
ENSG00000055950,ENST00000448244,727,0
ENSG00000055950,ENST00000477279,903,72
ENSG00000055950,ENST00000523148,844,0
ENSG00000055955,ENST00000266041,3336,97
ENSG00000055955,ENST00000406595,2872,30
ENSG00000055955,ENST00000441637,2293,0
ENSG00000055955,ENST00000485816,2990,31
ENSG00000055957,ENST00000273283,2904,17
ENSG00000055957,ENST00000405128,1122,139
ENSG00000055957,ENST00000428133,1517,0
ENSG00000055957,ENST00000537050,2493,464
ENSG00000056050,ENST00000393381,1216,67
ENSG00000056097,ENST00000265069,4717,82
ENSG00000056277,ENST00000370978,4638,154
ENSG00000056277,ENST00000447817,1970,138
ENSG00000056291,ENST00000308744,1922,98
ENSG00000056291,ENST00000344413,1234,0
ENSG00000056291,ENST00000358749,1559,47
ENSG00000056291,ENST00000395999,1866,345
ENSG00000056487,ENST00000313237,3976,456
ENSG00000056487,ENST00000396103,3540,182
ENSG00000056487,ENST00000403565,3586,678
ENSG00000056487,ENST00000414269,557,144
ENSG00000056487,ENST00000420689,750,175
ENSG00000056487,ENST00000629843,3491,100
ENSG00000056558,ENST00000373887,4351,473
ENSG00000056558,ENST00000540010,4303,425
ENSG00000056558,ENST00000546084,3715,203
ENSG00000056586,ENST00000335387,3081,173
ENSG00000056586,ENST00000357244,8964,317
ENSG00000056586,ENST00000373670,9248,601
ENSG00000056586,ENST00000398671,666,0
ENSG00000056586,ENST00000423239,3623,299
ENSG00000056586,ENST00000454740,923,0
ENSG00000056586,ENST00000471874,749,25
ENSG00000056736,ENST00000288167,2016,21
ENSG00000056736,ENST00000494338,1048,4
ENSG00000056972,ENST00000340026,2785,595
ENSG00000056972,ENST00000359831,2264,104
ENSG00000056972,ENST00000368730,737,239
ENSG00000056972,ENST00000368734,849,133
ENSG00000056972,ENST00000368735,903,154
ENSG00000056972,ENST00000368761,5836,111
ENSG00000056972,ENST00000392556,2188,0
ENSG00000056972,ENST00000464903,297,174
ENSG00000056972,ENST00000492671,664,0
ENSG00000056972,ENST00000650649,496,311
ENSG00000056972,ENST00000650859,577,199
ENSG00000056972,ENST00000651359,536,219
ENSG00000056998,ENST00000353656,1293,0
ENSG00000056998,ENST00000381157,731,0
ENSG00000056998,ENST00000381163,3393,282
ENSG00000056998,ENST00000398806,3192,174
ENSG00000056998,ENST00000520904,624,211
ENSG00000056998,ENST00000639373,2900,0
ENSG00000057019,ENST00000326840,6128,369
ENSG00000057019,ENST00000326857,3959,0
ENSG00000057019,ENST00000449482,554,228
ENSG00000057149,ENST00000283752,1707,74
ENSG00000057149,ENST00000332821,1541,65
ENSG00000057252,ENST00000367619,6840,148
ENSG00000057252,ENST00000426956,870,90
ENSG00000057252,ENST00000539888,6794,300
ENSG00000057252,ENST00000540564,6861,346
ENSG00000057294,ENST00000070846,4241,25
ENSG00000057294,ENST00000340811,4302,109
ENSG00000057294,ENST00000546741,1563,0
ENSG00000057468,ENST00000263187,3270,104
ENSG00000057593,ENST00000346342,2409,51
ENSG00000057593,ENST00000375581,3109,35
ENSG00000057593,ENST00000541084,2873,54
ENSG00000057608,ENST00000380127,584,139
ENSG00000057608,ENST00000380181,1408,153
ENSG00000057608,ENST00000380191,2297,176
ENSG00000057608,ENST00000418688,636,171
ENSG00000057608,ENST00000447751,834,0
ENSG00000057608,ENST00000456041,918,129
ENSG00000057608,ENST00000608581,634,243
ENSG00000057608,ENST00000609712,622,245
ENSG00000057657,ENST00000369089,4675,146
ENSG00000057657,ENST00000369091,2612,220
ENSG00000057657,ENST00000369096,5148,218
ENSG00000057657,ENST00000424894,583,394
ENSG00000057657,ENST00000450060,583,68
ENSG00000057657,ENST00000648754,3576,260
ENSG00000057657,ENST00000651185,5070,247
ENSG00000057657,ENST00000652320,5066,243
ENSG00000057663,ENST00000343245,3092,200
ENSG00000057663,ENST00000360666,2712,190
ENSG00000057663,ENST00000369076,3185,293
ENSG00000057663,ENST00000613993,733,0
ENSG00000057663,ENST00000635758,3035,377
ENSG00000057663,ENST00000636437,2261,401
ENSG00000057704,ENST00000261226,5874,127
ENSG00000057704,ENST00000548918,483,86
ENSG00000057704,ENST00000551457,4361,154
ENSG00000057757,ENST00000246151,1590,98
ENSG00000057757,ENST00000374524,1292,139
ENSG00000057757,ENST00000415372,754,544
ENSG00000057935,ENST00000405094,1785,0
ENSG00000057935,ENST00000405592,5832,670
ENSG00000057935,ENST00000406652,5484,322
ENSG00000057935,ENST00000406911,2041,71
ENSG00000057935,ENST00000407270,2202,229
ENSG00000057935,ENST00000433553,706,653
ENSG00000058056,ENST00000263966,8038,186
ENSG00000058056,ENST00000496897,2747,85
ENSG00000058056,ENST00000497155,899,0
ENSG00000058063,ENST00000323116,7315,256
ENSG00000058063,ENST00000482070,716,0
ENSG00000058063,ENST00000484691,488,0
ENSG00000058063,ENST00000491699,1660,0
ENSG00000058063,ENST00000493826,963,257
ENSG00000058063,ENST00000498086,3259,0
ENSG00000058085,ENST00000264144,5147,65
ENSG00000058085,ENST00000493293,4313,115
ENSG00000058091,ENST00000265741,4953,144
ENSG00000058091,ENST00000380050,5171,307
ENSG00000058091,ENST00000406263,5163,442
ENSG00000058091,ENST00000430760,565,183
ENSG00000058091,ENST00000436577,4787,311
ENSG00000058091,ENST00000446224,590,209
ENSG00000058091,ENST00000446790,563,287
ENSG00000058091,ENST00000449528,759,377
ENSG00000058091,ENST00000456689,620,238
ENSG00000058262,ENST00000243253,3568,116
ENSG00000058262,ENST00000424880,3238,152
ENSG00000058262,ENST00000464451,1871,245
ENSG00000058262,ENST00000481210,521,218
ENSG00000058272,ENST00000261207,5582,123
ENSG00000058272,ENST00000437004,4639,128
ENSG00000058272,ENST00000450142,5620,166
ENSG00000058272,ENST00000546369,2977,139
ENSG00000058272,ENST00000547131,897,0
ENSG00000058272,ENST00000547330,2275,199
ENSG00000058272,ENST00000548318,582,291
ENSG00000058272,ENST00000550107,2925,0
ENSG00000058272,ENST00000550299,683,0
ENSG00000058272,ENST00000550510,631,0
ENSG00000058272,ENST00000553081,1101,0
ENSG00000058272,ENST00000634739,560,0
ENSG00000058272,ENST00000650220,1143,0
ENSG00000058335,ENST00000394745,2850,1178
ENSG00000058335,ENST00000419573,6294,275
ENSG00000058335,ENST00000558480,6237,266
ENSG00000058404,ENST00000258682,1652,3
ENSG00000058404,ENST00000346990,1448,3
ENSG00000058404,ENST00000347193,1577,3
ENSG00000058404,ENST00000350811,2292,75
ENSG00000058404,ENST00000353625,1624,10
ENSG00000058404,ENST00000358707,1895,204
ENSG00000058404,ENST00000395747,1557,0
ENSG00000058404,ENST00000395749,4545,173
ENSG00000058404,ENST00000415369,559,39
ENSG00000058404,ENST00000421607,567,26
ENSG00000058404,ENST00000424197,558,53
ENSG00000058404,ENST00000425809,867,0
ENSG00000058404,ENST00000433930,552,0
ENSG00000058404,ENST00000440254,2097,235
ENSG00000058404,ENST00000457475,4142,210
ENSG00000058453,ENST00000375541,6660,88
ENSG00000058453,ENST00000445545,3931,0
ENSG00000058453,ENST00000467715,614,0
ENSG00000058453,ENST00000467938,2515,0
ENSG00000058600,ENST00000299853,3690,167
ENSG00000058600,ENST00000359210,2469,143
ENSG00000058600,ENST00000418581,2529,149
ENSG00000058600,ENST00000563024,473,176
ENSG00000058600,ENST00000564209,2464,165
ENSG00000058600,ENST00000564883,560,230
ENSG00000058600,ENST00000565358,565,148
ENSG00000058600,ENST00000569757,662,391
ENSG00000058600,ENST00000615879,3655,235
ENSG00000058668,ENST00000341360,4658,397
ENSG00000058668,ENST00000356729,613,0
ENSG00000058668,ENST00000357681,8968,1123
ENSG00000058668,ENST00000367218,8918,897
ENSG00000058668,ENST00000458092,429,0
ENSG00000058673,ENST00000332127,5015,857
ENSG00000058673,ENST00000367210,5877,1722
ENSG00000058673,ENST00000367212,3004,540
ENSG00000058673,ENST00000367214,3451,997
ENSG00000058673,ENST00000432282,682,532
ENSG00000058673,ENST00000453771,1892,346
ENSG00000058673,ENST00000639812,11825,6792
ENSG00000058729,ENST00000283109,3909,56
ENSG00000058729,ENST00000508447,2149,31
ENSG00000058729,ENST00000511012,442,0
ENSG00000058729,ENST00000511293,603,0
ENSG00000058799,ENST00000072644,1821,354
ENSG00000058799,ENST00000371399,1503,585
ENSG00000058804,ENST00000371429,4552,35
ENSG00000058866,ENST00000265022,5802,537
ENSG00000058866,ENST00000344484,3445,291
ENSG00000058866,ENST00000382164,3152,260
ENSG00000058866,ENST00000437018,462,0
ENSG00000059122,ENST00000253928,5037,405
ENSG00000059122,ENST00000344592,2565,0
ENSG00000059122,ENST00000416288,4963,343
ENSG00000059122,ENST00000570425,721,580
ENSG00000059122,ENST00000571580,594,0
ENSG00000059122,ENST00000571983,404,0
ENSG00000059122,ENST00000573525,643,412
ENSG00000059122,ENST00000573564,1470,0
ENSG00000059122,ENST00000575679,757,0
ENSG00000059145,ENST00000248104,4320,595
ENSG00000059145,ENST00000301712,1431,60
ENSG00000059145,ENST00000389221,5116,29
ENSG00000059145,ENST00000397464,2180,390
ENSG00000059145,ENST00000402641,669,326
ENSG00000059145,ENST00000508903,3430,0
ENSG00000059145,ENST00000513783,582,354
ENSG00000059377,ENST00000336425,2185,389
ENSG00000059377,ENST00000411653,1792,127
ENSG00000059377,ENST00000416849,2505,538
ENSG00000059377,ENST00000425687,2080,489
ENSG00000059377,ENST00000438104,752,302
ENSG00000059377,ENST00000448866,1963,167
ENSG00000059377,ENST00000455353,1435,137
ENSG00000059377,ENST00000458722,2057,137
ENSG00000059377,ENST00000650822,2367,538
ENSG00000059377,ENST00000652056,1901,235
ENSG00000059378,ENST00000263549,3796,874
ENSG00000059378,ENST00000484111,535,0
ENSG00000059378,ENST00000489809,915,0
ENSG00000059573,ENST00000371221,3337,138
ENSG00000059573,ENST00000371224,3352,143
ENSG00000059588,ENST00000040877,5206,76
ENSG00000059691,ENST00000263985,2369,25
ENSG00000059691,ENST00000508611,605,8
ENSG00000059691,ENST00000512306,1519,3
ENSG00000059691,ENST00000515812,1893,17
ENSG00000059728,ENST00000264444,5549,222
ENSG00000059728,ENST00000435990,860,315
ENSG00000059728,ENST00000540449,5580,290
ENSG00000059758,ENST00000261211,4036,483
ENSG00000059758,ENST00000542666,1769,130
ENSG00000059758,ENST00000543119,2442,524
ENSG00000059758,ENST00000548734,556,168
ENSG00000059758,ENST00000551816,626,89
ENSG00000059758,ENST00000552262,566,301
ENSG00000059758,ENST00000552496,583,100
ENSG00000059769,ENST00000313525,2280,74
ENSG00000059804,ENST00000075120,3827,153
ENSG00000059804,ENST00000544291,577,152
ENSG00000059915,ENST00000020673,3824,168
ENSG00000059915,ENST00000406432,3861,203
ENSG00000059915,ENST00000461698,629,198
ENSG00000059915,ENST00000611678,3382,861
ENSG00000060069,ENST00000075430,3538,102
ENSG00000060069,ENST00000299543,3380,131
ENSG00000060069,ENST00000590635,489,253
ENSG00000060069,ENST00000591598,3228,0
ENSG00000060069,ENST00000613122,5866,147
ENSG00000060138,ENST00000228251,1931,212
ENSG00000060138,ENST00000279550,1708,196
ENSG00000060138,ENST00000544622,685,0
ENSG00000060140,ENST00000075503,2771,281
ENSG00000060140,ENST00000535345,520,324
ENSG00000060140,ENST00000538867,586,337
ENSG00000060140,ENST00000541561,543,421
ENSG00000060140,ENST00000542562,582,320
ENSG00000060140,ENST00000542924,249,0
ENSG00000060237,ENST00000315939,10796,987
ENSG00000060237,ENST00000340908,11208,643
ENSG00000060237,ENST00000447667,1902,510
ENSG00000060237,ENST00000530271,11804,643
ENSG00000060237,ENST00000534872,584,0
ENSG00000060237,ENST00000535572,9886,973
ENSG00000060237,ENST00000535698,736,0
ENSG00000060237,ENST00000537687,11232,643
ENSG00000060237,ENST00000543065,201,0
ENSG00000060237,ENST00000544559,226,0
ENSG00000060237,ENST00000544965,653,0
ENSG00000060237,ENST00000545285,528,0
ENSG00000060237,ENST00000574564,1401,36
ENSG00000060237,ENST00000574679,722,0
ENSG00000060339,ENST00000265872,4658,94
ENSG00000060339,ENST00000494903,570,285
ENSG00000060339,ENST00000536012,2447,508
ENSG00000060339,ENST00000536391,552,195
ENSG00000060339,ENST00000538031,754,241
ENSG00000060339,ENST00000539539,3224,94
ENSG00000060339,ENST00000543225,2407,91
ENSG00000060339,ENST00000543706,869,0
ENSG00000060339,ENST00000543719,3521,113
ENSG00000060339,ENST00000630771,4540,189
ENSG00000060491,ENST00000290291,2410,25
ENSG00000060491,ENST00000370461,4506,2277
ENSG00000060491,ENST00000450048,553,270
ENSG00000060491,ENST00000621591,1194,7
ENSG00000060558,ENST00000262958,2133,258
ENSG00000060566,ENST00000078445,2588,117
ENSG00000060566,ENST00000595923,1491,108
ENSG00000060566,ENST00000602147,1382,80
ENSG00000060566,ENST00000602257,1475,80
ENSG00000060642,ENST00000078527,2367,331
ENSG00000060642,ENST00000374145,2713,682
ENSG00000060642,ENST00000430292,608,392
ENSG00000060642,ENST00000431541,716,354
ENSG00000060642,ENST00000455364,707,160
ENSG00000060656,ENST00000345512,4470,129
ENSG00000060656,ENST00000373779,5573,123
ENSG00000060656,ENST00000428026,5550,96
ENSG00000060656,ENST00000460170,5337,6
ENSG00000060688,ENST00000263694,1615,37
ENSG00000060688,ENST00000373720,1087,341
ENSG00000060709,ENST00000261655,6321,164
ENSG00000060709,ENST00000541840,766,408
ENSG00000060709,ENST00000643940,5594,321
ENSG00000060709,ENST00000644209,2436,3
ENSG00000060718,ENST00000353414,7173,318
ENSG00000060718,ENST00000358392,7327,318
ENSG00000060718,ENST00000370096,7311,344
ENSG00000060718,ENST00000427239,1709,0
ENSG00000060718,ENST00000447608,776,0
ENSG00000060718,ENST00000461720,2790,307
ENSG00000060718,ENST00000512756,5442,301
ENSG00000060718,ENST00000644186,3151,344
ENSG00000060718,ENST00000645458,2442,177
ENSG00000060718,ENST00000647280,2858,344
ENSG00000060749,ENST00000399302,9271,267
ENSG00000060749,ENST00000524678,2416,0
ENSG00000060749,ENST00000527250,448,0
ENSG00000060749,ENST00000650167,9693,306
ENSG00000060762,ENST00000341756,976,265
ENSG00000060762,ENST00000360961,904,64
ENSG00000060762,ENST00000621630,977,137
ENSG00000060762,ENST00000621685,1192,481
ENSG00000060971,ENST00000301810,1540,207
ENSG00000060971,ENST00000333167,1699,92
ENSG00000060971,ENST00000421218,869,0
ENSG00000060971,ENST00000450296,1570,90
ENSG00000060971,ENST00000452171,927,0
ENSG00000060971,ENST00000625927,1760,207
ENSG00000060971,ENST00000627515,1862,207
ENSG00000060982,ENST00000261192,9314,169
ENSG00000060982,ENST00000342945,4319,154
ENSG00000060982,ENST00000538118,4694,331
ENSG00000060982,ENST00000539282,1811,87
ENSG00000060982,ENST00000539780,1360,111
ENSG00000060982,ENST00000546285,549,117
ENSG00000061273,ENST00000080059,4213,118
ENSG00000061273,ENST00000354334,4065,81
ENSG00000061273,ENST00000380610,3261,7
ENSG00000061273,ENST00000417107,569,335
ENSG00000061273,ENST00000417902,576,176
ENSG00000061273,ENST00000421231,583,169
ENSG00000061273,ENST00000422254,593,169
ENSG00000061273,ENST00000427332,3016,157
ENSG00000061273,ENST00000430670,914,90
ENSG00000061273,ENST00000433685,402,138
ENSG00000061273,ENST00000434070,645,185
ENSG00000061273,ENST00000440293,580,101
ENSG00000061273,ENST00000445237,364,210
ENSG00000061273,ENST00000447463,555,95
ENSG00000061273,ENST00000450805,579,241
ENSG00000061273,ENST00000548080,1479,0
ENSG00000061273,ENST00000552960,3216,101
ENSG00000061337,ENST00000265801,5459,111
ENSG00000061337,ENST00000381569,5706,358
ENSG00000061337,ENST00000522290,1614,0
ENSG00000061337,ENST00000616228,231,0
ENSG00000061455,ENST00000407847,9147,294
ENSG00000061492,ENST00000398754,1498,5
ENSG00000061492,ENST00000504809,1193,113
ENSG00000061492,ENST00000506684,1543,236
ENSG00000061656,ENST00000374273,1453,112
ENSG00000061656,ENST00000430878,453,0
ENSG00000061656,ENST00000454819,827,183
ENSG00000061676,ENST00000360982,4989,759
ENSG00000061676,ENST00000361354,20332,358
ENSG00000061794,ENST00000081029,1829,12
ENSG00000061794,ENST00000538315,1715,9
ENSG00000061794,ENST00000542791,466,0
ENSG00000061918,ENST00000264424,3124,82
ENSG00000061918,ENST00000502959,2255,120
ENSG00000061918,ENST00000503520,1951,51
ENSG00000061918,ENST00000505154,2316,279
ENSG00000061918,ENST00000505764,2456,327
ENSG00000061918,ENST00000507146,2709,500
ENSG00000061918,ENST00000513437,2355,284
ENSG00000061918,ENST00000652626,3466,145
ENSG00000061936,ENST00000261674,3246,141
ENSG00000061936,ENST00000537164,961,0
ENSG00000061936,ENST00000541286,3219,93
ENSG00000061938,ENST00000333602,4476,543
ENSG00000061938,ENST00000381916,4222,145
ENSG00000061938,ENST00000428187,3123,0
ENSG00000061938,ENST00000439230,2331,57
ENSG00000061987,ENST00000393629,5612,360
ENSG00000061987,ENST00000393630,13263,382
ENSG00000061987,ENST00000546600,6130,386
ENSG00000061987,ENST00000552115,3760,359
ENSG00000061987,ENST00000552738,5543,360
ENSG00000061987,ENST00000641654,10382,391
ENSG00000062038,ENST00000264012,4452,70
ENSG00000062038,ENST00000429102,3611,387
ENSG00000062038,ENST00000568292,570,0
ENSG00000062038,ENST00000569080,291,0
ENSG00000062096,ENST00000359361,1991,68
ENSG00000062096,ENST00000381127,2164,221
ENSG00000062194,ENST00000264779,1786,10
ENSG00000062194,ENST00000424459,4683,1274
ENSG00000062194,ENST00000506184,4506,1163
ENSG00000062194,ENST00000511209,2243,512
ENSG00000062194,ENST00000514387,3310,1566
ENSG00000062282,ENST00000228027,2407,214
ENSG00000062282,ENST00000376262,2324,259
ENSG00000062282,ENST00000603276,747,267
ENSG00000062282,ENST00000604733,885,0
ENSG00000062282,ENST00000604935,618,281
ENSG00000062282,ENST00000605099,584,244
ENSG00000062370,ENST00000337401,3321,89
ENSG00000062370,ENST00000354340,3654,52
ENSG00000062370,ENST00000587909,569,116
ENSG00000062370,ENST00000588057,558,120
ENSG00000062370,ENST00000590687,577,128
ENSG00000062485,ENST00000351328,2915,129
ENSG00000062485,ENST00000542324,1893,255
ENSG00000062485,ENST00000546930,568,129
ENSG00000062485,ENST00000547298,656,303
ENSG00000062485,ENST00000548041,561,114
ENSG00000062485,ENST00000548567,3057,471
ENSG00000062485,ENST00000548746,551,0
ENSG00000062485,ENST00000549221,553,132
ENSG00000062485,ENST00000550159,646,404
ENSG00000062485,ENST00000550655,589,53
ENSG00000062485,ENST00000550734,747,313
ENSG00000062485,ENST00000551137,903,559
ENSG00000062485,ENST00000551253,676,254
ENSG00000062485,ENST00000551430,751,551
ENSG00000062485,ENST00000551473,797,435
ENSG00000062485,ENST00000551936,744,310
ENSG00000062485,ENST00000551968,542,115
ENSG00000062485,ENST00000552688,580,107
ENSG00000062524,ENST00000263800,3072,118
ENSG00000062524,ENST00000355166,2940,170
ENSG00000062524,ENST00000453182,2412,178
ENSG00000062524,ENST00000561619,1821,87
ENSG00000062582,ENST00000317534,667,22
ENSG00000062582,ENST00000418740,743,387
ENSG00000062598,ENST00000290246,3666,193
ENSG00000062598,ENST00000352077,2157,0
ENSG00000062598,ENST00000372176,3678,469
ENSG00000062598,ENST00000396391,3574,106
ENSG00000062598,ENST00000425546,1344,0
ENSG00000062598,ENST00000450812,1168,153
ENSG00000062598,ENST00000452857,2158,0
ENSG00000062650,ENST00000263070,5987,2492
ENSG00000062650,ENST00000298767,6310,450
ENSG00000062650,ENST00000372075,1799,0
ENSG00000062650,ENST00000618527,6152,293
ENSG00000062716,ENST00000262291,3686,121
ENSG00000062716,ENST00000587259,606,329
ENSG00000062716,ENST00000587945,583,449
ENSG00000062716,ENST00000589823,580,79
ENSG00000062716,ENST00000591315,800,386
ENSG00000062716,ENST00000591877,791,0
ENSG00000062716,ENST00000592106,341,107
ENSG00000062725,ENST00000083182,6492,311
ENSG00000062725,ENST00000585368,447,76
ENSG00000062822,ENST00000440232,3444,53
ENSG00000062822,ENST00000593407,867,0
ENSG00000062822,ENST00000593887,695,379
ENSG00000062822,ENST00000593981,873,0
ENSG00000062822,ENST00000595904,3514,45
ENSG00000062822,ENST00000596425,563,0
ENSG00000062822,ENST00000599857,3437,44
ENSG00000062822,ENST00000601098,783,176
ENSG00000062822,ENST00000613923,3517,52
ENSG00000062822,ENST00000644560,1340,0
ENSG00000063015,ENST00000317338,4471,429
ENSG00000063015,ENST00000335960,4195,179
ENSG00000063015,ENST00000360295,4306,276
ENSG00000063015,ENST00000442608,3805,44
ENSG00000063015,ENST00000535262,807,0
ENSG00000063015,ENST00000539265,601,0
ENSG00000063015,ENST00000540632,3804,0
ENSG00000063015,ENST00000585644,575,405
ENSG00000063046,ENST00000262056,4148,326
ENSG00000063046,ENST00000416762,1985,27
ENSG00000063046,ENST00000420463,1936,28
ENSG00000063046,ENST00000549481,1097,16
ENSG00000063046,ENST00000551002,537,28
ENSG00000063046,ENST00000552490,841,15
ENSG00000063127,ENST00000335875,2938,242
ENSG00000063127,ENST00000454748,2983,202
ENSG00000063127,ENST00000594180,453,0
ENSG00000063127,ENST00000594917,410,0
ENSG00000063127,ENST00000597969,642,0
ENSG00000063127,ENST00000598828,794,304
ENSG00000063169,ENST00000396720,5739,194
ENSG00000063169,ENST00000594866,532,153
ENSG00000063169,ENST00000614245,5697,363
ENSG00000063176,ENST00000245222,2963,366
ENSG00000063176,ENST00000340932,2492,512
ENSG00000063176,ENST00000593308,713,497
ENSG00000063176,ENST00000598088,2866,269
ENSG00000063176,ENST00000599029,3085,991
ENSG00000063176,ENST00000599748,2683,194
ENSG00000063176,ENST00000600537,2136,205
ENSG00000063176,ENST00000601704,565,166
ENSG00000063176,ENST00000601712,1394,256
ENSG00000063177,ENST00000084795,612,0
ENSG00000063177,ENST00000546623,541,0
ENSG00000063177,ENST00000549273,1036,34
ENSG00000063177,ENST00000549920,643,35
ENSG00000063177,ENST00000550645,463,20
ENSG00000063177,ENST00000550973,1111,721
ENSG00000063177,ENST00000552588,559,38
ENSG00000063180,ENST00000084798,1715,555
ENSG00000063180,ENST00000596080,498,0
ENSG00000063241,ENST00000085068,1122,137
ENSG00000063241,ENST00000425675,1075,134
ENSG00000063241,ENST00000438389,1566,835
ENSG00000063241,ENST00000587226,854,318
ENSG00000063241,ENST00000589080,763,239
ENSG00000063244,ENST00000308924,1698,40
ENSG00000063244,ENST00000450554,3022,959
ENSG00000063244,ENST00000590551,1104,9
ENSG00000063245,ENST00000085079,2355,292
ENSG00000063245,ENST00000270460,16219,311
ENSG00000063245,ENST00000411543,2621,547
ENSG00000063245,ENST00000589704,250,0
ENSG00000063322,ENST00000315588,3653,112
ENSG00000063322,ENST00000594368,1471,30
ENSG00000063322,ENST00000596297,636,11
ENSG00000063322,ENST00000615911,3565,37
ENSG00000063438,ENST00000504625,435,191
ENSG00000063438,ENST00000506456,2350,400
ENSG00000063438,ENST00000510400,576,103
ENSG00000063438,ENST00000511487,646,0
ENSG00000063438,ENST00000514523,563,526
ENSG00000063438,ENST00000515206,462,33
ENSG00000063438,ENST00000652417,574,37
ENSG00000063515,ENST00000086933,1033,0
ENSG00000063587,ENST00000370249,6305,267
ENSG00000063587,ENST00000370251,6320,177
ENSG00000063587,ENST00000650114,6418,177
ENSG00000063601,ENST00000370390,2755,157
ENSG00000063601,ENST00000429965,564,301
ENSG00000063601,ENST00000434699,549,288
ENSG00000063601,ENST00000436701,448,0
ENSG00000063601,ENST00000438018,397,0
ENSG00000063601,ENST00000439546,573,303
ENSG00000063601,ENST00000445323,4536,135
ENSG00000063601,ENST00000490316,713,152
ENSG00000063601,ENST00000493995,700,259
ENSG00000063601,ENST00000542156,1227,135
ENSG00000063660,ENST00000264039,3719,256
ENSG00000063660,ENST00000420138,1835,334
ENSG00000063660,ENST00000425056,1085,203
ENSG00000063660,ENST00000426280,636,167
ENSG00000063660,ENST00000427506,573,86
ENSG00000063660,ENST00000455111,841,0
ENSG00000063761,ENST00000238561,3268,73
ENSG00000063761,ENST00000341211,1972,43
ENSG00000063761,ENST00000557501,844,47
ENSG00000063854,ENST00000397353,1257,294
ENSG00000063854,ENST00000397356,2619,38
ENSG00000063854,ENST00000455446,1276,47
ENSG00000063854,ENST00000564445,864,0
ENSG00000063854,ENST00000566644,612,0
ENSG00000063854,ENST00000566709,1291,285
ENSG00000063854,ENST00000569339,820,340
ENSG00000063978,ENST00000314289,2921,310
ENSG00000063978,ENST00000502316,855,290
ENSG00000063978,ENST00000503659,558,543
ENSG00000063978,ENST00000504224,560,356
ENSG00000063978,ENST00000506706,2098,870
ENSG00000063978,ENST00000507247,616,311
ENSG00000063978,ENST00000509258,893,310
ENSG00000063978,ENST00000511600,4123,1515
ENSG00000063978,ENST00000511859,1373,276
ENSG00000063978,ENST00000513450,416,252
ENSG00000063978,ENST00000541204,2796,348
ENSG00000064012,ENST00000264274,2540,235
ENSG00000064012,ENST00000264275,1906,280
ENSG00000064012,ENST00000323492,2650,140
ENSG00000064012,ENST00000358485,2930,196
ENSG00000064012,ENST00000392258,1060,240
ENSG00000064012,ENST00000392263,1630,235
ENSG00000064012,ENST00000392266,1283,90
ENSG00000064012,ENST00000413726,658,63
ENSG00000064012,ENST00000424461,308,0
ENSG00000064012,ENST00000429881,717,368
ENSG00000064012,ENST00000432109,1629,189
ENSG00000064012,ENST00000440732,592,218
ENSG00000064012,ENST00000444430,1275,0
ENSG00000064012,ENST00000447616,707,79
ENSG00000064012,ENST00000450491,686,238
ENSG00000064042,ENST00000313860,6165,54
ENSG00000064042,ENST00000381753,5705,173
ENSG00000064042,ENST00000396595,5740,173
ENSG00000064042,ENST00000446625,789,409
ENSG00000064042,ENST00000503057,7697,434
ENSG00000064042,ENST00000508466,3051,0
ENSG00000064042,ENST00000508501,5054,56
ENSG00000064042,ENST00000509277,3474,366
ENSG00000064042,ENST00000509454,1506,173
ENSG00000064042,ENST00000509638,1570,616
ENSG00000064042,ENST00000511424,551,473
ENSG00000064042,ENST00000511496,3439,386
ENSG00000064042,ENST00000512632,4792,34
ENSG00000064042,ENST00000512820,5071,26
ENSG00000064042,ENST00000512946,5057,56
ENSG00000064042,ENST00000513024,5129,578
ENSG00000064042,ENST00000514096,3543,220
ENSG00000064102,ENST00000261191,2634,197
ENSG00000064102,ENST00000536232,460,0
ENSG00000064102,ENST00000537336,560,70
ENSG00000064102,ENST00000538155,1378,0
ENSG00000064102,ENST00000538727,552,180
ENSG00000064102,ENST00000544548,875,200
ENSG00000064115,ENST00000343028,4315,216
ENSG00000064115,ENST00000512808,623,277
ENSG00000064115,ENST00000535423,537,426
ENSG00000064115,ENST00000535819,788,379
ENSG00000064115,ENST00000537406,244,0
ENSG00000064115,ENST00000539741,573,313
ENSG00000064115,ENST00000543088,601,401
ENSG00000064115,ENST00000543655,568,159
ENSG00000064115,ENST00000543803,577,191
ENSG00000064115,ENST00000545303,541,0
ENSG00000064115,ENST00000545344,666,0
ENSG00000064115,ENST00000545600,579,230
ENSG00000064195,ENST00000434704,2602,226
ENSG00000064195,ENST00000512495,834,148
ENSG00000064199,ENST00000227135,853,182
ENSG00000064199,ENST00000532692,4949,1421
ENSG00000064201,ENST00000182290,1318,137
ENSG00000064201,ENST00000381117,798,0
ENSG00000064201,ENST00000381121,999,0
ENSG00000064201,ENST00000451520,1236,88
ENSG00000064201,ENST00000612299,1301,227
ENSG00000064205,ENST00000190983,1403,146
ENSG00000064205,ENST00000372865,1518,508
ENSG00000064205,ENST00000372868,1600,343
ENSG00000064218,ENST00000190165,2493,347
ENSG00000064218,ENST00000417254,497,161
ENSG00000064225,ENST00000265261,3362,636
ENSG00000064225,ENST00000394162,3571,491
ENSG00000064225,ENST00000460774,582,279
ENSG00000064225,ENST00000468553,715,126
ENSG00000064225,ENST00000477574,489,126
ENSG00000064225,ENST00000483910,1886,289
ENSG00000064225,ENST00000485145,700,227
ENSG00000064225,ENST00000485391,767,111
ENSG00000064225,ENST00000486334,750,55
ENSG00000064225,ENST00000492254,809,21
ENSG00000064225,ENST00000497008,564,69
ENSG00000064225,ENST00000613264,3399,160
ENSG00000064270,ENST00000262429,3376,89
ENSG00000064270,ENST00000416219,3472,89
ENSG00000064300,ENST00000172229,3408,125
ENSG00000064300,ENST00000504201,1840,475
ENSG00000064300,ENST00000509200,703,690
ENSG00000064309,ENST00000263577,4186,128
ENSG00000064309,ENST00000392693,9138,128
ENSG00000064309,ENST00000527967,722,294
ENSG00000064309,ENST00000531586,624,128
ENSG00000064309,ENST00000531738,5803,387
ENSG00000064309,ENST00000534661,1948,0
ENSG00000064309,ENST00000534818,459,125
ENSG00000064313,ENST00000378164,5027,277
ENSG00000064313,ENST00000523904,855,0
ENSG00000064313,ENST00000529653,1237,0
ENSG00000064393,ENST00000342645,2937,0
ENSG00000064393,ENST00000406875,15329,375
ENSG00000064393,ENST00000428878,3969,155
ENSG00000064419,ENST00000265388,4153,144
ENSG00000064419,ENST00000471166,3019,113
ENSG00000064419,ENST00000471234,3283,374
ENSG00000064419,ENST00000482320,3585,682
ENSG00000064419,ENST00000627585,4514,403
ENSG00000064489,ENST00000444486,1492,267
ENSG00000064489,ENST00000514819,1406,147
ENSG00000064490,ENST00000303088,1376,446
ENSG00000064490,ENST00000392324,1059,198
ENSG00000064490,ENST00000407360,1212,346
ENSG00000064490,ENST00000421262,856,606
ENSG00000064490,ENST00000456252,1325,461
ENSG00000064490,ENST00000535017,546,0
ENSG00000064490,ENST00000536253,374,0
ENSG00000064490,ENST00000540981,832,268
ENSG00000064490,ENST00000544923,288,0
ENSG00000064490,ENST00000593273,865,430
ENSG00000064545,ENST00000162044,1820,65
ENSG00000064545,ENST00000450333,1930,38
ENSG00000064545,ENST00000587096,1065,119
ENSG00000064545,ENST00000587583,1654,19
ENSG00000064545,ENST00000587915,540,105
ENSG00000064545,ENST00000587925,582,0
ENSG00000064545,ENST00000592369,528,344
ENSG00000064547,ENST00000407877,1786,129
ENSG00000064547,ENST00000542587,2546,903
ENSG00000064547,ENST00000586703,1823,179
ENSG00000064547,ENST00000588233,558,334
ENSG00000064547,ENST00000588461,609,548
ENSG00000064547,ENST00000591042,585,344
ENSG00000064547,ENST00000592061,480,404
ENSG00000064601,ENST00000191018,1898,85
ENSG00000064601,ENST00000354880,1820,4
ENSG00000064601,ENST00000372459,1972,193
ENSG00000064601,ENST00000372484,2149,282
ENSG00000064601,ENST00000419493,606,0
ENSG00000064601,ENST00000607482,403,74
ENSG00000064601,ENST00000646241,1858,45
ENSG00000064607,ENST00000337018,3640,134
ENSG00000064607,ENST00000452918,6189,92
ENSG00000064607,ENST00000594445,732,398
ENSG00000064607,ENST00000600377,4752,20
ENSG00000064607,ENST00000601879,5546,298
ENSG00000064651,ENST00000262461,6874,189
ENSG00000064651,ENST00000343225,5509,107
ENSG00000064651,ENST00000628403,3617,164
ENSG00000064652,ENST00000261369,1987,21
ENSG00000064652,ENST00000395451,1050,29
ENSG00000064652,ENST00000506996,588,8
ENSG00000064652,ENST00000513881,1563,116
ENSG00000064655,ENST00000317304,1540,10
ENSG00000064655,ENST00000327619,2483,155
ENSG00000064655,ENST00000357410,2465,374
ENSG00000064655,ENST00000458636,592,0
ENSG00000064655,ENST00000497062,2384,128
ENSG00000064655,ENST00000611592,2612,374
ENSG00000064666,ENST00000263097,2149,54
ENSG00000064666,ENST00000348419,2033,52
ENSG00000064666,ENST00000562015,563,363
ENSG00000064666,ENST00000562075,623,160
ENSG00000064666,ENST00000562958,2194,33
ENSG00000064666,ENST00000565096,2109,44
ENSG00000064666,ENST00000566695,828,254
ENSG00000064666,ENST00000568865,1492,31
ENSG00000064666,ENST00000606983,537,0
ENSG00000064666,ENST00000607102,307,0
ENSG00000064687,ENST00000263094,6816,231
ENSG00000064687,ENST00000433129,6704,116
ENSG00000064687,ENST00000435683,6211,37
ENSG00000064687,ENST00000524850,576,84
ENSG00000064687,ENST00000525073,1918,0
ENSG00000064687,ENST00000531467,569,160
ENSG00000064687,ENST00000611490,343,233
ENSG00000064687,ENST00000612569,876,0
ENSG00000064692,ENST00000261367,4986,1428
ENSG00000064692,ENST00000261368,3577,94
ENSG00000064692,ENST00000379538,2588,252
ENSG00000064692,ENST00000414317,1591,0
ENSG00000064692,ENST00000504884,1885,0
ENSG00000064692,ENST00000506272,586,104
ENSG00000064692,ENST00000508681,420,125
ENSG00000064692,ENST00000509154,2807,233
ENSG00000064692,ENST00000509652,559,517
ENSG00000064692,ENST00000514467,723,318
ENSG00000064692,ENST00000514497,468,265
ENSG00000064692,ENST00000542191,2729,206
ENSG00000064703,ENST00000369702,3600,24
ENSG00000064703,ENST00000475700,4332,2358
ENSG00000064726,ENST00000261721,3297,203
ENSG00000064726,ENST00000379403,1467,0
ENSG00000064763,ENST00000182377,2095,268
ENSG00000064763,ENST00000536681,3538,168
ENSG00000064763,ENST00000547116,1787,252
ENSG00000064763,ENST00000547759,545,0
ENSG00000064763,ENST00000551193,425,0
ENSG00000064763,ENST00000551451,539,407
ENSG00000064787,ENST00000371435,3020,118
ENSG00000064787,ENST00000395961,3303,167
ENSG00000064787,ENST00000422805,882,0
ENSG00000064787,ENST00000448484,6112,0
ENSG00000064835,ENST00000344265,1149,42
ENSG00000064835,ENST00000350375,1491,125
ENSG00000064835,ENST00000560656,647,0
ENSG00000064835,ENST00000561167,650,0
ENSG00000064886,ENST00000369744,1489,120
ENSG00000064886,ENST00000369748,1416,17
ENSG00000064886,ENST00000445067,2169,771
ENSG00000064886,ENST00000466741,1518,357
ENSG00000064886,ENST00000467038,732,296
ENSG00000064886,ENST00000472825,339,0
ENSG00000064886,ENST00000474304,600,52
ENSG00000064886,ENST00000477185,757,249
ENSG00000064886,ENST00000486561,914,309
ENSG00000064886,ENST00000497220,778,0
ENSG00000064886,ENST00000497587,589,221
ENSG00000064886,ENST00000524472,1435,229
ENSG00000064886,ENST00000528451,946,284
ENSG00000064886,ENST00000533831,482,0
ENSG00000064932,ENST00000361757,4906,223
ENSG00000064932,ENST00000438103,4537,24
ENSG00000064932,ENST00000587024,4861,211
ENSG00000064932,ENST00000587655,914,579
ENSG00000064932,ENST00000590176,561,177
ENSG00000064932,ENST00000590998,562,177
ENSG00000064933,ENST00000374826,948,106
ENSG00000064933,ENST00000409593,1668,0
ENSG00000064933,ENST00000409823,2795,113
ENSG00000064933,ENST00000409985,1882,164
ENSG00000064933,ENST00000418224,3018,529
ENSG00000064933,ENST00000420421,331,110
ENSG00000064933,ENST00000424307,2153,20
ENSG00000064933,ENST00000424766,831,248
ENSG00000064933,ENST00000432292,3234,771
ENSG00000064933,ENST00000441310,3225,233
ENSG00000064933,ENST00000446877,560,428
ENSG00000064933,ENST00000447232,2576,70
ENSG00000064933,ENST00000452382,881,83
ENSG00000064933,ENST00000618056,1468,529
ENSG00000064933,ENST00000624204,3417,954
ENSG00000064933,ENST00000639501,2506,529
ENSG00000064961,ENST00000262949,886,27
ENSG00000064961,ENST00000333651,1585,69
ENSG00000064961,ENST00000416526,711,66
ENSG00000064961,ENST00000417382,561,65
ENSG00000064961,ENST00000453933,759,333
ENSG00000064961,ENST00000585900,741,0
ENSG00000064989,ENST00000392370,6112,506
ENSG00000064989,ENST00000409998,5223,782
ENSG00000064989,ENST00000410068,1984,341
ENSG00000064989,ENST00000410102,591,478
ENSG00000064989,ENST00000447403,642,409
ENSG00000064995,ENST00000361288,1580,132
ENSG00000064995,ENST00000420584,1465,114
ENSG00000064995,ENST00000650109,1945,70
ENSG00000064999,ENST00000360359,6350,148
ENSG00000064999,ENST00000649117,5615,138
ENSG00000064999,ENST00000650178,1454,89
ENSG00000065000,ENST00000345016,4870,223
ENSG00000065000,ENST00000355272,5034,207
ENSG00000065000,ENST00000586370,1686,0
ENSG00000065000,ENST00000589369,618,0
ENSG00000065000,ENST00000643010,1510,215
ENSG00000065000,ENST00000643116,5065,232
ENSG00000065000,ENST00000644728,4015,0
ENSG00000065029,ENST00000339411,2447,164
ENSG00000065029,ENST00000373953,2653,203
ENSG00000065029,ENST00000469195,1373,353
ENSG00000065029,ENST00000498555,613,0
ENSG00000065054,ENST00000424542,2160,104
ENSG00000065054,ENST00000432365,1564,78
ENSG00000065054,ENST00000561844,738,0
ENSG00000065054,ENST00000563587,1037,160
ENSG00000065054,ENST00000565855,759,88
ENSG00000065054,ENST00000566198,1199,81
ENSG00000065054,ENST00000567504,578,125
ENSG00000065057,ENST00000219066,1067,19
ENSG00000065057,ENST00000566380,814,0
ENSG00000065057,ENST00000651522,733,0
ENSG00000065057,ENST00000651570,1035,11
ENSG00000065057,ENST00000651583,802,0
ENSG00000065060,ENST00000192788,9567,168
ENSG00000065060,ENST00000452449,4706,236
ENSG00000065135,ENST00000369851,27173,106
ENSG00000065150,ENST00000261574,6001,180
ENSG00000065150,ENST00000357602,4335,374
ENSG00000065150,ENST00000403772,547,0
ENSG00000065150,ENST00000421861,564,298
ENSG00000065150,ENST00000460070,544,171
ENSG00000065150,ENST00000463157,493,283
ENSG00000065150,ENST00000469360,3505,0
ENSG00000065150,ENST00000471898,556,333
ENSG00000065150,ENST00000475420,883,371
ENSG00000065150,ENST00000480611,591,293
ENSG00000065150,ENST00000481455,555,250
ENSG00000065150,ENST00000481689,568,326
ENSG00000065150,ENST00000485433,524,352
ENSG00000065150,ENST00000489058,530,426
ENSG00000065150,ENST00000490680,3419,65
ENSG00000065150,ENST00000493281,544,406
ENSG00000065150,ENST00000496368,542,302
ENSG00000065150,ENST00000631030,192,0
ENSG00000065150,ENST00000651721,6003,234
ENSG00000065154,ENST00000368845,2048,93
ENSG00000065154,ENST00000539214,1864,319
ENSG00000065183,ENST00000349139,10004,76
ENSG00000065183,ENST00000369441,1035,95
ENSG00000065243,ENST00000316005,2632,359
ENSG00000065243,ENST00000370513,2890,8
ENSG00000065243,ENST00000370521,6070,308
ENSG00000065243,ENST00000436111,632,0
ENSG00000065243,ENST00000449189,342,0
ENSG00000065268,ENST00000251289,1501,0
ENSG00000065268,ENST00000585809,1608,83
ENSG00000065268,ENST00000587001,1465,22
ENSG00000065268,ENST00000591997,577,0
ENSG00000065268,ENST00000607440,1397,0
ENSG00000065308,ENST00000182527,7047,145
ENSG00000065320,ENST00000173229,5986,139
ENSG00000065320,ENST00000436734,700,0
ENSG00000065325,ENST00000262441,4196,140
ENSG00000065325,ENST00000304773,523,168
ENSG00000065325,ENST00000574745,1882,431
ENSG00000065328,ENST00000378694,4587,75
ENSG00000065328,ENST00000378714,4547,128
ENSG00000065328,ENST00000479669,469,261
ENSG00000065328,ENST00000484800,3157,103
ENSG00000065357,ENST00000331886,2727,264
ENSG00000065357,ENST00000394147,2770,309
ENSG00000065357,ENST00000432422,591,242
ENSG00000065357,ENST00000546878,556,382
ENSG00000065357,ENST00000547015,542,478
ENSG00000065357,ENST00000549368,567,125
ENSG00000065357,ENST00000549629,548,264
ENSG00000065357,ENST00000551156,2671,204
ENSG00000065357,ENST00000551707,605,206
ENSG00000065357,ENST00000552903,607,0
ENSG00000065357,ENST00000553783,564,242
ENSG00000065357,ENST00000555025,548,416
ENSG00000065357,ENST00000555090,569,437
ENSG00000065357,ENST00000555218,1900,264
ENSG00000065357,ENST00000556001,497,97
ENSG00000065357,ENST00000557080,505,373
ENSG00000065361,ENST00000267101,5919,440
ENSG00000065361,ENST00000411731,1027,164
ENSG00000065361,ENST00000415288,4353,220
ENSG00000065361,ENST00000549061,560,211
ENSG00000065361,ENST00000549282,561,182
ENSG00000065361,ENST00000549672,676,331
ENSG00000065361,ENST00000549832,3289,456
ENSG00000065361,ENST00000550070,2729,0
ENSG00000065361,ENST00000550828,266,0
ENSG00000065361,ENST00000553131,3237,734
ENSG00000065361,ENST00000643266,237,180
ENSG00000065371,ENST00000184183,1614,341
ENSG00000065371,ENST00000405845,1007,228
ENSG00000065371,ENST00000459660,1909,102
ENSG00000065371,ENST00000460743,727,378
ENSG00000065371,ENST00000467907,683,294
ENSG00000065371,ENST00000479867,2056,249
ENSG00000065371,ENST00000484329,566,389
ENSG00000065371,ENST00000495093,1376,311
ENSG00000065371,ENST00000496145,548,315
ENSG00000065371,ENST00000620893,1006,246
ENSG00000065413,ENST00000282272,6087,176
ENSG00000065413,ENST00000328737,3686,77
ENSG00000065413,ENST00000409153,2724,183
ENSG00000065413,ENST00000409919,1622,183
ENSG00000065413,ENST00000422886,949,0
ENSG00000065413,ENST00000424317,2798,0
ENSG00000065413,ENST00000443014,326,97
ENSG00000065413,ENST00000647377,7218,42
ENSG00000065427,ENST00000302445,2005,40
ENSG00000065427,ENST00000319410,2421,122
ENSG00000065427,ENST00000566772,644,0
ENSG00000065427,ENST00000568378,459,81
ENSG00000065427,ENST00000568682,870,562
ENSG00000065427,ENST00000570215,994,226
ENSG00000065457,ENST00000307921,1869,146
ENSG00000065457,ENST00000562374,582,551
ENSG00000065457,ENST00000564657,731,402
ENSG00000065457,ENST00000566450,501,0
ENSG00000065457,ENST00000567281,547,65
ENSG00000065457,ENST00000568510,459,0
ENSG00000065485,ENST00000316218,1844,140
ENSG00000065485,ENST00000484644,667,474
ENSG00000065491,ENST00000373491,3462,146
ENSG00000065518,ENST00000184266,651,24
ENSG00000065518,ENST00000485064,1426,32
ENSG00000065518,ENST00000492739,309,13
ENSG00000065526,ENST00000375759,12385,361
ENSG00000065526,ENST00000438066,1733,613
ENSG00000065526,ENST00000442985,891,0
ENSG00000065534,ENST00000346322,5892,294
ENSG00000065534,ENST00000354792,7531,186
ENSG00000065534,ENST00000359169,7585,186
ENSG00000065534,ENST00000360304,7738,186
ENSG00000065534,ENST00000360772,10027,379
ENSG00000065534,ENST00000418370,7282,5022
ENSG00000065534,ENST00000475616,5745,0
ENSG00000065534,ENST00000508240,820,132
ENSG00000065534,ENST00000578202,1447,220
ENSG00000065534,ENST00000583087,678,172
ENSG00000065548,ENST00000337859,2032,123
ENSG00000065548,ENST00000445547,776,0
ENSG00000065559,ENST00000353533,3778,10
ENSG00000065559,ENST00000415385,3856,53
ENSG00000065600,ENST00000261455,2475,138
ENSG00000065600,ENST00000535273,2119,144
ENSG00000065609,ENST00000195649,4434,314
ENSG00000065609,ENST00000369690,546,99
ENSG00000065609,ENST00000369691,429,0
ENSG00000065609,ENST00000369694,4449,314
ENSG00000065609,ENST00000439399,4452,317
ENSG00000065609,ENST00000518309,591,139
ENSG00000065609,ENST00000519779,842,385
ENSG00000065609,ENST00000519825,525,327
ENSG00000065609,ENST00000520213,2168,98
ENSG00000065609,ENST00000520302,4136,97
ENSG00000065609,ENST00000521485,4521,396
ENSG00000065609,ENST00000521743,4263,134
ENSG00000065609,ENST00000521931,1745,0
ENSG00000065609,ENST00000523448,889,0
ENSG00000065609,ENST00000523484,735,386
ENSG00000065613,ENST00000335753,7673,545
ENSG00000065613,ENST00000369755,7827,606
ENSG00000065615,ENST00000369679,768,229
ENSG00000065615,ENST00000369681,9205,94
ENSG00000065618,ENST00000353479,5689,246
ENSG00000065618,ENST00000369733,5197,0
ENSG00000065618,ENST00000393211,1610,67
ENSG00000065618,ENST00000433822,537,0
ENSG00000065618,ENST00000648076,5612,169
ENSG00000065618,ENST00000650263,1915,103
ENSG00000065621,ENST00000338595,6715,317
ENSG00000065621,ENST00000369707,6423,114
ENSG00000065621,ENST00000450629,1391,628
ENSG00000065665,ENST00000298428,2495,111
ENSG00000065665,ENST00000304267,2030,87
ENSG00000065665,ENST00000379017,600,55
ENSG00000065665,ENST00000379020,2252,61
ENSG00000065665,ENST00000379033,2462,147
ENSG00000065665,ENST00000379051,707,151
ENSG00000065665,ENST00000418772,434,0
ENSG00000065665,ENST00000419021,778,0
ENSG00000065665,ENST00000441368,691,122
ENSG00000065665,ENST00000457034,314,0
ENSG00000065675,ENST00000263125,3285,100
ENSG00000065675,ENST00000397176,3096,100
ENSG00000065675,ENST00000539722,3224,414
ENSG00000065675,ENST00000610727,3077,0
ENSG00000065717,ENST00000262953,2812,376
ENSG00000065717,ENST00000426948,2406,0
ENSG00000065717,ENST00000443826,2238,206
ENSG00000065717,ENST00000455444,2253,178
ENSG00000065717,ENST00000586422,389,17
ENSG00000065717,ENST00000587137,559,139
ENSG00000065717,ENST00000589364,841,0
ENSG00000065717,ENST00000590536,2344,109
ENSG00000065717,ENST00000591457,393,0
ENSG00000065717,ENST00000591529,2483,84
ENSG00000065717,ENST00000592584,600,65
ENSG00000065802,ENST00000264607,6891,144
ENSG00000065802,ENST00000409297,878,67
ENSG00000065809,ENST00000181796,3785,234
ENSG00000065809,ENST00000378458,1284,549
ENSG00000065809,ENST00000378462,692,179
ENSG00000065809,ENST00000378465,1052,261
ENSG00000065809,ENST00000378467,2374,301
ENSG00000065809,ENST00000378470,3316,287
ENSG00000065809,ENST00000442012,458,186
ENSG00000065809,ENST00000452706,834,449
ENSG00000065809,ENST00000468492,625,233
ENSG00000065809,ENST00000468747,2633,206
ENSG00000065809,ENST00000472095,475,272
ENSG00000065809,ENST00000475786,583,278
ENSG00000065809,ENST00000478076,790,221
ENSG00000065809,ENST00000479731,570,142
ENSG00000065809,ENST00000482277,549,295
ENSG00000065809,ENST00000488576,552,273
ENSG00000065809,ENST00000489100,559,180
ENSG00000065809,ENST00000494865,561,187
ENSG00000065809,ENST00000496330,697,248
ENSG00000065809,ENST00000622567,3510,483
ENSG00000065833,ENST00000369705,3338,97
ENSG00000065882,ENST00000261439,5703,358
ENSG00000065882,ENST00000402522,1567,343
ENSG00000065882,ENST00000421339,679,0
ENSG00000065882,ENST00000443855,755,0
ENSG00000065882,ENST00000446803,1987,190
ENSG00000065882,ENST00000508802,4119,355
ENSG00000065882,ENST00000510573,2977,0
ENSG00000065882,ENST00000513936,530,0
ENSG00000065882,ENST00000615497,2383,676
ENSG00000065883,ENST00000181839,9525,386
ENSG00000065883,ENST00000340829,5455,521
ENSG00000065883,ENST00000484589,5166,0
ENSG00000065883,ENST00000611390,2222,771
ENSG00000065883,ENST00000613626,3099,2124
ENSG00000065883,ENST00000642592,1047,0
ENSG00000065883,ENST00000642626,1150,0
ENSG00000065883,ENST00000643859,3838,0
ENSG00000065883,ENST00000643868,1901,0
ENSG00000065883,ENST00000643915,3276,0
ENSG00000065883,ENST00000645470,900,0
ENSG00000065883,ENST00000646039,4466,0
ENSG00000065883,ENST00000646437,772,0
ENSG00000065911,ENST00000394053,4403,27
ENSG00000065911,ENST00000409601,1865,26
ENSG00000065911,ENST00000409804,1757,32
ENSG00000065923,ENST00000328306,3838,26
ENSG00000065923,ENST00000616978,9971,89
ENSG00000065970,ENST00000162391,5524,1132
ENSG00000065970,ENST00000428177,2676,488
ENSG00000065978,ENST00000321358,2979,148
ENSG00000065978,ENST00000332220,776,126
ENSG00000065978,ENST00000436427,1524,0
ENSG00000065989,ENST00000293683,2583,0
ENSG00000065989,ENST00000344979,2579,325
ENSG00000065989,ENST00000380702,4897,227
ENSG00000065989,ENST00000440014,2478,0
ENSG00000065989,ENST00000591971,836,0
ENSG00000065989,ENST00000592685,2707,84
ENSG00000066027,ENST00000261461,3245,701
ENSG00000066027,ENST00000537030,1719,277
ENSG00000066032,ENST00000343114,2927,183
ENSG00000066032,ENST00000361291,3071,372
ENSG00000066032,ENST00000402739,3684,5
ENSG00000066032,ENST00000409266,432,164
ENSG00000066032,ENST00000409550,595,24
ENSG00000066032,ENST00000409971,541,189
ENSG00000066032,ENST00000451966,521,322
ENSG00000066032,ENST00000466387,4349,724
ENSG00000066032,ENST00000496558,3839,213
ENSG00000066032,ENST00000540488,2792,372
ENSG00000066032,ENST00000541047,2870,267
ENSG00000066032,ENST00000629316,3167,78
ENSG00000066044,ENST00000407627,6054,163
ENSG00000066044,ENST00000593807,856,181
ENSG00000066044,ENST00000596154,880,0
ENSG00000066044,ENST00000596459,1473,168
ENSG00000066056,ENST00000372476,3893,90
ENSG00000066056,ENST00000538015,1140,0
ENSG00000066084,ENST00000301180,8705,156
ENSG00000066117,ENST00000381513,3237,170
ENSG00000066117,ENST00000394963,3658,398
ENSG00000066117,ENST00000548573,2095,4
ENSG00000066117,ENST00000550477,911,42
ENSG00000066117,ENST00000551497,536,197
ENSG00000066117,ENST00000551966,881,45
ENSG00000066135,ENST00000372396,4486,143
ENSG00000066135,ENST00000463151,1023,178
ENSG00000066136,ENST00000308733,2158,6
ENSG00000066136,ENST00000372651,1202,82
ENSG00000066136,ENST00000372652,2363,268
ENSG00000066136,ENST00000372653,1862,678
ENSG00000066136,ENST00000372654,1455,173
ENSG00000066136,ENST00000372669,1005,66
ENSG00000066136,ENST00000414185,677,0
ENSG00000066136,ENST00000416859,547,8
ENSG00000066136,ENST00000425457,1536,160
ENSG00000066136,ENST00000427410,1379,187
ENSG00000066136,ENST00000440226,1717,444
ENSG00000066136,ENST00000447388,1950,167
ENSG00000066136,ENST00000453631,650,263
ENSG00000066136,ENST00000456393,1911,133
ENSG00000066136,ENST00000525290,433,10
ENSG00000066136,ENST00000530965,293,8
ENSG00000066136,ENST00000531464,525,344
ENSG00000066136,ENST00000534399,574,418
ENSG00000066185,ENST00000372565,1530,25
ENSG00000066230,ENST00000264938,2584,10
ENSG00000066230,ENST00000514375,2504,8
ENSG00000066230,ENST00000644203,5176,0
ENSG00000066248,ENST00000264051,3184,263
ENSG00000066248,ENST00000373552,2286,155
ENSG00000066248,ENST00000409079,1022,155
ENSG00000066248,ENST00000414326,460,0
ENSG00000066248,ENST00000416114,667,104
ENSG00000066248,ENST00000424488,569,119
ENSG00000066279,ENST00000294732,6132,257
ENSG00000066279,ENST00000367408,3747,126
ENSG00000066279,ENST00000367409,10863,232
ENSG00000066294,ENST00000311224,1116,67
ENSG00000066294,ENST00000368048,1098,67
ENSG00000066294,ENST00000368051,965,67
ENSG00000066294,ENST00000368054,8181,36
ENSG00000066294,ENST00000534968,7885,79
ENSG00000066322,ENST00000372458,1466,111
ENSG00000066322,ENST00000413844,1451,174
ENSG00000066322,ENST00000621943,1625,267
ENSG00000066336,ENST00000227163,1168,38
ENSG00000066336,ENST00000378538,1403,223
ENSG00000066336,ENST00000533030,661,170
ENSG00000066336,ENST00000533968,1290,134
ENSG00000066379,ENST00000332435,851,260
ENSG00000066379,ENST00000359374,743,150
ENSG00000066379,ENST00000376782,736,143
ENSG00000066379,ENST00000376785,754,161
ENSG00000066382,ENST00000358117,2405,123
ENSG00000066382,ENST00000448418,5591,361
ENSG00000066382,ENST00000528686,497,252
ENSG00000066405,ENST00000183605,3355,61
ENSG00000066405,ENST00000343735,3434,134
ENSG00000066422,ENST00000312938,6020,581
ENSG00000066422,ENST00000461821,2115,204
ENSG00000066427,ENST00000340660,1205,58
ENSG00000066427,ENST00000393287,6770,69
ENSG00000066427,ENST00000429774,6713,69
ENSG00000066427,ENST00000502250,1259,271
ENSG00000066427,ENST00000503767,1315,48
ENSG00000066427,ENST00000506466,637,21
ENSG00000066427,ENST00000526872,604,0
ENSG00000066427,ENST00000532032,1191,10
ENSG00000066427,ENST00000545170,6950,69
ENSG00000066427,ENST00000553491,857,22
ENSG00000066427,ENST00000554592,1010,22
ENSG00000066427,ENST00000554672,683,305
ENSG00000066427,ENST00000555381,803,22
ENSG00000066427,ENST00000556220,692,22
ENSG00000066427,ENST00000557311,559,108
ENSG00000066427,ENST00000558190,6927,73
ENSG00000066427,ENST00000617719,1074,22
ENSG00000066427,ENST00000620536,1044,69
ENSG00000066427,ENST00000621269,936,69
ENSG00000066427,ENST00000644486,6866,12
ENSG00000066455,ENST00000163416,2879,182
ENSG00000066455,ENST00000554700,759,0
ENSG00000066468,ENST00000336553,2593,585
ENSG00000066468,ENST00000346997,2472,12
ENSG00000066468,ENST00000351936,2478,12
ENSG00000066468,ENST00000356226,3547,647
ENSG00000066468,ENST00000357555,3690,319
ENSG00000066468,ENST00000358487,4255,273
ENSG00000066468,ENST00000359354,1680,487
ENSG00000066468,ENST00000360144,3001,621
ENSG00000066468,ENST00000369056,2650,24
ENSG00000066468,ENST00000369058,2727,423
ENSG00000066468,ENST00000369059,3003,641
ENSG00000066468,ENST00000369060,3244,487
ENSG00000066468,ENST00000369061,3803,150
ENSG00000066468,ENST00000429361,1138,0
ENSG00000066468,ENST00000457416,3061,592
ENSG00000066468,ENST00000478859,3990,715
ENSG00000066468,ENST00000611527,435,70
ENSG00000066468,ENST00000613048,4369,647
ENSG00000066468,ENST00000613324,579,0
ENSG00000066468,ENST00000638709,1736,0
ENSG00000066557,ENST00000370952,2843,39
ENSG00000066583,ENST00000173527,1942,18
ENSG00000066583,ENST00000514194,581,16
ENSG00000066629,ENST00000262233,4535,139
ENSG00000066629,ENST00000327921,3715,1091
ENSG00000066629,ENST00000334192,4064,134
ENSG00000066629,ENST00000553720,501,224
ENSG00000066629,ENST00000554386,546,0
ENSG00000066629,ENST00000554479,1277,140
ENSG00000066629,ENST00000555145,553,84
ENSG00000066629,ENST00000556199,584,329
ENSG00000066629,ENST00000556714,964,109
ENSG00000066629,ENST00000556835,568,245
ENSG00000066629,ENST00000556947,539,154
ENSG00000066629,ENST00000557741,406,0
ENSG00000066629,ENST00000649352,4804,379
ENSG00000066651,ENST00000334379,1843,11
ENSG00000066651,ENST00000368332,1889,72
ENSG00000066651,ENST00000444121,617,338
ENSG00000066651,ENST00000446681,657,255
ENSG00000066651,ENST00000473273,258,0
ENSG00000066654,ENST00000381337,4122,345
ENSG00000066654,ENST00000396083,4357,79
ENSG00000066697,ENST00000374885,786,150
ENSG00000066697,ENST00000374886,710,167
ENSG00000066697,ENST00000395067,1362,271
ENSG00000066697,ENST00000398977,780,377
ENSG00000066697,ENST00000613183,1755,182
ENSG00000066697,ENST00000622639,1748,175
ENSG00000066735,ENST00000315264,6714,378
ENSG00000066735,ENST00000423312,5649,0
ENSG00000066739,ENST00000359933,13162,365
ENSG00000066777,ENST00000262215,7320,494
ENSG00000066777,ENST00000518230,2734,0
ENSG00000066777,ENST00000518789,646,0
ENSG00000066777,ENST00000519436,571,217
ENSG00000066777,ENST00000520381,5882,0
ENSG00000066813,ENST00000329697,2935,169
ENSG00000066813,ENST00000414188,2740,11
ENSG00000066813,ENST00000565232,2322,470
ENSG00000066813,ENST00000565322,1834,170
ENSG00000066813,ENST00000566384,561,207
ENSG00000066813,ENST00000567001,1988,141
ENSG00000066813,ENST00000567288,883,0
ENSG00000066813,ENST00000568098,405,0
ENSG00000066813,ENST00000568882,545,360
ENSG00000066813,ENST00000569163,592,0
ENSG00000066813,ENST00000569344,556,239
ENSG00000066827,ENST00000377838,4594,168
ENSG00000066827,ENST00000429442,4421,145
ENSG00000066827,ENST00000518191,594,143
ENSG00000066827,ENST00000520214,4294,141
ENSG00000066827,ENST00000520356,4273,141
ENSG00000066827,ENST00000520727,4686,300
ENSG00000066827,ENST00000521673,752,0
ENSG00000066827,ENST00000522257,684,96
ENSG00000066827,ENST00000523399,3734,99
ENSG00000066855,ENST00000262146,2651,131
ENSG00000066855,ENST00000458689,2500,80
ENSG00000066855,ENST00000518800,2393,0
ENSG00000066855,ENST00000521247,798,0
ENSG00000066855,ENST00000527155,679,0
ENSG00000066923,ENST00000317296,4198,154
ENSG00000066923,ENST00000394018,4163,294
ENSG00000066923,ENST00000412190,920,0
ENSG00000066923,ENST00000416412,605,171
ENSG00000066923,ENST00000422690,534,198
ENSG00000066923,ENST00000426455,4450,407
ENSG00000066923,ENST00000439782,699,134
ENSG00000066923,ENST00000615138,4380,327
ENSG00000066923,ENST00000620100,4203,327
ENSG00000066926,ENST00000262093,7677,82
ENSG00000066926,ENST00000382873,2583,399
ENSG00000066926,ENST00000591977,544,0
ENSG00000066926,ENST00000592699,1049,70
ENSG00000066926,ENST00000652755,7695,82
ENSG00000066933,ENST00000356056,12478,542
ENSG00000066933,ENST00000424560,4008,442
ENSG00000066933,ENST00000444904,7749,102
ENSG00000066933,ENST00000561618,4784,0
ENSG00000066933,ENST00000564571,8111,160
ENSG00000066933,ENST00000564931,564,344
ENSG00000066933,ENST00000566885,5111,638
ENSG00000066933,ENST00000568042,1922,0
ENSG00000066933,ENST00000568481,582,0
ENSG00000066933,ENST00000569314,560,138
ENSG00000067048,ENST00000336079,4408,69
ENSG00000067048,ENST00000360160,2709,309
ENSG00000067048,ENST00000440554,792,42
ENSG00000067048,ENST00000454054,1049,376
ENSG00000067057,ENST00000381075,2769,224
ENSG00000067057,ENST00000381125,2626,48
ENSG00000067057,ENST00000407806,705,73
ENSG00000067057,ENST00000413079,496,0
ENSG00000067057,ENST00000415005,3265,419
ENSG00000067057,ENST00000433193,456,0
ENSG00000067057,ENST00000468050,425,70
ENSG00000067057,ENST00000607886,432,92
ENSG00000067064,ENST00000381344,2301,167
ENSG00000067064,ENST00000427898,441,79
ENSG00000067064,ENST00000429642,3370,651
ENSG00000067066,ENST00000264052,3882,355
ENSG00000067066,ENST00000340126,5414,96
ENSG00000067066,ENST00000409112,2198,31
ENSG00000067066,ENST00000409341,1898,50
ENSG00000067066,ENST00000409824,1802,57
ENSG00000067066,ENST00000409897,2037,281
ENSG00000067066,ENST00000413284,377,0
ENSG00000067066,ENST00000427101,1922,141
ENSG00000067066,ENST00000431952,1922,0
ENSG00000067066,ENST00000432979,654,76
ENSG00000067066,ENST00000452345,580,0
ENSG00000067082,ENST00000469435,2169,179
ENSG00000067082,ENST00000497571,4590,195
ENSG00000067082,ENST00000542957,4537,267
ENSG00000067113,ENST00000264775,1550,340
ENSG00000067113,ENST00000307259,1542,335
ENSG00000067141,ENST00000261908,7108,213
ENSG00000067141,ENST00000339362,7342,447
ENSG00000067141,ENST00000558964,4441,66
ENSG00000067141,ENST00000560262,4315,66
ENSG00000067141,ENST00000560328,5895,0
ENSG00000067167,ENST00000262213,3056,217
ENSG00000067167,ENST00000518678,535,198
ENSG00000067167,ENST00000521425,3394,1037
ENSG00000067177,ENST00000339490,6121,301
ENSG00000067177,ENST00000373539,4476,378
ENSG00000067177,ENST00000373542,6286,426
ENSG00000067177,ENST00000373545,6173,439
ENSG00000067177,ENST00000541944,5944,301
ENSG00000067182,ENST00000162749,2223,300
ENSG00000067182,ENST00000366159,1339,34
ENSG00000067182,ENST00000440083,1034,271
ENSG00000067182,ENST00000536194,581,227
ENSG00000067182,ENST00000539372,1063,168
ENSG00000067182,ENST00000540022,1527,213
ENSG00000067191,ENST00000344140,1889,208
ENSG00000067191,ENST00000394303,3711,174
ENSG00000067191,ENST00000394310,1753,207
ENSG00000067191,ENST00000622445,3722,208
ENSG00000067208,ENST00000370331,7403,10
ENSG00000067208,ENST00000491940,971,0
ENSG00000067208,ENST00000540033,7436,10
ENSG00000067221,ENST00000316900,2169,382
ENSG00000067221,ENST00000316911,1891,125
ENSG00000067221,ENST00000359750,984,0
ENSG00000067221,ENST00000541638,6280,72
ENSG00000067221,ENST00000561656,1833,200
ENSG00000067221,ENST00000562453,539,264
ENSG00000067221,ENST00000564777,1849,74
ENSG00000067221,ENST00000565240,614,201
ENSG00000067221,ENST00000566081,512,234
ENSG00000067225,ENST00000319622,2717,500
ENSG00000067225,ENST00000335181,2305,88
ENSG00000067225,ENST00000389093,2279,284
ENSG00000067225,ENST00000449901,2526,354
ENSG00000067225,ENST00000561609,1568,113
ENSG00000067225,ENST00000562997,582,95
ENSG00000067225,ENST00000564178,554,49
ENSG00000067225,ENST00000565154,2004,348
ENSG00000067225,ENST00000565184,2503,289
ENSG00000067225,ENST00000566809,560,314
ENSG00000067225,ENST00000567087,550,95
ENSG00000067225,ENST00000568459,1806,189
ENSG00000067225,ENST00000568883,1863,144
ENSG00000067225,ENST00000569050,457,302
ENSG00000067248,ENST00000251636,4664,121
ENSG00000067248,ENST00000508346,479,0
ENSG00000067248,ENST00000621106,4450,101
ENSG00000067334,ENST00000436063,5896,58
ENSG00000067334,ENST00000528680,499,16
ENSG00000067365,ENST00000381920,4984,258
ENSG00000067365,ENST00000561758,1312,217
ENSG00000067365,ENST00000562151,520,0
ENSG00000067365,ENST00000562973,586,0
ENSG00000067365,ENST00000563958,614,402
ENSG00000067365,ENST00000564554,550,502
ENSG00000067369,ENST00000263801,6346,253
ENSG00000067369,ENST00000382039,6015,62
ENSG00000067369,ENST00000382044,10384,128
ENSG00000067369,ENST00000413546,3143,43
ENSG00000067369,ENST00000434595,446,0
ENSG00000067369,ENST00000450115,6179,84
ENSG00000067369,ENST00000467474,556,0
ENSG00000067445,ENST00000173898,4647,112
ENSG00000067445,ENST00000319167,2326,112
ENSG00000067445,ENST00000375022,2306,92
ENSG00000067445,ENST00000375041,3488,144
ENSG00000067445,ENST00000399736,1115,92
ENSG00000067445,ENST00000411534,1196,504
ENSG00000067445,ENST00000416704,594,88
ENSG00000067445,ENST00000420798,3613,487
ENSG00000067445,ENST00000427099,562,198
ENSG00000067445,ENST00000430420,868,292
ENSG00000067445,ENST00000431115,405,98
ENSG00000067445,ENST00000440072,599,589
ENSG00000067445,ENST00000440759,672,144
ENSG00000067445,ENST00000442098,626,122
ENSG00000067445,ENST00000449980,578,209
ENSG00000067445,ENST00000452830,976,763
ENSG00000067445,ENST00000453081,722,530
ENSG00000067445,ENST00000622017,1403,92
ENSG00000067533,ENST00000366932,7765,24
ENSG00000067560,ENST00000418115,1805,159
ENSG00000067560,ENST00000422781,961,153
ENSG00000067560,ENST00000445425,633,246
ENSG00000067560,ENST00000454011,889,111
ENSG00000067596,ENST00000262415,5558,72
ENSG00000067596,ENST00000540306,3809,75
ENSG00000067596,ENST00000587574,492,0
ENSG00000067596,ENST00000589898,739,0
ENSG00000067606,ENST00000378567,2385,220
ENSG00000067606,ENST00000400921,2294,683
ENSG00000067606,ENST00000461106,1916,268
ENSG00000067606,ENST00000461465,480,295
ENSG00000067606,ENST00000466352,564,489
ENSG00000067606,ENST00000468310,690,146
ENSG00000067606,ENST00000470511,567,321
ENSG00000067606,ENST00000470596,788,494
ENSG00000067606,ENST00000470986,706,379
ENSG00000067606,ENST00000471018,716,578
ENSG00000067606,ENST00000482686,614,395
ENSG00000067606,ENST00000486681,966,558
ENSG00000067606,ENST00000495347,698,635
ENSG00000067606,ENST00000496325,563,351
ENSG00000067606,ENST00000497183,763,447
ENSG00000067606,ENST00000503297,468,272
ENSG00000067646,ENST00000155093,5336,417
ENSG00000067646,ENST00000383052,5113,194
ENSG00000067646,ENST00000443793,567,293
ENSG00000067646,ENST00000449237,3464,136
ENSG00000067646,ENST00000625061,2273,86
ENSG00000067704,ENST00000366922,3530,85
ENSG00000067715,ENST00000261205,4705,552
ENSG00000067715,ENST00000393240,3095,671
ENSG00000067715,ENST00000446242,762,217
ENSG00000067715,ENST00000457153,4592,448
ENSG00000067715,ENST00000547046,506,332
ENSG00000067715,ENST00000549671,710,493
ENSG00000067715,ENST00000551304,579,361
ENSG00000067715,ENST00000552074,702,418
ENSG00000067715,ENST00000552624,726,205
ENSG00000067715,ENST00000552744,2718,279
ENSG00000067798,ENST00000397909,10219,568
ENSG00000067798,ENST00000536525,7386,173
ENSG00000067798,ENST00000549464,2595,557
ENSG00000067798,ENST00000550042,2232,910
ENSG00000067798,ENST00000550503,698,0
ENSG00000067798,ENST00000550788,2398,0
ENSG00000067798,ENST00000552895,6266,0
ENSG00000067798,ENST00000644176,7084,607
ENSG00000067829,ENST00000217901,1335,49
ENSG00000067829,ENST00000370092,1712,186
ENSG00000067829,ENST00000370093,1662,55
ENSG00000067829,ENST00000427365,1526,206
ENSG00000067829,ENST00000444338,597,0
ENSG00000067829,ENST00000444450,888,33
ENSG00000067829,ENST00000454076,739,0
ENSG00000067829,ENST00000619865,1339,370
ENSG00000067836,ENST00000322048,1735,379
ENSG00000067836,ENST00000586153,457,0
ENSG00000067836,ENST00000586504,651,0
ENSG00000067836,ENST00000587711,570,56
ENSG00000067836,ENST00000591392,811,50
ENSG00000067836,ENST00000592019,371,0
ENSG00000067840,ENST00000164640,3689,192
ENSG00000067840,ENST00000393758,3763,250
ENSG00000067840,ENST00000544474,3418,250
ENSG00000067842,ENST00000263519,6420,126
ENSG00000067842,ENST00000349466,4280,326
ENSG00000067842,ENST00000359149,4234,126
ENSG00000067842,ENST00000370186,6742,326
ENSG00000067842,ENST00000393842,4064,404
ENSG00000067900,ENST00000399799,9446,903
ENSG00000067900,ENST00000578051,584,0
ENSG00000067955,ENST00000290858,3134,259
ENSG00000067955,ENST00000412916,2971,163
ENSG00000067955,ENST00000561924,584,256
ENSG00000067955,ENST00000564034,533,229
ENSG00000067955,ENST00000565389,846,0
ENSG00000067992,ENST00000379162,1809,235
ENSG00000067992,ENST00000441463,12550,0
ENSG00000067992,ENST00000568479,12720,170
ENSG00000068001,ENST00000357750,1882,139
ENSG00000068001,ENST00000395139,2136,394
ENSG00000068001,ENST00000415028,301,158
ENSG00000068001,ENST00000424190,550,197
ENSG00000068001,ENST00000426286,357,113
ENSG00000068001,ENST00000428028,571,341
ENSG00000068001,ENST00000442581,2318,579
ENSG00000068001,ENST00000447092,4054,2293
ENSG00000068001,ENST00000458018,745,382
ENSG00000068024,ENST00000345617,8976,792
ENSG00000068024,ENST00000430200,578,0
ENSG00000068024,ENST00000445704,445,0
ENSG00000068024,ENST00000446876,554,185
ENSG00000068024,ENST00000454542,565,77
ENSG00000068024,ENST00000543185,8990,1143
ENSG00000068024,ENST00000544989,342,253
ENSG00000068028,ENST00000327761,1757,145
ENSG00000068028,ENST00000357043,1864,36
ENSG00000068028,ENST00000359365,1923,107
ENSG00000068028,ENST00000395126,1657,294
ENSG00000068028,ENST00000616212,1842,477
ENSG00000068078,ENST00000340107,4293,256
ENSG00000068078,ENST00000352904,2184,39
ENSG00000068078,ENST00000412135,3951,256
ENSG00000068078,ENST00000440486,4306,275
ENSG00000068078,ENST00000481110,4217,261
ENSG00000068078,ENST00000507588,336,0
ENSG00000068078,ENST00000613647,4438,256
ENSG00000068079,ENST00000415816,1241,223
ENSG00000068079,ENST00000438323,1232,208
ENSG00000068097,ENST00000184956,3932,17
ENSG00000068097,ENST00000585976,3288,7
ENSG00000068097,ENST00000593097,648,7
ENSG00000068097,ENST00000593228,550,0
ENSG00000068097,ENST00000613428,3287,465
ENSG00000068120,ENST00000393818,2479,475
ENSG00000068120,ENST00000421097,2071,84
ENSG00000068120,ENST00000585811,625,353
ENSG00000068120,ENST00000585909,570,275
ENSG00000068120,ENST00000586771,742,83
ENSG00000068120,ENST00000587157,551,261
ENSG00000068120,ENST00000587214,539,97
ENSG00000068120,ENST00000587858,569,185
ENSG00000068120,ENST00000590958,1976,125
ENSG00000068120,ENST00000591779,994,647
ENSG00000068137,ENST00000293349,2987,431
ENSG00000068137,ENST00000587627,1047,429
ENSG00000068137,ENST00000591022,3026,431
ENSG00000068305,ENST00000338042,5464,319
ENSG00000068305,ENST00000354410,5824,629
ENSG00000068305,ENST00000449277,5182,257
ENSG00000068305,ENST00000557785,2854,349
ENSG00000068305,ENST00000557942,5413,242
ENSG00000068305,ENST00000558049,565,450
ENSG00000068305,ENST00000558812,2186,319
ENSG00000068305,ENST00000559903,574,341
ENSG00000068305,ENST00000560493,732,477
ENSG00000068308,ENST00000156084,2740,61
ENSG00000068308,ENST00000376488,2692,29
ENSG00000068308,ENST00000396743,2682,61
ENSG00000068308,ENST00000428668,1493,212
ENSG00000068308,ENST00000455452,2077,0
ENSG00000068308,ENST00000610466,2487,324
ENSG00000068323,ENST00000315869,3291,131
ENSG00000068354,ENST00000376771,3785,84
ENSG00000068354,ENST00000418627,691,0
ENSG00000068366,ENST00000340800,5333,505
ENSG00000068366,ENST00000348502,5032,327
ENSG00000068366,ENST00000469796,5225,397
ENSG00000068366,ENST00000469857,506,344
ENSG00000068366,ENST00000502391,802,367
ENSG00000068366,ENST00000504980,573,194
ENSG00000068366,ENST00000505855,587,124
ENSG00000068366,ENST00000508092,637,253
ENSG00000068383,ENST00000342652,832,0
ENSG00000068383,ENST00000368593,1432,248
ENSG00000068383,ENST00000368594,3000,310
ENSG00000068383,ENST00000423490,416,0
ENSG00000068383,ENST00000445580,610,0
ENSG00000068394,ENST00000156109,1658,13
ENSG00000068400,ENST00000376423,3031,35
ENSG00000068400,ENST00000593475,2908,5
ENSG00000068400,ENST00000611705,553,484
ENSG00000068400,ENST00000617369,531,322
ENSG00000068400,ENST00000619107,904,0
ENSG00000068400,ENST00000622231,367,4
ENSG00000068400,ENST00000622599,2881,20
ENSG00000068438,ENST00000019019,1986,429
ENSG00000068438,ENST00000348411,1899,285
ENSG00000068438,ENST00000396894,1669,452
ENSG00000068489,ENST00000262293,2332,312
ENSG00000068489,ENST00000577457,199,132
ENSG00000068489,ENST00000578777,860,263
ENSG00000068489,ENST00000582004,232,0
ENSG00000068489,ENST00000582995,536,102
ENSG00000068489,ENST00000614081,1623,54
ENSG00000068615,ENST00000165698,3857,144
ENSG00000068615,ENST00000453231,940,7
ENSG00000068615,ENST00000489855,958,0
ENSG00000068615,ENST00000535845,1196,125
ENSG00000068615,ENST00000538924,1702,116
ENSG00000068615,ENST00000541910,969,79
ENSG00000068615,ENST00000642243,1485,0
ENSG00000068615,ENST00000643817,2198,0
ENSG00000068615,ENST00000644644,2584,0
ENSG00000068650,ENST00000375630,8768,88
ENSG00000068650,ENST00000375645,8795,88
ENSG00000068650,ENST00000415301,550,0
ENSG00000068650,ENST00000418678,3163,0
ENSG00000068650,ENST00000419631,2446,0
ENSG00000068650,ENST00000487903,8858,88
ENSG00000068650,ENST00000610419,885,0
ENSG00000068654,ENST00000263857,12480,110
ENSG00000068654,ENST00000409681,6454,379
ENSG00000068697,ENST00000175091,1365,108
ENSG00000068724,ENST00000319190,5108,318
ENSG00000068724,ENST00000394850,4306,256
ENSG00000068724,ENST00000409245,3033,433
ENSG00000068745,ENST00000328631,1746,195
ENSG00000068745,ENST00000340879,1185,190
ENSG00000068745,ENST00000412850,543,282
ENSG00000068745,ENST00000413298,792,302
ENSG00000068745,ENST00000413654,553,239
ENSG00000068745,ENST00000417896,1124,177
ENSG00000068745,ENST00000424035,568,283
ENSG00000068745,ENST00000431721,2174,238
ENSG00000068745,ENST00000432678,1309,252
ENSG00000068745,ENST00000434860,560,398
ENSG00000068745,ENST00000437427,576,303
ENSG00000068745,ENST00000440424,537,373
ENSG00000068745,ENST00000443853,579,278
ENSG00000068745,ENST00000443964,973,128
ENSG00000068745,ENST00000446860,1565,150
ENSG00000068745,ENST00000449563,580,188
ENSG00000068745,ENST00000449610,1673,166
ENSG00000068745,ENST00000450045,689,68
ENSG00000068745,ENST00000453202,571,151
ENSG00000068745,ENST00000454335,631,210
ENSG00000068745,ENST00000455545,539,94
ENSG00000068781,ENST00000394751,3534,27
ENSG00000068781,ENST00000394754,3824,114
ENSG00000068781,ENST00000402114,3790,111
ENSG00000068781,ENST00000405008,3821,111
ENSG00000068784,ENST00000263736,3667,49
ENSG00000068796,ENST00000381103,3360,485
ENSG00000068796,ENST00000401507,2539,311
ENSG00000068796,ENST00000407818,2315,21
ENSG00000068796,ENST00000506857,2219,86
ENSG00000068796,ENST00000512006,392,0
ENSG00000068796,ENST00000512541,549,309
ENSG00000068796,ENST00000514082,874,21
ENSG00000068831,ENST00000354024,2310,253
ENSG00000068831,ENST00000377485,429,136
ENSG00000068831,ENST00000377486,667,214
ENSG00000068831,ENST00000377487,642,189
ENSG00000068831,ENST00000377489,583,130
ENSG00000068831,ENST00000377494,2983,923
ENSG00000068831,ENST00000377497,2221,164
ENSG00000068831,ENST00000394428,444,71
ENSG00000068831,ENST00000394429,453,71
ENSG00000068831,ENST00000394430,2174,1723
ENSG00000068831,ENST00000394432,2268,211
ENSG00000068831,ENST00000419843,400,359
ENSG00000068831,ENST00000430645,598,347
ENSG00000068831,ENST00000431822,935,239
ENSG00000068878,ENST00000404125,7250,209
ENSG00000068885,ENST00000326448,3999,126
ENSG00000068885,ENST00000465537,860,494
ENSG00000068885,ENST00000468218,567,441
ENSG00000068885,ENST00000475677,529,297
ENSG00000068885,ENST00000478370,579,481
ENSG00000068885,ENST00000478536,542,349
ENSG00000068885,ENST00000483325,554,0
ENSG00000068885,ENST00000483465,4044,588
ENSG00000068885,ENST00000486856,539,441
ENSG00000068885,ENST00000489004,610,246
ENSG00000068885,ENST00000496589,3073,805
ENSG00000068885,ENST00000498409,719,180
ENSG00000068903,ENST00000249396,1862,97
ENSG00000068903,ENST00000358931,1912,405
ENSG00000068903,ENST00000381766,848,458
ENSG00000068903,ENST00000392081,2062,405
ENSG00000068903,ENST00000407552,890,382
ENSG00000068903,ENST00000414941,1251,538
ENSG00000068903,ENST00000437828,555,319
ENSG00000068903,ENST00000447739,578,358
ENSG00000068903,ENST00000613542,1170,0
ENSG00000068912,ENST00000185150,2446,167
ENSG00000068912,ENST00000378239,2271,131
ENSG00000068912,ENST00000405123,1756,131
ENSG00000068971,ENST00000164133,2729,604
ENSG00000068971,ENST00000526559,887,306
ENSG00000068971,ENST00000532850,786,453
ENSG00000068976,ENST00000164139,2866,76
ENSG00000068976,ENST00000377432,2611,76
ENSG00000068985,ENST00000376150,659,124
ENSG00000069011,ENST00000265340,2337,347
ENSG00000069011,ENST00000502676,666,324
ENSG00000069011,ENST00000506438,1305,134
ENSG00000069011,ENST00000507253,587,195
ENSG00000069018,ENST00000352189,2532,291
ENSG00000069018,ENST00000378459,2628,222
ENSG00000069018,ENST00000502753,2707,283
ENSG00000069018,ENST00000513104,2987,283
ENSG00000069020,ENST00000261569,7664,374
ENSG00000069020,ENST00000403625,10711,295
ENSG00000069020,ENST00000403666,7586,68
ENSG00000069020,ENST00000405643,7713,378
ENSG00000069020,ENST00000406039,717,0
ENSG00000069020,ENST00000406374,1066,276
ENSG00000069020,ENST00000407621,559,351
ENSG00000069020,ENST00000411628,289,0
ENSG00000069020,ENST00000432426,438,260
ENSG00000069020,ENST00000432817,458,0
ENSG00000069020,ENST00000434115,280,0
ENSG00000069020,ENST00000436277,582,79
ENSG00000069020,ENST00000443808,5273,0
ENSG00000069020,ENST00000450827,272,0
ENSG00000069020,ENST00000452953,507,0
ENSG00000069020,ENST00000490016,1950,70
ENSG00000069122,ENST00000265417,5668,234
ENSG00000069122,ENST00000283296,5761,250
ENSG00000069188,ENST00000392650,11079,357
ENSG00000069188,ENST00000424778,4638,0
ENSG00000069206,ENST00000175238,3367,83
ENSG00000069206,ENST00000380789,3358,25
ENSG00000069206,ENST00000441335,1417,179
ENSG00000069206,ENST00000520720,1870,130
ENSG00000069248,ENST00000261396,5208,92
ENSG00000069275,ENST00000367142,6399,209
ENSG00000069329,ENST00000299138,6790,59
ENSG00000069329,ENST00000640313,141,0
ENSG00000069345,ENST00000317089,3008,102
ENSG00000069345,ENST00000617000,1885,1482
ENSG00000069399,ENST00000164227,1877,83
ENSG00000069399,ENST00000444487,923,0
ENSG00000069424,ENST00000164247,4273,564
ENSG00000069424,ENST00000341524,4207,485
ENSG00000069424,ENST00000352527,4165,485
ENSG00000069424,ENST00000378083,4142,289
ENSG00000069424,ENST00000378092,1202,140
ENSG00000069424,ENST00000378097,4201,478
ENSG00000069424,ENST00000378111,822,143
ENSG00000069424,ENST00000389632,959,198
ENSG00000069424,ENST00000428161,961,198
ENSG00000069424,ENST00000445501,486,331
ENSG00000069424,ENST00000458166,1336,152
ENSG00000069424,ENST00000462676,683,0
ENSG00000069424,ENST00000472700,536,0
ENSG00000069424,ENST00000602612,2396,178
ENSG00000069431,ENST00000261200,8293,0
ENSG00000069431,ENST00000261201,4650,0
ENSG00000069431,ENST00000326684,1693,399
ENSG00000069431,ENST00000538350,2672,170
ENSG00000069431,ENST00000544039,3531,0
ENSG00000069431,ENST00000621589,450,0
ENSG00000069431,ENST00000636888,1023,331
ENSG00000069482,ENST00000265643,749,189
ENSG00000069493,ENST00000261339,465,0
ENSG00000069493,ENST00000261340,935,22
ENSG00000069493,ENST00000290855,5277,22
ENSG00000069493,ENST00000430909,850,0
ENSG00000069493,ENST00000460309,761,0
ENSG00000069493,ENST00000466035,778,0
ENSG00000069493,ENST00000543300,399,0
ENSG00000069493,ENST00000544322,389,0
ENSG00000069493,ENST00000545918,288,0
ENSG00000069509,ENST00000378045,1054,27
ENSG00000069535,ENST00000378069,2570,151
ENSG00000069667,ENST00000261523,1951,89
ENSG00000069667,ENST00000309157,1908,70
ENSG00000069667,ENST00000335670,10827,84
ENSG00000069667,ENST00000449337,1701,124
ENSG00000069667,ENST00000558904,492,0
ENSG00000069667,ENST00000559343,577,117
ENSG00000069696,ENST00000176183,1375,12
ENSG00000069702,ENST00000212355,6339,387
ENSG00000069702,ENST00000370399,4550,684
ENSG00000069702,ENST00000417833,551,445
ENSG00000069702,ENST00000465892,2908,345
ENSG00000069702,ENST00000525962,3927,62
ENSG00000069764,ENST00000438167,1000,440
ENSG00000069812,ENST00000377834,4262,99
ENSG00000069812,ENST00000377836,507,83
ENSG00000069812,ENST00000377837,1222,216
ENSG00000069812,ENST00000487437,968,87
ENSG00000069812,ENST00000489730,730,97
ENSG00000069849,ENST00000286371,1847,159
ENSG00000069849,ENST00000462082,837,86
ENSG00000069849,ENST00000475483,734,333
ENSG00000069849,ENST00000495216,418,59
ENSG00000069869,ENST00000338963,7019,300
ENSG00000069869,ENST00000435532,5869,191
ENSG00000069869,ENST00000506154,6751,277
ENSG00000069869,ENST00000508342,7235,300
ENSG00000069869,ENST00000508871,5707,0
ENSG00000069943,ENST00000164305,1910,29
ENSG00000069943,ENST00000539642,1668,0
ENSG00000069943,ENST00000566999,773,6
ENSG00000069956,ENST00000261845,5330,789
ENSG00000069966,ENST00000261837,8906,66
ENSG00000069966,ENST00000358784,1735,122
ENSG00000069966,ENST00000396335,2678,8
ENSG00000069966,ENST00000560116,918,21
ENSG00000069974,ENST00000336787,3447,240
ENSG00000069974,ENST00000396307,3459,252
ENSG00000069974,ENST00000563262,702,416
ENSG00000069974,ENST00000564609,1057,233
ENSG00000069974,ENST00000565972,809,401
ENSG00000069974,ENST00000566877,663,106
ENSG00000069974,ENST00000567380,701,261
ENSG00000069974,ENST00000568803,432,217
ENSG00000069974,ENST00000569493,1013,193
ENSG00000069998,ENST00000155674,1735,43
ENSG00000069998,ENST00000336737,1799,26
ENSG00000069998,ENST00000399852,1118,4
ENSG00000070010,ENST00000263202,1791,108
ENSG00000070010,ENST00000399523,1007,87
ENSG00000070010,ENST00000421968,670,100
ENSG00000070010,ENST00000447868,596,117
ENSG00000070010,ENST00000474226,293,85
ENSG00000070010,ENST00000494054,588,181
ENSG00000070018,ENST00000261349,10252,309
ENSG00000070018,ENST00000535731,562,336
ENSG00000070018,ENST00000540527,593,0
ENSG00000070018,ENST00000543091,4774,34
ENSG00000070019,ENST00000261170,3858,151
ENSG00000070031,ENST00000176195,526,38
ENSG00000070047,ENST00000264555,5539,144
ENSG00000070047,ENST00000413872,5224,93
ENSG00000070047,ENST00000416188,5227,93
ENSG00000070047,ENST00000533464,5218,93
ENSG00000070061,ENST00000374647,5913,316
ENSG00000070061,ENST00000537196,3823,397
ENSG00000070081,ENST00000323688,1905,243
ENSG00000070081,ENST00000458064,1279,2
ENSG00000070081,ENST00000526120,496,289
ENSG00000070081,ENST00000527580,701,0
ENSG00000070081,ENST00000527735,317,0
ENSG00000070081,ENST00000528644,530,429
ENSG00000070081,ENST00000529010,2274,219
ENSG00000070081,ENST00000529313,937,351
ENSG00000070081,ENST00000530527,1837,1241
ENSG00000070081,ENST00000530964,463,361
ENSG00000070081,ENST00000531172,514,396
ENSG00000070081,ENST00000533738,534,327
ENSG00000070081,ENST00000533926,498,228
ENSG00000070081,ENST00000622082,1369,2
ENSG00000070087,ENST00000239940,2261,253
ENSG00000070087,ENST00000423691,911,66
ENSG00000070087,ENST00000452853,1780,94
ENSG00000070087,ENST00000461868,613,84
ENSG00000070087,ENST00000461930,606,48
ENSG00000070087,ENST00000475518,637,132
ENSG00000070087,ENST00000481275,560,63
ENSG00000070087,ENST00000481767,1620,112
ENSG00000070087,ENST00000489155,636,187
ENSG00000070087,ENST00000490975,858,69
ENSG00000070087,ENST00000494827,793,207
ENSG00000070087,ENST00000497148,743,139
ENSG00000070087,ENST00000498307,556,76
ENSG00000070087,ENST00000649949,2325,464
ENSG00000070159,ENST00000262539,6832,112
ENSG00000070159,ENST00000374541,6704,106
ENSG00000070159,ENST00000412145,8765,2554
ENSG00000070159,ENST00000446349,8630,2554
ENSG00000070182,ENST00000389720,6839,167
ENSG00000070182,ENST00000389721,6769,97
ENSG00000070182,ENST00000389722,10063,54
ENSG00000070182,ENST00000553938,3456,0
ENSG00000070182,ENST00000556626,10153,143
ENSG00000070182,ENST00000644917,10177,167
ENSG00000070190,ENST00000296414,2955,81
ENSG00000070190,ENST00000512369,2935,87
ENSG00000070193,ENST00000264664,2193,115
ENSG00000070193,ENST00000513107,1131,933
ENSG00000070214,ENST00000374720,10482,218
ENSG00000070214,ENST00000374723,9640,247
ENSG00000070214,ENST00000374724,3088,247
ENSG00000070269,ENST00000261556,4259,117
ENSG00000070269,ENST00000538838,1638,31
ENSG00000070269,ENST00000555046,618,0
ENSG00000070269,ENST00000556810,662,439
ENSG00000070366,ENST00000263073,5974,65
ENSG00000070366,ENST00000354901,3473,295
ENSG00000070366,ENST00000536871,1865,242
ENSG00000070366,ENST00000570606,572,203
ENSG00000070366,ENST00000570659,592,103
ENSG00000070366,ENST00000570668,547,190
ENSG00000070366,ENST00000571442,588,94
ENSG00000070366,ENST00000572205,551,204
ENSG00000070366,ENST00000572369,689,273
ENSG00000070366,ENST00000575176,557,185
ENSG00000070366,ENST00000575454,652,28
ENSG00000070366,ENST00000575663,574,87
ENSG00000070367,ENST00000340918,2632,251
ENSG00000070367,ENST00000413566,8513,251
ENSG00000070367,ENST00000556318,518,332
ENSG00000070367,ENST00000621441,10486,257
ENSG00000070371,ENST00000427926,5518,78
ENSG00000070371,ENST00000449918,582,75
ENSG00000070371,ENST00000617926,1695,88
ENSG00000070371,ENST00000621271,5313,44
ENSG00000070371,ENST00000622493,1714,90
ENSG00000070388,ENST00000215530,1311,31
ENSG00000070388,ENST00000586042,1288,31
ENSG00000070404,ENST00000166139,2501,32
ENSG00000070404,ENST00000588773,746,224
ENSG00000070404,ENST00000589185,537,284
ENSG00000070404,ENST00000591573,568,293
ENSG00000070404,ENST00000592947,2144,337
ENSG00000070404,ENST00000605925,748,226
ENSG00000070413,ENST00000263196,4438,206
ENSG00000070413,ENST00000537045,4361,248
ENSG00000070413,ENST00000545799,4484,248
ENSG00000070423,ENST00000292363,1631,93
ENSG00000070423,ENST00000589762,963,112
ENSG00000070444,ENST00000174618,4925,348
ENSG00000070444,ENST00000575394,606,392
ENSG00000070476,ENST00000336332,2579,0
ENSG00000070476,ENST00000389709,3377,26
ENSG00000070495,ENST00000397625,1603,115
ENSG00000070495,ENST00000445478,5303,204
ENSG00000070495,ENST00000585429,1330,28
ENSG00000070495,ENST00000617192,5517,324
ENSG00000070501,ENST00000265421,1290,131
ENSG00000070501,ENST00000517393,401,0
ENSG00000070501,ENST00000518579,744,0
ENSG00000070501,ENST00000518925,983,143
ENSG00000070501,ENST00000520008,725,570
ENSG00000070501,ENST00000521290,863,0
ENSG00000070501,ENST00000521492,786,470
ENSG00000070501,ENST00000532157,675,560
ENSG00000070526,ENST00000156626,2489,119
ENSG00000070526,ENST00000589992,419,22
ENSG00000070526,ENST00000590784,458,0
ENSG00000070540,ENST00000262139,1908,75
ENSG00000070540,ENST00000546360,1575,221
ENSG00000070540,ENST00000585393,494,0
ENSG00000070540,ENST00000591744,742,0
ENSG00000070601,ENST00000359927,499,311
ENSG00000070601,ENST00000377765,5017,145
ENSG00000070601,ENST00000539465,5465,593
ENSG00000070610,ENST00000378088,1672,383
ENSG00000070610,ENST00000378094,3757,514
ENSG00000070610,ENST00000378103,3611,524
ENSG00000070614,ENST00000261797,8011,483
ENSG00000070614,ENST00000518299,769,700
ENSG00000070614,ENST00000519157,576,99
ENSG00000070614,ENST00000522491,777,573
ENSG00000070614,ENST00000523767,3449,589
ENSG00000070669,ENST00000175506,2356,529
ENSG00000070669,ENST00000394308,2385,117
ENSG00000070669,ENST00000394309,2289,472
ENSG00000070669,ENST00000414884,584,499
ENSG00000070669,ENST00000422745,1865,129
ENSG00000070669,ENST00000437628,1638,73
ENSG00000070669,ENST00000437657,745,258
ENSG00000070669,ENST00000442734,828,184
ENSG00000070669,ENST00000444334,1812,134
ENSG00000070669,ENST00000448127,579,223
ENSG00000070669,ENST00000451771,562,464
ENSG00000070669,ENST00000453600,573,384
ENSG00000070669,ENST00000455086,1588,44
ENSG00000070718,ENST00000174653,3661,282
ENSG00000070718,ENST00000396926,3494,115
ENSG00000070718,ENST00000517499,602,0
ENSG00000070718,ENST00000517922,1094,72
ENSG00000070718,ENST00000517969,509,478
ENSG00000070718,ENST00000518421,3669,291
ENSG00000070718,ENST00000521280,966,104
ENSG00000070718,ENST00000522288,574,156
ENSG00000070718,ENST00000522606,462,0
ENSG00000070729,ENST00000251102,5641,61
ENSG00000070729,ENST00000311183,1633,65
ENSG00000070729,ENST00000562761,709,66
ENSG00000070729,ENST00000564448,4364,61
ENSG00000070729,ENST00000564654,875,538
ENSG00000070729,ENST00000565942,378,0
ENSG00000070731,ENST00000225276,2170,320
ENSG00000070731,ENST00000588920,637,0
ENSG00000070748,ENST00000337653,2458,153
ENSG00000070748,ENST00000339797,2124,173
ENSG00000070748,ENST00000351556,2286,335
ENSG00000070748,ENST00000395559,2114,163
ENSG00000070748,ENST00000395562,2528,469
ENSG00000070748,ENST00000640822,1412,281
ENSG00000070756,ENST00000318607,2861,505
ENSG00000070756,ENST00000517403,560,0
ENSG00000070756,ENST00000517990,487,0
ENSG00000070756,ENST00000518196,631,307
ENSG00000070756,ENST00000518293,608,0
ENSG00000070756,ENST00000519004,2401,363
ENSG00000070756,ENST00000519100,851,0
ENSG00000070756,ENST00000519363,453,338
ENSG00000070756,ENST00000520142,754,400
ENSG00000070756,ENST00000520804,493,362
ENSG00000070756,ENST00000520868,971,0
ENSG00000070756,ENST00000521067,492,309
ENSG00000070756,ENST00000521865,628,241
ENSG00000070756,ENST00000522387,2331,316
ENSG00000070756,ENST00000522658,736,0
ENSG00000070756,ENST00000522720,593,368
ENSG00000070756,ENST00000523555,522,0
ENSG00000070756,ENST00000610907,1569,0
ENSG00000070759,ENST00000372084,2600,14
ENSG00000070759,ENST00000372086,3071,398
ENSG00000070761,ENST00000262498,1281,266
ENSG00000070761,ENST00000565880,572,246
ENSG00000070770,ENST00000262506,1887,370
ENSG00000070770,ENST00000563307,4978,0
ENSG00000070770,ENST00000565188,547,142
ENSG00000070770,ENST00000567730,947,0
ENSG00000070778,ENST00000328736,6089,205
ENSG00000070778,ENST00000553531,704,0
ENSG00000070778,ENST00000555243,1014,427
ENSG00000070778,ENST00000556564,6443,559
ENSG00000070785,ENST00000360403,1659,127
ENSG00000070785,ENST00000372183,1457,104
ENSG00000070785,ENST00000439363,892,0
ENSG00000070785,ENST00000620860,1923,239
ENSG00000070808,ENST00000348628,5322,666
ENSG00000070808,ENST00000398376,1493,4
ENSG00000070808,ENST00000510347,540,268
ENSG00000070808,ENST00000515758,557,484
ENSG00000070814,ENST00000323668,4832,75
ENSG00000070814,ENST00000377797,5095,108
ENSG00000070814,ENST00000394269,3400,29
ENSG00000070814,ENST00000427724,4800,28
ENSG00000070814,ENST00000439160,4644,33
ENSG00000070814,ENST00000445265,4825,81
ENSG00000070814,ENST00000504761,4467,0
ENSG00000070814,ENST00000513346,4646,0
ENSG00000070814,ENST00000513538,3526,43
ENSG00000070814,ENST00000515516,661,0
ENSG00000070814,ENST00000642994,5038,59
ENSG00000070814,ENST00000643257,5019,43
ENSG00000070814,ENST00000646961,935,43
ENSG00000070814,ENST00000650162,4194,118
ENSG00000070831,ENST00000315554,1452,104
ENSG00000070831,ENST00000344548,2256,251
ENSG00000070831,ENST00000400259,2274,292
ENSG00000070831,ENST00000411827,597,187
ENSG00000070831,ENST00000648594,10598,179
ENSG00000070831,ENST00000651171,526,181
ENSG00000070831,ENST00000652582,551,81
ENSG00000070882,ENST00000313367,6749,442
ENSG00000070882,ENST00000396429,2707,103
ENSG00000070882,ENST00000396431,2969,140
ENSG00000070882,ENST00000409069,2614,103
ENSG00000070882,ENST00000415162,534,196
ENSG00000070882,ENST00000415952,568,385
ENSG00000070882,ENST00000441059,540,273
ENSG00000070886,ENST00000166244,5019,147
ENSG00000070886,ENST00000374644,1802,72
ENSG00000070915,ENST00000262502,4208,25
ENSG00000070915,ENST00000438926,5567,29
ENSG00000070915,ENST00000563236,4208,25
ENSG00000070915,ENST00000566786,3119,29
ENSG00000070950,ENST00000264926,5857,87
ENSG00000070950,ENST00000413832,581,306
ENSG00000070950,ENST00000418463,563,85
ENSG00000070950,ENST00000421052,582,85
ENSG00000070950,ENST00000427329,557,0
ENSG00000070950,ENST00000429790,516,0
ENSG00000070961,ENST00000261173,6777,181
ENSG00000070961,ENST00000359142,6977,225
ENSG00000070961,ENST00000393164,3127,93
ENSG00000070961,ENST00000428670,7032,457
ENSG00000070961,ENST00000550716,486,0
ENSG00000070961,ENST00000551310,607,303
ENSG00000070961,ENST00000635033,1358,0
ENSG00000070985,ENST00000155858,3929,9
ENSG00000070985,ENST00000528453,3535,6
ENSG00000070985,ENST00000533060,3562,6
ENSG00000070985,ENST00000533881,3902,0
ENSG00000071051,ENST00000233154,2666,427
ENSG00000071051,ENST00000393348,790,357
ENSG00000071051,ENST00000393349,2371,132
ENSG00000071051,ENST00000425756,494,163
ENSG00000071051,ENST00000451463,1795,276
ENSG00000071051,ENST00000522586,490,69
ENSG00000071054,ENST00000302217,6624,220
ENSG00000071054,ENST00000324219,7526,378
ENSG00000071054,ENST00000347699,3792,0
ENSG00000071054,ENST00000350198,7316,378
ENSG00000071054,ENST00000350878,7640,378
ENSG00000071054,ENST00000413150,6958,55
ENSG00000071054,ENST00000417294,4251,0
ENSG00000071054,ENST00000418101,776,0
ENSG00000071054,ENST00000421882,3416,0
ENSG00000071054,ENST00000425019,4403,337
ENSG00000071054,ENST00000427603,526,220
ENSG00000071054,ENST00000456652,3855,0
ENSG00000071054,ENST00000625522,7458,55
ENSG00000071054,ENST00000627726,3135,0
ENSG00000071054,ENST00000634702,3800,55
ENSG00000071073,ENST00000264968,8432,364
ENSG00000071073,ENST00000393487,8388,320
ENSG00000071073,ENST00000409391,2018,349
ENSG00000071073,ENST00000414521,3709,114
ENSG00000071073,ENST00000495056,683,289
ENSG00000071082,ENST00000264258,1291,27
ENSG00000071082,ENST00000409000,641,87
ENSG00000071082,ENST00000409028,1110,33
ENSG00000071082,ENST00000409038,817,23
ENSG00000071082,ENST00000409320,716,23
ENSG00000071082,ENST00000409650,770,23
ENSG00000071082,ENST00000409711,2328,11
ENSG00000071082,ENST00000409733,825,409
ENSG00000071082,ENST00000441435,717,0
ENSG00000071082,ENST00000456292,357,11
ENSG00000071127,ENST00000382451,2722,283
ENSG00000071127,ENST00000382452,3142,283
ENSG00000071127,ENST00000499869,2993,133
ENSG00000071127,ENST00000502702,1691,61
ENSG00000071127,ENST00000508079,812,77
ENSG00000071189,ENST00000409604,4146,189
ENSG00000071189,ENST00000428135,6357,199
ENSG00000071189,ENST00000611725,6817,173
ENSG00000071203,ENST00000016913,1167,57
ENSG00000071203,ENST00000526784,578,57
ENSG00000071203,ENST00000530007,582,239
ENSG00000071203,ENST00000537076,1019,57
ENSG00000071205,ENST00000336498,3299,239
ENSG00000071205,ENST00000507661,1934,0
ENSG00000071242,ENST00000265678,5832,232
ENSG00000071242,ENST00000405189,2282,333
ENSG00000071242,ENST00000481261,2297,259
ENSG00000071242,ENST00000503859,4137,381
ENSG00000071242,ENST00000506565,587,73
ENSG00000071242,ENST00000507350,596,219
ENSG00000071242,ENST00000507371,759,334
ENSG00000071242,ENST00000510118,5992,341
ENSG00000071242,ENST00000511034,614,505
ENSG00000071242,ENST00000512860,552,262
ENSG00000071243,ENST00000315870,3749,120
ENSG00000071243,ENST00000339121,1222,134
ENSG00000071243,ENST00000431467,1447,65
ENSG00000071243,ENST00000445699,1723,102
ENSG00000071246,ENST00000167106,6449,1354
ENSG00000071246,ENST00000554237,1462,493
ENSG00000071246,ENST00000554743,1096,455
ENSG00000071282,ENST00000157600,8284,116
ENSG00000071282,ENST00000397386,1501,212
ENSG00000071282,ENST00000415597,870,169
ENSG00000071282,ENST00000426878,1431,132
ENSG00000071282,ENST00000454244,1113,211
ENSG00000071462,ENST00000265758,1230,58
ENSG00000071462,ENST00000421304,538,269
ENSG00000071462,ENST00000423497,1219,0
ENSG00000071462,ENST00000441822,632,53
ENSG00000071462,ENST00000442099,691,0
ENSG00000071462,ENST00000453316,452,0
ENSG00000071537,ENST00000336735,7919,109
ENSG00000071537,ENST00000555824,1631,89
ENSG00000071537,ENST00000557372,594,105
ENSG00000071539,ENST00000166345,2431,115
ENSG00000071539,ENST00000513435,746,0
ENSG00000071553,ENST00000369762,2054,16
ENSG00000071553,ENST00000422890,867,48
ENSG00000071553,ENST00000449556,720,30
ENSG00000071553,ENST00000619046,2823,1353
ENSG00000071564,ENST00000262965,4743,355
ENSG00000071564,ENST00000344749,4289,69
ENSG00000071564,ENST00000395423,2779,344
ENSG00000071564,ENST00000453954,3585,334
ENSG00000071564,ENST00000585731,1222,0
ENSG00000071564,ENST00000586318,631,346
ENSG00000071564,ENST00000586410,288,0
ENSG00000071564,ENST00000587235,951,497
ENSG00000071564,ENST00000587425,629,0
ENSG00000071564,ENST00000588136,4400,355
ENSG00000071564,ENST00000590436,1149,0
ENSG00000071564,ENST00000590684,1313,0
ENSG00000071564,ENST00000592628,1751,0
ENSG00000071564,ENST00000593064,2694,0
ENSG00000071564,ENST00000611869,4078,39
ENSG00000071575,ENST00000155926,4391,1419
ENSG00000071575,ENST00000381465,2778,214
ENSG00000071575,ENST00000405331,830,70
ENSG00000071626,ENST00000233078,2160,161
ENSG00000071626,ENST00000336761,2290,205
ENSG00000071626,ENST00000587079,2086,94
ENSG00000071626,ENST00000592453,1021,39
ENSG00000071626,ENST00000592522,2157,161
ENSG00000071655,ENST00000156825,5518,170
ENSG00000071655,ENST00000434436,5678,234
ENSG00000071655,ENST00000585967,583,141
ENSG00000071655,ENST00000590550,2782,374
ENSG00000071655,ENST00000592361,907,516
ENSG00000071655,ENST00000592965,568,466
ENSG00000071677,ENST00000165524,264,0
ENSG00000071794,ENST00000310053,5320,197
ENSG00000071794,ENST00000392912,3896,168
ENSG00000071794,ENST00000465259,5306,186
ENSG00000071794,ENST00000467858,1276,0
ENSG00000071794,ENST00000494055,3633,218
ENSG00000071859,ENST00000158526,1240,460
ENSG00000071859,ENST00000393600,1337,95
ENSG00000071889,ENST00000322269,1815,429
ENSG00000071889,ENST00000359889,1712,367
ENSG00000071889,ENST00000369641,1359,369
ENSG00000071889,ENST00000369643,1521,188
ENSG00000071889,ENST00000393572,1041,291
ENSG00000071889,ENST00000419205,1763,470
ENSG00000071889,ENST00000426266,936,445
ENSG00000071889,ENST00000442929,500,437
ENSG00000071889,ENST00000447601,1800,467
ENSG00000071894,ENST00000531727,704,0
ENSG00000071894,ENST00000532935,506,0
ENSG00000071894,ENST00000616140,4480,61
ENSG00000071894,ENST00000620219,4462,130
ENSG00000071909,ENST00000408978,5529,143
ENSG00000071909,ENST00000409044,5448,143
ENSG00000071909,ENST00000442690,1720,0
ENSG00000071909,ENST00000484338,3320,4
ENSG00000071967,ENST00000321348,4235,72
ENSG00000071967,ENST00000375252,3540,69
ENSG00000071967,ENST00000409484,1493,26
ENSG00000071967,ENST00000445146,682,158
ENSG00000071991,ENST00000262150,6341,293
ENSG00000071991,ENST00000454642,1677,0
ENSG00000071991,ENST00000540086,1963,247
ENSG00000071991,ENST00000580157,587,392
ENSG00000071994,ENST00000392090,936,0
ENSG00000071994,ENST00000443345,1897,73
ENSG00000071994,ENST00000453163,2657,31
ENSG00000071994,ENST00000537445,1114,34
ENSG00000071994,ENST00000541970,3378,79
ENSG00000071994,ENST00000542896,1082,31
ENSG00000071994,ENST00000614056,1287,111
ENSG00000072041,ENST00000266682,4799,465
ENSG00000072041,ENST00000309283,3108,11
ENSG00000072041,ENST00000450363,4229,459
ENSG00000072041,ENST00000549540,563,275
ENSG00000072041,ENST00000551010,546,487
ENSG00000072041,ENST00000551612,582,367
ENSG00000072041,ENST00000552192,2221,311
ENSG00000072042,ENST00000381346,2539,61
ENSG00000072042,ENST00000428130,1064,30
ENSG00000072042,ENST00000553384,1926,51
ENSG00000072042,ENST00000554035,849,0
ENSG00000072042,ENST00000557273,562,27
ENSG00000072042,ENST00000557726,621,61
ENSG00000072062,ENST00000308677,2677,197
ENSG00000072062,ENST00000587372,824,0
ENSG00000072062,ENST00000589284,403,326
ENSG00000072062,ENST00000589994,1127,33
ENSG00000072062,ENST00000590853,1101,185
ENSG00000072062,ENST00000593092,922,0
ENSG00000072071,ENST00000340736,7853,298
ENSG00000072071,ENST00000361434,5610,280
ENSG00000072071,ENST00000589616,675,0
ENSG00000072071,ENST00000592164,791,0
ENSG00000072071,ENST00000593005,729,0
ENSG00000072080,ENST00000168148,1021,85
ENSG00000072080,ENST00000373368,860,108
ENSG00000072080,ENST00000425558,508,115
ENSG00000072110,ENST00000193403,3779,384
ENSG00000072110,ENST00000376839,2824,279
ENSG00000072110,ENST00000394419,3464,183
ENSG00000072110,ENST00000438964,3043,206
ENSG00000072110,ENST00000538545,2813,20
ENSG00000072110,ENST00000544964,891,0
ENSG00000072110,ENST00000553290,619,0
ENSG00000072110,ENST00000553370,605,171
ENSG00000072110,ENST00000553659,434,218
ENSG00000072110,ENST00000553779,530,275
ENSG00000072110,ENST00000555075,828,0
ENSG00000072110,ENST00000555616,919,203
ENSG00000072110,ENST00000556433,1259,477
ENSG00000072110,ENST00000556571,568,189
ENSG00000072121,ENST00000347230,9674,140
ENSG00000072121,ENST00000555452,7309,137
ENSG00000072121,ENST00000557306,1533,0
ENSG00000072133,ENST00000262752,8465,300
ENSG00000072133,ENST00000620340,8169,0
ENSG00000072134,ENST00000314728,4871,484
ENSG00000072134,ENST00000347697,4664,448
ENSG00000072134,ENST00000395618,2216,225
ENSG00000072134,ENST00000395620,3860,1165
ENSG00000072134,ENST00000395626,2863,141
ENSG00000072134,ENST00000395628,1657,428
ENSG00000072134,ENST00000494192,959,205
ENSG00000072134,ENST00000571254,1883,73
ENSG00000072134,ENST00000575595,1491,205
ENSG00000072134,ENST00000577195,563,376
ENSG00000072134,ENST00000577692,591,306
ENSG00000072134,ENST00000581024,639,525
ENSG00000072134,ENST00000582015,562,464
ENSG00000072134,ENST00000583197,637,571
ENSG00000072134,ENST00000584150,578,517
ENSG00000072134,ENST00000584633,546,319
ENSG00000072135,ENST00000175756,3616,52
ENSG00000072135,ENST00000347849,2472,63
ENSG00000072135,ENST00000409022,993,0
ENSG00000072163,ENST00000324938,2111,158
ENSG00000072163,ENST00000355119,2045,166
ENSG00000072163,ENST00000409254,867,213
ENSG00000072163,ENST00000409286,1678,253
ENSG00000072163,ENST00000409455,2500,636
ENSG00000072163,ENST00000409754,1620,195
ENSG00000072163,ENST00000409808,2315,451
ENSG00000072163,ENST00000410011,2335,471
ENSG00000072163,ENST00000410038,1695,314
ENSG00000072163,ENST00000426981,1409,0
ENSG00000072163,ENST00000545738,1730,78
ENSG00000072182,ENST00000347842,2684,14
ENSG00000072182,ENST00000358078,2741,14
ENSG00000072195,ENST00000312358,10782,135
ENSG00000072195,ENST00000396686,1086,153
ENSG00000072195,ENST00000396688,1457,338
ENSG00000072195,ENST00000396689,1274,134
ENSG00000072195,ENST00000396698,3379,6
ENSG00000072195,ENST00000431523,926,28
ENSG00000072195,ENST00000435853,605,42
ENSG00000072195,ENST00000451076,551,0
ENSG00000072201,ENST00000263925,2953,315
ENSG00000072201,ENST00000306888,3757,252
ENSG00000072201,ENST00000504299,556,537
ENSG00000072201,ENST00000507168,572,524
ENSG00000072201,ENST00000510143,731,432
ENSG00000072201,ENST00000512247,603,331
ENSG00000072201,ENST00000513421,1024,647
ENSG00000072210,ENST00000176643,3928,446
ENSG00000072210,ENST00000339618,3828,221
ENSG00000072210,ENST00000395575,3640,158
ENSG00000072210,ENST00000446398,665,167
ENSG00000072210,ENST00000571163,590,0
ENSG00000072210,ENST00000571537,607,0
ENSG00000072210,ENST00000575384,450,0
ENSG00000072210,ENST00000578696,400,0
ENSG00000072210,ENST00000579855,3583,99
ENSG00000072210,ENST00000580550,540,101
ENSG00000072210,ENST00000581518,2785,249
ENSG00000072210,ENST00000584332,573,193
ENSG00000072210,ENST00000626500,995,446
ENSG00000072210,ENST00000630662,1558,1147
ENSG00000072210,ENST00000631291,3822,446
ENSG00000072274,ENST00000360110,5012,71
ENSG00000072274,ENST00000392396,5032,283
ENSG00000072274,ENST00000420415,4814,116
ENSG00000072274,ENST00000426789,354,0
ENSG00000072310,ENST00000261646,4178,185
ENSG00000072310,ENST00000355815,4253,170
ENSG00000072310,ENST00000395757,3696,465
ENSG00000072310,ENST00000423161,1058,82
ENSG00000072310,ENST00000478616,882,0
ENSG00000072310,ENST00000486311,473,0
ENSG00000072310,ENST00000577897,536,338
ENSG00000072315,ENST00000262839,5839,919
ENSG00000072364,ENST00000265343,9536,380
ENSG00000072364,ENST00000378595,3348,364
ENSG00000072364,ENST00000421773,541,96
ENSG00000072364,ENST00000425658,513,0
ENSG00000072401,ENST00000373910,2623,196
ENSG00000072401,ENST00000615793,2621,305
ENSG00000072415,ENST00000261681,5552,661
ENSG00000072415,ENST00000555925,5006,217
ENSG00000072415,ENST00000556345,1163,347
ENSG00000072415,ENST00000557237,479,465
ENSG00000072415,ENST00000557783,567,119
ENSG00000072422,ENST00000337910,4411,276
ENSG00000072422,ENST00000357917,4339,204
ENSG00000072501,ENST00000322213,9784,128
ENSG00000072501,ENST00000375340,9930,340
ENSG00000072501,ENST00000428014,868,80
ENSG00000072501,ENST00000470241,838,0
ENSG00000072506,ENST00000168216,960,28
ENSG00000072506,ENST00000375298,823,5
ENSG00000072506,ENST00000375304,916,11
ENSG00000072518,ENST00000350490,2903,414
ENSG00000072518,ENST00000361128,3004,502
ENSG00000072518,ENST00000377810,4560,678
ENSG00000072518,ENST00000402010,4728,579
ENSG00000072518,ENST00000408948,2112,18
ENSG00000072518,ENST00000425897,2100,0
ENSG00000072518,ENST00000502399,2885,212
ENSG00000072518,ENST00000508192,2924,502
ENSG00000072518,ENST00000509502,2862,463
ENSG00000072518,ENST00000512060,411,229
ENSG00000072518,ENST00000513765,2671,49
ENSG00000072518,ENST00000540169,558,223
ENSG00000072518,ENST00000543220,595,112
ENSG00000072518,ENST00000543674,557,284
ENSG00000072571,ENST00000353866,2872,327
ENSG00000072571,ENST00000358715,2988,36
ENSG00000072571,ENST00000393915,3016,61
ENSG00000072571,ENST00000432118,2084,93
ENSG00000072571,ENST00000520345,720,415
ENSG00000072571,ENST00000522094,609,332
ENSG00000072609,ENST00000266880,11133,64
ENSG00000072609,ENST00000432561,2648,74
ENSG00000072609,ENST00000443047,2990,69
ENSG00000072609,ENST00000450056,3250,89
ENSG00000072609,ENST00000536932,584,490
ENSG00000072609,ENST00000540537,913,837
ENSG00000072609,ENST00000540963,875,204
ENSG00000072609,ENST00000541817,758,348
ENSG00000072609,ENST00000542714,542,327
ENSG00000072657,ENST00000261180,10733,96
ENSG00000072657,ENST00000547300,582,0
ENSG00000072682,ENST00000166534,2230,222
ENSG00000072682,ENST00000360568,2313,311
ENSG00000072682,ENST00000379086,2223,221
ENSG00000072682,ENST00000379100,2563,564
ENSG00000072682,ENST00000379104,2569,564
ENSG00000072682,ENST00000395164,568,65
ENSG00000072682,ENST00000401867,3349,569
ENSG00000072682,ENST00000416053,582,277
ENSG00000072682,ENST00000417528,1023,410
ENSG00000072682,ENST00000418055,568,224
ENSG00000072682,ENST00000428369,751,311
ENSG00000072682,ENST00000428841,427,275
ENSG00000072682,ENST00000431054,724,16
ENSG00000072682,ENST00000439698,866,314
ENSG00000072682,ENST00000453286,819,358
ENSG00000072694,ENST00000236937,1440,95
ENSG00000072694,ENST00000358671,2115,81
ENSG00000072694,ENST00000367961,1472,81
ENSG00000072736,ENST00000329524,6144,24
ENSG00000072736,ENST00000346183,6328,312
ENSG00000072736,ENST00000349223,6328,224
ENSG00000072736,ENST00000562926,3748,0
ENSG00000072736,ENST00000565750,529,0
ENSG00000072736,ENST00000570212,3181,0
ENSG00000072736,ENST00000575270,3824,338
ENSG00000072756,ENST00000251607,2252,78
ENSG00000072756,ENST00000280591,2180,66
ENSG00000072756,ENST00000339437,987,78
ENSG00000072756,ENST00000397779,541,121
ENSG00000072756,ENST00000402675,1935,1026
ENSG00000072756,ENST00000413000,483,297
ENSG00000072756,ENST00000420393,854,410
ENSG00000072778,ENST00000350303,2191,122
ENSG00000072778,ENST00000356839,2184,47
ENSG00000072778,ENST00000542255,1016,0
ENSG00000072778,ENST00000543245,2227,21
ENSG00000072778,ENST00000579546,582,0
ENSG00000072778,ENST00000579886,502,37
ENSG00000072778,ENST00000583312,799,125
ENSG00000072778,ENST00000584103,555,82
ENSG00000072786,ENST00000176763,5892,182
ENSG00000072786,ENST00000520476,994,0
ENSG00000072803,ENST00000265094,4342,138
ENSG00000072803,ENST00000296933,4539,371
ENSG00000072803,ENST00000393802,2181,148
ENSG00000072803,ENST00000517395,636,46
ENSG00000072803,ENST00000518752,310,88
ENSG00000072818,ENST00000158762,2511,206
ENSG00000072818,ENST00000570457,870,426
ENSG00000072818,ENST00000575425,614,309
ENSG00000072832,ENST00000324989,3146,89
ENSG00000072832,ENST00000397890,2911,215
ENSG00000072832,ENST00000512574,2764,534
ENSG00000072840,ENST00000264956,6427,180
ENSG00000072840,ENST00000509451,1960,166
ENSG00000072849,ENST00000158771,4167,17
ENSG00000072849,ENST00000570848,657,17
ENSG00000072849,ENST00000571971,617,17
ENSG00000072849,ENST00000572834,589,1
ENSG00000072849,ENST00000575605,551,0
ENSG00000072858,ENST00000264852,5080,726
ENSG00000072858,ENST00000393830,2572,39
ENSG00000072864,ENST00000396354,3203,93
ENSG00000072864,ENST00000396355,3936,826
ENSG00000072864,ENST00000570727,588,207
ENSG00000072864,ENST00000572967,484,0
ENSG00000072864,ENST00000573694,411,0
ENSG00000072864,ENST00000574109,843,0
ENSG00000072864,ENST00000576502,1131,0
ENSG00000072864,ENST00000577101,575,0
ENSG00000072952,ENST00000423302,6126,150
ENSG00000072952,ENST00000424001,5815,780
ENSG00000072952,ENST00000527509,2686,194
ENSG00000072952,ENST00000529547,545,338
ENSG00000072952,ENST00000531107,2887,64
ENSG00000072952,ENST00000534266,2824,1022
ENSG00000072952,ENST00000541483,2468,20
ENSG00000072952,ENST00000547195,6155,1120
ENSG00000072952,ENST00000558540,3339,973
ENSG00000072954,ENST00000187762,2631,79
ENSG00000072954,ENST00000599479,410,0
ENSG00000072958,ENST00000291439,13193,449
ENSG00000072958,ENST00000429941,1578,116
ENSG00000072958,ENST00000444449,2311,93
ENSG00000072958,ENST00000586543,642,0
ENSG00000072958,ENST00000589782,436,0
ENSG00000072958,ENST00000589822,562,247
ENSG00000072958,ENST00000590263,546,136
ENSG00000072958,ENST00000590756,1705,173
ENSG00000072958,ENST00000590945,549,357
ENSG00000072958,ENST00000591775,564,188
ENSG00000073008,ENST00000344956,3166,299
ENSG00000073008,ENST00000403059,3078,187
ENSG00000073008,ENST00000406449,1344,0
ENSG00000073008,ENST00000425690,5792,187
ENSG00000073008,ENST00000587785,356,0
ENSG00000073050,ENST00000262887,2802,548
ENSG00000073050,ENST00000543982,1994,105
ENSG00000073050,ENST00000594107,586,69
ENSG00000073050,ENST00000598165,913,37
ENSG00000073050,ENST00000599693,628,0
ENSG00000073060,ENST00000261693,3405,144
ENSG00000073060,ENST00000339570,3329,197
ENSG00000073060,ENST00000415380,2731,126
ENSG00000073060,ENST00000544327,1812,36
ENSG00000073060,ENST00000545493,581,143
ENSG00000073060,ENST00000546215,1597,63
ENSG00000073067,ENST00000308919,2322,31
ENSG00000073067,ENST00000340150,2361,22
ENSG00000073067,ENST00000415893,890,0
ENSG00000073111,ENST00000265056,3434,56
ENSG00000073111,ENST00000472731,547,237
ENSG00000073111,ENST00000480910,693,308
ENSG00000073111,ENST00000491422,2844,0
ENSG00000073146,ENST00000262794,3957,83
ENSG00000073146,ENST00000354853,1701,305
ENSG00000073146,ENST00000395852,1422,177
ENSG00000073146,ENST00000395858,3763,24
ENSG00000073146,ENST00000540615,3941,220
ENSG00000073146,ENST00000545383,3889,84
ENSG00000073150,ENST00000159647,2964,0
ENSG00000073150,ENST00000395842,3051,0
ENSG00000073169,ENST00000380903,2283,26
ENSG00000073169,ENST00000611222,2311,58
ENSG00000073282,ENST00000264731,4944,127
ENSG00000073282,ENST00000320472,2032,28
ENSG00000073282,ENST00000354600,4668,141
ENSG00000073282,ENST00000392460,1668,0
ENSG00000073282,ENST00000392461,1251,0
ENSG00000073282,ENST00000392463,1386,0
ENSG00000073282,ENST00000418709,2810,28
ENSG00000073282,ENST00000434928,676,126
ENSG00000073282,ENST00000437221,2500,0
ENSG00000073282,ENST00000440651,2031,0
ENSG00000073282,ENST00000449992,1506,0
ENSG00000073282,ENST00000456148,1749,0
ENSG00000073331,ENST00000177648,4537,200
ENSG00000073331,ENST00000458497,4566,382
ENSG00000073331,ENST00000504176,5203,306
ENSG00000073331,ENST00000650871,5399,253
ENSG00000073350,ENST00000167462,3480,130
ENSG00000073350,ENST00000375227,1374,124
ENSG00000073350,ENST00000392550,3509,117
ENSG00000073350,ENST00000577200,3192,104
ENSG00000073350,ENST00000578363,1393,141
ENSG00000073350,ENST00000578536,784,468
ENSG00000073350,ENST00000579392,483,173
ENSG00000073350,ENST00000580578,577,125
ENSG00000073350,ENST00000580925,204,85
ENSG00000073350,ENST00000581713,585,166
ENSG00000073350,ENST00000583658,566,98
ENSG00000073417,ENST00000310298,3984,252
ENSG00000073417,ENST00000339708,2663,182
ENSG00000073417,ENST00000394553,4036,307
ENSG00000073417,ENST00000557957,3716,203
ENSG00000073464,ENST00000380829,2418,115
ENSG00000073464,ENST00000380833,6759,400
ENSG00000073464,ENST00000421085,6534,457
ENSG00000073464,ENST00000454850,487,31
ENSG00000073536,ENST00000360831,1726,28
ENSG00000073536,ENST00000442241,5193,28
ENSG00000073536,ENST00000586869,5286,1020
ENSG00000073536,ENST00000588019,1107,0
ENSG00000073578,ENST00000264932,2693,36
ENSG00000073578,ENST00000504309,2067,53
ENSG00000073578,ENST00000509564,630,0
ENSG00000073578,ENST00000510361,2148,38
ENSG00000073578,ENST00000515815,704,0
ENSG00000073578,ENST00000617470,1952,115
ENSG00000073584,ENST00000264640,2997,103
ENSG00000073584,ENST00000348513,5150,91
ENSG00000073584,ENST00000377808,2348,115
ENSG00000073584,ENST00000400122,2600,471
ENSG00000073584,ENST00000431889,1569,70
ENSG00000073584,ENST00000447024,1973,115
ENSG00000073584,ENST00000474246,2156,119
ENSG00000073584,ENST00000478349,1086,224
ENSG00000073584,ENST00000577721,488,159
ENSG00000073584,ENST00000578044,1704,678
ENSG00000073584,ENST00000580419,2283,90
ENSG00000073584,ENST00000580654,888,110
ENSG00000073584,ENST00000582955,559,153
ENSG00000073584,ENST00000642459,2376,180
ENSG00000073584,ENST00000643318,5796,988
ENSG00000073584,ENST00000643683,2492,234
ENSG00000073584,ENST00000643806,2828,97
ENSG00000073584,ENST00000644527,2502,166
ENSG00000073584,ENST00000644701,2488,110
ENSG00000073584,ENST00000645104,2118,105
ENSG00000073584,ENST00000646283,2229,173
ENSG00000073584,ENST00000646482,1320,34
ENSG00000073584,ENST00000647508,2840,643
ENSG00000073584,ENST00000647515,2811,186
ENSG00000073598,ENST00000158009,1352,79
ENSG00000073605,ENST00000309481,1500,71
ENSG00000073605,ENST00000360317,1468,0
ENSG00000073605,ENST00000394175,1626,224
ENSG00000073605,ENST00000394179,1427,0
ENSG00000073605,ENST00000418519,1597,131
ENSG00000073605,ENST00000520542,1546,107
ENSG00000073614,ENST00000399788,10763,363
ENSG00000073614,ENST00000535014,551,173
ENSG00000073614,ENST00000536014,558,190
ENSG00000073614,ENST00000543507,575,182
ENSG00000073614,ENST00000544760,2338,191
ENSG00000073670,ENST00000200557,4614,212
ENSG00000073670,ENST00000535346,2529,698
ENSG00000073711,ENST00000264977,6743,562
ENSG00000073711,ENST00000334546,2196,335
ENSG00000073711,ENST00000490467,1782,319
ENSG00000073712,ENST00000341590,3286,139
ENSG00000073712,ENST00000343279,3247,81
ENSG00000073712,ENST00000395631,3369,217
ENSG00000073712,ENST00000399304,2082,107
ENSG00000073712,ENST00000553373,2064,0
ENSG00000073712,ENST00000553663,655,0
ENSG00000073712,ENST00000554152,3029,0
ENSG00000073712,ENST00000554288,700,233
ENSG00000073712,ENST00000554712,587,127
ENSG00000073712,ENST00000555692,754,355
ENSG00000073712,ENST00000635305,2482,0
ENSG00000073734,ENST00000263817,6933,126
ENSG00000073734,ENST00000648875,411,0
ENSG00000073734,ENST00000649448,2983,0
ENSG00000073734,ENST00000650372,6934,127
ENSG00000073737,ENST00000357546,1917,557
ENSG00000073737,ENST00000412271,1465,105
ENSG00000073737,ENST00000421653,1044,525
ENSG00000073737,ENST00000428522,1678,323
ENSG00000073737,ENST00000432060,1652,112
ENSG00000073737,ENST00000436483,1817,457
ENSG00000073737,ENST00000450153,524,326
ENSG00000073737,ENST00000602501,2863,1503
ENSG00000073754,ENST00000368174,2204,107
ENSG00000073756,ENST00000367468,4510,133
ENSG00000073792,ENST00000346192,3291,64
ENSG00000073792,ENST00000382199,3688,96
ENSG00000073792,ENST00000421047,1711,70
ENSG00000073792,ENST00000457616,3426,52
ENSG00000073803,ENST00000265026,9857,318
ENSG00000073803,ENST00000420577,740,0
ENSG00000073803,ENST00000424227,3156,255
ENSG00000073803,ENST00000428617,573,160
ENSG00000073803,ENST00000438798,388,213
ENSG00000073803,ENST00000443863,3025,201
ENSG00000073803,ENST00000446828,2737,164
ENSG00000073803,ENST00000447637,618,279
ENSG00000073803,ENST00000448876,1681,176
ENSG00000073803,ENST00000454237,526,183
ENSG00000073849,ENST00000169298,4604,633
ENSG00000073849,ENST00000416235,577,353
ENSG00000073849,ENST00000417392,707,367
ENSG00000073849,ENST00000423451,602,221
ENSG00000073849,ENST00000427315,544,387
ENSG00000073849,ENST00000430309,504,376
ENSG00000073849,ENST00000438590,608,316
ENSG00000073849,ENST00000440338,568,432
ENSG00000073849,ENST00000442023,570,223
ENSG00000073849,ENST00000446170,588,314
ENSG00000073849,ENST00000448044,4302,331
ENSG00000073849,ENST00000448408,1005,710
ENSG00000073849,ENST00000455441,596,531
ENSG00000073849,ENST00000457772,3947,669
ENSG00000073849,ENST00000458216,507,430
ENSG00000073861,ENST00000177694,2583,219
ENSG00000073910,ENST00000380250,10688,496
ENSG00000073910,ENST00000436046,691,239
ENSG00000073910,ENST00000542859,13200,496
ENSG00000073910,ENST00000642040,10697,496
ENSG00000073910,ENST00000643293,1128,0
ENSG00000073910,ENST00000645780,13017,480
ENSG00000073910,ENST00000647500,12973,151
ENSG00000073921,ENST00000356360,1958,0
ENSG00000073921,ENST00000393346,4134,304
ENSG00000073921,ENST00000525162,548,105
ENSG00000073921,ENST00000526033,3613,317
ENSG00000073921,ENST00000526961,802,0
ENSG00000073921,ENST00000528256,563,119
ENSG00000073921,ENST00000528398,2049,186
ENSG00000073921,ENST00000529016,757,0
ENSG00000073921,ENST00000529760,1153,0
ENSG00000073921,ENST00000530542,905,0
ENSG00000073921,ENST00000530692,963,0
ENSG00000073921,ENST00000531930,703,147
ENSG00000073921,ENST00000532317,3474,279
ENSG00000073921,ENST00000532603,566,0
ENSG00000073921,ENST00000630913,2261,149
ENSG00000073969,ENST00000398238,3983,107
ENSG00000073969,ENST00000465370,580,0
ENSG00000073969,ENST00000571172,569,85
ENSG00000073969,ENST00000575068,2667,211
ENSG00000073969,ENST00000576040,364,230
ENSG00000073969,ENST00000576346,710,302
ENSG00000074047,ENST00000360874,529,0
ENSG00000074047,ENST00000361492,6768,30
ENSG00000074047,ENST00000418323,315,69
ENSG00000074047,ENST00000452319,6799,60
ENSG00000074054,ENST00000263710,8092,390
ENSG00000074054,ENST00000397587,7915,390
ENSG00000074054,ENST00000409078,8002,501
ENSG00000074054,ENST00000418989,663,213
ENSG00000074054,ENST00000449975,555,224
ENSG00000074054,ENST00000452274,3966,0
ENSG00000074054,ENST00000455322,5660,352
ENSG00000074054,ENST00000541377,7909,390
ENSG00000074054,ENST00000646274,7867,165
ENSG00000074071,ENST00000177742,1040,31
ENSG00000074071,ENST00000397375,1024,36
ENSG00000074181,ENST00000263388,8680,90
ENSG00000074181,ENST00000597756,559,0
ENSG00000074181,ENST00000601011,3858,0
ENSG00000074201,ENST00000263309,1172,37
ENSG00000074201,ENST00000525064,1121,58
ENSG00000074201,ENST00000525428,2993,91
ENSG00000074201,ENST00000528364,953,62
ENSG00000074201,ENST00000532069,898,80
ENSG00000074211,ENST00000335585,4092,24
ENSG00000074211,ENST00000382599,4450,385
ENSG00000074211,ENST00000506140,1780,99
ENSG00000074211,ENST00000507294,1667,203
ENSG00000074211,ENST00000515571,1832,283
ENSG00000074219,ENST00000311227,2164,91
ENSG00000074219,ENST00000377214,2440,363
ENSG00000074219,ENST00000539846,1444,242
ENSG00000074219,ENST00000593945,2141,56
ENSG00000074219,ENST00000596757,579,230
ENSG00000074219,ENST00000598810,2191,106
ENSG00000074219,ENST00000601519,2167,85
ENSG00000074266,ENST00000263360,2088,477
ENSG00000074266,ENST00000327320,2033,90
ENSG00000074266,ENST00000351625,1696,7
ENSG00000074266,ENST00000527888,1422,887
ENSG00000074266,ENST00000528180,1745,477
ENSG00000074266,ENST00000534595,713,0
ENSG00000074276,ENST00000261944,4068,39
ENSG00000074276,ENST00000506348,4005,47
ENSG00000074276,ENST00000510636,4509,274
ENSG00000074317,ENST00000310112,1383,251
ENSG00000074317,ENST00000393693,1398,264
ENSG00000074317,ENST00000506696,552,121
ENSG00000074317,ENST00000510387,730,195
ENSG00000074317,ENST00000614675,1407,443
ENSG00000074319,ENST00000251968,1534,126
ENSG00000074319,ENST00000536719,2101,135
ENSG00000074356,ENST00000389005,12772,23
ENSG00000074356,ENST00000576523,249,0
ENSG00000074370,ENST00000309890,4826,173
ENSG00000074370,ENST00000352011,3274,55
ENSG00000074370,ENST00000359983,3290,0
ENSG00000074370,ENST00000397035,4182,128
ENSG00000074370,ENST00000397041,4695,146
ENSG00000074370,ENST00000397043,3197,124
ENSG00000074370,ENST00000570845,604,0
ENSG00000074370,ENST00000572116,429,0
ENSG00000074410,ENST00000178638,6098,126
ENSG00000074410,ENST00000344366,2744,115
ENSG00000074410,ENST00000422263,2556,126
ENSG00000074416,ENST00000265052,4642,564
ENSG00000074416,ENST00000398101,1414,499
ENSG00000074416,ENST00000398104,4235,187
ENSG00000074416,ENST00000434178,4941,897
ENSG00000074416,ENST00000453507,4552,564
ENSG00000074416,ENST00000484451,653,0
ENSG00000074416,ENST00000487473,549,0
ENSG00000074416,ENST00000493611,556,288
ENSG00000074416,ENST00000494830,410,178
ENSG00000074416,ENST00000496306,716,0
ENSG00000074416,ENST00000648300,2745,1531
ENSG00000074527,ENST00000343702,3621,455
ENSG00000074527,ENST00000344911,3152,97
ENSG00000074527,ENST00000538383,1971,97
ENSG00000074527,ENST00000547980,749,219
ENSG00000074527,ENST00000553059,1818,0
ENSG00000074582,ENST00000359273,1454,137
ENSG00000074582,ENST00000392109,1583,266
ENSG00000074582,ENST00000392110,1525,209
ENSG00000074582,ENST00000392111,1636,319
ENSG00000074582,ENST00000412366,1430,113
ENSG00000074582,ENST00000423377,583,252
ENSG00000074582,ENST00000426649,660,0
ENSG00000074582,ENST00000428880,804,574
ENSG00000074582,ENST00000430322,1036,418
ENSG00000074582,ENST00000431802,2015,699
ENSG00000074582,ENST00000436603,552,0
ENSG00000074582,ENST00000439945,1483,205
ENSG00000074582,ENST00000443791,580,128
ENSG00000074582,ENST00000456050,815,197
ENSG00000074582,ENST00000643945,866,407
ENSG00000074590,ENST00000261402,6828,1380
ENSG00000074590,ENST00000548902,560,103
ENSG00000074590,ENST00000549704,569,346
ENSG00000074590,ENST00000553094,547,193
ENSG00000074603,ENST00000300141,7281,215
ENSG00000074603,ENST00000321147,3125,318
ENSG00000074603,ENST00000341861,8699,1581
ENSG00000074603,ENST00000358939,2822,206
ENSG00000074603,ENST00000558529,906,248
ENSG00000074603,ENST00000558559,1083,0
ENSG00000074603,ENST00000558786,1182,0
ENSG00000074603,ENST00000559233,2953,112
ENSG00000074603,ENST00000559526,677,189
ENSG00000074603,ENST00000560436,592,232
ENSG00000074603,ENST00000560665,564,312
ENSG00000074621,ENST00000261892,5762,281
ENSG00000074621,ENST00000339868,5678,287
ENSG00000074621,ENST00000399033,3323,82
ENSG00000074621,ENST00000505666,854,0
ENSG00000074621,ENST00000537259,3983,624
ENSG00000074621,ENST00000544319,3169,210
ENSG00000074621,ENST00000546330,3246,0
ENSG00000074657,ENST00000336078,6696,776
ENSG00000074657,ENST00000586085,561,356
ENSG00000074657,ENST00000586997,372,0
ENSG00000074657,ENST00000587755,562,154
ENSG00000074657,ENST00000588456,583,209
ENSG00000074657,ENST00000588543,490,270
ENSG00000074657,ENST00000588601,676,395
ENSG00000074657,ENST00000589288,5585,201
ENSG00000074657,ENST00000589481,672,308
ENSG00000074657,ENST00000590285,578,334
ENSG00000074657,ENST00000590287,569,248
ENSG00000074657,ENST00000591049,591,110
ENSG00000074657,ENST00000591083,5324,346
ENSG00000074657,ENST00000591230,4450,354
ENSG00000074657,ENST00000591808,5171,889
ENSG00000074657,ENST00000592452,649,293
ENSG00000074660,ENST00000263071,3428,35
ENSG00000074660,ENST00000348987,2619,16
ENSG00000074660,ENST00000571272,2871,47
ENSG00000074695,ENST00000251047,4824,21
ENSG00000074696,ENST00000261875,3228,169
ENSG00000074696,ENST00000442729,1332,150
ENSG00000074696,ENST00000562832,789,371
ENSG00000074696,ENST00000562901,1797,765
ENSG00000074696,ENST00000565299,1465,142
ENSG00000074696,ENST00000566074,1658,344
ENSG00000074696,ENST00000566511,1782,446
ENSG00000074696,ENST00000568793,1824,127
ENSG00000074696,ENST00000569894,1471,386
ENSG00000074706,ENST00000265198,6689,156
ENSG00000074706,ENST00000367220,1658,125
ENSG00000074706,ENST00000422970,3267,196
ENSG00000074706,ENST00000517438,580,107
ENSG00000074706,ENST00000519190,568,243
ENSG00000074706,ENST00000519344,1621,245
ENSG00000074706,ENST00000519405,558,173
ENSG00000074706,ENST00000520261,485,250
ENSG00000074755,ENST00000381638,11466,135
ENSG00000074755,ENST00000573183,2667,0
ENSG00000074771,ENST00000159060,2042,103
ENSG00000074800,ENST00000234590,1781,116
ENSG00000074800,ENST00000489867,637,388
ENSG00000074800,ENST00000497492,647,62
ENSG00000074800,ENST00000643438,569,319
ENSG00000074800,ENST00000646156,622,522
ENSG00000074800,ENST00000646539,2345,680
ENSG00000074800,ENST00000646660,581,67
ENSG00000074800,ENST00000646906,548,171
ENSG00000074800,ENST00000647408,1782,119
ENSG00000074803,ENST00000330289,1764,186
ENSG00000074803,ENST00000380993,4707,216
ENSG00000074803,ENST00000396577,4708,215
ENSG00000074803,ENST00000558405,3663,251
ENSG00000074803,ENST00000559641,2176,230
ENSG00000074803,ENST00000561031,735,0
ENSG00000074803,ENST00000561127,664,323
ENSG00000074803,ENST00000646012,4663,392
ENSG00000074803,ENST00000647232,4710,509
ENSG00000074803,ENST00000647546,4851,358
ENSG00000074842,ENST00000262947,1018,36
ENSG00000074842,ENST00000599630,713,28
ENSG00000074842,ENST00000599761,463,0
ENSG00000074855,ENST00000159087,4178,185
ENSG00000074855,ENST00000630631,1905,159
ENSG00000074935,ENST00000368662,2225,48
ENSG00000074964,ENST00000361221,4625,296
ENSG00000074964,ENST00000375408,3685,38
ENSG00000074964,ENST00000375415,4035,43
ENSG00000074966,ENST00000264316,2908,80
ENSG00000074966,ENST00000506073,542,127
ENSG00000074966,ENST00000507351,1153,128
ENSG00000075035,ENST00000332082,4710,818
ENSG00000075035,ENST00000547525,5082,1190
ENSG00000075035,ENST00000549903,3534,0
ENSG00000075035,ENST00000551638,569,198
ENSG00000075043,ENST00000344425,1426,177
ENSG00000075043,ENST00000344462,2750,46
ENSG00000075043,ENST00000357249,2594,0
ENSG00000075043,ENST00000359125,3253,127
ENSG00000075043,ENST00000360480,2775,42
ENSG00000075043,ENST00000370224,3004,135
ENSG00000075043,ENST00000625514,2925,92
ENSG00000075043,ENST00000626684,804,0
ENSG00000075043,ENST00000626839,9213,214
ENSG00000075043,ENST00000627221,688,0
ENSG00000075043,ENST00000629241,2853,92
ENSG00000075043,ENST00000629318,545,0
ENSG00000075043,ENST00000629498,716,0
ENSG00000075043,ENST00000629676,2399,92
ENSG00000075043,ENST00000636614,151,0
ENSG00000075043,ENST00000637193,2983,402
ENSG00000075073,ENST00000373306,2083,544
ENSG00000075073,ENST00000373307,1740,256
ENSG00000075073,ENST00000619173,1713,0
ENSG00000075089,ENST00000188312,2464,765
ENSG00000075089,ENST00000546902,1877,423
ENSG00000075089,ENST00000551617,1715,388
ENSG00000075089,ENST00000551652,582,5
ENSG00000075089,ENST00000552376,1659,22
ENSG00000075131,ENST00000261881,1728,55
ENSG00000075131,ENST00000562124,1009,126
ENSG00000075131,ENST00000568216,495,71
ENSG00000075131,ENST00000570251,685,335
ENSG00000075142,ENST00000265729,2010,53
ENSG00000075142,ENST00000394641,653,79
ENSG00000075142,ENST00000419179,1307,10
ENSG00000075142,ENST00000431660,1418,62
ENSG00000075142,ENST00000490437,570,62
ENSG00000075151,ENST00000264211,5802,195
ENSG00000075151,ENST00000356916,2179,497
ENSG00000075151,ENST00000374935,5567,622
ENSG00000075151,ENST00000400422,5762,581
ENSG00000075151,ENST00000411888,1122,462
ENSG00000075151,ENST00000438975,1270,618
ENSG00000075151,ENST00000602326,6196,584
ENSG00000075151,ENST00000634879,5325,0
ENSG00000075188,ENST00000251074,1203,65
ENSG00000075188,ENST00000550459,645,491
ENSG00000075188,ENST00000551744,762,136
ENSG00000075188,ENST00000552283,2362,130
ENSG00000075213,ENST00000265362,8113,203
ENSG00000075213,ENST00000420047,553,106
ENSG00000075213,ENST00000424555,568,510
ENSG00000075213,ENST00000436949,2550,164
ENSG00000075213,ENST00000448879,534,422
ENSG00000075218,ENST00000454366,2983,83
ENSG00000075223,ENST00000265361,4874,262
ENSG00000075223,ENST00000419255,2415,133
ENSG00000075234,ENST00000381031,2566,32
ENSG00000075234,ENST00000421359,821,32
ENSG00000075234,ENST00000629918,162,0
ENSG00000075239,ENST00000265838,1761,91
ENSG00000075239,ENST00000299355,1345,40
ENSG00000075239,ENST00000527942,493,329
ENSG00000075239,ENST00000528370,508,0
ENSG00000075240,ENST00000361034,4315,39
ENSG00000075240,ENST00000406902,4500,229
ENSG00000075240,ENST00000408031,2834,96
ENSG00000075240,ENST00000431155,311,211
ENSG00000075240,ENST00000447351,375,116
ENSG00000075240,ENST00000456069,669,0
ENSG00000075275,ENST00000262738,11389,0
ENSG00000075275,ENST00000454637,2446,0
ENSG00000075290,ENST00000343737,2112,128
ENSG00000075292,ENST00000264447,6487,296
ENSG00000075292,ENST00000409544,6821,630
ENSG00000075292,ENST00000410075,3518,364
ENSG00000075292,ENST00000417778,760,672
ENSG00000075292,ENST00000437658,931,340
ENSG00000075292,ENST00000454122,731,622
ENSG00000075292,ENST00000454278,595,408
ENSG00000075292,ENST00000455226,585,398
ENSG00000075292,ENST00000461991,846,0
ENSG00000075292,ENST00000464375,626,332
ENSG00000075292,ENST00000466330,746,194
ENSG00000075292,ENST00000466975,560,46
ENSG00000075292,ENST00000475743,590,320
ENSG00000075292,ENST00000493576,1107,0
ENSG00000075292,ENST00000494621,871,410
ENSG00000075303,ENST00000341119,4056,358
ENSG00000075336,ENST00000169551,3084,286
ENSG00000075336,ENST00000579071,821,0
ENSG00000075336,ENST00000580087,2524,286
ENSG00000075340,ENST00000264436,9290,468
ENSG00000075340,ENST00000355733,2654,445
ENSG00000075340,ENST00000407644,3741,265
ENSG00000075340,ENST00000413157,3776,480
ENSG00000075340,ENST00000415348,930,250
ENSG00000075340,ENST00000425976,721,293
ENSG00000075340,ENST00000430656,2332,298
ENSG00000075340,ENST00000447731,582,530
ENSG00000075340,ENST00000456320,997,0
ENSG00000075340,ENST00000522886,874,35
ENSG00000075388,ENST00000168712,3165,257
ENSG00000075391,ENST00000367649,4378,352
ENSG00000075391,ENST00000433130,2385,0
ENSG00000075391,ENST00000462775,14453,125
ENSG00000075399,ENST00000389386,2660,37
ENSG00000075399,ENST00000561976,2791,378
ENSG00000075399,ENST00000565023,775,0
ENSG00000075407,ENST00000351773,7027,830
ENSG00000075407,ENST00000361085,8738,345
ENSG00000075407,ENST00000638053,4448,648
ENSG00000075413,ENST00000216288,2911,170
ENSG00000075413,ENST00000303622,3283,489
ENSG00000075413,ENST00000335102,2331,0
ENSG00000075413,ENST00000416682,2969,577
ENSG00000075413,ENST00000429436,3481,615
ENSG00000075413,ENST00000440884,2643,638
ENSG00000075413,ENST00000553942,2298,45
ENSG00000075413,ENST00000554627,1571,0
ENSG00000075413,ENST00000556744,1051,0
ENSG00000075413,ENST00000560417,579,43
ENSG00000075413,ENST00000561225,523,135
ENSG00000075413,ENST00000561314,724,0
ENSG00000075415,ENST00000188376,1909,354
ENSG00000075415,ENST00000228318,1678,120
ENSG00000075415,ENST00000401722,6087,150
ENSG00000075415,ENST00000547534,556,59
ENSG00000075415,ENST00000548046,550,89
ENSG00000075415,ENST00000548847,1369,254
ENSG00000075415,ENST00000549338,1285,53
ENSG00000075415,ENST00000550695,756,293
ENSG00000075415,ENST00000551265,580,55
ENSG00000075415,ENST00000551917,1359,91
ENSG00000075415,ENST00000552981,1351,85
ENSG00000075420,ENST00000336824,7904,99
ENSG00000075420,ENST00000415807,8031,222
ENSG00000075420,ENST00000416957,3684,63
ENSG00000075420,ENST00000421757,946,172
ENSG00000075420,ENST00000423424,408,98
ENSG00000075420,ENST00000443501,678,54
ENSG00000075426,ENST00000264716,6713,863
ENSG00000075426,ENST00000379619,5829,8
ENSG00000075426,ENST00000436647,889,281
ENSG00000075429,ENST00000307139,926,60
ENSG00000075429,ENST00000533854,1311,237
ENSG00000075461,ENST00000262138,3583,205
ENSG00000075539,ENST00000358350,11706,605
ENSG00000075539,ENST00000503238,11103,0
ENSG00000075539,ENST00000505759,618,46
ENSG00000075539,ENST00000506685,1940,154
ENSG00000075539,ENST00000507711,5277,554
ENSG00000075539,ENST00000507873,7031,0
ENSG00000075539,ENST00000514617,4364,0
ENSG00000075539,ENST00000641795,5566,0
ENSG00000075568,ENST00000186436,6701,286
ENSG00000075568,ENST00000409721,426,0
ENSG00000075568,ENST00000438715,565,181
ENSG00000075618,ENST00000382361,2784,121
ENSG00000075618,ENST00000405801,550,137
ENSG00000075618,ENST00000444748,580,182
ENSG00000075618,ENST00000447103,713,352
ENSG00000075624,ENST00000331789,1812,84
ENSG00000075624,ENST00000414620,561,319
ENSG00000075624,ENST00000417101,472,183
ENSG00000075624,ENST00000432588,568,77
ENSG00000075624,ENST00000443528,569,261
ENSG00000075624,ENST00000464611,715,0
ENSG00000075624,ENST00000493945,1495,155
ENSG00000075624,ENST00000642480,789,292
ENSG00000075624,ENST00000645576,1009,80
ENSG00000075624,ENST00000646664,1812,84
ENSG00000075624,ENST00000647275,556,84
ENSG00000075643,ENST00000261326,6182,43
ENSG00000075651,ENST00000331659,2906,1887
ENSG00000075651,ENST00000351298,6015,116
ENSG00000075651,ENST00000356327,5855,71
ENSG00000075651,ENST00000418087,621,196
ENSG00000075651,ENST00000446289,839,0
ENSG00000075651,ENST00000627725,174,0
ENSG00000075673,ENST00000218548,3732,333
ENSG00000075673,ENST00000381946,4258,167
ENSG00000075702,ENST00000270301,4632,0
ENSG00000075702,ENST00000401500,4727,75
ENSG00000075702,ENST00000427823,955,0
ENSG00000075711,ENST00000346964,5034,190
ENSG00000075711,ENST00000357674,4931,190
ENSG00000075711,ENST00000392380,716,92
ENSG00000075711,ENST00000392382,2690,74
ENSG00000075711,ENST00000412364,710,392
ENSG00000075711,ENST00000419354,3994,287
ENSG00000075711,ENST00000419553,582,119
ENSG00000075711,ENST00000422288,2854,0
ENSG00000075711,ENST00000434148,309,202
ENSG00000075711,ENST00000436682,543,173
ENSG00000075711,ENST00000443183,2516,50
ENSG00000075711,ENST00000447466,858,0
ENSG00000075711,ENST00000448528,2977,190
ENSG00000075711,ENST00000450955,2682,0
ENSG00000075711,ENST00000452595,3053,323
ENSG00000075711,ENST00000453607,539,173
ENSG00000075711,ENST00000456699,629,92
ENSG00000075785,ENST00000265062,2244,246
ENSG00000075785,ENST00000464496,576,125
ENSG00000075785,ENST00000482525,1589,175
ENSG00000075785,ENST00000483906,533,9
ENSG00000075785,ENST00000485280,507,9
ENSG00000075785,ENST00000490093,359,9
ENSG00000075785,ENST00000493186,329,9
ENSG00000075790,ENST00000005259,4572,339
ENSG00000075790,ENST00000379117,1946,137
ENSG00000075790,ENST00000379119,5773,14
ENSG00000075790,ENST00000421217,474,75
ENSG00000075790,ENST00000436699,1059,0
ENSG00000075790,ENST00000445771,1157,51
ENSG00000075790,ENST00000457837,998,308
ENSG00000075790,ENST00000465919,942,246
ENSG00000075790,ENST00000473124,498,305
ENSG00000075790,ENST00000479917,746,157
ENSG00000075790,ENST00000491150,885,0
ENSG00000075826,ENST00000370345,4634,125
ENSG00000075856,ENST00000228284,3704,5
ENSG00000075856,ENST00000431469,2834,5
ENSG00000075856,ENST00000546611,1184,246
ENSG00000075856,ENST00000546815,4154,19
ENSG00000075856,ENST00000547397,878,0
ENSG00000075856,ENST00000550322,582,113
ENSG00000075856,ENST00000550619,548,215
ENSG00000075884,ENST00000295095,1670,62
ENSG00000075884,ENST00000409869,2968,177
ENSG00000075886,ENST00000321253,1520,81
ENSG00000075891,ENST00000355243,4057,550
ENSG00000075891,ENST00000361791,3193,41
ENSG00000075891,ENST00000370296,4140,550
ENSG00000075891,ENST00000427256,677,33
ENSG00000075891,ENST00000428433,4126,550
ENSG00000075891,ENST00000554172,1755,841
ENSG00000075914,ENST00000265564,1042,34
ENSG00000075945,ENST00000361580,2954,228
ENSG00000075945,ENST00000367765,4111,1502
ENSG00000075945,ENST00000367767,2718,121
ENSG00000075945,ENST00000538366,3159,669
ENSG00000075975,ENST00000170447,2775,64
ENSG00000075975,ENST00000411987,1436,64
ENSG00000075975,ENST00000448482,1679,61
ENSG00000076003,ENST00000264156,3753,78
ENSG00000076043,ENST00000265881,1080,62
ENSG00000076043,ENST00000539119,664,0
ENSG00000076043,ENST00000539275,710,45
ENSG00000076043,ENST00000539754,791,58
ENSG00000076043,ENST00000544196,452,63
ENSG00000076043,ENST00000544827,880,26
ENSG00000076043,ENST00000611665,1158,143
ENSG00000076053,ENST00000375490,2064,143
ENSG00000076053,ENST00000540163,4243,642
ENSG00000076053,ENST00000541475,6725,65
ENSG00000076053,ENST00000544582,692,6
ENSG00000076053,ENST00000545678,867,110
ENSG00000076053,ENST00000624815,3587,343
ENSG00000076067,ENST00000262031,8488,204
ENSG00000076067,ENST00000542360,1484,233
ENSG00000076067,ENST00000550726,1452,233
ENSG00000076067,ENST00000552247,1471,66
ENSG00000076067,ENST00000639027,192,0
ENSG00000076108,ENST00000379441,8831,181
ENSG00000076108,ENST00000546695,722,327
ENSG00000076108,ENST00000547453,484,0
ENSG00000076108,ENST00000547650,614,0
ENSG00000076108,ENST00000549506,577,229
ENSG00000076108,ENST00000549787,2773,0
ENSG00000076108,ENST00000549884,6050,89
ENSG00000076108,ENST00000551812,8600,194
ENSG00000076108,ENST00000551996,849,0
ENSG00000076201,ENST00000265562,5237,76
ENSG00000076201,ENST00000456221,592,83
ENSG00000076242,ENST00000231790,2752,216
ENSG00000076242,ENST00000413740,342,0
ENSG00000076242,ENST00000429117,562,312
ENSG00000076242,ENST00000435176,2428,260
ENSG00000076242,ENST00000441265,917,602
ENSG00000076242,ENST00000450420,233,0
ENSG00000076242,ENST00000455445,2296,695
ENSG00000076242,ENST00000456676,2230,0
ENSG00000076242,ENST00000458205,2608,867
ENSG00000076242,ENST00000536378,2567,830
ENSG00000076242,ENST00000539477,2366,629
ENSG00000076242,ENST00000616768,721,0
ENSG00000076248,ENST00000242576,2071,106
ENSG00000076248,ENST00000336865,2130,209
ENSG00000076258,ENST00000367749,2303,381
ENSG00000076321,ENST00000209884,3414,139
ENSG00000076344,ENST00000316163,2376,77
ENSG00000076344,ENST00000359740,1371,0
ENSG00000076344,ENST00000397770,2399,33
ENSG00000076351,ENST00000581516,844,746
ENSG00000076351,ENST00000582735,574,0
ENSG00000076351,ENST00000584426,564,179
ENSG00000076351,ENST00000584995,1030,279
ENSG00000076351,ENST00000612814,6492,98
ENSG00000076351,ENST00000618626,5363,87
ENSG00000076356,ENST00000367033,11508,822
ENSG00000076382,ENST00000321765,3786,79
ENSG00000076382,ENST00000536674,870,53
ENSG00000076382,ENST00000582076,719,0
ENSG00000076382,ENST00000584206,715,0
ENSG00000076513,ENST00000261739,4148,166
ENSG00000076513,ENST00000547419,640,0
ENSG00000076513,ENST00000547639,904,0
ENSG00000076513,ENST00000551491,561,0
ENSG00000076554,ENST00000379096,4041,115
ENSG00000076554,ENST00000379097,2563,363
ENSG00000076554,ENST00000448733,4339,378
ENSG00000076554,ENST00000517427,2596,363
ENSG00000076554,ENST00000518937,2856,216
ENSG00000076554,ENST00000519303,1594,602
ENSG00000076554,ENST00000520527,2638,363
ENSG00000076554,ENST00000520795,445,0
ENSG00000076555,ENST00000338432,9360,119
ENSG00000076555,ENST00000377848,9247,9
ENSG00000076555,ENST00000377854,6588,4011
ENSG00000076555,ENST00000539864,583,153
ENSG00000076555,ENST00000544726,678,212
ENSG00000076604,ENST00000262395,2894,102
ENSG00000076604,ENST00000262396,683,28
ENSG00000076604,ENST00000422344,631,83
ENSG00000076604,ENST00000444415,1456,73
ENSG00000076604,ENST00000473421,585,315
ENSG00000076604,ENST00000584944,825,681
ENSG00000076604,ENST00000618771,543,108
ENSG00000076641,ENST00000220597,10744,711
ENSG00000076650,ENST00000170564,3492,314
ENSG00000076662,ENST00000160262,1735,10
ENSG00000076662,ENST00000589249,564,442
ENSG00000076662,ENST00000589261,2024,533
ENSG00000076662,ENST00000589580,582,512
ENSG00000076662,ENST00000590569,584,186
ENSG00000076662,ENST00000592439,905,0
ENSG00000076662,ENST00000592945,658,0
ENSG00000076685,ENST00000343289,3435,95
ENSG00000076685,ENST00000404739,3365,24
ENSG00000076685,ENST00000421281,440,0
ENSG00000076685,ENST00000458345,597,0
ENSG00000076685,ENST00000470299,249,87
ENSG00000076706,ENST00000264036,3327,29
ENSG00000076716,ENST00000370828,4959,524
ENSG00000076770,ENST00000370839,1575,79
ENSG00000076770,ENST00000370844,1643,404
ENSG00000076770,ENST00000370849,1444,66
ENSG00000076770,ENST00000370853,2661,79
ENSG00000076770,ENST00000370857,8760,66
ENSG00000076770,ENST00000394311,11263,137
ENSG00000076770,ENST00000421707,946,276
ENSG00000076770,ENST00000436215,891,164
ENSG00000076770,ENST00000442191,840,0
ENSG00000076770,ENST00000538204,11294,66
ENSG00000076826,ENST00000160298,3889,101
ENSG00000076826,ENST00000446248,4179,101
ENSG00000076864,ENST00000290101,3584,258
ENSG00000076864,ENST00000317967,600,310
ENSG00000076864,ENST00000374761,3318,155
ENSG00000076864,ENST00000374763,3334,9
ENSG00000076864,ENST00000374765,3271,201
ENSG00000076864,ENST00000447293,429,322
ENSG00000076864,ENST00000495204,2489,14
ENSG00000076864,ENST00000542643,3426,303
ENSG00000076924,ENST00000358368,2647,18
ENSG00000076928,ENST00000337665,3171,20
ENSG00000076928,ENST00000347545,3091,84
ENSG00000076928,ENST00000354532,3243,148
ENSG00000076928,ENST00000378152,2986,98
ENSG00000076928,ENST00000594258,919,0
ENSG00000076928,ENST00000594417,769,0
ENSG00000076928,ENST00000594521,826,0
ENSG00000076928,ENST00000595723,872,0
ENSG00000076928,ENST00000599589,2636,0
ENSG00000076928,ENST00000599846,3393,125
ENSG00000076944,ENST00000221283,1885,40
ENSG00000076944,ENST00000414284,1859,23
ENSG00000076944,ENST00000441779,1914,37
ENSG00000076944,ENST00000593535,549,214
ENSG00000076944,ENST00000595950,552,45
ENSG00000076944,ENST00000600702,770,0
ENSG00000076944,ENST00000602355,716,329
ENSG00000076944,ENST00000612033,1188,0
ENSG00000076984,ENST00000397979,3361,54
ENSG00000076984,ENST00000397981,3430,102
ENSG00000076984,ENST00000397983,3396,60
ENSG00000077009,ENST00000168977,1126,290
ENSG00000077009,ENST00000593949,869,65
ENSG00000077009,ENST00000599576,691,64
ENSG00000077009,ENST00000616156,1139,290
ENSG00000077044,ENST00000264057,6297,12
ENSG00000077044,ENST00000409813,6228,79
ENSG00000077044,ENST00000427930,482,11
ENSG00000077044,ENST00000442524,625,0
ENSG00000077044,ENST00000447484,494,0
ENSG00000077063,ENST00000160373,5904,26
ENSG00000077063,ENST00000412853,470,184
ENSG00000077063,ENST00000416239,530,0
ENSG00000077063,ENST00000434890,578,94
ENSG00000077063,ENST00000435233,580,0
ENSG00000077063,ENST00000446636,4250,0
ENSG00000077063,ENST00000454375,570,162
ENSG00000077080,ENST00000160382,1537,107
ENSG00000077080,ENST00000461605,444,245
ENSG00000077092,ENST00000330688,3132,469
ENSG00000077092,ENST00000383772,1273,66
ENSG00000077092,ENST00000437042,2775,448
ENSG00000077092,ENST00000458646,2590,263
ENSG00000077097,ENST00000264331,5358,75
ENSG00000077097,ENST00000424225,3525,75
ENSG00000077097,ENST00000435706,5389,202
ENSG00000077147,ENST00000371142,6100,177
ENSG00000077147,ENST00000443638,868,107
ENSG00000077150,ENST00000189444,3012,164
ENSG00000077150,ENST00000369966,3195,344
ENSG00000077150,ENST00000428099,3411,563
ENSG00000077150,ENST00000601386,585,518
ENSG00000077150,ENST00000652277,3114,267
ENSG00000077152,ENST00000367274,908,136
ENSG00000077152,ENST00000646651,878,106
ENSG00000077157,ENST00000290419,2227,827
ENSG00000077157,ENST00000356764,1687,124
ENSG00000077157,ENST00000391959,15431,153
ENSG00000077157,ENST00000466968,635,0
ENSG00000077157,ENST00000480184,1808,132
ENSG00000077157,ENST00000491336,2046,827
ENSG00000077157,ENST00000608999,15244,153
ENSG00000077157,ENST00000634903,878,300
ENSG00000077232,ENST00000264065,20144,430
ENSG00000077232,ENST00000537515,1669,20
ENSG00000077232,ENST00000613960,1010,0
ENSG00000077232,ENST00000616986,5783,646
ENSG00000077232,ENST00000640034,888,357
ENSG00000077235,ENST00000356183,7090,23
ENSG00000077235,ENST00000561623,7015,23
ENSG00000077235,ENST00000568569,540,0
ENSG00000077235,ENST00000569653,897,0
ENSG00000077238,ENST00000170630,3380,0
ENSG00000077238,ENST00000395762,3624,198
ENSG00000077238,ENST00000543915,3539,113
ENSG00000077238,ENST00000561742,379,348
ENSG00000077238,ENST00000562142,518,327
ENSG00000077238,ENST00000562968,531,0
ENSG00000077238,ENST00000563002,541,180
ENSG00000077238,ENST00000565179,579,0
ENSG00000077238,ENST00000565352,424,0
ENSG00000077238,ENST00000566117,529,168
ENSG00000077238,ENST00000628578,201,0
ENSG00000077254,ENST00000357428,4155,0
ENSG00000077254,ENST00000370792,2917,347
ENSG00000077254,ENST00000370793,4502,347
ENSG00000077254,ENST00000370794,4327,261
ENSG00000077254,ENST00000481579,2866,0
ENSG00000077254,ENST00000524536,949,342
ENSG00000077254,ENST00000524778,389,171
ENSG00000077254,ENST00000530709,549,217
ENSG00000077264,ENST00000262836,2178,27
ENSG00000077264,ENST00000360648,2241,27
ENSG00000077264,ENST00000372007,9126,577
ENSG00000077264,ENST00000372010,2606,442
ENSG00000077264,ENST00000417227,2196,27
ENSG00000077264,ENST00000425146,2477,371
ENSG00000077264,ENST00000429193,573,28
ENSG00000077264,ENST00000446737,2550,444
ENSG00000077264,ENST00000518291,2098,355
ENSG00000077264,ENST00000519681,2638,442
ENSG00000077264,ENST00000620137,2130,0
ENSG00000077274,ENST00000324068,3532,128
ENSG00000077279,ENST00000356220,3019,100
ENSG00000077279,ENST00000358070,9405,415
ENSG00000077279,ENST00000371993,9231,244
ENSG00000077279,ENST00000468911,518,179
ENSG00000077279,ENST00000488120,2476,314
ENSG00000077279,ENST00000496551,1320,218
ENSG00000077279,ENST00000635795,9163,157
ENSG00000077279,ENST00000636035,9269,260
ENSG00000077279,ENST00000636381,602,184
ENSG00000077279,ENST00000637453,2275,245
ENSG00000077279,ENST00000637570,6162,66
ENSG00000077312,ENST00000243563,1277,206
ENSG00000077312,ENST00000597353,538,92
ENSG00000077312,ENST00000599362,555,129
ENSG00000077312,ENST00000601253,519,133
ENSG00000077312,ENST00000601393,969,200
ENSG00000077312,ENST00000601545,695,142
ENSG00000077327,ENST00000313311,2421,115
ENSG00000077327,ENST00000376603,2770,319
ENSG00000077327,ENST00000376624,2568,116
ENSG00000077327,ENST00000435326,853,114
ENSG00000077327,ENST00000456231,700,125
ENSG00000077327,ENST00000538630,2376,0
ENSG00000077348,ENST00000221233,998,31
ENSG00000077348,ENST00000593771,404,3
ENSG00000077348,ENST00000596905,826,14
ENSG00000077348,ENST00000602129,354,0
ENSG00000077380,ENST00000340296,2589,228
ENSG00000077380,ENST00000397119,2604,167
ENSG00000077380,ENST00000409197,2572,211
ENSG00000077380,ENST00000409317,2196,175
ENSG00000077380,ENST00000409453,2552,107
ENSG00000077380,ENST00000409773,2583,139
ENSG00000077380,ENST00000410079,2159,166
ENSG00000077380,ENST00000411953,582,128
ENSG00000077380,ENST00000412370,577,165
ENSG00000077380,ENST00000422646,564,11
ENSG00000077380,ENST00000423910,585,65
ENSG00000077380,ENST00000425485,622,65
ENSG00000077380,ENST00000430778,566,236
ENSG00000077380,ENST00000435234,1047,132
ENSG00000077380,ENST00000438879,808,165
ENSG00000077380,ENST00000443458,589,170
ENSG00000077380,ENST00000452242,980,228
ENSG00000077380,ENST00000456808,741,178
ENSG00000077380,ENST00000508530,2494,136
ENSG00000077420,ENST00000356785,1513,233
ENSG00000077420,ENST00000376236,2633,317
ENSG00000077454,ENST00000310300,3177,29
ENSG00000077454,ENST00000485554,774,0
ENSG00000077454,ENST00000497245,2014,1274
ENSG00000077454,ENST00000619071,2098,1222
ENSG00000077458,ENST00000358780,3932,304
ENSG00000077458,ENST00000536839,2546,83
ENSG00000077458,ENST00000537749,754,613
ENSG00000077458,ENST00000540054,730,456
ENSG00000077458,ENST00000542135,610,336
ENSG00000077463,ENST00000305232,1506,11
ENSG00000077463,ENST00000337491,1600,24
ENSG00000077463,ENST00000594279,1507,219
ENSG00000077463,ENST00000597896,827,0
ENSG00000077463,ENST00000601488,1361,8
ENSG00000077463,ENST00000601571,716,0
ENSG00000077498,ENST00000263321,2062,79
ENSG00000077514,ENST00000263681,3821,129
ENSG00000077514,ENST00000524752,710,0
ENSG00000077514,ENST00000527458,2122,490
ENSG00000077514,ENST00000528481,513,180
ENSG00000077514,ENST00000530511,854,345
ENSG00000077514,ENST00000531615,544,130
ENSG00000077514,ENST00000532497,1700,269
ENSG00000077514,ENST00000532954,564,0
ENSG00000077522,ENST00000366578,4872,175
ENSG00000077522,ENST00000542672,3229,220
ENSG00000077522,ENST00000546208,5103,1041
ENSG00000077522,ENST00000651187,583,400
ENSG00000077522,ENST00000651275,3078,0
ENSG00000077522,ENST00000651781,1994,0
ENSG00000077549,ENST00000264202,1675,101
ENSG00000077549,ENST00000264203,2068,494
ENSG00000077549,ENST00000375142,1686,47
ENSG00000077549,ENST00000375144,1568,34
ENSG00000077549,ENST00000433834,1462,385
ENSG00000077585,ENST00000366592,2033,84
ENSG00000077585,ENST00000454895,1104,0
ENSG00000077616,ENST00000321955,3035,47
ENSG00000077616,ENST00000375944,1149,21
ENSG00000077616,ENST00000525171,1613,30
ENSG00000077616,ENST00000525497,730,465
ENSG00000077616,ENST00000526637,484,163
ENSG00000077616,ENST00000534061,3466,96
ENSG00000077684,ENST00000226319,5695,204
ENSG00000077684,ENST00000413543,4012,104
ENSG00000077684,ENST00000452328,5544,89
ENSG00000077684,ENST00000503785,584,195
ENSG00000077684,ENST00000504089,567,157
ENSG00000077684,ENST00000507833,552,157
ENSG00000077684,ENST00000508997,504,147
ENSG00000077684,ENST00000510308,564,135
ENSG00000077684,ENST00000511647,3560,201
ENSG00000077684,ENST00000512960,3000,399
ENSG00000077684,ENST00000514740,532,479
ENSG00000077684,ENST00000610919,5644,153
ENSG00000077684,ENST00000611140,5648,157
ENSG00000077713,ENST00000217909,2507,68
ENSG00000077721,ENST00000346330,718,176
ENSG00000077721,ENST00000371558,1776,149
ENSG00000077721,ENST00000625938,1381,166
ENSG00000077721,ENST00000628549,934,208
ENSG00000077721,ENST00000630695,1771,367
ENSG00000077721,ENST00000631185,1435,149
ENSG00000077782,ENST00000326324,3816,724
ENSG00000077782,ENST00000335922,4157,821
ENSG00000077782,ENST00000341462,6054,942
ENSG00000077782,ENST00000356207,3824,724
ENSG00000077782,ENST00000397091,5702,749
ENSG00000077782,ENST00000397103,2953,57
ENSG00000077782,ENST00000397108,2870,301
ENSG00000077782,ENST00000397113,3680,317
ENSG00000077782,ENST00000413133,587,267
ENSG00000077782,ENST00000425967,5375,323
ENSG00000077782,ENST00000434187,529,365
ENSG00000077782,ENST00000440174,389,384
ENSG00000077782,ENST00000447712,5900,942
ENSG00000077782,ENST00000525001,1155,259
ENSG00000077782,ENST00000526742,657,221
ENSG00000077782,ENST00000529552,688,262
ENSG00000077782,ENST00000530568,467,210
ENSG00000077782,ENST00000532791,5590,730
ENSG00000077782,ENST00000533668,571,152
ENSG00000077782,ENST00000619564,5482,942
ENSG00000077800,ENST00000252037,1699,268
ENSG00000077800,ENST00000413573,1507,154
ENSG00000077800,ENST00000431982,1446,109
ENSG00000077800,ENST00000442793,778,20
ENSG00000077935,ENST00000357450,4233,32
ENSG00000077935,ENST00000404354,3636,52
ENSG00000077942,ENST00000262722,2251,103
ENSG00000077942,ENST00000327858,2904,103
ENSG00000077942,ENST00000340923,2348,10
ENSG00000077942,ENST00000402984,2355,103
ENSG00000077942,ENST00000411478,568,0
ENSG00000077942,ENST00000442170,2531,16
ENSG00000077942,ENST00000445110,512,317
ENSG00000077942,ENST00000451475,544,0
ENSG00000077942,ENST00000454279,565,147
ENSG00000077942,ENST00000455233,671,154
ENSG00000077942,ENST00000460300,599,0
ENSG00000077943,ENST00000378076,6547,151
ENSG00000077984,ENST00000480798,891,237
ENSG00000078018,ENST00000199940,2241,440
ENSG00000078018,ENST00000360351,9711,506
ENSG00000078018,ENST00000361559,2038,496
ENSG00000078018,ENST00000392193,614,295
ENSG00000078018,ENST00000392194,5303,166
ENSG00000078018,ENST00000445941,2019,318
ENSG00000078018,ENST00000447185,5472,0
ENSG00000078018,ENST00000452717,624,0
ENSG00000078043,ENST00000324794,4543,158
ENSG00000078043,ENST00000545673,1590,555
ENSG00000078043,ENST00000585916,11243,162
ENSG00000078043,ENST00000586953,497,233
ENSG00000078043,ENST00000587810,447,160
ENSG00000078043,ENST00000589917,561,195
ENSG00000078043,ENST00000592212,2790,0
ENSG00000078043,ENST00000592221,502,233
ENSG00000078053,ENST00000325590,3145,69
ENSG00000078053,ENST00000356264,3224,22
ENSG00000078053,ENST00000441628,1735,0
ENSG00000078061,ENST00000290277,2504,211
ENSG00000078061,ENST00000377039,1271,89
ENSG00000078061,ENST00000377045,2378,106
ENSG00000078070,ENST00000265594,2454,56
ENSG00000078070,ENST00000476176,1906,110
ENSG00000078070,ENST00000492597,2774,703
ENSG00000078070,ENST00000610757,2410,464
ENSG00000078070,ENST00000629669,2316,251
ENSG00000078081,ENST00000265598,3196,79
ENSG00000078081,ENST00000466939,1453,118
ENSG00000078081,ENST00000470251,829,400
ENSG00000078081,ENST00000476015,835,295
ENSG00000078098,ENST00000188790,2696,118
ENSG00000078098,ENST00000443424,2598,129
ENSG00000078098,ENST00000447386,578,113
ENSG00000078098,ENST00000627638,2569,0
ENSG00000078114,ENST00000377122,9216,397
ENSG00000078114,ENST00000417816,3008,354
ENSG00000078114,ENST00000434381,633,281
ENSG00000078114,ENST00000473616,448,0
ENSG00000078124,ENST00000526597,1269,377
ENSG00000078124,ENST00000532485,7333,59
ENSG00000078124,ENST00000533873,929,35
ENSG00000078124,ENST00000534206,834,219
ENSG00000078140,ENST00000261427,5153,192
ENSG00000078140,ENST00000445950,2175,152
ENSG00000078140,ENST00000503368,891,165
ENSG00000078140,ENST00000510934,589,219
ENSG00000078142,ENST00000262039,9415,58
ENSG00000078142,ENST00000398870,9206,38
ENSG00000078142,ENST00000585528,533,0
ENSG00000078142,ENST00000586545,1554,36
ENSG00000078142,ENST00000587402,452,40
ENSG00000078142,ENST00000589056,2074,62
ENSG00000078142,ENST00000597477,618,0
ENSG00000078142,ENST00000639914,2722,58
ENSG00000078177,ENST00000261435,9720,392
ENSG00000078177,ENST00000513269,5361,0
ENSG00000078177,ENST00000515550,724,203
ENSG00000078237,ENST00000179259,8209,59
ENSG00000078237,ENST00000635110,3633,1139
ENSG00000078246,ENST00000397132,1951,41
ENSG00000078246,ENST00000448120,3080,57
ENSG00000078246,ENST00000538704,449,0
ENSG00000078246,ENST00000541678,542,0
ENSG00000078246,ENST00000544943,548,137
ENSG00000078269,ENST00000355585,7402,99
ENSG00000078269,ENST00000367113,939,0
ENSG00000078269,ENST00000367122,3029,410
ENSG00000078269,ENST00000449320,680,270
ENSG00000078269,ENST00000638626,7332,740
ENSG00000078269,ENST00000640338,3959,8
ENSG00000078295,ENST00000338316,6575,89
ENSG00000078295,ENST00000515681,431,130
ENSG00000078304,ENST00000328724,4045,9
ENSG00000078304,ENST00000334743,4328,48
ENSG00000078304,ENST00000350249,3845,140
ENSG00000078304,ENST00000422945,4481,96
ENSG00000078304,ENST00000445439,1526,48
ENSG00000078304,ENST00000553554,564,0
ENSG00000078304,ENST00000553890,492,0
ENSG00000078304,ENST00000554442,800,32
ENSG00000078304,ENST00000555237,607,0
ENSG00000078304,ENST00000556260,2013,24
ENSG00000078304,ENST00000556946,735,108
ENSG00000078304,ENST00000557095,1307,38
ENSG00000078304,ENST00000557268,2013,0
ENSG00000078304,ENST00000557621,759,109
ENSG00000078304,ENST00000557714,536,74
ENSG00000078304,ENST00000557716,645,0
ENSG00000078304,ENST00000561006,483,0
ENSG00000078328,ENST00000311745,3268,252
ENSG00000078328,ENST00000340209,4099,297
ENSG00000078328,ENST00000355637,3321,252
ENSG00000078328,ENST00000422070,1684,196
ENSG00000078328,ENST00000436368,1530,252
ENSG00000078328,ENST00000535565,1599,321
ENSG00000078328,ENST00000547338,1513,220
ENSG00000078328,ENST00000547372,3524,306
ENSG00000078328,ENST00000547605,1811,1025
ENSG00000078328,ENST00000550418,4775,988
ENSG00000078328,ENST00000551752,974,185
ENSG00000078328,ENST00000552089,1430,114
ENSG00000078328,ENST00000553186,2196,988
ENSG00000078328,ENST00000567470,420,0
ENSG00000078328,ENST00000570626,725,158
ENSG00000078328,ENST00000585867,1580,72
ENSG00000078328,ENST00000620507,4018,297
ENSG00000078328,ENST00000641259,3651,85
ENSG00000078369,ENST00000378609,3163,363
ENSG00000078369,ENST00000434686,684,187
ENSG00000078369,ENST00000437146,423,100
ENSG00000078369,ENST00000439272,602,112
ENSG00000078369,ENST00000610897,3145,344
ENSG00000078369,ENST00000615252,3048,547
ENSG00000078399,ENST00000343483,2064,80
ENSG00000078399,ENST00000396345,797,69
ENSG00000078401,ENST00000379375,2035,269
ENSG00000078403,ENST00000307729,5143,289
ENSG00000078403,ENST00000377059,4850,0
ENSG00000078403,ENST00000377072,5067,289
ENSG00000078403,ENST00000377091,1062,176
ENSG00000078403,ENST00000377100,1069,289
ENSG00000078403,ENST00000420525,538,0
ENSG00000078403,ENST00000438473,3938,0
ENSG00000078403,ENST00000621220,381,0
ENSG00000078403,ENST00000631589,4955,101
ENSG00000078403,ENST00000650772,564,55
ENSG00000078403,ENST00000651097,573,327
ENSG00000078403,ENST00000652497,785,19
ENSG00000078487,ENST00000360951,2110,233
ENSG00000078487,ENST00000398027,2356,248
ENSG00000078487,ENST00000471336,822,0
ENSG00000078487,ENST00000472716,617,502
ENSG00000078487,ENST00000490721,2031,438
ENSG00000078549,ENST00000304166,6487,289
ENSG00000078549,ENST00000396211,1587,71
ENSG00000078549,ENST00000409363,1889,223
ENSG00000078549,ENST00000409489,1761,26
ENSG00000078549,ENST00000431811,466,244
ENSG00000078549,ENST00000436116,441,0
ENSG00000078549,ENST00000614107,6575,289
ENSG00000078579,ENST00000180166,1840,313
ENSG00000078579,ENST00000519941,434,0
ENSG00000078589,ENST00000171757,3517,310
ENSG00000078589,ENST00000544091,1597,177
ENSG00000078596,ENST00000373298,1616,119
ENSG00000078596,ENST00000434584,1698,337
ENSG00000078618,ENST00000352171,3691,190
ENSG00000078618,ENST00000354831,3895,190
ENSG00000078618,ENST00000440943,1660,0
ENSG00000078618,ENST00000539524,3417,113
ENSG00000078618,ENST00000544028,3819,322
ENSG00000078668,ENST00000022615,1418,91
ENSG00000078668,ENST00000518563,719,393
ENSG00000078668,ENST00000520115,580,85
ENSG00000078668,ENST00000521158,949,68
ENSG00000078668,ENST00000522069,625,149
ENSG00000078668,ENST00000522572,799,107
ENSG00000078674,ENST00000325083,6820,439
ENSG00000078674,ENST00000327578,8287,422
ENSG00000078674,ENST00000517730,2536,289
ENSG00000078674,ENST00000518537,2171,280
ENSG00000078674,ENST00000519253,6443,251
ENSG00000078674,ENST00000522275,2379,0
ENSG00000078674,ENST00000523055,1426,201
ENSG00000078674,ENST00000524226,5955,59
ENSG00000078687,ENST00000301624,9632,569
ENSG00000078687,ENST00000335749,9740,569
ENSG00000078687,ENST00000585438,682,332
ENSG00000078687,ENST00000588061,8419,727
ENSG00000078687,ENST00000588549,576,289
ENSG00000078687,ENST00000588847,8527,727
ENSG00000078687,ENST00000636222,7093,66
ENSG00000078699,ENST00000342704,2864,181
ENSG00000078699,ENST00000344201,1181,367
ENSG00000078699,ENST00000346541,7737,537
ENSG00000078699,ENST00000359606,7274,39
ENSG00000078699,ENST00000375279,7617,412
ENSG00000078699,ENST00000397800,7449,336
ENSG00000078699,ENST00000492345,7803,685
ENSG00000078699,ENST00000543126,3502,999
ENSG00000078725,ENST00000265922,3171,430
ENSG00000078725,ENST00000373964,1641,420
ENSG00000078747,ENST00000262650,3089,136
ENSG00000078747,ENST00000374864,6401,213
ENSG00000078747,ENST00000486883,703,228
ENSG00000078747,ENST00000535650,2940,360
ENSG00000078795,ENST00000290431,2202,23
ENSG00000078795,ENST00000502810,2185,31
ENSG00000078795,ENST00000503015,1927,1379
ENSG00000078795,ENST00000508638,2333,55
ENSG00000078795,ENST00000508883,2282,26
ENSG00000078795,ENST00000511176,830,578
ENSG00000078804,ENST00000374809,4018,223
ENSG00000078804,ENST00000374810,4127,335
ENSG00000078804,ENST00000414082,442,210
ENSG00000078804,ENST00000451665,477,212
ENSG00000078808,ENST00000263741,2079,293
ENSG00000078808,ENST00000360001,1956,263
ENSG00000078808,ENST00000403997,728,0
ENSG00000078814,ENST00000262873,6293,92
ENSG00000078814,ENST00000433934,681,0
ENSG00000078814,ENST00000435272,699,0
ENSG00000078814,ENST00000446156,684,0
ENSG00000078814,ENST00000453028,618,0
ENSG00000078814,ENST00000456649,691,0
ENSG00000078814,ENST00000618182,6197,0
ENSG00000078898,ENST00000170150,1788,91
ENSG00000078900,ENST00000346387,4854,110
ENSG00000078900,ENST00000354437,2140,110
ENSG00000078900,ENST00000357733,4899,110
ENSG00000078900,ENST00000378280,2062,234
ENSG00000078900,ENST00000378285,2117,234
ENSG00000078900,ENST00000378288,5120,234
ENSG00000078900,ENST00000378290,1831,121
ENSG00000078900,ENST00000378295,5192,159
ENSG00000078900,ENST00000603362,1668,0
ENSG00000078900,ENST00000604074,4806,155
ENSG00000078900,ENST00000604479,1623,0
ENSG00000078902,ENST00000263646,2283,156
ENSG00000078902,ENST00000317204,3627,134
ENSG00000078902,ENST00000525159,3429,121
ENSG00000078902,ENST00000527886,3666,381
ENSG00000078902,ENST00000527938,549,125
ENSG00000078902,ENST00000530541,684,125
ENSG00000078967,ENST00000222402,3982,97
ENSG00000078967,ENST00000446008,783,17
ENSG00000079101,ENST00000338387,1897,99
ENSG00000079101,ENST00000400606,1943,145
ENSG00000079101,ENST00000540035,2199,209
ENSG00000079101,ENST00000579494,1742,60
ENSG00000079101,ENST00000579912,574,327
ENSG00000079101,ENST00000581619,2449,847
ENSG00000079101,ENST00000585155,348,0
ENSG00000079101,ENST00000620089,1947,0
ENSG00000079102,ENST00000265814,7284,194
ENSG00000079102,ENST00000360348,2370,211
ENSG00000079102,ENST00000396218,3463,411
ENSG00000079102,ENST00000422361,2450,297
ENSG00000079102,ENST00000436581,7454,187
ENSG00000079102,ENST00000517792,548,187
ENSG00000079102,ENST00000517919,782,376
ENSG00000079102,ENST00000518317,574,365
ENSG00000079102,ENST00000518449,553,379
ENSG00000079102,ENST00000518823,556,318
ENSG00000079102,ENST00000518832,591,453
ENSG00000079102,ENST00000518844,2453,719
ENSG00000079102,ENST00000518954,548,386
ENSG00000079102,ENST00000518992,976,288
ENSG00000079102,ENST00000519061,544,466
ENSG00000079102,ENST00000519847,1044,537
ENSG00000079102,ENST00000520428,491,346
ENSG00000079102,ENST00000520556,574,299
ENSG00000079102,ENST00000520583,573,212
ENSG00000079102,ENST00000520724,2103,144
ENSG00000079102,ENST00000520974,564,309
ENSG00000079102,ENST00000521054,585,71
ENSG00000079102,ENST00000521319,730,464
ENSG00000079102,ENST00000521375,596,315
ENSG00000079102,ENST00000521553,1346,23
ENSG00000079102,ENST00000521733,572,267
ENSG00000079102,ENST00000522467,690,222
ENSG00000079102,ENST00000523168,553,194
ENSG00000079102,ENST00000523629,7537,455
ENSG00000079102,ENST00000613302,7687,597
ENSG00000079102,ENST00000613886,7401,392
ENSG00000079102,ENST00000614812,7483,393
ENSG00000079102,ENST00000615601,7372,342
ENSG00000079102,ENST00000617740,7627,537
ENSG00000079112,ENST00000027335,3670,93
ENSG00000079112,ENST00000441892,2204,93
ENSG00000079112,ENST00000450165,2625,126
ENSG00000079112,ENST00000521491,637,195
ENSG00000079134,ENST00000261600,2108,28
ENSG00000079134,ENST00000579891,815,0
ENSG00000079134,ENST00000584642,536,0
ENSG00000079134,ENST00000616322,2078,0
ENSG00000079134,ENST00000621904,1083,0
ENSG00000079134,ENST00000631280,2011,0
ENSG00000079150,ENST00000424785,2876,101
ENSG00000079150,ENST00000434643,666,0
ENSG00000079156,ENST00000190611,10652,513
ENSG00000079156,ENST00000315022,2999,120
ENSG00000079156,ENST00000357080,2217,525
ENSG00000079156,ENST00000359685,7114,544
ENSG00000079156,ENST00000392505,3637,544
ENSG00000079156,ENST00000409045,3427,502
ENSG00000079156,ENST00000409631,3273,350
ENSG00000079215,ENST00000265113,3919,225
ENSG00000079215,ENST00000381918,3652,95
ENSG00000079215,ENST00000505202,540,220
ENSG00000079215,ENST00000513646,566,246
ENSG00000079215,ENST00000513903,784,480
ENSG00000079215,ENST00000612708,3832,476
ENSG00000079215,ENST00000613445,4030,476
ENSG00000079246,ENST00000392132,3379,89
ENSG00000079246,ENST00000392133,3761,461
ENSG00000079246,ENST00000417391,605,210
ENSG00000079257,ENST00000264265,1071,170
ENSG00000079257,ENST00000482640,749,0
ENSG00000079263,ENST00000343805,2910,100
ENSG00000079263,ENST00000373645,814,81
ENSG00000079263,ENST00000392045,3244,109
ENSG00000079263,ENST00000417495,2895,103
ENSG00000079263,ENST00000420434,3169,115
ENSG00000079263,ENST00000456542,580,492
ENSG00000079277,ENST00000341183,2612,455
ENSG00000079277,ENST00000371945,2618,223
ENSG00000079277,ENST00000371946,2719,200
ENSG00000079277,ENST00000428112,1270,199
ENSG00000079277,ENST00000465783,464,170
ENSG00000079277,ENST00000496619,738,238
ENSG00000079277,ENST00000524749,786,0
ENSG00000079277,ENST00000529170,530,261
ENSG00000079277,ENST00000531769,567,303
ENSG00000079277,ENST00000532110,494,116
ENSG00000079277,ENST00000649800,2809,244
ENSG00000079277,ENST00000650026,2600,202
ENSG00000079277,ENST00000650508,2686,244
ENSG00000079308,ENST00000171887,10331,453
ENSG00000079308,ENST00000310858,1792,172
ENSG00000079308,ENST00000413280,667,359
ENSG00000079308,ENST00000413554,1478,16
ENSG00000079308,ENST00000419504,5921,162
ENSG00000079308,ENST00000423413,548,182
ENSG00000079308,ENST00000430930,5900,162
ENSG00000079308,ENST00000439083,538,354
ENSG00000079308,ENST00000446688,4292,81
ENSG00000079308,ENST00000446903,2464,123
ENSG00000079308,ENST00000449814,582,509
ENSG00000079308,ENST00000453356,601,0
ENSG00000079308,ENST00000611415,6509,330
ENSG00000079308,ENST00000615025,6488,1377
ENSG00000079308,ENST00000646520,10680,226
ENSG00000079308,ENST00000649572,278,7
ENSG00000079308,ENST00000651849,10148,0
ENSG00000079313,ENST00000170168,4609,125
ENSG00000079313,ENST00000643515,1894,205
ENSG00000079332,ENST00000373236,437,0
ENSG00000079332,ENST00000373238,3227,358
ENSG00000079332,ENST00000373239,468,316
ENSG00000079332,ENST00000373241,5902,118
ENSG00000079332,ENST00000373242,5981,197
ENSG00000079332,ENST00000431664,2810,0
ENSG00000079332,ENST00000452767,672,0
ENSG00000079335,ENST00000336454,4231,449
ENSG00000079335,ENST00000361544,2446,488
ENSG00000079335,ENST00000370124,1873,453
ENSG00000079335,ENST00000455467,567,4
ENSG00000079335,ENST00000635056,2059,287
ENSG00000079335,ENST00000644676,2015,59
ENSG00000079335,ENST00000644813,1928,6
ENSG00000079335,ENST00000647005,1979,271
ENSG00000079337,ENST00000389212,3294,212
ENSG00000079337,ENST00000395358,4092,89
ENSG00000079337,ENST00000405493,5751,210
ENSG00000079337,ENST00000449771,6300,324
ENSG00000079337,ENST00000466322,855,187
ENSG00000079337,ENST00000495953,648,225
ENSG00000079337,ENST00000548919,2776,304
ENSG00000079337,ENST00000549151,3265,298
ENSG00000079385,ENST00000161559,3491,107
ENSG00000079385,ENST00000352591,3170,72
ENSG00000079385,ENST00000358394,1484,92
ENSG00000079385,ENST00000403444,3427,104
ENSG00000079385,ENST00000403461,1263,6
ENSG00000079385,ENST00000471298,417,134
ENSG00000079385,ENST00000599389,1342,107
ENSG00000079385,ENST00000600172,434,137
ENSG00000079387,ENST00000448372,4679,396
ENSG00000079387,ENST00000549518,4456,96
ENSG00000079387,ENST00000549595,1932,0
ENSG00000079387,ENST00000551798,562,135
ENSG00000079393,ENST00000372700,781,34
ENSG00000079393,ENST00000372702,1778,64
ENSG00000079393,ENST00000464872,684,0
ENSG00000079393,ENST00000472493,920,79
ENSG00000079393,ENST00000473072,628,49
ENSG00000079393,ENST00000478873,1335,90
ENSG00000079393,ENST00000491677,1770,930
ENSG00000079393,ENST00000605915,1015,112
ENSG00000079393,ENST00000607131,1019,187
ENSG00000079393,ENST00000607487,780,0
ENSG00000079432,ENST00000160740,6111,685
ENSG00000079432,ENST00000571942,601,168
ENSG00000079432,ENST00000572681,8218,68
ENSG00000079432,ENST00000573349,927,0
ENSG00000079432,ENST00000575354,5473,40
ENSG00000079432,ENST00000576505,1304,0
ENSG00000079435,ENST00000244289,3768,239
ENSG00000079435,ENST00000597001,759,231
ENSG00000079435,ENST00000597620,915,0
ENSG00000079435,ENST00000599211,738,71
ENSG00000079435,ENST00000599783,1367,587
ENSG00000079435,ENST00000599918,824,0
ENSG00000079435,ENST00000601189,335,94
ENSG00000079459,ENST00000220584,2035,92
ENSG00000079459,ENST00000443614,1393,94
ENSG00000079459,ENST00000525777,1472,469
ENSG00000079459,ENST00000525900,1596,67
ENSG00000079459,ENST00000525954,1890,101
ENSG00000079459,ENST00000528643,1909,405
ENSG00000079459,ENST00000528812,2013,600
ENSG00000079459,ENST00000530337,741,291
ENSG00000079459,ENST00000530664,1761,468
ENSG00000079459,ENST00000538689,2289,532
ENSG00000079459,ENST00000615631,2462,513
ENSG00000079459,ENST00000618539,2660,711
ENSG00000079459,ENST00000622850,1987,230
ENSG00000079459,ENST00000623368,2368,611
ENSG00000079462,ENST00000262890,1003,262
ENSG00000079462,ENST00000538771,1098,357
ENSG00000079462,ENST00000594989,649,0
ENSG00000079462,ENST00000595530,582,88
ENSG00000079462,ENST00000596265,465,46
ENSG00000079462,ENST00000599778,380,95
ENSG00000079462,ENST00000601865,646,357
ENSG00000079482,ENST00000355520,7569,332
ENSG00000079557,ENST00000226355,1997,31
ENSG00000079616,ENST00000160827,2113,40
ENSG00000079616,ENST00000400751,2493,625
ENSG00000079616,ENST00000561482,2505,637
ENSG00000079616,ENST00000569382,2020,141
ENSG00000079616,ENST00000569636,834,279
ENSG00000079689,ENST00000334979,704,0
ENSG00000079689,ENST00000377961,1468,189
ENSG00000079689,ENST00000612225,1402,203
ENSG00000079691,ENST00000329474,5485,422
ENSG00000079691,ENST00000461945,1290,371
ENSG00000079739,ENST00000371083,2657,368
ENSG00000079739,ENST00000371084,2337,78
ENSG00000079739,ENST00000540265,2345,681
ENSG00000079739,ENST00000650546,2423,78
ENSG00000079785,ENST00000233084,2484,66
ENSG00000079785,ENST00000381341,2817,389
ENSG00000079785,ENST00000434671,500,451
ENSG00000079785,ENST00000617198,2257,83
ENSG00000079785,ENST00000621973,2183,0
ENSG00000079805,ENST00000355667,3541,80
ENSG00000079805,ENST00000359692,3588,150
ENSG00000079805,ENST00000389253,3581,112
ENSG00000079805,ENST00000408974,3013,35
ENSG00000079805,ENST00000585892,2774,164
ENSG00000079805,ENST00000586939,551,399
ENSG00000079805,ENST00000587830,868,0
ENSG00000079805,ENST00000589106,565,0
ENSG00000079805,ENST00000591818,538,0
ENSG00000079819,ENST00000337057,4380,105
ENSG00000079819,ENST00000368128,4456,191
ENSG00000079819,ENST00000392427,3369,93
ENSG00000079819,ENST00000445890,3677,176
ENSG00000079819,ENST00000456097,1138,0
ENSG00000079819,ENST00000524581,3090,1469
ENSG00000079819,ENST00000525193,2121,0
ENSG00000079819,ENST00000525198,981,307
ENSG00000079819,ENST00000525271,2568,124
ENSG00000079819,ENST00000526983,552,91
ENSG00000079819,ENST00000527017,727,6
ENSG00000079819,ENST00000527411,4186,131
ENSG00000079819,ENST00000527423,962,158
ENSG00000079819,ENST00000527659,2436,0
ENSG00000079819,ENST00000528282,3663,162
ENSG00000079819,ENST00000529208,3023,215
ENSG00000079819,ENST00000529709,585,48
ENSG00000079819,ENST00000530481,3914,98
ENSG00000079819,ENST00000530707,565,211
ENSG00000079819,ENST00000530757,4360,2500
ENSG00000079819,ENST00000531356,588,206
ENSG00000079819,ENST00000531410,2926,1288
ENSG00000079819,ENST00000532499,591,103
ENSG00000079819,ENST00000628542,4247,182
ENSG00000079819,ENST00000639623,3395,0
ENSG00000079841,ENST00000264839,7055,0
ENSG00000079841,ENST00000370420,2223,0
ENSG00000079841,ENST00000401910,3542,312
ENSG00000079841,ENST00000414192,1787,190
ENSG00000079841,ENST00000425662,2799,340
ENSG00000079841,ENST00000453976,2500,240
ENSG00000079841,ENST00000491071,5047,321
ENSG00000079841,ENST00000517433,3489,0
ENSG00000079841,ENST00000517827,3065,429
ENSG00000079841,ENST00000517960,4428,0
ENSG00000079841,ENST00000518273,4116,0
ENSG00000079841,ENST00000520567,4442,0
ENSG00000079841,ENST00000521978,5079,0
ENSG00000079841,ENST00000522211,2285,0
ENSG00000079841,ENST00000522291,3876,0
ENSG00000079841,ENST00000523963,3097,230
ENSG00000079931,ENST00000336749,2950,228
ENSG00000079931,ENST00000367963,2989,49
ENSG00000079931,ENST00000392401,2191,49
ENSG00000079950,ENST00000367937,1090,250
ENSG00000079950,ENST00000367941,15845,168
ENSG00000079974,ENST00000354869,2140,178
ENSG00000079974,ENST00000395590,2380,183
ENSG00000079974,ENST00000395591,1987,219
ENSG00000079974,ENST00000395593,2341,354
ENSG00000079974,ENST00000395595,2428,468
ENSG00000079974,ENST00000395598,2169,212
ENSG00000079974,ENST00000413505,391,330
ENSG00000079974,ENST00000435118,1126,215
ENSG00000079999,ENST00000171111,2565,163
ENSG00000079999,ENST00000393623,2648,247
ENSG00000079999,ENST00000591039,960,324
ENSG00000079999,ENST00000591419,986,347
ENSG00000079999,ENST00000592055,979,141
ENSG00000079999,ENST00000592478,1044,0
ENSG00000080007,ENST00000370336,2430,78
ENSG00000080031,ENST00000263434,3343,23
ENSG00000080031,ENST00000376350,3923,68
ENSG00000080166,ENST00000377028,5074,427
ENSG00000080166,ENST00000446125,2395,427
ENSG00000080189,ENST00000243896,2447,483
ENSG00000080189,ENST00000317734,2175,126
ENSG00000080189,ENST00000372227,2505,541
ENSG00000080189,ENST00000372230,5820,312
ENSG00000080189,ENST00000420518,588,0
ENSG00000080189,ENST00000424568,731,258
ENSG00000080189,ENST00000543605,5740,291
ENSG00000080200,ENST00000389622,10779,196
ENSG00000080200,ENST00000495403,578,185
ENSG00000080224,ENST00000389672,3971,38
ENSG00000080224,ENST00000470610,2058,43
ENSG00000080224,ENST00000502694,1582,330
ENSG00000080224,ENST00000506569,1078,0
ENSG00000080224,ENST00000514100,1682,242
ENSG00000080293,ENST00000019103,1865,268
ENSG00000080293,ENST00000627145,770,41
ENSG00000080293,ENST00000630739,920,470
ENSG00000080298,ENST00000302303,1522,247
ENSG00000080298,ENST00000358730,2971,8
ENSG00000080298,ENST00000381984,364,0
ENSG00000080298,ENST00000382004,9307,312
ENSG00000080298,ENST00000420720,492,0
ENSG00000080298,ENST00000442560,526,0
ENSG00000080298,ENST00000449190,869,453
ENSG00000080298,ENST00000449234,633,0
ENSG00000080298,ENST00000451859,740,188
ENSG00000080298,ENST00000457373,822,173
ENSG00000080298,ENST00000458034,814,292
ENSG00000080298,ENST00000617270,9253,263
ENSG00000080345,ENST00000243326,15003,483
ENSG00000080345,ENST00000414861,2534,0
ENSG00000080345,ENST00000428287,7722,64
ENSG00000080345,ENST00000430328,7992,334
ENSG00000080345,ENST00000444746,7897,161
ENSG00000080345,ENST00000453091,8053,161
ENSG00000080371,ENST00000261263,15558,267
ENSG00000080493,ENST00000264485,7716,144
ENSG00000080493,ENST00000340595,7640,196
ENSG00000080493,ENST00000351898,3771,76
ENSG00000080493,ENST00000425175,7596,117
ENSG00000080493,ENST00000512686,2316,196
ENSG00000080493,ENST00000638464,468,78
ENSG00000080493,ENST00000639096,956,443
ENSG00000080493,ENST00000649996,4270,186
ENSG00000080503,ENST00000302401,2242,520
ENSG00000080503,ENST00000324954,1781,199
ENSG00000080503,ENST00000349721,5748,94
ENSG00000080503,ENST00000357248,5855,255
ENSG00000080503,ENST00000382183,1178,164
ENSG00000080503,ENST00000382185,1584,105
ENSG00000080503,ENST00000382186,955,177
ENSG00000080503,ENST00000382194,5679,122
ENSG00000080503,ENST00000382203,5867,209
ENSG00000080503,ENST00000416751,633,55
ENSG00000080503,ENST00000417599,980,130
ENSG00000080503,ENST00000423555,834,149
ENSG00000080503,ENST00000439732,755,109
ENSG00000080503,ENST00000450198,5602,222
ENSG00000080503,ENST00000452193,750,202
ENSG00000080503,ENST00000457226,736,157
ENSG00000080503,ENST00000634287,424,238
ENSG00000080503,ENST00000634338,740,7
ENSG00000080503,ENST00000634343,792,97
ENSG00000080503,ENST00000634435,744,9
ENSG00000080503,ENST00000634688,897,450
ENSG00000080503,ENST00000634706,630,122
ENSG00000080503,ENST00000634772,810,0
ENSG00000080503,ENST00000634781,1106,311
ENSG00000080503,ENST00000634931,939,75
ENSG00000080503,ENST00000635133,758,157
ENSG00000080503,ENST00000635185,683,0
ENSG00000080503,ENST00000635226,640,0
ENSG00000080503,ENST00000635388,711,105
ENSG00000080503,ENST00000635530,712,25
ENSG00000080503,ENST00000635688,616,412
ENSG00000080503,ENST00000636221,100,86
ENSG00000080503,ENST00000636559,6853,94
ENSG00000080503,ENST00000636903,2471,209
ENSG00000080503,ENST00000636916,111,0
ENSG00000080503,ENST00000637097,100,91
ENSG00000080503,ENST00000637103,5657,160
ENSG00000080503,ENST00000637134,100,92
ENSG00000080503,ENST00000637352,128,108
ENSG00000080503,ENST00000637383,162,133
ENSG00000080503,ENST00000637806,7061,250
ENSG00000080503,ENST00000639760,2942,0
ENSG00000080511,ENST00000587782,702,0
ENSG00000080511,ENST00000591589,1715,249
ENSG00000080511,ENST00000651512,1714,189
ENSG00000080546,ENST00000302071,2718,335
ENSG00000080546,ENST00000356644,2676,95
ENSG00000080546,ENST00000436639,3509,746
ENSG00000080561,ENST00000262843,2876,548
ENSG00000080561,ENST00000443968,2251,13
ENSG00000080561,ENST00000451923,758,102
ENSG00000080572,ENST00000336387,993,282
ENSG00000080572,ENST00000372453,1652,62
ENSG00000080572,ENST00000535523,1926,337
ENSG00000080573,ENST00000264828,6207,119
ENSG00000080603,ENST00000262518,11724,355
ENSG00000080603,ENST00000395059,9126,210
ENSG00000080603,ENST00000411466,836,536
ENSG00000080603,ENST00000483083,5937,0
ENSG00000080608,ENST00000397885,2187,61
ENSG00000080618,ENST00000181383,1724,24
ENSG00000080618,ENST00000439329,1577,19
ENSG00000080618,ENST00000645658,1700,9
ENSG00000080644,ENST00000326828,3015,202
ENSG00000080644,ENST00000348639,2030,501
ENSG00000080644,ENST00000559080,535,482
ENSG00000080709,ENST00000264773,2512,457
ENSG00000080709,ENST00000503706,1457,443
ENSG00000080709,ENST00000512097,4104,1212
ENSG00000080709,ENST00000610748,2091,1082
ENSG00000080709,ENST00000631899,2098,0
ENSG00000080802,ENST00000315544,3783,331
ENSG00000080802,ENST00000356162,2594,1080
ENSG00000080802,ENST00000361528,2215,295
ENSG00000080802,ENST00000414802,1687,0
ENSG00000080802,ENST00000423368,3297,281
ENSG00000080802,ENST00000428680,4642,280
ENSG00000080802,ENST00000451834,3507,284
ENSG00000080802,ENST00000541284,3563,331
ENSG00000080815,ENST00000324501,6018,212
ENSG00000080815,ENST00000357710,2776,272
ENSG00000080815,ENST00000394157,1249,272
ENSG00000080815,ENST00000394164,3046,542
ENSG00000080815,ENST00000406768,4062,1822
ENSG00000080815,ENST00000553599,591,316
ENSG00000080815,ENST00000553719,712,271
ENSG00000080815,ENST00000554131,591,264
ENSG00000080815,ENST00000555254,754,287
ENSG00000080815,ENST00000556011,442,314
ENSG00000080815,ENST00000556066,612,438
ENSG00000080815,ENST00000556533,550,273
ENSG00000080815,ENST00000556864,574,383
ENSG00000080815,ENST00000556951,552,279
ENSG00000080815,ENST00000557037,555,367
ENSG00000080815,ENST00000557293,576,278
ENSG00000080815,ENST00000557356,571,166
ENSG00000080815,ENST00000557511,1230,0
ENSG00000080815,ENST00000560005,699,370
ENSG00000080819,ENST00000264193,2821,219
ENSG00000080819,ENST00000647941,2709,107
ENSG00000080822,ENST00000341181,2010,72
ENSG00000080822,ENST00000394180,2228,287
ENSG00000080822,ENST00000394181,2170,163
ENSG00000080822,ENST00000394185,2159,221
ENSG00000080822,ENST00000502288,560,32
ENSG00000080822,ENST00000502299,865,147
ENSG00000080822,ENST00000503004,2818,880
ENSG00000080822,ENST00000503621,539,124
ENSG00000080822,ENST00000506575,414,145
ENSG00000080822,ENST00000506885,750,0
ENSG00000080822,ENST00000507874,1380,158
ENSG00000080822,ENST00000507944,903,372
ENSG00000080822,ENST00000508071,556,121
ENSG00000080822,ENST00000508659,681,164
ENSG00000080822,ENST00000508902,916,206
ENSG00000080822,ENST00000510541,573,271
ENSG00000080822,ENST00000510545,2124,190
ENSG00000080822,ENST00000511081,642,50
ENSG00000080822,ENST00000511667,871,201
ENSG00000080822,ENST00000512147,582,217
ENSG00000080822,ENST00000513287,999,231
ENSG00000080822,ENST00000513452,862,128
ENSG00000080822,ENST00000513873,538,0
ENSG00000080822,ENST00000514537,1013,374
ENSG00000080822,ENST00000515620,663,122
ENSG00000080823,ENST00000361847,1909,196
ENSG00000080823,ENST00000517966,1230,429
ENSG00000080823,ENST00000519058,917,315
ENSG00000080823,ENST00000521937,559,0
ENSG00000080823,ENST00000522534,796,341
ENSG00000080823,ENST00000522537,608,319
ENSG00000080823,ENST00000522867,1883,1137
ENSG00000080823,ENST00000522874,1890,183
ENSG00000080823,ENST00000523231,1114,321
ENSG00000080823,ENST00000524214,1539,217
ENSG00000080823,ENST00000524370,1165,372
ENSG00000080823,ENST00000559838,643,0
ENSG00000080823,ENST00000561150,568,235
ENSG00000080824,ENST00000216281,3379,206
ENSG00000080824,ENST00000334701,3510,282
ENSG00000080824,ENST00000553585,581,59
ENSG00000080824,ENST00000558600,595,295
ENSG00000080839,ENST00000344359,3225,61
ENSG00000080839,ENST00000373664,5684,67
ENSG00000080839,ENST00000525052,763,0
ENSG00000080845,ENST00000339266,5016,435
ENSG00000080845,ENST00000340491,2392,822
ENSG00000080845,ENST00000373907,3337,199
ENSG00000080845,ENST00000373913,5056,480
ENSG00000080845,ENST00000401952,4881,307
ENSG00000080845,ENST00000475894,3110,646
ENSG00000080845,ENST00000482872,839,699
ENSG00000080845,ENST00000489701,2396,1228
ENSG00000080845,ENST00000495241,794,417
ENSG00000080854,ENST00000321016,4050,0
ENSG00000080854,ENST00000526663,565,79
ENSG00000080854,ENST00000533160,618,0
ENSG00000080854,ENST00000533871,5050,231
ENSG00000080910,ENST00000367415,1498,143
ENSG00000080910,ENST00000367421,1325,125
ENSG00000080910,ENST00000473386,599,23
ENSG00000080910,ENST00000476712,1020,109
ENSG00000080910,ENST00000496448,801,44
ENSG00000080910,ENST00000649283,896,109
ENSG00000080910,ENST00000649960,658,0
ENSG00000080986,ENST00000261597,2126,136
ENSG00000080986,ENST00000574096,442,0
ENSG00000080986,ENST00000575515,553,128
ENSG00000080986,ENST00000576274,1075,0
ENSG00000081014,ENST00000261842,6743,96
ENSG00000081014,ENST00000560508,6653,232
ENSG00000081019,ENST00000261441,6621,64
ENSG00000081019,ENST00000612242,6592,36
ENSG00000081019,ENST00000615321,2418,21
ENSG00000081019,ENST00000616024,2703,7
ENSG00000081026,ENST00000307546,6874,519
ENSG00000081026,ENST00000369611,3596,45
ENSG00000081026,ENST00000369615,6508,62
ENSG00000081026,ENST00000369617,3911,285
ENSG00000081041,ENST00000508487,1115,75
ENSG00000081051,ENST00000226359,1914,16
ENSG00000081051,ENST00000395792,2484,100
ENSG00000081052,ENST00000396625,10018,331
ENSG00000081052,ENST00000643379,1047,159
ENSG00000081059,ENST00000342854,3288,226
ENSG00000081059,ENST00000378560,2929,97
ENSG00000081059,ENST00000395023,2815,79
ENSG00000081059,ENST00000395029,3330,195
ENSG00000081059,ENST00000517799,570,0
ENSG00000081059,ENST00000517851,600,97
ENSG00000081059,ENST00000517855,799,0
ENSG00000081059,ENST00000518887,584,216
ENSG00000081059,ENST00000518915,1254,79
ENSG00000081059,ENST00000519037,547,118
ENSG00000081059,ENST00000520699,459,0
ENSG00000081059,ENST00000520958,1408,328
ENSG00000081059,ENST00000521639,539,97
ENSG00000081059,ENST00000522375,557,97
ENSG00000081087,ENST00000193322,4471,90
ENSG00000081087,ENST00000440575,724,206
ENSG00000081138,ENST00000323011,2728,325
ENSG00000081138,ENST00000397968,12136,335
ENSG00000081138,ENST00000536984,3766,694
ENSG00000081148,ENST00000193391,8352,203
ENSG00000081154,ENST00000265260,2342,121
ENSG00000081154,ENST00000469941,2028,176
ENSG00000081154,ENST00000627393,136,13
ENSG00000081177,ENST00000312994,5107,321
ENSG00000081177,ENST00000409014,3404,657
ENSG00000081177,ENST00000409018,3252,128
ENSG00000081177,ENST00000409242,2496,656
ENSG00000081177,ENST00000409675,2828,79
ENSG00000081177,ENST00000409949,2688,780
ENSG00000081177,ENST00000413191,1143,801
ENSG00000081181,ENST00000261783,1911,58
ENSG00000081189,ENST00000340208,6192,377
ENSG00000081189,ENST00000424173,6336,581
ENSG00000081189,ENST00000437473,4340,651
ENSG00000081189,ENST00000502831,851,267
ENSG00000081189,ENST00000502983,609,222
ENSG00000081189,ENST00000503075,773,511
ENSG00000081189,ENST00000503554,1345,324
ENSG00000081189,ENST00000504921,7561,652
ENSG00000081189,ENST00000506554,3469,360
ENSG00000081189,ENST00000506716,854,173
ENSG00000081189,ENST00000507984,623,262
ENSG00000081189,ENST00000508569,1882,369
ENSG00000081189,ENST00000508610,557,179
ENSG00000081189,ENST00000509373,573,487
ENSG00000081189,ENST00000510942,3446,369
ENSG00000081189,ENST00000513252,1063,335
ENSG00000081189,ENST00000514015,2772,412
ENSG00000081189,ENST00000514028,3393,288
ENSG00000081189,ENST00000625585,3467,272
ENSG00000081189,ENST00000625674,4343,373
ENSG00000081189,ENST00000626391,1182,0
ENSG00000081189,ENST00000627170,722,0
ENSG00000081189,ENST00000627659,2393,418
ENSG00000081189,ENST00000627717,815,0
ENSG00000081189,ENST00000628656,1254,0
ENSG00000081189,ENST00000629612,2851,426
ENSG00000081189,ENST00000631026,914,299
ENSG00000081189,ENST00000635898,125,0
ENSG00000081189,ENST00000636294,2576,197
ENSG00000081189,ENST00000636541,527,157
ENSG00000081189,ENST00000636998,5936,280
ENSG00000081189,ENST00000637481,6088,369
ENSG00000081189,ENST00000637732,3347,273
ENSG00000081237,ENST00000348564,4753,213
ENSG00000081237,ENST00000367364,1017,84
ENSG00000081237,ENST00000367367,2291,86
ENSG00000081237,ENST00000367379,731,285
ENSG00000081237,ENST00000413409,1338,84
ENSG00000081237,ENST00000418674,462,107
ENSG00000081237,ENST00000442510,5357,141
ENSG00000081237,ENST00000530727,1962,162
ENSG00000081237,ENST00000643513,592,107
ENSG00000081237,ENST00000645247,588,135
ENSG00000081248,ENST00000362061,6028,87
ENSG00000081248,ENST00000367338,5996,112
ENSG00000081277,ENST00000263946,5447,251
ENSG00000081277,ENST00000352845,2244,0
ENSG00000081277,ENST00000367324,5384,251
ENSG00000081307,ENST00000264991,2850,232
ENSG00000081307,ENST00000356232,3705,1072
ENSG00000081307,ENST00000464068,657,325
ENSG00000081307,ENST00000468022,662,423
ENSG00000081307,ENST00000473651,1513,178
ENSG00000081307,ENST00000489361,417,91
ENSG00000081307,ENST00000493720,2058,592
ENSG00000081307,ENST00000494238,2997,694
ENSG00000081320,ENST00000263955,5273,290
ENSG00000081320,ENST00000409228,1441,322
ENSG00000081320,ENST00000420683,507,305
ENSG00000081320,ENST00000449152,567,547
ENSG00000081320,ENST00000606789,562,0
ENSG00000081377,ENST00000375240,2547,0
ENSG00000081377,ENST00000375241,5589,452
ENSG00000081377,ENST00000375242,2965,438
ENSG00000081377,ENST00000415608,684,0
ENSG00000081377,ENST00000452280,804,0
ENSG00000081377,ENST00000463569,1734,22
ENSG00000081386,ENST00000223428,5154,189
ENSG00000081386,ENST00000374641,675,272
ENSG00000081386,ENST00000375231,5616,651
ENSG00000081479,ENST00000263816,15657,135
ENSG00000081479,ENST00000443831,4007,135
ENSG00000081479,ENST00000649046,15657,135
ENSG00000081665,ENST00000443905,4095,106
ENSG00000081665,ENST00000450683,1385,146
ENSG00000081665,ENST00000540806,3323,147
ENSG00000081665,ENST00000545006,1007,119
ENSG00000081665,ENST00000587452,575,107
ENSG00000081665,ENST00000587461,831,137
ENSG00000081665,ENST00000590319,571,125
ENSG00000081665,ENST00000590766,429,107
ENSG00000081692,ENST00000366758,2595,0
ENSG00000081692,ENST00000438896,2502,0
ENSG00000081692,ENST00000615711,2591,0
ENSG00000081692,ENST00000620518,2432,10
ENSG00000081721,ENST00000367943,1270,32
ENSG00000081760,ENST00000316519,3256,150
ENSG00000081791,ENST00000194118,2203,87
ENSG00000081791,ENST00000432126,4907,71
ENSG00000081791,ENST00000507481,1342,0
ENSG00000081791,ENST00000508751,998,32
ENSG00000081800,ENST00000194130,3798,23
ENSG00000081800,ENST00000539873,2222,138
ENSG00000081803,ENST00000313070,6065,740
ENSG00000081803,ENST00000334010,6045,422
ENSG00000081803,ENST00000397721,2826,0
ENSG00000081803,ENST00000412584,4308,121
ENSG00000081803,ENST00000449022,5768,123
ENSG00000081803,ENST00000462699,2238,0
ENSG00000081803,ENST00000615869,6066,422
ENSG00000081818,ENST00000194152,3825,200
ENSG00000081842,ENST00000378126,3267,134
ENSG00000081842,ENST00000527624,2231,27
ENSG00000081842,ENST00000529310,5395,132
ENSG00000081853,ENST00000394576,4813,212
ENSG00000081853,ENST00000528330,4543,212
ENSG00000081870,ENST00000194214,915,390
ENSG00000081870,ENST00000371376,765,18
ENSG00000081870,ENST00000371377,760,71
ENSG00000081870,ENST00000371378,894,33
ENSG00000081913,ENST00000262719,6299,143
ENSG00000081913,ENST00000591386,591,0
ENSG00000081923,ENST00000283684,6144,326
ENSG00000081923,ENST00000585322,527,494
ENSG00000081923,ENST00000648908,6158,340
ENSG00000081985,ENST00000262345,4040,640
ENSG00000081985,ENST00000371000,2454,219
ENSG00000081985,ENST00000441640,687,0
ENSG00000081985,ENST00000541374,3849,640
ENSG00000081985,ENST00000544434,3782,640
ENSG00000081985,ENST00000648487,3773,183
ENSG00000082014,ENST00000262188,1993,411
ENSG00000082014,ENST00000356800,1669,129
ENSG00000082014,ENST00000392811,2018,475
ENSG00000082014,ENST00000491651,613,196
ENSG00000082068,ENST00000265107,2983,156
ENSG00000082068,ENST00000504564,1526,83
ENSG00000082074,ENST00000351578,4731,191
ENSG00000082074,ENST00000504542,594,589
ENSG00000082074,ENST00000505428,2789,158
ENSG00000082074,ENST00000506557,688,501
ENSG00000082074,ENST00000509072,589,522
ENSG00000082074,ENST00000510188,676,153
ENSG00000082074,ENST00000512138,583,239
ENSG00000082074,ENST00000512982,4794,86
ENSG00000082074,ENST00000515010,2578,67
ENSG00000082074,ENST00000646045,4789,78
ENSG00000082126,ENST00000315506,2330,208
ENSG00000082126,ENST00000359962,2436,208
ENSG00000082126,ENST00000396886,2250,226
ENSG00000082126,ENST00000409143,2082,237
ENSG00000082126,ENST00000409474,2408,158
ENSG00000082126,ENST00000428900,2320,165
ENSG00000082126,ENST00000447335,2050,103
ENSG00000082126,ENST00000602867,540,25
ENSG00000082126,ENST00000620095,2364,208
ENSG00000082146,ENST00000194530,2222,294
ENSG00000082146,ENST00000392249,2190,238
ENSG00000082146,ENST00000415688,616,0
ENSG00000082146,ENST00000458269,772,190
ENSG00000082153,ENST00000359893,779,0
ENSG00000082153,ENST00000409226,2455,123
ENSG00000082153,ENST00000409600,6511,91
ENSG00000082153,ENST00000410110,1075,192
ENSG00000082153,ENST00000419090,557,72
ENSG00000082153,ENST00000447069,557,208
ENSG00000082153,ENST00000450637,578,114
ENSG00000082153,ENST00000452206,1059,411
ENSG00000082153,ENST00000452790,1473,52
ENSG00000082175,ENST00000263463,2496,0
ENSG00000082175,ENST00000325455,13748,1454
ENSG00000082175,ENST00000534013,1901,445
ENSG00000082175,ENST00000617858,2816,743
ENSG00000082175,ENST00000619228,3038,743
ENSG00000082175,ENST00000632634,551,39
ENSG00000082196,ENST00000231338,1959,88
ENSG00000082196,ENST00000382065,2802,707
ENSG00000082212,ENST00000321341,9031,203
ENSG00000082212,ENST00000382927,2492,201
ENSG00000082212,ENST00000638410,2289,155
ENSG00000082212,ENST00000638937,2471,202
ENSG00000082212,ENST00000639255,2262,155
ENSG00000082212,ENST00000639850,2331,166
ENSG00000082212,ENST00000640965,2476,141
ENSG00000082213,ENST00000325366,3572,92
ENSG00000082213,ENST00000507818,568,98
ENSG00000082258,ENST00000264157,6920,33
ENSG00000082258,ENST00000295238,4491,30
ENSG00000082258,ENST00000438691,632,0
ENSG00000082258,ENST00000446247,663,270
ENSG00000082258,ENST00000452521,638,0
ENSG00000082269,ENST00000361499,5042,344
ENSG00000082269,ENST00000370479,5930,133
ENSG00000082269,ENST00000418814,6415,614
ENSG00000082269,ENST00000457062,5282,270
ENSG00000082269,ENST00000505769,4806,407
ENSG00000082269,ENST00000505868,5173,0
ENSG00000082269,ENST00000507085,641,490
ENSG00000082269,ENST00000515280,546,453
ENSG00000082269,ENST00000515323,1926,411
ENSG00000082293,ENST00000455415,256,0
ENSG00000082293,ENST00000478620,589,254
ENSG00000082293,ENST00000620364,8740,117
ENSG00000082397,ENST00000341928,4706,341
ENSG00000082397,ENST00000342933,4270,409
ENSG00000082397,ENST00000400111,4259,66
ENSG00000082397,ENST00000540638,3370,380
ENSG00000082397,ENST00000544123,3972,228
ENSG00000082397,ENST00000545076,3190,537
ENSG00000082397,ENST00000578503,553,67
ENSG00000082397,ENST00000578524,973,0
ENSG00000082397,ENST00000579271,591,0
ENSG00000082397,ENST00000579951,596,0
ENSG00000082397,ENST00000580179,496,257
ENSG00000082397,ENST00000580308,492,111
ENSG00000082397,ENST00000580316,564,0
ENSG00000082397,ENST00000580647,569,0
ENSG00000082397,ENST00000580989,552,177
ENSG00000082397,ENST00000581292,551,0
ENSG00000082397,ENST00000581387,583,0
ENSG00000082397,ENST00000581833,572,222
ENSG00000082397,ENST00000582592,553,264
ENSG00000082397,ENST00000582703,551,279
ENSG00000082397,ENST00000584015,500,119
ENSG00000082397,ENST00000584651,546,60
ENSG00000082397,ENST00000584670,542,99
ENSG00000082397,ENST00000585142,567,228
ENSG00000082438,ENST00000342193,4898,216
ENSG00000082438,ENST00000375458,9367,222
ENSG00000082438,ENST00000392717,9523,148
ENSG00000082438,ENST00000409184,4636,0
ENSG00000082438,ENST00000414843,575,159
ENSG00000082438,ENST00000439313,565,75
ENSG00000082438,ENST00000444537,737,226
ENSG00000082438,ENST00000445474,575,130
ENSG00000082438,ENST00000448708,549,78
ENSG00000082438,ENST00000452626,772,0
ENSG00000082438,ENST00000456693,750,70
ENSG00000082438,ENST00000629362,3868,124
ENSG00000082438,ENST00000652658,9312,164
ENSG00000082458,ENST00000194900,6112,341
ENSG00000082458,ENST00000374355,5074,317
ENSG00000082458,ENST00000374360,6042,367
ENSG00000082458,ENST00000542398,4529,212
ENSG00000082482,ENST00000391894,1491,183
ENSG00000082482,ENST00000391895,1410,67
ENSG00000082482,ENST00000444842,3379,150
ENSG00000082482,ENST00000457122,644,270
ENSG00000082482,ENST00000478774,566,212
ENSG00000082497,ENST00000367012,5222,233
ENSG00000082512,ENST00000261464,3976,58
ENSG00000082512,ENST00000336184,3972,60
ENSG00000082512,ENST00000367004,1827,60
ENSG00000082515,ENST00000265229,3035,140
ENSG00000082515,ENST00000439747,784,16
ENSG00000082515,ENST00000522038,3162,9
ENSG00000082515,ENST00000523037,3173,38
ENSG00000082516,ENST00000285873,5404,78
ENSG00000082556,ENST00000265572,4954,238
ENSG00000082556,ENST00000520287,1602,375
ENSG00000082556,ENST00000524278,1195,225
ENSG00000082556,ENST00000612786,5196,739
ENSG00000082556,ENST00000613482,4682,0
ENSG00000082641,ENST00000357480,4672,605
ENSG00000082641,ENST00000361665,4729,604
ENSG00000082641,ENST00000362042,4839,616
ENSG00000082641,ENST00000536222,2172,309
ENSG00000082641,ENST00000577411,562,374
ENSG00000082641,ENST00000577431,583,99
ENSG00000082641,ENST00000579537,372,181
ENSG00000082641,ENST00000579889,568,540
ENSG00000082641,ENST00000580037,583,440
ENSG00000082641,ENST00000580050,476,141
ENSG00000082641,ENST00000581319,481,0
ENSG00000082641,ENST00000581441,552,541
ENSG00000082641,ENST00000582155,1998,51
ENSG00000082641,ENST00000583210,512,443
ENSG00000082641,ENST00000583378,2051,34
ENSG00000082641,ENST00000584137,529,281
ENSG00000082641,ENST00000584634,588,530
ENSG00000082641,ENST00000585062,556,258
ENSG00000082641,ENST00000585291,4390,315
ENSG00000082684,ENST00000195173,4523,399
ENSG00000082684,ENST00000357599,4792,387
ENSG00000082684,ENST00000393583,3791,527
ENSG00000082684,ENST00000421053,716,289
ENSG00000082684,ENST00000449546,558,306
ENSG00000082684,ENST00000451055,4579,11
ENSG00000082684,ENST00000451541,1542,0
ENSG00000082684,ENST00000616742,4933,527
ENSG00000082684,ENST00000648990,4805,465
ENSG00000082684,ENST00000650207,4791,504
ENSG00000082701,ENST00000264235,7711,983
ENSG00000082701,ENST00000316626,1636,232
ENSG00000082701,ENST00000650344,1957,463
ENSG00000082781,ENST00000296181,4440,365
ENSG00000082781,ENST00000481591,1202,0
ENSG00000082781,ENST00000483168,576,339
ENSG00000082781,ENST00000488466,971,0
ENSG00000082781,ENST00000496703,789,0
ENSG00000082781,ENST00000608107,548,371
ENSG00000082781,ENST00000608657,825,407
ENSG00000082805,ENST00000355446,5796,132
ENSG00000082805,ENST00000360905,9308,256
ENSG00000082805,ENST00000397203,9118,157
ENSG00000082805,ENST00000539802,550,0
ENSG00000082805,ENST00000543086,9241,271
ENSG00000082805,ENST00000545318,546,277
ENSG00000082805,ENST00000546231,4390,528
ENSG00000082805,ENST00000589028,9202,157
ENSG00000082805,ENST00000589132,868,432
ENSG00000082805,ENST00000592048,1275,243
ENSG00000082805,ENST00000611180,2832,157
ENSG00000082898,ENST00000401558,4915,728
ENSG00000082898,ENST00000404992,4105,407
ENSG00000082898,ENST00000406957,3479,143
ENSG00000082898,ENST00000420673,682,381
ENSG00000082898,ENST00000422552,382,96
ENSG00000082898,ENST00000436018,318,141
ENSG00000082898,ENST00000443240,565,167
ENSG00000082898,ENST00000449444,579,393
ENSG00000082898,ENST00000451765,643,105
ENSG00000082898,ENST00000457483,488,206
ENSG00000082996,ENST00000344229,2866,702
ENSG00000082996,ENST00000361785,1939,128
ENSG00000082996,ENST00000392894,2843,662
ENSG00000082996,ENST00000459632,1008,511
ENSG00000082996,ENST00000466478,593,377
ENSG00000082996,ENST00000466795,586,96
ENSG00000082996,ENST00000467977,761,311
ENSG00000082996,ENST00000468289,820,0
ENSG00000082996,ENST00000468648,570,223
ENSG00000082996,ENST00000470151,701,460
ENSG00000082996,ENST00000482083,777,81
ENSG00000082996,ENST00000490631,583,7
ENSG00000082996,ENST00000491086,1104,403
ENSG00000083067,ENST00000357533,5145,0
ENSG00000083067,ENST00000358082,4710,0
ENSG00000083067,ENST00000360823,5966,355
ENSG00000083067,ENST00000361823,1260,326
ENSG00000083067,ENST00000377097,554,128
ENSG00000083067,ENST00000377101,2075,349
ENSG00000083067,ENST00000377105,5957,355
ENSG00000083067,ENST00000377110,12258,244
ENSG00000083067,ENST00000377111,4618,244
ENSG00000083067,ENST00000396280,4671,0
ENSG00000083067,ENST00000396283,3484,320
ENSG00000083067,ENST00000396285,4701,0
ENSG00000083067,ENST00000396292,4740,0
ENSG00000083067,ENST00000408909,4701,0
ENSG00000083093,ENST00000261584,4003,153
ENSG00000083093,ENST00000561514,815,546
ENSG00000083093,ENST00000566069,626,0
ENSG00000083093,ENST00000568219,3963,996
ENSG00000083097,ENST00000237163,7995,260
ENSG00000083097,ENST00000349129,8210,260
ENSG00000083097,ENST00000369739,7743,148
ENSG00000083097,ENST00000604380,511,0
ENSG00000083099,ENST00000520318,677,33
ENSG00000083099,ENST00000520441,791,18
ENSG00000083099,ENST00000523377,5347,31
ENSG00000083099,ENST00000626778,696,0
ENSG00000083123,ENST00000320393,3668,23
ENSG00000083123,ENST00000356489,1514,47
ENSG00000083123,ENST00000369760,743,47
ENSG00000083168,ENST00000265713,9153,412
ENSG00000083168,ENST00000396930,8006,547
ENSG00000083168,ENST00000406337,9254,507
ENSG00000083168,ENST00000426524,3917,817
ENSG00000083168,ENST00000485568,3592,412
ENSG00000083168,ENST00000647746,521,0
ENSG00000083168,ENST00000648335,5532,500
ENSG00000083168,ENST00000649817,6139,0
ENSG00000083223,ENST00000277141,5724,2425
ENSG00000083223,ENST00000375947,611,8
ENSG00000083223,ENST00000375948,958,49
ENSG00000083223,ENST00000375957,2262,132
ENSG00000083223,ENST00000375960,4939,215
ENSG00000083223,ENST00000375963,5603,171
ENSG00000083290,ENST00000361658,3908,519
ENSG00000083290,ENST00000395544,9149,519
ENSG00000083290,ENST00000575432,594,0
ENSG00000083307,ENST00000251808,5239,338
ENSG00000083307,ENST00000395927,2140,120
ENSG00000083307,ENST00000521085,236,216
ENSG00000083307,ENST00000646743,5232,331
ENSG00000083312,ENST00000337273,11183,426
ENSG00000083312,ENST00000506351,3028,77
ENSG00000083312,ENST00000523768,2632,66
ENSG00000083312,ENST00000605210,752,0
ENSG00000083444,ENST00000196061,2976,63
ENSG00000083444,ENST00000429000,886,37
ENSG00000083444,ENST00000449038,762,86
ENSG00000083454,ENST00000225328,2060,150
ENSG00000083454,ENST00000345901,2031,211
ENSG00000083454,ENST00000547178,1998,91
ENSG00000083454,ENST00000551178,1863,28
ENSG00000083454,ENST00000552050,1536,179
ENSG00000083454,ENST00000552276,1642,91
ENSG00000083454,ENST00000552723,858,0
ENSG00000083457,ENST00000263087,3803,44
ENSG00000083457,ENST00000574026,416,0
ENSG00000083520,ENST00000377767,10571,68
ENSG00000083520,ENST00000377780,5232,93
ENSG00000083520,ENST00000545453,3651,818
ENSG00000083535,ENST00000326291,3080,264
ENSG00000083535,ENST00000615625,1098,386
ENSG00000083535,ENST00000617689,2882,257
ENSG00000083544,ENST00000196169,3019,788
ENSG00000083544,ENST00000377881,2532,310
ENSG00000083544,ENST00000377882,660,271
ENSG00000083544,ENST00000377894,2484,257
ENSG00000083544,ENST00000535286,2579,72
ENSG00000083544,ENST00000621840,2497,277
ENSG00000083544,ENST00000648252,3388,1174
ENSG00000083635,ENST00000379161,3480,35
ENSG00000083642,ENST00000315596,7472,161
ENSG00000083642,ENST00000447833,906,0
ENSG00000083720,ENST00000196371,3294,67
ENSG00000083720,ENST00000509987,1441,77
ENSG00000083720,ENST00000510634,1441,181
ENSG00000083720,ENST00000512084,1593,233
ENSG00000083750,ENST00000262850,1573,443
ENSG00000083750,ENST00000374941,2061,589
ENSG00000083750,ENST00000414239,644,62
ENSG00000083782,ENST00000261172,1482,39
ENSG00000083782,ENST00000551767,790,88
ENSG00000083799,ENST00000311559,5371,391
ENSG00000083799,ENST00000398568,3536,300
ENSG00000083799,ENST00000427738,8503,205
ENSG00000083799,ENST00000562884,725,0
ENSG00000083799,ENST00000564326,3259,194
ENSG00000083799,ENST00000564634,539,439
ENSG00000083799,ENST00000566024,409,0
ENSG00000083799,ENST00000566206,3104,250
ENSG00000083799,ENST00000566679,1158,245
ENSG00000083799,ENST00000568704,3292,150
ENSG00000083799,ENST00000569418,3513,278
ENSG00000083799,ENST00000569681,777,278
ENSG00000083807,ENST00000263093,2292,37
ENSG00000083807,ENST00000594786,643,173
ENSG00000083807,ENST00000601355,1987,37
ENSG00000083812,ENST00000196482,5054,110
ENSG00000083812,ENST00000535298,1006,145
ENSG00000083812,ENST00000536459,5653,709
ENSG00000083812,ENST00000593925,2330,0
ENSG00000083814,ENST00000317398,2431,96
ENSG00000083814,ENST00000596939,977,87
ENSG00000083817,ENST00000196489,2545,207
ENSG00000083828,ENST00000391702,2265,367
ENSG00000083828,ENST00000396150,1977,147
ENSG00000083828,ENST00000396154,2196,167
ENSG00000083828,ENST00000598183,603,176
ENSG00000083828,ENST00000598885,578,182
ENSG00000083828,ENST00000599802,581,173
ENSG00000083838,ENST00000335841,1889,117
ENSG00000083838,ENST00000594369,2238,381
ENSG00000083838,ENST00000596341,3922,2220
ENSG00000083838,ENST00000600013,569,146
ENSG00000083838,ENST00000610298,1869,102
ENSG00000083838,ENST00000622313,1884,117
ENSG00000083844,ENST00000263095,12163,414
ENSG00000083844,ENST00000536056,2078,56
ENSG00000083844,ENST00000594126,359,242
ENSG00000083844,ENST00000597447,681,391
ENSG00000083844,ENST00000599653,705,377
ENSG00000083844,ENST00000600531,774,413
ENSG00000083845,ENST00000196551,741,72
ENSG00000083845,ENST00000596046,1520,849
ENSG00000083845,ENST00000596314,718,117
ENSG00000083845,ENST00000598098,536,77
ENSG00000083845,ENST00000598495,800,72
ENSG00000083845,ENST00000601521,1203,532
ENSG00000083857,ENST00000441802,14776,211
ENSG00000083857,ENST00000507105,854,0
ENSG00000083857,ENST00000509647,1852,387
ENSG00000083857,ENST00000509927,357,0
ENSG00000083857,ENST00000512772,1305,0
ENSG00000083857,ENST00000614102,14758,188
ENSG00000083896,ENST00000344157,6232,336
ENSG00000083896,ENST00000355665,3244,336
ENSG00000083896,ENST00000505251,265,153
ENSG00000083896,ENST00000507529,689,0
ENSG00000083896,ENST00000510746,515,477
ENSG00000083896,ENST00000579690,2983,0
ENSG00000083937,ENST00000263780,2590,214
ENSG00000083937,ENST00000471660,2528,283
ENSG00000083937,ENST00000472024,836,297
ENSG00000083937,ENST00000494980,1175,221
ENSG00000084070,ENST00000372708,2473,48
ENSG00000084070,ENST00000372718,2905,394
ENSG00000084070,ENST00000435168,666,143
ENSG00000084070,ENST00000539317,2501,228
ENSG00000084070,ENST00000614549,2570,72
ENSG00000084072,ENST00000324379,1277,19
ENSG00000084072,ENST00000356511,1079,16
ENSG00000084072,ENST00000372830,1198,0
ENSG00000084072,ENST00000372835,842,0
ENSG00000084072,ENST00000470018,947,732
ENSG00000084072,ENST00000470213,927,0
ENSG00000084072,ENST00000497370,913,274
ENSG00000084073,ENST00000372759,2975,36
ENSG00000084090,ENST00000337288,3368,384
ENSG00000084090,ENST00000443962,742,300
ENSG00000084092,ENST00000264230,2218,21
ENSG00000084093,ENST00000309042,7309,323
ENSG00000084093,ENST00000611211,1103,33
ENSG00000084093,ENST00000612429,1376,347
ENSG00000084093,ENST00000616975,1370,347
ENSG00000084093,ENST00000619101,7114,136
ENSG00000084093,ENST00000622863,1106,129
ENSG00000084093,ENST00000638187,1334,347
ENSG00000084093,ENST00000640168,1268,347
ENSG00000084093,ENST00000640343,1352,347
ENSG00000084110,ENST00000261208,3892,348
ENSG00000084110,ENST00000538703,2637,348
ENSG00000084110,ENST00000541929,3846,926
ENSG00000084110,ENST00000546579,697,224
ENSG00000084110,ENST00000548808,753,0
ENSG00000084110,ENST00000552509,1026,18
ENSG00000084112,ENST00000326470,2432,146
ENSG00000084112,ENST00000326495,13034,87
ENSG00000084112,ENST00000546697,583,121
ENSG00000084112,ENST00000551165,2354,94
ENSG00000084207,ENST00000398603,700,102
ENSG00000084207,ENST00000398606,961,249
ENSG00000084207,ENST00000495996,221,0
ENSG00000084207,ENST00000642444,741,32
ENSG00000084234,ENST00000263574,3727,72
ENSG00000084234,ENST00000278756,3687,45
ENSG00000084234,ENST00000338167,3270,57
ENSG00000084234,ENST00000345598,1862,62
ENSG00000084234,ENST00000528499,2530,84
ENSG00000084234,ENST00000533195,560,84
ENSG00000084234,ENST00000533713,560,84
ENSG00000084234,ENST00000650012,3742,94
ENSG00000084444,ENST00000197268,4711,23
ENSG00000084444,ENST00000537625,2011,0
ENSG00000084453,ENST00000307378,7682,721
ENSG00000084453,ENST00000413682,543,446
ENSG00000084453,ENST00000416627,356,317
ENSG00000084453,ENST00000421287,702,549
ENSG00000084453,ENST00000421294,448,149
ENSG00000084453,ENST00000422327,580,138
ENSG00000084453,ENST00000430803,559,554
ENSG00000084453,ENST00000435179,562,298
ENSG00000084453,ENST00000445053,559,345
ENSG00000084453,ENST00000450590,569,296
ENSG00000084453,ENST00000453443,717,307
ENSG00000084453,ENST00000458504,2008,257
ENSG00000084463,ENST00000261167,4581,172
ENSG00000084463,ENST00000535328,494,335
ENSG00000084623,ENST00000355082,564,189
ENSG00000084623,ENST00000373586,1458,72
ENSG00000084628,ENST00000373736,2922,340
ENSG00000084628,ENST00000526106,569,0
ENSG00000084628,ENST00000530145,562,183
ENSG00000084636,ENST00000373667,924,0
ENSG00000084636,ENST00000373668,3643,517
ENSG00000084636,ENST00000373672,5418,215
ENSG00000084636,ENST00000440437,672,0
ENSG00000084636,ENST00000458715,706,0
ENSG00000084652,ENST00000373609,5012,281
ENSG00000084652,ENST00000373610,4865,134
ENSG00000084674,ENST00000233242,14121,128
ENSG00000084674,ENST00000399256,3128,17
ENSG00000084676,ENST00000288599,6952,258
ENSG00000084676,ENST00000348332,6895,258
ENSG00000084676,ENST00000395856,6828,194
ENSG00000084676,ENST00000405141,7405,711
ENSG00000084676,ENST00000406961,7289,652
ENSG00000084676,ENST00000407230,4745,666
ENSG00000084693,ENST00000323064,2382,162
ENSG00000084693,ENST00000360131,3188,172
ENSG00000084693,ENST00000421915,559,363
ENSG00000084693,ENST00000437006,489,413
ENSG00000084693,ENST00000441931,481,0
ENSG00000084693,ENST00000451003,581,383
ENSG00000084693,ENST00000453161,673,201
ENSG00000084710,ENST00000264719,1980,0
ENSG00000084710,ENST00000401432,5162,183
ENSG00000084710,ENST00000402191,3685,302
ENSG00000084710,ENST00000403714,7486,237
ENSG00000084710,ENST00000405108,2432,197
ENSG00000084731,ENST00000264712,5342,580
ENSG00000084731,ENST00000405914,3180,573
ENSG00000084733,ENST00000264710,3561,525
ENSG00000084734,ENST00000264717,2189,66
ENSG00000084734,ENST00000411584,789,0
ENSG00000084734,ENST00000453813,701,0
ENSG00000084754,ENST00000380649,2943,36
ENSG00000084754,ENST00000492433,2982,8
ENSG00000084754,ENST00000645274,2576,20
ENSG00000084764,ENST00000233121,1892,198
ENSG00000084764,ENST00000402218,1001,193
ENSG00000084764,ENST00000405074,1801,152
ENSG00000084764,ENST00000458529,878,224
ENSG00000084764,ENST00000648289,1281,398
ENSG00000084774,ENST00000264705,7286,183
ENSG00000084774,ENST00000403525,6900,144
ENSG00000084774,ENST00000428460,953,0
ENSG00000084774,ENST00000456311,837,0
ENSG00000084774,ENST00000458503,806,0
ENSG00000085063,ENST00000351554,678,161
ENSG00000085063,ENST00000395850,1970,172
ENSG00000085063,ENST00000415002,1143,265
ENSG00000085063,ENST00000426650,1193,59
ENSG00000085063,ENST00000437761,758,174
ENSG00000085063,ENST00000445143,825,110
ENSG00000085063,ENST00000527577,686,178
ENSG00000085063,ENST00000528700,584,224
ENSG00000085063,ENST00000533403,1124,45
ENSG00000085063,ENST00000642928,7631,128
ENSG00000085063,ENST00000643183,641,105
ENSG00000085063,ENST00000651485,1707,0
ENSG00000085063,ENST00000651785,7724,221
ENSG00000085063,ENST00000652086,1351,64
ENSG00000085063,ENST00000652678,7555,54
ENSG00000085117,ENST00000227155,2212,176
ENSG00000085117,ENST00000342935,967,238
ENSG00000085117,ENST00000524704,584,380
ENSG00000085117,ENST00000524750,757,0
ENSG00000085117,ENST00000525210,468,353
ENSG00000085117,ENST00000525813,573,259
ENSG00000085117,ENST00000526958,538,55
ENSG00000085117,ENST00000527737,654,117
ENSG00000085117,ENST00000530601,581,108
ENSG00000085117,ENST00000532544,580,256
ENSG00000085185,ENST00000218147,6860,197
ENSG00000085185,ENST00000441294,2221,0
ENSG00000085185,ENST00000456822,5648,0
ENSG00000085185,ENST00000540052,7127,44
ENSG00000085185,ENST00000607874,468,382
ENSG00000085224,ENST00000373344,11167,215
ENSG00000085224,ENST00000395603,10218,215
ENSG00000085224,ENST00000400866,814,0
ENSG00000085224,ENST00000493470,2967,0
ENSG00000085224,ENST00000622960,628,486
ENSG00000085224,ENST00000623321,1860,276
ENSG00000085224,ENST00000624032,3071,207
ENSG00000085224,ENST00000624166,4272,219
ENSG00000085224,ENST00000624668,583,259
ENSG00000085224,ENST00000625063,593,0
ENSG00000085231,ENST00000380818,1183,338
ENSG00000085231,ENST00000380822,1626,30
ENSG00000085231,ENST00000502819,743,13
ENSG00000085231,ENST00000512561,587,30
ENSG00000085231,ENST00000618980,483,0
ENSG00000085265,ENST00000371806,7588,41
ENSG00000085265,ENST00000616356,4369,6
ENSG00000085274,ENST00000349841,4999,663
ENSG00000085274,ENST00000356716,2833,134
ENSG00000085274,ENST00000544106,4815,31
ENSG00000085276,ENST00000264674,4900,139
ENSG00000085276,ENST00000433243,3508,314
ENSG00000085276,ENST00000460814,3374,113
ENSG00000085276,ENST00000460890,1792,1481
ENSG00000085276,ENST00000464456,5732,1201
ENSG00000085276,ENST00000466623,468,403
ENSG00000085276,ENST00000468789,3691,388
ENSG00000085276,ENST00000472280,3593,269
ENSG00000085276,ENST00000475754,580,377
ENSG00000085276,ENST00000481315,379,293
ENSG00000085276,ENST00000484519,638,262
ENSG00000085276,ENST00000486748,778,403
ENSG00000085276,ENST00000487503,1533,1222
ENSG00000085276,ENST00000492586,965,0
ENSG00000085276,ENST00000494292,4244,403
ENSG00000085276,ENST00000494597,1097,786
ENSG00000085276,ENST00000628990,4835,269
ENSG00000085276,ENST00000651503,4271,403
ENSG00000085365,ENST00000320280,3766,0
ENSG00000085365,ENST00000510030,477,351
ENSG00000085365,ENST00000511551,559,200
ENSG00000085365,ENST00000618166,1358,61
ENSG00000085365,ENST00000621999,6143,55
ENSG00000085377,ENST00000369110,3772,963
ENSG00000085377,ENST00000448705,961,0
ENSG00000085377,ENST00000652536,7250,193
ENSG00000085382,ENST00000262903,4575,277
ENSG00000085382,ENST00000369125,3102,277
ENSG00000085382,ENST00000518402,1521,0
ENSG00000085382,ENST00000518503,1608,0
ENSG00000085382,ENST00000519645,859,237
ENSG00000085382,ENST00000524020,622,208
ENSG00000085415,ENST00000262124,3494,127
ENSG00000085415,ENST00000399892,1851,111
ENSG00000085415,ENST00000585730,582,108
ENSG00000085415,ENST00000587761,863,74
ENSG00000085415,ENST00000589446,655,86
ENSG00000085415,ENST00000592170,787,555
ENSG00000085433,ENST00000357672,4144,250
ENSG00000085433,ENST00000361054,4115,223
ENSG00000085433,ENST00000369962,4199,223
ENSG00000085433,ENST00000369965,4240,261
ENSG00000085433,ENST00000400794,4134,134
ENSG00000085433,ENST00000528747,580,262
ENSG00000085433,ENST00000529074,586,305
ENSG00000085433,ENST00000530772,556,37
ENSG00000085433,ENST00000531337,469,299
ENSG00000085449,ENST00000233055,4607,51
ENSG00000085449,ENST00000429915,719,73
ENSG00000085465,ENST00000369732,2243,56
ENSG00000085491,ENST00000370041,3404,197
ENSG00000085491,ENST00000565488,4249,205
ENSG00000085491,ENST00000569674,2357,711
ENSG00000085511,ENST00000348824,5295,118
ENSG00000085511,ENST00000366919,5397,205
ENSG00000085511,ENST00000366920,5445,118
ENSG00000085511,ENST00000392142,5500,163
ENSG00000085511,ENST00000448119,225,155
ENSG00000085514,ENST00000198536,1271,170
ENSG00000085514,ENST00000350573,1011,129
ENSG00000085514,ENST00000394000,909,129
ENSG00000085514,ENST00000432297,664,164
ENSG00000085514,ENST00000453419,1043,199
ENSG00000085552,ENST00000361509,3996,198
ENSG00000085552,ENST00000368094,4059,215
ENSG00000085552,ENST00000611023,2663,206
ENSG00000085563,ENST00000265724,4645,418
ENSG00000085563,ENST00000416177,461,317
ENSG00000085563,ENST00000543898,4524,493
ENSG00000085563,ENST00000622132,4778,325
ENSG00000085644,ENST00000396878,3313,475
ENSG00000085644,ENST00000416391,2996,365
ENSG00000085644,ENST00000572647,1368,0
ENSG00000085644,ENST00000573771,549,395
ENSG00000085644,ENST00000574575,821,0
ENSG00000085644,ENST00000574902,3208,372
ENSG00000085644,ENST00000576416,2240,428
ENSG00000085662,ENST00000285930,1361,38
ENSG00000085719,ENST00000517391,785,0
ENSG00000085719,ENST00000517490,4857,155
ENSG00000085719,ENST00000522240,446,209
ENSG00000085719,ENST00000523469,656,197
ENSG00000085719,ENST00000620393,680,273
ENSG00000085719,ENST00000621245,581,163
ENSG00000085719,ENST00000621526,279,253
ENSG00000085719,ENST00000621783,817,115
ENSG00000085721,ENST00000198767,3762,84
ENSG00000085721,ENST00000327307,2039,67
ENSG00000085721,ENST00000429751,2198,16
ENSG00000085721,ENST00000563559,2128,78
ENSG00000085721,ENST00000564131,1001,20
ENSG00000085733,ENST00000301843,3249,183
ENSG00000085733,ENST00000346329,3272,308
ENSG00000085733,ENST00000376561,2247,171
ENSG00000085733,ENST00000529736,952,0
ENSG00000085741,ENST00000322563,1900,95
ENSG00000085741,ENST00000529461,453,437
ENSG00000085741,ENST00000621122,789,0
ENSG00000085760,ENST00000263629,2528,316
ENSG00000085760,ENST00000366137,955,737
ENSG00000085760,ENST00000394600,2221,10
ENSG00000085760,ENST00000403721,2386,149
ENSG00000085760,ENST00000404297,437,226
ENSG00000085760,ENST00000412530,580,558
ENSG00000085760,ENST00000417363,566,535
ENSG00000085760,ENST00000418823,903,0
ENSG00000085760,ENST00000420637,517,438
ENSG00000085760,ENST00000441307,583,371
ENSG00000085788,ENST00000397166,4921,525
ENSG00000085788,ENST00000517385,4113,927
ENSG00000085788,ENST00000520272,4532,200
ENSG00000085788,ENST00000526144,774,0
ENSG00000085788,ENST00000527834,568,99
ENSG00000085788,ENST00000528358,600,116
ENSG00000085788,ENST00000528613,604,0
ENSG00000085788,ENST00000529642,358,187
ENSG00000085788,ENST00000529845,945,312
ENSG00000085788,ENST00000532106,548,0
ENSG00000085788,ENST00000532222,696,29
ENSG00000085788,ENST00000533100,683,271
ENSG00000085831,ENST00000262675,2173,175
ENSG00000085831,ENST00000262676,6287,161
ENSG00000085831,ENST00000371747,1876,85
ENSG00000085831,ENST00000371750,2021,97
ENSG00000085831,ENST00000380849,769,204
ENSG00000085831,ENST00000401051,547,73
ENSG00000085831,ENST00000411642,931,92
ENSG00000085831,ENST00000413473,2718,73
ENSG00000085831,ENST00000422925,850,168
ENSG00000085831,ENST00000439482,978,87
ENSG00000085831,ENST00000447632,2790,49
ENSG00000085831,ENST00000525906,429,91
ENSG00000085831,ENST00000527205,577,73
ENSG00000085831,ENST00000530004,1780,215
ENSG00000085831,ENST00000532836,519,145
ENSG00000085832,ENST00000371730,4736,10
ENSG00000085832,ENST00000371733,5163,35
ENSG00000085840,ENST00000371566,3080,144
ENSG00000085840,ENST00000371568,3121,183
ENSG00000085871,ENST00000265498,740,201
ENSG00000085871,ENST00000506797,634,185
ENSG00000085871,ENST00000616265,1278,252
ENSG00000085872,ENST00000198939,4084,37
ENSG00000085872,ENST00000546361,4075,59
ENSG00000085978,ENST00000347464,2915,257
ENSG00000085978,ENST00000373525,2767,156
ENSG00000085978,ENST00000392017,3298,155
ENSG00000085978,ENST00000392018,3313,114
ENSG00000085978,ENST00000392020,3213,122
ENSG00000085978,ENST00000417017,684,123
ENSG00000085978,ENST00000419681,644,152
ENSG00000085978,ENST00000431917,589,423
ENSG00000085978,ENST00000444735,691,158
ENSG00000085982,ENST00000251722,5692,118
ENSG00000085982,ENST00000409945,1946,743
ENSG00000085982,ENST00000427112,3744,36
ENSG00000085982,ENST00000430158,1047,0
ENSG00000085982,ENST00000443711,628,70
ENSG00000085982,ENST00000450966,5616,0
ENSG00000085982,ENST00000452724,453,0
ENSG00000085982,ENST00000454354,348,0
ENSG00000085998,ENST00000371984,2719,149
ENSG00000085998,ENST00000371992,2934,651
ENSG00000085998,ENST00000396420,3480,637
ENSG00000085999,ENST00000371975,3078,643
ENSG00000085999,ENST00000442598,2549,114
ENSG00000085999,ENST00000463715,718,628
ENSG00000085999,ENST00000469835,648,40
ENSG00000085999,ENST00000472889,767,0
ENSG00000085999,ENST00000488942,1121,0
ENSG00000085999,ENST00000493032,627,401
ENSG00000085999,ENST00000493985,810,584
ENSG00000086015,ENST00000361297,5737,284
ENSG00000086015,ENST00000372008,2528,167
ENSG00000086015,ENST00000372009,4047,37
ENSG00000086061,ENST00000330899,2319,121
ENSG00000086062,ENST00000379731,4201,187
ENSG00000086062,ENST00000535206,1535,187
ENSG00000086065,ENST00000223500,1901,30
ENSG00000086065,ENST00000419016,1957,200
ENSG00000086102,ENST00000318524,3513,28
ENSG00000086102,ENST00000379540,4599,57
ENSG00000086159,ENST00000315520,2544,227
ENSG00000086159,ENST00000551733,849,498
ENSG00000086159,ENST00000615425,2245,0
ENSG00000086159,ENST00000618286,829,337
ENSG00000086189,ENST00000199320,2831,133
ENSG00000086189,ENST00000506390,1208,126
ENSG00000086200,ENST00000325324,4356,169
ENSG00000086200,ENST00000409296,3564,130
ENSG00000086200,ENST00000409534,1725,176
ENSG00000086200,ENST00000505902,530,339
ENSG00000086200,ENST00000506200,554,68
ENSG00000086200,ENST00000511713,1865,0
ENSG00000086200,ENST00000514647,584,138
ENSG00000086205,ENST00000256999,4110,193
ENSG00000086205,ENST00000340334,2697,369
ENSG00000086205,ENST00000356696,2403,123
ENSG00000086205,ENST00000529117,540,346
ENSG00000086205,ENST00000533034,2225,105
ENSG00000086232,ENST00000199389,4411,92
ENSG00000086232,ENST00000422786,782,0
ENSG00000086232,ENST00000446699,573,81
ENSG00000086288,ENST00000199447,2312,372
ENSG00000086288,ENST00000440017,1879,112
ENSG00000086288,ENST00000444718,561,111
ENSG00000086288,ENST00000455500,473,126
ENSG00000086289,ENST00000199448,2515,300
ENSG00000086289,ENST00000423717,638,282
ENSG00000086289,ENST00000425345,947,46
ENSG00000086289,ENST00000476620,555,170
ENSG00000086300,ENST00000338523,2546,187
ENSG00000086300,ENST00000396376,2491,128
ENSG00000086300,ENST00000409367,746,224
ENSG00000086300,ENST00000409838,944,218
ENSG00000086300,ENST00000412416,429,270
ENSG00000086300,ENST00000416246,823,232
ENSG00000086300,ENST00000446848,2613,262
ENSG00000086300,ENST00000619420,2361,0
ENSG00000086475,ENST00000327347,3265,372
ENSG00000086475,ENST00000378614,2387,359
ENSG00000086475,ENST00000413411,660,160
ENSG00000086475,ENST00000425947,383,108
ENSG00000086475,ENST00000545675,2988,307
ENSG00000086504,ENST00000199706,1098,36
ENSG00000086504,ENST00000389675,865,32
ENSG00000086504,ENST00000429738,310,149
ENSG00000086504,ENST00000441883,800,78
ENSG00000086504,ENST00000447696,722,66
ENSG00000086504,ENST00000450882,619,36
ENSG00000086504,ENST00000648346,1707,230
ENSG00000086506,ENST00000199708,528,28
ENSG00000086544,ENST00000263370,3376,24
ENSG00000086548,ENST00000199764,2594,109
ENSG00000086548,ENST00000595740,571,471
ENSG00000086570,ENST00000261800,14534,13
ENSG00000086570,ENST00000520200,4839,0
ENSG00000086589,ENST00000199814,2299,77
ENSG00000086589,ENST00000447771,1386,38
ENSG00000086589,ENST00000518917,566,29
ENSG00000086589,ENST00000521464,731,2
ENSG00000086598,ENST00000262225,2544,85
ENSG00000086598,ENST00000438031,603,104
ENSG00000086598,ENST00000509052,1975,1260
ENSG00000086619,ENST00000264181,1177,0
ENSG00000086619,ENST00000354619,4567,202
ENSG00000086619,ENST00000366589,605,390
ENSG00000086666,ENST00000261749,1706,314
ENSG00000086666,ENST00000558087,909,99
ENSG00000086666,ENST00000558272,583,390
ENSG00000086666,ENST00000558390,566,92
ENSG00000086666,ENST00000558494,1472,113
ENSG00000086666,ENST00000558688,780,78
ENSG00000086666,ENST00000558724,621,97
ENSG00000086666,ENST00000558997,741,262
ENSG00000086666,ENST00000559157,1559,236
ENSG00000086666,ENST00000559775,1602,245
ENSG00000086666,ENST00000559835,1446,87
ENSG00000086666,ENST00000560228,492,396
ENSG00000086666,ENST00000560392,568,305
ENSG00000086666,ENST00000560470,558,497
ENSG00000086666,ENST00000560976,560,94
ENSG00000086666,ENST00000561012,585,369
ENSG00000086666,ENST00000561060,891,214
ENSG00000086666,ENST00000564367,582,137
ENSG00000086666,ENST00000613266,1729,338
ENSG00000086666,ENST00000616533,1653,262
ENSG00000086666,ENST00000618205,1659,268
ENSG00000086696,ENST00000199936,1434,172
ENSG00000086696,ENST00000563491,487,288
ENSG00000086696,ENST00000566213,551,151
ENSG00000086696,ENST00000566838,7925,0
ENSG00000086696,ENST00000568090,865,204
ENSG00000086696,ENST00000569351,1302,0
ENSG00000086712,ENST00000380122,4362,22
ENSG00000086712,ENST00000398155,3998,56
ENSG00000086717,ENST00000349874,2687,481
ENSG00000086717,ENST00000361511,2890,494
ENSG00000086717,ENST00000470157,408,0
ENSG00000086717,ENST00000472826,557,269
ENSG00000086717,ENST00000496075,765,229
ENSG00000086730,ENST00000275635,1869,231
ENSG00000086730,ENST00000344995,2363,722
ENSG00000086730,ENST00000361082,581,390
ENSG00000086730,ENST00000398475,2453,137
ENSG00000086730,ENST00000460943,1942,301
ENSG00000086730,ENST00000465116,585,410
ENSG00000086730,ENST00000470709,586,284
ENSG00000086730,ENST00000475494,561,260
ENSG00000086758,ENST00000262854,14731,393
ENSG00000086758,ENST00000342160,14796,458
ENSG00000086758,ENST00000426907,4805,0
ENSG00000086758,ENST00000446750,872,594
ENSG00000086758,ENST00000612484,14311,0
ENSG00000086758,ENST00000622887,688,0
ENSG00000086827,ENST00000200135,2873,26
ENSG00000086848,ENST00000398006,2345,909
ENSG00000086848,ENST00000531154,1930,473
ENSG00000086848,ENST00000532425,4485,0
ENSG00000086848,ENST00000614444,2028,51
ENSG00000086848,ENST00000616540,6158,99
ENSG00000086967,ENST00000357701,3604,62
ENSG00000086991,ENST00000263317,4269,129
ENSG00000086991,ENST00000343727,3347,294
ENSG00000086991,ENST00000375979,816,0
ENSG00000086991,ENST00000393282,560,319
ENSG00000086991,ENST00000424319,4184,119
ENSG00000086991,ENST00000525196,1555,114
ENSG00000086991,ENST00000527626,1774,258
ENSG00000086991,ENST00000527956,2379,305
ENSG00000086991,ENST00000528341,1899,48
ENSG00000086991,ENST00000531342,696,0
ENSG00000086991,ENST00000532825,2039,85
ENSG00000086991,ENST00000534731,2156,82
ENSG00000087008,ENST00000356406,2872,90
ENSG00000087008,ENST00000413009,2374,90
ENSG00000087008,ENST00000503233,2253,150
ENSG00000087008,ENST00000514423,584,252
ENSG00000087053,ENST00000346299,4681,341
ENSG00000087053,ENST00000352297,3350,433
ENSG00000087053,ENST00000393223,4681,557
ENSG00000087053,ENST00000409459,3420,502
ENSG00000087053,ENST00000444541,2018,348
ENSG00000087074,ENST00000200453,2350,240
ENSG00000087074,ENST00000600406,1725,0
ENSG00000087076,ENST00000263278,1050,80
ENSG00000087076,ENST00000595764,674,0
ENSG00000087076,ENST00000596349,555,0
ENSG00000087076,ENST00000599157,991,99
ENSG00000087077,ENST00000200457,1693,111
ENSG00000087077,ENST00000429658,646,0
ENSG00000087077,ENST00000619988,1303,0
ENSG00000087085,ENST00000241069,2172,107
ENSG00000087085,ENST00000302913,2956,139
ENSG00000087085,ENST00000411582,2206,110
ENSG00000087085,ENST00000412389,2218,156
ENSG00000087085,ENST00000419336,1906,105
ENSG00000087085,ENST00000426415,1194,1
ENSG00000087085,ENST00000428317,2156,91
ENSG00000087085,ENST00000430554,1305,1
ENSG00000087085,ENST00000441605,1060,584
ENSG00000087085,ENST00000445236,471,387
ENSG00000087086,ENST00000331825,871,199
ENSG00000087087,ENST00000431645,397,61
ENSG00000087087,ENST00000448764,1607,0
ENSG00000087087,ENST00000611405,2990,244
ENSG00000087087,ENST00000614484,2964,221
ENSG00000087087,ENST00000618262,2955,221
ENSG00000087087,ENST00000618411,2893,162
ENSG00000087088,ENST00000293288,1358,0
ENSG00000087088,ENST00000345358,795,54
ENSG00000087088,ENST00000354470,433,0
ENSG00000087088,ENST00000391871,687,0
ENSG00000087088,ENST00000415969,540,0
ENSG00000087088,ENST00000506183,383,0
ENSG00000087088,ENST00000539787,458,35
ENSG00000087095,ENST00000407008,3526,197
ENSG00000087095,ENST00000582037,1503,35
ENSG00000087111,ENST00000308360,2529,28
ENSG00000087111,ENST00000395346,2815,338
ENSG00000087116,ENST00000251582,6783,133
ENSG00000087116,ENST00000274609,2044,102
ENSG00000087116,ENST00000518335,4769,102
ENSG00000087128,ENST00000305363,2122,50
ENSG00000087152,ENST00000389384,3811,309
ENSG00000087152,ENST00000454077,3523,0
ENSG00000087152,ENST00000587097,1341,417
ENSG00000087152,ENST00000589805,622,203
ENSG00000087152,ENST00000590169,593,151
ENSG00000087152,ENST00000590537,539,321
ENSG00000087152,ENST00000591295,3017,0
ENSG00000087157,ENST00000262764,2297,17
ENSG00000087157,ENST00000586019,572,0
ENSG00000087157,ENST00000586355,584,0
ENSG00000087157,ENST00000587356,792,0
ENSG00000087157,ENST00000589689,1168,15
ENSG00000087157,ENST00000592043,988,0
ENSG00000087191,ENST00000310144,1331,60
ENSG00000087191,ENST00000375812,1494,240
ENSG00000087191,ENST00000579708,558,128
ENSG00000087191,ENST00000580864,1552,305
ENSG00000087191,ENST00000581842,809,164
ENSG00000087191,ENST00000581882,1474,260
ENSG00000087191,ENST00000582130,828,38
ENSG00000087191,ENST00000584320,804,79
ENSG00000087191,ENST00000585123,899,128
ENSG00000087206,ENST00000377227,2570,133
ENSG00000087206,ENST00000428382,249,154
ENSG00000087206,ENST00000506128,1945,51
ENSG00000087206,ENST00000507513,425,158
ENSG00000087206,ENST00000509236,619,147
ENSG00000087206,ENST00000510698,1334,68
ENSG00000087206,ENST00000511320,2574,138
ENSG00000087237,ENST00000200676,1691,30
ENSG00000087237,ENST00000379780,1537,57
ENSG00000087237,ENST00000566128,1733,267
ENSG00000087245,ENST00000219070,3514,282
ENSG00000087245,ENST00000437642,2469,319
ENSG00000087245,ENST00000543485,1978,140
ENSG00000087245,ENST00000564864,736,133
ENSG00000087245,ENST00000568715,566,211
ENSG00000087245,ENST00000570283,755,0
ENSG00000087245,ENST00000570308,3235,685
ENSG00000087250,ENST00000200691,569,223
ENSG00000087250,ENST00000561640,514,46
ENSG00000087250,ENST00000565838,421,46
ENSG00000087250,ENST00000570176,579,51
ENSG00000087253,ENST00000262134,5313,110
ENSG00000087253,ENST00000564084,616,0
ENSG00000087258,ENST00000262493,3182,747
ENSG00000087258,ENST00000262494,5767,453
ENSG00000087258,ENST00000562316,789,0
ENSG00000087258,ENST00000563661,1351,93
ENSG00000087258,ENST00000564727,332,0
ENSG00000087258,ENST00000568375,382,0
ENSG00000087258,ENST00000569295,930,689
ENSG00000087258,ENST00000570235,568,271
ENSG00000087258,ENST00000638705,3529,502
ENSG00000087258,ENST00000640469,641,0
ENSG00000087263,ENST00000561646,584,58
ENSG00000087263,ENST00000562150,586,92
ENSG00000087263,ENST00000566157,4647,123
ENSG00000087263,ENST00000568397,1681,51
ENSG00000087266,ENST00000356331,9211,261
ENSG00000087266,ENST00000435136,2318,94
ENSG00000087266,ENST00000502260,727,299
ENSG00000087266,ENST00000503219,551,123
ENSG00000087266,ENST00000503393,9008,58
ENSG00000087266,ENST00000504294,557,40
ENSG00000087266,ENST00000508385,876,312
ENSG00000087266,ENST00000511747,2351,39
ENSG00000087266,ENST00000512014,688,106
ENSG00000087266,ENST00000513069,866,0
ENSG00000087266,ENST00000513095,609,199
ENSG00000087269,ENST00000314262,2889,49
ENSG00000087269,ENST00000398071,2535,14
ENSG00000087269,ENST00000416614,3556,87
ENSG00000087269,ENST00000502735,2723,37
ENSG00000087274,ENST00000264758,4045,188
ENSG00000087274,ENST00000355842,4743,863
ENSG00000087274,ENST00000398123,2361,20
ENSG00000087274,ENST00000398125,4079,188
ENSG00000087274,ENST00000398129,3787,20
ENSG00000087274,ENST00000446856,3745,123
ENSG00000087274,ENST00000503455,3206,58
ENSG00000087274,ENST00000508277,491,63
ENSG00000087274,ENST00000511797,671,258
ENSG00000087274,ENST00000513328,3107,72
ENSG00000087274,ENST00000514940,1332,0
ENSG00000087274,ENST00000536424,594,0
ENSG00000087274,ENST00000541843,406,0
ENSG00000087274,ENST00000651918,4343,575
ENSG00000087299,ENST00000261699,1377,18
ENSG00000087299,ENST00000267436,6095,79
ENSG00000087299,ENST00000421284,1958,79
ENSG00000087299,ENST00000555423,841,76
ENSG00000087299,ENST00000555610,804,4
ENSG00000087301,ENST00000281741,4557,371
ENSG00000087301,ENST00000557374,542,484
ENSG00000087302,ENST00000261700,7007,94
ENSG00000087302,ENST00000553362,683,0
ENSG00000087302,ENST00000556760,851,25
ENSG00000087303,ENST00000216286,4870,65
ENSG00000087303,ENST00000556572,1964,0
ENSG00000087303,ENST00000617139,3827,234
ENSG00000087338,ENST00000282570,4161,233
ENSG00000087365,ENST00000322535,2903,49
ENSG00000087365,ENST00000524475,432,190
ENSG00000087365,ENST00000524627,841,20
ENSG00000087365,ENST00000528302,3254,54
ENSG00000087365,ENST00000530322,1163,0
ENSG00000087365,ENST00000530981,1080,0
ENSG00000087365,ENST00000533595,1081,20
ENSG00000087448,ENST00000381271,6490,98
ENSG00000087448,ENST00000543254,772,0
ENSG00000087460,ENST00000265620,1866,363
ENSG00000087460,ENST00000306090,477,0
ENSG00000087460,ENST00000306120,1878,0
ENSG00000087460,ENST00000313949,2578,389
ENSG00000087460,ENST00000338783,641,0
ENSG00000087460,ENST00000349036,581,0
ENSG00000087460,ENST00000354359,1975,424
ENSG00000087460,ENST00000371075,2551,359
ENSG00000087460,ENST00000371081,730,11
ENSG00000087460,ENST00000371085,1972,424
ENSG00000087460,ENST00000371095,1931,425
ENSG00000087460,ENST00000371098,1719,359
ENSG00000087460,ENST00000371099,3709,3
ENSG00000087460,ENST00000371100,4029,552
ENSG00000087460,ENST00000371102,3438,3
ENSG00000087460,ENST00000419558,729,0
ENSG00000087460,ENST00000423897,736,0
ENSG00000087460,ENST00000450130,595,0
ENSG00000087460,ENST00000453292,632,0
ENSG00000087460,ENST00000603546,573,212
ENSG00000087460,ENST00000604005,693,211
ENSG00000087460,ENST00000639562,551,0
ENSG00000087470,ENST00000266481,3101,61
ENSG00000087470,ENST00000358214,3229,72
ENSG00000087470,ENST00000381000,4397,41
ENSG00000087470,ENST00000414834,4211,369
ENSG00000087470,ENST00000452533,4439,164
ENSG00000087470,ENST00000547312,2393,44
ENSG00000087470,ENST00000548750,813,28
ENSG00000087470,ENST00000549701,2487,74
ENSG00000087470,ENST00000550154,550,44
ENSG00000087470,ENST00000551476,560,44
ENSG00000087470,ENST00000553257,2699,77
ENSG00000087494,ENST00000201015,1872,322
ENSG00000087494,ENST00000395868,1674,389
ENSG00000087494,ENST00000395872,1318,309
ENSG00000087494,ENST00000534890,457,124
ENSG00000087494,ENST00000535992,1891,347
ENSG00000087494,ENST00000538310,854,0
ENSG00000087494,ENST00000539239,890,67
ENSG00000087494,ENST00000542963,746,230
ENSG00000087494,ENST00000545234,1544,541
ENSG00000087495,ENST00000355648,2247,109
ENSG00000087495,ENST00000359926,2252,0
ENSG00000087495,ENST00000361300,2162,234
ENSG00000087495,ENST00000371015,2736,475
ENSG00000087495,ENST00000395636,2372,234
ENSG00000087495,ENST00000434923,539,414
ENSG00000087495,ENST00000541461,2349,213
ENSG00000087502,ENST00000360150,5033,95
ENSG00000087502,ENST00000546839,1274,613
ENSG00000087502,ENST00000548441,432,217
ENSG00000087502,ENST00000548909,645,0
ENSG00000087502,ENST00000550353,616,98
ENSG00000087502,ENST00000551467,765,0
ENSG00000087502,ENST00000552132,695,169
ENSG00000087502,ENST00000552155,693,84
ENSG00000087502,ENST00000611644,4961,0
ENSG00000087510,ENST00000201031,2862,239
ENSG00000087510,ENST00000416606,482,127
ENSG00000087586,ENST00000312783,2223,243
ENSG00000087586,ENST00000347343,2248,268
ENSG00000087586,ENST00000371356,2112,132
ENSG00000087586,ENST00000395907,1902,53
ENSG00000087586,ENST00000395911,2145,165
ENSG00000087586,ENST00000395913,2169,189
ENSG00000087586,ENST00000395914,2238,257
ENSG00000087586,ENST00000395915,2114,134
ENSG00000087586,ENST00000420474,879,313
ENSG00000087586,ENST00000422322,744,304
ENSG00000087586,ENST00000441357,991,177
ENSG00000087586,ENST00000451915,584,345
ENSG00000087586,ENST00000456249,810,491
ENSG00000087589,ENST00000360314,2619,225
ENSG00000087589,ENST00000434344,2888,198
ENSG00000087842,ENST00000380420,1274,196
ENSG00000087842,ENST00000380421,1539,461
ENSG00000087884,ENST00000304716,619,147
ENSG00000087884,ENST00000393427,531,116
ENSG00000087884,ENST00000525034,511,48
ENSG00000087884,ENST00000525409,421,111
ENSG00000087884,ENST00000526415,579,173
ENSG00000087884,ENST00000527134,693,148
ENSG00000087884,ENST00000532481,690,90
ENSG00000087884,ENST00000533193,606,60
ENSG00000087884,ENST00000630098,542,98
ENSG00000087903,ENST00000303657,3959,116
ENSG00000087903,ENST00000359161,3595,105
ENSG00000087903,ENST00000586302,569,62
ENSG00000087903,ENST00000586806,537,96
ENSG00000087903,ENST00000587181,534,235
ENSG00000087903,ENST00000587321,337,238
ENSG00000087903,ENST00000589340,538,0
ENSG00000087903,ENST00000589742,565,270
ENSG00000087903,ENST00000592281,446,130
ENSG00000087903,ENST00000592473,577,245
ENSG00000087903,ENST00000592546,2578,148
ENSG00000087903,ENST00000592883,589,161
ENSG00000087903,ENST00000593241,535,254
ENSG00000087995,ENST00000311506,2537,36
ENSG00000087995,ENST00000616852,3150,115
ENSG00000088002,ENST00000201586,1295,178
ENSG00000088002,ENST00000323090,1447,375
ENSG00000088035,ENST00000263440,3325,268
ENSG00000088035,ENST00000371108,3371,305
ENSG00000088038,ENST00000221232,2818,282
ENSG00000088038,ENST00000358389,4118,1583
ENSG00000088038,ENST00000440571,1640,275
ENSG00000088038,ENST00000447684,2765,342
ENSG00000088038,ENST00000457463,1269,0
ENSG00000088038,ENST00000471126,541,0
ENSG00000088038,ENST00000617930,4349,262
ENSG00000088038,ENST00000644245,882,298
ENSG00000088038,ENST00000646002,500,439
ENSG00000088053,ENST00000310373,2268,28
ENSG00000088053,ENST00000333884,2210,28
ENSG00000088053,ENST00000417454,2264,28
ENSG00000088053,ENST00000468239,876,524
ENSG00000088179,ENST00000263708,11090,480
ENSG00000088179,ENST00000420482,568,343
ENSG00000088179,ENST00000431283,630,0
ENSG00000088179,ENST00000441089,671,0
ENSG00000088179,ENST00000488279,662,178
ENSG00000088205,ENST00000263239,3753,87
ENSG00000088205,ENST00000415038,644,0
ENSG00000088247,ENST00000398148,2993,93
ENSG00000088247,ENST00000594496,999,0
ENSG00000088247,ENST00000594745,379,0
ENSG00000088247,ENST00000595223,956,0
ENSG00000088247,ENST00000595258,672,323
ENSG00000088247,ENST00000595548,801,294
ENSG00000088247,ENST00000597656,328,0
ENSG00000088247,ENST00000599395,837,0
ENSG00000088247,ENST00000600480,851,0
ENSG00000088247,ENST00000619396,2226,74
ENSG00000088256,ENST00000078429,4190,290
ENSG00000088256,ENST00000587636,733,0
ENSG00000088256,ENST00000588401,295,0
ENSG00000088280,ENST00000336689,4051,46
ENSG00000088280,ENST00000437606,2865,46
ENSG00000088280,ENST00000465372,936,0
ENSG00000088280,ENST00000495646,2552,35
ENSG00000088280,ENST00000608765,589,116
ENSG00000088280,ENST00000618240,2226,112
ENSG00000088298,ENST00000374491,1756,61
ENSG00000088298,ENST00000374492,1884,78
ENSG00000088305,ENST00000201963,4255,264
ENSG00000088305,ENST00000328111,4336,321
ENSG00000088305,ENST00000348286,4048,282
ENSG00000088305,ENST00000353855,4237,282
ENSG00000088305,ENST00000443239,2674,110
ENSG00000088305,ENST00000456297,2315,64
ENSG00000088320,ENST00000201979,1660,298
ENSG00000088325,ENST00000300403,3473,509
ENSG00000088325,ENST00000340513,3605,528
ENSG00000088356,ENST00000202017,1957,85
ENSG00000088367,ENST00000202028,3514,173
ENSG00000088367,ENST00000338074,6276,171
ENSG00000088367,ENST00000373941,2652,9
ENSG00000088367,ENST00000373945,763,164
ENSG00000088367,ENST00000373946,6327,225
ENSG00000088367,ENST00000373950,3631,325
ENSG00000088367,ENST00000406771,652,148
ENSG00000088367,ENST00000427533,460,283
ENSG00000088367,ENST00000430276,896,125
ENSG00000088367,ENST00000432589,210,98
ENSG00000088367,ENST00000432603,864,0
ENSG00000088367,ENST00000441639,5967,168
ENSG00000088367,ENST00000447825,896,554
ENSG00000088367,ENST00000451082,803,0
ENSG00000088367,ENST00000452261,769,203
ENSG00000088367,ENST00000454226,593,0
ENSG00000088367,ENST00000628415,3287,178
ENSG00000088367,ENST00000636016,6665,0
ENSG00000088386,ENST00000376503,3124,74
ENSG00000088387,ENST00000340449,2514,1241
ENSG00000088387,ENST00000376460,7549,81
ENSG00000088387,ENST00000400228,3147,0
ENSG00000088387,ENST00000419908,1169,0
ENSG00000088387,ENST00000427887,4176,274
ENSG00000088387,ENST00000442173,7643,175
ENSG00000088387,ENST00000448493,7887,444
ENSG00000088387,ENST00000449796,750,0
ENSG00000088387,ENST00000450257,348,0
ENSG00000088387,ENST00000451563,609,0
ENSG00000088387,ENST00000627024,4096,175
ENSG00000088387,ENST00000638020,456,0
ENSG00000088387,ENST00000652315,7523,55
ENSG00000088448,ENST00000267339,2495,135
ENSG00000088448,ENST00000310847,1193,72
ENSG00000088448,ENST00000603993,704,0
ENSG00000088451,ENST00000261296,1797,16
ENSG00000088538,ENST00000266037,9069,337
ENSG00000088543,ENST00000357203,2657,536
ENSG00000088543,ENST00000422619,551,86
ENSG00000088543,ENST00000426034,2486,365
ENSG00000088543,ENST00000441239,1490,215
ENSG00000088543,ENST00000449241,2365,251
ENSG00000088682,ENST00000262507,1630,27
ENSG00000088682,ENST00000563166,399,0
ENSG00000088682,ENST00000563391,713,444
ENSG00000088682,ENST00000564655,935,24
ENSG00000088682,ENST00000565964,581,65
ENSG00000088682,ENST00000567072,1482,12
ENSG00000088682,ENST00000567933,882,9
ENSG00000088726,ENST00000264728,984,215
ENSG00000088726,ENST00000314124,2025,77
ENSG00000088726,ENST00000428020,431,0
ENSG00000088726,ENST00000435218,1547,77
ENSG00000088726,ENST00000435575,1785,95
ENSG00000088727,ENST00000265529,3311,681
ENSG00000088727,ENST00000335044,3357,358
ENSG00000088727,ENST00000425452,640,266
ENSG00000088727,ENST00000425853,740,384
ENSG00000088727,ENST00000432493,633,277
ENSG00000088727,ENST00000444589,2791,358
ENSG00000088727,ENST00000452770,2707,334
ENSG00000088727,ENST00000456548,741,263
ENSG00000088756,ENST00000262227,5369,3211
ENSG00000088756,ENST00000314319,5415,156
ENSG00000088756,ENST00000383472,2295,104
ENSG00000088756,ENST00000419673,5492,217
ENSG00000088756,ENST00000531294,2171,212
ENSG00000088756,ENST00000532723,709,358
ENSG00000088756,ENST00000532996,1859,74
ENSG00000088756,ENST00000579689,608,0
ENSG00000088756,ENST00000581099,629,295
ENSG00000088756,ENST00000583410,462,242
ENSG00000088756,ENST00000584387,443,30
ENSG00000088766,ENST00000378863,3958,157
ENSG00000088766,ENST00000378868,994,150
ENSG00000088766,ENST00000452938,3859,154
ENSG00000088782,ENST00000382388,514,75
ENSG00000088808,ENST00000202556,4958,283
ENSG00000088808,ENST00000553739,611,180
ENSG00000088808,ENST00000555734,504,56
ENSG00000088808,ENST00000647748,5187,0
ENSG00000088812,ENST00000262919,8651,90
ENSG00000088812,ENST00000446916,3921,0
ENSG00000088826,ENST00000278795,2164,225
ENSG00000088826,ENST00000305958,2164,176
ENSG00000088826,ENST00000339123,2074,225
ENSG00000088826,ENST00000346595,982,69
ENSG00000088826,ENST00000379460,2230,222
ENSG00000088826,ENST00000457205,1669,0
ENSG00000088826,ENST00000621355,2322,225
ENSG00000088827,ENST00000344754,6720,0
ENSG00000088827,ENST00000419548,4326,0
ENSG00000088832,ENST00000381715,705,59
ENSG00000088832,ENST00000381719,747,30
ENSG00000088832,ENST00000381724,976,135
ENSG00000088832,ENST00000400137,1514,56
ENSG00000088832,ENST00000439640,1583,174
ENSG00000088832,ENST00000614856,562,166
ENSG00000088832,ENST00000618612,1518,174
ENSG00000088833,ENST00000216879,3568,868
ENSG00000088833,ENST00000353088,2611,4
ENSG00000088833,ENST00000476071,2800,94
ENSG00000088836,ENST00000380056,3094,48
ENSG00000088836,ENST00000380059,3229,102
ENSG00000088836,ENST00000437836,494,180
ENSG00000088836,ENST00000539553,2859,80
ENSG00000088836,ENST00000642402,3046,53
ENSG00000088836,ENST00000644011,2961,53
ENSG00000088836,ENST00000644692,2998,216
ENSG00000088836,ENST00000644862,257,226
ENSG00000088836,ENST00000647296,2915,53
ENSG00000088854,ENST00000252032,6869,68
ENSG00000088876,ENST00000278772,3632,488
ENSG00000088876,ENST00000358413,771,414
ENSG00000088876,ENST00000381253,819,271
ENSG00000088876,ENST00000421216,642,338
ENSG00000088876,ENST00000445484,1028,594
ENSG00000088876,ENST00000612935,3675,414
ENSG00000088876,ENST00000617391,3300,432
ENSG00000088881,ENST00000342725,2705,0
ENSG00000088881,ENST00000380648,2910,268
ENSG00000088881,ENST00000463145,642,0
ENSG00000088881,ENST00000609451,2012,72
ENSG00000088882,ENST00000380605,2376,55
ENSG00000088888,ENST00000416600,11596,420
ENSG00000088888,ENST00000428216,11731,137
ENSG00000088899,ENST00000329152,5257,1398
ENSG00000088899,ENST00000337576,4238,380
ENSG00000088899,ENST00000360342,4055,334
ENSG00000088899,ENST00000645462,4055,334
ENSG00000088926,ENST00000264691,670,0
ENSG00000088926,ENST00000264692,1916,34
ENSG00000088926,ENST00000403665,2396,352
ENSG00000088926,ENST00000452239,717,0
ENSG00000088926,ENST00000492972,1204,97
ENSG00000088930,ENST00000377191,3408,68
ENSG00000088970,ENST00000611685,1915,0
ENSG00000088970,ENST00000616679,3856,0
ENSG00000088970,ENST00000616848,1875,210
ENSG00000088970,ENST00000619179,1663,0
ENSG00000088970,ENST00000619189,2102,34
ENSG00000088970,ENST00000619574,1971,54
ENSG00000088970,ENST00000620891,2014,255
ENSG00000088970,ENST00000621366,1397,0
ENSG00000088986,ENST00000242577,663,110
ENSG00000088986,ENST00000392508,697,146
ENSG00000088986,ENST00000392509,814,261
ENSG00000088986,ENST00000548214,616,141
ENSG00000088986,ENST00000548342,662,365
ENSG00000088986,ENST00000549649,794,668
ENSG00000088986,ENST00000549989,719,309
ENSG00000088986,ENST00000550178,581,321
ENSG00000088986,ENST00000550845,1376,124
ENSG00000088986,ENST00000552870,595,110
ENSG00000088992,ENST00000335209,989,134
ENSG00000088992,ENST00000541210,936,164
ENSG00000088992,ENST00000549210,422,0
ENSG00000089006,ENST00000377759,2270,295
ENSG00000089006,ENST00000377768,2288,313
ENSG00000089006,ENST00000419004,778,86
ENSG00000089006,ENST00000431277,840,33
ENSG00000089006,ENST00000463050,845,0
ENSG00000089006,ENST00000481323,562,140
ENSG00000089006,ENST00000486039,602,369
ENSG00000089006,ENST00000606557,1087,349
ENSG00000089006,ENST00000606602,885,360
ENSG00000089009,ENST00000202773,947,55
ENSG00000089009,ENST00000424576,1074,186
ENSG00000089009,ENST00000548343,612,296
ENSG00000089009,ENST00000549847,588,109
ENSG00000089009,ENST00000550238,338,147
ENSG00000089009,ENST00000550566,1014,534
ENSG00000089009,ENST00000551291,700,339
ENSG00000089009,ENST00000553213,438,82
ENSG00000089012,ENST00000216927,831,0
ENSG00000089012,ENST00000303415,1716,65
ENSG00000089012,ENST00000344103,1042,42
ENSG00000089012,ENST00000381580,1732,180
ENSG00000089012,ENST00000381583,1383,65
ENSG00000089022,ENST00000547305,494,259
ENSG00000089022,ENST00000549875,974,0
ENSG00000089022,ENST00000550735,11083,506
ENSG00000089022,ENST00000551404,1630,108
ENSG00000089041,ENST00000328963,5113,95
ENSG00000089048,ENST00000202816,3216,108
ENSG00000089048,ENST00000617257,1470,84
ENSG00000089050,ENST00000337227,3843,58
ENSG00000089053,ENST00000261819,2574,71
ENSG00000089053,ENST00000441917,2147,92
ENSG00000089053,ENST00000535482,2077,689
ENSG00000089053,ENST00000536837,509,376
ENSG00000089053,ENST00000539871,704,55
ENSG00000089053,ENST00000541887,2400,48
ENSG00000089053,ENST00000544442,915,262
ENSG00000089057,ENST00000338244,6953,386
ENSG00000089057,ENST00000379333,6962,393
ENSG00000089057,ENST00000423430,911,0
ENSG00000089060,ENST00000202831,2975,210
ENSG00000089060,ENST00000546737,1656,69
ENSG00000089060,ENST00000548186,996,602
ENSG00000089060,ENST00000549069,1058,181
ENSG00000089060,ENST00000549181,925,231
ENSG00000089060,ENST00000549372,555,246
ENSG00000089060,ENST00000550047,2493,1197
ENSG00000089060,ENST00000552014,3289,516
[truncated: 49,724,652 more chars]
