# Supplementary material for: Determinants of genome-wide distribution and evolution of uORFs in eukaryotes
Source: Nat Commun. 2021 Feb 17;12:1076. doi: 10.1038/s41467-021-21394-y (PMC7889888; doi:10.1038/s41467-021-21394-y)
Supplement: Supplementary file 12 — Source Data [file 41467_2021_21394_MOESM12_ESM.zip › Source Data/FigS6_omega_vs_5UTR_length.txt]

species	CDS_median_omega	UTR5_length_median
Aedes_aegypti	0.0689	187
Anas_platyrhynchos platyrhynchos	0.12955	248
Anolis_carolinensis	0.09735	268
Anopheles_gambiae	0.0579	142
Anoplophora_glabripennis	0.0585	128
Anser_brachyrhynchus	0.1257	239.5
Apis_mellifera	0.07045	195
Apteryx_owenii	0.2176	190
Astyanax_mexicanus	0.0865	380
Bombus_terrestris	0.0801	268
Bos_taurus	0.1548	189
Calidris_pugnax	0.14895	291
Calidris_pygmaea	0.1538	275
Callithrix_jacchus	0.1825	304
Capra_hircus	0.1742	259
Ciona_intestinalis	0.0628	75
Ciona_savignyi	0.0628	63
Cricetulus_griseus	0.1446	200
Culicoides_sonorensis	0.0799	186
Danio_rerio	0.08945	163
Dendroctonus_ponderosae	0.06755	101
Dromaius_novaehollandiae	0.2176	226
Drosophila_melanogaster	0.0816166666666667	135
Drosophila_pseudoobscura	0.0575	135
Drosophila_simulans	0.09775	156
Drosophila_yakuba	0.0896	132
Ficedula_albicollis	0.1521	193
Gallus_gallus	0.127625	134
Gambusia_affinis	0.20355	311
Heliconius_melpomene	0.0519	167
Heterocephalus_glaber	0.12145	242
Homo_sapiens	0.1761	178
Ictalurus_punctatus	0.0924	311
Macaca_mulatta	0.1991	254
Manacus_vitellinus	0.1521	200
Mastacembelus_armatus	0.1532	302
Melitaea_cinxia	0.0519	217
Melopsittacus_undulatus	0.1441	195
Microcebus_murinus	0.1467	248
Monodelphis_domestica	0.15115	264
Mus_musculus	0.1279125	175
Mustela_putorius furo	0.1442	247
Oryctolagus_cuniculus	0.1064	196
Parus_major	0.1521	275
Phascolarctos_cinereus	0.1541	359
Poecilia_mexicana	0.203525	282
Rattus_norvegicus	0.1392	133
Sarcophilus_harrisii	0.1482	183
Scophthalmus_maximus	0.1429	338
Seriola_dumerili	0.14805	311
Solenopsis_invicta	0.0608	192
Sphenodon_punctatus	0.09735	114
Sus_scrofa	0.1354	271
Tribolium_castaneum	0.063025	118
Ursus_americanus	0.1442	162
Xiphophorus_maculatus	0.2035	315
