# Supplementary material for: Determinants of genome-wide distribution and evolution of uORFs in eukaryotes
Source: Nat Commun. 2021 Feb 17;12:1076. doi: 10.1038/s41467-021-21394-y (PMC7889888; doi:10.1038/s41467-021-21394-y)
Supplement: Supplementary file 12 — Source Data [file 41467_2021_21394_MOESM12_ESM.zip › Source Data/S13_CDS_Kozak_PWM.txt]

Species	Nucleotide	Position
		-6	-5	-4	-3	-2	-1	+1	+2	+3	+4
Arabidopsis thaliana	A	0.351	0.330	0.451	0.485	0.423	0.438	1.000	0.000	0.000	0.240
	C	0.158	0.242	0.143	0.108	0.291	0.189	0.000	0.000	0.000	0.075
	G	0.218	0.169	0.207	0.244	0.091	0.230	0.000	0.000	1.000	0.546
	T	0.273	0.259	0.199	0.163	0.195	0.143	0.000	1.000	0.000	0.138
Danio rerio	A	0.268	0.226	0.344	0.576	0.400	0.284	1.000	0.000	0.000	0.260
	C	0.159	0.253	0.303	0.078	0.215	0.330	0.000	0.000	0.000	0.124
	G	0.310	0.220	0.188	0.261	0.176	0.269	0.000	0.000	1.000	0.439
	T	0.262	0.302	0.164	0.085	0.209	0.117	0.000	1.000	0.000	0.177
Drosophila melanogaster	A	0.321	0.260	0.304	0.643	0.489	0.431	1.000	0.000	0.000	0.267
	C	0.191	0.263	0.397	0.060	0.258	0.265	0.000	0.000	0.000	0.172
	G	0.246	0.209	0.149	0.245	0.117	0.192	0.000	0.000	1.000	0.334
	T	0.243	0.268	0.150	0.052	0.137	0.112	0.000	1.000	0.000	0.227
Homo sapiens	A	0.195	0.181	0.240	0.456	0.286	0.181	1.000	0.000	0.000	0.215
	C	0.235	0.325	0.384	0.101	0.390	0.462	0.000	0.000	0.000	0.149
	G	0.397	0.307	0.260	0.380	0.198	0.284	0.000	0.000	1.000	0.499
	T	0.172	0.187	0.115	0.063	0.126	0.073	0.000	1.000	0.000	0.137
Mus musculus	A	0.212	0.192	0.262	0.479	0.286	0.179	1.000	0.000	0.000	0.229
	C	0.220	0.325	0.369	0.096	0.377	0.460	0.000	0.000	0.000	0.140
	G	0.383	0.284	0.242	0.360	0.198	0.275	0.000	0.000	1.000	0.491
	T	0.186	0.200	0.127	0.065	0.140	0.086	0.000	1.000	0.000	0.140
Saccharomyces cerevisiae	A	0.360	0.359	0.437	0.628	0.422	0.452	1.000	0.000	0.000	0.308
	C	0.168	0.203	0.204	0.083	0.211	0.180	0.000	0.000	0.000	0.123
	G	0.189	0.158	0.148	0.192	0.131	0.159	0.000	0.000	1.000	0.295
	T	0.283	0.280	0.211	0.096	0.236	0.209	0.000	1.000	0.000	0.274
