# Supplementary material for: Determinants of genome-wide distribution and evolution of uORFs in eukaryotes
Source: Nat Commun. 2021 Feb 17;12:1076. doi: 10.1038/s41467-021-21394-y (PMC7889888; doi:10.1038/s41467-021-21394-y)
Supplement: Supplementary file 12 — Source Data [file 41467_2021_21394_MOESM12_ESM.zip › Source Data/S5b_Gene_ontology_analysis_formated.txt]

Species	Ontology	Term	Term description	geneRatio	Pvalue	Padj
Genes with uORFs (all uORFs)
Arabidopsis_thaliana	BP	GO:0006468	protein phosphorylation	815/1053	9.6E-29	5.5E-26
Arabidopsis_thaliana	BP	GO:0016310	phosphorylation	1060/1410	2.7E-28	1.2E-25
Arabidopsis_thaliana	BP	GO:0006793	phosphorus metabolic process	1508/2100	3.5E-24	1.1E-21
Arabidopsis_thaliana	BP	GO:0006796	phosphate-containing compound metabolic process	1477/2054	4.1E-24	1.2E-21
Arabidopsis_thaliana	BP	GO:0006464	cellular protein modification process	1695/2435	6.7E-18	1.2E-15
Arabidopsis_thaliana	BP	GO:0036211	protein modification process	1695/2435	6.7E-18	1.2E-15
Arabidopsis_thaliana	BP	GO:0007165	signal transduction	1256/1802	1.1E-13	1.4E-11
Arabidopsis_thaliana	BP	GO:0023052	signaling	1269/1834	2.3E-12	2.3E-10
Arabidopsis_thaliana	BP	GO:0007154	cell communication	1417/2064	3.6E-12	3.5E-10
Arabidopsis_thaliana	BP	GO:0043412	macromolecule modification	1902/2820	1.1E-11	9.1E-10
Arabidopsis_thaliana	BP	GO:0046777	protein autophosphorylation	160/193	1.3E-10	9.6E-09
Arabidopsis_thaliana	BP	GO:0051716	cellular response to stimulus	1880/2825	8.6E-09	4.5E-07
Arabidopsis_thaliana	BP	GO:0007169	transmembrane receptor protein tyrosine kinase signaling pathway	105/125	5.3E-08	2.4E-06
Arabidopsis_thaliana	BP	GO:0050789	regulation of biological process	3377/5206	7.1E-08	3.1E-06
Arabidopsis_thaliana	BP	GO:0009755	hormone-mediated signaling pathway	598/851	8.3E-08	3.5E-06
Arabidopsis_thaliana	BP	GO:0007167	enzyme linked receptor protein signaling pathway	106/127	1.1E-07	4.6E-06
Arabidopsis_thaliana	BP	GO:0050794	regulation of cellular process	2978/4579	1.6E-07	6.4E-06
Arabidopsis_thaliana	BP	GO:0001101	response to acid chemical	892/1310	5.6E-07	2.1E-05
Arabidopsis_thaliana	BP	GO:0071310	cellular response to organic substance	742/1079	5.6E-07	2.1E-05
Arabidopsis_thaliana	BP	GO:0071495	cellular response to endogenous stimulus	677/980	6.6E-07	2.5E-05
Arabidopsis_thaliana	BP	GO:0032870	cellular response to hormone stimulus	665/962	7.4E-07	2.7E-05
Arabidopsis_thaliana	BP	GO:1901700	response to oxygen-containing compound	1161/1729	8.0E-07	2.9E-05
Arabidopsis_thaliana	BP	GO:0010033	response to organic substance	1395/2104	3.3E-06	1.1E-04
Arabidopsis_thaliana	BP	GO:0009628	response to abiotic stimulus	1446/2185	3.8E-06	1.3E-04
Arabidopsis_thaliana	BP	GO:0071229	cellular response to acid chemical	394/556	4.2E-06	1.4E-04
Arabidopsis_thaliana	BP	GO:1901701	cellular response to oxygen-containing compound	513/737	4.5E-06	1.5E-04
Arabidopsis_thaliana	BP	GO:0044262	cellular carbohydrate metabolic process	319/444	5.5E-06	1.8E-04
Arabidopsis_thaliana	BP	GO:0070887	cellular response to chemical stimulus	860/1275	8.8E-06	2.7E-04
Arabidopsis_thaliana	BP	GO:0007623	circadian rhythm	113/143	9.2E-06	2.8E-04
Arabidopsis_thaliana	BP	GO:0009637	response to blue light	78/94	9.5E-06	2.8E-04
Arabidopsis_thaliana	BP	GO:0033993	response to lipid	576/837	9.9E-06	2.9E-04
Arabidopsis_thaliana	BP	GO:0010286	heat acclimation	45/50	1.3E-05	3.8E-04
Arabidopsis_thaliana	BP	GO:0065007	biological regulation	3772/5889	1.3E-05	3.9E-04
Arabidopsis_thaliana	BP	GO:0009416	response to light stimulus	548/795	1.4E-05	4.0E-04
Arabidopsis_thaliana	BP	GO:0048511	rhythmic process	115/147	1.8E-05	5.2E-04
Arabidopsis_thaliana	BP	GO:0006629	lipid metabolic process	728/1074	1.9E-05	5.3E-04
Arabidopsis_thaliana	BP	GO:0097305	response to alcohol	440/633	2.8E-05	7.3E-04
Arabidopsis_thaliana	BP	GO:0007166	cell surface receptor signaling pathway	111/142	2.8E-05	7.4E-04
Arabidopsis_thaliana	BP	GO:0044255	cellular lipid metabolic process	540/786	2.9E-05	7.5E-04
Arabidopsis_thaliana	BP	GO:0000271	polysaccharide biosynthetic process	167/223	3.0E-05	7.8E-04
Arabidopsis_thaliana	BP	GO:0016051	carbohydrate biosynthetic process	274/383	4.3E-05	1.1E-03
Arabidopsis_thaliana	BP	GO:0009737	response to abscisic acid	436/629	4.6E-05	1.1E-03
Arabidopsis_thaliana	BP	GO:0018105	peptidyl-serine phosphorylation	88/110	4.6E-05	1.1E-03
Arabidopsis_thaliana	BP	GO:0014070	response to organic cyclic compound	257/358	6.0E-05	1.4E-03
Arabidopsis_thaliana	BP	GO:0018209	peptidyl-serine modification	88/111	7.9E-05	1.8E-03
Arabidopsis_thaliana	BP	GO:0009719	response to endogenous stimulus	1187/1800	8.3E-05	1.8E-03
Arabidopsis_thaliana	BP	GO:0009725	response to hormone	1176/1783	8.6E-05	1.9E-03
Arabidopsis_thaliana	BP	GO:0071396	cellular response to lipid	317/450	8.7E-05	1.9E-03
Arabidopsis_thaliana	BP	GO:0009314	response to radiation	558/819	8.9E-05	1.9E-03
Arabidopsis_thaliana	BP	GO:0009653	anatomical structure morphogenesis	649/962	1.3E-04	2.7E-03
Arabidopsis_thaliana	BP	GO:0045489	pectin biosynthetic process	47/55	1.4E-04	2.9E-03
Arabidopsis_thaliana	BP	GO:0006644	phospholipid metabolic process	168/228	1.6E-04	3.2E-03
Arabidopsis_thaliana	BP	GO:0048869	cellular developmental process	655/973	1.8E-04	3.8E-03
Arabidopsis_thaliana	BP	GO:0009639	response to red or far red light	180/247	2.2E-04	4.4E-03
Arabidopsis_thaliana	BP	GO:0097435	supramolecular fiber organization	112/147	2.3E-04	4.6E-03
Arabidopsis_thaliana	BP	GO:0090558	plant epidermis development	194/268	2.4E-04	4.7E-03
Arabidopsis_thaliana	BP	GO:0042221	response to chemical	1930/2985	2.7E-04	5.1E-03
Arabidopsis_thaliana	BP	GO:0032535	regulation of cellular component size	71/89	2.8E-04	5.3E-03
Arabidopsis_thaliana	BP	GO:0090066	regulation of anatomical structure size	71/89	2.8E-04	5.3E-03
Arabidopsis_thaliana	BP	GO:1905392	plant organ morphogenesis	289/412	2.8E-04	5.3E-03
Arabidopsis_thaliana	BP	GO:0006811	ion transport	493/725	3.1E-04	5.6E-03
Arabidopsis_thaliana	BP	GO:0010075	regulation of meristem growth	45/53	3.2E-04	5.8E-03
Arabidopsis_thaliana	BP	GO:0099402	plant organ development	682/1019	3.3E-04	5.9E-03
Arabidopsis_thaliana	BP	GO:0030029	actin filament-based process	91/118	4.1E-04	7.3E-03
Arabidopsis_thaliana	BP	GO:0048583	regulation of response to stimulus	475/699	4.4E-04	7.6E-03
Arabidopsis_thaliana	BP	GO:0040007	growth	455/668	4.4E-04	7.7E-03
Arabidopsis_thaliana	BP	GO:0010218	response to far red light	44/52	4.8E-04	8.4E-03
Arabidopsis_thaliana	BP	GO:0044264	cellular polysaccharide metabolic process	206/288	4.9E-04	8.5E-03
Arabidopsis_thaliana	BP	GO:0032787	monocarboxylic acid metabolic process	368/535	5.3E-04	8.9E-03
Arabidopsis_thaliana	BP	GO:0009888	tissue development	438/644	6.4E-04	1.1E-02
Arabidopsis_thaliana	BP	GO:0071215	cellular response to abscisic acid stimulus	213/300	6.5E-04	1.1E-02
Arabidopsis_thaliana	BP	GO:0097306	cellular response to alcohol	213/300	6.5E-04	1.1E-02
Arabidopsis_thaliana	BP	GO:0007015	actin filament organization	71/90	6.7E-04	1.1E-02
Arabidopsis_thaliana	BP	GO:0008064	regulation of actin polymerization or depolymerization	45/54	6.8E-04	1.1E-02
Arabidopsis_thaliana	BP	GO:0030832	regulation of actin filament length	45/54	6.8E-04	1.1E-02
Arabidopsis_thaliana	BP	GO:0110053	regulation of actin filament organization	45/54	6.8E-04	1.1E-02
Arabidopsis_thaliana	BP	GO:0009753	response to jasmonic acid	181/252	6.9E-04	1.1E-02
Arabidopsis_thaliana	BP	GO:0032956	regulation of actin cytoskeleton organization	46/55	7.0E-04	1.1E-02
Arabidopsis_thaliana	BP	GO:0044260	cellular macromolecule metabolic process	4020/6338	7.4E-04	1.2E-02
Arabidopsis_thaliana	BP	GO:0048367	shoot system development	617/923	8.1E-04	1.2E-02
Arabidopsis_thaliana	BP	GO:1903506	regulation of nucleic acid-templated transcription	1321/2031	8.3E-04	1.3E-02
Arabidopsis_thaliana	BP	GO:2001141	regulation of RNA biosynthetic process	1321/2031	8.3E-04	1.3E-02
Arabidopsis_thaliana	BP	GO:0051234	establishment of localization	1583/2446	8.5E-04	1.3E-02
Arabidopsis_thaliana	BP	GO:0009738	abscisic acid-activated signaling pathway	194/272	8.6E-04	1.3E-02
Arabidopsis_thaliana	BP	GO:0006355	regulation of transcription, DNA-templated	1320/2030	9.1E-04	1.3E-02
Arabidopsis_thaliana	BP	GO:0051252	regulation of RNA metabolic process	1369/2109	1.0E-03	1.5E-02
Arabidopsis_thaliana	BP	GO:0051258	protein polymerization	59/74	1.1E-03	1.6E-02
Arabidopsis_thaliana	BP	GO:0090627	plant epidermal cell differentiation	119/161	1.1E-03	1.6E-02
Arabidopsis_thaliana	BP	GO:0030036	actin cytoskeleton organization	76/98	1.1E-03	1.6E-02
Arabidopsis_thaliana	BP	GO:0051495	positive regulation of cytoskeleton organization	35/41	1.2E-03	1.6E-02
Arabidopsis_thaliana	BP	GO:1902905	positive regulation of supramolecular fiber organization	35/41	1.2E-03	1.6E-02
Arabidopsis_thaliana	BP	GO:0032273	positive regulation of protein polymerization	32/37	1.2E-03	1.6E-02
Arabidopsis_thaliana	BP	GO:0048589	developmental growth	337/491	1.2E-03	1.6E-02
Arabidopsis_thaliana	BP	GO:0009751	response to salicylic acid	158/219	1.3E-03	1.7E-02
Arabidopsis_thaliana	BP	GO:0050793	regulation of developmental process	490/728	1.3E-03	1.8E-02
Arabidopsis_thaliana	BP	GO:0006810	transport	1550/2398	1.3E-03	1.8E-02
Arabidopsis_thaliana	BP	GO:0032271	regulation of protein polymerization	46/56	1.3E-03	1.8E-02
Arabidopsis_thaliana	BP	GO:0032970	regulation of actin filament-based process	46/56	1.3E-03	1.8E-02
Arabidopsis_thaliana	BP	GO:0008360	regulation of cell shape	22/24	1.4E-03	1.8E-02
Arabidopsis_thaliana	BP	GO:0090567	reproductive shoot system development	376/552	1.4E-03	1.8E-02
Arabidopsis_thaliana	BP	GO:0000902	cell morphogenesis	300/435	1.4E-03	1.9E-02
Arabidopsis_thaliana	BP	GO:0006874	cellular calcium ion homeostasis	40/48	1.6E-03	2.0E-02
Arabidopsis_thaliana	BP	GO:0035670	plant-type ovary development	50/62	1.6E-03	2.0E-02
Arabidopsis_thaliana	BP	GO:1902903	regulation of supramolecular fiber organization	50/62	1.6E-03	2.0E-02
Arabidopsis_thaliana	BP	GO:0046677	response to antibiotic	222/317	1.7E-03	2.1E-02
Arabidopsis_thaliana	BP	GO:0006812	cation transport	276/399	1.8E-03	2.3E-02
Arabidopsis_thaliana	BP	GO:0030838	positive regulation of actin filament polymerization	29/33	1.8E-03	2.3E-02
Arabidopsis_thaliana	BP	GO:0055085	transmembrane transport	533/797	1.8E-03	2.3E-02
Arabidopsis_thaliana	BP	GO:0009908	flower development	366/538	2.0E-03	2.4E-02
Arabidopsis_thaliana	BP	GO:0048585	negative regulation of response to stimulus	150/209	2.1E-03	2.6E-02
Arabidopsis_thaliana	BP	GO:0010015	root morphogenesis	186/263	2.2E-03	2.6E-02
Arabidopsis_thaliana	BP	GO:0040008	regulation of growth	209/298	2.2E-03	2.6E-02
Arabidopsis_thaliana	BP	GO:0030154	cell differentiation	488/728	2.2E-03	2.6E-02
Arabidopsis_thaliana	BP	GO:0019538	protein metabolic process	2477/3883	2.4E-03	2.9E-02
Arabidopsis_thaliana	BP	GO:0071483	cellular response to blue light	24/27	2.5E-03	3.0E-02
Arabidopsis_thaliana	BP	GO:0023051	regulation of signaling	216/309	2.6E-03	3.1E-02
Arabidopsis_thaliana	BP	GO:0009966	regulation of signal transduction	211/302	2.9E-03	3.3E-02
Arabidopsis_thaliana	BP	GO:0015748	organophosphate ester transport	44/54	2.9E-03	3.3E-02
Arabidopsis_thaliana	BP	GO:0019219	regulation of nucleobase-containing compound metabolic process	1430/2216	2.9E-03	3.3E-02
Arabidopsis_thaliana	BP	GO:0072503	cellular divalent inorganic cation homeostasis	44/54	2.9E-03	3.3E-02
Arabidopsis_thaliana	BP	GO:0010053	root epidermal cell differentiation	97/131	2.9E-03	3.3E-02
Arabidopsis_thaliana	BP	GO:0044267	cellular protein metabolic process	2243/3511	3.0E-03	3.4E-02
Arabidopsis_thaliana	BP	GO:0048764	trichoblast maturation	82/109	3.0E-03	3.4E-02
Arabidopsis_thaliana	BP	GO:0048765	root hair cell differentiation	82/109	3.0E-03	3.4E-02
Arabidopsis_thaliana	BP	GO:0009867	jasmonic acid mediated signaling pathway	78/103	3.1E-03	3.5E-02
Arabidopsis_thaliana	BP	GO:0010638	positive regulation of organelle organization	69/90	3.2E-03	3.5E-02
Arabidopsis_thaliana	BP	GO:0030833	regulation of actin filament polymerization	41/50	3.2E-03	3.5E-02
Arabidopsis_thaliana	BP	GO:0048481	plant ovule development	48/60	3.2E-03	3.5E-02
Arabidopsis_thaliana	BP	GO:0055074	calcium ion homeostasis	41/50	3.2E-03	3.5E-02
Arabidopsis_thaliana	BP	GO:0010646	regulation of cell communication	216/310	3.2E-03	3.6E-02
Arabidopsis_thaliana	BP	GO:0035556	intracellular signal transduction	392/581	3.3E-03	3.6E-02
Arabidopsis_thaliana	BP	GO:0097659	nucleic acid-templated transcription	1387/2149	3.4E-03	3.7E-02
Arabidopsis_thaliana	BP	GO:0032774	RNA biosynthetic process	1391/2155	3.4E-03	3.7E-02
Arabidopsis_thaliana	BP	GO:1901362	organic cyclic compound biosynthetic process	1899/2964	3.4E-03	3.7E-02
Arabidopsis_thaliana	BP	GO:0008154	actin polymerization or depolymerization	52/66	3.4E-03	3.7E-02
Arabidopsis_thaliana	BP	GO:0006073	cellular glucan metabolic process	158/222	3.5E-03	3.8E-02
Arabidopsis_thaliana	BP	GO:0009638	phototropism	20/22	3.6E-03	3.8E-02
Arabidopsis_thaliana	BP	GO:0045010	actin nucleation	20/22	3.6E-03	3.8E-02
Arabidopsis_thaliana	BP	GO:0006351	transcription, DNA-templated	1386/2148	3.6E-03	3.8E-02
Arabidopsis_thaliana	BP	GO:0006813	potassium ion transport	66/86	3.7E-03	3.8E-02
Arabidopsis_thaliana	BP	GO:0050896	response to stimulus	3975/6287	3.7E-03	3.8E-02
Arabidopsis_thaliana	BP	GO:0009734	auxin-activated signaling pathway	139/194	3.8E-03	3.9E-02
Arabidopsis_thaliana	BP	GO:0010054	trichoblast differentiation	86/115	3.7E-03	3.9E-02
Arabidopsis_thaliana	BP	GO:0030001	metal ion transport	197/282	3.8E-03	3.9E-02
Arabidopsis_thaliana	BP	GO:0030041	actin filament polymerization	42/52	4.0E-03	4.1E-02
Arabidopsis_thaliana	BP	GO:0034637	cellular carbohydrate biosynthetic process	165/234	4.5E-03	4.5E-02
Arabidopsis_thaliana	BP	GO:0048017	inositol lipid-mediated signaling	16/17	4.7E-03	4.6E-02
Arabidopsis_thaliana	BP	GO:0072507	divalent inorganic cation homeostasis	51/65	4.7E-03	4.6E-02
Arabidopsis_thaliana	BP	GO:0033692	cellular polysaccharide biosynthetic process	132/184	4.7E-03	4.6E-02
Arabidopsis_thaliana	BP	GO:0080167	response to karrikin	95/129	4.7E-03	4.6E-02
Arabidopsis_thaliana	BP	GO:0051273	beta-glucan metabolic process	69/91	4.8E-03	4.7E-02
Arabidopsis_thaliana	BP	GO:0030388	fructose 1,6-bisphosphate metabolic process	12/12	4.9E-03	4.7E-02
Arabidopsis_thaliana	BP	GO:0009889	regulation of biosynthetic process	1519/2363	5.0E-03	4.7E-02
Arabidopsis_thaliana	BP	GO:0071395	cellular response to jasmonic acid stimulus	80/107	5.1E-03	4.8E-02
Arabidopsis_thaliana	BP	GO:0044042	glucan metabolic process	162/230	5.2E-03	4.9E-02
Arabidopsis_thaliana	BP	GO:0042493	response to drug	407/607	5.2E-03	4.9E-02
Arabidopsis_thaliana	BP	GO:0010228	vegetative to reproductive phase transition of meristem	149/210	5.3E-03	5.0E-02
Arabidopsis_thaliana	BP	GO:0019751	polyol metabolic process	66/87	5.6E-03	5.3E-02
Arabidopsis_thaliana	BP	GO:0048469	cell maturation	82/110	5.7E-03	5.3E-02
Arabidopsis_thaliana	BP	GO:0006521	regulation of cellular amino acid metabolic process	19/21	5.8E-03	5.3E-02
Arabidopsis_thaliana	BP	GO:0019637	organophosphate metabolic process	442/662	5.8E-03	5.3E-02
Arabidopsis_thaliana	BP	GO:0033238	regulation of cellular amine metabolic process	19/21	5.8E-03	5.3E-02
Arabidopsis_thaliana	BP	GO:0071214	cellular response to abiotic stimulus	146/206	6.1E-03	5.5E-02
Arabidopsis_thaliana	BP	GO:0104004	cellular response to environmental stimulus	146/206	6.1E-03	5.5E-02
Arabidopsis_thaliana	BP	GO:0031326	regulation of cellular biosynthetic process	1502/2339	6.3E-03	5.6E-02
Arabidopsis_thaliana	BP	GO:0032989	cellular component morphogenesis	318/470	6.3E-03	5.6E-02
Arabidopsis_thaliana	BP	GO:0009863	salicylic acid mediated signaling pathway	46/58	6.3E-03	5.6E-02
Arabidopsis_thaliana	BP	GO:0031323	regulation of cellular metabolic process	1792/2801	6.3E-03	5.6E-02
Arabidopsis_thaliana	BP	GO:1901564	organonitrogen compound metabolic process	3271/5171	7.0E-03	6.0E-02
Arabidopsis_thaliana	BP	GO:0046488	phosphatidylinositol metabolic process	70/93	7.2E-03	6.1E-02
Arabidopsis_thaliana	BP	GO:0009415	response to water	265/389	7.3E-03	6.2E-02
Arabidopsis_thaliana	BP	GO:0019438	aromatic compound biosynthetic process	1808/2828	7.4E-03	6.2E-02
Arabidopsis_thaliana	BP	GO:0019222	regulation of metabolic process	1959/3070	7.7E-03	6.3E-02
Arabidopsis_thaliana	BP	GO:0071236	cellular response to antibiotic	56/73	7.7E-03	6.3E-02
Arabidopsis_thaliana	BP	GO:0051274	beta-glucan biosynthetic process	52/67	7.8E-03	6.3E-02
Arabidopsis_thaliana	BP	GO:0009414	response to water deprivation	259/380	7.8E-03	6.4E-02
Arabidopsis_thaliana	BP	GO:0010555	response to mannitol	15/16	8.0E-03	6.4E-02
Arabidopsis_thaliana	BP	GO:0006081	cellular aldehyde metabolic process	71/95	8.1E-03	6.5E-02
Arabidopsis_thaliana	BP	GO:0048468	cell development	224/326	8.3E-03	6.6E-02
Arabidopsis_thaliana	BP	GO:0080147	root hair cell development	67/89	8.4E-03	6.7E-02
Arabidopsis_thaliana	BP	GO:0062012	regulation of small molecule metabolic process	83/113	8.8E-03	7.0E-02
Arabidopsis_thaliana	BP	GO:0005975	carbohydrate metabolic process	677/1034	8.9E-03	7.0E-02
Arabidopsis_thaliana	BP	GO:0071446	cellular response to salicylic acid stimulus	49/63	9.0E-03	7.1E-02
Arabidopsis_thaliana	BP	GO:2000112	regulation of cellular macromolecule biosynthetic process	1438/2241	9.2E-03	7.3E-02
Arabidopsis_thaliana	BP	GO:0071407	cellular response to organic cyclic compound	116/162	9.3E-03	7.3E-02
Arabidopsis_thaliana	BP	GO:0006650	glycerophospholipid metabolic process	109/152	9.5E-03	7.4E-02
Arabidopsis_thaliana	BP	GO:0010468	regulation of gene expression	1583/2473	9.9E-03	7.7E-02
Arabidopsis_thaliana	BP	GO:0010556	regulation of macromolecule biosynthetic process	1443/2250	1.0E-02	7.7E-02
Arabidopsis_thaliana	BP	GO:0034654	nucleobase-containing compound biosynthetic process	1597/2496	1.0E-02	7.8E-02
Arabidopsis_thaliana	BP	GO:0018107	peptidyl-threonine phosphorylation	34/42	1.0E-02	7.8E-02
Arabidopsis_thaliana	BP	GO:0018210	peptidyl-threonine modification	34/42	1.0E-02	7.8E-02
Arabidopsis_thaliana	BP	GO:0042180	cellular ketone metabolic process	105/146	1.0E-02	7.8E-02
Arabidopsis_thaliana	BP	GO:0030258	lipid modification	87/119	1.0E-02	7.9E-02
Arabidopsis_thaliana	BP	GO:0048437	floral organ development	165/237	1.1E-02	7.9E-02
Arabidopsis_thaliana	BP	GO:0048731	system development	1288/2004	1.1E-02	8.1E-02
Arabidopsis_thaliana	BP	GO:0051606	detection of stimulus	66/88	1.1E-02	8.2E-02
Arabidopsis_thaliana	BP	GO:0048580	regulation of post-embryonic development	262/386	1.1E-02	8.3E-02
Arabidopsis_thaliana	BP	GO:0043269	regulation of ion transport	43/55	1.2E-02	8.6E-02
Arabidopsis_thaliana	BP	GO:0046486	glycerolipid metabolic process	138/196	1.2E-02	8.6E-02
Arabidopsis_thaliana	BP	GO:0051493	regulation of cytoskeleton organization	57/75	1.2E-02	8.6E-02
Arabidopsis_thaliana	BP	GO:0035266	meristem growth	52/68	1.2E-02	8.7E-02
Arabidopsis_thaliana	BP	GO:0044089	positive regulation of cellular component biogenesis	52/68	1.2E-02	8.7E-02
Arabidopsis_thaliana	BP	GO:0071704	organic substance metabolic process	6511/10406	1.2E-02	8.7E-02
Arabidopsis_thaliana	BP	GO:0010565	regulation of cellular ketone metabolic process	67/90	1.2E-02	8.7E-02
Arabidopsis_thaliana	BP	GO:0006066	alcohol metabolic process	110/154	1.2E-02	8.9E-02
Arabidopsis_thaliana	BP	GO:0060560	developmental growth involved in morphogenesis	249/367	1.3E-02	9.0E-02
Arabidopsis_thaliana	BP	GO:0006002	fructose 6-phosphate metabolic process	13/14	1.4E-02	9.6E-02
Arabidopsis_thaliana	BP	GO:0048015	phosphatidylinositol-mediated signaling	14/15	1.4E-02	9.6E-02
Arabidopsis_thaliana	BP	GO:0005984	disaccharide metabolic process	53/70	1.4E-02	9.7E-02
Arabidopsis_thaliana	BP	GO:0006643	membrane lipid metabolic process	87/120	1.4E-02	9.8E-02
Arabidopsis_thaliana	BP	GO:0051130	positive regulation of cellular component organization	81/111	1.4E-02	9.8E-02
Arabidopsis_thaliana	BP	GO:1900140	regulation of seedling development	64/86	1.4E-02	9.9E-02
Arabidopsis_thaliana	BP	GO:0015711	organic anion transport	137/195	1.4E-02	9.9E-02
Arabidopsis_thaliana	CC	GO:0016020	membrane	5299/7929	2.2E-31	2.2E-28
Arabidopsis_thaliana	CC	GO:0005886	plasma membrane	2451/3504	1.1E-28	5.6E-26
Arabidopsis_thaliana	CC	GO:0071944	cell periphery	2791/4116	1.9E-19	3.9E-17
Arabidopsis_thaliana	CC	GO:0044464	cell part	13596/21634	9.5E-18	1.7E-15
Arabidopsis_thaliana	CC	GO:0005623	cell	13597/21636	1.1E-17	1.8E-15
Arabidopsis_thaliana	CC	GO:0016021	integral component of membrane	2904/4324	7.1E-17	1.1E-14
Arabidopsis_thaliana	CC	GO:0031224	intrinsic component of membrane	3044/4556	6.7E-16	9.5E-14
Arabidopsis_thaliana	CC	GO:0044425	membrane part	3382/5102	6.7E-15	8.7E-13
Arabidopsis_thaliana	CC	GO:0005622	intracellular	12678/20205	9.9E-12	8.5E-10
Arabidopsis_thaliana	CC	GO:0044424	intracellular part	12678/20205	9.9E-12	8.5E-10
Arabidopsis_thaliana	CC	GO:0043231	intracellular membrane-bounded organelle	11349/18025	7.2E-11	5.4E-09
Arabidopsis_thaliana	CC	GO:0044431	Golgi apparatus part	466/634	2.0E-10	1.3E-08
Arabidopsis_thaliana	CC	GO:0098791	Golgi subcompartment	446/605	2.3E-10	1.5E-08
Arabidopsis_thaliana	CC	GO:0043227	membrane-bounded organelle	11395/18113	2.9E-10	2.0E-08
Arabidopsis_thaliana	CC	GO:0043229	intracellular organelle	11562/18411	3.5E-09	2.0E-07
Arabidopsis_thaliana	CC	GO:0005794	Golgi apparatus	876/1266	7.8E-09	4.1E-07
Arabidopsis_thaliana	CC	GO:0043226	organelle	11565/18430	1.6E-08	7.6E-07
Arabidopsis_thaliana	CC	GO:0005802	trans-Golgi network	249/327	2.2E-08	1.1E-06
Arabidopsis_thaliana	CC	GO:0000139	Golgi membrane	275/373	7.1E-07	2.7E-05
Arabidopsis_thaliana	CC	GO:0031984	organelle subcompartment	1020/1524	7.9E-06	2.4E-04
Arabidopsis_thaliana	CC	GO:0012505	endomembrane system	1548/2357	1.6E-05	4.7E-04
Arabidopsis_thaliana	CC	GO:0005768	endosome	312/443	9.5E-05	2.1E-03
Arabidopsis_thaliana	CC	GO:0005737	cytoplasm	8715/13913	2.4E-04	4.7E-03
Arabidopsis_thaliana	CC	GO:0031410	cytoplasmic vesicle	424/619	3.1E-04	5.7E-03
Arabidopsis_thaliana	CC	GO:0097708	intracellular vesicle	425/620	3.1E-04	5.7E-03
Arabidopsis_thaliana	CC	GO:0031090	organelle membrane	1190/1816	3.3E-04	5.9E-03
Arabidopsis_thaliana	CC	GO:0098588	bounding membrane of organelle	845/1291	3.6E-03	3.8E-02
Arabidopsis_thaliana	CC	GO:0000159	protein phosphatase type 2A complex	23/26	4.0E-03	4.1E-02
Arabidopsis_thaliana	CC	GO:0031982	vesicle	441/659	4.4E-03	4.4E-02
Arabidopsis_thaliana	CC	GO:0005634	nucleus	6105/9744	1.1E-02	7.9E-02
Arabidopsis_thaliana	CC	GO:0005777	peroxisome	176/255	1.4E-02	9.7E-02
Arabidopsis_thaliana	CC	GO:0042579	microbody	176/255	1.4E-02	9.7E-02
Arabidopsis_thaliana	MF	GO:0016773	phosphotransferase activity, alcohol group as acceptor	977/1276	3.8E-31	3.0E-28
Arabidopsis_thaliana	MF	GO:0004672	protein kinase activity	858/1117	3.7E-28	1.5E-25
Arabidopsis_thaliana	MF	GO:0016301	kinase activity	1106/1482	1.9E-27	7.1E-25
Arabidopsis_thaliana	MF	GO:0004674	protein serine/threonine kinase activity	737/957	6.7E-25	2.2E-22
Arabidopsis_thaliana	MF	GO:0016740	transferase activity	2792/4075	4.7E-23	1.3E-20
Arabidopsis_thaliana	MF	GO:0016772	transferase activity, transferring phosphorus-containing groups	1251/1727	2.3E-22	5.4E-20
Arabidopsis_thaliana	MF	GO:0140096	catalytic activity, acting on a protein	1827/2642	2.2E-17	3.5E-15
Arabidopsis_thaliana	MF	GO:0032559	adenyl ribonucleotide binding	1307/1901	1.5E-11	1.2E-09
Arabidopsis_thaliana	MF	GO:0030554	adenyl nucleotide binding	1310/1909	3.2E-11	2.5E-09
Arabidopsis_thaliana	MF	GO:0003824	catalytic activity	6132/9545	1.4E-10	1.0E-08
Arabidopsis_thaliana	MF	GO:0005524	ATP binding	1249/1827	4.3E-10	2.8E-08
Arabidopsis_thaliana	MF	GO:0005515	protein binding	2990/4556	5.4E-10	3.5E-08
Arabidopsis_thaliana	MF	GO:0032555	purine ribonucleotide binding	1439/2130	2.5E-09	1.5E-07
Arabidopsis_thaliana	MF	GO:0032553	ribonucleotide binding	1453/2152	2.6E-09	1.5E-07
Arabidopsis_thaliana	MF	GO:0097367	carbohydrate derivative binding	1466/2174	3.5E-09	2.0E-07
Arabidopsis_thaliana	MF	GO:0017076	purine nucleotide binding	1442/2139	5.4E-09	3.0E-07
Arabidopsis_thaliana	MF	GO:0038023	signaling receptor activity	211/270	7.2E-09	3.9E-07
Arabidopsis_thaliana	MF	GO:0004888	transmembrane signaling receptor activity	178/224	1.0E-08	5.3E-07
Arabidopsis_thaliana	MF	GO:0043167	ion binding	3363/5172	1.1E-08	5.6E-07
Arabidopsis_thaliana	MF	GO:0005215	transporter activity	874/1268	2.7E-08	1.3E-06
Arabidopsis_thaliana	MF	GO:0035639	purine ribonucleoside triphosphate binding	1382/2057	4.7E-08	2.1E-06
Arabidopsis_thaliana	MF	GO:0043168	anion binding	1747/2632	8.3E-08	3.5E-06
Arabidopsis_thaliana	MF	GO:0060089	molecular transducer activity	273/365	9.0E-08	3.8E-06
Arabidopsis_thaliana	MF	GO:0019199	transmembrane receptor protein kinase activity	150/189	1.7E-07	6.9E-06
Arabidopsis_thaliana	MF	GO:0008144	drug binding	1461/2190	2.3E-07	9.3E-06
Arabidopsis_thaliana	MF	GO:0022857	transmembrane transporter activity	833/1218	4.9E-07	1.9E-05
Arabidopsis_thaliana	MF	GO:0004675	transmembrane receptor protein serine/threonine kinase activity	134/171	3.8E-06	1.3E-04
Arabidopsis_thaliana	MF	GO:0016757	transferase activity, transferring glycosyl groups	493/707	5.1E-06	1.6E-04
Arabidopsis_thaliana	MF	GO:0008194	UDP-glycosyltransferase activity	231/313	6.0E-06	1.9E-04
Arabidopsis_thaliana	MF	GO:0003700	DNA-binding transcription factor activity	1059/1584	7.8E-06	2.4E-04
Arabidopsis_thaliana	MF	GO:0000166	nucleotide binding	1679/2565	2.1E-05	5.6E-04
Arabidopsis_thaliana	MF	GO:1901265	nucleoside phosphate binding	1679/2565	2.1E-05	5.6E-04
Arabidopsis_thaliana	MF	GO:0015075	ion transmembrane transporter activity	540/785	2.4E-05	6.4E-04
Arabidopsis_thaliana	MF	GO:0003674	molecular_function	13368/21436	3.2E-05	8.1E-04
Arabidopsis_thaliana	MF	GO:0140110	transcription regulator activity	1127/1700	3.4E-05	8.7E-04
Arabidopsis_thaliana	MF	GO:0016758	transferase activity, transferring hexosyl groups	311/439	4.7E-05	1.1E-03
Arabidopsis_thaliana	MF	GO:0051020	GTPase binding	111/143	6.2E-05	1.5E-03
Arabidopsis_thaliana	MF	GO:0015318	inorganic molecular entity transmembrane transporter activity	512/747	6.9E-05	1.6E-03
Arabidopsis_thaliana	MF	GO:0008270	zinc ion binding	532/778	6.9E-05	1.6E-03
Arabidopsis_thaliana	MF	GO:0003779	actin binding	82/103	1.0E-04	2.2E-03
Arabidopsis_thaliana	MF	GO:0005516	calmodulin binding	177/241	1.1E-04	2.3E-03
Arabidopsis_thaliana	MF	GO:0005548	phospholipid transporter activity	24/25	1.2E-04	2.5E-03
Arabidopsis_thaliana	MF	GO:0015293	symporter activity	153/207	2.3E-04	4.7E-03
Arabidopsis_thaliana	MF	GO:0017016	Ras GTPase binding	86/110	2.5E-04	4.9E-03
Arabidopsis_thaliana	MF	GO:0031267	small GTPase binding	86/110	2.5E-04	4.9E-03
Arabidopsis_thaliana	MF	GO:0008324	cation transmembrane transporter activity	360/520	2.6E-04	5.1E-03
Arabidopsis_thaliana	MF	GO:0015077	monovalent inorganic cation transmembrane transporter activity	246/347	2.9E-04	5.4E-03
Arabidopsis_thaliana	MF	GO:0043565	sequence-specific DNA binding	632/942	4.2E-04	7.5E-03
Arabidopsis_thaliana	MF	GO:0022804	active transmembrane transporter activity	449/661	6.5E-04	1.1E-02
Arabidopsis_thaliana	MF	GO:0046527	glucosyltransferase activity	168/232	6.6E-04	1.1E-02
Arabidopsis_thaliana	MF	GO:0017137	Rab GTPase binding	45/54	6.8E-04	1.1E-02
Arabidopsis_thaliana	MF	GO:0005488	binding	6748/10731	7.0E-04	1.1E-02
Arabidopsis_thaliana	MF	GO:0051015	actin filament binding	46/55	7.0E-04	1.1E-02
Arabidopsis_thaliana	MF	GO:0036094	small molecule binding	1908/2961	7.4E-04	1.2E-02
Arabidopsis_thaliana	MF	GO:0033612	receptor serine/threonine kinase binding	37/43	7.6E-04	1.2E-02
Arabidopsis_thaliana	MF	GO:0015291	secondary active transmembrane transporter activity	282/405	7.9E-04	1.2E-02
Arabidopsis_thaliana	MF	GO:0030552	cAMP binding	19/20	1.0E-03	1.5E-02
Arabidopsis_thaliana	MF	GO:0030553	cGMP binding	19/20	1.0E-03	1.5E-02
Arabidopsis_thaliana	MF	GO:0005216	ion channel activity	89/117	1.1E-03	1.6E-02
Arabidopsis_thaliana	MF	GO:0004713	protein tyrosine kinase activity	30/34	1.1E-03	1.6E-02
Arabidopsis_thaliana	MF	GO:0004712	protein serine/threonine/tyrosine kinase activity	49/60	1.2E-03	1.7E-02
Arabidopsis_thaliana	MF	GO:0022890	inorganic cation transmembrane transporter activity	329/479	1.2E-03	1.7E-02
Arabidopsis_thaliana	MF	GO:0042578	phosphoric ester hydrolase activity	296/429	1.3E-03	1.8E-02
Arabidopsis_thaliana	MF	GO:0047262	polygalacturonate 4-alpha-galacturonosyltransferase activity	23/25	1.4E-03	1.8E-02
Arabidopsis_thaliana	MF	GO:0015295	solute:proton symporter activity	115/156	1.6E-03	2.1E-02
Arabidopsis_thaliana	MF	GO:0008514	organic anion transmembrane transporter activity	134/184	1.7E-03	2.2E-02
Arabidopsis_thaliana	MF	GO:0030695	GTPase regulator activity	63/81	2.7E-03	3.1E-02
Arabidopsis_thaliana	MF	GO:0015294	solute:cation symporter activity	122/168	3.1E-03	3.5E-02
Arabidopsis_thaliana	MF	GO:0030551	cyclic nucleotide binding	26/30	4.2E-03	4.2E-02
Arabidopsis_thaliana	MF	GO:0016307	phosphatidylinositol phosphate kinase activity	16/17	4.7E-03	4.6E-02
Arabidopsis_thaliana	MF	GO:0005261	cation channel activity	51/65	4.7E-03	4.6E-02
Arabidopsis_thaliana	MF	GO:0004332	fructose-bisphosphate aldolase activity	12/12	4.9E-03	4.7E-02
Arabidopsis_thaliana	MF	GO:0022838	substrate-specific channel activity	113/156	4.9E-03	4.7E-02
Arabidopsis_thaliana	MF	GO:0052742	phosphatidylinositol kinase activity	12/12	4.9E-03	4.7E-02
Arabidopsis_thaliana	MF	GO:1901505	carbohydrate derivative transmembrane transporter activity	57/74	5.7E-03	5.3E-02
Arabidopsis_thaliana	MF	GO:0019899	enzyme binding	312/461	6.7E-03	5.9E-02
Arabidopsis_thaliana	MF	GO:0008509	anion transmembrane transporter activity	209/303	7.5E-03	6.2E-02
Arabidopsis_thaliana	MF	GO:0005342	organic acid transmembrane transporter activity	93/127	7.7E-03	6.3E-02
Arabidopsis_thaliana	MF	GO:0046943	carboxylic acid transmembrane transporter activity	93/127	7.7E-03	6.3E-02
Arabidopsis_thaliana	MF	GO:0015932	nucleobase-containing compound transmembrane transporter activity	52/67	7.8E-03	6.3E-02
Arabidopsis_thaliana	MF	GO:0004673	protein histidine kinase activity	15/16	8.0E-03	6.4E-02
Arabidopsis_thaliana	MF	GO:0016775	phosphotransferase activity, nitrogenous group as acceptor	15/16	8.0E-03	6.4E-02
Arabidopsis_thaliana	MF	GO:0004430	1-phosphatidylinositol 4-kinase activity	10/10	9.0E-03	7.1E-02
Arabidopsis_thaliana	MF	GO:0005086	ARF guanyl-nucleotide exchange factor activity	11/11	9.1E-03	7.2E-02
Arabidopsis_thaliana	MF	GO:0005351	carbohydrate:proton symporter activity	68/91	9.4E-03	7.4E-02
Arabidopsis_thaliana	MF	GO:0005402	carbohydrate:cation symporter activity	68/91	9.4E-03	7.4E-02
Arabidopsis_thaliana	MF	GO:0015267	channel activity	123/173	9.6E-03	7.4E-02
Arabidopsis_thaliana	MF	GO:0022803	passive transmembrane transporter activity	123/173	9.6E-03	7.4E-02
Arabidopsis_thaliana	MF	GO:0035251	UDP-glucosyltransferase activity	124/174	9.6E-03	7.5E-02
Arabidopsis_thaliana	MF	GO:0003680	AT DNA binding	24/28	1.0E-02	7.7E-02
Arabidopsis_thaliana	MF	GO:0015276	ligand-gated ion channel activity	24/28	1.0E-02	7.7E-02
Arabidopsis_thaliana	MF	GO:0022834	ligand-gated channel activity	24/28	1.0E-02	7.7E-02
Arabidopsis_thaliana	MF	GO:0015238	drug transmembrane transporter activity	60/79	1.0E-02	7.8E-02
Arabidopsis_thaliana	MF	GO:0004724	magnesium-dependent protein serine/threonine phosphatase activity	55/72	1.0E-02	7.8E-02
Arabidopsis_thaliana	MF	GO:0005096	GTPase activator activity	55/72	1.0E-02	7.8E-02
Arabidopsis_thaliana	MF	GO:0022839	ion gated channel activity	66/88	1.1E-02	8.2E-02
Arabidopsis_thaliana	MF	GO:0016759	cellulose synthase activity	31/38	1.2E-02	8.5E-02
Arabidopsis_thaliana	MF	GO:0016788	hydrolase activity, acting on ester bonds	706/1082	1.3E-02	8.9E-02
Arabidopsis_thaliana	MF	GO:0016791	phosphatase activity	250/368	1.3E-02	9.0E-02
Arabidopsis_thaliana	MF	GO:0000155	phosphorelay sensor kinase activity	14/15	1.4E-02	9.6E-02
Arabidopsis_thaliana	MF	GO:0004714	transmembrane receptor protein tyrosine kinase activity	13/14	1.4E-02	9.6E-02
Arabidopsis_thaliana	MF	GO:0016308	1-phosphatidylinositol-4-phosphate 5-kinase activity	14/15	1.4E-02	9.6E-02
Arabidopsis_thaliana	MF	GO:0005319	lipid transporter activity	49/64	1.4E-02	9.7E-02
Danio_rerio	BP	GO:0007154	cell communication	2692/3515	2.3E-23	1.1E-19
Danio_rerio	BP	GO:0007165	signal transduction	2518/3278	4.5E-23	1.1E-19
Danio_rerio	BP	GO:0023052	signaling	2657/3471	8.4E-23	1.4E-19
Danio_rerio	BP	GO:0051716	cellular response to stimulus	2972/3959	8.3E-17	4.4E-14
Danio_rerio	BP	GO:0050794	regulation of cellular process	4439/6094	1.0E-10	2.6E-08
Danio_rerio	BP	GO:0035556	intracellular signal transduction	1151/1498	1.5E-10	3.5E-08
Danio_rerio	BP	GO:0050789	regulation of biological process	4724/6504	2.5E-10	5.5E-08
Danio_rerio	BP	GO:0007166	cell surface receptor signaling pathway	898/1162	2.6E-09	4.6E-07
Danio_rerio	BP	GO:0065007	biological regulation	5122/7088	3.3E-09	5.7E-07
Danio_rerio	BP	GO:0050896	response to stimulus	3465/4763	1.1E-07	1.3E-05
Danio_rerio	BP	GO:0007167	enzyme linked receptor protein signaling pathway	340/422	3.3E-07	3.0E-05
Danio_rerio	BP	GO:0032774	RNA biosynthetic process	1320/1765	6.3E-07	5.3E-05
Danio_rerio	BP	GO:0097659	nucleic acid-templated transcription	1316/1760	7.0E-07	5.6E-05
Danio_rerio	BP	GO:0006351	transcription, DNA-templated	1315/1759	7.9E-07	6.2E-05
Danio_rerio	BP	GO:0009966	regulation of signal transduction	743/973	2.0E-06	1.4E-04
Danio_rerio	BP	GO:2001141	regulation of RNA biosynthetic process	1242/1665	3.4E-06	2.3E-04
Danio_rerio	BP	GO:1903506	regulation of nucleic acid-templated transcription	1241/1664	3.9E-06	2.4E-04
Danio_rerio	BP	GO:0006355	regulation of transcription, DNA-templated	1240/1663	4.4E-06	2.6E-04
Danio_rerio	BP	GO:0007265	Ras protein signal transduction	248/306	5.9E-06	3.3E-04
Danio_rerio	BP	GO:0008150	biological_process	10327/14629	6.4E-06	3.5E-04
Danio_rerio	BP	GO:0010646	regulation of cell communication	823/1089	9.0E-06	4.6E-04
Danio_rerio	BP	GO:0007264	small GTPase mediated signal transduction	285/356	9.2E-06	4.6E-04
Danio_rerio	BP	GO:0023051	regulation of signaling	829/1097	9.6E-06	4.8E-04
Danio_rerio	BP	GO:0007169	transmembrane receptor protein tyrosine kinase signaling pathway	208/254	9.9E-06	4.8E-04
Danio_rerio	BP	GO:0051056	regulation of small GTPase mediated signal transduction	131/154	1.3E-05	6.3E-04
Danio_rerio	BP	GO:0019219	regulation of nucleobase-containing compound metabolic process	1387/1875	1.6E-05	7.4E-04
Danio_rerio	BP	GO:0051252	regulation of RNA metabolic process	1334/1801	1.6E-05	7.4E-04
Danio_rerio	BP	GO:0034654	nucleobase-containing compound biosynthetic process	1505/2040	1.6E-05	7.5E-04
Danio_rerio	BP	GO:0007266	Rho protein signal transduction	142/169	2.3E-05	9.6E-04
Danio_rerio	BP	GO:0071495	cellular response to endogenous stimulus	302/381	2.3E-05	9.7E-04
Danio_rerio	BP	GO:2000112	regulation of cellular macromolecule biosynthetic process	1350/1827	2.9E-05	1.2E-03
Danio_rerio	BP	GO:0010556	regulation of macromolecule biosynthetic process	1355/1834	3.0E-05	1.2E-03
Danio_rerio	BP	GO:0030030	cell projection organization	579/758	3.3E-05	1.3E-03
Danio_rerio	BP	GO:0048583	regulation of response to stimulus	939/1256	3.8E-05	1.5E-03
Danio_rerio	BP	GO:0046578	regulation of Ras protein signal transduction	119/140	4.1E-05	1.5E-03
Danio_rerio	BP	GO:0010468	regulation of gene expression	1495/2032	4.3E-05	1.6E-03
Danio_rerio	BP	GO:0031326	regulation of cellular biosynthetic process	1371/1859	4.7E-05	1.7E-03
Danio_rerio	BP	GO:0070848	response to growth factor	186/228	4.6E-05	1.7E-03
Danio_rerio	BP	GO:0007267	cell-cell signaling	443/574	5.0E-05	1.7E-03
Danio_rerio	BP	GO:0030001	metal ion transport	307/390	5.9E-05	1.9E-03
Danio_rerio	BP	GO:0071363	cellular response to growth factor stimulus	185/227	5.9E-05	1.9E-03
Danio_rerio	BP	GO:0120036	plasma membrane bounded cell projection organization	560/735	7.2E-05	2.2E-03
Danio_rerio	BP	GO:0009987	cellular process	8081/11415	7.3E-05	2.2E-03
Danio_rerio	BP	GO:0030201	heparan sulfate proteoglycan metabolic process	28/28	8.7E-05	2.6E-03
Danio_rerio	BP	GO:0099536	synaptic signaling	234/293	8.9E-05	2.6E-03
Danio_rerio	BP	GO:0018193	peptidyl-amino acid modification	334/428	1.0E-04	2.9E-03
Danio_rerio	BP	GO:0070646	protein modification by small protein removal	86/99	1.0E-04	2.9E-03
Danio_rerio	BP	GO:0009719	response to endogenous stimulus	337/432	1.1E-04	3.1E-03
Danio_rerio	BP	GO:0007268	chemical synaptic transmission	232/291	1.1E-04	3.1E-03
Danio_rerio	BP	GO:0098916	anterograde trans-synaptic signaling	232/291	1.1E-04	3.1E-03
Danio_rerio	BP	GO:0055085	transmembrane transport	640/847	1.1E-04	3.1E-03
Danio_rerio	BP	GO:0099537	trans-synaptic signaling	233/292	1.1E-04	3.1E-03
Danio_rerio	BP	GO:0000902	cell morphogenesis	419/544	1.3E-04	3.3E-03
Danio_rerio	BP	GO:0009889	regulation of biosynthetic process	1384/1883	1.2E-04	3.3E-03
Danio_rerio	BP	GO:0018130	heterocycle biosynthetic process	1536/2097	1.4E-04	3.6E-03
Danio_rerio	BP	GO:0019438	aromatic compound biosynthetic process	1532/2092	1.5E-04	3.9E-03
Danio_rerio	BP	GO:0006366	transcription by RNA polymerase II	752/1004	1.7E-04	4.2E-03
Danio_rerio	BP	GO:0097485	neuron projection guidance	175/216	1.8E-04	4.5E-03
Danio_rerio	BP	GO:0051179	localization	2265/3126	2.0E-04	4.9E-03
Danio_rerio	BP	GO:0048812	neuron projection morphogenesis	291/372	2.1E-04	5.0E-03
Danio_rerio	BP	GO:0048858	cell projection morphogenesis	291/372	2.1E-04	5.0E-03
Danio_rerio	BP	GO:0120039	plasma membrane bounded cell projection morphogenesis	291/372	2.1E-04	5.0E-03
Danio_rerio	BP	GO:0015012	heparan sulfate proteoglycan biosynthetic process	24/24	2.2E-04	5.2E-03
Danio_rerio	BP	GO:0048010	vascular endothelial growth factor receptor signaling pathway	25/25	2.3E-04	5.3E-03
Danio_rerio	BP	GO:0007411	axon guidance	174/215	2.4E-04	5.4E-03
Danio_rerio	BP	GO:0009100	glycoprotein metabolic process	188/234	2.5E-04	5.6E-03
Danio_rerio	BP	GO:0009968	negative regulation of signal transduction	248/315	3.3E-04	6.9E-03
Danio_rerio	BP	GO:0031323	regulation of cellular metabolic process	1881/2589	3.3E-04	7.0E-03
Danio_rerio	BP	GO:0043269	regulation of ion transport	149/183	3.6E-04	7.4E-03
Danio_rerio	BP	GO:0048522	positive regulation of cellular process	1215/1653	3.6E-04	7.4E-03
Danio_rerio	BP	GO:0006357	regulation of transcription by RNA polymerase II	720/963	3.8E-04	7.6E-03
Danio_rerio	BP	GO:0051234	establishment of localization	1758/2416	3.8E-04	7.6E-03
Danio_rerio	BP	GO:1905114	cell surface receptor signaling pathway involved in cell-cell signaling	192/240	3.9E-04	7.8E-03
Danio_rerio	BP	GO:0006810	transport	1723/2367	4.0E-04	8.0E-03
Danio_rerio	BP	GO:0010648	negative regulation of cell communication	255/325	4.0E-04	8.0E-03
Danio_rerio	BP	GO:0023057	negative regulation of signaling	255/325	4.0E-04	8.0E-03
Danio_rerio	BP	GO:0048667	cell morphogenesis involved in neuron differentiation	272/348	4.0E-04	8.0E-03
Danio_rerio	BP	GO:0034765	regulation of ion transmembrane transport	122/148	4.4E-04	8.4E-03
Danio_rerio	BP	GO:0098660	inorganic ion transmembrane transport	268/343	4.6E-04	8.7E-03
Danio_rerio	BP	GO:0090304	nucleic acid metabolic process	2020/2787	4.7E-04	8.8E-03
Danio_rerio	BP	GO:0000904	cell morphogenesis involved in differentiation	318/411	5.1E-04	9.4E-03
Danio_rerio	BP	GO:0034762	regulation of transmembrane transport	125/152	5.1E-04	9.4E-03
Danio_rerio	BP	GO:0035023	regulation of Rho protein signal transduction	92/109	5.1E-04	9.4E-03
Danio_rerio	BP	GO:0019222	regulation of metabolic process	2008/2773	5.9E-04	1.1E-02
Danio_rerio	BP	GO:0048015	phosphatidylinositol-mediated signaling	42/46	6.3E-04	1.1E-02
Danio_rerio	BP	GO:0006511	ubiquitin-dependent protein catabolic process	282/363	6.6E-04	1.1E-02
Danio_rerio	BP	GO:0014065	phosphatidylinositol 3-kinase signaling	33/35	6.7E-04	1.2E-02
Danio_rerio	BP	GO:0032990	cell part morphogenesis	293/378	6.9E-04	1.2E-02
Danio_rerio	BP	GO:0007179	transforming growth factor beta receptor signaling pathway	50/56	7.1E-04	1.2E-02
Danio_rerio	BP	GO:0071559	response to transforming growth factor beta	50/56	7.1E-04	1.2E-02
Danio_rerio	BP	GO:0071560	cellular response to transforming growth factor beta stimulus	50/56	7.1E-04	1.2E-02
Danio_rerio	BP	GO:0048518	positive regulation of biological process	1381/1891	7.1E-04	1.2E-02
Danio_rerio	BP	GO:0034645	cellular macromolecule biosynthetic process	1852/2554	7.3E-04	1.2E-02
Danio_rerio	BP	GO:0009059	macromolecule biosynthetic process	1859/2564	7.4E-04	1.2E-02
Danio_rerio	BP	GO:1901362	organic cyclic compound biosynthetic process	1574/2163	7.8E-04	1.2E-02
Danio_rerio	BP	GO:0032879	regulation of localization	477/631	8.3E-04	1.3E-02
Danio_rerio	BP	GO:0042391	regulation of membrane potential	100/120	9.2E-04	1.4E-02
Danio_rerio	BP	GO:0018107	peptidyl-threonine phosphorylation	41/45	9.5E-04	1.5E-02
Danio_rerio	BP	GO:0018210	peptidyl-threonine modification	41/45	9.5E-04	1.5E-02
Danio_rerio	BP	GO:0014066	regulation of phosphatidylinositol 3-kinase signaling	20/20	1.0E-03	1.5E-02
Danio_rerio	BP	GO:0016070	RNA metabolic process	1774/2447	1.0E-03	1.6E-02
Danio_rerio	BP	GO:0045944	positive regulation of transcription by RNA polymerase II	319/415	1.2E-03	1.7E-02
Danio_rerio	BP	GO:0051171	regulation of nitrogen compound metabolic process	1808/2497	1.3E-03	1.8E-02
Danio_rerio	BP	GO:0060255	regulation of macromolecule metabolic process	1899/2626	1.4E-03	2.0E-02
Danio_rerio	BP	GO:0019941	modification-dependent protein catabolic process	287/372	1.4E-03	2.0E-02
Danio_rerio	BP	GO:0016579	protein deubiquitination	74/87	1.4E-03	2.0E-02
Danio_rerio	BP	GO:0048585	negative regulation of response to stimulus	298/387	1.4E-03	2.0E-02
Danio_rerio	BP	GO:0018212	peptidyl-tyrosine modification	52/59	1.5E-03	2.1E-02
Danio_rerio	BP	GO:0048017	inositol lipid-mediated signaling	44/49	1.5E-03	2.1E-02
Danio_rerio	BP	GO:0043632	modification-dependent macromolecule catabolic process	291/378	1.5E-03	2.1E-02
Danio_rerio	BP	GO:0030031	cell projection assembly	235/302	1.6E-03	2.2E-02
Danio_rerio	BP	GO:1902680	positive regulation of RNA biosynthetic process	417/551	1.6E-03	2.2E-02
Danio_rerio	BP	GO:1903508	positive regulation of nucleic acid-templated transcription	417/551	1.6E-03	2.2E-02
Danio_rerio	BP	GO:0006914	autophagy	115/141	1.7E-03	2.2E-02
Danio_rerio	BP	GO:0010557	positive regulation of macromolecule biosynthetic process	445/590	1.7E-03	2.2E-02
Danio_rerio	BP	GO:0014068	positive regulation of phosphatidylinositol 3-kinase signaling	19/19	1.7E-03	2.2E-02
Danio_rerio	BP	GO:0044260	cellular macromolecule metabolic process	3457/4841	1.7E-03	2.2E-02
Danio_rerio	BP	GO:0061919	process utilizing autophagic mechanism	115/141	1.7E-03	2.2E-02
Danio_rerio	BP	GO:0070838	divalent metal ion transport	127/157	1.6E-03	2.2E-02
Danio_rerio	BP	GO:0072511	divalent inorganic cation transport	127/157	1.6E-03	2.2E-02
Danio_rerio	BP	GO:0016055	Wnt signaling pathway	180/228	1.8E-03	2.3E-02
Danio_rerio	BP	GO:0198738	cell-cell signaling by wnt	180/228	1.8E-03	2.3E-02
Danio_rerio	BP	GO:0045893	positive regulation of transcription, DNA-templated	416/550	1.9E-03	2.3E-02
Danio_rerio	BP	GO:0006816	calcium ion transport	105/128	1.9E-03	2.3E-02
Danio_rerio	BP	GO:0006811	ion transport	661/890	2.0E-03	2.4E-02
Danio_rerio	BP	GO:0002573	myeloid leukocyte differentiation	38/42	2.1E-03	2.6E-02
Danio_rerio	BP	GO:0080090	regulation of primary metabolic process	1842/2550	2.2E-03	2.6E-02
Danio_rerio	BP	GO:0007409	axonogenesis	252/326	2.3E-03	2.8E-02
Danio_rerio	BP	GO:0031175	neuron projection development	351/462	2.5E-03	2.9E-02
Danio_rerio	BP	GO:0006974	cellular response to DNA damage stimulus	297/388	2.6E-03	3.0E-02
Danio_rerio	BP	GO:0045935	positive regulation of nucleobase-containing compound metabolic process	467/622	2.6E-03	3.0E-02
Danio_rerio	BP	GO:0034220	ion transmembrane transport	378/499	2.6E-03	3.0E-02
Danio_rerio	BP	GO:0006644	phospholipid metabolic process	160/202	2.6E-03	3.0E-02
Danio_rerio	BP	GO:0098662	inorganic cation transmembrane transport	247/320	2.7E-03	3.0E-02
Danio_rerio	BP	GO:0071310	cellular response to organic substance	461/614	2.8E-03	3.1E-02
Danio_rerio	BP	GO:0008654	phospholipid biosynthetic process	67/79	3.0E-03	3.3E-02
Danio_rerio	BP	GO:0030182	neuron differentiation	558/749	3.1E-03	3.4E-02
Danio_rerio	BP	GO:0018108	peptidyl-tyrosine phosphorylation	49/56	3.2E-03	3.5E-02
Danio_rerio	BP	GO:0031325	positive regulation of cellular metabolic process	765/1038	3.2E-03	3.5E-02
Danio_rerio	BP	GO:0009653	anatomical structure morphogenesis	1324/1822	3.3E-03	3.6E-02
Danio_rerio	BP	GO:0050770	regulation of axonogenesis	79/95	3.4E-03	3.7E-02
Danio_rerio	BP	GO:0031328	positive regulation of cellular biosynthetic process	453/604	3.5E-03	3.7E-02
Danio_rerio	BP	GO:0045017	glycerolipid biosynthetic process	58/68	3.6E-03	3.8E-02
Danio_rerio	BP	GO:0006812	cation transport	395/524	3.8E-03	4.0E-02
Danio_rerio	BP	GO:0007399	nervous system development	986/1348	4.0E-03	4.1E-02
Danio_rerio	BP	GO:0051924	regulation of calcium ion transport	27/29	4.0E-03	4.1E-02
Danio_rerio	BP	GO:0048666	neuron development	439/585	4.0E-03	4.1E-02
Danio_rerio	BP	GO:0018105	peptidyl-serine phosphorylation	81/98	4.1E-03	4.2E-02
Danio_rerio	BP	GO:0051173	positive regulation of nitrogen compound metabolic process	752/1021	4.2E-03	4.3E-02
Danio_rerio	BP	GO:0070647	protein modification by small protein conjugation or removal	351/464	4.2E-03	4.3E-02
Danio_rerio	BP	GO:0048699	generation of neurons	602/812	4.5E-03	4.5E-02
Danio_rerio	BP	GO:0010769	regulation of cell morphogenesis involved in differentiation	90/110	4.8E-03	4.7E-02
Danio_rerio	BP	GO:0036297	interstrand cross-link repair	16/16	4.8E-03	4.7E-02
Danio_rerio	BP	GO:0051254	positive regulation of RNA metabolic process	441/589	4.8E-03	4.7E-02
Danio_rerio	BP	GO:0017015	regulation of transforming growth factor beta receptor signaling pathway	21/22	5.0E-03	4.8E-02
Danio_rerio	BP	GO:1903844	regulation of cellular response to transforming growth factor beta stimulus	21/22	5.0E-03	4.8E-02
Danio_rerio	BP	GO:0021514	ventral spinal cord interneuron differentiation	22/23	5.0E-03	4.8E-02
Danio_rerio	BP	GO:0010604	positive regulation of macromolecule metabolic process	773/1052	5.3E-03	5.1E-02
Danio_rerio	BP	GO:0051641	cellular localization	827/1128	5.7E-03	5.4E-02
Danio_rerio	BP	GO:0010506	regulation of autophagy	50/58	6.0E-03	5.7E-02
Danio_rerio	BP	GO:0070588	calcium ion transmembrane transport	88/108	6.3E-03	5.9E-02
Danio_rerio	BP	GO:0120035	regulation of plasma membrane bounded cell projection organization	139/176	6.5E-03	6.0E-02
Danio_rerio	BP	GO:0009891	positive regulation of biosynthetic process	458/614	6.5E-03	6.0E-02
Danio_rerio	BP	GO:0006029	proteoglycan metabolic process	41/47	6.7E-03	6.2E-02
Danio_rerio	BP	GO:0030865	cortical cytoskeleton organization	29/32	6.9E-03	6.3E-02
Danio_rerio	BP	GO:0009101	glycoprotein biosynthetic process	158/202	7.1E-03	6.4E-02
Danio_rerio	BP	GO:0043647	inositol phosphate metabolic process	38/43	7.1E-03	6.4E-02
Danio_rerio	BP	GO:0007606	sensory perception of chemical stimulus	85/104	7.2E-03	6.5E-02
Danio_rerio	BP	GO:0007178	transmembrane receptor protein serine/threonine kinase signaling pathway	126/159	7.2E-03	6.5E-02
Danio_rerio	BP	GO:0044249	cellular biosynthetic process	2239/3124	7.4E-03	6.6E-02
Danio_rerio	BP	GO:0120031	plasma membrane bounded cell projection assembly	216/281	7.4E-03	6.6E-02
Danio_rerio	BP	GO:0009893	positive regulation of metabolic process	806/1101	7.8E-03	6.9E-02
Danio_rerio	BP	GO:0090287	regulation of cellular response to growth factor stimulus	99/123	7.8E-03	6.9E-02
Danio_rerio	BP	GO:0007608	sensory perception of smell	80/98	8.2E-03	7.1E-02
Danio_rerio	BP	GO:0030947	regulation of vascular endothelial growth factor receptor signaling pathway	14/14	8.1E-03	7.1E-02
Danio_rerio	BP	GO:0010628	positive regulation of gene expression	470/632	8.4E-03	7.2E-02
Danio_rerio	BP	GO:0030225	macrophage differentiation	15/15	8.4E-03	7.2E-02
Danio_rerio	BP	GO:0031344	regulation of cell projection organization	140/178	8.6E-03	7.4E-02
Danio_rerio	BP	GO:0018209	peptidyl-serine modification	83/102	9.3E-03	7.9E-02
Danio_rerio	BP	GO:0061564	axon development	265/349	9.7E-03	8.1E-02
Danio_rerio	BP	GO:0022008	neurogenesis	649/882	9.8E-03	8.2E-02
Danio_rerio	BP	GO:0046486	glycerolipid metabolic process	145/185	9.9E-03	8.3E-02
Danio_rerio	BP	GO:0016236	macroautophagy	60/72	1.0E-02	8.3E-02
Danio_rerio	BP	GO:0045666	positive regulation of neuron differentiation	60/72	1.0E-02	8.3E-02
Danio_rerio	BP	GO:0070997	neuron death	36/41	1.0E-02	8.3E-02
Danio_rerio	BP	GO:0051402	neuron apoptotic process	32/36	1.0E-02	8.4E-02
Danio_rerio	BP	GO:0015672	monovalent inorganic cation transport	183/237	1.0E-02	8.5E-02
Danio_rerio	BP	GO:0006486	protein glycosylation	130/165	1.1E-02	8.5E-02
Danio_rerio	BP	GO:0043413	macromolecule glycosylation	130/165	1.1E-02	8.5E-02
Danio_rerio	BP	GO:0022604	regulation of cell morphogenesis	140/179	1.1E-02	8.9E-02
Danio_rerio	BP	GO:0030111	regulation of Wnt signaling pathway	108/136	1.2E-02	9.1E-02
Danio_rerio	BP	GO:0051049	regulation of transport	282/373	1.2E-02	9.6E-02
Danio_rerio	BP	GO:0006813	potassium ion transport	111/140	1.3E-02	9.7E-02
Danio_rerio	BP	GO:0010033	response to organic substance	577/783	1.3E-02	9.7E-02
Danio_rerio	BP	GO:0010975	regulation of neuron projection development	111/140	1.3E-02	9.7E-02
Danio_rerio	BP	GO:0002687	positive regulation of leukocyte migration	19/20	1.3E-02	9.8E-02
Danio_rerio	CC	GO:0016020	membrane	4705/6327	1.3E-22	1.5E-19
Danio_rerio	CC	GO:0016021	integral component of membrane	3733/4967	2.4E-22	1.9E-19
Danio_rerio	CC	GO:0031224	intrinsic component of membrane	3754/4996	2.4E-22	1.9E-19
Danio_rerio	CC	GO:0044425	membrane part	4164/5573	5.1E-22	3.5E-19
Danio_rerio	CC	GO:0071944	cell periphery	1899/2526	7.1E-11	1.9E-08
Danio_rerio	CC	GO:0005886	plasma membrane	1831/2435	1.4E-10	3.5E-08
Danio_rerio	CC	GO:0043235	receptor complex	210/247	2.7E-08	3.6E-06
Danio_rerio	CC	GO:0005887	integral component of plasma membrane	709/918	2.1E-07	2.2E-05
Danio_rerio	CC	GO:0031226	intrinsic component of plasma membrane	725/941	2.9E-07	2.8E-05
Danio_rerio	CC	GO:0044459	plasma membrane part	1081/1438	1.9E-06	1.4E-04
Danio_rerio	CC	GO:0005794	Golgi apparatus	444/568	4.4E-06	2.6E-04
Danio_rerio	CC	GO:1990234	transferase complex	441/568	2.0E-05	8.9E-04
Danio_rerio	CC	GO:0012505	endomembrane system	1130/1527	1.1E-04	3.0E-03
Danio_rerio	CC	GO:0034703	cation channel complex	108/128	1.5E-04	3.9E-03
Danio_rerio	CC	GO:0098794	postsynapse	130/157	2.3E-04	5.3E-03
Danio_rerio	CC	GO:0034702	ion channel complex	144/176	2.7E-04	6.1E-03
Danio_rerio	CC	GO:0034708	methyltransferase complex	77/89	2.9E-04	6.4E-03
Danio_rerio	CC	GO:0000139	Golgi membrane	202/254	4.4E-04	8.4E-03
Danio_rerio	CC	GO:0045211	postsynaptic membrane	99/118	5.7E-04	1.0E-02
Danio_rerio	CC	GO:1990351	transporter complex	152/188	5.8E-04	1.1E-02
Danio_rerio	CC	GO:0098791	Golgi subcompartment	243/311	9.6E-04	1.5E-02
Danio_rerio	CC	GO:0035097	histone methyltransferase complex	67/78	1.2E-03	1.8E-02
Danio_rerio	CC	GO:0098802	plasma membrane receptor complex	97/117	1.2E-03	1.8E-02
Danio_rerio	CC	GO:1902495	transmembrane transporter complex	147/183	1.2E-03	1.8E-02
Danio_rerio	CC	GO:0030425	dendrite	115/141	1.7E-03	2.2E-02
Danio_rerio	CC	GO:0097447	dendritic tree	115/141	1.7E-03	2.2E-02
Danio_rerio	CC	GO:0031984	organelle subcompartment	501/667	1.8E-03	2.2E-02
Danio_rerio	CC	GO:0044431	Golgi apparatus part	260/336	1.8E-03	2.3E-02
Danio_rerio	CC	GO:0005575	cellular_component	10676/15193	1.9E-03	2.4E-02
Danio_rerio	CC	GO:0098588	bounding membrane of organelle	496/661	2.0E-03	2.4E-02
Danio_rerio	CC	GO:0008328	ionotropic glutamate receptor complex	42/47	2.2E-03	2.6E-02
Danio_rerio	CC	GO:0098878	neurotransmitter receptor complex	42/47	2.2E-03	2.6E-02
Danio_rerio	CC	GO:0098590	plasma membrane region	230/297	2.8E-03	3.1E-02
Danio_rerio	CC	GO:0030173	integral component of Golgi membrane	41/46	3.3E-03	3.6E-02
Danio_rerio	CC	GO:0031228	intrinsic component of Golgi membrane	41/46	3.3E-03	3.6E-02
Danio_rerio	CC	GO:0031301	integral component of organelle membrane	100/123	4.2E-03	4.3E-02
Danio_rerio	CC	GO:0005871	kinesin complex	47/54	4.4E-03	4.5E-02
Danio_rerio	CC	GO:0014069	postsynaptic density	61/72	4.4E-03	4.5E-02
Danio_rerio	CC	GO:0099572	postsynaptic specialization	61/72	4.4E-03	4.5E-02
Danio_rerio	CC	GO:0097060	synaptic membrane	115/143	4.5E-03	4.5E-02
Danio_rerio	CC	GO:0030014	CCR4-NOT complex	16/16	4.8E-03	4.7E-02
Danio_rerio	CC	GO:0031300	intrinsic component of organelle membrane	103/127	4.8E-03	4.7E-02
Danio_rerio	CC	GO:0034705	potassium channel complex	39/44	4.8E-03	4.7E-02
Danio_rerio	CC	GO:0044456	synapse part	209/270	5.1E-03	4.8E-02
Danio_rerio	CC	GO:0044451	nucleoplasm part	307/405	6.3E-03	5.9E-02
Danio_rerio	CC	GO:0045202	synapse	261/342	6.3E-03	5.9E-02
Danio_rerio	CC	GO:0008076	voltage-gated potassium channel complex	34/38	7.1E-03	6.5E-02
Danio_rerio	CC	GO:0098562	cytoplasmic side of membrane	62/74	7.4E-03	6.7E-02
Danio_rerio	CC	GO:0044463	cell projection part	265/348	8.0E-03	7.1E-02
Danio_rerio	CC	GO:0120038	plasma membrane bounded cell projection part	265/348	8.0E-03	7.1E-02
Danio_rerio	CC	GO:0070461	SAGA-type complex	15/15	8.4E-03	7.2E-02
Danio_rerio	CC	GO:0032281	AMPA glutamate receptor complex	24/26	9.5E-03	8.0E-02
Danio_rerio	CC	GO:0032279	asymmetric synapse	61/73	1.0E-02	8.3E-02
Danio_rerio	CC	GO:0098984	neuron to neuron synapse	61/73	1.0E-02	8.3E-02
Danio_rerio	CC	GO:0036477	somatodendritic compartment	130/165	1.1E-02	8.5E-02
Danio_rerio	CC	GO:1990391	DNA repair complex	19/20	1.3E-02	9.8E-02
Danio_rerio	MF	GO:0060089	molecular transducer activity	814/1027	1.7E-12	8.0E-10
Danio_rerio	MF	GO:0038023	signaling receptor activity	791/999	5.0E-12	1.6E-09
Danio_rerio	MF	GO:0004888	transmembrane signaling receptor activity	666/852	1.6E-08	2.4E-06
Danio_rerio	MF	GO:0017016	Ras GTPase binding	215/258	5.3E-07	4.6E-05
Danio_rerio	MF	GO:0051020	GTPase binding	265/324	6.9E-07	5.6E-05
Danio_rerio	MF	GO:0031267	small GTPase binding	216/260	8.3E-07	6.3E-05
Danio_rerio	MF	GO:0017048	Rho GTPase binding	117/135	5.0E-06	2.9E-04
Danio_rerio	MF	GO:0005216	ion channel activity	287/358	7.3E-06	3.8E-04
Danio_rerio	MF	GO:0022838	substrate-specific channel activity	293/367	1.2E-05	5.9E-04
Danio_rerio	MF	GO:0030594	neurotransmitter receptor activity	107/124	2.0E-05	9.1E-04
Danio_rerio	MF	GO:0022839	ion gated channel activity	230/285	3.0E-05	1.2E-03
Danio_rerio	MF	GO:0005261	cation channel activity	217/268	3.1E-05	1.2E-03
Danio_rerio	MF	GO:0140110	transcription regulator activity	765/1016	4.9E-05	1.7E-03
Danio_rerio	MF	GO:0005089	Rho guanyl-nucleotide exchange factor activity	69/77	5.2E-05	1.8E-03
Danio_rerio	MF	GO:0022836	gated channel activity	237/296	5.6E-05	1.9E-03
Danio_rerio	MF	GO:0005085	guanyl-nucleotide exchange factor activity	134/160	6.1E-05	2.0E-03
Danio_rerio	MF	GO:0015276	ligand-gated ion channel activity	123/146	6.1E-05	2.0E-03
Danio_rerio	MF	GO:0022834	ligand-gated channel activity	123/146	6.1E-05	2.0E-03
Danio_rerio	MF	GO:0005088	Ras guanyl-nucleotide exchange factor activity	83/95	7.3E-05	2.2E-03
Danio_rerio	MF	GO:0003700	DNA-binding transcription factor activity	632/838	1.7E-04	4.2E-03
Danio_rerio	MF	GO:0003707	steroid hormone receptor activity	63/71	2.3E-04	5.4E-03
Danio_rerio	MF	GO:0019783	ubiquitin-like protein-specific protease activity	77/89	2.9E-04	6.4E-03
Danio_rerio	MF	GO:0015267	channel activity	306/393	3.1E-04	6.5E-03
Danio_rerio	MF	GO:0022803	passive transmembrane transporter activity	306/393	3.1E-04	6.5E-03
Danio_rerio	MF	GO:0019199	transmembrane receptor protein kinase activity	73/84	3.1E-04	6.6E-03
Danio_rerio	MF	GO:0004713	protein tyrosine kinase activity	93/110	3.8E-04	7.6E-03
Danio_rerio	MF	GO:0005267	potassium channel activity	93/110	3.8E-04	7.6E-03
Danio_rerio	MF	GO:0101005	ubiquitinyl hydrolase activity	72/83	4.4E-04	8.4E-03
Danio_rerio	MF	GO:0036459	thiol-dependent ubiquitinyl hydrolase activity	70/81	6.2E-04	1.1E-02
Danio_rerio	MF	GO:0004879	nuclear receptor activity	42/46	6.3E-04	1.1E-02
Danio_rerio	MF	GO:0098531	transcription factor activity, direct ligand regulated sequence-specific DNA binding	43/47	6.4E-04	1.1E-02
Danio_rerio	MF	GO:0004984	olfactory receptor activity	80/94	6.8E-04	1.2E-02
Danio_rerio	MF	GO:0019899	enzyme binding	498/660	9.1E-04	1.4E-02
Danio_rerio	MF	GO:0046332	SMAD binding	31/33	1.1E-03	1.6E-02
Danio_rerio	MF	GO:0022843	voltage-gated cation channel activity	102/123	1.1E-03	1.6E-02
Danio_rerio	MF	GO:0022824	transmitter-gated ion channel activity	52/59	1.5E-03	2.1E-02
Danio_rerio	MF	GO:0022835	transmitter-gated channel activity	52/59	1.5E-03	2.1E-02
Danio_rerio	MF	GO:0099094	ligand-gated cation channel activity	85/102	2.3E-03	2.7E-02
Danio_rerio	MF	GO:0004714	transmembrane receptor protein tyrosine kinase activity	56/65	2.7E-03	3.1E-02
Danio_rerio	MF	GO:0004843	thiol-dependent ubiquitin-specific protease activity	52/60	2.9E-03	3.3E-02
Danio_rerio	MF	GO:0005249	voltage-gated potassium channel activity	67/79	3.0E-03	3.3E-02
Danio_rerio	MF	GO:0015079	potassium ion transmembrane transporter activity	123/153	3.4E-03	3.7E-02
Danio_rerio	MF	GO:0034483	heparan sulfate sulfotransferase activity	16/16	4.8E-03	4.7E-02
Danio_rerio	MF	GO:0042562	hormone binding	45/52	6.3E-03	5.9E-02
Danio_rerio	MF	GO:0005244	voltage-gated ion channel activity	121/152	7.7E-03	6.9E-02
Danio_rerio	MF	GO:0005230	extracellular ligand-gated ion channel activity	75/91	8.2E-03	7.1E-02
Danio_rerio	MF	GO:0017137	Rab GTPase binding	80/98	8.2E-03	7.1E-02
Danio_rerio	MF	GO:0017154	semaphorin receptor activity	15/15	8.4E-03	7.2E-02
Danio_rerio	MF	GO:0001067	regulatory region nucleic acid binding	408/546	9.4E-03	7.9E-02
Danio_rerio	MF	GO:0044212	transcription regulatory region DNA binding	408/546	9.4E-03	7.9E-02
Danio_rerio	MF	GO:0008083	growth factor activity	79/97	1.1E-02	8.6E-02
Danio_rerio	MF	GO:0046873	metal ion transmembrane transporter activity	275/363	1.1E-02	8.9E-02
Danio_rerio	MF	GO:0003677	DNA binding	1156/1596	1.2E-02	9.2E-02
Drosophila_melanogaster	BP	GO:0065007	biological regulation	2783/4204	1.1E-90	4.7E-87
Drosophila_melanogaster	BP	GO:0050794	regulation of cellular process	2348/3459	8.8E-89	2.0E-85
Drosophila_melanogaster	BP	GO:0050789	regulation of biological process	2521/3760	3.5E-88	5.2E-85
Drosophila_melanogaster	BP	GO:0048731	system development	1307/1748	7.5E-86	8.3E-83
Drosophila_melanogaster	BP	GO:0023052	signaling	1210/1614	4.5E-80	3.9E-77
Drosophila_melanogaster	BP	GO:0007154	cell communication	1235/1657	6.3E-79	4.7E-76
Drosophila_melanogaster	BP	GO:0007165	signal transduction	1057/1401	1.0E-71	6.5E-69
Drosophila_melanogaster	BP	GO:0007399	nervous system development	864/1105	1.1E-70	5.8E-68
Drosophila_melanogaster	BP	GO:0009653	anatomical structure morphogenesis	1111/1517	4.3E-63	1.9E-60
Drosophila_melanogaster	BP	GO:0030182	neuron differentiation	614/755	4.6E-61	1.6E-58
Drosophila_melanogaster	BP	GO:0022008	neurogenesis	705/894	6.6E-60	2.1E-57
Drosophila_melanogaster	BP	GO:0048869	cellular developmental process	1232/1727	1.9E-59	5.7E-57
Drosophila_melanogaster	BP	GO:0048699	generation of neurons	675/854	7.4E-58	2.0E-55
Drosophila_melanogaster	BP	GO:0000902	cell morphogenesis	479/566	1.3E-57	3.4E-55
Drosophila_melanogaster	BP	GO:0030154	cell differentiation	1197/1678	1.6E-57	3.9E-55
Drosophila_melanogaster	BP	GO:0048513	animal organ development	908/1215	1.8E-57	4.2E-55
Drosophila_melanogaster	BP	GO:0048468	cell development	1031/1416	5.5E-56	1.2E-53
Drosophila_melanogaster	BP	GO:0051716	cellular response to stimulus	1305/1863	1.1E-55	2.2E-53
Drosophila_melanogaster	BP	GO:0007275	multicellular organism development	1597/2356	1.4E-54	2.8E-52
Drosophila_melanogaster	BP	GO:0000904	cell morphogenesis involved in differentiation	419/488	6.2E-54	1.2E-51
Drosophila_melanogaster	BP	GO:0032989	cellular component morphogenesis	559/691	7.2E-54	1.3E-51
Drosophila_melanogaster	BP	GO:0050896	response to stimulus	1836/2768	1.5E-53	2.6E-51
Drosophila_melanogaster	BP	GO:0048666	neuron development	510/620	2.0E-53	3.3E-51
Drosophila_melanogaster	BP	GO:0048856	anatomical structure development	1789/2692	7.1E-53	1.2E-50
Drosophila_melanogaster	BP	GO:0032502	developmental process	1845/2788	7.9E-53	1.2E-50
Drosophila_melanogaster	BP	GO:0051179	localization	1542/2282	4.3E-51	6.6E-49
Drosophila_melanogaster	BP	GO:0031175	neuron projection development	407/477	5.5E-51	8.1E-49
Drosophila_melanogaster	BP	GO:0048518	positive regulation of biological process	1113/1570	7.0E-51	1.0E-48
Drosophila_melanogaster	BP	GO:0048858	cell projection morphogenesis	384/447	1.1E-49	1.5E-47
Drosophila_melanogaster	BP	GO:0032990	cell part morphogenesis	390/456	2.4E-49	3.2E-47
Drosophila_melanogaster	BP	GO:0120039	plasma membrane bounded cell projection morphogenesis	382/445	3.0E-49	3.9E-47
Drosophila_melanogaster	BP	GO:0048667	cell morphogenesis involved in neuron differentiation	379/441	4.6E-49	5.8E-47
Drosophila_melanogaster	BP	GO:0048812	neuron projection morphogenesis	381/444	5.0E-49	6.2E-47
Drosophila_melanogaster	BP	GO:0048522	positive regulation of cellular process	1002/1402	5.9E-48	6.7E-46
Drosophila_melanogaster	BP	GO:0009887	animal organ morphogenesis	584/749	1.8E-46	2.0E-44
Drosophila_melanogaster	BP	GO:0009987	cellular process	4359/7395	6.8E-46	7.0E-44
Drosophila_melanogaster	BP	GO:0035556	intracellular signal transduction	517/654	3.5E-44	3.3E-42
Drosophila_melanogaster	BP	GO:0061564	axon development	306/348	3.4E-44	3.3E-42
Drosophila_melanogaster	BP	GO:0023051	regulation of signaling	638/839	4.2E-44	3.8E-42
Drosophila_melanogaster	BP	GO:0030030	cell projection organization	528/672	9.9E-44	8.9E-42
Drosophila_melanogaster	BP	GO:0010646	regulation of cell communication	635/836	1.4E-43	1.2E-41
Drosophila_melanogaster	BP	GO:0040011	locomotion	520/661	3.2E-43	2.8E-41
Drosophila_melanogaster	BP	GO:0035295	tube development	556/716	4.7E-43	4.0E-41
Drosophila_melanogaster	BP	GO:0120036	plasma membrane bounded cell projection organization	519/660	5.0E-43	4.2E-41
Drosophila_melanogaster	BP	GO:0007409	axonogenesis	294/335	3.6E-42	2.9E-40
Drosophila_melanogaster	BP	GO:0042221	response to chemical	782/1075	1.3E-41	1.0E-39
Drosophila_melanogaster	BP	GO:0009888	tissue development	776/1068	6.4E-41	5.0E-39
Drosophila_melanogaster	BP	GO:0060429	epithelium development	717/977	3.8E-40	3.0E-38
Drosophila_melanogaster	BP	GO:0016043	cellular component organization	1874/2924	1.5E-39	1.1E-37
Drosophila_melanogaster	BP	GO:0006935	chemotaxis	261/294	2.1E-39	1.6E-37
Drosophila_melanogaster	BP	GO:0048583	regulation of response to stimulus	691/939	2.2E-39	1.6E-37
Drosophila_melanogaster	BP	GO:0019222	regulation of metabolic process	1388/2088	2.4E-39	1.7E-37
Drosophila_melanogaster	BP	GO:0042330	taxis	304/354	2.8E-39	2.0E-37
Drosophila_melanogaster	BP	GO:0097485	neuron projection guidance	252/284	4.1E-38	2.8E-36
Drosophila_melanogaster	BP	GO:0007411	axon guidance	245/275	7.6E-38	5.2E-36
Drosophila_melanogaster	BP	GO:0032501	multicellular organismal process	2141/3406	1.0E-37	7.0E-36
Drosophila_melanogaster	BP	GO:0050793	regulation of developmental process	567/751	1.3E-37	9.0E-36
Drosophila_melanogaster	BP	GO:0007444	imaginal disc development	448/569	2.0E-37	1.3E-35
Drosophila_melanogaster	BP	GO:0002009	morphogenesis of an epithelium	465/596	5.8E-37	3.8E-35
Drosophila_melanogaster	BP	GO:0051128	regulation of cellular component organization	599/806	3.5E-36	2.2E-34
Drosophila_melanogaster	BP	GO:0031323	regulation of cellular metabolic process	1269/1906	3.7E-36	2.3E-34
Drosophila_melanogaster	BP	GO:0048729	tissue morphogenesis	475/614	4.2E-36	2.6E-34
Drosophila_melanogaster	BP	GO:0060255	regulation of macromolecule metabolic process	1290/1943	7.0E-36	4.3E-34
Drosophila_melanogaster	BP	GO:0035239	tube morphogenesis	401/503	1.1E-35	6.3E-34
Drosophila_melanogaster	BP	GO:0051239	regulation of multicellular organismal process	576/773	2.6E-35	1.5E-33
Drosophila_melanogaster	BP	GO:0065008	regulation of biological quality	908/1308	3.3E-35	1.9E-33
Drosophila_melanogaster	BP	GO:2000026	regulation of multicellular organismal development	456/588	3.6E-35	2.1E-33
Drosophila_melanogaster	BP	GO:0071840	cellular component organization or biogenesis	1939/3070	3.7E-35	2.1E-33
Drosophila_melanogaster	BP	GO:0009966	regulation of signal transduction	547/729	6.1E-35	3.4E-33
Drosophila_melanogaster	BP	GO:0007166	cell surface receptor signaling pathway	485/633	8.0E-35	4.4E-33
Drosophila_melanogaster	BP	GO:0051234	establishment of localization	1186/1775	1.3E-34	7.0E-33
Drosophila_melanogaster	BP	GO:0060562	epithelial tube morphogenesis	372/463	1.4E-34	7.4E-33
Drosophila_melanogaster	BP	GO:0080090	regulation of primary metabolic process	1222/1841	9.7E-34	5.2E-32
Drosophila_melanogaster	BP	GO:0051171	regulation of nitrogen compound metabolic process	1204/1817	9.7E-33	5.0E-31
Drosophila_melanogaster	BP	GO:0006810	transport	1140/1711	2.5E-32	1.2E-30
Drosophila_melanogaster	BP	GO:0040007	growth	352/440	5.8E-32	2.9E-30
Drosophila_melanogaster	BP	GO:0048569	post-embryonic animal organ development	362/455	6.1E-32	3.0E-30
Drosophila_melanogaster	BP	GO:0048519	negative regulation of biological process	1008/1492	7.8E-32	3.8E-30
Drosophila_melanogaster	BP	GO:0007560	imaginal disc morphogenesis	319/392	8.5E-32	4.1E-30
Drosophila_melanogaster	BP	GO:0048563	post-embryonic animal organ morphogenesis	319/392	8.5E-32	4.1E-30
Drosophila_melanogaster	BP	GO:0048589	developmental growth	301/366	1.1E-31	5.2E-30
Drosophila_melanogaster	BP	GO:0009791	post-embryonic development	467/617	2.5E-31	1.2E-29
Drosophila_melanogaster	BP	GO:0006928	movement of cell or subcellular component	539/731	6.6E-31	3.0E-29
Drosophila_melanogaster	BP	GO:0009886	post-embryonic animal morphogenesis	358/452	7.8E-31	3.6E-29
Drosophila_melanogaster	BP	GO:0048523	negative regulation of cellular process	871/1270	1.0E-30	4.6E-29
Drosophila_melanogaster	BP	GO:0002165	instar larval or pupal development	420/549	4.9E-30	2.2E-28
Drosophila_melanogaster	BP	GO:0010468	regulation of gene expression	1020/1523	5.1E-30	2.3E-28
Drosophila_melanogaster	BP	GO:0007267	cell-cell signaling	365/466	1.2E-29	5.2E-28
Drosophila_melanogaster	BP	GO:1902531	regulation of intracellular signal transduction	290/355	1.8E-29	7.6E-28
Drosophila_melanogaster	BP	GO:0007552	metamorphosis	364/465	1.9E-29	7.9E-28
Drosophila_melanogaster	BP	GO:0048707	instar larval or pupal morphogenesis	346/438	1.9E-29	8.0E-28
Drosophila_melanogaster	BP	GO:0007167	enzyme linked receptor protein signaling pathway	238/280	2.0E-29	8.2E-28
Drosophila_melanogaster	BP	GO:0048736	appendage development	278/338	3.2E-29	1.3E-27
Drosophila_melanogaster	BP	GO:0048737	imaginal disc-derived appendage development	275/334	5.3E-29	2.2E-27
Drosophila_melanogaster	BP	GO:0035107	appendage morphogenesis	271/330	2.1E-28	8.6E-27
Drosophila_melanogaster	BP	GO:0035114	imaginal disc-derived appendage morphogenesis	269/327	2.1E-28	8.6E-27
Drosophila_melanogaster	BP	GO:0006355	regulation of transcription, DNA-templated	773/1122	4.2E-28	1.6E-26
Drosophila_melanogaster	BP	GO:1903506	regulation of nucleic acid-templated transcription	773/1122	4.2E-28	1.6E-26
Drosophila_melanogaster	BP	GO:2001141	regulation of RNA biosynthetic process	773/1122	4.2E-28	1.6E-26
Drosophila_melanogaster	BP	GO:0009889	regulation of biosynthetic process	903/1338	4.6E-28	1.7E-26
Drosophila_melanogaster	BP	GO:0031326	regulation of cellular biosynthetic process	901/1335	5.5E-28	2.1E-26
Drosophila_melanogaster	BP	GO:0035120	post-embryonic appendage morphogenesis	262/318	9.2E-28	3.5E-26
Drosophila_melanogaster	BP	GO:0010556	regulation of macromolecule biosynthetic process	873/1290	1.1E-27	4.2E-26
Drosophila_melanogaster	BP	GO:0050808	synapse organization	243/291	1.4E-27	5.1E-26
Drosophila_melanogaster	BP	GO:0006468	protein phosphorylation	331/422	3.5E-27	1.3E-25
Drosophila_melanogaster	BP	GO:2000112	regulation of cellular macromolecule biosynthetic process	867/1284	4.7E-27	1.7E-25
Drosophila_melanogaster	BP	GO:0019219	regulation of nucleobase-containing compound metabolic process	881/1308	6.5E-27	2.3E-25
Drosophila_melanogaster	BP	GO:0051960	regulation of nervous system development	285/355	1.3E-26	4.7E-25
Drosophila_melanogaster	BP	GO:0007472	wing disc morphogenesis	235/282	1.5E-26	5.3E-25
Drosophila_melanogaster	BP	GO:0044260	cellular macromolecule metabolic process	2051/3342	1.5E-26	5.3E-25
Drosophila_melanogaster	BP	GO:0051252	regulation of RNA metabolic process	842/1245	1.6E-26	5.7E-25
Drosophila_melanogaster	BP	GO:0032879	regulation of localization	361/470	1.8E-26	6.2E-25
Drosophila_melanogaster	BP	GO:0035220	wing disc development	300/378	2.7E-26	9.3E-25
Drosophila_melanogaster	BP	GO:0009893	positive regulation of metabolic process	611/868	7.6E-26	2.6E-24
Drosophila_melanogaster	BP	GO:0007423	sensory organ development	363/475	9.1E-26	3.1E-24
Drosophila_melanogaster	BP	GO:0007476	imaginal disc-derived wing morphogenesis	227/272	1.0E-25	3.4E-24
Drosophila_melanogaster	BP	GO:0001654	eye development	306/389	1.5E-25	4.9E-24
Drosophila_melanogaster	BP	GO:0048880	sensory system development	306/389	1.5E-25	4.9E-24
Drosophila_melanogaster	BP	GO:0150063	visual system development	306/389	1.5E-25	4.9E-24
Drosophila_melanogaster	BP	GO:0031325	positive regulation of cellular metabolic process	570/807	1.1E-24	3.6E-23
Drosophila_melanogaster	BP	GO:0016477	cell migration	250/309	2.1E-24	6.7E-23
Drosophila_melanogaster	BP	GO:0006464	cellular protein modification process	861/1292	4.7E-24	1.5E-22
Drosophila_melanogaster	BP	GO:0036211	protein modification process	861/1292	4.7E-24	1.5E-22
Drosophila_melanogaster	BP	GO:0010604	positive regulation of macromolecule metabolic process	557/790	8.4E-24	2.6E-22
Drosophila_melanogaster	BP	GO:0040008	regulation of growth	248/308	1.2E-23	3.8E-22
Drosophila_melanogaster	BP	GO:0045595	regulation of cell differentiation	327/427	1.6E-23	4.8E-22
Drosophila_melanogaster	BP	GO:0051173	positive regulation of nitrogen compound metabolic process	543/770	2.5E-23	7.5E-22
Drosophila_melanogaster	BP	GO:0048749	compound eye development	285/365	4.8E-23	1.4E-21
Drosophila_melanogaster	BP	GO:0034654	nucleobase-containing compound biosynthetic process	935/1426	9.9E-23	2.9E-21
Drosophila_melanogaster	BP	GO:0006351	transcription, DNA-templated	813/1221	1.5E-22	4.5E-21
Drosophila_melanogaster	BP	GO:0097659	nucleic acid-templated transcription	813/1221	1.5E-22	4.5E-21
Drosophila_melanogaster	BP	GO:0032774	RNA biosynthetic process	814/1224	2.4E-22	6.7E-21
Drosophila_melanogaster	BP	GO:0048638	regulation of developmental growth	190/227	4.6E-22	1.3E-20
Drosophila_melanogaster	BP	GO:0048592	eye morphogenesis	248/312	4.9E-22	1.4E-20
Drosophila_melanogaster	BP	GO:0090596	sensory organ morphogenesis	248/312	4.9E-22	1.4E-20
Drosophila_melanogaster	BP	GO:0019438	aromatic compound biosynthetic process	967/1489	1.8E-21	4.9E-20
Drosophila_melanogaster	BP	GO:0018130	heterocycle biosynthetic process	970/1496	2.9E-21	7.9E-20
Drosophila_melanogaster	BP	GO:0060284	regulation of cell development	267/343	3.0E-21	8.1E-20
Drosophila_melanogaster	BP	GO:0051094	positive regulation of developmental process	210/259	7.2E-21	1.9E-19
Drosophila_melanogaster	BP	GO:1901362	organic cyclic compound biosynthetic process	990/1533	7.6E-21	2.0E-19
Drosophila_melanogaster	BP	GO:0007389	pattern specification process	373/510	2.0E-20	5.2E-19
Drosophila_melanogaster	BP	GO:0006357	regulation of transcription by RNA polymerase II	489/697	2.4E-20	6.2E-19
Drosophila_melanogaster	BP	GO:0007169	transmembrane receptor protein tyrosine kinase signaling pathway	167/198	2.8E-20	7.3E-19
Drosophila_melanogaster	BP	GO:0001745	compound eye morphogenesis	235/298	3.8E-20	9.8E-19
Drosophila_melanogaster	BP	GO:0007528	neuromuscular junction development	150/175	1.3E-19	3.4E-18
Drosophila_melanogaster	BP	GO:0043412	macromolecule modification	897/1385	2.4E-19	5.9E-18
Drosophila_melanogaster	BP	GO:0099536	synaptic signaling	228/290	3.6E-19	8.9E-18
Drosophila_melanogaster	BP	GO:0023057	negative regulation of signaling	263/344	4.8E-19	1.2E-17
Drosophila_melanogaster	BP	GO:0007268	chemical synaptic transmission	226/288	5.5E-19	1.3E-17
Drosophila_melanogaster	BP	GO:0098916	anterograde trans-synaptic signaling	226/288	5.5E-19	1.3E-17
Drosophila_melanogaster	BP	GO:0099537	trans-synaptic signaling	227/289	5.5E-19	1.3E-17
Drosophila_melanogaster	BP	GO:0010648	negative regulation of cell communication	262/343	7.1E-19	1.7E-17
Drosophila_melanogaster	BP	GO:0009790	embryo development	381/530	8.8E-19	2.1E-17
Drosophila_melanogaster	BP	GO:0022603	regulation of anatomical structure morphogenesis	199/248	9.7E-19	2.3E-17
Drosophila_melanogaster	BP	GO:0006366	transcription by RNA polymerase II	512/743	1.3E-18	3.0E-17
Drosophila_melanogaster	BP	GO:0051240	positive regulation of multicellular organismal process	210/265	1.5E-18	3.5E-17
Drosophila_melanogaster	BP	GO:0051674	localization of cell	278/369	1.8E-18	4.2E-17
Drosophila_melanogaster	BP	GO:0003006	developmental process involved in reproduction	563/831	5.8E-18	1.3E-16
Drosophila_melanogaster	BP	GO:0003002	regionalization	341/470	6.6E-18	1.5E-16
Drosophila_melanogaster	BP	GO:0048870	cell motility	273/364	1.2E-17	2.7E-16
Drosophila_melanogaster	BP	GO:0050803	regulation of synapse structure or activity	148/177	2.3E-17	5.2E-16
Drosophila_melanogaster	BP	GO:0048585	negative regulation of response to stimulus	283/381	2.7E-17	5.9E-16
Drosophila_melanogaster	BP	GO:0048584	positive regulation of response to stimulus	337/467	4.2E-17	9.2E-16
Drosophila_melanogaster	BP	GO:0030855	epithelial cell differentiation	302/412	5.1E-17	1.1E-15
Drosophila_melanogaster	BP	GO:0016049	cell growth	131/154	7.6E-17	1.6E-15
Drosophila_melanogaster	BP	GO:0016310	phosphorylation	419/601	9.5E-17	2.0E-15
Drosophila_melanogaster	BP	GO:0045664	regulation of neuron differentiation	149/180	1.0E-16	2.2E-15
Drosophila_melanogaster	BP	GO:0051093	negative regulation of developmental process	177/221	1.1E-16	2.3E-15
Drosophila_melanogaster	BP	GO:0010647	positive regulation of cell communication	287/390	1.6E-16	3.3E-15
Drosophila_melanogaster	BP	GO:0023056	positive regulation of signaling	287/390	1.6E-16	3.3E-15
Drosophila_melanogaster	BP	GO:0009605	response to external stimulus	634/959	1.8E-16	3.6E-15
Drosophila_melanogaster	BP	GO:0060541	respiratory system development	194/247	1.9E-16	3.9E-15
Drosophila_melanogaster	BP	GO:0009719	response to endogenous stimulus	215/279	2.0E-16	4.1E-15
Drosophila_melanogaster	BP	GO:0050767	regulation of neurogenesis	203/261	2.6E-16	5.4E-15
Drosophila_melanogaster	BP	GO:0044087	regulation of cellular component biogenesis	239/316	2.7E-16	5.5E-15
Drosophila_melanogaster	BP	GO:0051049	regulation of transport	204/263	3.5E-16	7.1E-15
Drosophila_melanogaster	BP	GO:0008037	cell recognition	105/119	4.2E-16	8.5E-15
Drosophila_melanogaster	BP	GO:0055085	transmembrane transport	422/609	4.2E-16	8.5E-15
Drosophila_melanogaster	BP	GO:0007155	cell adhesion	167/208	4.8E-16	9.6E-15
Drosophila_melanogaster	BP	GO:0007424	open tracheal system development	187/238	5.4E-16	1.1E-14
Drosophila_melanogaster	BP	GO:0007416	synapse assembly	141/170	6.8E-16	1.3E-14
Drosophila_melanogaster	BP	GO:0022610	biological adhesion	168/210	7.2E-16	1.4E-14
Drosophila_melanogaster	BP	GO:0008038	neuron recognition	101/114	9.9E-16	1.9E-14
Drosophila_melanogaster	BP	GO:0048813	dendrite morphogenesis	134/161	1.7E-15	3.2E-14
Drosophila_melanogaster	BP	GO:0016358	dendrite development	143/174	1.7E-15	3.2E-14
Drosophila_melanogaster	BP	GO:0030029	actin filament-based process	228/302	1.9E-15	3.6E-14
Drosophila_melanogaster	BP	GO:0030036	actin cytoskeleton organization	217/285	2.0E-15	3.7E-14
Drosophila_melanogaster	BP	GO:0001667	ameboidal-type cell migration	155/192	2.2E-15	4.3E-14
Drosophila_melanogaster	BP	GO:0009968	negative regulation of signal transduction	238/318	2.4E-15	4.6E-14
Drosophila_melanogaster	BP	GO:0051241	negative regulation of multicellular organismal process	168/211	2.5E-15	4.7E-14
Drosophila_melanogaster	BP	GO:0022412	cellular process involved in reproduction in multicellular organism	577/872	3.6E-15	6.6E-14
Drosophila_melanogaster	BP	GO:0071495	cellular response to endogenous stimulus	192/248	3.7E-15	6.9E-14
Drosophila_melanogaster	BP	GO:0006796	phosphate-containing compound metabolic process	679/1046	5.7E-15	1.0E-13
Drosophila_melanogaster	BP	GO:0006811	ion transport	340/482	6.7E-15	1.2E-13
Drosophila_melanogaster	BP	GO:0050807	regulation of synapse organization	127/152	7.0E-15	1.3E-13
Drosophila_melanogaster	BP	GO:0007610	behavior	378/544	7.2E-15	1.3E-13
Drosophila_melanogaster	BP	GO:0090066	regulation of anatomical structure size	192/249	7.5E-15	1.3E-13
Drosophila_melanogaster	BP	GO:0009059	macromolecule biosynthetic process	1190/1936	1.4E-14	2.4E-13
Drosophila_melanogaster	BP	GO:0051124	synaptic growth at neuromuscular junction	116/137	1.5E-14	2.7E-13
Drosophila_melanogaster	BP	GO:0007163	establishment or maintenance of cell polarity	169/215	1.6E-14	2.7E-13
Drosophila_melanogaster	BP	GO:0009967	positive regulation of signal transduction	261/357	1.6E-14	2.7E-13
Drosophila_melanogaster	BP	GO:0051254	positive regulation of RNA metabolic process	329/466	1.6E-14	2.7E-13
Drosophila_melanogaster	BP	GO:0098609	cell-cell adhesion	108/126	1.9E-14	3.2E-13
Drosophila_melanogaster	BP	GO:0061061	muscle structure development	178/229	2.2E-14	3.8E-13
Drosophila_melanogaster	BP	GO:0045165	cell fate commitment	232/312	2.2E-14	3.8E-13
Drosophila_melanogaster	BP	GO:0022414	reproductive process	765/1199	2.8E-14	4.8E-13
Drosophila_melanogaster	BP	GO:0048640	negative regulation of developmental growth	77/84	3.3E-14	5.6E-13
Drosophila_melanogaster	BP	GO:0048598	embryonic morphogenesis	182/236	3.6E-14	6.0E-13
Drosophila_melanogaster	BP	GO:0090130	tissue migration	144/179	3.7E-14	6.1E-13
Drosophila_melanogaster	BP	GO:0045935	positive regulation of nucleobase-containing compound metabolic process	344/492	3.7E-14	6.1E-13
Drosophila_melanogaster	BP	GO:0009891	positive regulation of biosynthetic process	375/543	3.9E-14	6.5E-13
Drosophila_melanogaster	BP	GO:0031328	positive regulation of cellular biosynthetic process	375/543	3.9E-14	6.5E-13
Drosophila_melanogaster	BP	GO:0048646	anatomical structure formation involved in morphogenesis	375/543	3.9E-14	6.5E-13
Drosophila_melanogaster	BP	GO:0051130	positive regulation of cellular component organization	227/306	5.3E-14	8.6E-13
Drosophila_melanogaster	BP	GO:0007281	germ cell development	487/729	5.4E-14	8.7E-13
Drosophila_melanogaster	BP	GO:0007292	female gamete generation	452/671	6.0E-14	9.8E-13
Drosophila_melanogaster	BP	GO:0006793	phosphorus metabolic process	685/1065	7.2E-14	1.2E-12
Drosophila_melanogaster	BP	GO:0045893	positive regulation of transcription, DNA-templated	315/447	9.5E-14	1.5E-12
Drosophila_melanogaster	BP	GO:1902680	positive regulation of RNA biosynthetic process	315/447	9.5E-14	1.5E-12
Drosophila_melanogaster	BP	GO:1903508	positive regulation of nucleic acid-templated transcription	315/447	9.5E-14	1.5E-12
Drosophila_melanogaster	BP	GO:0034645	cellular macromolecule biosynthetic process	1170/1910	9.9E-14	1.6E-12
Drosophila_melanogaster	BP	GO:0007276	gamete generation	610/939	1.5E-13	2.3E-12
Drosophila_melanogaster	BP	GO:0010628	positive regulation of gene expression	374/544	1.5E-13	2.4E-12
Drosophila_melanogaster	BP	GO:0051962	positive regulation of nervous system development	110/131	1.7E-13	2.7E-12
Drosophila_melanogaster	BP	GO:0022604	regulation of cell morphogenesis	119/144	1.8E-13	2.9E-12
Drosophila_melanogaster	BP	GO:1902533	positive regulation of intracellular signal transduction	143/179	2.0E-13	3.1E-12
Drosophila_melanogaster	BP	GO:0007417	central nervous system development	200/266	2.5E-13	3.8E-12
Drosophila_melanogaster	BP	GO:0045597	positive regulation of cell differentiation	127/156	2.7E-13	4.2E-12
Drosophila_melanogaster	BP	GO:0009892	negative regulation of metabolic process	545/832	3.4E-13	5.1E-12
Drosophila_melanogaster	BP	GO:0090132	epithelium migration	137/171	3.4E-13	5.1E-12
Drosophila_melanogaster	BP	GO:0010557	positive regulation of macromolecule biosynthetic process	347/502	3.8E-13	5.7E-12
Drosophila_melanogaster	BP	GO:0060560	developmental growth involved in morphogenesis	91/105	4.2E-13	6.3E-12
Drosophila_melanogaster	BP	GO:0012501	programmed cell death	237/325	4.4E-13	6.7E-12
Drosophila_melanogaster	BP	GO:0045926	negative regulation of growth	94/109	4.6E-13	6.9E-12
Drosophila_melanogaster	BP	GO:0048608	reproductive structure development	75/83	4.7E-13	7.0E-12
Drosophila_melanogaster	BP	GO:0061458	reproductive system development	75/83	4.7E-13	7.0E-12
Drosophila_melanogaster	BP	GO:0048477	oogenesis	408/603	4.8E-13	7.0E-12
Drosophila_melanogaster	BP	GO:1904396	regulation of neuromuscular junction development	96/112	5.1E-13	7.5E-12
Drosophila_melanogaster	BP	GO:0010631	epithelial cell migration	136/170	5.2E-13	7.7E-12
Drosophila_melanogaster	BP	GO:0010033	response to organic substance	370/541	5.3E-13	7.7E-12
Drosophila_melanogaster	BP	GO:0045944	positive regulation of transcription by RNA polymerase II	245/338	5.5E-13	8.0E-12
Drosophila_melanogaster	BP	GO:0051963	regulation of synapse assembly	98/115	5.7E-13	8.2E-12
Drosophila_melanogaster	BP	GO:0007010	cytoskeleton organization	423/629	5.9E-13	8.5E-12
Drosophila_melanogaster	BP	GO:0071310	cellular response to organic substance	242/334	6.4E-13	9.2E-12
Drosophila_melanogaster	BP	GO:0002064	epithelial cell development	256/356	6.5E-13	9.3E-12
Drosophila_melanogaster	BP	GO:0050804	modulation of chemical synaptic transmission	103/122	6.7E-13	9.5E-12
Drosophila_melanogaster	BP	GO:0099177	regulation of trans-synaptic signaling	103/122	6.7E-13	9.5E-12
Drosophila_melanogaster	BP	GO:0016192	vesicle-mediated transport	349/507	7.1E-13	1.0E-11
Drosophila_melanogaster	BP	GO:0008361	regulation of cell size	93/108	7.7E-13	1.1E-11
Drosophila_melanogaster	BP	GO:0007447	imaginal disc pattern formation	95/111	8.5E-13	1.2E-11
Drosophila_melanogaster	BP	GO:0051961	negative regulation of nervous system development	99/117	1.0E-12	1.4E-11
Drosophila_melanogaster	BP	GO:0044237	cellular metabolic process	2879/5017	1.1E-12	1.5E-11
Drosophila_melanogaster	BP	GO:0008219	cell death	261/366	1.5E-12	2.0E-11
Drosophila_melanogaster	BP	GO:0046530	photoreceptor cell differentiation	157/203	1.5E-12	2.0E-11
Drosophila_melanogaster	BP	GO:0070887	cellular response to chemical stimulus	306/439	2.3E-12	3.1E-11
Drosophila_melanogaster	BP	GO:0098657	import into cell	173/228	2.3E-12	3.1E-11
Drosophila_melanogaster	BP	GO:0010720	positive regulation of cell development	120/148	2.8E-12	3.8E-11
Drosophila_melanogaster	BP	GO:0045927	positive regulation of growth	99/118	3.0E-12	4.0E-11
Drosophila_melanogaster	BP	GO:0032535	regulation of cellular component size	140/178	3.3E-12	4.5E-11
Drosophila_melanogaster	BP	GO:0008582	regulation of synaptic growth at neuromuscular junction	92/108	3.8E-12	5.1E-11
Drosophila_melanogaster	BP	GO:0010629	negative regulation of gene expression	422/632	3.9E-12	5.1E-11
Drosophila_melanogaster	BP	GO:0044271	cellular nitrogen compound biosynthetic process	1167/1923	4.4E-12	5.8E-11
Drosophila_melanogaster	BP	GO:0033043	regulation of organelle organization	282/402	4.7E-12	6.1E-11
Drosophila_melanogaster	BP	GO:0019953	sexual reproduction	678/1068	5.4E-12	7.0E-11
Drosophila_melanogaster	BP	GO:0044703	multi-organism reproductive process	678/1068	5.4E-12	7.0E-11
Drosophila_melanogaster	BP	GO:0016070	RNA metabolic process	1136/1871	8.5E-12	1.1E-10
Drosophila_melanogaster	BP	GO:0048609	multicellular organismal reproductive process	678/1070	8.8E-12	1.1E-10
Drosophila_melanogaster	BP	GO:0090304	nucleic acid metabolic process	1265/2101	9.3E-12	1.2E-10
Drosophila_melanogaster	BP	GO:0003008	system process	371/550	1.0E-11	1.3E-10
Drosophila_melanogaster	BP	GO:0010605	negative regulation of macromolecule metabolic process	512/787	1.0E-11	1.3E-10
Drosophila_melanogaster	BP	GO:0009058	biosynthetic process	1487/2498	1.1E-11	1.4E-10
Drosophila_melanogaster	BP	GO:0031324	negative regulation of cellular metabolic process	441/668	1.4E-11	1.8E-10
Drosophila_melanogaster	BP	GO:1901576	organic substance biosynthetic process	1473/2475	1.5E-11	1.9E-10
Drosophila_melanogaster	BP	GO:0006897	endocytosis	149/194	1.8E-11	2.2E-10
Drosophila_melanogaster	BP	GO:0007264	small GTPase mediated signal transduction	144/187	2.3E-11	2.8E-10
Drosophila_melanogaster	BP	GO:0007611	learning or memory	127/161	2.6E-11	3.1E-10
Drosophila_melanogaster	BP	GO:0050890	cognition	127/161	2.6E-11	3.1E-10
Drosophila_melanogaster	BP	GO:0051641	cellular localization	649/1024	2.6E-11	3.1E-10
Drosophila_melanogaster	BP	GO:0043067	regulation of programmed cell death	165/219	2.6E-11	3.2E-10
Drosophila_melanogaster	BP	GO:0044249	cellular biosynthetic process	1443/2424	2.7E-11	3.2E-10
Drosophila_melanogaster	BP	GO:0042325	regulation of phosphorylation	173/232	2.7E-11	3.2E-10
Drosophila_melanogaster	BP	GO:1905114	cell surface receptor signaling pathway involved in cell-cell signaling	101/123	3.1E-11	3.7E-10
Drosophila_melanogaster	BP	GO:0023014	signal transduction by protein phosphorylation	113/141	3.9E-11	4.6E-10
Drosophila_melanogaster	BP	GO:0046620	regulation of organ growth	58/63	4.0E-11	4.7E-10
Drosophila_melanogaster	BP	GO:0001932	regulation of protein phosphorylation	156/206	4.5E-11	5.3E-10
Drosophila_melanogaster	BP	GO:0061024	membrane organization	168/225	5.1E-11	6.0E-10
Drosophila_melanogaster	BP	GO:0033036	macromolecule localization	581/910	5.4E-11	6.3E-10
Drosophila_melanogaster	BP	GO:0031401	positive regulation of protein modification process	124/158	5.9E-11	6.8E-10
Drosophila_melanogaster	BP	GO:0000165	MAPK cascade	110/137	6.4E-11	7.4E-10
Drosophila_melanogaster	BP	GO:0002065	columnar/cuboidal epithelial cell differentiation	239/338	6.8E-11	7.8E-10
Drosophila_melanogaster	BP	GO:0043085	positive regulation of catalytic activity	136/176	7.2E-11	8.2E-10
Drosophila_melanogaster	BP	GO:0010941	regulation of cell death	186/254	8.2E-11	9.4E-10
Drosophila_melanogaster	BP	GO:0010975	regulation of neuron projection development	94/114	8.3E-11	9.4E-10
Drosophila_melanogaster	BP	GO:0016055	Wnt signaling pathway	97/118	8.2E-11	9.4E-10
Drosophila_melanogaster	BP	GO:0001754	eye photoreceptor cell differentiation	139/181	8.3E-11	9.4E-10
Drosophila_melanogaster	BP	GO:0030707	ovarian follicle cell development	228/321	1.0E-10	1.1E-09
Drosophila_melanogaster	BP	GO:0007173	epidermal growth factor receptor signaling pathway	59/65	1.1E-10	1.2E-09
Drosophila_melanogaster	BP	GO:0038127	ERBB signaling pathway	59/65	1.1E-10	1.2E-09
Drosophila_melanogaster	BP	GO:0043170	macromolecule metabolic process	2503/4359	1.1E-10	1.2E-09
Drosophila_melanogaster	BP	GO:0120035	regulation of plasma membrane bounded cell projection organization	117/148	1.2E-10	1.3E-09
Drosophila_melanogaster	BP	GO:0008045	motor neuron axon guidance	65/73	1.2E-10	1.4E-09
Drosophila_melanogaster	BP	GO:0051056	regulation of small GTPase mediated signal transduction	87/104	1.3E-10	1.4E-09
Drosophila_melanogaster	BP	GO:0040012	regulation of locomotion	91/110	1.3E-10	1.4E-09
Drosophila_melanogaster	BP	GO:0044267	cellular protein metabolic process	1200/1999	1.3E-10	1.5E-09
Drosophila_melanogaster	BP	GO:0008104	protein localization	471/726	1.4E-10	1.6E-09
Drosophila_melanogaster	BP	GO:0002066	columnar/cuboidal epithelial cell development	228/322	1.6E-10	1.7E-09
Drosophila_melanogaster	BP	GO:0043087	regulation of GTPase activity	77/90	1.6E-10	1.8E-09
Drosophila_melanogaster	BP	GO:0046578	regulation of Ras protein signal transduction	81/96	1.9E-10	2.0E-09
Drosophila_melanogaster	BP	GO:0007548	sex differentiation	83/99	2.0E-10	2.2E-09
Drosophila_melanogaster	BP	GO:0098742	cell-cell adhesion via plasma-membrane adhesion molecules	63/71	2.1E-10	2.2E-09
Drosophila_melanogaster	BP	GO:0010467	gene expression	1379/2322	2.3E-10	2.4E-09
Drosophila_melanogaster	BP	GO:0031344	regulation of cell projection organization	117/149	2.4E-10	2.6E-09
Drosophila_melanogaster	BP	GO:0006996	organelle organization	1169/1948	2.6E-10	2.8E-09
Drosophila_melanogaster	BP	GO:0051172	negative regulation of nitrogen compound metabolic process	409/624	3.6E-10	3.8E-09
Drosophila_melanogaster	BP	GO:1901700	response to oxygen-containing compound	231/329	3.7E-10	3.9E-09
Drosophila_melanogaster	BP	GO:0007265	Ras protein signal transduction	129/168	3.9E-10	4.1E-09
Drosophila_melanogaster	BP	GO:0198738	cell-cell signaling by wnt	103/129	4.1E-10	4.3E-09
Drosophila_melanogaster	BP	GO:0044093	positive regulation of molecular function	158/213	4.2E-10	4.4E-09
Drosophila_melanogaster	BP	GO:0035215	genital disc development	47/50	4.3E-10	4.5E-09
Drosophila_melanogaster	BP	GO:0048639	positive regulation of developmental growth	79/94	4.9E-10	5.1E-09
Drosophila_melanogaster	BP	GO:0035265	organ growth	67/77	5.0E-10	5.2E-09
Drosophila_melanogaster	BP	GO:0048588	developmental cell growth	67/77	5.0E-10	5.2E-09
Drosophila_melanogaster	BP	GO:0070848	response to growth factor	92/113	5.1E-10	5.3E-09
Drosophila_melanogaster	BP	GO:0035218	leg disc development	84/101	5.4E-10	5.6E-09
Drosophila_melanogaster	BP	GO:0050877	nervous system process	303/448	5.6E-10	5.8E-09
Drosophila_melanogaster	BP	GO:0009890	negative regulation of biosynthetic process	319/475	6.9E-10	7.1E-09
Drosophila_melanogaster	BP	GO:0016331	morphogenesis of embryonic epithelium	98/122	6.9E-10	7.1E-09
Drosophila_melanogaster	BP	GO:0031327	negative regulation of cellular biosynthetic process	319/475	6.9E-10	7.1E-09
Drosophila_melanogaster	BP	GO:0051247	positive regulation of protein metabolic process	201/282	7.5E-10	7.6E-09
Drosophila_melanogaster	BP	GO:0060070	canonical Wnt signaling pathway	76/90	7.7E-10	7.8E-09
Drosophila_melanogaster	BP	GO:0051270	regulation of cellular component movement	91/112	8.0E-10	8.1E-09
Drosophila_melanogaster	BP	GO:0071363	cellular response to growth factor stimulus	91/112	8.0E-10	8.1E-09
Drosophila_melanogaster	BP	GO:0010558	negative regulation of macromolecule biosynthetic process	312/464	8.2E-10	8.2E-09
Drosophila_melanogaster	BP	GO:0042592	homeostatic process	313/465	8.2E-10	8.2E-09
Drosophila_melanogaster	BP	GO:2000113	negative regulation of cellular macromolecule biosynthetic process	312/464	8.2E-10	8.2E-09
Drosophila_melanogaster	BP	GO:0060249	anatomical structure homeostasis	121/157	8.4E-10	8.4E-09
Drosophila_melanogaster	BP	GO:0001700	embryonic development via the syncytial blastoderm	130/171	9.9E-10	9.9E-09
Drosophila_melanogaster	BP	GO:0007298	border follicle cell migration	97/121	1.1E-09	1.1E-08
Drosophila_melanogaster	BP	GO:0001738	morphogenesis of a polarized epithelium	95/118	1.1E-09	1.1E-08
Drosophila_melanogaster	BP	GO:0042981	regulation of apoptotic process	143/191	1.2E-09	1.2E-08
Drosophila_melanogaster	BP	GO:0035282	segmentation	171/235	1.2E-09	1.2E-08
Drosophila_melanogaster	BP	GO:0001751	compound eye photoreceptor cell differentiation	132/174	1.3E-09	1.3E-08
Drosophila_melanogaster	BP	GO:0046486	glycerolipid metabolic process	113/145	1.3E-09	1.3E-08
Drosophila_melanogaster	BP	GO:0007391	dorsal closure	86/105	1.3E-09	1.3E-08
Drosophila_melanogaster	BP	GO:0035329	hippo signaling	42/44	1.4E-09	1.3E-08
Drosophila_melanogaster	BP	GO:0042058	regulation of epidermal growth factor receptor signaling pathway	42/44	1.4E-09	1.3E-08
Drosophila_melanogaster	BP	GO:1901184	regulation of ERBB signaling pathway	42/44	1.4E-09	1.3E-08
Drosophila_melanogaster	BP	GO:0030001	metal ion transport	141/188	1.4E-09	1.3E-08
Drosophila_melanogaster	BP	GO:0007517	muscle organ development	81/98	1.4E-09	1.3E-08
Drosophila_melanogaster	BP	GO:0042063	gliogenesis	71/84	2.0E-09	1.9E-08
Drosophila_melanogaster	BP	GO:0001736	establishment of planar polarity	87/107	2.0E-09	1.9E-08
Drosophila_melanogaster	BP	GO:0007164	establishment of tissue polarity	87/107	2.0E-09	1.9E-08
Drosophila_melanogaster	BP	GO:1902532	negative regulation of intracellular signal transduction	97/122	2.4E-09	2.3E-08
Drosophila_melanogaster	BP	GO:0006915	apoptotic process	186/260	2.4E-09	2.3E-08
Drosophila_melanogaster	BP	GO:0044238	primary metabolic process	2875/5069	2.5E-09	2.3E-08
Drosophila_melanogaster	BP	GO:0007297	ovarian follicle cell migration	105/134	2.6E-09	2.4E-08
Drosophila_melanogaster	BP	GO:0032270	positive regulation of cellular protein metabolic process	190/267	2.8E-09	2.6E-08
Drosophila_melanogaster	BP	GO:0010562	positive regulation of phosphorus metabolic process	103/131	2.9E-09	2.7E-08
Drosophila_melanogaster	BP	GO:0045937	positive regulation of phosphate metabolic process	103/131	2.9E-09	2.7E-08
Drosophila_melanogaster	BP	GO:0001934	positive regulation of protein phosphorylation	90/112	3.0E-09	2.8E-08
Drosophila_melanogaster	BP	GO:0065009	regulation of molecular function	281/416	3.1E-09	2.9E-08
Drosophila_melanogaster	BP	GO:0008283	cell proliferation	245/357	3.6E-09	3.4E-08
Drosophila_melanogaster	BP	GO:0043408	regulation of MAPK cascade	96/121	3.6E-09	3.4E-08
Drosophila_melanogaster	BP	GO:0009880	embryonic pattern specification	155/212	3.7E-09	3.4E-08
Drosophila_melanogaster	BP	GO:0048732	gland development	137/184	4.1E-09	3.8E-08
Drosophila_melanogaster	BP	GO:0045570	regulation of imaginal disc growth	40/42	4.8E-09	4.4E-08
Drosophila_melanogaster	BP	GO:0007178	transmembrane receptor protein serine/threonine kinase signaling pathway	67/79	4.8E-09	4.4E-08
Drosophila_melanogaster	BP	GO:0048663	neuron fate commitment	67/79	4.8E-09	4.4E-08
Drosophila_melanogaster	BP	GO:0010769	regulation of cell morphogenesis involved in differentiation	76/92	5.5E-09	5.0E-08
Drosophila_melanogaster	BP	GO:2000027	regulation of animal organ morphogenesis	76/92	5.5E-09	5.0E-08
Drosophila_melanogaster	BP	GO:0002164	larval development	122/161	5.9E-09	5.3E-08
Drosophila_melanogaster	BP	GO:0051129	negative regulation of cellular component organization	122/161	5.9E-09	5.3E-08
Drosophila_melanogaster	BP	GO:0045892	negative regulation of transcription, DNA-templated	268/396	6.1E-09	5.4E-08
Drosophila_melanogaster	BP	GO:1902679	negative regulation of RNA biosynthetic process	268/396	6.1E-09	5.4E-08
Drosophila_melanogaster	BP	GO:1903507	negative regulation of nucleic acid-templated transcription	268/396	6.1E-09	5.4E-08
Drosophila_melanogaster	BP	GO:0042127	regulation of cell proliferation	165/229	6.6E-09	5.9E-08
Drosophila_melanogaster	BP	GO:0006820	anion transport	134/180	6.7E-09	6.0E-08
Drosophila_melanogaster	BP	GO:0007186	G protein-coupled receptor signaling pathway	158/218	8.9E-09	7.9E-08
Drosophila_melanogaster	BP	GO:0046552	photoreceptor cell fate commitment	58/67	1.0E-08	8.9E-08
Drosophila_melanogaster	BP	GO:0034220	ion transmembrane transport	197/281	1.0E-08	8.9E-08
Drosophila_melanogaster	BP	GO:0019220	regulation of phosphate metabolic process	190/270	1.1E-08	9.5E-08
Drosophila_melanogaster	BP	GO:0051174	regulation of phosphorus metabolic process	190/270	1.1E-08	9.5E-08
Drosophila_melanogaster	BP	GO:0051272	positive regulation of cellular component movement	61/71	1.1E-08	9.9E-08
Drosophila_melanogaster	BP	GO:0042327	positive regulation of phosphorylation	95/121	1.2E-08	1.0E-07
Drosophila_melanogaster	BP	GO:0046903	secretion	174/244	1.2E-08	1.1E-07
Drosophila_melanogaster	BP	GO:0007623	circadian rhythm	114/150	1.3E-08	1.1E-07
Drosophila_melanogaster	BP	GO:0050769	positive regulation of neurogenesis	78/96	1.4E-08	1.2E-07
Drosophila_melanogaster	BP	GO:0051253	negative regulation of RNA metabolic process	278/415	1.4E-08	1.2E-07
Drosophila_melanogaster	BP	GO:0009792	embryo development ending in birth or egg hatching	135/183	1.5E-08	1.3E-07
Drosophila_melanogaster	BP	GO:0007431	salivary gland development	98/126	1.5E-08	1.3E-07
Drosophila_melanogaster	BP	GO:0035272	exocrine system development	98/126	1.5E-08	1.3E-07
Drosophila_melanogaster	BP	GO:0031399	regulation of protein modification process	216/313	1.5E-08	1.3E-07
Drosophila_melanogaster	BP	GO:0051964	negative regulation of synapse assembly	41/44	1.5E-08	1.3E-07
Drosophila_melanogaster	BP	GO:1905809	negative regulation of synapse organization	41/44	1.5E-08	1.3E-07
Drosophila_melanogaster	BP	GO:0048511	rhythmic process	115/152	1.6E-08	1.4E-07
Drosophila_melanogaster	BP	GO:0051649	establishment of localization in cell	510/810	1.6E-08	1.4E-07
Drosophila_melanogaster	BP	GO:0072359	circulatory system development	86/108	1.7E-08	1.4E-07
Drosophila_melanogaster	BP	GO:0045934	negative regulation of nucleobase-containing compound metabolic process	292/439	1.9E-08	1.6E-07
Drosophila_melanogaster	BP	GO:0030334	regulation of cell migration	62/73	2.0E-08	1.7E-07
Drosophila_melanogaster	BP	GO:0042059	negative regulation of epidermal growth factor receptor signaling pathway	29/29	2.0E-08	1.7E-07
Drosophila_melanogaster	BP	GO:1901185	negative regulation of ERBB signaling pathway	29/29	2.0E-08	1.7E-07
Drosophila_melanogaster	BP	GO:0009725	response to hormone	116/154	2.1E-08	1.8E-07
Drosophila_melanogaster	BP	GO:0042391	regulation of membrane potential	68/82	2.3E-08	1.9E-07
Drosophila_melanogaster	BP	GO:0071702	organic substance transport	463/730	2.3E-08	1.9E-07
Drosophila_melanogaster	BP	GO:0097435	supramolecular fiber organization	172/243	2.7E-08	2.2E-07
Drosophila_melanogaster	BP	GO:0007350	blastoderm segmentation	142/195	2.7E-08	2.3E-07
Drosophila_melanogaster	BP	GO:0045886	negative regulation of synaptic growth at neuromuscular junction	40/43	2.8E-08	2.3E-07
Drosophila_melanogaster	BP	GO:1904397	negative regulation of neuromuscular junction development	40/43	2.8E-08	2.3E-07
Drosophila_melanogaster	BP	GO:0060341	regulation of cellular localization	106/139	2.8E-08	2.3E-07
Drosophila_melanogaster	BP	GO:0007446	imaginal disc growth	49/55	2.8E-08	2.3E-07
Drosophila_melanogaster	BP	GO:0040017	positive regulation of locomotion	59/69	3.2E-08	2.6E-07
Drosophila_melanogaster	BP	GO:0006139	nucleobase-containing compound metabolic process	1438/2461	3.3E-08	2.7E-07
Drosophila_melanogaster	BP	GO:0007613	memory	92/118	4.1E-08	3.4E-07
Drosophila_melanogaster	BP	GO:0060627	regulation of vesicle-mediated transport	92/118	4.1E-08	3.4E-07
Drosophila_melanogaster	BP	GO:0007156	homophilic cell adhesion via plasma membrane adhesion molecules	42/46	4.3E-08	3.5E-07
Drosophila_melanogaster	BP	GO:0048675	axon extension	48/54	5.0E-08	4.0E-07
Drosophila_melanogaster	BP	GO:0035330	regulation of hippo signaling	35/37	5.0E-08	4.1E-07
Drosophila_melanogaster	BP	GO:0051046	regulation of secretion	71/87	5.6E-08	4.5E-07
Drosophila_melanogaster	BP	GO:2000145	regulation of cell motility	64/77	5.7E-08	4.6E-07
Drosophila_melanogaster	BP	GO:1990138	neuron projection extension	50/57	5.8E-08	4.6E-07
Drosophila_melanogaster	BP	GO:0007478	leg disc morphogenesis	66/80	5.8E-08	4.7E-07
Drosophila_melanogaster	BP	GO:0007507	heart development	83/105	6.0E-08	4.8E-07
Drosophila_melanogaster	BP	GO:0008039	synaptic target recognition	44/49	6.1E-08	4.9E-07
Drosophila_melanogaster	BP	GO:1901360	organic cyclic compound metabolic process	1535/2641	6.6E-08	5.2E-07
Drosophila_melanogaster	BP	GO:0042706	eye photoreceptor cell fate commitment	52/60	6.7E-08	5.3E-07
Drosophila_melanogaster	BP	GO:0015711	organic anion transport	102/134	6.8E-08	5.3E-07
Drosophila_melanogaster	BP	GO:0008406	gonad development	46/52	8.3E-08	6.5E-07
Drosophila_melanogaster	BP	GO:0045137	development of primary sexual characteristics	46/52	8.3E-08	6.5E-07
Drosophila_melanogaster	BP	GO:0006725	cellular aromatic compound metabolic process	1504/2587	8.5E-08	6.7E-07
Drosophila_melanogaster	BP	GO:0006812	cation transport	211/309	9.1E-08	7.1E-07
Drosophila_melanogaster	BP	GO:0035222	wing disc pattern formation	65/79	9.2E-08	7.2E-07
Drosophila_melanogaster	BP	GO:0050790	regulation of catalytic activity	233/345	9.4E-08	7.3E-07
Drosophila_melanogaster	BP	GO:0048863	stem cell differentiation	78/98	1.1E-07	8.5E-07
Drosophila_melanogaster	BP	GO:0001752	compound eye photoreceptor fate commitment	51/59	1.1E-07	8.6E-07
Drosophila_melanogaster	BP	GO:0046483	heterocycle metabolic process	1474/2535	1.2E-07	9.5E-07
Drosophila_melanogaster	BP	GO:0071772	response to BMP	55/65	1.4E-07	1.1E-06
Drosophila_melanogaster	BP	GO:0007626	locomotory behavior	134/185	1.5E-07	1.1E-06
Drosophila_melanogaster	BP	GO:0051493	regulation of cytoskeleton organization	118/160	1.5E-07	1.1E-06
Drosophila_melanogaster	BP	GO:0006644	phospholipid metabolic process	109/146	1.5E-07	1.2E-06
Drosophila_melanogaster	BP	GO:0007015	actin filament organization	112/151	1.7E-07	1.3E-06
Drosophila_melanogaster	BP	GO:0008150	biological_process	5917/10854	1.7E-07	1.3E-06
Drosophila_melanogaster	BP	GO:0071704	organic substance metabolic process	3063/5456	1.8E-07	1.4E-06
Drosophila_melanogaster	BP	GO:0032940	secretion by cell	156/221	1.9E-07	1.4E-06
Drosophila_melanogaster	BP	GO:0010256	endomembrane system organization	126/173	2.0E-07	1.5E-06
Drosophila_melanogaster	BP	GO:0042067	establishment of ommatidial planar polarity	52/61	2.1E-07	1.5E-06
Drosophila_melanogaster	BP	GO:0007420	brain development	88/114	2.1E-07	1.6E-06
Drosophila_melanogaster	BP	GO:0030509	BMP signaling pathway	54/64	2.2E-07	1.7E-06
Drosophila_melanogaster	BP	GO:0071773	cellular response to BMP stimulus	54/64	2.2E-07	1.7E-06
Drosophila_melanogaster	BP	GO:0060828	regulation of canonical Wnt signaling pathway	63/77	2.3E-07	1.7E-06
Drosophila_melanogaster	BP	GO:0110111	negative regulation of animal organ morphogenesis	29/30	2.5E-07	1.8E-06
Drosophila_melanogaster	BP	GO:0030111	regulation of Wnt signaling pathway	73/92	2.8E-07	2.0E-06
Drosophila_melanogaster	BP	GO:0048806	genitalia development	32/34	2.9E-07	2.2E-06
Drosophila_melanogaster	BP	GO:0042752	regulation of circadian rhythm	69/86	3.2E-07	2.3E-06
Drosophila_melanogaster	BP	GO:0045596	negative regulation of cell differentiation	101/135	3.4E-07	2.5E-06
Drosophila_melanogaster	BP	GO:0001558	regulation of cell growth	67/83	3.4E-07	2.5E-06
Drosophila_melanogaster	BP	GO:1903530	regulation of secretion by cell	67/83	3.4E-07	2.5E-06
Drosophila_melanogaster	BP	GO:0007274	neuromuscular synaptic transmission	64/79	3.6E-07	2.6E-06
Drosophila_melanogaster	BP	GO:0007480	imaginal disc-derived leg morphogenesis	62/76	3.7E-07	2.6E-06
Drosophila_melanogaster	BP	GO:1901698	response to nitrogen compound	124/171	3.9E-07	2.8E-06
Drosophila_melanogaster	BP	GO:0035214	eye-antennal disc development	56/67	3.9E-07	2.8E-06
Drosophila_melanogaster	BP	GO:0030335	positive regulation of cell migration	43/49	4.0E-07	2.9E-06
Drosophila_melanogaster	BP	GO:0032870	cellular response to hormone stimulus	93/123	4.1E-07	3.0E-06
Drosophila_melanogaster	BP	GO:0010243	response to organonitrogen compound	121/167	4.6E-07	3.3E-06
Drosophila_melanogaster	BP	GO:0018105	peptidyl-serine phosphorylation	48/56	5.2E-07	3.7E-06
Drosophila_melanogaster	BP	GO:0018209	peptidyl-serine modification	50/59	5.6E-07	3.9E-06
Drosophila_melanogaster	BP	GO:0045666	positive regulation of neuron differentiation	61/75	5.8E-07	4.0E-06
Drosophila_melanogaster	BP	GO:0048565	digestive tract development	81/105	5.9E-07	4.1E-06
Drosophila_melanogaster	BP	GO:0055123	digestive system development	81/105	5.9E-07	4.1E-06
Drosophila_melanogaster	BP	GO:0008360	regulation of cell shape	52/62	5.9E-07	4.1E-06
Drosophila_melanogaster	BP	GO:0051246	regulation of protein metabolic process	374/590	6.0E-07	4.2E-06
Drosophila_melanogaster	BP	GO:0060322	head development	101/136	6.2E-07	4.3E-06
Drosophila_melanogaster	BP	GO:0042493	response to drug	146/208	7.7E-07	5.4E-06
Drosophila_melanogaster	BP	GO:0008587	imaginal disc-derived wing margin morphogenesis	45/52	8.2E-07	5.7E-06
Drosophila_melanogaster	BP	GO:0001709	cell fate determination	104/141	9.4E-07	6.5E-06
Drosophila_melanogaster	BP	GO:0043547	positive regulation of GTPase activity	51/61	9.5E-07	6.6E-06
Drosophila_melanogaster	BP	GO:0050770	regulation of axonogenesis	51/61	9.5E-07	6.6E-06
Drosophila_melanogaster	BP	GO:0090092	regulation of transmembrane receptor protein serine/threonine kinase signaling pathway	53/64	9.9E-07	6.8E-06
Drosophila_melanogaster	BP	GO:0021700	developmental maturation	149/213	1.0E-06	6.9E-06
Drosophila_melanogaster	BP	GO:0010721	negative regulation of cell development	68/86	1.1E-06	7.4E-06
Drosophila_melanogaster	BP	GO:0006650	glycerophospholipid metabolic process	81/106	1.2E-06	7.9E-06
Drosophila_melanogaster	BP	GO:0007525	somatic muscle development	66/83	1.2E-06	8.1E-06
Drosophila_melanogaster	BP	GO:0030534	adult behavior	112/154	1.2E-06	8.3E-06
Drosophila_melanogaster	BP	GO:0010453	regulation of cell fate commitment	36/40	1.3E-06	8.6E-06
Drosophila_melanogaster	BP	GO:0008284	positive regulation of cell proliferation	63/79	1.3E-06	8.7E-06
Drosophila_melanogaster	BP	GO:0042692	muscle cell differentiation	94/126	1.4E-06	9.4E-06
Drosophila_melanogaster	BP	GO:0007187	G protein-coupled receptor signaling pathway, coupled to cyclic nucleotide second messenger	48/57	1.5E-06	1.0E-05
Drosophila_melanogaster	BP	GO:0045466	R7 cell differentiation	50/60	1.5E-06	1.0E-05
Drosophila_melanogaster	BP	GO:0045793	positive regulation of cell size	38/43	1.6E-06	1.1E-05
Drosophila_melanogaster	BP	GO:0044089	positive regulation of cellular component biogenesis	104/142	1.6E-06	1.1E-05
Drosophila_melanogaster	BP	GO:0009953	dorsal/ventral pattern formation	110/152	1.7E-06	1.1E-05
Drosophila_melanogaster	BP	GO:0046661	male sex differentiation	29/31	1.7E-06	1.2E-05
Drosophila_melanogaster	BP	GO:0070372	regulation of ERK1 and ERK2 cascade	29/31	1.7E-06	1.2E-05
Drosophila_melanogaster	BP	GO:0006629	lipid metabolic process	313/489	1.8E-06	1.2E-05
Drosophila_melanogaster	BP	GO:0050805	negative regulation of synaptic transmission	21/21	2.0E-06	1.3E-05
Drosophila_melanogaster	BP	GO:0019827	stem cell population maintenance	76/99	2.2E-06	1.4E-05
Drosophila_melanogaster	BP	GO:0098727	maintenance of cell number	76/99	2.2E-06	1.4E-05
Drosophila_melanogaster	BP	GO:0051345	positive regulation of hydrolase activity	81/107	2.2E-06	1.5E-05
Drosophila_melanogaster	BP	GO:0043410	positive regulation of MAPK cascade	56/69	2.4E-06	1.5E-05
Drosophila_melanogaster	BP	GO:0031329	regulation of cellular catabolic process	137/196	2.4E-06	1.6E-05
Drosophila_melanogaster	BP	GO:0006813	potassium ion transport	45/53	2.4E-06	1.6E-05
Drosophila_melanogaster	BP	GO:2000147	positive regulation of cell motility	45/53	2.4E-06	1.6E-05
Drosophila_melanogaster	BP	GO:0007450	dorsal/ventral pattern formation, imaginal disc	47/56	2.4E-06	1.6E-05
Drosophila_melanogaster	BP	GO:0008544	epidermis development	51/62	2.5E-06	1.6E-05
Drosophila_melanogaster	BP	GO:0071705	nitrogen compound transport	389/621	2.5E-06	1.6E-05
Drosophila_melanogaster	BP	GO:0009894	regulation of catabolic process	150/217	2.6E-06	1.7E-05
Drosophila_melanogaster	BP	GO:0022607	cellular component assembly	755/1265	2.8E-06	1.8E-05
Drosophila_melanogaster	BP	GO:0035017	cuticle pattern formation	31/34	2.8E-06	1.8E-05
Drosophila_melanogaster	BP	GO:0070371	ERK1 and ERK2 cascade	31/34	2.8E-06	1.8E-05
Drosophila_melanogaster	BP	GO:0051050	positive regulation of transport	92/124	2.9E-06	1.8E-05
Drosophila_melanogaster	BP	GO:0032268	regulation of cellular protein metabolic process	355/563	2.9E-06	1.9E-05
Drosophila_melanogaster	BP	GO:0007157	heterophilic cell-cell adhesion via plasma membrane cell adhesion molecules	25/26	3.0E-06	1.9E-05
Drosophila_melanogaster	BP	GO:0044255	cellular lipid metabolic process	253/389	3.1E-06	2.0E-05
Drosophila_melanogaster	BP	GO:0070727	cellular macromolecule localization	397/636	3.3E-06	2.1E-05
Drosophila_melanogaster	BP	GO:0015849	organic acid transport	73/95	3.7E-06	2.4E-05
Drosophila_melanogaster	BP	GO:0048568	embryonic organ development	46/55	4.0E-06	2.5E-05
Drosophila_melanogaster	BP	GO:0034613	cellular protein localization	359/572	4.4E-06	2.7E-05
Drosophila_melanogaster	BP	GO:0051704	multi-organism process	839/1418	4.4E-06	2.7E-05
Drosophila_melanogaster	BP	GO:0050768	negative regulation of neurogenesis	60/76	4.6E-06	2.9E-05
Drosophila_melanogaster	BP	GO:0098656	anion transmembrane transport	68/88	4.6E-06	2.9E-05
Drosophila_melanogaster	BP	GO:0045665	negative regulation of neuron differentiation	30/33	5.0E-06	3.1E-05
Drosophila_melanogaster	BP	GO:0002168	instar larval development	58/73	5.0E-06	3.1E-05
Drosophila_melanogaster	BP	GO:0046942	carboxylic acid transport	72/94	5.6E-06	3.4E-05
Drosophila_melanogaster	BP	GO:0007485	imaginal disc-derived male genitalia development	24/25	5.6E-06	3.5E-05
Drosophila_melanogaster	BP	GO:0007049	cell cycle	468/763	6.0E-06	3.6E-05
Drosophila_melanogaster	BP	GO:0019932	second-messenger-mediated signaling	80/107	6.0E-06	3.7E-05
Drosophila_melanogaster	BP	GO:0051347	positive regulation of transferase activity	49/60	6.3E-06	3.8E-05
Drosophila_melanogaster	BP	GO:0007188	adenylate cyclase-modulating G protein-coupled receptor signaling pathway	45/54	6.5E-06	3.9E-05
Drosophila_melanogaster	BP	GO:0001655	urogenital system development	59/75	7.1E-06	4.3E-05
Drosophila_melanogaster	BP	GO:0072001	renal system development	59/75	7.1E-06	4.3E-05
Drosophila_melanogaster	BP	GO:0035293	chitin-based larval cuticle pattern formation	19/19	7.1E-06	4.3E-05
Drosophila_melanogaster	BP	GO:0070593	dendrite self-avoidance	19/19	7.1E-06	4.3E-05
Drosophila_melanogaster	BP	GO:0006807	nitrogen compound metabolic process	2722/4864	8.7E-06	5.2E-05
Drosophila_melanogaster	BP	GO:0090287	regulation of cellular response to growth factor stimulus	53/66	9.1E-06	5.5E-05
Drosophila_melanogaster	BP	GO:0042461	photoreceptor cell development	83/112	9.2E-06	5.5E-05
Drosophila_melanogaster	BP	GO:0030865	cortical cytoskeleton organization	50/62	9.6E-06	5.7E-05
Drosophila_melanogaster	BP	GO:0007484	imaginal disc-derived genitalia development	26/28	1.0E-05	6.0E-05
Drosophila_melanogaster	BP	GO:0006898	receptor-mediated endocytosis	44/53	1.0E-05	6.2E-05
Drosophila_melanogaster	BP	GO:0007448	anterior/posterior pattern specification, imaginal disc	23/24	1.0E-05	6.2E-05
Drosophila_melanogaster	BP	GO:0030952	establishment or maintenance of cytoskeleton polarity	41/49	1.1E-05	6.2E-05
Drosophila_melanogaster	BP	GO:0032970	regulation of actin filament-based process	75/100	1.1E-05	6.7E-05
Drosophila_melanogaster	BP	GO:0070838	divalent metal ion transport	64/83	1.2E-05	6.8E-05
Drosophila_melanogaster	BP	GO:0072511	divalent inorganic cation transport	64/83	1.2E-05	6.8E-05
Drosophila_melanogaster	BP	GO:0009100	glycoprotein metabolic process	104/146	1.2E-05	7.0E-05
Drosophila_melanogaster	BP	GO:0006836	neurotransmitter transport	101/141	1.2E-05	7.1E-05
Drosophila_melanogaster	BP	GO:0048546	digestive tract morphogenesis	54/68	1.3E-05	7.5E-05
Drosophila_melanogaster	BP	GO:0043052	thermotaxis	18/18	1.3E-05	7.8E-05
Drosophila_melanogaster	BP	GO:0051965	positive regulation of synapse assembly	34/39	1.4E-05	7.8E-05
Drosophila_melanogaster	BP	GO:0046777	protein autophosphorylation	36/42	1.5E-05	8.6E-05
Drosophila_melanogaster	BP	GO:0007465	R7 cell fate commitment	28/31	1.5E-05	8.7E-05
Drosophila_melanogaster	BP	GO:0045995	regulation of embryonic development	65/85	1.5E-05	8.8E-05
Drosophila_melanogaster	BP	GO:0007442	hindgut morphogenesis	47/58	1.6E-05	8.9E-05
Drosophila_melanogaster	BP	GO:0061525	hindgut development	47/58	1.6E-05	8.9E-05
Drosophila_melanogaster	BP	GO:0007616	long-term memory	57/73	1.6E-05	9.3E-05
Drosophila_melanogaster	BP	GO:0009101	glycoprotein biosynthetic process	86/118	1.7E-05	9.5E-05
Drosophila_melanogaster	BP	GO:0007266	Rho protein signal transduction	43/52	1.7E-05	9.6E-05
Drosophila_melanogaster	BP	GO:0048190	wing disc dorsal/ventral pattern formation	43/52	1.7E-05	9.6E-05
Drosophila_melanogaster	BP	GO:0007398	ectoderm development	25/27	1.8E-05	1.0E-04
Drosophila_melanogaster	BP	GO:0016198	axon choice point recognition	25/27	1.8E-05	1.0E-04
Drosophila_melanogaster	BP	GO:0051338	regulation of transferase activity	81/110	1.9E-05	1.1E-04
Drosophila_melanogaster	BP	GO:0030539	male genitalia development	22/23	2.0E-05	1.1E-04
Drosophila_melanogaster	BP	GO:0070374	positive regulation of ERK1 and ERK2 cascade	22/23	2.0E-05	1.1E-04
Drosophila_melanogaster	BP	GO:0007612	learning	53/67	2.0E-05	1.1E-04
Drosophila_melanogaster	BP	GO:0030100	regulation of endocytosis	53/67	2.0E-05	1.1E-04
Drosophila_melanogaster	BP	GO:0031532	actin cytoskeleton reorganization	30/34	2.0E-05	1.1E-04
Drosophila_melanogaster	BP	GO:0051017	actin filament bundle assembly	30/34	2.0E-05	1.1E-04
Drosophila_melanogaster	BP	GO:0019935	cyclic-nucleotide-mediated signaling	51/64	2.2E-05	1.2E-04
Drosophila_melanogaster	BP	GO:0009952	anterior/posterior pattern specification	125/181	2.3E-05	1.3E-04
Drosophila_melanogaster	BP	GO:0032956	regulation of actin cytoskeleton organization	73/98	2.4E-05	1.3E-04
Drosophila_melanogaster	BP	GO:0030856	regulation of epithelial cell differentiation	35/41	2.5E-05	1.4E-04
Drosophila_melanogaster	BP	GO:0046488	phosphatidylinositol metabolic process	62/81	2.6E-05	1.4E-04
Drosophila_melanogaster	BP	GO:0045880	positive regulation of smoothened signaling pathway	27/30	2.6E-05	1.5E-04
Drosophila_melanogaster	BP	GO:0071804	cellular potassium ion transport	37/44	2.6E-05	1.5E-04
Drosophila_melanogaster	BP	GO:0071805	potassium ion transmembrane transport	37/44	2.6E-05	1.5E-04
Drosophila_melanogaster	BP	GO:0007224	smoothened signaling pathway	52/66	3.1E-05	1.7E-04
Drosophila_melanogaster	BP	GO:0061326	renal tubule development	52/66	3.1E-05	1.7E-04
Drosophila_melanogaster	BP	GO:0072002	Malpighian tubule development	52/66	3.1E-05	1.7E-04
Drosophila_melanogaster	BP	GO:0051146	striated muscle cell differentiation	81/111	3.2E-05	1.8E-04
Drosophila_melanogaster	BP	GO:0051640	organelle localization	167/252	3.2E-05	1.8E-04
Drosophila_melanogaster	BP	GO:0051321	meiotic cell cycle	158/237	3.3E-05	1.8E-04
Drosophila_melanogaster	BP	GO:0099003	vesicle-mediated transport in synapse	84/116	3.3E-05	1.8E-04
Drosophila_melanogaster	BP	GO:0003382	epithelial cell morphogenesis	29/33	3.4E-05	1.9E-04
Drosophila_melanogaster	BP	GO:0007435	salivary gland morphogenesis	72/97	3.4E-05	1.9E-04
Drosophila_melanogaster	BP	GO:0022612	gland morphogenesis	72/97	3.4E-05	1.9E-04
Drosophila_melanogaster	BP	GO:0010623	programmed cell death involved in cell development	75/102	3.6E-05	2.0E-04
Drosophila_melanogaster	BP	GO:0050919	negative chemotaxis	21/22	3.7E-05	2.0E-04
Drosophila_melanogaster	BP	GO:0048512	circadian behavior	78/107	3.8E-05	2.1E-04
Drosophila_melanogaster	BP	GO:0000003	reproduction	818/1395	3.9E-05	2.1E-04
Drosophila_melanogaster	BP	GO:0061572	actin filament bundle organization	32/37	3.9E-05	2.1E-04
Drosophila_melanogaster	BP	GO:0042462	eye photoreceptor cell development	70/94	4.1E-05	2.2E-04
Drosophila_melanogaster	BP	GO:1901699	cellular response to nitrogen compound	73/99	4.2E-05	2.2E-04
Drosophila_melanogaster	BP	GO:0006638	neutral lipid metabolic process	36/43	4.3E-05	2.3E-04
Drosophila_melanogaster	BP	GO:0006639	acylglycerol metabolic process	36/43	4.3E-05	2.3E-04
Drosophila_melanogaster	BP	GO:0008586	imaginal disc-derived wing vein morphogenesis	36/43	4.3E-05	2.3E-04
Drosophila_melanogaster	BP	GO:0046532	regulation of photoreceptor cell differentiation	36/43	4.3E-05	2.3E-04
Drosophila_melanogaster	BP	GO:0010632	regulation of epithelial cell migration	38/46	4.4E-05	2.3E-04
Drosophila_melanogaster	BP	GO:0019216	regulation of lipid metabolic process	41/50	4.4E-05	2.3E-04
Drosophila_melanogaster	BP	GO:0032880	regulation of protein localization	76/104	4.4E-05	2.3E-04
Drosophila_melanogaster	BP	GO:0016334	establishment or maintenance of polarity of follicular epithelium	26/29	4.5E-05	2.4E-04
Drosophila_melanogaster	BP	GO:0032006	regulation of TOR signaling	51/65	4.7E-05	2.4E-04
Drosophila_melanogaster	BP	GO:0044057	regulation of system process	51/65	4.7E-05	2.4E-04
Drosophila_melanogaster	BP	GO:0045859	regulation of protein kinase activity	67/90	4.7E-05	2.4E-04
Drosophila_melanogaster	BP	GO:0044331	cell-cell adhesion mediated by cadherin	16/16	4.8E-05	2.5E-04
Drosophila_melanogaster	BP	GO:0048665	neuron fate specification	16/16	4.8E-05	2.5E-04
Drosophila_melanogaster	BP	GO:1990709	presynaptic active zone organization	16/16	4.8E-05	2.5E-04
Drosophila_melanogaster	BP	GO:0031929	TOR signaling	56/73	4.9E-05	2.6E-04
Drosophila_melanogaster	BP	GO:0071417	cellular response to organonitrogen compound	71/96	5.0E-05	2.6E-04
Drosophila_melanogaster	BP	GO:0008286	insulin receptor signaling pathway	48/61	5.1E-05	2.7E-04
Drosophila_melanogaster	BP	GO:0008589	regulation of smoothened signaling pathway	48/61	5.1E-05	2.7E-04
Drosophila_melanogaster	BP	GO:0072503	cellular divalent inorganic cation homeostasis	48/61	5.1E-05	2.7E-04
Drosophila_melanogaster	BP	GO:0001708	cell fate specification	74/101	5.1E-05	2.7E-04
Drosophila_melanogaster	BP	GO:0080134	regulation of response to stress	180/275	5.2E-05	2.7E-04
Drosophila_melanogaster	BP	GO:0098660	inorganic ion transmembrane transport	134/198	5.3E-05	2.7E-04
Drosophila_melanogaster	BP	GO:0010506	regulation of autophagy	77/106	5.4E-05	2.8E-04
Drosophila_melanogaster	BP	GO:1905879	regulation of oogenesis	54/70	5.5E-05	2.8E-04
Drosophila_melanogaster	BP	GO:0072499	photoreceptor cell axon guidance	28/32	5.8E-05	3.0E-04
Drosophila_melanogaster	BP	GO:0016199	axon midline choice point recognition	23/25	5.8E-05	3.0E-04
Drosophila_melanogaster	BP	GO:0017157	regulation of exocytosis	23/25	5.8E-05	3.0E-04
Drosophila_melanogaster	BP	GO:0046622	positive regulation of organ growth	23/25	5.8E-05	3.0E-04
Drosophila_melanogaster	BP	GO:1901137	carbohydrate derivative biosynthetic process	193/297	5.9E-05	3.0E-04
Drosophila_melanogaster	BP	GO:0048645	animal organ formation	44/55	6.0E-05	3.0E-04
Drosophila_melanogaster	BP	GO:0048469	cell maturation	123/180	6.0E-05	3.0E-04
Drosophila_melanogaster	BP	GO:0048878	chemical homeostasis	168/255	6.0E-05	3.1E-04
Drosophila_melanogaster	BP	GO:0072507	divalent inorganic cation homeostasis	52/67	6.3E-05	3.2E-04
Drosophila_melanogaster	BP	GO:0098655	cation transmembrane transport	132/195	6.3E-05	3.2E-04
Drosophila_melanogaster	BP	GO:0051656	establishment of organelle localization	136/202	6.3E-05	3.2E-04
Drosophila_melanogaster	BP	GO:0007622	rhythmic behavior	79/109	6.4E-05	3.2E-04
Drosophila_melanogaster	BP	GO:0031667	response to nutrient levels	111/161	6.4E-05	3.2E-04
Drosophila_melanogaster	BP	GO:0099504	synaptic vesicle cycle	85/119	6.4E-05	3.2E-04
Drosophila_melanogaster	BP	GO:1901701	cellular response to oxygen-containing compound	111/161	6.4E-05	3.2E-04
Drosophila_melanogaster	BP	GO:0000723	telomere maintenance	31/36	6.5E-05	3.3E-04
Drosophila_melanogaster	BP	GO:0032200	telomere organization	31/36	6.5E-05	3.3E-04
Drosophila_melanogaster	BP	GO:0022402	cell cycle process	367/598	6.6E-05	3.3E-04
Drosophila_melanogaster	BP	GO:0009798	axis specification	128/189	6.7E-05	3.4E-04
Drosophila_melanogaster	BP	GO:0016203	muscle attachment	33/39	6.8E-05	3.4E-04
Drosophila_melanogaster	BP	GO:0007455	eye-antennal disc morphogenesis	35/42	6.9E-05	3.5E-04
Drosophila_melanogaster	BP	GO:0043269	regulation of ion transport	40/49	7.0E-05	3.5E-04
Drosophila_melanogaster	BP	GO:0045860	positive regulation of protein kinase activity	40/49	7.0E-05	3.5E-04
Drosophila_melanogaster	BP	GO:0043549	regulation of kinase activity	70/95	7.1E-05	3.5E-04
Drosophila_melanogaster	BP	GO:1902903	regulation of supramolecular fiber organization	70/95	7.1E-05	3.5E-04
Drosophila_melanogaster	BP	GO:0030010	establishment of cell polarity	50/64	7.1E-05	3.5E-04
Drosophila_melanogaster	BP	GO:0009991	response to extracellular stimulus	112/163	7.2E-05	3.5E-04
Drosophila_melanogaster	BP	GO:0009954	proximal/distal pattern formation	25/28	7.9E-05	3.9E-04
Drosophila_melanogaster	BP	GO:0016567	protein ubiquitination	139/208	8.3E-05	4.1E-04
Drosophila_melanogaster	BP	GO:0032868	response to insulin	59/78	8.4E-05	4.1E-04
Drosophila_melanogaster	BP	GO:0008344	adult locomotory behavior	62/83	9.0E-05	4.4E-04
Drosophila_melanogaster	BP	GO:0090207	regulation of triglyceride metabolic process	15/15	9.2E-05	4.5E-04
Drosophila_melanogaster	BP	GO:0048859	formation of anatomical boundary	43/54	9.2E-05	4.5E-04
Drosophila_melanogaster	BP	GO:0051301	cell division	180/277	9.3E-05	4.6E-04
Drosophila_melanogaster	BP	GO:0032869	cellular response to insulin stimulus	56/74	9.5E-05	4.6E-04
Drosophila_melanogaster	BP	GO:0097305	response to alcohol	89/126	9.9E-05	4.8E-04
Drosophila_melanogaster	BP	GO:0009913	epidermal cell differentiation	41/51	1.0E-04	4.9E-04
Drosophila_melanogaster	BP	GO:0030510	regulation of BMP signaling pathway	41/51	1.0E-04	4.9E-04
Drosophila_melanogaster	BP	GO:0033674	positive regulation of kinase activity	41/51	1.0E-04	4.9E-04
Drosophila_melanogaster	BP	GO:0060538	skeletal muscle organ development	41/51	1.0E-04	4.9E-04
Drosophila_melanogaster	BP	GO:0031032	actomyosin structure organization	69/94	1.0E-04	4.9E-04
Drosophila_melanogaster	BP	GO:0046621	negative regulation of organ growth	22/24	1.0E-04	5.0E-04
Drosophila_melanogaster	BP	GO:0043434	response to peptide hormone	60/80	1.1E-04	5.1E-04
Drosophila_melanogaster	BP	GO:1901652	response to peptide	60/80	1.1E-04	5.1E-04
Drosophila_melanogaster	BP	GO:0045887	positive regulation of synaptic growth at neuromuscular junction	30/35	1.1E-04	5.3E-04
Drosophila_melanogaster	BP	GO:1904398	positive regulation of neuromuscular junction development	30/35	1.1E-04	5.3E-04
Drosophila_melanogaster	BP	GO:0003333	amino acid transmembrane transport	36/44	1.1E-04	5.3E-04
Drosophila_melanogaster	BP	GO:0010001	glial cell differentiation	34/41	1.1E-04	5.4E-04
Drosophila_melanogaster	BP	GO:0140013	meiotic nuclear division	121/179	1.1E-04	5.4E-04
Drosophila_melanogaster	BP	GO:0045184	establishment of protein localization	307/496	1.1E-04	5.4E-04
Drosophila_melanogaster	BP	GO:0001763	morphogenesis of a branching structure	46/59	1.2E-04	5.6E-04
Drosophila_melanogaster	BP	GO:0048754	branching morphogenesis of an epithelial tube	46/59	1.2E-04	5.6E-04
Drosophila_melanogaster	BP	GO:0060446	branching involved in open tracheal system development	46/59	1.2E-04	5.6E-04
Drosophila_melanogaster	BP	GO:0061138	morphogenesis of a branching epithelium	46/59	1.2E-04	5.6E-04
Drosophila_melanogaster	BP	GO:0033554	cellular response to stress	369/604	1.2E-04	5.7E-04
Drosophila_melanogaster	BP	GO:0071375	cellular response to peptide hormone stimulus	57/76	1.2E-04	5.8E-04
Drosophila_melanogaster	BP	GO:1901653	cellular response to peptide	57/76	1.2E-04	5.8E-04
Drosophila_melanogaster	BP	GO:0031346	positive regulation of cell projection organization	52/68	1.2E-04	5.8E-04
Drosophila_melanogaster	BP	GO:0007432	salivary gland boundary specification	19/20	1.3E-04	6.0E-04
Drosophila_melanogaster	BP	GO:0035331	negative regulation of hippo signaling	19/20	1.3E-04	6.0E-04
Drosophila_melanogaster	BP	GO:0048808	male genitalia morphogenesis	18/19	1.3E-04	6.0E-04
Drosophila_melanogaster	BP	GO:0090598	male anatomical structure morphogenesis	18/19	1.3E-04	6.0E-04
Drosophila_melanogaster	BP	GO:0007474	imaginal disc-derived wing vein specification	44/56	1.3E-04	6.1E-04
Drosophila_melanogaster	BP	GO:1903046	meiotic cell cycle process	146/221	1.3E-04	6.2E-04
Drosophila_melanogaster	BP	GO:0051726	regulation of cell cycle	198/309	1.4E-04	6.3E-04
Drosophila_melanogaster	BP	GO:0007009	plasma membrane organization	24/27	1.4E-04	6.3E-04
Drosophila_melanogaster	BP	GO:0045500	sevenless signaling pathway	24/27	1.4E-04	6.3E-04
Drosophila_melanogaster	BP	GO:0070252	actin-mediated cell contraction	24/27	1.4E-04	6.3E-04
Drosophila_melanogaster	BP	GO:0043068	positive regulation of programmed cell death	64/87	1.4E-04	6.4E-04
Drosophila_melanogaster	BP	GO:0006816	calcium ion transport	50/65	1.4E-04	6.6E-04
Drosophila_melanogaster	BP	GO:0000122	negative regulation of transcription by RNA polymerase II	139/209	1.5E-04	6.9E-04
Drosophila_melanogaster	BP	GO:0007605	sensory perception of sound	47/61	1.6E-04	7.4E-04
Drosophila_melanogaster	BP	GO:0016318	ommatidial rotation	26/30	1.6E-04	7.5E-04
Drosophila_melanogaster	BP	GO:0018210	peptidyl-threonine modification	26/30	1.6E-04	7.5E-04
Drosophila_melanogaster	BP	GO:0043954	cellular component maintenance	26/30	1.6E-04	7.5E-04
Drosophila_melanogaster	BP	GO:0042051	compound eye photoreceptor development	65/89	1.7E-04	7.7E-04
Drosophila_melanogaster	BP	GO:0014070	response to organic cyclic compound	69/95	1.7E-04	7.8E-04
Drosophila_melanogaster	BP	GO:0008152	metabolic process	3202/5792	1.7E-04	7.8E-04
Drosophila_melanogaster	BP	GO:0001941	postsynaptic membrane organization	14/14	1.8E-04	7.9E-04
Drosophila_melanogaster	BP	GO:0002251	organ or tissue specific immune response	14/14	1.8E-04	7.9E-04
Drosophila_melanogaster	BP	GO:0002385	mucosal immune response	14/14	1.8E-04	7.9E-04
Drosophila_melanogaster	BP	GO:0007427	epithelial cell migration, open tracheal system	35/43	1.8E-04	7.9E-04
Drosophila_melanogaster	BP	GO:0014009	glial cell proliferation	14/14	1.8E-04	7.9E-04
Drosophila_melanogaster	BP	GO:0030177	positive regulation of Wnt signaling pathway	35/43	1.8E-04	7.9E-04
Drosophila_melanogaster	BP	GO:0030322	stabilization of membrane potential	14/14	1.8E-04	7.9E-04
Drosophila_melanogaster	BP	GO:0046461	neutral lipid catabolic process	14/14	1.8E-04	7.9E-04
Drosophila_melanogaster	BP	GO:0046464	acylglycerol catabolic process	14/14	1.8E-04	7.9E-04
Drosophila_melanogaster	BP	GO:0046533	negative regulation of photoreceptor cell differentiation	14/14	1.8E-04	7.9E-04
Drosophila_melanogaster	BP	GO:0071241	cellular response to inorganic substance	14/14	1.8E-04	7.9E-04
Drosophila_melanogaster	BP	GO:1903825	organic acid transmembrane transport	45/58	1.8E-04	8.0E-04
Drosophila_melanogaster	BP	GO:1905039	carboxylic acid transmembrane transport	45/58	1.8E-04	8.0E-04
Drosophila_melanogaster	BP	GO:0030951	establishment or maintenance of microtubule cytoskeleton polarity	33/40	1.8E-04	8.1E-04
Drosophila_melanogaster	BP	GO:0030858	positive regulation of epithelial cell differentiation	31/37	1.8E-04	8.2E-04
Drosophila_melanogaster	BP	GO:0090263	positive regulation of canonical Wnt signaling pathway	31/37	1.8E-04	8.2E-04
Drosophila_melanogaster	BP	GO:0010959	regulation of metal ion transport	28/33	1.8E-04	8.2E-04
Drosophila_melanogaster	BP	GO:0110116	regulation of compound eye photoreceptor cell differentiation	29/34	1.8E-04	8.3E-04
Drosophila_melanogaster	BP	GO:0006029	proteoglycan metabolic process	21/23	1.9E-04	8.3E-04
Drosophila_melanogaster	BP	GO:0009826	unidimensional cell growth	21/23	1.9E-04	8.3E-04
Drosophila_melanogaster	BP	GO:0035277	spiracle morphogenesis, open tracheal system	21/23	1.9E-04	8.3E-04
Drosophila_melanogaster	BP	GO:0048259	regulation of receptor-mediated endocytosis	21/23	1.9E-04	8.3E-04
Drosophila_melanogaster	BP	GO:0046907	intracellular transport	415/688	1.9E-04	8.5E-04
Drosophila_melanogaster	BP	GO:0031098	stress-activated protein kinase signaling cascade	63/86	2.0E-04	8.7E-04
Drosophila_melanogaster	BP	GO:0008306	associative learning	43/55	2.0E-04	8.8E-04
Drosophila_melanogaster	BP	GO:0007269	neurotransmitter secretion	73/102	2.0E-04	9.0E-04
Drosophila_melanogaster	BP	GO:0099643	signal release from synapse	73/102	2.0E-04	9.0E-04
Drosophila_melanogaster	BP	GO:0060548	negative regulation of cell death	88/126	2.1E-04	9.3E-04
Drosophila_melanogaster	BP	GO:0023061	signal release	96/139	2.1E-04	9.5E-04
Drosophila_melanogaster	BP	GO:0009896	positive regulation of catabolic process	81/115	2.3E-04	1.0E-03
Drosophila_melanogaster	BP	GO:0035332	positive regulation of hippo signaling	17/18	2.3E-04	1.0E-03
Drosophila_melanogaster	BP	GO:0048803	imaginal disc-derived male genitalia morphogenesis	17/18	2.3E-04	1.0E-03
Drosophila_melanogaster	BP	GO:0018212	peptidyl-tyrosine modification	23/26	2.3E-04	1.0E-03
Drosophila_melanogaster	BP	GO:0044719	regulation of imaginal disc-derived wing size	23/26	2.3E-04	1.0E-03
Drosophila_melanogaster	BP	GO:0035152	regulation of tube architecture, open tracheal system	64/88	2.4E-04	1.0E-03
Drosophila_melanogaster	BP	GO:0016050	vesicle organization	71/99	2.4E-04	1.0E-03
Drosophila_melanogaster	BP	GO:0070647	protein modification by small protein conjugation or removal	183/285	2.4E-04	1.0E-03
Drosophila_melanogaster	BP	GO:0016458	gene silencing	132/199	2.4E-04	1.1E-03
Drosophila_melanogaster	BP	GO:0051051	negative regulation of transport	39/49	2.5E-04	1.1E-03
Drosophila_melanogaster	BP	GO:0010927	cellular component assembly involved in morphogenesis	101/148	2.5E-04	1.1E-03
Drosophila_melanogaster	BP	GO:0015893	drug transport	36/45	2.6E-04	1.1E-03
Drosophila_melanogaster	BP	GO:0038202	TORC1 signaling	36/45	2.6E-04	1.1E-03
Drosophila_melanogaster	BP	GO:0042594	response to starvation	98/143	2.7E-04	1.2E-03
Drosophila_melanogaster	BP	GO:0008347	glial cell migration	25/29	2.7E-04	1.2E-03
Drosophila_melanogaster	BP	GO:0018107	peptidyl-threonine phosphorylation	25/29	2.7E-04	1.2E-03
Drosophila_melanogaster	BP	GO:0022407	regulation of cell-cell adhesion	25/29	2.7E-04	1.2E-03
Drosophila_melanogaster	BP	GO:0046666	retinal cell programmed cell death	25/29	2.7E-04	1.2E-03
Drosophila_melanogaster	BP	GO:0048488	synaptic vesicle endocytosis	34/42	2.8E-04	1.2E-03
Drosophila_melanogaster	BP	GO:0140238	presynaptic endocytosis	34/42	2.8E-04	1.2E-03
Drosophila_melanogaster	BP	GO:1905881	positive regulation of oogenesis	34/42	2.8E-04	1.2E-03
Drosophila_melanogaster	BP	GO:0002790	peptide secretion	62/85	2.8E-04	1.2E-03
Drosophila_melanogaster	BP	GO:0010770	positive regulation of cell morphogenesis involved in differentiation	32/39	2.9E-04	1.2E-03
Drosophila_melanogaster	BP	GO:0010638	positive regulation of organelle organization	99/145	3.0E-04	1.3E-03
Drosophila_melanogaster	BP	GO:0046626	regulation of insulin receptor signaling pathway	30/36	3.0E-04	1.3E-03
Drosophila_melanogaster	BP	GO:1900076	regulation of cellular response to insulin stimulus	30/36	3.0E-04	1.3E-03
Drosophila_melanogaster	BP	GO:0016476	regulation of embryonic cell shape	27/32	3.0E-04	1.3E-03
Drosophila_melanogaster	BP	GO:0030866	cortical actin cytoskeleton organization	42/54	3.0E-04	1.3E-03
Drosophila_melanogaster	BP	GO:0035023	regulation of Rho protein signal transduction	27/32	3.0E-04	1.3E-03
Drosophila_melanogaster	BP	GO:0007449	proximal/distal pattern formation, imaginal disc	20/22	3.3E-04	1.4E-03
Drosophila_melanogaster	BP	GO:0030166	proteoglycan biosynthetic process	20/22	3.3E-04	1.4E-03
Drosophila_melanogaster	BP	GO:0035223	leg disc pattern formation	20/22	3.3E-04	1.4E-03
Drosophila_melanogaster	BP	GO:0007615	anesthesia-resistant memory	13/13	3.4E-04	1.4E-03
Drosophila_melanogaster	BP	GO:2001023	regulation of response to drug	13/13	3.4E-04	1.4E-03
Drosophila_melanogaster	BP	GO:0048619	embryonic hindgut morphogenesis	40/51	3.4E-04	1.4E-03
Drosophila_melanogaster	BP	GO:0050773	regulation of dendrite development	40/51	3.4E-04	1.4E-03
Drosophila_melanogaster	BP	GO:0048871	multicellular organismal homeostasis	51/68	3.4E-04	1.4E-03
Drosophila_melanogaster	BP	GO:0015833	peptide transport	299/487	3.6E-04	1.5E-03
Drosophila_melanogaster	BP	GO:0002376	immune system process	277/449	3.6E-04	1.5E-03
Drosophila_melanogaster	BP	GO:0044085	cellular component biogenesis	827/1429	3.6E-04	1.5E-03
Drosophila_melanogaster	BP	GO:0035315	hair cell differentiation	38/48	3.8E-04	1.6E-03
Drosophila_melanogaster	BP	GO:0035316	non-sensory hair organization	38/48	3.8E-04	1.6E-03
Drosophila_melanogaster	BP	GO:0035317	imaginal disc-derived wing hair organization	37/47	3.8E-04	1.6E-03
Drosophila_melanogaster	BP	GO:0036465	synaptic vesicle recycling	38/48	3.8E-04	1.6E-03
Drosophila_melanogaster	BP	GO:0045807	positive regulation of endocytosis	37/47	3.8E-04	1.6E-03
Drosophila_melanogaster	BP	GO:0043069	negative regulation of programmed cell death	75/106	3.8E-04	1.6E-03
Drosophila_melanogaster	BP	GO:0007419	ventral cord development	58/79	3.9E-04	1.6E-03
Drosophila_melanogaster	BP	GO:0007369	gastrulation	64/89	4.0E-04	1.7E-03
Drosophila_melanogaster	BP	GO:0003383	apical constriction	22/25	4.0E-04	1.7E-03
Drosophila_melanogaster	BP	GO:0007179	transforming growth factor beta receptor signaling pathway	22/25	4.0E-04	1.7E-03
Drosophila_melanogaster	BP	GO:0007280	pole cell migration	22/25	4.0E-04	1.7E-03
Drosophila_melanogaster	BP	GO:0018108	peptidyl-tyrosine phosphorylation	22/25	4.0E-04	1.7E-03
Drosophila_melanogaster	BP	GO:0048864	stem cell development	22/25	4.0E-04	1.7E-03
Drosophila_melanogaster	BP	GO:0008355	olfactory learning	35/44	4.1E-04	1.7E-03
Drosophila_melanogaster	BP	GO:0006911	phagocytosis, engulfment	16/17	4.2E-04	1.7E-03
Drosophila_melanogaster	BP	GO:0045571	negative regulation of imaginal disc growth	16/17	4.2E-04	1.7E-03
Drosophila_melanogaster	BP	GO:0051058	negative regulation of small GTPase mediated signal transduction	16/17	4.2E-04	1.7E-03
Drosophila_melanogaster	BP	GO:0055065	metal ion homeostasis	79/113	4.2E-04	1.7E-03
Drosophila_melanogaster	BP	GO:1903432	regulation of TORC1 signaling	33/41	4.3E-04	1.8E-03
Drosophila_melanogaster	BP	GO:0098662	inorganic cation transmembrane transport	117/176	4.5E-04	1.8E-03
Drosophila_melanogaster	BP	GO:0016197	endosomal transport	72/102	4.5E-04	1.8E-03
Drosophila_melanogaster	BP	GO:0009306	protein secretion	55/75	4.5E-04	1.9E-03
Drosophila_melanogaster	BP	GO:0032102	negative regulation of response to external stimulus	24/28	4.6E-04	1.9E-03
Drosophila_melanogaster	BP	GO:0042659	regulation of cell fate specification	24/28	4.6E-04	1.9E-03
Drosophila_melanogaster	BP	GO:0042886	amide transport	301/492	4.6E-04	1.9E-03
Drosophila_melanogaster	BP	GO:0030258	lipid modification	66/92	4.7E-04	1.9E-03
Drosophila_melanogaster	BP	GO:0080135	regulation of cellular response to stress	80/115	4.7E-04	1.9E-03
Drosophila_melanogaster	BP	GO:0010634	positive regulation of epithelial cell migration	29/35	4.9E-04	2.0E-03
Drosophila_melanogaster	BP	GO:0021782	glial cell development	29/35	4.9E-04	2.0E-03
Drosophila_melanogaster	BP	GO:0048167	regulation of synaptic plasticity	29/35	4.9E-04	2.0E-03
Drosophila_melanogaster	BP	GO:1903684	regulation of border follicle cell migration	29/35	4.9E-04	2.0E-03
Drosophila_melanogaster	BP	GO:0034641	cellular nitrogen compound metabolic process	1667/2964	4.9E-04	2.0E-03
Drosophila_melanogaster	BP	GO:0007254	JNK cascade	50/67	5.0E-04	2.0E-03
Drosophila_melanogaster	BP	GO:0043065	positive regulation of apoptotic process	50/67	5.0E-04	2.0E-03
Drosophila_melanogaster	BP	GO:0016319	mushroom body development	53/72	5.3E-04	2.1E-03
Drosophila_melanogaster	BP	GO:0030718	germ-line stem cell population maintenance	57/78	5.5E-04	2.2E-03
Drosophila_melanogaster	BP	GO:0019933	cAMP-mediated signaling	36/46	5.8E-04	2.3E-03
Drosophila_melanogaster	BP	GO:0051336	regulation of hydrolase activity	141/217	5.8E-04	2.3E-03
Drosophila_melanogaster	BP	GO:0035112	genitalia morphogenesis	19/21	5.9E-04	2.3E-03
Drosophila_melanogaster	BP	GO:0006909	phagocytosis	42/55	6.0E-04	2.4E-03
Drosophila_melanogaster	BP	GO:0015031	protein transport	290/474	6.1E-04	2.4E-03
Drosophila_melanogaster	BP	GO:0010976	positive regulation of neuron projection development	34/43	6.3E-04	2.5E-03
Drosophila_melanogaster	BP	GO:0032101	regulation of response to external stimulus	104/155	6.3E-04	2.5E-03
Drosophila_melanogaster	BP	GO:0002520	immune system development	79/114	6.4E-04	2.5E-03
Drosophila_melanogaster	BP	GO:0048534	hematopoietic or lymphoid organ development	79/114	6.4E-04	2.5E-03
Drosophila_melanogaster	BP	GO:0003381	epithelial cell morphogenesis involved in gastrulation	12/12	6.4E-04	2.5E-03
Drosophila_melanogaster	BP	GO:0003384	apical constriction involved in gastrulation	12/12	6.4E-04	2.5E-03
Drosophila_melanogaster	BP	GO:0019433	triglyceride catabolic process	12/12	6.4E-04	2.5E-03
Drosophila_melanogaster	BP	GO:0031290	retinal ganglion cell axon guidance	12/12	6.4E-04	2.5E-03
Drosophila_melanogaster	BP	GO:0071248	cellular response to metal ion	12/12	6.4E-04	2.5E-03
Drosophila_melanogaster	BP	GO:0051403	stress-activated MAPK cascade	54/74	6.4E-04	2.5E-03
Drosophila_melanogaster	BP	GO:1990778	protein localization to cell periphery	45/60	6.8E-04	2.7E-03
Drosophila_melanogaster	BP	GO:0006874	cellular calcium ion homeostasis	40/52	6.8E-04	2.7E-03
Drosophila_melanogaster	BP	GO:0035050	embryonic heart tube development	21/24	6.9E-04	2.7E-03
Drosophila_melanogaster	BP	GO:0046928	regulation of neurotransmitter secretion	21/24	6.9E-04	2.7E-03
Drosophila_melanogaster	BP	GO:0051588	regulation of neurotransmitter transport	21/24	6.9E-04	2.7E-03
Drosophila_melanogaster	BP	GO:0070983	dendrite guidance	21/24	6.9E-04	2.7E-03
Drosophila_melanogaster	BP	GO:0007349	cellularization	72/103	7.1E-04	2.7E-03
Drosophila_melanogaster	BP	GO:0030097	hemopoiesis	72/103	7.1E-04	2.7E-03
Drosophila_melanogaster	BP	GO:0051648	vesicle localization	72/103	7.1E-04	2.7E-03
Drosophila_melanogaster	BP	GO:0009948	anterior/posterior axis specification	88/129	7.1E-04	2.7E-03
Drosophila_melanogaster	BP	GO:0019538	protein metabolic process	1390/2460	7.3E-04	2.8E-03
Drosophila_melanogaster	BP	GO:0045572	positive regulation of imaginal disc growth	15/16	7.5E-04	2.9E-03
Drosophila_melanogaster	BP	GO:0046580	negative regulation of Ras protein signal transduction	15/16	7.5E-04	2.9E-03
Drosophila_melanogaster	BP	GO:0048100	wing disc anterior/posterior pattern formation	15/16	7.5E-04	2.9E-03
Drosophila_melanogaster	BP	GO:0048634	regulation of muscle organ development	15/16	7.5E-04	2.9E-03
Drosophila_melanogaster	BP	GO:0048846	axon extension involved in axon guidance	15/16	7.5E-04	2.9E-03
Drosophila_melanogaster	BP	GO:1902284	neuron projection extension involved in neuron projection guidance	15/16	7.5E-04	2.9E-03
Drosophila_melanogaster	BP	GO:0007614	short-term memory	23/27	7.6E-04	2.9E-03
Drosophila_melanogaster	BP	GO:0046667	compound eye retinal cell programmed cell death	23/27	7.6E-04	2.9E-03
Drosophila_melanogaster	BP	GO:0090630	activation of GTPase activity	23/27	7.6E-04	2.9E-03
Drosophila_melanogaster	BP	GO:1903688	positive regulation of border follicle cell migration	28/34	7.9E-04	3.0E-03
Drosophila_melanogaster	BP	GO:1902667	regulation of axon guidance	25/30	7.9E-04	3.0E-03
Drosophila_melanogaster	BP	GO:0031331	positive regulation of cellular catabolic process	70/100	8.3E-04	3.2E-03
Drosophila_melanogaster	BP	GO:0055001	muscle cell development	47/63	8.5E-04	3.2E-03
Drosophila_melanogaster	BP	GO:0007443	Malpighian tubule morphogenesis	35/45	8.8E-04	3.3E-03
Drosophila_melanogaster	BP	GO:0010160	formation of animal organ boundary	35/45	8.8E-04	3.3E-03
Drosophila_melanogaster	BP	GO:0014016	neuroblast differentiation	35/45	8.8E-04	3.3E-03
Drosophila_melanogaster	BP	GO:0061333	renal tubule morphogenesis	35/45	8.8E-04	3.3E-03
Drosophila_melanogaster	BP	GO:0046843	dorsal appendage formation	41/54	8.8E-04	3.3E-03
Drosophila_melanogaster	BP	GO:0055074	calcium ion homeostasis	41/54	8.8E-04	3.3E-03
Drosophila_melanogaster	BP	GO:0050801	ion homeostasis	99/148	8.9E-04	3.4E-03
Drosophila_melanogaster	BP	GO:0006875	cellular metal ion homeostasis	60/84	9.1E-04	3.4E-03
Drosophila_melanogaster	BP	GO:0007591	molting cycle, chitin-based cuticle	60/84	9.1E-04	3.4E-03
Drosophila_melanogaster	BP	GO:0042303	molting cycle	60/84	9.1E-04	3.4E-03
Drosophila_melanogaster	BP	GO:0006914	autophagy	119/181	9.2E-04	3.4E-03
Drosophila_melanogaster	BP	GO:0061919	process utilizing autophagic mechanism	119/181	9.2E-04	3.4E-03
Drosophila_melanogaster	BP	GO:0048285	organelle fission	206/330	9.6E-04	3.6E-03
Drosophila_melanogaster	BP	GO:0001894	tissue homeostasis	44/59	9.8E-04	3.7E-03
Drosophila_melanogaster	BP	GO:0010942	positive regulation of cell death	68/97	9.9E-04	3.7E-03
Drosophila_melanogaster	BP	GO:0006865	amino acid transport	39/51	1.0E-03	3.8E-03
Drosophila_melanogaster	BP	GO:0035019	somatic stem cell population maintenance	18/20	1.0E-03	3.8E-03
Drosophila_melanogaster	BP	GO:0046503	glycerolipid catabolic process	18/20	1.0E-03	3.8E-03
Drosophila_melanogaster	BP	GO:0048260	positive regulation of receptor-mediated endocytosis	18/20	1.0E-03	3.8E-03
Drosophila_melanogaster	BP	GO:0007367	segment polarity determination	31/39	1.1E-03	3.9E-03
Drosophila_melanogaster	BP	GO:0097479	synaptic vesicle localization	61/86	1.1E-03	3.9E-03
Drosophila_melanogaster	BP	GO:1903429	regulation of cell maturation	31/39	1.1E-03	3.9E-03
Drosophila_melanogaster	BP	GO:0019725	cellular homeostasis	142/221	1.1E-03	4.0E-03
Drosophila_melanogaster	BP	GO:0043062	extracellular structure organization	54/75	1.1E-03	4.0E-03
Drosophila_melanogaster	BP	GO:0050954	sensory perception of mechanical stimulus	54/75	1.1E-03	4.0E-03
Drosophila_melanogaster	BP	GO:0016482	cytosolic transport	42/56	1.1E-03	4.2E-03
Drosophila_melanogaster	BP	GO:0098771	inorganic ion homeostasis	94/140	1.1E-03	4.2E-03
Drosophila_melanogaster	BP	GO:0006641	triglyceride metabolic process	29/36	1.2E-03	4.2E-03
Drosophila_melanogaster	BP	GO:0033627	cell adhesion mediated by integrin	20/23	1.2E-03	4.3E-03
Drosophila_melanogaster	BP	GO:0046627	negative regulation of insulin receptor signaling pathway	20/23	1.2E-03	4.3E-03
Drosophila_melanogaster	BP	GO:1900077	negative regulation of cellular response to insulin stimulus	20/23	1.2E-03	4.3E-03
Drosophila_melanogaster	BP	GO:0030307	positive regulation of cell growth	37/48	1.2E-03	4.3E-03
Drosophila_melanogaster	BP	GO:0007193	adenylate cyclase-inhibiting G protein-coupled receptor signaling pathway	11/11	1.2E-03	4.4E-03
Drosophila_melanogaster	BP	GO:0008285	negative regulation of cell proliferation	62/88	1.2E-03	4.4E-03
Drosophila_melanogaster	BP	GO:0014013	regulation of gliogenesis	11/11	1.2E-03	4.4E-03
Drosophila_melanogaster	BP	GO:0055002	striated muscle cell development	46/62	1.2E-03	4.4E-03
Drosophila_melanogaster	BP	GO:0060251	regulation of glial cell proliferation	11/11	1.2E-03	4.4E-03
Drosophila_melanogaster	BP	GO:0090254	cell elongation involved in imaginal disc-derived wing morphogenesis	11/11	1.2E-03	4.4E-03
Drosophila_melanogaster	BP	GO:0097090	presynaptic membrane organization	11/11	1.2E-03	4.4E-03
Drosophila_melanogaster	BP	GO:0110118	negative regulation of compound eye photoreceptor cell differentiation	11/11	1.2E-03	4.4E-03
Drosophila_melanogaster	BP	GO:0010324	membrane invagination	22/26	1.3E-03	4.5E-03
Drosophila_melanogaster	BP	GO:0030516	regulation of axon extension	22/26	1.3E-03	4.5E-03
Drosophila_melanogaster	BP	GO:0046425	regulation of JAK-STAT cascade	22/26	1.3E-03	4.5E-03
Drosophila_melanogaster	BP	GO:0061387	regulation of extent of cell growth	22/26	1.3E-03	4.5E-03
Drosophila_melanogaster	BP	GO:0099024	plasma membrane invagination	22/26	1.3E-03	4.5E-03
Drosophila_melanogaster	BP	GO:1904892	regulation of STAT cascade	22/26	1.3E-03	4.5E-03
Drosophila_melanogaster	BP	GO:0032504	multicellular organism reproduction	732/1268	1.3E-03	4.5E-03
Drosophila_melanogaster	BP	GO:0050920	regulation of chemotaxis	27/33	1.3E-03	4.5E-03
Drosophila_melanogaster	BP	GO:0008363	larval chitin-based cuticle development	24/29	1.3E-03	4.6E-03
Drosophila_melanogaster	BP	GO:0009187	cyclic nucleotide metabolic process	24/29	1.3E-03	4.6E-03
Drosophila_melanogaster	BP	GO:0036335	intestinal stem cell homeostasis	24/29	1.3E-03	4.6E-03
Drosophila_melanogaster	BP	GO:0046716	muscle cell cellular homeostasis	24/29	1.3E-03	4.6E-03
Drosophila_melanogaster	BP	GO:0016201	synaptic target inhibition	14/15	1.3E-03	4.8E-03
Drosophila_melanogaster	BP	GO:0040013	negative regulation of locomotion	14/15	1.3E-03	4.8E-03
Drosophila_melanogaster	BP	GO:0045467	R7 cell development	14/15	1.3E-03	4.8E-03
Drosophila_melanogaster	BP	GO:0052652	cyclic purine nucleotide metabolic process	14/15	1.3E-03	4.8E-03
Drosophila_melanogaster	BP	GO:0030431	sleep	50/69	1.5E-03	5.3E-03
Drosophila_melanogaster	BP	GO:0030155	regulation of cell adhesion	38/50	1.5E-03	5.3E-03
Drosophila_melanogaster	BP	GO:0006950	response to stress	700/1212	1.5E-03	5.4E-03
Drosophila_melanogaster	BP	GO:0043066	negative regulation of apoptotic process	68/98	1.5E-03	5.4E-03
Drosophila_melanogaster	BP	GO:0018193	peptidyl-amino acid modification	229/372	1.5E-03	5.4E-03
Drosophila_melanogaster	BP	GO:0055080	cation homeostasis	94/141	1.6E-03	5.7E-03
Drosophila_melanogaster	BP	GO:0070588	calcium ion transmembrane transport	30/38	1.6E-03	5.7E-03
Drosophila_melanogaster	BP	GO:0040029	regulation of gene expression, epigenetic	124/192	1.7E-03	6.0E-03
Drosophila_melanogaster	BP	GO:0006486	protein glycosylation	69/100	1.7E-03	6.0E-03
Drosophila_melanogaster	BP	GO:0043413	macromolecule glycosylation	69/100	1.7E-03	6.0E-03
Drosophila_melanogaster	BP	GO:0051650	establishment of vesicle localization	69/100	1.7E-03	6.0E-03
Drosophila_melanogaster	BP	GO:0000578	embryonic axis specification	82/121	1.7E-03	6.1E-03
Drosophila_melanogaster	BP	GO:0046579	positive regulation of Ras protein signal transduction	35/46	1.8E-03	6.2E-03
Drosophila_melanogaster	BP	GO:0051057	positive regulation of small GTPase mediated signal transduction	35/46	1.8E-03	6.2E-03
Drosophila_melanogaster	BP	GO:0008354	germ cell migration	36/47	1.8E-03	6.2E-03
Drosophila_melanogaster	BP	GO:0048284	organelle fusion	48/66	1.8E-03	6.2E-03
Drosophila_melanogaster	BP	GO:0007379	segment specification	28/35	1.8E-03	6.3E-03
Drosophila_melanogaster	BP	GO:0015696	ammonium transport	17/19	1.8E-03	6.3E-03
Drosophila_melanogaster	BP	GO:0030048	actin filament-based movement	28/35	1.8E-03	6.3E-03
Drosophila_melanogaster	BP	GO:0035126	post-embryonic genitalia morphogenesis	17/19	1.8E-03	6.3E-03
Drosophila_melanogaster	BP	GO:0043277	apoptotic cell clearance	17/19	1.8E-03	6.3E-03
Drosophila_melanogaster	BP	GO:0045167	asymmetric protein localization involved in cell fate determination	17/19	1.8E-03	6.3E-03
Drosophila_melanogaster	BP	GO:0048805	imaginal disc-derived genitalia morphogenesis	17/19	1.8E-03	6.3E-03
Drosophila_melanogaster	BP	GO:0043900	regulation of multi-organism process	115/177	1.8E-03	6.4E-03
Drosophila_melanogaster	BP	GO:0001505	regulation of neurotransmitter levels	92/138	1.9E-03	6.6E-03
Drosophila_melanogaster	BP	GO:0032446	protein modification by small protein conjugation	144/226	1.9E-03	6.6E-03
Drosophila_melanogaster	BP	GO:0046677	response to antibiotic	62/89	1.9E-03	6.6E-03
Drosophila_melanogaster	BP	GO:0007483	genital disc morphogenesis	19/22	2.0E-03	6.8E-03
Drosophila_melanogaster	BP	GO:0007526	larval somatic muscle development	25/31	2.0E-03	6.8E-03
Drosophila_melanogaster	BP	GO:0008293	torso signaling pathway	25/31	2.0E-03	6.8E-03
Drosophila_melanogaster	BP	GO:0045792	negative regulation of cell size	19/22	2.0E-03	6.8E-03
Drosophila_melanogaster	BP	GO:0048489	synaptic vesicle transport	59/84	2.0E-03	6.8E-03
Drosophila_melanogaster	BP	GO:0097480	establishment of synaptic vesicle localization	59/84	2.0E-03	6.8E-03
Drosophila_melanogaster	BP	GO:0007259	JAK-STAT cascade	26/32	2.0E-03	6.9E-03
Drosophila_melanogaster	BP	GO:0008543	fibroblast growth factor receptor signaling pathway	26/32	2.0E-03	6.9E-03
Drosophila_melanogaster	BP	GO:0016325	oocyte microtubule cytoskeleton organization	26/32	2.0E-03	6.9E-03
Drosophila_melanogaster	BP	GO:0032147	activation of protein kinase activity	26/32	2.0E-03	6.9E-03
Drosophila_melanogaster	BP	GO:0044344	cellular response to fibroblast growth factor stimulus	26/32	2.0E-03	6.9E-03
Drosophila_melanogaster	BP	GO:0048872	homeostasis of number of cells	26/32	2.0E-03	6.9E-03
Drosophila_melanogaster	BP	GO:0071774	response to fibroblast growth factor	26/32	2.0E-03	6.9E-03
Drosophila_melanogaster	BP	GO:0097696	STAT cascade	26/32	2.0E-03	6.9E-03
Drosophila_melanogaster	BP	GO:0035051	cardiocyte differentiation	23/28	2.1E-03	6.9E-03
Drosophila_melanogaster	BP	GO:0046834	lipid phosphorylation	23/28	2.1E-03	6.9E-03
Drosophila_melanogaster	BP	GO:0071902	positive regulation of protein serine/threonine kinase activity	23/28	2.1E-03	6.9E-03
Drosophila_melanogaster	BP	GO:0098661	inorganic anion transmembrane transport	23/28	2.1E-03	6.9E-03
Drosophila_melanogaster	BP	GO:0001737	establishment of imaginal disc-derived wing hair orientation	21/25	2.1E-03	6.9E-03
Drosophila_melanogaster	BP	GO:1900073	regulation of neuromuscular synaptic transmission	21/25	2.1E-03	6.9E-03
Drosophila_melanogaster	BP	GO:2000241	regulation of reproductive process	79/117	2.1E-03	7.0E-03
Drosophila_melanogaster	BP	GO:0007143	female meiotic nuclear division	52/73	2.1E-03	7.1E-03
Drosophila_melanogaster	BP	GO:0007635	chemosensory behavior	64/92	2.2E-03	7.3E-03
Drosophila_melanogaster	BP	GO:0051235	maintenance of location	76/112	2.2E-03	7.4E-03
Drosophila_melanogaster	BP	GO:0008258	head involution	31/40	2.2E-03	7.5E-03
Drosophila_melanogaster	BP	GO:0034332	adherens junction organization	31/40	2.2E-03	7.5E-03
Drosophila_melanogaster	BP	GO:0035148	tube formation	31/40	2.2E-03	7.5E-03
Drosophila_melanogaster	BP	GO:1901654	response to ketone	37/49	2.2E-03	7.5E-03
Drosophila_melanogaster	BP	GO:0009611	response to wounding	85/127	2.3E-03	7.6E-03
Drosophila_melanogaster	BP	GO:0034330	cell junction organization	60/86	2.3E-03	7.6E-03
Drosophila_melanogaster	BP	GO:0007351	tripartite regional subdivision	80/119	2.3E-03	7.6E-03
Drosophila_melanogaster	BP	GO:0008595	anterior/posterior axis specification, embryo	80/119	2.3E-03	7.6E-03
Drosophila_melanogaster	BP	GO:0010564	regulation of cell cycle process	114/176	2.3E-03	7.7E-03
Drosophila_melanogaster	BP	GO:0009994	oocyte differentiation	104/159	2.3E-03	7.7E-03
Drosophila_melanogaster	BP	GO:0001508	action potential	10/10	2.4E-03	7.8E-03
Drosophila_melanogaster	BP	GO:0015844	monoamine transport	10/10	2.4E-03	7.8E-03
Drosophila_melanogaster	BP	GO:0035225	determination of genital disc primordium	10/10	2.4E-03	7.8E-03
Drosophila_melanogaster	BP	GO:0045003	double-strand break repair via synthesis-dependent strand annealing	10/10	2.4E-03	7.8E-03
Drosophila_melanogaster	BP	GO:0045501	regulation of sevenless signaling pathway	10/10	2.4E-03	7.8E-03
Drosophila_melanogaster	BP	GO:0051567	histone H3-K9 methylation	10/10	2.4E-03	7.8E-03
Drosophila_melanogaster	BP	GO:0015698	inorganic anion transport	40/54	2.4E-03	7.8E-03
Drosophila_melanogaster	BP	GO:2000243	positive regulation of reproductive process	40/54	2.4E-03	7.8E-03
Drosophila_melanogaster	BP	GO:0000278	mitotic cell cycle	297/494	2.4E-03	7.9E-03
Drosophila_melanogaster	BP	GO:0007464	R3/R4 cell fate commitment	13/14	2.4E-03	7.9E-03
Drosophila_melanogaster	BP	GO:0019226	transmission of nerve impulse	13/14	2.4E-03	7.9E-03
Drosophila_melanogaster	BP	GO:0030720	oocyte localization involved in germarium-derived egg chamber formation	13/14	2.4E-03	7.9E-03
Drosophila_melanogaster	BP	GO:0035216	haltere disc development	13/14	2.4E-03	7.9E-03
Drosophila_melanogaster	BP	GO:0035637	multicellular organismal signaling	13/14	2.4E-03	7.9E-03
Drosophila_melanogaster	BP	GO:0046068	cGMP metabolic process	13/14	2.4E-03	7.9E-03
Drosophila_melanogaster	BP	GO:0051271	negative regulation of cellular component movement	13/14	2.4E-03	7.9E-03
Drosophila_melanogaster	BP	GO:0007422	peripheral nervous system development	43/59	2.5E-03	8.2E-03
Drosophila_melanogaster	BP	GO:0046328	regulation of JNK cascade	43/59	2.5E-03	8.2E-03
Drosophila_melanogaster	BP	GO:0070085	glycosylation	69/101	2.6E-03	8.4E-03
Drosophila_melanogaster	BP	GO:0031330	negative regulation of cellular catabolic process	34/45	2.6E-03	8.5E-03
Drosophila_melanogaster	BP	GO:1902905	positive regulation of supramolecular fiber organization	38/51	2.8E-03	9.0E-03
Drosophila_melanogaster	BP	GO:0030003	cellular cation homeostasis	75/111	2.9E-03	9.4E-03
Drosophila_melanogaster	BP	GO:0051495	positive regulation of cytoskeleton organization	41/56	2.9E-03	9.4E-03
Drosophila_melanogaster	BP	GO:0110053	regulation of actin filament organization	51/72	2.9E-03	9.4E-03
Drosophila_melanogaster	BP	GO:0042326	negative regulation of phosphorylation	48/67	3.0E-03	9.5E-03
Drosophila_melanogaster	BP	GO:0014706	striated muscle tissue development	24/30	3.1E-03	1.0E-02
Drosophila_melanogaster	BP	GO:0042337	cuticle development involved in chitin-based cuticle molting cycle	24/30	3.1E-03	1.0E-02
Drosophila_melanogaster	BP	GO:0090288	negative regulation of cellular response to growth factor stimulus	24/30	3.1E-03	1.0E-02
Drosophila_melanogaster	BP	GO:0007271	synaptic transmission, cholinergic	16/18	3.2E-03	1.0E-02
Drosophila_melanogaster	BP	GO:0007479	leg disc proximal/distal pattern formation	16/18	3.2E-03	1.0E-02
Drosophila_melanogaster	BP	GO:0007568	aging	110/170	3.2E-03	1.0E-02
Drosophila_melanogaster	BP	GO:0010977	negative regulation of neuron projection development	16/18	3.2E-03	1.0E-02
Drosophila_melanogaster	BP	GO:0030201	heparan sulfate proteoglycan metabolic process	16/18	3.2E-03	1.0E-02
Drosophila_melanogaster	BP	GO:0035146	tube fusion	16/18	3.2E-03	1.0E-02
Drosophila_melanogaster	BP	GO:0035147	branch fusion, open tracheal system	16/18	3.2E-03	1.0E-02
Drosophila_melanogaster	BP	GO:0072375	medium-term memory	16/18	3.2E-03	1.0E-02
Drosophila_melanogaster	BP	GO:0006873	cellular ion homeostasis	76/113	3.2E-03	1.0E-02
Drosophila_melanogaster	BP	GO:0051294	establishment of spindle orientation	22/27	3.3E-03	1.0E-02
Drosophila_melanogaster	BP	GO:0071559	response to transforming growth factor beta	22/27	3.3E-03	1.0E-02
Drosophila_melanogaster	BP	GO:0071560	cellular response to transforming growth factor beta stimulus	22/27	3.3E-03	1.0E-02
Drosophila_melanogaster	BP	GO:0090100	positive regulation of transmembrane receptor protein serine/threonine kinase signaling pathway	22/27	3.3E-03	1.0E-02
Drosophila_melanogaster	BP	GO:0007365	periodic partitioning	36/48	3.3E-03	1.0E-02
Drosophila_melanogaster	BP	GO:0007390	germ-band shortening	18/21	3.4E-03	1.1E-02
Drosophila_melanogaster	BP	GO:0008407	chaeta morphogenesis	30/39	3.4E-03	1.1E-02
Drosophila_melanogaster	BP	GO:0031644	regulation of neurological system process	18/21	3.4E-03	1.1E-02
Drosophila_melanogaster	BP	GO:0045676	regulation of R7 cell differentiation	18/21	3.4E-03	1.1E-02
Drosophila_melanogaster	BP	GO:0046528	imaginal disc fusion	18/21	3.4E-03	1.1E-02
Drosophila_melanogaster	BP	GO:0046529	imaginal disc fusion, thorax closure	18/21	3.4E-03	1.1E-02
Drosophila_melanogaster	BP	GO:0046839	phospholipid dephosphorylation	18/21	3.4E-03	1.1E-02
Drosophila_melanogaster	BP	GO:0048865	stem cell fate commitment	30/39	3.4E-03	1.1E-02
Drosophila_melanogaster	BP	GO:0090090	negative regulation of canonical Wnt signaling pathway	30/39	3.4E-03	1.1E-02
Drosophila_melanogaster	BP	GO:0000280	nuclear division	193/313	3.4E-03	1.1E-02
Drosophila_melanogaster	BP	GO:0006887	exocytosis	68/100	3.4E-03	1.1E-02
Drosophila_melanogaster	BP	GO:1903047	mitotic cell cycle process	212/347	3.8E-03	1.2E-02
Drosophila_melanogaster	BP	GO:0016579	protein deubiquitination	33/44	3.8E-03	1.2E-02
Drosophila_melanogaster	BP	GO:0030178	negative regulation of Wnt signaling pathway	33/44	3.8E-03	1.2E-02
Drosophila_melanogaster	BP	GO:0045214	sarcomere organization	28/36	3.9E-03	1.2E-02
Drosophila_melanogaster	BP	GO:0045475	locomotor rhythm	50/71	4.0E-03	1.2E-02
Drosophila_melanogaster	BP	GO:0090087	regulation of peptide transport	50/71	4.0E-03	1.2E-02
Drosophila_melanogaster	BP	GO:0043902	positive regulation of multi-organism process	71/105	4.2E-03	1.3E-02
Drosophila_melanogaster	BP	GO:0007412	axon target recognition	12/13	4.3E-03	1.3E-02
Drosophila_melanogaster	BP	GO:0007482	haltere development	12/13	4.3E-03	1.3E-02
Drosophila_melanogaster	BP	GO:0035153	epithelial cell type specification, open tracheal system	12/13	4.3E-03	1.3E-02
Drosophila_melanogaster	BP	GO:0035309	wing and notum subfield formation	12/13	4.3E-03	1.3E-02
Drosophila_melanogaster	BP	GO:0043113	receptor clustering	12/13	4.3E-03	1.3E-02
Drosophila_melanogaster	BP	GO:0046856	phosphatidylinositol dephosphorylation	12/13	4.3E-03	1.3E-02
Drosophila_melanogaster	BP	GO:0060401	cytosolic calcium ion transport	12/13	4.3E-03	1.3E-02
Drosophila_melanogaster	BP	GO:0048599	oocyte development	90/137	4.3E-03	1.3E-02
Drosophila_melanogaster	BP	GO:0051494	negative regulation of cytoskeleton organization	26/33	4.4E-03	1.3E-02
Drosophila_melanogaster	BP	GO:0042048	olfactory behavior	51/73	4.6E-03	1.4E-02
Drosophila_melanogaster	BP	GO:0007306	eggshell chorion assembly	59/86	4.7E-03	1.4E-02
Drosophila_melanogaster	BP	GO:0000226	microtubule cytoskeleton organization	213/350	4.7E-03	1.4E-02
Drosophila_melanogaster	BP	GO:0009895	negative regulation of catabolic process	35/47	4.8E-03	1.5E-02
Drosophila_melanogaster	BP	GO:0035075	response to ecdysone	35/47	4.8E-03	1.5E-02
Drosophila_melanogaster	BP	GO:0036314	response to sterol	35/47	4.8E-03	1.5E-02
Drosophila_melanogaster	BP	GO:0048102	autophagic cell death	23/29	4.9E-03	1.5E-02
Drosophila_melanogaster	BP	GO:0048520	positive regulation of behavior	23/29	4.9E-03	1.5E-02
Drosophila_melanogaster	BP	GO:0007308	oocyte construction	82/124	4.9E-03	1.5E-02
Drosophila_melanogaster	BP	GO:0007291	sperm individualization	38/52	4.9E-03	1.5E-02
Drosophila_melanogaster	BP	GO:0010563	negative regulation of phosphorus metabolic process	56/81	5.0E-03	1.5E-02
Drosophila_melanogaster	BP	GO:0032386	regulation of intracellular transport	45/63	5.0E-03	1.5E-02
Drosophila_melanogaster	BP	GO:0032872	regulation of stress-activated MAPK cascade	45/63	5.0E-03	1.5E-02
Drosophila_melanogaster	BP	GO:0045936	negative regulation of phosphate metabolic process	56/81	5.0E-03	1.5E-02
Drosophila_melanogaster	BP	GO:0070302	regulation of stress-activated protein kinase signaling cascade	45/63	5.0E-03	1.5E-02
Drosophila_melanogaster	BP	GO:0070507	regulation of microtubule cytoskeleton organization	41/57	5.0E-03	1.5E-02
Drosophila_melanogaster	BP	GO:0007469	antennal development	21/26	5.2E-03	1.6E-02
Drosophila_melanogaster	BP	GO:0043405	regulation of MAP kinase activity	21/26	5.2E-03	1.6E-02
Drosophila_melanogaster	BP	GO:0048070	regulation of developmental pigmentation	21/26	5.2E-03	1.6E-02
Drosophila_melanogaster	BP	GO:0072583	clathrin-dependent endocytosis	21/26	5.2E-03	1.6E-02
Drosophila_melanogaster	BP	GO:0045471	response to ethanol	53/76	5.3E-03	1.6E-02
Drosophila_melanogaster	BP	GO:0007392	initiation of dorsal closure	14/16	5.5E-03	1.6E-02
Drosophila_melanogaster	BP	GO:0014041	regulation of neuron maturation	14/16	5.5E-03	1.6E-02
Drosophila_melanogaster	BP	GO:0016233	telomere capping	14/16	5.5E-03	1.6E-02
Drosophila_melanogaster	BP	GO:0019934	cGMP-mediated signaling	14/16	5.5E-03	1.6E-02
Drosophila_melanogaster	BP	GO:0072348	sulfur compound transport	19/23	5.5E-03	1.6E-02
Drosophila_melanogaster	BP	GO:0098693	regulation of synaptic vesicle cycle	14/16	5.5E-03	1.6E-02
Drosophila_melanogaster	BP	GO:1902476	chloride transmembrane transport	14/16	5.5E-03	1.6E-02
Drosophila_melanogaster	BP	GO:1904799	regulation of neuron remodeling	14/16	5.5E-03	1.6E-02
Drosophila_melanogaster	BP	GO:0007162	negative regulation of cell adhesion	15/17	5.6E-03	1.6E-02
Drosophila_melanogaster	BP	GO:0015012	heparan sulfate proteoglycan biosynthetic process	15/17	5.6E-03	1.6E-02
Drosophila_melanogaster	BP	GO:0034976	response to endoplasmic reticulum stress	57/83	5.6E-03	1.6E-02
Drosophila_melanogaster	BP	GO:0010454	negative regulation of cell fate commitment	17/20	5.7E-03	1.7E-02
Drosophila_melanogaster	BP	GO:0014019	neuroblast development	17/20	5.7E-03	1.7E-02
Drosophila_melanogaster	BP	GO:0016339	calcium-dependent cell-cell adhesion via plasma membrane cell adhesion molecules	17/20	5.7E-03	1.7E-02
Drosophila_melanogaster	BP	GO:0030308	negative regulation of cell growth	17/20	5.7E-03	1.7E-02
Drosophila_melanogaster	BP	GO:0001933	negative regulation of protein phosphorylation	46/65	5.7E-03	1.7E-02
Drosophila_melanogaster	BP	GO:0071695	anatomical structure maturation	46/65	5.7E-03	1.7E-02
Drosophila_melanogaster	BP	GO:0010259	multicellular organism aging	106/165	5.8E-03	1.7E-02
Drosophila_melanogaster	BP	GO:0051293	establishment of spindle localization	27/35	5.9E-03	1.7E-02
Drosophila_melanogaster	BP	GO:0051653	spindle localization	27/35	5.9E-03	1.7E-02
Drosophila_melanogaster	BP	GO:0061025	membrane fusion	39/54	5.9E-03	1.7E-02
Drosophila_melanogaster	BP	GO:0030198	extracellular matrix organization	42/59	5.9E-03	1.7E-02
Drosophila_melanogaster	BP	GO:0022416	chaeta development	54/78	6.0E-03	1.7E-02
Drosophila_melanogaster	BP	GO:0045132	meiotic chromosome segregation	54/78	6.0E-03	1.7E-02
Drosophila_melanogaster	BP	GO:0060968	regulation of gene silencing	58/85	6.2E-03	1.8E-02
Drosophila_melanogaster	BP	GO:0006643	membrane lipid metabolic process	67/100	6.5E-03	1.9E-02
Drosophila_melanogaster	BP	GO:0003007	heart morphogenesis	30/40	6.5E-03	1.9E-02
Drosophila_melanogaster	BP	GO:0032008	positive regulation of TOR signaling	30/40	6.5E-03	1.9E-02
Drosophila_melanogaster	BP	GO:0007059	chromosome segregation	126/200	6.6E-03	1.9E-02
Drosophila_melanogaster	BP	GO:0051052	regulation of DNA metabolic process	55/80	6.7E-03	1.9E-02
Drosophila_melanogaster	BP	GO:0031669	cellular response to nutrient levels	59/87	6.9E-03	2.0E-02
Drosophila_melanogaster	BP	GO:0099172	presynapse organization	33/45	7.0E-03	2.0E-02
Drosophila_melanogaster	BP	GO:1903827	regulation of cellular protein localization	40/56	7.0E-03	2.0E-02
Drosophila_melanogaster	BP	GO:0016333	morphogenesis of follicular epithelium	37/51	7.0E-03	2.0E-02
Drosophila_melanogaster	BP	GO:0072657	protein localization to membrane	89/137	7.4E-03	2.1E-02
Drosophila_melanogaster	BP	GO:0006821	chloride transport	22/28	7.5E-03	2.1E-02
Drosophila_melanogaster	BP	GO:0035071	salivary gland cell autophagic cell death	22/28	7.5E-03	2.1E-02
Drosophila_melanogaster	BP	GO:0040018	positive regulation of multicellular organism growth	22/28	7.5E-03	2.1E-02
Drosophila_melanogaster	BP	GO:1904263	positive regulation of TORC1 signaling	22/28	7.5E-03	2.1E-02
Drosophila_melanogaster	BP	GO:0007189	adenylate cyclase-activating G protein-coupled receptor signaling pathway	28/37	7.6E-03	2.2E-02
Drosophila_melanogaster	BP	GO:0006513	protein monoubiquitination	11/12	7.7E-03	2.2E-02
Drosophila_melanogaster	BP	GO:0007200	phospholipase C-activating G protein-coupled receptor signaling pathway	11/12	7.7E-03	2.2E-02
Drosophila_melanogaster	BP	GO:0007293	germarium-derived egg chamber formation	65/97	7.7E-03	2.2E-02
Drosophila_melanogaster	BP	GO:0007414	axonal defasciculation	11/12	7.7E-03	2.2E-02
Drosophila_melanogaster	BP	GO:0031400	negative regulation of protein modification process	61/90	7.7E-03	2.2E-02
Drosophila_melanogaster	BP	GO:0031668	cellular response to extracellular stimulus	60/89	7.7E-03	2.2E-02
Drosophila_melanogaster	BP	GO:0032231	regulation of actin filament bundle assembly	11/12	7.7E-03	2.2E-02
Drosophila_melanogaster	BP	GO:0034446	substrate adhesion-dependent cell spreading	11/12	7.7E-03	2.2E-02
Drosophila_melanogaster	BP	GO:0035160	maintenance of epithelial integrity, open tracheal system	11/12	7.7E-03	2.2E-02
Drosophila_melanogaster	BP	GO:0045175	basal protein localization	11/12	7.7E-03	2.2E-02
Drosophila_melanogaster	BP	GO:0050994	regulation of lipid catabolic process	11/12	7.7E-03	2.2E-02
Drosophila_melanogaster	BP	GO:0072089	stem cell proliferation	75/114	8.2E-03	2.3E-02
Drosophila_melanogaster	BP	GO:0042551	neuron maturation	41/58	8.2E-03	2.3E-02
Drosophila_melanogaster	BP	GO:0046660	female sex differentiation	20/25	8.2E-03	2.3E-02
Drosophila_melanogaster	BP	GO:0050772	positive regulation of axonogenesis	20/25	8.2E-03	2.3E-02
Drosophila_melanogaster	BP	GO:0051668	localization within membrane	20/25	8.2E-03	2.3E-02
Drosophila_melanogaster	BP	GO:0099173	postsynapse organization	20/25	8.2E-03	2.3E-02
Drosophila_melanogaster	BP	GO:0000768	syncytium formation by plasma membrane fusion	38/53	8.3E-03	2.3E-02
Drosophila_melanogaster	BP	GO:0006949	syncytium formation	38/53	8.3E-03	2.3E-02
Drosophila_melanogaster	BP	GO:0007520	myoblast fusion	38/53	8.3E-03	2.3E-02
Drosophila_melanogaster	BP	GO:0140253	cell-cell fusion	38/53	8.3E-03	2.3E-02
Drosophila_melanogaster	BP	GO:0007498	mesoderm development	66/99	8.4E-03	2.3E-02
Drosophila_melanogaster	BP	GO:0072659	protein localization to plasma membrane	35/48	8.4E-03	2.3E-02
Drosophila_melanogaster	BP	GO:1905952	regulation of lipid localization	35/48	8.4E-03	2.3E-02
Drosophila_melanogaster	BP	GO:0031345	negative regulation of cell projection organization	18/22	8.9E-03	2.5E-02
Drosophila_melanogaster	BP	GO:0110110	positive regulation of animal organ morphogenesis	18/22	8.9E-03	2.5E-02
Drosophila_melanogaster	BP	GO:0008340	determination of adult lifespan	103/162	8.9E-03	2.5E-02
Drosophila_melanogaster	BP	GO:0007346	regulation of mitotic cell cycle	116/184	9.1E-03	2.5E-02
Drosophila_melanogaster	BP	GO:0008358	maternal determination of anterior/posterior axis, embryo	58/86	9.1E-03	2.5E-02
Drosophila_melanogaster	BP	GO:0042060	wound healing	63/94	9.2E-03	2.5E-02
Drosophila_melanogaster	BP	GO:0002921	negative regulation of humoral immune response	13/15	9.3E-03	2.6E-02
Drosophila_melanogaster	BP	GO:0007522	visceral muscle development	13/15	9.3E-03	2.6E-02
Drosophila_melanogaster	BP	GO:0008069	dorsal/ventral axis specification, ovarian follicular epithelium	13/15	9.3E-03	2.6E-02
Drosophila_melanogaster	BP	GO:0017158	regulation of calcium ion-dependent exocytosis	13/15	9.3E-03	2.6E-02
Drosophila_melanogaster	BP	GO:0031102	neuron projection regeneration	13/15	9.3E-03	2.6E-02
Drosophila_melanogaster	BP	GO:0031103	axon regeneration	13/15	9.3E-03	2.6E-02
Drosophila_melanogaster	BP	GO:0031114	regulation of microtubule depolymerization	13/15	9.3E-03	2.6E-02
Drosophila_melanogaster	BP	GO:0032387	negative regulation of intracellular transport	13/15	9.3E-03	2.6E-02
Drosophila_melanogaster	BP	GO:0048056	R3/R4 cell differentiation	13/15	9.3E-03	2.6E-02
Drosophila_melanogaster	BP	GO:1903305	regulation of regulated secretory pathway	13/15	9.3E-03	2.6E-02
Drosophila_melanogaster	BP	GO:1903431	positive regulation of cell maturation	13/15	9.3E-03	2.6E-02
Drosophila_melanogaster	BP	GO:0007475	apposition of dorsal and ventral imaginal disc-derived wing surfaces	16/19	9.4E-03	2.6E-02
Drosophila_melanogaster	BP	GO:0048137	spermatocyte division	16/19	9.4E-03	2.6E-02
Drosophila_melanogaster	BP	GO:0060359	response to ammonium ion	16/19	9.4E-03	2.6E-02
Drosophila_melanogaster	BP	GO:0034249	negative regulation of cellular amide metabolic process	43/61	9.5E-03	2.6E-02
Drosophila_melanogaster	BP	GO:0035010	encapsulation of foreign target	29/39	9.5E-03	2.6E-02
Drosophila_melanogaster	BP	GO:0090174	organelle membrane fusion	36/50	9.9E-03	2.7E-02
Drosophila_melanogaster	BP	GO:1903362	regulation of cellular protein catabolic process	36/50	9.9E-03	2.7E-02
Drosophila_melanogaster	BP	GO:0010508	positive regulation of autophagy	32/44	1.0E-02	2.7E-02
Drosophila_melanogaster	BP	GO:0007309	oocyte axis specification	79/121	1.0E-02	2.7E-02
Drosophila_melanogaster	BP	GO:0014017	neuroblast fate commitment	23/30	1.0E-02	2.8E-02
Drosophila_melanogaster	BP	GO:0015718	monocarboxylic acid transport	23/30	1.0E-02	2.8E-02
Drosophila_melanogaster	BP	GO:0031110	regulation of microtubule polymerization or depolymerization	23/30	1.0E-02	2.8E-02
Drosophila_melanogaster	BP	GO:0009267	cellular response to starvation	56/83	1.1E-02	2.9E-02
Drosophila_melanogaster	BP	GO:0032984	protein-containing complex disassembly	56/83	1.1E-02	2.9E-02
Drosophila_melanogaster	BP	GO:0006955	immune response	180/296	1.1E-02	3.0E-02
Drosophila_melanogaster	BP	GO:0045879	negative regulation of smoothened signaling pathway	27/36	1.1E-02	3.0E-02
Drosophila_melanogaster	BP	GO:0071900	regulation of protein serine/threonine kinase activity	40/57	1.1E-02	3.0E-02
Drosophila_melanogaster	BP	GO:0042176	regulation of protein catabolic process	48/70	1.1E-02	3.1E-02
Drosophila_melanogaster	BP	GO:0035162	embryonic hemopoiesis	21/27	1.2E-02	3.1E-02
Drosophila_melanogaster	BP	GO:1902904	negative regulation of supramolecular fiber organization	21/27	1.2E-02	3.1E-02
Drosophila_melanogaster	BP	GO:0001703	gastrulation with mouth forming first	30/41	1.2E-02	3.1E-02
Drosophila_melanogaster	BP	GO:0010004	gastrulation involving germ band extension	30/41	1.2E-02	3.1E-02
Drosophila_melanogaster	BP	GO:0035088	establishment or maintenance of apical/basal cell polarity	30/41	1.2E-02	3.1E-02
Drosophila_melanogaster	BP	GO:0051302	regulation of cell division	30/41	1.2E-02	3.1E-02
Drosophila_melanogaster	BP	GO:0061245	establishment or maintenance of bipolar cell polarity	30/41	1.2E-02	3.1E-02
Drosophila_melanogaster	BP	GO:0030239	myofibril assembly	34/47	1.2E-02	3.2E-02
Drosophila_melanogaster	BP	GO:1903050	regulation of proteolysis involved in cellular protein catabolic process	34/47	1.2E-02	3.2E-02
Drosophila_melanogaster	BP	GO:0010876	lipid localization	76/117	1.2E-02	3.2E-02
Drosophila_melanogaster	BP	GO:0070201	regulation of establishment of protein localization	45/65	1.2E-02	3.2E-02
Drosophila_melanogaster	BP	GO:0055088	lipid homeostasis	49/72	1.3E-02	3.4E-02
Drosophila_melanogaster	BP	GO:0009190	cyclic nucleotide biosynthetic process	19/24	1.3E-02	3.4E-02
Drosophila_melanogaster	BP	GO:0035168	larval lymph gland hemocyte differentiation	19/24	1.3E-02	3.4E-02
Drosophila_melanogaster	BP	GO:0043647	inositol phosphate metabolic process	19/24	1.3E-02	3.4E-02
Drosophila_melanogaster	BP	GO:0048015	phosphatidylinositol-mediated signaling	19/24	1.3E-02	3.4E-02
Drosophila_melanogaster	BP	GO:0048017	inositol lipid-mediated signaling	19/24	1.3E-02	3.4E-02
Drosophila_melanogaster	BP	GO:0090101	negative regulation of transmembrane receptor protein serine/threonine kinase signaling pathway	19/24	1.3E-02	3.4E-02
Drosophila_melanogaster	BP	GO:0098813	nuclear chromosome segregation	113/180	1.3E-02	3.4E-02
Drosophila_melanogaster	BP	GO:0071496	cellular response to external stimulus	63/95	1.3E-02	3.4E-02
Drosophila_melanogaster	BP	GO:0002683	negative regulation of immune system process	54/80	1.3E-02	3.4E-02
Drosophila_melanogaster	BP	GO:0000209	protein polyubiquitination	58/87	1.3E-02	3.4E-02
Drosophila_melanogaster	BP	GO:0009755	hormone-mediated signaling pathway	25/33	1.3E-02	3.5E-02
Drosophila_melanogaster	BP	GO:0048814	regulation of dendrite morphogenesis	25/33	1.3E-02	3.5E-02
Drosophila_melanogaster	BP	GO:0060537	muscle tissue development	25/33	1.3E-02	3.5E-02
Drosophila_melanogaster	BP	GO:0048149	behavioral response to ethanol	38/54	1.3E-02	3.5E-02
Drosophila_melanogaster	BP	GO:0055082	cellular chemical homeostasis	79/122	1.4E-02	3.5E-02
Drosophila_melanogaster	BP	GO:0007394	dorsal closure, elongation of leading edge cells	10/11	1.4E-02	3.6E-02
Drosophila_melanogaster	BP	GO:0007445	determination of imaginal disc primordium	10/11	1.4E-02	3.6E-02
Drosophila_melanogaster	BP	GO:0030859	polarized epithelial cell differentiation	10/11	1.4E-02	3.6E-02
Drosophila_melanogaster	BP	GO:0031111	negative regulation of microtubule polymerization or depolymerization	10/11	1.4E-02	3.6E-02
Drosophila_melanogaster	BP	GO:0043652	engulfment of apoptotic cell	10/11	1.4E-02	3.6E-02
Drosophila_melanogaster	BP	GO:0060026	convergent extension	10/11	1.4E-02	3.6E-02
Drosophila_melanogaster	BP	GO:0099054	presynapse assembly	10/11	1.4E-02	3.6E-02
Drosophila_melanogaster	BP	GO:0006342	chromatin silencing	74/114	1.4E-02	3.7E-02
Drosophila_melanogaster	BP	GO:0045814	negative regulation of gene expression, epigenetic	74/114	1.4E-02	3.7E-02
Drosophila_melanogaster	BP	GO:0006023	aminoglycan biosynthetic process	17/21	1.4E-02	3.7E-02
Drosophila_melanogaster	BP	GO:0009636	response to toxic substance	97/153	1.4E-02	3.7E-02
Drosophila_melanogaster	BP	GO:0009950	dorsal/ventral axis specification	51/75	1.4E-02	3.7E-02
Drosophila_melanogaster	BP	GO:0060856	establishment of blood-brain barrier	17/21	1.4E-02	3.7E-02
Drosophila_melanogaster	BP	GO:0071711	basement membrane organization	17/21	1.4E-02	3.7E-02
Drosophila_melanogaster	BP	GO:0106030	neuron projection fasciculation	17/21	1.4E-02	3.7E-02
Drosophila_melanogaster	BP	GO:0051248	negative regulation of protein metabolic process	123/198	1.5E-02	3.7E-02
Drosophila_melanogaster	BP	GO:0051223	regulation of protein transport	43/62	1.5E-02	3.8E-02
Drosophila_melanogaster	BP	GO:0002682	regulation of immune system process	139/226	1.5E-02	3.9E-02
Drosophila_melanogaster	BP	GO:0014902	myotube differentiation	39/56	1.5E-02	3.9E-02
Drosophila_melanogaster	BP	GO:0016322	neuron remodeling	39/56	1.5E-02	3.9E-02
Drosophila_melanogaster	BP	GO:0017148	negative regulation of translation	39/56	1.5E-02	3.9E-02
Drosophila_melanogaster	BP	GO:0043244	regulation of protein complex disassembly	22/29	1.5E-02	3.9E-02
Drosophila_melanogaster	BP	GO:0070050	neuron cellular homeostasis	22/29	1.5E-02	3.9E-02
Drosophila_melanogaster	BP	GO:0072384	organelle transport along microtubule	22/29	1.5E-02	3.9E-02
Drosophila_melanogaster	BP	GO:1902115	regulation of organelle assembly	22/29	1.5E-02	3.9E-02
Drosophila_melanogaster	BP	GO:0000266	mitochondrial fission	12/14	1.6E-02	4.0E-02
Drosophila_melanogaster	BP	GO:0006623	protein targeting to vacuole	12/14	1.6E-02	4.0E-02
Drosophila_melanogaster	BP	GO:0006672	ceramide metabolic process	15/18	1.6E-02	4.0E-02
Drosophila_melanogaster	BP	GO:0006997	nucleus organization	52/77	1.6E-02	4.0E-02
Drosophila_melanogaster	BP	GO:0006998	nuclear envelope organization	12/14	1.6E-02	4.0E-02
Drosophila_melanogaster	BP	GO:0007272	ensheathment of neurons	12/14	1.6E-02	4.0E-02
Drosophila_melanogaster	BP	GO:0007584	response to nutrient	12/14	1.6E-02	4.0E-02
Drosophila_melanogaster	BP	GO:0010002	cardioblast differentiation	15/18	1.6E-02	4.0E-02
Drosophila_melanogaster	BP	GO:0010035	response to inorganic substance	52/77	1.6E-02	4.0E-02
Drosophila_melanogaster	BP	GO:0014066	regulation of phosphatidylinositol 3-kinase signaling	12/14	1.6E-02	4.0E-02
Drosophila_melanogaster	BP	GO:0016569	covalent chromatin modification	125/202	1.6E-02	4.0E-02
Drosophila_melanogaster	BP	GO:0022408	negative regulation of cell-cell adhesion	12/14	1.6E-02	4.0E-02
Drosophila_melanogaster	BP	GO:0042675	compound eye cone cell differentiation	15/18	1.6E-02	4.0E-02
Drosophila_melanogaster	BP	GO:0043271	negative regulation of ion transport	12/14	1.6E-02	4.0E-02
Drosophila_melanogaster	BP	GO:0045087	innate immune response	112/179	1.6E-02	4.0E-02
Drosophila_melanogaster	BP	GO:0045833	negative regulation of lipid metabolic process	12/14	1.6E-02	4.0E-02
Drosophila_melanogaster	BP	GO:0060485	mesenchyme development	12/14	1.6E-02	4.0E-02
Drosophila_melanogaster	BP	GO:1900180	regulation of protein localization to nucleus	12/14	1.6E-02	4.0E-02
Drosophila_melanogaster	BP	GO:1904262	negative regulation of TORC1 signaling	12/14	1.6E-02	4.0E-02
Drosophila_melanogaster	BP	GO:0035159	regulation of tube length, open tracheal system	26/35	1.6E-02	4.1E-02
Drosophila_melanogaster	BP	GO:0051047	positive regulation of secretion	26/35	1.6E-02	4.1E-02
Drosophila_melanogaster	BP	GO:0060581	cell fate commitment involved in pattern specification	26/35	1.6E-02	4.1E-02
Drosophila_melanogaster	BP	GO:0046847	filopodium assembly	29/40	1.7E-02	4.2E-02
Drosophila_melanogaster	BP	GO:0003015	heart process	33/46	1.7E-02	4.2E-02
Drosophila_melanogaster	BP	GO:0042745	circadian sleep/wake cycle	33/46	1.7E-02	4.2E-02
Drosophila_melanogaster	BP	GO:0008654	phospholipid biosynthetic process	48/71	1.7E-02	4.2E-02
Drosophila_melanogaster	BP	GO:0045862	positive regulation of proteolysis	48/71	1.7E-02	4.2E-02
Drosophila_melanogaster	BP	GO:0090407	organophosphate biosynthetic process	143/234	1.7E-02	4.3E-02
Drosophila_melanogaster	BP	GO:0032269	negative regulation of cellular protein metabolic process	122/197	1.7E-02	4.3E-02
Drosophila_melanogaster	BP	GO:0043279	response to alkaloid	20/26	1.8E-02	4.4E-02
Drosophila_melanogaster	BP	GO:0099174	regulation of presynapse organization	20/26	1.8E-02	4.4E-02
Drosophila_melanogaster	BP	GO:1904580	regulation of intracellular mRNA localization	20/26	1.8E-02	4.4E-02
Drosophila_melanogaster	BP	GO:0006470	protein dephosphorylation	84/132	1.8E-02	4.5E-02
Drosophila_melanogaster	BP	GO:0016570	histone modification	123/199	1.8E-02	4.5E-02
Drosophila_melanogaster	BP	GO:0035150	regulation of tube size	37/53	1.9E-02	4.6E-02
Drosophila_melanogaster	BP	GO:0006906	vesicle fusion	34/48	1.9E-02	4.8E-02
Drosophila_melanogaster	BP	GO:0040014	regulation of multicellular organism growth	34/48	1.9E-02	4.8E-02
Drosophila_melanogaster	BP	GO:0097190	apoptotic signaling pathway	34/48	1.9E-02	4.8E-02
Drosophila_melanogaster	BP	GO:0016241	regulation of macroautophagy	24/32	2.0E-02	4.8E-02
Drosophila_melanogaster	BP	GO:0031589	cell-substrate adhesion	24/32	2.0E-02	4.8E-02
Drosophila_melanogaster	BP	GO:0051261	protein depolymerization	24/32	2.0E-02	4.8E-02
Drosophila_melanogaster	BP	GO:0033993	response to lipid	42/61	2.0E-02	4.9E-02
Drosophila_melanogaster	BP	GO:0009566	fertilization	27/37	2.0E-02	4.9E-02
Drosophila_melanogaster	BP	GO:0010821	regulation of mitochondrion organization	18/23	2.0E-02	4.9E-02
Drosophila_melanogaster	BP	GO:0032273	positive regulation of protein polymerization	30/42	2.0E-02	4.9E-02
Drosophila_melanogaster	BP	GO:0042387	plasmatocyte differentiation	18/23	2.0E-02	4.9E-02
Drosophila_melanogaster	BP	GO:0046854	phosphatidylinositol phosphorylation	18/23	2.0E-02	4.9E-02
Drosophila_melanogaster	BP	GO:0050802	circadian sleep/wake cycle, sleep	27/37	2.0E-02	4.9E-02
Drosophila_melanogaster	BP	GO:0072347	response to anesthetic	27/37	2.0E-02	4.9E-02
Drosophila_melanogaster	BP	GO:2000058	regulation of ubiquitin-dependent protein catabolic process	30/42	2.0E-02	4.9E-02
Drosophila_melanogaster	BP	GO:0007314	oocyte anterior/posterior axis specification	55/83	2.0E-02	4.9E-02
Drosophila_melanogaster	BP	GO:0017156	calcium ion regulated exocytosis	46/68	2.0E-02	4.9E-02
Drosophila_melanogaster	BP	GO:0032886	regulation of microtubule-based process	46/68	2.0E-02	4.9E-02
Drosophila_melanogaster	BP	GO:0045787	positive regulation of cell cycle	46/68	2.0E-02	4.9E-02
Drosophila_melanogaster	BP	GO:0006511	ubiquitin-dependent protein catabolic process	186/310	2.1E-02	5.1E-02
Drosophila_melanogaster	BP	GO:0000910	cytokinesis	77/120	2.1E-02	5.1E-02
Drosophila_melanogaster	BP	GO:0050795	regulation of behavior	61/93	2.1E-02	5.2E-02
Drosophila_melanogaster	BP	GO:0034329	cell junction assembly	43/63	2.2E-02	5.3E-02
Drosophila_melanogaster	BP	GO:0045216	cell-cell junction organization	43/63	2.2E-02	5.3E-02
Drosophila_melanogaster	BP	GO:1902275	regulation of chromatin organization	72/112	2.2E-02	5.4E-02
Drosophila_melanogaster	BP	GO:0045055	regulated exocytosis	47/70	2.2E-02	5.4E-02
Drosophila_melanogaster	BP	GO:0007019	microtubule depolymerization	16/20	2.3E-02	5.4E-02
Drosophila_melanogaster	BP	GO:0007413	axonal fasciculation	16/20	2.3E-02	5.4E-02
Drosophila_melanogaster	BP	GO:0009649	entrainment of circadian clock	16/20	2.3E-02	5.4E-02
Drosophila_melanogaster	BP	GO:0016239	positive regulation of macroautophagy	16/20	2.3E-02	5.4E-02
Drosophila_melanogaster	BP	GO:0030031	cell projection assembly	109/176	2.3E-02	5.4E-02
Drosophila_melanogaster	BP	GO:0030514	negative regulation of BMP signaling pathway	16/20	2.3E-02	5.4E-02
Drosophila_melanogaster	BP	GO:0032465	regulation of cytokinesis	16/20	2.3E-02	5.4E-02
Drosophila_melanogaster	BP	GO:0035099	hemocyte migration	16/20	2.3E-02	5.4E-02
Drosophila_melanogaster	BP	GO:0035249	synaptic transmission, glutamatergic	16/20	2.3E-02	5.4E-02
Drosophila_melanogaster	BP	GO:0045834	positive regulation of lipid metabolic process	16/20	2.3E-02	5.4E-02
Drosophila_melanogaster	BP	GO:0048678	response to axon injury	16/20	2.3E-02	5.4E-02
Drosophila_melanogaster	BP	GO:0050806	positive regulation of synaptic transmission	16/20	2.3E-02	5.4E-02
Drosophila_melanogaster	BP	GO:0061982	meiosis I cell cycle process	68/105	2.3E-02	5.6E-02
Drosophila_melanogaster	BP	GO:0045185	maintenance of protein location	31/44	2.4E-02	5.6E-02
Drosophila_melanogaster	BP	GO:0031109	microtubule polymerization or depolymerization	39/57	2.4E-02	5.7E-02
Drosophila_melanogaster	BP	GO:0002791	regulation of peptide secretion	28/39	2.4E-02	5.7E-02
Drosophila_melanogaster	BP	GO:0006182	cGMP biosynthetic process	9/10	2.4E-02	5.7E-02
Drosophila_melanogaster	BP	GO:0007026	negative regulation of microtubule depolymerization	9/10	2.4E-02	5.7E-02
Drosophila_melanogaster	BP	GO:0007338	single fertilization	25/34	2.4E-02	5.7E-02
Drosophila_melanogaster	BP	GO:0007377	germ-band extension	9/10	2.4E-02	5.7E-02
Drosophila_melanogaster	BP	GO:0007440	foregut morphogenesis	9/10	2.4E-02	5.7E-02
Drosophila_melanogaster	BP	GO:0030038	contractile actin filament bundle assembly	9/10	2.4E-02	5.7E-02
Drosophila_melanogaster	BP	GO:0030588	pseudocleavage	9/10	2.4E-02	5.7E-02
Drosophila_melanogaster	BP	GO:0030589	pseudocleavage involved in syncytial blastoderm formation	9/10	2.4E-02	5.7E-02
Drosophila_melanogaster	BP	GO:0030716	oocyte fate determination	25/34	2.4E-02	5.7E-02
Drosophila_melanogaster	BP	GO:0043696	dedifferentiation	9/10	2.4E-02	5.7E-02
Drosophila_melanogaster	BP	GO:0043697	cell dedifferentiation	9/10	2.4E-02	5.7E-02
Drosophila_melanogaster	BP	GO:0045187	regulation of circadian sleep/wake cycle, sleep	25/34	2.4E-02	5.7E-02
Drosophila_melanogaster	BP	GO:0045198	establishment of epithelial cell apical/basal polarity	9/10	2.4E-02	5.7E-02
Drosophila_melanogaster	BP	GO:0048841	regulation of axon extension involved in axon guidance	9/10	2.4E-02	5.7E-02
Drosophila_melanogaster	BP	GO:0048934	peripheral nervous system neuron differentiation	9/10	2.4E-02	5.7E-02
Drosophila_melanogaster	BP	GO:0048935	peripheral nervous system neuron development	9/10	2.4E-02	5.7E-02
Drosophila_melanogaster	BP	GO:0051647	nucleus localization	28/39	2.4E-02	5.7E-02
Drosophila_melanogaster	BP	GO:0051897	positive regulation of protein kinase B signaling	9/10	2.4E-02	5.7E-02
Drosophila_melanogaster	BP	GO:0071453	cellular response to oxygen levels	25/34	2.4E-02	5.7E-02
Drosophila_melanogaster	BP	GO:0072697	protein localization to cell cortex	9/10	2.4E-02	5.7E-02
Drosophila_melanogaster	BP	GO:0110117	positive regulation of compound eye photoreceptor cell differentiation	9/10	2.4E-02	5.7E-02
Drosophila_melanogaster	BP	GO:1902117	positive regulation of organelle assembly	9/10	2.4E-02	5.7E-02
Drosophila_melanogaster	BP	GO:0007028	cytoplasm organization	48/72	2.5E-02	5.7E-02
Drosophila_melanogaster	BP	GO:0035264	multicellular organism growth	36/52	2.5E-02	5.9E-02
Drosophila_melanogaster	BP	GO:0002832	negative regulation of response to biotic stimulus	14/17	2.6E-02	5.9E-02
Drosophila_melanogaster	BP	GO:0042074	cell migration involved in gastrulation	14/17	2.6E-02	5.9E-02
Drosophila_melanogaster	BP	GO:0042688	crystal cell differentiation	14/17	2.6E-02	5.9E-02
Drosophila_melanogaster	BP	GO:0043491	protein kinase B signaling	14/17	2.6E-02	5.9E-02
Drosophila_melanogaster	BP	GO:0045176	apical protein localization	14/17	2.6E-02	5.9E-02
Drosophila_melanogaster	BP	GO:0110020	regulation of actomyosin structure organization	14/17	2.6E-02	5.9E-02
Drosophila_melanogaster	BP	GO:0014042	positive regulation of neuron maturation	11/13	2.6E-02	6.0E-02
Drosophila_melanogaster	BP	GO:0016348	imaginal disc-derived leg joint morphogenesis	11/13	2.6E-02	6.0E-02
Drosophila_melanogaster	BP	GO:0018023	peptidyl-lysine trimethylation	11/13	2.6E-02	6.0E-02
Drosophila_melanogaster	BP	GO:0031062	positive regulation of histone methylation	11/13	2.6E-02	6.0E-02
Drosophila_melanogaster	BP	GO:0034331	cell junction maintenance	11/13	2.6E-02	6.0E-02
Drosophila_melanogaster	BP	GO:0040034	regulation of development, heterochronic	11/13	2.6E-02	6.0E-02
Drosophila_melanogaster	BP	GO:0042220	response to cocaine	11/13	2.6E-02	6.0E-02
Drosophila_melanogaster	BP	GO:0042478	regulation of eye photoreceptor cell development	11/13	2.6E-02	6.0E-02
Drosophila_melanogaster	BP	GO:0045742	positive regulation of epidermal growth factor receptor signaling pathway	11/13	2.6E-02	6.0E-02
Drosophila_melanogaster	BP	GO:0046628	positive regulation of insulin receptor signaling pathway	11/13	2.6E-02	6.0E-02
Drosophila_melanogaster	BP	GO:0050673	epithelial cell proliferation	11/13	2.6E-02	6.0E-02
Drosophila_melanogaster	BP	GO:0061318	renal filtration cell differentiation	11/13	2.6E-02	6.0E-02
Drosophila_melanogaster	BP	GO:0061319	nephrocyte differentiation	11/13	2.6E-02	6.0E-02
Drosophila_melanogaster	BP	GO:0061647	histone H3-K9 modification	11/13	2.6E-02	6.0E-02
Drosophila_melanogaster	BP	GO:1900078	positive regulation of cellular response to insulin stimulus	11/13	2.6E-02	6.0E-02
Drosophila_melanogaster	BP	GO:1901186	positive regulation of ERBB signaling pathway	11/13	2.6E-02	6.0E-02
Drosophila_melanogaster	BP	GO:1904801	positive regulation of neuron remodeling	11/13	2.6E-02	6.0E-02
Drosophila_melanogaster	BP	GO:0006665	sphingolipid metabolic process	40/59	2.7E-02	6.1E-02
Drosophila_melanogaster	BP	GO:0010669	epithelial structure maintenance	19/25	2.7E-02	6.1E-02
Drosophila_melanogaster	BP	GO:0030261	chromosome condensation	41/60	2.7E-02	6.1E-02
Drosophila_melanogaster	BP	GO:0046890	regulation of lipid biosynthetic process	19/25	2.7E-02	6.1E-02
Drosophila_melanogaster	BP	GO:0060969	negative regulation of gene silencing	19/25	2.7E-02	6.1E-02
Drosophila_melanogaster	BP	GO:1902875	regulation of embryonic pattern specification	19/25	2.7E-02	6.1E-02
Drosophila_melanogaster	BP	GO:2000331	regulation of terminal button organization	19/25	2.7E-02	6.1E-02
Drosophila_melanogaster	BP	GO:0010883	regulation of lipid storage	29/41	2.8E-02	6.3E-02
Drosophila_melanogaster	BP	GO:0022410	circadian sleep/wake cycle process	29/41	2.8E-02	6.3E-02
Drosophila_melanogaster	BP	GO:0042386	hemocyte differentiation	29/41	2.8E-02	6.3E-02
Drosophila_melanogaster	BP	GO:0042749	regulation of circadian sleep/wake cycle	29/41	2.8E-02	6.3E-02
Drosophila_melanogaster	BP	GO:0044248	cellular catabolic process	521/915	2.8E-02	6.3E-02
Drosophila_melanogaster	BP	GO:0061136	regulation of proteasomal protein catabolic process	29/41	2.8E-02	6.3E-02
Drosophila_melanogaster	BP	GO:0045732	positive regulation of protein catabolic process	37/54	2.8E-02	6.4E-02
Drosophila_melanogaster	BP	GO:0043409	negative regulation of MAPK cascade	26/36	2.9E-02	6.4E-02
Drosophila_melanogaster	BP	GO:0045197	establishment or maintenance of epithelial cell apical/basal polarity	23/31	2.9E-02	6.5E-02
Drosophila_melanogaster	BP	GO:0048010	vascular endothelial growth factor receptor signaling pathway	23/31	2.9E-02	6.5E-02
Drosophila_melanogaster	BP	GO:0048867	stem cell fate determination	23/31	2.9E-02	6.5E-02
Drosophila_melanogaster	BP	GO:0010639	negative regulation of organelle organization	61/94	2.9E-02	6.5E-02
Drosophila_melanogaster	BP	GO:0045017	glycerolipid biosynthetic process	46/69	2.9E-02	6.6E-02
Drosophila_melanogaster	BP	GO:0009628	response to abiotic stimulus	248/423	2.9E-02	6.6E-02
Drosophila_melanogaster	BP	GO:0003013	circulatory system process	34/49	3.1E-02	6.8E-02
Drosophila_melanogaster	BP	GO:0043473	pigmentation	62/96	3.1E-02	6.9E-02
Drosophila_melanogaster	BP	GO:0046474	glycerophospholipid biosynthetic process	38/56	3.2E-02	7.1E-02
Drosophila_melanogaster	BP	GO:0008154	actin polymerization or depolymerization	47/71	3.2E-02	7.1E-02
Drosophila_melanogaster	BP	GO:0016079	synaptic vesicle exocytosis	43/64	3.2E-02	7.1E-02
Drosophila_melanogaster	BP	GO:0032271	regulation of protein polymerization	43/64	3.2E-02	7.1E-02
[truncated: 12,037 more rows]
